# Supplementary material for: A collection of forcefield precursors for metal–organic frameworks
Source: RSC Adv. 2019 Nov 13;9(63):36492–507. doi: 10.1039/c9ra07327b (PMC9075174; doi:10.1039/c9ra07327b)
Supplement: RA-009-C9RA07327B-s4657 [file RA-009-C9RA07327B-s4657.xyz]

   84
jmolscript: load "" {1 1 1} spacegroup "x,y,z" unitcell [{     10.253700     0.000000     0.000000 }, {     -4.297627    10.051817     0.000000 }, {      0.000000     0.000000    13.338300 }]
Co     0.758357     5.148842     2.177211     0.826306
Co    -2.077948     9.928883     8.846361     0.826173
Co     5.197716     4.902975    11.161089     0.826041
Co     8.034021     0.122934     4.491939     0.826190
H     -1.350781     6.881474     5.570074     0.136664
H      8.811238     3.172353     1.591259     0.104138
H      8.460745     1.092633     0.758949     0.121672
H      2.093072     0.836311    -0.033346     0.121713
H      2.327049     2.970312     0.716267     0.092224
H      0.031191     8.196252    12.239224     0.136662
H      4.420499     1.853555     8.260409     0.104138
H      4.770992     3.933276     7.428099     0.121673
H      0.884965     4.189597     6.635804     0.121714
H      0.650987     2.055597     7.385417     0.092226
H      7.306854     3.170343     7.768226     0.136663
H     -2.855165     6.879464    11.747041     0.104138
H     -2.504672     8.959184    12.579351     0.121672
H      3.863001     9.215506     0.033346     0.121713
H      3.629024     7.081505    12.622033     0.092227
H      5.924882     1.855565     1.099076     0.136661
H      1.535574     8.198262     5.077891     0.104138
H      1.185081     6.118541     5.910201     0.121673
H      5.071108     5.862220     6.702496     0.121713
H      5.305086     7.996220     5.952883     0.092225
C     -0.861753     4.835929     4.058845     0.588494
C     -1.607115     4.905287     5.378403    -0.017212
C      8.151005     3.776468     6.046385    -0.034573
C      8.134917     2.425503     5.392675     0.573209
C     -1.670771     6.128593     6.013573    -0.141939
C     -0.717203     2.703939     1.245797     0.123844
C      9.321772     1.443441     0.753614    -0.165719
C      0.101835     0.687544     0.254762     0.119982
C      1.347238     1.297690     0.274769    -0.157022
C      1.483212     2.579296     0.749612     0.087668
C      3.839790     0.189979    10.727995     0.588492
C      4.585152     0.120622    12.047553    -0.017210
C      5.080731     1.249441    12.715535    -0.034575
C      5.096819     2.600405    12.061825     0.573209
C      0.351180     8.949133    12.682723    -0.141936
C      3.695240     2.321970     7.914947     0.123849
C      3.909964     3.582468     7.422764    -0.165720
C      2.876201     4.338364     6.923912     0.119983
C      1.630799     3.728219     6.943919    -0.157024
C      1.494824     2.446612     7.418762     0.087675
C      6.817826     5.215888     9.279455     0.588490
C      7.563188     5.146530     7.959897    -0.017213
C     -2.194932     6.275349     7.291915    -0.034570
C     -2.178844     7.626314     7.945625     0.573207
C      7.626844     3.923224     7.324727    -0.141939
C      6.673276     7.347878    12.092503     0.123843
C     -3.365699     8.608376    12.584686    -0.165718
C      5.854238     9.364273    13.083538     0.119988
C      4.608835     8.754127    13.063531    -0.157024
C      4.472861     7.472521    12.588688     0.087669
C      2.116283     9.861838     2.610305     0.588493
C      1.370921     9.931195     1.290747    -0.017212
C      0.875342     8.802376     0.622765    -0.034571
C      0.859254     7.451412     1.276475     0.573210
C      5.604893     1.102684     0.655577    -0.141938
C      2.260833     7.729847     5.423353     0.123847
C      2.046109     6.469349     5.915536    -0.165718
C      3.079872     5.713453     6.414388     0.119979
C      4.325274     6.323598     6.394381    -0.157023
C      4.461249     7.605205     5.919538     0.087673
N      0.479110     3.296996     1.253400    -0.237341
N      2.498927     1.728913     7.922550    -0.237317
N      5.476963     6.754821    12.084900    -0.237303
N      3.457146     8.322904     5.415750    -0.237321
O      0.289465     4.342284     4.085521    -0.560173
O     -1.309259     5.376817     3.033930    -0.509114
O      8.212671     2.328302     4.147811    -0.529220
O      8.022256     1.404741     6.114277    -0.543539
O      2.688572     0.683624    10.754671    -0.560148
O     -0.010331     9.700908     9.703080    -0.509106
O      5.019066     2.697606    10.816961    -0.529205
O      5.209481     3.621167    12.783427    -0.543515
O      5.666608     5.709533     9.252779    -0.560130
O      7.265332     4.675000    10.304370    -0.509076
O     -2.256598     7.723515     9.190489    -0.529215
O     -2.066183     8.647076     7.224023    -0.543535
O      3.267501     9.368193     2.583629    -0.560152
O      5.966404     0.350909     3.635220    -0.509104
O      0.937007     7.354211     2.521339    -0.529238
O      0.746592     6.430650     0.554873    -0.543555

The following XYZ coordinates are in angstroms. Other properties are in atomic units.
The sperically averaged electron density of each atom fit to a function of the form exp(a - br)
eigen_1, eigen_2 and eigen_3 are the three eigenvalues of traceless quadrupole moment tensor
  atom number  atomic symbol              X              Y              Z     net charge C6 coefficient C8 coefficient C10 coefficient fluctuating dipole atomic polarizability isotropic forcefield polarizability              a              b squared Pearson coefficient          <r^3>          <r^4>         wp_QDO          m_QDO          q_QDO       dipole_x       dipole_y       dipole_z         dipole            Qxy            Qxz            Qyz     Q(x^2-y^2)  Q(3z^2 - R^2)        eigen_1        eigen_2        eigen_3 static polarizability      alpha(xx)      alpha(xy)      alpha(xz)      alpha(yy)      alpha(yz)      alpha(zz) atomic spin moment
            1             Co       0.758357       5.148842       2.177211       0.826306     110.083082 0.23763591E+04  0.79164686E+05                                17.457889                           14.788792       0.804852       2.091854                    0.998370      48.134130     128.467311       0.532724       0.345131      -1.203541       0.031585       0.074928       0.028650       0.086213       0.017099       0.061561      -0.000102       0.221398       0.125148      -0.133017       0.000391       0.132626             20.343409      12.284348       3.993866      -3.958001      29.411408      -2.922258      19.334471           2.808292
            2             Co      -2.077948       9.928883       8.846361       0.826173     110.095832 0.23767038E+04  0.79179256E+05                                17.459368                           14.790000       0.804686       2.091780                    0.998370      48.136569     128.477476       0.532693       0.345138      -1.203532      -0.031594      -0.074921       0.028651       0.086211       0.017105      -0.061511       0.000086       0.221133       0.125163      -0.132888       0.000398       0.132490             20.345163      12.285383       3.994262       3.958386      29.413977       2.922555      19.336129           2.808218
            3             Co       5.197716       4.902975      11.161089       0.826041     110.101290 0.23768597E+04  0.79185937E+05                                17.460155                           14.790686       0.804476       2.091713                    0.998370      48.137149     128.481234       0.532669       0.345147      -1.203521      -0.031637      -0.074917      -0.028653       0.086224       0.017082       0.061561      -0.000097       0.221416       0.125050      -0.133006       0.000375       0.132631             20.346046      12.285968       3.994466      -3.958559      29.415221      -2.922612      19.336948           2.808125
            4             Co       8.034021       0.122934       4.491939       0.826190     110.092328 0.23766133E+04  0.79175441E+05                                17.458982                           14.789703       0.804714       2.091795                    0.998370      48.135852     128.474658       0.532700       0.345137      -1.203533       0.031600       0.074921      -0.028653       0.086214       0.017096      -0.061545       0.000100       0.221309       0.125139      -0.132971       0.000390       0.132581             20.344679      12.285123       3.994159       3.958274      29.413240       2.922458      19.335673           2.808224
            5              H      -1.350781       6.881474       5.570074       0.136664       1.053397 0.78192313E+01  0.76426867E+02                                 1.732215                            1.655499      -0.918524       2.465124                    0.998788       3.338673       9.366614       0.476759       1.314393      -0.703276       0.012079       0.033253      -0.022471       0.041912       0.007754      -0.007577      -0.006772      -0.008322       0.009676      -0.011373      -0.003879       0.015253              1.755064       1.621320       0.200275      -0.230140       1.942686      -0.197128       1.701185           0.000173
            6              H       8.811238       3.172353       1.591259       0.104138       1.119223 0.80058007E+01  0.78676153E+02                                 1.789809                            1.659985      -1.004237       2.407364                    0.997649       3.505830       9.847182       0.482873       1.290728      -0.706810      -0.042013       0.020394       0.019068       0.050444      -0.002748      -0.004988       0.003164       0.019307      -0.041039      -0.015087      -0.002717       0.017804              1.852402       2.023180      -0.361263      -0.325051       1.831351       0.336388       1.702676           0.000051
            7              H       8.460745       1.092633       0.758949       0.121672       0.981654 0.68756372E+01  0.65772788E+02                                 1.693646                            1.577789      -1.296992       2.268876                    0.994087       3.676855      10.565320       0.471581       1.357739      -0.690223      -0.030525      -0.012643       0.001798       0.033088      -0.000414      -0.003757       0.008577       0.003230      -0.020562      -0.012642       0.003905       0.008737              1.750253       2.256762       0.357572      -0.035687       1.643967       0.079887       1.350031           0.000147
            8              H       2.093072       0.836311      -0.033346       0.121713       1.046141 0.73713200E+01  0.71733221E+02                                 1.762159                            1.629987      -1.338782       2.245769                    0.993781       3.758031      10.881969       0.465668       1.351619      -0.691188       0.025788      -0.017281      -0.012170       0.033344      -0.000917      -0.000006       0.003136      -0.001537      -0.032298      -0.011330       0.004281       0.007050              1.831767       2.189806      -0.360958      -0.342761       1.779471       0.279350       1.526023           0.000273
            9              H       2.327049       2.970312       0.716267       0.092224       1.225896 0.89268278E+01  0.89780379E+02                                 1.872204                            1.731177      -0.991070       2.405247                    0.997402       3.575808      10.025666       0.483732       1.258974      -0.714141       0.042138       0.015185      -0.005127       0.045083       0.002408      -0.002704       0.004834       0.009404      -0.034786      -0.013688       0.002497       0.011192              1.926797       2.552762       0.424655      -0.138432       1.778568       0.039595       1.449059           0.000927
           10              H       0.031191       8.196252      12.239224       0.136662       1.053397 0.78192306E+01  0.76426845E+02                                 1.732214                            1.655498      -0.918520       2.465126                    0.998788       3.338675       9.366614       0.476760       1.314392      -0.703277      -0.012079      -0.033253      -0.022471       0.041912       0.007754       0.007577       0.006772      -0.008323       0.009675      -0.011374      -0.003879       0.015253              1.755063       1.621318       0.200275       0.230139       1.942685       0.197128       1.701184           0.000173
           11              H       4.420499       1.853555       8.260409       0.104138       1.119226 0.80058153E+01  0.78676288E+02                                 1.789807                            1.659983      -1.004248       2.407360                    0.997648       3.505825       9.847149       0.482875       1.290723      -0.706811       0.042014      -0.020395       0.019068       0.050445      -0.002748       0.004988      -0.003164       0.019307      -0.041040      -0.015087      -0.002717       0.017804              1.852400       2.023178      -0.361264       0.325050       1.831349      -0.336388       1.702673           0.000051
           12              H       4.770992       3.933276       7.428099       0.121673       0.981653 0.68756241E+01  0.65772566E+02                                 1.693638                            1.577782      -1.296996       2.268874                    0.994087       3.676840      10.565235       0.471585       1.357729      -0.690224       0.030525       0.012642       0.001798       0.033088      -0.000414       0.003757      -0.008577       0.003230      -0.020562      -0.012642       0.003905       0.008737              1.750244       2.256750       0.357569       0.035687       1.643959      -0.079887       1.350025           0.000146
           13              H       0.884965       4.189597       6.635804       0.121714       1.046133 0.73712506E+01  0.71732369E+02                                 1.762150                            1.629979      -1.338773       2.245774                    0.993781       3.758011      10.881894       0.465670       1.351619      -0.691188      -0.025789       0.017281      -0.012170       0.033344      -0.000917       0.000006      -0.003136      -0.001537      -0.032297      -0.011330       0.004281       0.007049              1.831757       2.189794      -0.360954       0.342759       1.779460      -0.279347       1.526016           0.000273
           14              H       0.650987       2.055597       7.385417       0.092226       1.225871 0.89266024E+01  0.89777554E+02                                 1.872180                            1.731156      -0.991047       2.405258                    0.997402       3.575773      10.025540       0.483734       1.258976      -0.714141      -0.042138      -0.015185      -0.005127       0.045083       0.002409       0.002705      -0.004835       0.009404      -0.034786      -0.013689       0.002497       0.011192              1.926772       2.552728       0.424648       0.138429       1.778545      -0.039594       1.449043           0.000927
           15              H       7.306854       3.170343       7.768226       0.136663       1.053405 0.78193051E+01  0.76427766E+02                                 1.732224                            1.655507      -0.918529       2.465121                    0.998788       3.338684       9.366655       0.476758       1.314393      -0.703276      -0.012079      -0.033253       0.022471       0.041912       0.007754      -0.007577      -0.006773      -0.008322       0.009675      -0.011373      -0.003879       0.015253              1.755073       1.621328       0.200277      -0.230142       1.942698      -0.197130       1.701194           0.000173
           16              H      -2.855165       6.879464      11.747041       0.104138       1.119224 0.80058026E+01  0.78676152E+02                                 1.789807                            1.659983      -1.004238       2.407364                    0.997649       3.505827       9.847162       0.482874       1.290725      -0.706810       0.042014      -0.020394      -0.019068       0.050444      -0.002748      -0.004988       0.003164       0.019307      -0.041041      -0.015088      -0.002716       0.017804              1.852400       2.023176      -0.361263      -0.325050       1.831350       0.336388       1.702674           0.000051
           17              H      -2.504672       8.959184      12.579351       0.121672       0.981654 0.68756432E+01  0.65772882E+02                                 1.693648                            1.577792      -1.296995       2.268875                    0.994087       3.676861      10.565352       0.471580       1.357742      -0.690222       0.030525       0.012643      -0.001798       0.033088      -0.000414      -0.003757       0.008577       0.003230      -0.020562      -0.012642       0.003905       0.008737              1.750255       2.256763       0.357571      -0.035688       1.643969       0.079888       1.350033           0.000147
           18              H       3.863001       9.215506       0.033346       0.121713       1.046142 0.73713320E+01  0.71733391E+02                                 1.762162                            1.629990      -1.338783       2.245769                    0.993781       3.758037      10.882002       0.465667       1.351622      -0.691187      -0.025788       0.017282       0.012170       0.033343      -0.000917      -0.000006       0.003136      -0.001538      -0.032298      -0.011330       0.004281       0.007050              1.831770       2.189813      -0.360957      -0.342762       1.779472       0.279349       1.526026           0.000273
           19              H       3.629024       7.081505      12.622033       0.092227       1.225814 0.89260859E+01  0.89770909E+02                                 1.872112                            1.731098      -0.990980       2.405291                    0.997403       3.575677      10.025134       0.483747       1.258964      -0.714144      -0.042138      -0.015186       0.005126       0.045083       0.002409      -0.002705       0.004838       0.009401      -0.034788      -0.013691       0.002500       0.011191              1.926699       2.552618       0.424626      -0.138420       1.778483       0.039591       1.448997           0.000927
           20              H       5.924882       1.855565       1.099076       0.136661       1.053412 0.78193690E+01  0.76428549E+02                                 1.732232                            1.655514      -0.918532       2.465119                    0.998788       3.338696       9.366699       0.476757       1.314393      -0.703276       0.012079       0.033253       0.022471       0.041912       0.007754       0.007577       0.006773      -0.008321       0.009676      -0.011373      -0.003880       0.015253              1.755081       1.621335       0.200279       0.230144       1.942706       0.197132       1.701202           0.000173
           21              H       1.535574       8.198262       5.077891       0.104138       1.119218 0.80057530E+01  0.78675558E+02                                 1.789803                            1.659980      -1.004230       2.407369                    0.997649       3.505817       9.847134       0.482874       1.290728      -0.706810      -0.042014       0.020394      -0.019069       0.050445      -0.002748       0.004988      -0.003164       0.019307      -0.041039      -0.015087      -0.002717       0.017804              1.852396       2.023173      -0.361262       0.325049       1.831345      -0.336386       1.702670           0.000051
           22              H       1.185081       6.118541       5.910201       0.121673       0.981651 0.68756132E+01  0.65772499E+02                                 1.693642                            1.577787      -1.296988       2.268879                    0.994087       3.676847      10.565291       0.471582       1.357739      -0.690223      -0.030525      -0.012642      -0.001798       0.033088      -0.000414       0.003757      -0.008577       0.003230      -0.020563      -0.012642       0.003905       0.008737              1.750250       2.256757       0.357570       0.035687       1.643963      -0.079887       1.350029           0.000147
           23              H       5.071108       5.862220       6.702496       0.121713       1.046143 0.73713367E+01  0.71733415E+02                                 1.762160                            1.629988      -1.338785       2.245768                    0.993781       3.758034      10.881975       0.465669       1.351617      -0.691188       0.025789      -0.017281       0.012169       0.033343      -0.000917       0.000006      -0.003136      -0.001537      -0.032299      -0.011330       0.004281       0.007050              1.831767       2.189809      -0.360957       0.342761       1.779469      -0.279349       1.526023           0.000273
           24              H       5.305086       7.996220       5.952883       0.092225       1.225870 0.89265930E+01  0.89777422E+02                                 1.872178                            1.731154      -0.991044       2.405260                    0.997402       3.575771      10.025527       0.483735       1.258975      -0.714141       0.042138       0.015185       0.005127       0.045083       0.002409       0.002705      -0.004835       0.009403      -0.034787      -0.013689       0.002498       0.011192              1.926770       2.552724       0.424647       0.138429       1.778544      -0.039594       1.449041           0.000927
           25              C      -0.861753       4.835929       4.058845       0.588494      22.892417 0.26342526E+03  0.55474663E+04                                 7.597624                            5.846837      -0.292787       1.959283                    0.998910      22.919433      65.525059       0.597658       0.486649      -1.008141       0.021602      -0.010082      -0.036844       0.043884       0.047498       0.023683       0.039824      -0.135307      -0.169476      -0.073424      -0.048904       0.122328              8.901354       8.438897      -0.955024      -2.806051       5.221070      -0.672818      13.044094          -0.005109
           26              C      -1.607115       4.905287       5.378403      -0.017212      38.883841 0.45290545E+03  0.10704128E+05                                10.020295                            7.135657      -0.090317       1.977676                    0.998962      27.500549      77.997110       0.614711       0.421591      -1.066187      -0.021309       0.006174       0.021931       0.031196      -0.012247       0.027597      -0.011995       0.035570      -0.014682      -0.024973      -0.017878       0.042851             12.361814       9.043183       0.433079      -5.674998      12.433701       2.329154      15.608557           0.004723
           27              C       8.151005       3.776468       6.046385      -0.034573      39.698644 0.45042085E+03  0.10613503E+05                                10.112091                            7.079046       0.168376       2.061078                    0.999467      27.362407      77.078414       0.623022       0.417217      -1.070711      -0.007219       0.026951       0.022994       0.036155      -0.004163       0.012546      -0.010951       0.018100       0.013982      -0.017152      -0.004546       0.021698             12.680575       7.766732       0.627606      -3.734776      16.159413       4.569232      14.115579           0.000983
           28              C       8.134917       2.425503       5.392675       0.573209      23.967791 0.25910367E+03  0.54063920E+04                                 7.682685                            5.701235      -0.065084       2.031449                    0.999501      22.540999      63.090633       0.623988       0.470431      -1.021901      -0.015503      -0.043975      -0.015133       0.049022       0.004450       0.004676      -0.014165       0.188274      -0.117282      -0.079721      -0.034193       0.113913              9.175655       4.394460       0.627257      -0.331753      13.269096       3.190569       9.863410          -0.003171
           29              C      -1.670771       6.128593       6.013573      -0.141939      35.786139 0.44356589E+03  0.10526539E+05                                 9.558230                            7.110496       0.053568       1.989567                    0.999475      29.892129      87.579445       0.603817       0.427438      -1.052670      -0.015910      -0.012294       0.010210       0.022550       0.004818       0.012215      -0.025826       0.015779      -0.035983      -0.036381       0.014088       0.022294             11.463236       7.923362      -0.919626      -4.451473      12.179502       4.352219      14.286844           0.002276
           30              C      -0.717203       2.703939       1.245797       0.123844      25.439039 0.31266255E+03  0.67950609E+04                                 7.663288                            5.993436       0.153822       2.082328                    0.999625      25.205058      70.541714       0.654156       0.430831      -1.051170       0.052299       0.000385      -0.000178       0.052300      -0.014607      -0.001859      -0.033223       0.041630       0.098986      -0.054021       0.007475       0.046546              8.607689       8.986093       1.033637      -0.885556      10.841717       3.123833       5.995258          -0.000372
           31              C       9.321772       1.443441       0.753614      -0.165719      33.893930 0.43380753E+03  0.10214632E+05                                 9.196672                            7.023288       0.070419       2.008245                    0.998990      29.189671      84.557276       0.610050       0.426398      -1.055706       0.004063       0.005078       0.004569       0.007948       0.010330       0.006022      -0.014809       0.015735       0.046587      -0.026766       0.005152       0.021614             10.532447      10.993621       0.182822      -1.386437      13.606987       4.142394       6.996733           0.001193
           32              C       0.101835       0.687544       0.254762       0.119982      32.851675 0.37587923E+03  0.84711347E+04                                 8.954909                            6.498126       0.058148       2.046470                    0.999383      25.280474      69.800021       0.645139       0.421269      -1.067400       0.001125       0.002821      -0.003844       0.004899       0.002444      -0.003935      -0.008353       0.000762       0.024122      -0.008639      -0.004839       0.013478             10.663741      10.393018       0.930877      -1.048196      15.005234       4.503201       6.592970          -0.000074
           33              C       1.347238       1.297690       0.274769      -0.157022      33.684712 0.43767519E+03  0.10334234E+05                                 9.174330                            7.068716      -0.008129       1.982302                    0.998991      29.320698      85.206107       0.605926       0.428115      -1.054071      -0.006291       0.010880      -0.006596       0.014194      -0.019629       0.000140      -0.016376      -0.006736       0.069836      -0.033611       0.001840       0.031771             10.370607      11.703284       1.068765      -1.226562      13.034427       3.483825       6.374111           0.001457
           34              C       1.483212       2.579296       0.749612       0.087668      26.463068 0.31878581E+03  0.69518485E+04                                 7.754549                            5.975110       0.308475       2.114993                    0.999798      25.809270      72.018548       0.668776       0.419976      -1.059414      -0.052257       0.005154       0.002524       0.052572      -0.000738       0.001883      -0.035446       0.060255       0.077655      -0.058041       0.017013       0.041027              8.706302       9.710813      -0.273867      -1.689454      10.744085       2.982642       5.664007           0.001829
           35              C       3.839790       0.189979      10.727995       0.588492      22.892494 0.26342600E+03  0.55474855E+04                                 7.597642                            5.846845      -0.292763       1.959291                    0.998910      22.919452      65.525124       0.597658       0.486649      -1.008141      -0.021602       0.010082      -0.036843       0.043883       0.047498      -0.023682      -0.039823      -0.135305      -0.169475      -0.073423      -0.048904       0.122327              8.901382       8.438923      -0.955021       2.806074       5.221070       0.672827      13.044152          -0.005108
           36              C       4.585152       0.120622      12.047553      -0.017210      38.883886 0.45290602E+03  0.10704147E+05                                10.020307                            7.135665      -0.090327       1.977672                    0.998962      27.500576      77.997243       0.614710       0.421592      -1.066187       0.021309      -0.006174       0.021931       0.031196      -0.012247      -0.027596       0.011995       0.035569      -0.014679      -0.024973      -0.017877       0.042850             12.361828       9.043203       0.433088       5.675018      12.433685      -2.329133      15.608598           0.004724
           37              C       5.080731       1.249441      12.715535      -0.034575      39.698734 0.45042259E+03  0.10613554E+05                                10.112101                            7.079058       0.168372       2.061076                    0.999467      27.362473      77.078631       0.623022       0.417217      -1.070711       0.007219      -0.026952       0.022995       0.036156      -0.004163      -0.012545       0.010950       0.018099       0.013982      -0.017151      -0.004547       0.021697             12.680574       7.766754       0.627610       3.734793      16.159371      -4.569206      14.115598           0.000984
           38              C       5.096819       2.600405      12.061825       0.573209      23.967800 0.25910381E+03  0.54063883E+04                                 7.682662                            5.701221      -0.065047       2.031462                    0.999501      22.540884      63.089995       0.623993       0.470428      -1.021904       0.015502       0.043976      -0.015133       0.049023       0.004449      -0.004675       0.014163       0.188269      -0.117284      -0.079716      -0.034194       0.113911              9.175625       4.394446       0.627261       0.331748      13.269047      -3.190564       9.863381          -0.003172
           39              C       0.351180       8.949133      12.682723      -0.141936      35.786057 0.44356485E+03  0.10526508E+05                                 9.558214                            7.110488       0.053569       1.989568                    0.999475      29.892089      87.579284       0.603818       0.427438      -1.052670       0.015910       0.012294       0.010210       0.022550       0.004820      -0.012214       0.025826       0.015778      -0.035980      -0.036381       0.014088       0.022293             11.463214       7.923351      -0.919624       4.451468      12.179467      -4.352205      14.286824           0.002276
           40              C       3.695240       2.321970       7.914947       0.123849      25.438850 0.31265970E+03  0.67949774E+04                                 7.663230                            5.993393       0.153841       2.082335                    0.999625      25.204900      70.540955       0.654162       0.430829      -1.051172      -0.052297      -0.000385      -0.000179       0.052299      -0.014606       0.001858       0.033223       0.041630       0.098985      -0.054021       0.007475       0.046546              8.607624       8.986016       1.033627       0.885541      10.841646      -3.123811       5.995208          -0.000365
           41              C       3.909964       3.582468       7.422764      -0.165720      33.893789 0.43380546E+03  0.10214565E+05                                 9.196633                            7.023263       0.070429       2.008249                    0.998990      29.189578      84.556776       0.610052       0.426397      -1.055708      -0.004062      -0.005078       0.004569       0.007947       0.010328      -0.006022       0.014810       0.015734       0.046594      -0.026765       0.005148       0.021617             10.532399      10.993572       0.182806       1.386432      13.606924      -4.142373       6.996701           0.001191
           42              C       2.876201       4.338364       6.923912       0.119983      32.851448 0.37587654E+03  0.84710549E+04                                 8.954857                            6.498095       0.058153       2.046473                    0.999383      25.280381      69.799581       0.645142       0.421268      -1.067401      -0.001125      -0.002820      -0.003845       0.004899       0.002444       0.003934       0.008355       0.000762       0.024132      -0.008642      -0.004840       0.013482             10.663672      10.392973       0.930878       1.048188      15.005117      -4.503156       6.592925          -0.000065
           43              C       1.630799       3.728219       6.943919      -0.157024      33.684602 0.43767400E+03  0.10334196E+05                                 9.174308                            7.068707      -0.008124       1.982305                    0.998991      29.320632      85.205800       0.605926       0.428115      -1.054071       0.006290      -0.010881      -0.006598       0.014195      -0.019627      -0.000140       0.016376      -0.006736       0.069840      -0.033610       0.001838       0.031772             10.370577      11.703272       1.068779       1.226555      13.034369      -3.483800       6.374091           0.001455
           44              C       1.494824       2.446612       7.418762       0.087675      26.462718 0.31878136E+03  0.69517191E+04                                 7.754458                            5.975050       0.308563       2.115023                    0.999798      25.809013      72.017391       0.668783       0.419973      -1.059417       0.052256      -0.005153       0.002523       0.052570      -0.000738      -0.001883       0.035442       0.060255       0.077660      -0.058038       0.017013       0.041025              8.706194       9.710694      -0.273862       1.689427      10.743947      -2.982600       5.663941           0.001835
           45              C       6.817826       5.215888       9.279455       0.588490      22.892720 0.26342916E+03  0.55475636E+04                                 7.597680                            5.846875      -0.292775       1.959286                    0.998910      22.919445      65.524972       0.597658       0.486648      -1.008143      -0.021602       0.010083       0.036843       0.043883       0.047498       0.023680       0.039823      -0.135300      -0.169471      -0.073419      -0.048905       0.122324              8.901424       8.438974      -0.955026      -2.806098       5.221094      -0.672827      13.044203          -0.005107
           46              C       7.563188       5.146530       7.959897      -0.017213      38.884014 0.45290802E+03  0.10704206E+05                                10.020327                            7.135680      -0.090329       1.977671                    0.998962      27.500645      77.997495       0.614709       0.421592      -1.066187       0.021310      -0.006174      -0.021931       0.031196      -0.012247       0.027596      -0.011994       0.035569      -0.014679      -0.024972      -0.017878       0.042849             12.361846       9.043200       0.433091      -5.674995      12.433762       2.329160      15.608578           0.004724
           47              C      -2.194932       6.275349       7.291915      -0.034570      39.698693 0.45042091E+03  0.10613506E+05                                10.112103                            7.079047       0.168371       2.061076                    0.999467      27.362415      77.078477       0.623022       0.417217      -1.070710       0.007220      -0.026951      -0.022994       0.036156      -0.004163       0.012546      -0.010951       0.018100       0.013981      -0.017152      -0.004547       0.021699             12.680598       7.766734       0.627605      -3.734770      16.159465       4.569262      14.115597           0.000983
           48              C      -2.178844       7.626314       7.945625       0.573207      23.967928 0.25910507E+03  0.54064315E+04                                 7.682725                            5.701257      -0.065109       2.031440                    0.999500      22.541101      63.091095       0.623986       0.470432      -1.021900       0.015504       0.043975       0.015133       0.049023       0.004450       0.004676      -0.014163       0.188271      -0.117285      -0.079718      -0.034195       0.113912              9.175713       4.394480       0.627262      -0.331751      13.269193       3.190610       9.863467          -0.003171
           49              C       7.626844       3.923224       7.324727      -0.141939      35.786161 0.44356630E+03  0.10526552E+05                                 9.558232                            7.110499       0.053567       1.989566                    0.999475      29.892168      87.579603       0.603817       0.427438      -1.052670       0.015911       0.012294      -0.010210       0.022551       0.004819       0.012215      -0.025826       0.015778      -0.035984      -0.036382       0.014088       0.022294             11.463233       7.923363      -0.919615      -4.451467      12.179510       4.352202      14.286827           0.002276
           50              C       6.673276       7.347878      12.092503       0.123843      25.439043 0.31266252E+03  0.67950547E+04                                 7.663276                            5.993427       0.153846       2.082336                    0.999625      25.204994      70.541326       0.654159       0.430830      -1.051172      -0.052297      -0.000385       0.000179       0.052298      -0.014605      -0.001859      -0.033220       0.041631       0.098970      -0.054017       0.007477       0.046540              8.607680       8.986063       1.033639      -0.885547      10.841727       3.123838       5.995249          -0.000369
           51              C      -3.365699       8.608376      12.584686      -0.165718      33.894077 0.43380990E+03  0.10214705E+05                                 9.196709                            7.023315       0.070404       2.008240                    0.998990      29.189747      84.557646       0.610048       0.426399      -1.055705      -0.004061      -0.005077      -0.004569       0.007946       0.010328       0.006021      -0.014808       0.015734       0.046585      -0.026763       0.005150       0.021613             10.532491      10.993661       0.182779      -1.386462      13.607040       4.142419       6.996771           0.001192
           52              C       5.854238       9.364273      13.083538       0.119988      32.851695 0.37587942E+03  0.84711430E+04                                 8.954923                            6.498136       0.058137       2.046467                    0.999383      25.280484      69.800152       0.645138       0.421270      -1.067399      -0.001125      -0.002819       0.003844       0.004898       0.002444      -0.003934      -0.008355       0.000764       0.024127      -0.008642      -0.004839       0.013480             10.663755      10.393052       0.930863      -1.048209      15.005234       4.503201       6.592980          -0.000070
           53              C       4.608835       8.754127      13.063531      -0.157024      33.684886 0.43767898E+03  0.10334347E+05                                 9.174365                            7.068753      -0.008143       1.982296                    0.998991      29.320814      85.206577       0.605923       0.428116      -1.054070       0.006290      -0.010879       0.006597       0.014193      -0.019627       0.000139      -0.016374      -0.006738       0.069829      -0.033608       0.001840       0.031768             10.370635      11.703371       1.068775      -1.226574      13.034408       3.483807       6.374126           0.001456
           54              C       4.472861       7.472521      12.588688       0.087669      26.462604 0.31878030E+03  0.69516813E+04                                 7.754414                            5.975029       0.308603       2.115037                    0.999798      25.808887      72.016660       0.668787       0.419972      -1.059419       0.052256      -0.005155      -0.002525       0.052570      -0.000735       0.001883      -0.035435       0.060248       0.077640      -0.058028       0.017013       0.041015              8.706138       9.710601      -0.273880      -1.689413      10.743899       2.982591       5.663915           0.001832
           55              C       2.116283       9.861838       2.610305       0.588493      22.892442 0.26342565E+03  0.55474742E+04                                 7.597623                            5.846838      -0.292767       1.959290                    0.998910      22.919384      65.524817       0.597659       0.486648      -1.008142       0.021601      -0.010083       0.036844       0.043883       0.047498      -0.023683      -0.039824      -0.135305      -0.169476      -0.073423      -0.048904       0.122327              8.901351       8.438905      -0.955016       2.806055       5.221063       0.672828      13.044085          -0.005108
           56              C       1.370921       9.931195       1.290747      -0.017212      38.883782 0.45290512E+03  0.10704118E+05                                10.020282                            7.135654      -0.090318       1.977676                    0.998962      27.500540      77.997058       0.614711       0.421591      -1.066187      -0.021310       0.006174      -0.021931       0.031196      -0.012247      -0.027596       0.011994       0.035569      -0.014680      -0.024972      -0.017878       0.042850             12.361787       9.043168       0.433097       5.674975      12.433690      -2.329129      15.608503           0.004723
           57              C       0.875342       8.802376       0.622765      -0.034571      39.698581 0.45041957E+03  0.10613464E+05                                10.112078                            7.079033       0.168384       2.061081                    0.999467      27.362365      77.078240       0.623023       0.417217      -1.070711      -0.007220       0.026951      -0.022994       0.036155      -0.004162      -0.012546       0.010951       0.018100       0.013981      -0.017152      -0.004546       0.021698             12.680561       7.766718       0.627605       3.734767      16.159404      -4.569234      14.115560           0.000984
           58              C       0.859254       7.451412       1.276475       0.573210      23.967821 0.25910395E+03  0.54064029E+04                                 7.682700                            5.701244      -0.065099       2.031443                    0.999501      22.541082      63.091028       0.623987       0.470432      -1.021900      -0.015505      -0.043975       0.015133       0.049022       0.004451      -0.004677       0.014166       0.188280      -0.117282      -0.079724      -0.034192       0.113916              9.175673       4.394469       0.627260       0.331755      13.269117      -3.190569       9.863432          -0.003172
           59              C       5.604893       1.102684       0.655577      -0.141938      35.786121 0.44356594E+03  0.10526542E+05                                 9.558226                            7.110497       0.053565       1.989566                    0.999475      29.892161      87.579595       0.603817       0.427438      -1.052669      -0.015911      -0.012295      -0.010210       0.022552       0.004819      -0.012215       0.025827       0.015782      -0.035980      -0.036383       0.014088       0.022294             11.463220       7.923370      -0.919606       4.451475      12.179471      -4.352172      14.286820           0.002276
           60              C       2.260833       7.729847       5.423353       0.123847      25.438925 0.31266092E+03  0.67950133E+04                                 7.663259                            5.993416       0.153839       2.082335                    0.999625      25.204941      70.541208       0.654158       0.430831      -1.051171       0.052297       0.000384       0.000177       0.052299      -0.014606       0.001860       0.033222       0.041631       0.098985      -0.054021       0.007475       0.046545              8.607655       8.986053       1.033633       0.885549      10.841679      -3.123821       5.995233          -0.000370
           61              C       2.046109       6.469349       5.915536      -0.165718      33.893890 0.43380711E+03  0.10214618E+05                                 9.196665                            7.023286       0.070421       2.008247                    0.998990      29.189633      84.557126       0.610050       0.426398      -1.055706       0.004062       0.005078      -0.004571       0.007949       0.010328      -0.006020       0.014810       0.015735       0.046587      -0.026764       0.005150       0.021614             10.532437      10.993621       0.182808       1.386443      13.606962      -4.142385       6.996727           0.001193
           62              C       3.079872       5.713453       6.414388       0.119979      32.851599 0.37587847E+03  0.84711114E+04                                 8.954889                            6.498115       0.058152       2.046472                    0.999383      25.280457      69.799900       0.645141       0.421268      -1.067401       0.001125       0.002819       0.003843       0.004897       0.002444       0.003934       0.008354       0.000761       0.024126      -0.008640      -0.004840       0.013480             10.663711      10.393020       0.930883       1.048194      15.005167      -4.503172       6.592947          -0.000070
           63              C       4.325274       6.323598       6.394381      -0.157023      33.684728 0.43767596E+03  0.10334257E+05                                 9.174334                            7.068725      -0.008137       1.982299                    0.998991      29.320728      85.206218       0.605925       0.428115      -1.054071      -0.006290       0.010880       0.006595       0.014193      -0.019627      -0.000141       0.016376      -0.006736       0.069833      -0.033609       0.001839       0.031770             10.370605      11.703324       1.068784       1.226559      13.034393      -3.483801       6.374099           0.001457
           64              C       4.461249       7.605205       5.919538       0.087673      26.462807 0.31878272E+03  0.69517580E+04                                 7.754483                            5.975070       0.308534       2.115014                    0.999798      25.809072      72.017661       0.668781       0.419974      -1.059416      -0.052256       0.005154      -0.002524       0.052570      -0.000738      -0.001883       0.035442       0.060252       0.077652      -0.058036       0.017013       0.041024              8.706220       9.710730      -0.273859       1.689433      10.743976      -2.982604       5.663954           0.001831
           65              N       0.479110       3.296996       1.253400      -0.237341      36.209680 0.48994978E+03  0.11609720E+05                                 9.017155                            7.056870       0.230202       2.095391                    0.999568      27.393408      73.577202       0.678160       0.381157      -1.112218      -0.030790      -0.140777      -0.057787       0.155260      -0.023731      -0.022091      -0.042830       0.103673       0.054262      -0.086921       0.031150       0.055771             10.321707      11.297611      -0.087377      -1.987675      12.574052       3.699222       7.093459           0.027682
           66              N       2.498927       1.728913       7.922550      -0.237317      36.208643 0.48993328E+03  0.11609229E+05                                 9.016992                            7.056757       0.230114       2.095375                    0.999567      27.392896      73.575456       0.678164       0.381158      -1.112218       0.030788       0.140770      -0.057782       0.155251      -0.023726       0.022085       0.042822       0.103671       0.054263      -0.086911       0.031146       0.055765             10.321506      11.297421      -0.087366       1.987626      12.573775      -3.699124       7.093321           0.027684
           67              N       5.476963       6.754821      12.084900      -0.237303      36.207178 0.48990986E+03  0.11608516E+05                                 9.016700                            7.056550       0.230234       2.095423                    0.999568      27.392267      73.572866       0.678181       0.381154      -1.112223       0.030785       0.140767       0.057781       0.155247      -0.023722      -0.022085      -0.042819       0.103677       0.054232      -0.086907       0.031139       0.055768             10.321148      11.297073      -0.087347      -1.987545      12.573292       3.698952       7.093079           0.027684
           68              N       3.457146       8.322904       5.415750      -0.237321      36.208619 0.48993316E+03  0.11609220E+05                                 9.016968                            7.056741       0.230190       2.095397                    0.999568      27.392918      73.575389       0.678168       0.381156      -1.112220      -0.030787      -0.140772       0.057783       0.155253      -0.023727       0.022088       0.042825       0.103673       0.054255      -0.086914       0.031146       0.055768             10.321474      11.297402      -0.087361       1.987623      12.573721      -3.699102       7.093298           0.027684
           69              O       0.289465       4.342284       4.085521      -0.560173      31.807097 0.55069073E+03  0.13355672E+05                                 7.986883                            7.308008       0.300751       2.134850                    0.996477      28.256914      75.295475       0.694427       0.363682      -1.132105      -0.029183      -0.011943       0.001037       0.031549      -0.002957       0.008359       0.013741       0.007076      -0.165205      -0.058243       0.025933       0.032310              8.423099      10.299804      -1.226273      -0.778076       6.159424      -0.243461       8.810070           0.033974
           70              O      -1.309259       5.376817       3.033930      -0.509114      27.459205 0.43249514E+03  0.98509036E+04                                 7.123504                            6.367839       0.631205       2.257791                    0.998449      26.728716      68.489074       0.764851       0.351588      -1.144433       0.002024      -0.004985       0.005507       0.007699       0.032063       0.032353      -0.011006      -0.082840       0.082232      -0.077245       0.038551       0.038693              7.582324       6.049216      -0.527535       0.431509       5.884593      -1.935920      10.813163           0.053843
           71              O       8.212671       2.328302       4.147811      -0.529220      33.093344 0.51393000E+03  0.12211924E+05                                 8.187998                            7.022994       0.548305       2.228794                    0.997982      27.280053      71.211939       0.716233       0.359892      -1.138679      -0.016980       0.024132       0.010060       0.031175       0.017537       0.005434       0.010939       0.080328       0.115129      -0.063920       0.021466       0.042453              9.087666       5.403963       1.018002      -0.681518       8.907311       2.487019      12.951724           0.031147
           72              O       8.022256       1.404741       6.114277      -0.543539      28.702662 0.43637191E+03  0.99418163E+04                                 7.276957                            6.326615       0.682796       2.261900                    0.999649      26.952164      68.628068       0.781592       0.343967      -1.152986      -0.030228       0.024907      -0.005352       0.039531       0.008211      -0.001744      -0.026820      -0.022373      -0.118010      -0.048428       0.006425       0.042003              7.847354       4.837778       0.796629      -0.031030      11.710697      -0.358811       6.993587           0.039772
           73              O       2.688572       0.683624      10.754671      -0.560148      31.806638 0.55068020E+03  0.13355353E+05                                 7.986804                            7.307934       0.300718       2.134845                    0.996476      28.256658      75.294613       0.694431       0.363681      -1.132106       0.029187       0.011939       0.001034       0.031551      -0.002955      -0.008354      -0.013740       0.007068      -0.165193      -0.058238       0.025934       0.032303              8.423016      10.299704      -1.226263       0.778069       6.159363       0.243467       8.809982           0.033981
           74              O      -0.010331       9.700908       9.703080      -0.509106      27.459051 0.43249221E+03  0.98508205E+04                                 7.123475                            6.367815       0.631212       2.257793                    0.998449      26.728636      68.488817       0.764853       0.351588      -1.144433      -0.002025       0.004984       0.005504       0.007696       0.032064      -0.032353       0.011006      -0.082840       0.082230      -0.077245       0.038551       0.038694              7.582295       6.049196      -0.527529      -0.431508       5.884561       1.935910      10.813127           0.053843
           75              O       5.019066       2.697606      10.816961      -0.529205      33.092001 0.51390421E+03  0.12211144E+05                                 8.187736                            7.022784       0.548370       2.228823                    0.997982      27.279570      71.209923       0.716249       0.359888      -1.138683       0.016978      -0.024127       0.010061       0.031170       0.017532      -0.005434      -0.010942       0.080318       0.115120      -0.063913       0.021462       0.042451              9.087364       5.403808       1.017955       0.681486       8.906996      -2.486924      12.951289           0.031149
           76              O       5.209481       3.621167      12.783427      -0.543515      28.701267 0.43634596E+03  0.99410672E+04                                 7.276689                            6.326400       0.682867       2.261935                    0.999649      26.951581      68.625813       0.781611       0.343964      -1.152990       0.030225      -0.024905      -0.005359       0.039529       0.008210       0.001746       0.026812      -0.022380      -0.118028      -0.048428       0.006425       0.042004              7.847049       4.837628       0.796594       0.031032      11.710203       0.358819       6.993315           0.039774
           77              O       5.666608       5.709533       9.252779      -0.560130      31.804834 0.55064008E+03  0.13354112E+05                                 7.986435                            7.307613       0.300855       2.134900                    0.996476      28.255922      75.291452       0.694455       0.363676      -1.132112       0.029183       0.011937      -0.001031       0.031547      -0.002952       0.008345       0.013739       0.007094      -0.165191      -0.058235       0.025923       0.032312              8.422611      10.299245      -1.226205      -0.778020       6.159097      -0.243437       8.809490           0.033980
           78              O       7.265332       4.675000      10.304370      -0.509076      27.457999 0.43247137E+03  0.98502211E+04                                 7.123274                            6.367646       0.631228       2.257809                    0.998449      26.728155      68.487015       0.764867       0.351586      -1.144435      -0.002028       0.004988      -0.005507       0.007702       0.032063       0.032344      -0.011006      -0.082827       0.082243      -0.077236       0.038550       0.038686              7.582072       6.049018      -0.527508       0.431499       5.884407      -1.935843      10.812791           0.053850
           79              O      -2.256598       7.723515       9.190489      -0.529215      33.093666 0.51393590E+03  0.12212105E+05                                 8.188065                            7.023045       0.548273       2.228783                    0.997982      27.280150      71.212418       0.716228       0.359893      -1.138677       0.016980      -0.024129      -0.010062       0.031173       0.017536       0.005435       0.010941       0.080319       0.115131      -0.063916       0.021461       0.042455              9.087749       5.403999       1.018012      -0.681520       8.907405       2.487054      12.951843           0.031148
           80              O      -2.066183       8.647076       7.224023      -0.543535      28.702859 0.43637553E+03  0.99419209E+04                                 7.276990                            6.326640       0.682770       2.261890                    0.999649      26.952263      68.628430       0.781590       0.343967      -1.152986       0.030228      -0.024905       0.005354       0.039530       0.008209      -0.001747      -0.026819      -0.022378      -0.118008      -0.048427       0.006422       0.042004              7.847391       4.837796       0.796633      -0.031028      11.710755      -0.358805       6.993622           0.039771
           81              O       3.267501       9.368193       2.583629      -0.560152      31.806322 0.55067350E+03  0.13355145E+05                                 7.986743                            7.307884       0.300758       2.134860                    0.996476      28.256527      75.294050       0.694434       0.363681      -1.132107      -0.029184      -0.011941      -0.001035       0.031549      -0.002954      -0.008353      -0.013740       0.007079      -0.165196      -0.058238       0.025931       0.032308              8.422945      10.299634      -1.226244       0.778059       6.159315       0.243457       8.809887           0.033979
           82              O       5.966404       0.350909       3.635220      -0.509104      27.458750 0.43248631E+03  0.98506498E+04                                 7.123415                            6.367766       0.631216       2.257798                    0.998449      26.728513      68.488315       0.764857       0.351587      -1.144434       0.002023      -0.004985      -0.005507       0.007699       0.032064      -0.032350       0.011006      -0.082836       0.082231      -0.077242       0.038550       0.038692              7.582226       6.049144      -0.527524      -0.431508       5.884520       1.935893      10.813014           0.053845
           83              O       0.937007       7.354211       2.521339      -0.529238      33.094108 0.51394459E+03  0.12212361E+05                                 8.188132                            7.023102       0.548303       2.228787                    0.997982      27.280384      71.213144       0.716226       0.359893      -1.138678      -0.016983       0.024134      -0.010057       0.031178       0.017538      -0.005435      -0.010937       0.080341       0.115142      -0.063928       0.021470       0.042458              9.087821       5.404042       1.018027       0.681528       8.907466      -2.487069      12.951956           0.031146
           84              O       0.746592       6.430650       0.554873      -0.543555      28.703419 0.43638589E+03  0.99422191E+04                                 7.277103                            6.326730       0.682778       2.261889                    0.999649      26.952486      68.629284       0.781581       0.343969      -1.152985      -0.030230       0.024907       0.005348       0.039532       0.008213       0.001742       0.026824      -0.022366      -0.118011      -0.048432       0.006428       0.042004              7.847519       4.837857       0.796651       0.031034      11.710970       0.358807       6.993730           0.039772

******************************************************
Auxiliary information for the entire system
The total spin magnetic moment of the unit cell is   11.999826
The total net atomic charge of the unit cell is   -0.000002
Accuracy of reproducing the electrostatic potential in the unit cell:
  The inner radius (bohr) =    5.0000
  The outer radius (bohr) =   12.0000
  Valid grid points have density less than (e/(bohr^3)) =    0.0001
  The number of valid grid points were=        44548
  The rms potential error without charges in kcal/mol is=      4.99314
  The rms potential error with partial charges in kcal/mol is=      0.71258
  The RRMSE value at monopole order=      0.14271
  The rms potential error with partial charges and cloud penetration in kcal/mol is=      0.69959
  The RRMSE value at monopole order with cloud penetration is=      0.14011
  The rms potential error with partial charges and atomic dipoles in kcal/mol is=      0.40616
  The RRMSE value at dipole order=      0.08134
  The rms potential error with partial charges, atomic dipoles and cloud penetration in kcal/mol is=      0.38446
  The RRMSE value at dipole order with cloud penetration=      0.07700

******************************************************
The electron densities and ab initio electrostatic potential were computed in VASP using the PBE functional and
projector augmented wave method. See the main text of the journal article for a description of computational details.
The atomic charges, dipoles, and quadrupoles were computed with the DDEC6 method as described in
(a) T. A. Manz and N. Gabaldon Limas, RSC Adv. 6 (2016) 47771-47801 DOI: 10.1039/c6ra04656h
(b) N. Gabaldon Limas and T. A. Manz, RSC Adv. 8 (2018) 2678-2707 DOI: 10.1039/c7ra11829e.
For each atom in the material, the electron cloud parameters were fit to the spherically averaged atom-in-material
electron density using radial positions for which this density was between 10^-4 and 10^-2 electrons per cubic bohr.
The polarizabilities, dispersion coefficients, and quantum Drude oscillator (QDO) parameters were fit using the MCLF method.
The magnetic structure of the system was optimized in VASP from the default ferromagnetic initial guess using spin polarization.
The atomic spin moments (ASMs) were computed on this optimized magnetic structure using the DDEC6 partition as inputs
to the method of T. A. Manz and D. S. Sholl, J. Chem. Theory Comput. 7 (2011) 4146-4164 DOI: 10.1021/ct200539n.
The RMSE and RRMSE were computed using a uniform grid with Ewald summation.
