# Supplementary material for: A collection of forcefield precursors for metal–organic frameworks
Source: RSC Adv. 2019 Nov 13;9(63):36492–507. doi: 10.1039/c9ra07327b (PMC9075174; doi:10.1039/c9ra07327b)
Supplement: RA-009-C9RA07327B-s4658 [file RA-009-C9RA07327B-s4658.xyz]

   76
jmolscript: load "" {1 1 1} spacegroup "x,y,z" unitcell [{     10.290000     0.000000     0.000000 }, {      0.000000    10.290000     0.000000 }, {      0.000000     0.000000    14.500000 }]
Y      8.755246     1.534753     9.062500     1.898178
Y      1.534753     8.755246     1.812500     1.898178
Y      8.755246     8.755246    12.687500     1.898179
Y      1.534753     1.534753     5.437500     1.898179
H      5.746965     0.784098     5.463600     0.127907
H      4.543035     9.505902    12.713600     0.127907
H      9.505902     5.746965     9.088600     0.127907
H      0.784098     4.543035     1.838600     0.127907
H      4.543035     0.784098     9.036400     0.127907
H      5.746965     9.505902     1.786400     0.127907
H      0.784098     5.746965     5.411400     0.127907
H      9.505902     4.543035    12.661400     0.127907
H      9.257913     0.000000     3.625000     0.117943
H      1.032087     0.000000    10.875000     0.117943
H      0.000000     9.257913     7.250000     0.117943
H      0.000000     1.032087     0.000000     0.117943
C      6.221334     0.462021     4.731350    -0.105818
C      7.606368     0.444528     4.750200    -0.031551
C      8.398698     0.910665     5.942100     0.661937
C      4.068666     9.827979    11.981350    -0.105818
C      2.683632     9.845472    12.000200    -0.031551
C      1.891302     9.379335    13.192100     0.661937
C      9.827979     6.221334     8.356350    -0.105818
C      9.845472     7.606368     8.375200    -0.031551
C      9.379335     8.398698     9.567100     0.661937
C      0.462021     4.068666     1.106350    -0.105818
C      0.444528     2.683632     1.125200    -0.031551
C      0.910665     1.891302     2.317100     0.661937
C      4.068666     0.462021     9.768650    -0.105818
C      2.683632     0.444528     9.749800    -0.031551
C      1.891302     0.910665     8.557900     0.661937
C      6.221334     9.827979     2.518650    -0.105818
C      7.606368     9.845472     2.499800    -0.031551
C      8.398698     9.379335     1.307900     0.661937
C      0.462021     6.221334     6.143650    -0.105818
C      0.444528     7.606368     6.124800    -0.031551
C      0.910665     8.398698     4.932900     0.661937
C      9.827979     4.068666    13.393650    -0.105818
C      9.845472     2.683632    13.374800    -0.031551
C      9.379335     1.891302    12.182900     0.661937
C      5.554542     0.000000     3.625000    -0.033360
C      4.024419     0.000000     3.625000     0.673711
C      8.327697     0.000000     3.625000    -0.119224
C      4.735458     0.000000    10.875000    -0.033360
C      6.265581     0.000000    10.875000     0.673711
C      1.962303     0.000000    10.875000    -0.119224
C      0.000000     5.554542     7.250000    -0.033360
C      0.000000     4.024419     7.250000     0.673711
C      0.000000     8.327697     7.250000    -0.119224
C      0.000000     4.735458     0.000000    -0.033360
C      0.000000     6.265581     0.000000     0.673711
C      0.000000     1.962303     0.000000    -0.119224
O      7.804965     0.982695     7.052800    -0.639529
O      3.459498     0.746025     4.460200    -0.636565
O      9.605715     1.159683     5.795650    -0.645005
O      2.485035     9.307305    14.302800    -0.639529
O      6.830502     9.543975    11.710200    -0.636565
O      0.684285     9.130317    13.045650    -0.645005
O      9.307305     7.804965    10.677800    -0.639529
O      9.543975     3.459498     8.085200    -0.636565
O      9.130317     9.605715     9.420650    -0.645005
O      0.982695     2.485035     3.427800    -0.639529
O      0.746025     6.830502     0.835200    -0.636565
O      1.159683     0.684285     2.170650    -0.645005
O      2.485035     0.982695     7.447200    -0.639529
O      6.830502     0.746025    10.039800    -0.636565
O      0.684285     1.159683     8.704350    -0.645005
O      7.804965     9.307305     0.197200    -0.639529
O      3.459498     9.543975     2.789800    -0.636565
O      9.605715     9.130317     1.454350    -0.645005
O      0.982695     7.804965     3.822200    -0.639529
O      0.746025     3.459498     6.414800    -0.636565
O      1.159683     9.605715     5.079350    -0.645005
O      9.307305     2.485035    11.072200    -0.639529
O      9.543975     6.830502    13.664800    -0.636565
O      9.130317     0.684285    12.329350    -0.645005

The following XYZ coordinates are in angstroms. Other properties are in atomic units.
The sperically averaged electron density of each atom fit to a function of the form exp(a - br)
eigen_1, eigen_2 and eigen_3 are the three eigenvalues of traceless quadrupole moment tensor
  atom number  atomic symbol              X              Y              Z     net charge C6 coefficient C8 coefficient C10 coefficient fluctuating dipole atomic polarizability isotropic forcefield polarizability              a              b squared Pearson coefficient          <r^3>          <r^4>         wp_QDO          m_QDO          q_QDO       dipole_x       dipole_y       dipole_z         dipole            Qxy            Qxz            Qyz     Q(x^2-y^2)  Q(3z^2 - R^2)        eigen_1        eigen_2        eigen_3 static polarizability      alpha(xx)      alpha(xy)      alpha(xz)      alpha(yy)      alpha(yz)      alpha(zz) atomic spin moment
            1              Y       8.755246       1.534753       9.062500       1.898178     187.151310 0.40012485E+04  0.15236621E+06                                24.841173                           19.613100       0.050494       1.761785                    0.999891      69.411846     200.317560       0.446154       0.360519      -1.186375      -0.035678       0.035678      -0.000000       0.050456      -0.130156       0.037263       0.037263      -0.000000      -0.489842      -0.183807      -0.027989       0.211796             30.031472      27.551982       4.117184      -2.842792      27.551977      -2.842790      34.990456           0.000012
            2              Y       1.534753       8.755246       1.812500       1.898178     187.151304 0.40012483E+04  0.15236620E+06                                24.841173                           19.613100       0.050494       1.761785                    0.999891      69.411844     200.317554       0.446154       0.360519      -1.186375       0.035678      -0.035678       0.000000       0.050456      -0.130156      -0.037263      -0.037263      -0.000000      -0.489843      -0.183807      -0.027989       0.211796             30.031472      27.551976       4.117185       2.842789      27.551984       2.842793      34.990455           0.000013
            3              Y       8.755246       8.755246      12.687500       1.898179     187.151310 0.40012483E+04  0.15236620E+06                                24.841174                           19.613100       0.050494       1.761785                    0.999891      69.411841     200.317545       0.446154       0.360519      -1.186375      -0.035678      -0.035678       0.000000       0.050456       0.130156      -0.037263       0.037263       0.000000      -0.489841      -0.183807      -0.027989       0.211796             30.031473      27.551978      -4.117189       2.842793      27.551978      -2.842793      34.990463           0.000014
            4              Y       1.534753       1.534753       5.437500       1.898179     187.151265 0.40012473E+04  0.15236616E+06                                24.841170                           19.613098       0.050494       1.761785                    0.999891      69.411838     200.317532       0.446154       0.360519      -1.186375       0.035678       0.035678      -0.000000       0.050456       0.130156       0.037263      -0.037263       0.000000      -0.489841      -0.183807      -0.027989       0.211796             30.031467      27.551979      -4.117180      -2.842789      27.551979       2.842789      34.990444           0.000015
            5              H       5.746965       0.784098       5.463600       0.127907       1.137070 0.83382648E+01  0.82167576E+02                                 1.750592                            1.651289      -1.187913       2.325295                    0.996323       3.438328       9.438582       0.506850       1.226314      -0.721260      -0.019484       0.012356       0.031949       0.039408       0.000514      -0.009701       0.006636      -0.002248       0.017332      -0.011738      -0.001965       0.013703              1.784468       1.933103      -0.131715      -0.295756       1.410388       0.244988       2.009914          -0.000001
            6              H       4.543035       9.505902      12.713600       0.127907       1.137070 0.83382661E+01  0.82167591E+02                                 1.750592                            1.651289      -1.187914       2.325295                    0.996323       3.438328       9.438582       0.506850       1.226314      -0.721260       0.019484      -0.012356       0.031949       0.039408       0.000514       0.009701      -0.006636      -0.002248       0.017332      -0.011738      -0.001965       0.013703              1.784469       1.933104      -0.131715       0.295756       1.410388      -0.244988       2.009915          -0.000001
            7              H       9.505902       5.746965       9.088600       0.127907       1.137071 0.83382690E+01  0.82167624E+02                                 1.750592                            1.651289      -1.187913       2.325295                    0.996323       3.438329       9.438584       0.506850       1.226313      -0.721260      -0.012356      -0.019484       0.031949       0.039408      -0.000514      -0.006636      -0.009701       0.002248       0.017332      -0.011738      -0.001965       0.013703              1.784469       1.410388       0.131715      -0.244988       1.933104      -0.295756       2.009915          -0.000001
            8              H       0.784098       4.543035       1.838600       0.127907       1.137070 0.83382661E+01  0.82167592E+02                                 1.750592                            1.651289      -1.187914       2.325295                    0.996323       3.438328       9.438583       0.506850       1.226314      -0.721260       0.012356       0.019484       0.031949       0.039408      -0.000514       0.006636       0.009701       0.002248       0.017332      -0.011738      -0.001965       0.013703              1.784469       1.410388       0.131715       0.244988       1.933104       0.295756       2.009915          -0.000001
            9              H       4.543035       0.784098       9.036400       0.127907       1.137070 0.83382608E+01  0.82167524E+02                                 1.750591                            1.651288      -1.187913       2.325295                    0.996323       3.438327       9.438578       0.506850       1.226314      -0.721260       0.019484       0.012356      -0.031949       0.039408      -0.000514      -0.009701      -0.006636      -0.002248       0.017332      -0.011738      -0.001965       0.013703              1.784468       1.933103       0.131715      -0.295756       1.410387      -0.244988       2.009914          -0.000001
           10              H       5.746965       9.505902       1.786400       0.127907       1.137071 0.83382703E+01  0.82167641E+02                                 1.750592                            1.651289      -1.187914       2.325295                    0.996323       3.438329       9.438585       0.506850       1.226314      -0.721260      -0.019484      -0.012356      -0.031949       0.039408      -0.000514       0.009701       0.006636      -0.002248       0.017332      -0.011738      -0.001965       0.013703              1.784469       1.933104       0.131715       0.295756       1.410388       0.244988       2.009915          -0.000001
           11              H       0.784098       5.746965       5.411400       0.127907       1.137071 0.83382691E+01  0.82167624E+02                                 1.750592                            1.651289      -1.187914       2.325295                    0.996323       3.438329       9.438584       0.506850       1.226313      -0.721260       0.012356      -0.019484      -0.031949       0.039408       0.000514      -0.006636       0.009701       0.002248       0.017332      -0.011738      -0.001965       0.013703              1.784469       1.410388      -0.131715      -0.244988       1.933104       0.295756       2.009915          -0.000001
           12              H       9.505902       4.543035      12.661400       0.127907       1.137070 0.83382660E+01  0.82167594E+02                                 1.750592                            1.651289      -1.187914       2.325295                    0.996323       3.438328       9.438584       0.506850       1.226315      -0.721260      -0.012356       0.019484      -0.031949       0.039408       0.000514       0.006636      -0.009701       0.002248       0.017332      -0.011738      -0.001965       0.013703              1.784469       1.410388      -0.131715       0.244988       1.933104      -0.295756       2.009915          -0.000001
           13              H       9.257913       0.000000       3.625000       0.117943       0.944424 0.68814012E+01  0.66745050E+02                                 1.730924                            1.640799      -1.558099       2.141064                    0.991921       4.040810      12.223897       0.430426       1.467118      -0.667819       0.035539      -0.000000      -0.000000       0.035539      -0.000000       0.000000      -0.004437       0.009579      -0.005618      -0.007409       0.001683       0.005726              1.786423       2.359026       0.000000       0.000000       1.384796       0.023402       1.615447          -0.000000
           14              H       1.032087       0.000000      10.875000       0.117943       0.944424 0.68814021E+01  0.66745060E+02                                 1.730924                            1.640799      -1.558099       2.141064                    0.991921       4.040810      12.223896       0.430427       1.467117      -0.667820      -0.035539       0.000000       0.000000       0.035539      -0.000000      -0.000000       0.004437       0.009579      -0.005618      -0.007409       0.001683       0.005726              1.786423       2.359026      -0.000000       0.000000       1.384796      -0.023402       1.615447          -0.000000
           15              H       0.000000       9.257913       7.250000       0.117943       0.944424 0.68814021E+01  0.66745060E+02                                 1.730924                            1.640799      -1.558099       2.141065                    0.991921       4.040810      12.223896       0.430427       1.467117      -0.667820      -0.000000       0.035539      -0.000000       0.035539       0.000000       0.004437      -0.000000      -0.009579      -0.005618      -0.007409       0.001683       0.005726              1.786423       1.384796       0.000000      -0.023402       2.359026      -0.000000       1.615447          -0.000000
           16              H       0.000000       1.032087       0.000000       0.117943       0.944423 0.68813977E+01  0.66745009E+02                                 1.730924                            1.640798      -1.558099       2.141065                    0.991921       4.040809      12.223894       0.430426       1.467118      -0.667819      -0.000000      -0.035539       0.000000       0.035539      -0.000000      -0.004437       0.000000      -0.009579      -0.005619      -0.007409       0.001683       0.005726              1.786423       1.384796      -0.000000       0.023402       2.359025      -0.000000       1.615447          -0.000000
           17              C       6.221334       0.462021       4.731350      -0.105818      35.605380 0.42253731E+03  0.99008969E+04                                 9.525432                            6.952707      -0.114876       1.935827                    0.999499      29.451959      85.585687       0.609288       0.429017      -1.052293       0.011246      -0.010258      -0.013750       0.020513      -0.001432      -0.028071      -0.023162      -0.082945       0.006455      -0.057476       0.004814       0.052662             11.506537      18.358531       0.778359       2.871806       5.380616       2.067496      10.780464          -0.000003
           18              C       7.606368       0.444528       4.750200      -0.031551      38.790014 0.43086325E+03  0.10006873E+05                                 9.824006                            6.819329       0.157302       2.058045                    0.999297      26.895425      74.394716       0.651586       0.404739      -1.082506      -0.031967      -0.019561      -0.040235       0.054985       0.002225      -0.015309      -0.008767      -0.008603       0.001476      -0.018322       0.000046       0.018276             12.409248      16.749318       0.929579       3.448975       5.749268       3.050674      14.729156           0.000000
           19              C       8.398698       0.910665       5.942100       0.661937      22.428334 0.23267611E+03  0.47421857E+04                                 7.411977                            5.471903      -0.095845       2.042846                    0.999407      21.552767      60.284196       0.622763       0.482566      -1.011976       0.035895       0.022204       0.058126       0.071834      -0.039966      -0.013559      -0.036383      -0.129812      -0.192113      -0.082820      -0.031039       0.113859              8.803004      10.035107       1.453875       1.648050       4.730674       1.520917      11.643232          -0.000001
           20              C       4.068666       9.827979      11.981350      -0.105818      35.605375 0.42253724E+03  0.99008948E+04                                 9.525431                            6.952706      -0.114875       1.935827                    0.999499      29.451957      85.585675       0.609288       0.429016      -1.052293      -0.011246       0.010258      -0.013750       0.020513      -0.001432       0.028071       0.023162      -0.082945       0.006455      -0.057476       0.004814       0.052662             11.506535      18.358528       0.778359      -2.871805       5.380615      -2.067496      10.780462          -0.000003
           21              C       2.683632       9.845472      12.000200      -0.031551      38.790004 0.43086316E+03  0.10006870E+05                                 9.824004                            6.819328       0.157303       2.058045                    0.999297      26.895422      74.394700       0.651587       0.404739      -1.082506       0.031967       0.019561      -0.040235       0.054985       0.002225       0.015309       0.008767      -0.008603       0.001476      -0.018322       0.000046       0.018276             12.409244      16.749314       0.929578      -3.448973       5.749267      -3.050673      14.729152           0.000000
           22              C       1.891302       9.379335      13.192100       0.661937      22.428330 0.23267609E+03  0.47421853E+04                                 7.411975                            5.471903      -0.095844       2.042846                    0.999407      21.552766      60.284189       0.622763       0.482565      -1.011976      -0.035895      -0.022204       0.058126       0.071834      -0.039966       0.013559       0.036383      -0.129812      -0.192113      -0.082820      -0.031039       0.113859              8.803002      10.035104       1.453875      -1.648050       4.730673      -1.520917      11.643229          -0.000001
           23              C       9.827979       6.221334       8.356350      -0.105818      35.605384 0.42253734E+03  0.99008980E+04                                 9.525433                            6.952707      -0.114876       1.935827                    0.999499      29.451961      85.585695       0.609288       0.429017      -1.052293       0.010258       0.011246      -0.013750       0.020513       0.001432       0.023162      -0.028071       0.082945       0.006455      -0.057476       0.004814       0.052661             11.506538       5.380616      -0.778360      -2.067496      18.358533       2.871806      10.780465          -0.000003
           24              C       9.845472       7.606368       8.375200      -0.031551      38.790011 0.43086322E+03  0.10006872E+05                                 9.824005                            6.819329       0.157303       2.058045                    0.999297      26.895424      74.394711       0.651587       0.404739      -1.082506       0.019561      -0.031967      -0.040235       0.054985      -0.002225       0.008767      -0.015309       0.008603       0.001476      -0.018322       0.000046       0.018276             12.409247       5.749268      -0.929579      -3.050674      16.749317       3.448974      14.729155           0.000000
           25              C       9.379335       8.398698       9.567100       0.661937      22.428335 0.23267612E+03  0.47421861E+04                                 7.411977                            5.471904      -0.095845       2.042846                    0.999407      21.552768      60.284201       0.622763       0.482566      -1.011976      -0.022204       0.035895       0.058126       0.071834       0.039966       0.036383      -0.013559       0.129812      -0.192113      -0.082820      -0.031039       0.113859              8.803005       4.730674      -1.453875      -1.520917      10.035107       1.648050      11.643233          -0.000001
           26              C       0.462021       4.068666       1.106350      -0.105818      35.605380 0.42253730E+03  0.99008967E+04                                 9.525432                            6.952707      -0.114876       1.935827                    0.999499      29.451959      85.585687       0.609288       0.429017      -1.052293      -0.010258      -0.011246      -0.013750       0.020513       0.001432      -0.023162       0.028071       0.082945       0.006455      -0.057476       0.004814       0.052662             11.506537       5.380616      -0.778359       2.067496      18.358531      -2.871806      10.780464          -0.000003
           27              C       0.444528       2.683632       1.125200      -0.031551      38.790011 0.43086322E+03  0.10006872E+05                                 9.824006                            6.819329       0.157303       2.058045                    0.999297      26.895424      74.394713       0.651586       0.404739      -1.082506      -0.019561       0.031967      -0.040235       0.054985      -0.002225      -0.008767       0.015309       0.008603       0.001476      -0.018322       0.000046       0.018276             12.409247       5.749268      -0.929578       3.050673      16.749318      -3.448975      14.729155           0.000000
           28              C       0.910665       1.891302       2.317100       0.661937      22.428331 0.23267610E+03  0.47421856E+04                                 7.411976                            5.471903      -0.095845       2.042846                    0.999407      21.552767      60.284195       0.622763       0.482566      -1.011976       0.022204      -0.035895       0.058126       0.071834       0.039966      -0.036383       0.013559       0.129812      -0.192113      -0.082820      -0.031039       0.113859              8.803003       4.730674      -1.453875       1.520917      10.035106      -1.648050      11.643231          -0.000001
           29              C       4.068666       0.462021       9.768650      -0.105818      35.605372 0.42253720E+03  0.99008935E+04                                 9.525430                            6.952705      -0.114875       1.935827                    0.999499      29.451955      85.585664       0.609288       0.429016      -1.052293      -0.011246      -0.010258       0.013750       0.020513       0.001432      -0.028071       0.023162      -0.082945       0.006455      -0.057476       0.004814       0.052662             11.506534      18.358526      -0.778359       2.871805       5.380614      -2.067496      10.780461          -0.000003
           30              C       2.683632       0.444528       9.749800      -0.031551      38.790007 0.43086319E+03  0.10006871E+05                                 9.824004                            6.819328       0.157303       2.058045                    0.999297      26.895423      74.394706       0.651587       0.404739      -1.082506       0.031967      -0.019561       0.040235       0.054985      -0.002225      -0.015309       0.008767      -0.008603       0.001476      -0.018322       0.000046       0.018276             12.409245      16.749315      -0.929578       3.448974       5.749268      -3.050673      14.729153           0.000000
           31              C       1.891302       0.910665       8.557900       0.661937      22.428332 0.23267611E+03  0.47421858E+04                                 7.411976                            5.471903      -0.095845       2.042846                    0.999407      21.552767      60.284192       0.622763       0.482565      -1.011976      -0.035895       0.022204      -0.058126       0.071834       0.039966      -0.013559       0.036383      -0.129812      -0.192113      -0.082820      -0.031039       0.113859              8.803003      10.035105      -1.453874       1.648050       4.730673      -1.520917      11.643230          -0.000001
           32              C       6.221334       9.827979       2.518650      -0.105818      35.605381 0.42253731E+03  0.99008969E+04                                 9.525432                            6.952707      -0.114876       1.935826                    0.999499      29.451960      85.585691       0.609288       0.429017      -1.052293       0.011246       0.010258       0.013750       0.020513       0.001432       0.028071      -0.023162      -0.082945       0.006455      -0.057476       0.004814       0.052662             11.506537      18.358531      -0.778359      -2.871805       5.380616       2.067496      10.780465          -0.000003
           33              C       7.606368       9.845472       2.499800      -0.031551      38.790015 0.43086328E+03  0.10006874E+05                                 9.824006                            6.819329       0.157302       2.058045                    0.999297      26.895426      74.394718       0.651587       0.404739      -1.082506      -0.031967       0.019561       0.040235       0.054985      -0.002225       0.015309      -0.008767      -0.008603       0.001476      -0.018322       0.000046       0.018276             12.409247      16.749318      -0.929579      -3.448974       5.749269       3.050674      14.729156           0.000000
           34              C       8.398698       9.379335       1.307900       0.661937      22.428333 0.23267611E+03  0.47421857E+04                                 7.411976                            5.471903      -0.095844       2.042846                    0.999407      21.552767      60.284195       0.622763       0.482566      -1.011976       0.035895      -0.022204      -0.058126       0.071834       0.039966       0.013559      -0.036383      -0.129812      -0.192113      -0.082820      -0.031039       0.113859              8.803004      10.035106      -1.453875      -1.648050       4.730674       1.520917      11.643231          -0.000001
           35              C       0.462021       6.221334       6.143650      -0.105818      35.605377 0.42253726E+03  0.99008954E+04                                 9.525432                            6.952706      -0.114876       1.935827                    0.999499      29.451958      85.585682       0.609288       0.429017      -1.052293      -0.010258       0.011246       0.013750       0.020513      -0.001432       0.023162       0.028071       0.082945       0.006455      -0.057476       0.004814       0.052662             11.506536       5.380615       0.778359      -2.067496      18.358530      -2.871806      10.780464          -0.000003
           36              C       0.444528       7.606368       6.124800      -0.031551      38.790013 0.43086325E+03  0.10006873E+05                                 9.824006                            6.819329       0.157302       2.058045                    0.999297      26.895425      74.394714       0.651587       0.404739      -1.082506      -0.019561      -0.031967       0.040235       0.054985       0.002225       0.008767       0.015309       0.008603       0.001476      -0.018322       0.000046       0.018276             12.409247       5.749268       0.929579      -3.050674      16.749317      -3.448975      14.729156           0.000000
           37              C       0.910665       8.398698       4.932900       0.661937      22.428333 0.23267611E+03  0.47421857E+04                                 7.411977                            5.471903      -0.095845       2.042846                    0.999407      21.552767      60.284196       0.622763       0.482566      -1.011976       0.022204       0.035895      -0.058126       0.071834      -0.039966       0.036383       0.013559       0.129812      -0.192113      -0.082820      -0.031039       0.113859              8.803004       4.730674       1.453875      -1.520917      10.035107      -1.648050      11.643232          -0.000001
           38              C       9.827979       4.068666      13.393650      -0.105818      35.605378 0.42253728E+03  0.99008959E+04                                 9.525432                            6.952706      -0.114875       1.935827                    0.999499      29.451958      85.585683       0.609288       0.429017      -1.052293       0.010258      -0.011246       0.013750       0.020513      -0.001432      -0.023162      -0.028071       0.082945       0.006455      -0.057476       0.004814       0.052662             11.506536       5.380615       0.778359       2.067496      18.358530       2.871805      10.780464          -0.000003
           39              C       9.845472       2.683632      13.374800      -0.031551      38.790009 0.43086321E+03  0.10006872E+05                                 9.824004                            6.819328       0.157303       2.058045                    0.999297      26.895424      74.394707       0.651587       0.404739      -1.082506       0.019561       0.031967       0.040235       0.054985       0.002225      -0.008767      -0.015309       0.008603       0.001476      -0.018322       0.000046       0.018276             12.409245       5.749268       0.929578       3.050673      16.749315       3.448974      14.729153           0.000000
           40              C       9.379335       1.891302      12.182900       0.661937      22.428332 0.23267611E+03  0.47421857E+04                                 7.411976                            5.471903      -0.095845       2.042846                    0.999407      21.552767      60.284193       0.622763       0.482565      -1.011976      -0.022204      -0.035895      -0.058126       0.071834      -0.039966      -0.036383      -0.013559       0.129812      -0.192113      -0.082820      -0.031039       0.113859              8.803003       4.730674       1.453875       1.520917      10.035105       1.648050      11.643230          -0.000001
           41              C       5.554542       0.000000       3.625000      -0.033360      40.219782 0.42020018E+03  0.96908937E+04                                10.064224                            6.711983       0.081158       2.032255                    0.999291      26.821967      73.747775       0.660574       0.402047      -1.085139       0.056190       0.000000      -0.000000       0.056190       0.000000      -0.000000      -0.000885      -0.037746       0.002704      -0.019324       0.000857       0.018467             13.468574      23.449784       0.000000      -0.000000       5.712993       2.266802      11.242945          -0.000000
           42              C       4.024419       0.000000       3.625000       0.673711      24.157826 0.23674639E+03  0.48286049E+04                                 7.789876                            5.495751      -0.189998       2.011716                    0.998793      21.311078      58.928966       0.627720       0.478412      -1.017842      -0.083380       0.000000       0.000000       0.083380      -0.000000       0.000000      -0.083774      -0.106477       0.150323      -0.078293      -0.045342       0.123634              9.894938      16.490366      -0.000000      -0.000000       5.735423       2.206167       7.459024          -0.000001
           43              C       8.327697       0.000000       3.625000      -0.119224      35.997901 0.49326977E+03  0.12047140E+05                                 9.745294                            7.618479      -0.233804       1.893307                    0.998966      30.696497      91.884442       0.568360       0.441249      -1.042075      -0.018443       0.000000      -0.000000       0.018443       0.000000      -0.000000      -0.040677      -0.044009      -0.095630      -0.050570      -0.006066       0.056637             11.150591      12.517550       0.000000       0.000000       5.855127       3.035992      15.079096          -0.000002
           44              C       4.735458       0.000000      10.875000      -0.033360      40.219779 0.42020015E+03  0.96908926E+04                                10.064223                            6.711983       0.081159       2.032255                    0.999291      26.821966      73.747767       0.660575       0.402047      -1.085140      -0.056190       0.000000      -0.000000       0.056190      -0.000000      -0.000000       0.000884      -0.037746       0.002704      -0.019324       0.000857       0.018467             13.468572      23.449781      -0.000000       0.000000       5.712992      -2.266801      11.242944          -0.000000
           45              C       6.265581       0.000000      10.875000       0.673711      24.157829 0.23674639E+03  0.48286050E+04                                 7.789876                            5.495751      -0.189998       2.011716                    0.998793      21.311078      58.928967       0.627720       0.478412      -1.017842       0.083380      -0.000000      -0.000000       0.083380       0.000000       0.000000       0.083774      -0.106477       0.150323      -0.078293      -0.045342       0.123634              9.894939      16.490367       0.000000      -0.000000       5.735424      -2.206167       7.459025          -0.000001
           46              C       1.962303       0.000000      10.875000      -0.119224      35.997901 0.49326977E+03  0.12047140E+05                                 9.745294                            7.618479      -0.233804       1.893307                    0.998966      30.696497      91.884440       0.568360       0.441249      -1.042075       0.018443      -0.000000      -0.000000       0.018443      -0.000000       0.000000       0.040677      -0.044009      -0.095630      -0.050570      -0.006066       0.056637             11.150591      12.517550      -0.000000       0.000000       5.855126      -3.035992      15.079095          -0.000002
           47              C       0.000000       5.554542       7.250000      -0.033360      40.219787 0.42020024E+03  0.96908953E+04                                10.064225                            6.711984       0.081158       2.032255                    0.999291      26.821969      73.747782       0.660574       0.402047      -1.085139      -0.000000       0.056190       0.000000       0.056190      -0.000000       0.000884      -0.000000       0.037746       0.002704      -0.019324       0.000857       0.018467             13.468575       5.712993       0.000000      -2.266802      23.449786       0.000000      11.242946          -0.000000
           48              C       0.000000       4.024419       7.250000       0.673711      24.157828 0.23674640E+03  0.48286052E+04                                 7.789876                            5.495751      -0.189998       2.011716                    0.998793      21.311079      58.928971       0.627720       0.478412      -1.017842      -0.000000      -0.083380      -0.000000       0.083380       0.000000       0.083774       0.000000       0.106477       0.150323      -0.078293      -0.045342       0.123634              9.894938       5.735423      -0.000000      -2.206167      16.490367       0.000000       7.459024          -0.000001
           49              C       0.000000       8.327697       7.250000      -0.119224      35.997900 0.49326974E+03  0.12047139E+05                                 9.745294                            7.618479      -0.233804       1.893307                    0.998966      30.696496      91.884438       0.568360       0.441249      -1.042075      -0.000000      -0.018443      -0.000000       0.018443      -0.000000       0.040677      -0.000000       0.044009      -0.095630      -0.050570      -0.006066       0.056637             11.150591       5.855126       0.000000      -3.035992      12.517550      -0.000000      15.079096          -0.000002
           50              C       0.000000       4.735458       0.000000      -0.033360      40.219784 0.42020019E+03  0.96908938E+04                                10.064225                            6.711983       0.081158       2.032255                    0.999291      26.821967      73.747776       0.660574       0.402047      -1.085139      -0.000000      -0.056190       0.000000       0.056190       0.000000      -0.000885      -0.000000       0.037746       0.002704      -0.019324       0.000857       0.018467             13.468575       5.712993      -0.000000       2.266802      23.449785      -0.000000      11.242946          -0.000000
           51              C       0.000000       6.265581       0.000000       0.673711      24.157828 0.23674638E+03  0.48286048E+04                                 7.789876                            5.495751      -0.189998       2.011716                    0.998793      21.311078      58.928967       0.627720       0.478412      -1.017842      -0.000000       0.083380      -0.000000       0.083380       0.000000      -0.083774      -0.000000       0.106477       0.150323      -0.078293      -0.045342       0.123634              9.894938       5.735424      -0.000000       2.206167      16.490367       0.000000       7.459025          -0.000001
           52              C       0.000000       1.962303       0.000000      -0.119224      35.997900 0.49326976E+03  0.12047140E+05                                 9.745293                            7.618479      -0.233804       1.893307                    0.998966      30.696496      91.884435       0.568360       0.441249      -1.042075      -0.000000       0.018443       0.000000       0.018443      -0.000000      -0.040677      -0.000000       0.044009      -0.095630      -0.050570      -0.006066       0.056637             11.150590       5.855126      -0.000000       3.035992      12.517550      -0.000000      15.079095          -0.000002
           53              O       7.804965       0.982695       7.052800      -0.639529      35.403615 0.51164428E+03  0.12116210E+05                                 8.431802                            6.891227       0.508094       2.209511                    0.997072      27.828680      71.978247       0.743107       0.348062      -1.150873      -0.017992      -0.027586      -0.065584       0.073389      -0.029011      -0.047921      -0.023296      -0.069863       0.055076      -0.082497       0.034214       0.048283              9.556903       7.505848       0.113364      -1.211244       5.410766       0.925879      15.754094          -0.000002
           54              O       3.459498       0.746025       4.460200      -0.636565      37.584238 0.52690438E+03  0.12571771E+05                                 8.831022                            7.016489       0.449401       2.188039                    0.997133      27.939770      72.578774       0.732660       0.350380      -1.148767       0.046077      -0.058620      -0.031506       0.080945      -0.026718      -0.019392      -0.025547      -0.105127       0.130871      -0.085664       0.022121       0.063543             10.395926      14.353865      -3.006009      -4.470376       7.097546       2.570082       9.736366          -0.000002
           55              O       9.605715       1.159683       5.795650      -0.645005      43.049558 0.67364915E+03  0.17178027E+05                                 9.828959                            8.152822      -0.045091       2.015572                    0.994801      29.452647      80.414199       0.649162       0.370010      -1.127493      -0.076692      -0.012378       0.005121       0.077854      -0.022163      -0.010276      -0.025906      -0.092092      -0.221737      -0.080775      -0.010524       0.091299             11.070809      16.979172       2.421609       0.281066       7.879909       0.596561       8.353347           0.000001
           56              O       2.485035       9.307305      14.302800      -0.639529      35.403609 0.51164424E+03  0.12116209E+05                                 8.431801                            6.891227       0.508094       2.209511                    0.997072      27.828680      71.978244       0.743107       0.348062      -1.150873       0.017992       0.027586      -0.065584       0.073390      -0.029011       0.047921       0.023296      -0.069863       0.055076      -0.082497       0.034214       0.048283              9.556900       7.505847       0.113364       1.211244       5.410766      -0.925879      15.754088          -0.000002
           57              O       6.830502       9.543975      11.710200      -0.636565      37.584242 0.52690439E+03  0.12571772E+05                                 8.831023                            7.016489       0.449401       2.188039                    0.997133      27.939770      72.578776       0.732660       0.350380      -1.148767      -0.046077       0.058620      -0.031506       0.080945      -0.026718       0.019392       0.025547      -0.105127       0.130871      -0.085664       0.022121       0.063543             10.395927      14.353865      -3.006011       4.470377       7.097547      -2.570084       9.736368          -0.000002
           58              O       0.684285       9.130317      13.045650      -0.645005      43.049556 0.67364925E+03  0.17178030E+05                                 9.828959                            8.152823      -0.045091       2.015572                    0.994801      29.452648      80.414203       0.649162       0.370010      -1.127493       0.076692       0.012378       0.005121       0.077854      -0.022163       0.010276       0.025906      -0.092092      -0.221737      -0.080775      -0.010524       0.091299             11.070809      16.979169       2.421609      -0.281068       7.879910      -0.596561       8.353348           0.000001
           59              O       9.307305       7.804965      10.677800      -0.639529      35.403618 0.51164434E+03  0.12116212E+05                                 8.431803                            6.891228       0.508093       2.209511                    0.997072      27.828681      71.978251       0.743107       0.348062      -1.150873       0.027586      -0.017992      -0.065584       0.073389       0.029011       0.023296      -0.047921       0.069863       0.055076      -0.082497       0.034213       0.048283              9.556903       5.410767      -0.113364      -0.925880       7.505848      -1.211245      15.754095          -0.000002
           60              O       9.543975       3.459498       8.085200      -0.636565      37.584239 0.52690440E+03  0.12571772E+05                                 8.831023                            7.016489       0.449401       2.188039                    0.997133      27.939769      72.578773       0.732660       0.350380      -1.148767       0.058620       0.046077      -0.031506       0.080945       0.026718       0.025547      -0.019392       0.105127       0.130871      -0.085664       0.022121       0.063543             10.395926       7.097547       3.006010      -2.570083      14.353865      -4.470375       9.736366          -0.000002
           61              O       9.130317       9.605715       9.420650      -0.645005      43.049558 0.67364919E+03  0.17178028E+05                                 9.828959                            8.152822      -0.045091       2.015572                    0.994801      29.452648      80.414202       0.649162       0.370010      -1.127493       0.012378      -0.076692       0.005121       0.077854       0.022163       0.025906      -0.010276       0.092092      -0.221737      -0.080775      -0.010524       0.091299             11.070809       7.879910      -2.421610      -0.596561      16.979171       0.281066       8.353347           0.000001
           62              O       0.982695       2.485035       3.427800      -0.639529      35.403612 0.51164429E+03  0.12116211E+05                                 8.431802                            6.891228       0.508093       2.209511                    0.997072      27.828680      71.978247       0.743107       0.348062      -1.150873      -0.027586       0.017992      -0.065584       0.073389       0.029011      -0.023296       0.047921       0.069863       0.055076      -0.082497       0.034214       0.048283              9.556902       5.410766      -0.113364       0.925879       7.505848       1.211244      15.754091          -0.000002
           63              O       0.746025       6.830502       0.835200      -0.636565      37.584243 0.52690438E+03  0.12571771E+05                                 8.831023                            7.016489       0.449400       2.188039                    0.997133      27.939770      72.578776       0.732660       0.350380      -1.148767      -0.058620      -0.046077      -0.031506       0.080945       0.026718      -0.025547       0.019392       0.105127       0.130871      -0.085664       0.022121       0.063543             10.395927       7.097547       3.006010       2.570084      14.353867       4.470378       9.736368          -0.000002
           64              O       1.159683       0.684285       2.170650      -0.645005      43.049561 0.67364931E+03  0.17178032E+05                                 9.828960                            8.152823      -0.045091       2.015572                    0.994801      29.452649      80.414208       0.649162       0.370010      -1.127493      -0.012378       0.076692       0.005121       0.077854       0.022163      -0.025906       0.010276       0.092092      -0.221737      -0.080775      -0.010524       0.091299             11.070810       7.879911      -2.421608       0.596561      16.979172      -0.281067       8.353348           0.000001
           65              O       2.485035       0.982695       7.447200      -0.639529      35.403606 0.51164418E+03  0.12116207E+05                                 8.431801                            6.891227       0.508094       2.209511                    0.997072      27.828679      71.978240       0.743107       0.348062      -1.150873       0.017992      -0.027586       0.065584       0.073389       0.029011      -0.047921       0.023296      -0.069863       0.055076      -0.082497       0.034214       0.048283              9.556900       7.505847      -0.113364      -1.211244       5.410765      -0.925879      15.754088          -0.000002
           66              O       6.830502       0.746025      10.039800      -0.636565      37.584235 0.52690426E+03  0.12571767E+05                                 8.831022                            7.016488       0.449401       2.188039                    0.997133      27.939768      72.578767       0.732660       0.350380      -1.148767      -0.046077      -0.058620       0.031506       0.080945       0.026718      -0.019392       0.025547      -0.105127       0.130871      -0.085664       0.022121       0.063543             10.395925      14.353863       3.006010      -4.470377       7.097546      -2.570083       9.736367          -0.000002
           67              O       0.684285       1.159683       8.704350      -0.645005      43.049557 0.67364923E+03  0.17178029E+05                                 9.828959                            8.152823      -0.045091       2.015572                    0.994801      29.452648      80.414201       0.649162       0.370010      -1.127493       0.076692      -0.012378      -0.005121       0.077854       0.022163      -0.010276       0.025906      -0.092092      -0.221737      -0.080775      -0.010524       0.091299             11.070809      16.979169      -2.421608       0.281067       7.879910      -0.596561       8.353347           0.000001
           68              O       7.804965       9.307305       0.197200      -0.639529      35.403613 0.51164425E+03  0.12116210E+05                                 8.431802                            6.891227       0.508094       2.209511                    0.997072      27.828679      71.978244       0.743107       0.348062      -1.150873      -0.017992       0.027586       0.065584       0.073389       0.029011       0.047921      -0.023296      -0.069863       0.055076      -0.082497       0.034214       0.048283              9.556902       7.505847      -0.113364       1.211245       5.410766       0.925880      15.754093          -0.000002
           69              O       3.459498       9.543975       2.789800      -0.636565      37.584234 0.52690434E+03  0.12571770E+05                                 8.831022                            7.016488       0.449401       2.188039                    0.997133      27.939769      72.578770       0.732660       0.350380      -1.148767       0.046077       0.058620       0.031506       0.080945       0.026718       0.019392      -0.025547      -0.105127       0.130871      -0.085664       0.022121       0.063543             10.395925      14.353863       3.006009       4.470375       7.097546       2.570083       9.736365          -0.000002
           70              O       9.605715       9.130317       1.454350      -0.645005      43.049557 0.67364917E+03  0.17178028E+05                                 9.828960                            8.152823      -0.045091       2.015572                    0.994801      29.452647      80.414201       0.649162       0.370010      -1.127493      -0.076692       0.012378      -0.005121       0.077854       0.022163       0.010276      -0.025906      -0.092092      -0.221737      -0.080775      -0.010524       0.091299             11.070809      16.979171      -2.421610      -0.281067       7.879910       0.596561       8.353347           0.000001
           71              O       0.982695       7.804965       3.822200      -0.639529      35.403617 0.51164431E+03  0.12116211E+05                                 8.431803                            6.891228       0.508093       2.209511                    0.997072      27.828681      71.978250       0.743107       0.348062      -1.150873      -0.027586      -0.017992       0.065584       0.073389      -0.029011       0.023296       0.047921       0.069863       0.055076      -0.082497       0.034214       0.048283              9.556903       5.410766       0.113364      -0.925879       7.505848       1.211244      15.754095          -0.000002
           72              O       0.746025       3.459498       6.414800      -0.636565      37.584240 0.52690441E+03  0.12571772E+05                                 8.831023                            7.016489       0.449401       2.188039                    0.997133      27.939770      72.578776       0.732660       0.350380      -1.148767      -0.058620       0.046077       0.031506       0.080945      -0.026718       0.025547       0.019392       0.105127       0.130871      -0.085664       0.022121       0.063543             10.395926       7.097546      -3.006010      -2.570083      14.353866       4.470376       9.736367          -0.000002
           73              O       1.159683       9.605715       5.079350      -0.645005      43.049560 0.67364919E+03  0.17178029E+05                                 9.828960                            8.152822      -0.045091       2.015572                    0.994801      29.452648      80.414203       0.649162       0.370010      -1.127493      -0.012378      -0.076692      -0.005121       0.077854      -0.022163       0.025906       0.010276       0.092092      -0.221737      -0.080775      -0.010524       0.091299             11.070810       7.879910       2.421609      -0.596561      16.979173      -0.281066       8.353347           0.000001
           74              O       9.307305       2.485035      11.072200      -0.639529      35.403609 0.51164424E+03  0.12116209E+05                                 8.431801                            6.891227       0.508094       2.209512                    0.997072      27.828680      71.978244       0.743107       0.348062      -1.150873       0.027586       0.017992       0.065584       0.073389      -0.029011      -0.023296      -0.047921       0.069863       0.055076      -0.082497       0.034214       0.048283              9.556901       5.410766       0.113364       0.925879       7.505847      -1.211244      15.754089          -0.000002
           75              O       9.543975       6.830502      13.664800      -0.636565      37.584246 0.52690445E+03  0.12571773E+05                                 8.831024                            7.016489       0.449401       2.188039                    0.997133      27.939771      72.578780       0.732660       0.350380      -1.148767       0.058620      -0.046077       0.031506       0.080945      -0.026718      -0.025547      -0.019392       0.105127       0.130871      -0.085664       0.022121       0.063543             10.395928       7.097548      -3.006011       2.570084      14.353867      -4.470378       9.736369          -0.000002
           76              O       9.130317       0.684285      12.329350      -0.645005      43.049556 0.67364924E+03  0.17178030E+05                                 9.828959                            8.152823      -0.045091       2.015572                    0.994801      29.452648      80.414201       0.649162       0.370010      -1.127493       0.012378       0.076692      -0.005121       0.077854      -0.022163      -0.025906      -0.010276       0.092092      -0.221737      -0.080775      -0.010524       0.091299             11.070809       7.879910       2.421609       0.596561      16.979169       0.281068       8.353347           0.000001

******************************************************
Auxiliary information for the entire system
The total spin magnetic moment of the unit cell is   -0.000023
The total net atomic charge of the unit cell is   0.000002
Accuracy of reproducing the electrostatic potential in the unit cell:
  The inner radius (bohr) =    5.0000
  The outer radius (bohr) =   12.0000
  Valid grid points have density less than (e/(bohr^3)) =    0.0001
  The number of valid grid points were=       113688
  The rms potential error without charges in kcal/mol is=      3.26204
  The rms potential error with partial charges in kcal/mol is=      0.68729
  The RRMSE value at monopole order=      0.21069
  The rms potential error with partial charges and cloud penetration in kcal/mol is=      0.67253
  The RRMSE value at monopole order with cloud penetration is=      0.20617
  The rms potential error with partial charges and atomic dipoles in kcal/mol is=      0.36200
  The RRMSE value at dipole order=      0.11097
  The rms potential error with partial charges, atomic dipoles and cloud penetration in kcal/mol is=      0.34008
  The RRMSE value at dipole order with cloud penetration=      0.10425

******************************************************
The electron densities and ab initio electrostatic potential were computed in VASP using the PBE functional and
projector augmented wave method. See the main text of the journal article for a description of computational details.
The atomic charges, dipoles, and quadrupoles were computed with the DDEC6 method as described in
(a) T. A. Manz and N. Gabaldon Limas, RSC Adv. 6 (2016) 47771-47801 DOI: 10.1039/c6ra04656h
(b) N. Gabaldon Limas and T. A. Manz, RSC Adv. 8 (2018) 2678-2707 DOI: 10.1039/c7ra11829e.
For each atom in the material, the electron cloud parameters were fit to the spherically averaged atom-in-material
electron density using radial positions for which this density was between 10^-4 and 10^-2 electrons per cubic bohr.
The polarizabilities, dispersion coefficients, and quantum Drude oscillator (QDO) parameters were fit using the MCLF method.
The magnetic structure of the system was optimized in VASP from the default ferromagnetic initial guess using spin polarization.
The atomic spin moments (ASMs) were computed on this optimized magnetic structure using the DDEC6 partition as inputs
to the method of T. A. Manz and D. S. Sholl, J. Chem. Theory Comput. 7 (2011) 4146-4164 DOI: 10.1021/ct200539n.
The RMSE and RRMSE were computed using a uniform grid with Ewald summation.
