# Supplementary material for: A collection of forcefield precursors for metal–organic frameworks
Source: RSC Adv. 2019 Nov 13;9(63):36492–507. doi: 10.1039/c9ra07327b (PMC9075174; doi:10.1039/c9ra07327b)
Supplement: RA-009-C9RA07327B-s4659 [file RA-009-C9RA07327B-s4659.xyz]

   76
jmolscript: load "" {1 1 1} spacegroup "x,y,z" unitcell [{     10.330000     0.000000     0.000000 }, {      0.000000    10.330000     0.000000 }, {      0.000000     0.000000    14.510000 }]
Tb     8.811283     8.811283    12.696250     2.149396
Tb     1.518717     1.518717     5.441250     2.149396
Tb     1.518717     8.811283     1.813750     2.149396
Tb     8.811283     1.518717     9.068750     2.149396
H      9.587273     4.558629    12.641112     0.130229
H      0.742727     5.771371     5.386112     0.130229
H      5.771371     9.587273     1.758612     0.130229
H      4.558629     0.742727     9.013612     0.130229
H      0.742727     4.558629     1.868888     0.130229
H      9.587273     5.771371     9.123888     0.130229
H      4.558629     9.587273    12.751388     0.130229
H      5.771371     0.742727     5.496388     0.130229
H      0.000000     1.078452     0.000000     0.110863
H      0.000000     9.251548     7.255000     0.110863
H      9.251548     0.000000     3.627500     0.110863
H      1.078452     0.000000    10.882500     0.110863
C      9.885810     4.092746    13.388377    -0.104755
C      9.887876     2.702328    13.382573    -0.027088
C      9.445752     1.923446    12.182596     0.688115
C      0.444190     6.237254     6.133377    -0.104755
C      0.442124     7.627672     6.127573    -0.027088
C      0.884248     8.406554     4.927596     0.688115
C      6.237254     9.885810     2.505877    -0.104754
C      7.627672     9.887876     2.500073    -0.027088
C      8.406554     9.445752     1.300096     0.688115
C      4.092746     0.444190     9.760877    -0.104755
C      2.702328     0.442124     9.755073    -0.027088
C      1.923446     0.884248     8.555096     0.688115
C      0.444190     4.092746     1.121623    -0.104754
C      0.442124     2.702328     1.127427    -0.027088
C      0.884248     1.923446     2.327404     0.688115
C      9.885810     6.237254     8.376623    -0.104755
C      9.887876     7.627672     8.382427    -0.027088
C      9.445752     8.406554     9.582404     0.688115
C      4.092746     9.885810    12.004123    -0.104755
C      2.702328     9.887876    12.009927    -0.027088
C      1.923446     9.445752    13.209904     0.688115
C      6.237254     0.444190     4.749123    -0.104754
C      7.627672     0.442124     4.754927    -0.027088
C      8.406554     0.884248     5.954904     0.688115
C      0.000000     4.793120     0.000000    -0.031574
C      0.000000     6.295102     0.000000     0.700164
C      0.000000     2.009185     0.000000    -0.113260
C      0.000000     5.536880     7.255000    -0.031574
C      0.000000     4.034898     7.255000     0.700164
C      0.000000     8.320815     7.255000    -0.113260
C      5.536880     0.000000     3.627500    -0.031574
C      4.034898     0.000000     3.627500     0.700164
C      8.320815     0.000000     3.627500    -0.113260
C      4.793120     0.000000    10.882500    -0.031574
C      6.295102     0.000000    10.882500     0.700164
C      2.009185     0.000000    10.882500    -0.113260
O      9.375508     2.520520    11.084044    -0.696641
O      9.612065     6.860153    13.656812    -0.695245
O      9.204030     0.732397    12.303029    -0.702411
O      0.954492     7.809480     3.829044    -0.696641
O      0.717935     3.469847     6.401812    -0.695245
O      1.125970     9.597603     5.048029    -0.702411
O      7.809480     9.375508     0.201544    -0.696641
O      3.469847     9.612065     2.774312    -0.695245
O      9.597603     9.204030     1.420529    -0.702411
O      2.520520     0.954492     7.456544    -0.696641
O      6.860153     0.717935    10.029312    -0.695245
O      0.732397     1.125970     8.675529    -0.702411
O      0.954492     2.520520     3.425956    -0.696641
O      0.717935     6.860153     0.853188    -0.695245
O      1.125970     0.732397     2.206971    -0.702411
O      9.375508     7.809480    10.680956    -0.696641
O      9.612065     3.469847     8.108188    -0.695245
O      9.204030     9.597603     9.461971    -0.702411
O      2.520520     9.375508    14.308456    -0.696641
O      6.860153     9.612065    11.735688    -0.695245
O      0.732397     9.204030    13.089471    -0.702411
O      7.809480     0.954492     7.053456    -0.696641
O      3.469847     0.717935     4.480688    -0.695245
O      9.597603     1.125970     5.834471    -0.702411

The following XYZ coordinates are in angstroms. Other properties are in atomic units.
The sperically averaged electron density of each atom fit to a function of the form exp(a - br)
eigen_1, eigen_2 and eigen_3 are the three eigenvalues of traceless quadrupole moment tensor
  atom number  atomic symbol              X              Y              Z     net charge C6 coefficient C8 coefficient C10 coefficient fluctuating dipole atomic polarizability isotropic forcefield polarizability              a              b squared Pearson coefficient          <r^3>          <r^4>         wp_QDO          m_QDO          q_QDO       dipole_x       dipole_y       dipole_z         dipole            Qxy            Qxz            Qyz     Q(x^2-y^2)  Q(3z^2 - R^2)        eigen_1        eigen_2        eigen_3 static polarizability      alpha(xx)      alpha(xy)      alpha(xz)      alpha(yy)      alpha(yz)      alpha(zz) atomic spin moment
            1             Tb       8.811283       8.811283      12.696250       2.149396     116.725748 0.22604043E+04  0.71126955E+05                                15.579825                           12.610105       2.240582       2.470666                    0.999860      71.056838     159.362714       0.737863       0.263805      -1.345786       0.000056       0.000056      -0.000000       0.000079       0.079426      -0.023198       0.023198       0.000000      -0.389069      -0.138384      -0.005887       0.144271             18.612460      17.471731      -2.644620       1.403300      17.471730      -1.403300      20.893918           0.000001
            2             Tb       1.518717       1.518717       5.441250       2.149396     116.725748 0.22604043E+04  0.71126955E+05                                15.579825                           12.610105       2.240582       2.470666                    0.999860      71.056838     159.362715       0.737862       0.263805      -1.345786      -0.000056      -0.000056       0.000000       0.000079       0.079426       0.023198      -0.023199      -0.000000      -0.389069      -0.138384      -0.005887       0.144271             18.612460      17.471730      -2.644620      -1.403300      17.471730       1.403300      20.893919           0.000001
            3             Tb       1.518717       8.811283       1.813750       2.149396     116.725743 0.22604042E+04  0.71126950E+05                                15.579824                           12.610105       2.240582       2.470666                    0.999860      71.056837     159.362711       0.737863       0.263805      -1.345786      -0.000056       0.000056       0.000000       0.000079      -0.079426      -0.023198      -0.023198       0.000000      -0.389069      -0.138384      -0.005887       0.144271             18.612459      17.471729       2.644620       1.403300      17.471730       1.403301      20.893917           0.000001
            4             Tb       8.811283       1.518717       9.068750       2.149396     116.725744 0.22604042E+04  0.71126951E+05                                15.579824                           12.610105       2.240582       2.470666                    0.999860      71.056838     159.362713       0.737863       0.263805      -1.345786       0.000056      -0.000056      -0.000000       0.000079      -0.079426       0.023198       0.023198      -0.000000      -0.389069      -0.138384      -0.005887       0.144271             18.612459      17.471730       2.644620      -1.403300      17.471729      -1.403300      20.893918           0.000001
            5              H       9.587273       4.558629      12.641112       0.130229       1.103584 0.80906689E+01  0.79339958E+02                                 1.736988                            1.643147      -1.125055       2.358480                    0.996926       3.414568       9.432161       0.499113       1.251411      -0.715710      -0.011564       0.019785      -0.034064       0.041056       0.001399       0.005808      -0.009207      -0.000224       0.019466      -0.011209      -0.002000       0.013208              1.768913       1.388422      -0.114530       0.225693       1.908764      -0.287209       2.009554          -0.000001
            6              H       0.742727       5.771371       5.386112       0.130229       1.103584 0.80906694E+01  0.79339957E+02                                 1.736987                            1.643147      -1.125056       2.358480                    0.996926       3.414568       9.432158       0.499113       1.251410      -0.715710       0.011564      -0.019785      -0.034064       0.041056       0.001399      -0.005808       0.009207      -0.000224       0.019466      -0.011209      -0.002000       0.013208              1.768913       1.388422      -0.114530      -0.225693       1.908763       0.287209       2.009553          -0.000001
            7              H       5.771371       9.587273       1.758612       0.130229       1.103584 0.80906691E+01  0.79339958E+02                                 1.736988                            1.643147      -1.125056       2.358480                    0.996926       3.414568       9.432160       0.499113       1.251411      -0.715710      -0.019785      -0.011564      -0.034064       0.041056      -0.001399       0.009207       0.005808       0.000224       0.019466      -0.011209      -0.002000       0.013208              1.768913       1.908764       0.114530       0.287209       1.388422       0.225693       2.009554          -0.000001
            8              H       4.558629       0.742727       9.013612       0.130229       1.103584 0.80906722E+01  0.79339991E+02                                 1.736988                            1.643147      -1.125056       2.358480                    0.996926       3.414569       9.432161       0.499113       1.251410      -0.715710       0.019785       0.011564      -0.034064       0.041056      -0.001399      -0.009207      -0.005808       0.000224       0.019466      -0.011209      -0.002000       0.013208              1.768913       1.908764       0.114530      -0.287209       1.388422      -0.225693       2.009553          -0.000001
            9              H       0.742727       4.558629       1.868888       0.130229       1.103584 0.80906733E+01  0.79340007E+02                                 1.736988                            1.643147      -1.125056       2.358480                    0.996926       3.414569       9.432162       0.499113       1.251410      -0.715710       0.011564       0.019785       0.034064       0.041056      -0.001399       0.005808       0.009207      -0.000224       0.019466      -0.011209      -0.002000       0.013208              1.768913       1.388422       0.114530       0.225693       1.908764       0.287209       2.009554          -0.000001
           10              H       9.587273       5.771371       9.123888       0.130229       1.103584 0.80906689E+01  0.79339958E+02                                 1.736988                            1.643147      -1.125056       2.358480                    0.996926       3.414568       9.432161       0.499113       1.251411      -0.715710      -0.011564      -0.019785       0.034064       0.041056      -0.001399      -0.005808      -0.009207      -0.000224       0.019466      -0.011209      -0.002000       0.013208              1.768913       1.388422       0.114530      -0.225693       1.908764      -0.287209       2.009554          -0.000001
           11              H       4.558629       9.587273      12.751388       0.130229       1.103584 0.80906691E+01  0.79339958E+02                                 1.736988                            1.643147      -1.125056       2.358480                    0.996926       3.414568       9.432160       0.499113       1.251411      -0.715710       0.019785      -0.011564       0.034064       0.041056       0.001399       0.009207      -0.005808       0.000224       0.019466      -0.011209      -0.002000       0.013208              1.768913       1.908764      -0.114530       0.287209       1.388422      -0.225693       2.009554          -0.000001
           12              H       5.771371       0.742727       5.496388       0.130229       1.103584 0.80906692E+01  0.79339957E+02                                 1.736988                            1.643147      -1.125056       2.358480                    0.996926       3.414568       9.432159       0.499113       1.251410      -0.715710      -0.019785       0.011564       0.034064       0.041056       0.001399      -0.009207       0.005808       0.000224       0.019466      -0.011209      -0.002000       0.013208              1.768913       1.908764      -0.114530      -0.287209       1.388422       0.225693       2.009553          -0.000001
           13              H       0.000000       1.078452       0.000000       0.110863       0.973218 0.71434932E+01  0.69907726E+02                                 1.761607                            1.667790      -1.576304       2.128376                    0.991567       4.107025      12.462264       0.428635       1.460170      -0.668899       0.000000      -0.034879      -0.000000       0.034879      -0.000000      -0.005675       0.000000      -0.006646      -0.000135      -0.007576       0.003346       0.004231              1.819739       1.403281       0.000000       0.023412       2.412169       0.000000       1.643769          -0.000000
           14              H       0.000000       9.251548       7.255000       0.110863       0.973218 0.71434941E+01  0.69907736E+02                                 1.761607                            1.667790      -1.576304       2.128376                    0.991567       4.107025      12.462263       0.428635       1.460170      -0.668899      -0.000000       0.034879       0.000000       0.034879      -0.000000       0.005675      -0.000000      -0.006646      -0.000135      -0.007576       0.003346       0.004231              1.819739       1.403281       0.000000      -0.023412       2.412169      -0.000000       1.643769          -0.000000
           15              H       9.251548       0.000000       3.627500       0.110863       0.973218 0.71434921E+01  0.69907715E+02                                 1.761607                            1.667790      -1.576304       2.128376                    0.991567       4.107025      12.462265       0.428635       1.460171      -0.668899       0.034879      -0.000000      -0.000000       0.034879      -0.000000      -0.000000      -0.005675       0.006646      -0.000135      -0.007576       0.003346       0.004231              1.819739       2.412169       0.000000       0.000000       1.403281       0.023412       1.643769          -0.000000
           16              H       1.078452       0.000000      10.882500       0.110863       0.973218 0.71434921E+01  0.69907715E+02                                 1.761607                            1.667790      -1.576304       2.128376                    0.991567       4.107025      12.462265       0.428635       1.460171      -0.668899      -0.034879      -0.000000      -0.000000       0.034879      -0.000000      -0.000000       0.005675       0.006646      -0.000135      -0.007576       0.003346       0.004231              1.819739       2.412169       0.000000      -0.000000       1.403281      -0.023412       1.643769          -0.000000
           17              C       9.885810       4.092746      13.388377      -0.104755      35.893200 0.43006670E+03  0.10108869E+05                                 9.564670                            7.000009      -0.091613       1.943489                    0.999436      29.388423      85.174843       0.609883       0.427260      -1.054732       0.009910      -0.009778       0.010725       0.017574      -0.002471      -0.020420      -0.025002       0.072882       0.014371      -0.051615       0.005926       0.045689             11.585097       5.330765       0.829363       1.946592      18.619566       2.920324      10.804958          -0.000004
           18              C       9.887876       2.702328      13.382573      -0.027088      38.300933 0.42030598E+03  0.97002601E+04                                 9.742915                            6.733354       0.188278       2.072964                    0.999291      26.599736      73.318704       0.656084       0.404509      -1.082779       0.016438       0.026853       0.037994       0.049345       0.002915      -0.008656      -0.016386       0.002436      -0.006330      -0.018530      -0.000695       0.019226             12.340693       5.701440       0.910678       3.075127      16.338900       3.314519      14.981740           0.000000
           19              C       9.445752       1.923446      12.182596       0.688115      21.390378 0.21873100E+03  0.44078570E+04                                 7.248606                            5.350579      -0.221707       2.007544                    0.998959      21.395463      60.318345       0.619251       0.490820      -1.003525      -0.020983      -0.030432      -0.057811       0.068619      -0.041688      -0.041109      -0.018885       0.152247      -0.223460      -0.097127      -0.033077       0.130204              8.610908       4.630427       1.394407       1.476065       9.847139       1.674733      11.355157          -0.000000
           20              C       0.444190       6.237254       6.133377      -0.104755      35.893192 0.43006660E+03  0.10108866E+05                                 9.564667                            7.000008      -0.091612       1.943489                    0.999436      29.388420      85.174823       0.609883       0.427260      -1.054732      -0.009910       0.009778       0.010725       0.017574      -0.002471       0.020420       0.025002       0.072882       0.014371      -0.051615       0.005926       0.045689             11.585093       5.330764       0.829363      -1.946592      18.619560      -2.920323      10.804956          -0.000004
           21              C       0.442124       7.627672       6.127573      -0.027088      38.300925 0.42030590E+03  0.97002577E+04                                 9.742913                            6.733353       0.188278       2.072964                    0.999291      26.599733      73.318690       0.656084       0.404509      -1.082779      -0.016438      -0.026853       0.037994       0.049345       0.002915       0.008656       0.016386       0.002436      -0.006330      -0.018530      -0.000695       0.019226             12.340691       5.701439       0.910678      -3.075126      16.338896      -3.314518      14.981737          -0.000000
           22              C       0.884248       8.406554       4.927596       0.688115      21.390376 0.21873098E+03  0.44078564E+04                                 7.248605                            5.350578      -0.221707       2.007544                    0.998959      21.395461      60.318335       0.619251       0.490820      -1.003525       0.020983       0.030432      -0.057811       0.068619      -0.041688       0.041109       0.018885       0.152247      -0.223460      -0.097127      -0.033077       0.130204              8.610907       4.630427       1.394406      -1.476064       9.847138      -1.674733      11.355155          -0.000000
           23              C       6.237254       9.885810       2.505877      -0.104754      35.893196 0.43006665E+03  0.10108868E+05                                 9.564668                            7.000008      -0.091612       1.943489                    0.999436      29.388422      85.174833       0.609883       0.427260      -1.054732       0.009778       0.009910       0.010725       0.017574       0.002471       0.025002      -0.020420      -0.072882       0.014371      -0.051615       0.005926       0.045689             11.585094      18.619562      -0.829363      -2.920323       5.330764       1.946592      10.804956          -0.000004
           24              C       7.627672       9.887876       2.500073      -0.027088      38.300933 0.42030598E+03  0.97002602E+04                                 9.742915                            6.733354       0.188278       2.072964                    0.999291      26.599736      73.318703       0.656084       0.404509      -1.082779      -0.026853       0.016438       0.037994       0.049345      -0.002915       0.016386      -0.008656      -0.002436      -0.006330      -0.018530      -0.000695       0.019226             12.340693      16.338899      -0.910678      -3.314519       5.701440       3.075126      14.981739           0.000000
           25              C       8.406554       9.445752       1.300096       0.688115      21.390376 0.21873099E+03  0.44078566E+04                                 7.248606                            5.350579      -0.221707       2.007544                    0.998959      21.395462      60.318342       0.619251       0.490820      -1.003525       0.030432      -0.020983      -0.057811       0.068619       0.041688       0.018885      -0.041109      -0.152247      -0.223460      -0.097127      -0.033077       0.130204              8.610907       9.847139      -1.394407      -1.674733       4.630427       1.476065      11.355156          -0.000000
           26              C       4.092746       0.444190       9.760877      -0.104755      35.893204 0.43006674E+03  0.10108870E+05                                 9.564671                            7.000010      -0.091613       1.943489                    0.999436      29.388424      85.174851       0.609883       0.427261      -1.054732      -0.009778      -0.009910       0.010725       0.017574       0.002471      -0.025002       0.020420      -0.072882       0.014371      -0.051615       0.005926       0.045689             11.585099      18.619570      -0.829364       2.920325       5.330766      -1.946592      10.804960          -0.000004
           27              C       2.702328       0.442124       9.755073      -0.027088      38.300937 0.42030602E+03  0.97002614E+04                                 9.742916                            6.733355       0.188278       2.072964                    0.999291      26.599737      73.318712       0.656084       0.404509      -1.082779       0.026853      -0.016438       0.037994       0.049345      -0.002915      -0.016386       0.008656      -0.002435      -0.006330      -0.018530      -0.000695       0.019226             12.340695      16.338902      -0.910679       3.314520       5.701441      -3.075127      14.981742           0.000000
           28              C       1.923446       0.884248       8.555096       0.688115      21.390376 0.21873098E+03  0.44078566E+04                                 7.248606                            5.350579      -0.221707       2.007544                    0.998959      21.395462      60.318343       0.619251       0.490820      -1.003525      -0.030432       0.020983      -0.057811       0.068619       0.041688      -0.018885       0.041109      -0.152247      -0.223460      -0.097127      -0.033077       0.130204              8.610908       9.847139      -1.394407       1.674733       4.630427      -1.476065      11.355157          -0.000000
           29              C       0.444190       4.092746       1.121623      -0.104754      35.893199 0.43006668E+03  0.10108869E+05                                 9.564669                            7.000009      -0.091612       1.943489                    0.999436      29.388423      85.174842       0.609883       0.427260      -1.054732      -0.009910      -0.009778      -0.010725       0.017574       0.002471      -0.020420       0.025002       0.072882       0.014371      -0.051615       0.005926       0.045689             11.585096       5.330765      -0.829363       1.946592      18.619565      -2.920324      10.804958          -0.000004
           30              C       0.442124       2.702328       1.127427      -0.027088      38.300934 0.42030599E+03  0.97002606E+04                                 9.742916                            6.733354       0.188278       2.072964                    0.999291      26.599736      73.318708       0.656084       0.404509      -1.082779      -0.016438       0.026853      -0.037994       0.049345      -0.002915      -0.008656       0.016386       0.002436      -0.006330      -0.018530      -0.000695       0.019226             12.340694       5.701440      -0.910679       3.075127      16.338901      -3.314520      14.981741           0.000000
           31              C       0.884248       1.923446       2.327404       0.688115      21.390377 0.21873099E+03  0.44078567E+04                                 7.248606                            5.350579      -0.221707       2.007544                    0.998959      21.395462      60.318343       0.619251       0.490820      -1.003525       0.020983      -0.030432       0.057811       0.068619       0.041688      -0.041109       0.018885       0.152247      -0.223460      -0.097127      -0.033077       0.130204              8.610908       4.630427      -1.394407       1.476065       9.847139      -1.674733      11.355157          -0.000000
           32              C       9.885810       6.237254       8.376623      -0.104755      35.893198 0.43006667E+03  0.10108868E+05                                 9.564669                            7.000009      -0.091612       1.943489                    0.999436      29.388422      85.174837       0.609883       0.427260      -1.054732       0.009910       0.009778      -0.010725       0.017574       0.002471       0.020420      -0.025002       0.072882       0.014371      -0.051615       0.005926       0.045689             11.585096       5.330765      -0.829363      -1.946592      18.619564       2.920324      10.804958          -0.000004
           33              C       9.887876       7.627672       8.382427      -0.027088      38.300931 0.42030596E+03  0.97002595E+04                                 9.742914                            6.733354       0.188278       2.072964                    0.999291      26.599735      73.318700       0.656084       0.404509      -1.082779       0.016438      -0.026853      -0.037994       0.049345      -0.002915       0.008656      -0.016386       0.002436      -0.006330      -0.018530      -0.000695       0.019226             12.340692       5.701440      -0.910678      -3.075126      16.338899       3.314519      14.981739           0.000000
           34              C       9.445752       8.406554       9.582404       0.688115      21.390376 0.21873099E+03  0.44078566E+04                                 7.248606                            5.350578      -0.221707       2.007544                    0.998959      21.395462      60.318341       0.619251       0.490820      -1.003525      -0.020983       0.030432       0.057811       0.068619       0.041688       0.041109      -0.018885       0.152247      -0.223460      -0.097127      -0.033077       0.130204              8.610907       4.630427      -1.394407      -1.476065       9.847139       1.674733      11.355156          -0.000000
           35              C       4.092746       9.885810      12.004123      -0.104755      35.893197 0.43006666E+03  0.10108868E+05                                 9.564669                            7.000009      -0.091612       1.943489                    0.999436      29.388421      85.174836       0.609883       0.427260      -1.054732      -0.009779       0.009910      -0.010725       0.017574      -0.002471       0.025002       0.020420      -0.072882       0.014371      -0.051615       0.005926       0.045689             11.585096      18.619565       0.829363      -2.920324       5.330765      -1.946592      10.804958          -0.000004
           36              C       2.702328       9.887876      12.009927      -0.027088      38.300929 0.42030593E+03  0.97002587E+04                                 9.742914                            6.733354       0.188278       2.072964                    0.999291      26.599734      73.318698       0.656084       0.404509      -1.082779       0.026853       0.016438      -0.037994       0.049345       0.002915       0.016386       0.008656      -0.002436      -0.006330      -0.018530      -0.000695       0.019226             12.340692      16.338899       0.910678      -3.314519       5.701440      -3.075126      14.981739          -0.000000
           37              C       1.923446       9.445752      13.209904       0.688115      21.390376 0.21873099E+03  0.44078566E+04                                 7.248606                            5.350579      -0.221707       2.007544                    0.998959      21.395462      60.318342       0.619251       0.490820      -1.003525      -0.030432      -0.020983       0.057811       0.068619      -0.041688       0.018885       0.041109      -0.152247      -0.223460      -0.097127      -0.033077       0.130204              8.610907       9.847139       1.394407      -1.674733       4.630427      -1.476065      11.355156          -0.000000
           38              C       6.237254       0.444190       4.749123      -0.104754      35.893190 0.43006658E+03  0.10108865E+05                                 9.564667                            7.000008      -0.091612       1.943489                    0.999436      29.388419      85.174822       0.609883       0.427260      -1.054732       0.009778      -0.009910      -0.010725       0.017574      -0.002471      -0.025002      -0.020420      -0.072882       0.014371      -0.051615       0.005926       0.045689             11.585093      18.619560       0.829363       2.920323       5.330764       1.946592      10.804956          -0.000004
           39              C       7.627672       0.442124       4.754927      -0.027088      38.300923 0.42030587E+03  0.97002569E+04                                 9.742913                            6.733353       0.188278       2.072964                    0.999291      26.599732      73.318687       0.656084       0.404509      -1.082779      -0.026853      -0.016438      -0.037994       0.049345       0.002915      -0.016386      -0.008656      -0.002436      -0.006330      -0.018530      -0.000695       0.019226             12.340690      16.338896       0.910678       3.314518       5.701439       3.075126      14.981737           0.000000
           40              C       8.406554       0.884248       5.954904       0.688115      21.390375 0.21873098E+03  0.44078564E+04                                 7.248606                            5.350578      -0.221707       2.007544                    0.998959      21.395461      60.318338       0.619251       0.490820      -1.003525       0.030432       0.020983       0.057811       0.068619      -0.041688      -0.018885      -0.041109      -0.152247      -0.223460      -0.097127      -0.033077       0.130204              8.610907       9.847138       1.394407       1.674733       4.630427       1.476065      11.355156          -0.000000
           41              C       0.000000       4.793120       0.000000      -0.031574      41.042424 0.42446939E+03  0.98049419E+04                                10.198977                            6.740738       0.133607       2.051256                    0.999258      26.700715      73.248539       0.660553       0.401421      -1.086579      -0.000000      -0.050795      -0.000000       0.050795       0.000000       0.007217      -0.000000       0.028695       0.033307      -0.019899       0.002641       0.017257             13.783639       5.699699       0.000000       2.099265      24.529556       0.000000      11.121661           0.000000
           42              C       0.000000       6.295102       0.000000       0.700164      23.332834 0.22423147E+03  0.45331309E+04                                 7.684554                            5.398560      -0.299106       1.983935                    0.998501      21.172803      59.198773       0.621604       0.487406      -1.008319       0.000000       0.081270      -0.000000       0.081270       0.000000      -0.093407       0.000000       0.126025       0.151769      -0.088307      -0.049475       0.137782              9.762997       5.549331      -0.000000       2.115937      16.265361      -0.000000       7.474299          -0.000000
           43              C       0.000000       2.009185       0.000000      -0.113260      35.705011 0.47712043E+03  0.11563934E+05                                 9.697890                            7.495624      -0.244198       1.894025                    0.998894      30.436050      90.956783       0.572281       0.441590      -1.041173      -0.000000       0.016586       0.000000       0.016586      -0.000000      -0.042516       0.000000       0.045804      -0.099723      -0.052817      -0.006281       0.059098             11.168256       5.826957       0.000000       3.096071      12.266772       0.000000      15.411038          -0.000001
           44              C       0.000000       5.536880       7.255000      -0.031574      41.042414 0.42446929E+03  0.98049390E+04                                10.198975                            6.740736       0.133608       2.051256                    0.999258      26.700712      73.248524       0.660553       0.401421      -1.086579      -0.000000       0.050795      -0.000000       0.050795      -0.000000      -0.007217       0.000000       0.028695       0.033307      -0.019899       0.002641       0.017257             13.783635       5.699698      -0.000000      -2.099264      24.529548       0.000000      11.121659          -0.000000
           45              C       0.000000       4.034898       7.255000       0.700164      23.332834 0.22423147E+03  0.45331310E+04                                 7.684553                            5.398559      -0.299106       1.983935                    0.998501      21.172803      59.198771       0.621604       0.487406      -1.008319       0.000000      -0.081270       0.000000       0.081270      -0.000000       0.093407      -0.000000       0.126025       0.151769      -0.088307      -0.049475       0.137782              9.762997       5.549331      -0.000000      -2.115937      16.265360       0.000000       7.474299          -0.000000
           46              C       0.000000       8.320815       7.255000      -0.113260      35.705003 0.47712032E+03  0.11563930E+05                                 9.697888                            7.495623      -0.244197       1.894026                    0.998894      30.436046      90.956761       0.572282       0.441590      -1.041173      -0.000000      -0.016586       0.000000       0.016586      -0.000000       0.042516       0.000000       0.045804      -0.099723      -0.052817      -0.006281       0.059098             11.168253       5.826956       0.000000      -3.096070      12.266769      -0.000000      15.411034          -0.000001
           47              C       5.536880       0.000000       3.627500      -0.031574      41.042423 0.42446939E+03  0.98049418E+04                                10.198976                            6.740737       0.133607       2.051256                    0.999258      26.700715      73.248537       0.660553       0.401421      -1.086579       0.050795      -0.000000       0.000000       0.050795      -0.000000      -0.000000       0.007217      -0.028695       0.033307      -0.019899       0.002641       0.017258             13.783638      24.529554      -0.000000      -0.000000       5.699699       2.099264      11.121661           0.000000
           48              C       4.034898       0.000000       3.627500       0.700164      23.332832 0.22423145E+03  0.45331305E+04                                 7.684554                            5.398559      -0.299106       1.983935                    0.998501      21.172802      59.198770       0.621604       0.487406      -1.008319      -0.081270       0.000000      -0.000000       0.081270      -0.000000       0.000000      -0.093407      -0.126025       0.151769      -0.088307      -0.049475       0.137782              9.762997      16.265360      -0.000000      -0.000000       5.549331       2.115937       7.474299          -0.000000
           49              C       8.320815       0.000000       3.627500      -0.113260      35.705007 0.47712039E+03  0.11563932E+05                                 9.697889                            7.495624      -0.244198       1.894025                    0.998894      30.436048      90.956770       0.572281       0.441590      -1.041173      -0.016586       0.000000      -0.000000       0.016586       0.000000      -0.000000      -0.042516      -0.045804      -0.099723      -0.052817      -0.006281       0.059098             11.168254      12.266770       0.000000       0.000000       5.826956       3.096070      15.411036          -0.000001
           50              C       4.793120       0.000000      10.882500      -0.031574      41.042419 0.42446933E+03  0.98049401E+04                                10.198976                            6.740737       0.133608       2.051256                    0.999258      26.700713      73.248532       0.660553       0.401421      -1.086579      -0.050795       0.000000       0.000000       0.050795       0.000000       0.000000      -0.007217      -0.028695       0.033307      -0.019899       0.002641       0.017257             13.783637      24.529554      -0.000000       0.000000       5.699698      -2.099264      11.121660           0.000000
           51              C       6.295102       0.000000      10.882500       0.700164      23.332835 0.22423148E+03  0.45331313E+04                                 7.684554                            5.398560      -0.299106       1.983935                    0.998501      21.172804      59.198775       0.621604       0.487406      -1.008319       0.081270       0.000000       0.000000       0.081270      -0.000000      -0.000000       0.093407      -0.126025       0.151769      -0.088307      -0.049475       0.137782              9.762998      16.265362      -0.000000       0.000000       5.549331      -2.115937       7.474299          -0.000000
           52              C       2.009185       0.000000      10.882500      -0.113260      35.705009 0.47712041E+03  0.11563933E+05                                 9.697889                            7.495624      -0.244198       1.894025                    0.998894      30.436049      90.956778       0.572281       0.441590      -1.041173       0.016586      -0.000000      -0.000000       0.016586      -0.000000      -0.000000       0.042516      -0.045804      -0.099723      -0.052817      -0.006281       0.059098             11.168255      12.266771       0.000000      -0.000000       5.826957      -3.096070      15.411037          -0.000001
           53              O       9.375508       2.520520      11.084044      -0.696641      38.912472 0.57382458E+03  0.14017694E+05                                 9.047096                            7.363533       0.397303       2.144399                    0.997789      29.345267      77.698517       0.707594       0.354344      -1.142982       0.037240       0.033148       0.081779       0.095778      -0.020127      -0.037834      -0.046299       0.063009       0.000960      -0.078459       0.020365       0.058093             10.269662       5.733587       0.143053       0.972694       8.210866      -1.448596      16.864533          -0.000001
           54              O       9.612065       6.860153      13.656812      -0.695245      42.439707 0.60679025E+03  0.15053571E+05                                 9.695556                            7.636474       0.218066       2.082850                    0.997272      29.765478      79.804141       0.685057       0.360395      -1.136482       0.074631      -0.066172       0.036691       0.106276      -0.016631      -0.048798      -0.015467       0.096427       0.156566      -0.081843      -0.006415       0.088257             11.508902       7.613882      -3.245415       2.817733      15.993863      -5.089614      10.918961          -0.000001
           55              O       9.204030       0.732397      12.303029      -0.702411      46.562682 0.73908489E+03  0.19308691E+05                                10.379531                            8.572184      -0.001006       2.001473                    0.996871      30.907115      85.705525       0.628822       0.372838      -1.124174       0.014168       0.094765      -0.002216       0.095843      -0.031441      -0.029155      -0.007133       0.133823      -0.271685      -0.096527      -0.026097       0.122624             11.761580       8.347489       2.595897       0.693469      18.083804       0.602881       8.853447           0.000001
           56              O       0.954492       7.809480       3.829044      -0.696641      38.912463 0.57382442E+03  0.14017689E+05                                 9.047095                            7.363532       0.397304       2.144399                    0.997789      29.345265      77.698507       0.707594       0.354344      -1.142982      -0.037240      -0.033148       0.081779       0.095778      -0.020127       0.037834       0.046299       0.063010       0.000960      -0.078459       0.020366       0.058093             10.269660       5.733586       0.143053      -0.972694       8.210865       1.448596      16.864529          -0.000001
           57              O       0.717935       3.469847       6.401812      -0.695245      42.439708 0.60679028E+03  0.15053571E+05                                 9.695556                            7.636474       0.218066       2.082850                    0.997272      29.765479      79.804144       0.685057       0.360395      -1.136482      -0.074631       0.066172       0.036691       0.106276      -0.016631       0.048798       0.015468       0.096427       0.156566      -0.081843      -0.006415       0.088257             11.508902       7.613882      -3.245415      -2.817733      15.993862       5.089614      10.918961          -0.000001
           58              O       1.125970       9.597603       5.048029      -0.702411      46.562679 0.73908486E+03  0.19308689E+05                                10.379530                            8.572184      -0.001006       2.001473                    0.996871      30.907115      85.705522       0.628822       0.372838      -1.124174      -0.014168      -0.094765      -0.002216       0.095843      -0.031441       0.029155       0.007133       0.133823      -0.271685      -0.096527      -0.026097       0.122624             11.761579       8.347489       2.595897      -0.693469      18.083802      -0.602881       8.853447           0.000001
           59              O       7.809480       9.375508       0.201544      -0.696641      38.912471 0.57382457E+03  0.14017693E+05                                 9.047096                            7.363533       0.397303       2.144399                    0.997789      29.345268      77.698518       0.707594       0.354344      -1.142982      -0.033148       0.037239       0.081779       0.095778       0.020127       0.046299      -0.037834      -0.063010       0.000960      -0.078459       0.020365       0.058093             10.269661       8.210866      -0.143053       1.448596       5.733587       0.972694      16.864532          -0.000001
           60              O       3.469847       9.612065       2.774312      -0.695245      42.439709 0.60679029E+03  0.15053572E+05                                 9.695556                            7.636475       0.218065       2.082849                    0.997272      29.765479      79.804145       0.685057       0.360395      -1.136482       0.066172       0.074631       0.036691       0.106276       0.016631       0.015468      -0.048798      -0.096427       0.156566      -0.081843      -0.006415       0.088257             11.508902      15.993863       3.245415       5.089614       7.613883       2.817733      10.918961          -0.000001
           61              O       9.597603       9.204030       1.420529      -0.702411      46.562680 0.73908487E+03  0.19308690E+05                                10.379531                            8.572184      -0.001006       2.001474                    0.996871      30.907115      85.705523       0.628822       0.372838      -1.124174      -0.094765       0.014168      -0.002216       0.095843       0.031441       0.007133      -0.029155      -0.133823      -0.271685      -0.096527      -0.026097       0.122624             11.761580      18.083803      -2.595897      -0.602881       8.347489       0.693469       8.853447           0.000001
           62              O       2.520520       0.954492       7.456544      -0.696641      38.912469 0.57382452E+03  0.14017692E+05                                 9.047096                            7.363533       0.397304       2.144399                    0.997789      29.345266      77.698513       0.707594       0.354344      -1.142982       0.033148      -0.037240       0.081779       0.095778       0.020127      -0.046299       0.037834      -0.063009       0.000960      -0.078459       0.020365       0.058093             10.269662       8.210866      -0.143053      -1.448596       5.733587      -0.972694      16.864532          -0.000001
           63              O       6.860153       0.717935      10.029312      -0.695245      42.439710 0.60679031E+03  0.15053572E+05                                 9.695556                            7.636475       0.218066       2.082850                    0.997272      29.765479      79.804145       0.685057       0.360395      -1.136482      -0.066172      -0.074631       0.036691       0.106276       0.016631      -0.015468       0.048798      -0.096427       0.156566      -0.081843      -0.006415       0.088257             11.508903      15.993864       3.245415      -5.089614       7.613883      -2.817733      10.918961          -0.000001
           64              O       0.732397       1.125970       8.675529      -0.702411      46.562681 0.73908489E+03  0.19308690E+05                                10.379531                            8.572184      -0.001006       2.001474                    0.996871      30.907115      85.705524       0.628822       0.372838      -1.124174       0.094765      -0.014168      -0.002216       0.095843       0.031441      -0.007133       0.029155      -0.133823      -0.271685      -0.096527      -0.026097       0.122624             11.761580      18.083804      -2.595897       0.602881       8.347489      -0.693469       8.853447           0.000001
           65              O       0.954492       2.520520       3.425956      -0.696641      38.912467 0.57382450E+03  0.14017691E+05                                 9.047095                            7.363532       0.397304       2.144399                    0.997789      29.345267      77.698513       0.707594       0.354344      -1.142982      -0.037240       0.033148      -0.081779       0.095778       0.020127      -0.037834       0.046299       0.063010       0.000960      -0.078459       0.020366       0.058093             10.269661       5.733586      -0.143053       0.972694       8.210865       1.448596      16.864531          -0.000001
           66              O       0.717935       6.860153       0.853188      -0.695245      42.439717 0.60679043E+03  0.15053576E+05                                 9.695558                            7.636476       0.218065       2.082849                    0.997272      29.765481      79.804154       0.685057       0.360395      -1.136481      -0.074631      -0.066172      -0.036691       0.106276       0.016631      -0.048798       0.015468       0.096427       0.156566      -0.081843      -0.006415       0.088257             11.508904       7.613884       3.245416       2.817734      15.993867       5.089615      10.918963          -0.000001
           67              O       1.125970       0.732397       2.206971      -0.702411      46.562681 0.73908488E+03  0.19308690E+05                                10.379531                            8.572184      -0.001006       2.001474                    0.996871      30.907115      85.705524       0.628822       0.372838      -1.124174      -0.014168       0.094765       0.002216       0.095843       0.031441      -0.029155       0.007133       0.133823      -0.271685      -0.096527      -0.026097       0.122624             11.761580       8.347489      -2.595897       0.693469      18.083804      -0.602881       8.853447           0.000001
           68              O       9.375508       7.809480      10.680956      -0.696641      38.912474 0.57382462E+03  0.14017695E+05                                 9.047097                            7.363533       0.397303       2.144399                    0.997789      29.345267      77.698519       0.707594       0.354344      -1.142982       0.037240      -0.033148      -0.081779       0.095778       0.020127       0.037834      -0.046299       0.063009       0.000960      -0.078459       0.020366       0.058093             10.269663       5.733587      -0.143053      -0.972694       8.210867      -1.448596      16.864533          -0.000001
           69              O       9.612065       3.469847       8.108188      -0.695245      42.439711 0.60679032E+03  0.15053573E+05                                 9.695556                            7.636475       0.218066       2.082850                    0.997272      29.765479      79.804146       0.685057       0.360395      -1.136482       0.074631       0.066172      -0.036691       0.106276       0.016631       0.048798      -0.015467       0.096427       0.156566      -0.081843      -0.006415       0.088257             11.508903       7.613883       3.245415      -2.817733      15.993863      -5.089614      10.918962          -0.000001
           70              O       9.204030       9.597603       9.461971      -0.702411      46.562679 0.73908484E+03  0.19308689E+05                                10.379531                            8.572184      -0.001006       2.001474                    0.996871      30.907114      85.705522       0.628822       0.372838      -1.124174       0.014168      -0.094765       0.002216       0.095843       0.031441       0.029155      -0.007133       0.133823      -0.271685      -0.096527      -0.026097       0.122624             11.761580       8.347489      -2.595897      -0.693469      18.083803       0.602881       8.853447           0.000001
           71              O       2.520520       9.375508      14.308456      -0.696641      38.912473 0.57382461E+03  0.14017694E+05                                 9.047096                            7.363533       0.397303       2.144399                    0.997789      29.345268      77.698520       0.707594       0.354344      -1.142982       0.033148       0.037239      -0.081779       0.095778      -0.020127       0.046299       0.037834      -0.063009       0.000960      -0.078459       0.020365       0.058093             10.269662       8.210866       0.143053       1.448596       5.733587      -0.972694      16.864533          -0.000001
           72              O       6.860153       9.612065      11.735688      -0.695245      42.439718 0.60679043E+03  0.15053576E+05                                 9.695558                            7.636476       0.218065       2.082849                    0.997272      29.765481      79.804154       0.685057       0.360395      -1.136481      -0.066172       0.074631      -0.036691       0.106276      -0.016631       0.015468       0.048798      -0.096427       0.156566      -0.081843      -0.006415       0.088257             11.508904      15.993866      -3.245416       5.089615       7.613884      -2.817734      10.918963          -0.000001
           73              O       0.732397       9.204030      13.089471      -0.702411      46.562679 0.73908485E+03  0.19308689E+05                                10.379531                            8.572184      -0.001006       2.001473                    0.996871      30.907114      85.705522       0.628822       0.372838      -1.124174       0.094765       0.014168       0.002216       0.095843      -0.031441       0.007133       0.029155      -0.133823      -0.271685      -0.096527      -0.026097       0.122624             11.761580      18.083804       2.595897      -0.602881       8.347489      -0.693469       8.853447           0.000001
           74              O       7.809480       0.954492       7.053456      -0.696641      38.912464 0.57382445E+03  0.14017690E+05                                 9.047095                            7.363532       0.397304       2.144399                    0.997789      29.345265      77.698508       0.707594       0.354344      -1.142982      -0.033148      -0.037240      -0.081779       0.095778      -0.020127      -0.046299      -0.037834      -0.063010       0.000960      -0.078459       0.020365       0.058093             10.269660       8.210865       0.143053      -1.448596       5.733586       0.972694      16.864530          -0.000001
           75              O       3.469847       0.717935       4.480688      -0.695245      42.439709 0.60679028E+03  0.15053572E+05                                 9.695556                            7.636475       0.218065       2.082850                    0.997272      29.765478      79.804143       0.685057       0.360395      -1.136482       0.066172      -0.074631      -0.036691       0.106276      -0.016631      -0.015468      -0.048798      -0.096427       0.156566      -0.081843      -0.006415       0.088257             11.508902      15.993863      -3.245415      -5.089614       7.613883       2.817733      10.918962          -0.000001
           76              O       9.597603       1.125970       5.834471      -0.702411      46.562678 0.73908483E+03  0.19308689E+05                                10.379531                            8.572184      -0.001006       2.001474                    0.996871      30.907114      85.705521       0.628822       0.372838      -1.124174      -0.094765      -0.014168       0.002216       0.095843      -0.031441      -0.007133      -0.029155      -0.133823      -0.271685      -0.096527      -0.026097       0.122624             11.761579      18.083802       2.595897       0.602881       8.347489       0.693469       8.853447           0.000001

******************************************************
Auxiliary information for the entire system
The total spin magnetic moment of the unit cell is   -0.000050
The total net atomic charge of the unit cell is   -0.000009
Accuracy of reproducing the electrostatic potential in the unit cell:
  The inner radius (bohr) =    5.0000
  The outer radius (bohr) =   12.0000
  Valid grid points have density less than (e/(bohr^3)) =    0.0001
  The number of valid grid points were=       115096
  The rms potential error without charges in kcal/mol is=      3.19551
  The rms potential error with partial charges in kcal/mol is=      1.35964
  The RRMSE value at monopole order=      0.42548
  The rms potential error with partial charges and cloud penetration in kcal/mol is=      1.34251
  The RRMSE value at monopole order with cloud penetration is=      0.42013
  The rms potential error with partial charges and atomic dipoles in kcal/mol is=      0.56347
  The RRMSE value at dipole order=      0.17633
  The rms potential error with partial charges, atomic dipoles and cloud penetration in kcal/mol is=      0.54398
  The RRMSE value at dipole order with cloud penetration=      0.17023

******************************************************
The electron densities and ab initio electrostatic potential were computed in VASP using the PBE functional and
projector augmented wave method. See the main text of the journal article for a description of computational details.
The atomic charges, dipoles, and quadrupoles were computed with the DDEC6 method as described in
(a) T. A. Manz and N. Gabaldon Limas, RSC Adv. 6 (2016) 47771-47801 DOI: 10.1039/c6ra04656h
(b) N. Gabaldon Limas and T. A. Manz, RSC Adv. 8 (2018) 2678-2707 DOI: 10.1039/c7ra11829e.
For each atom in the material, the electron cloud parameters were fit to the spherically averaged atom-in-material
electron density using radial positions for which this density was between 10^-4 and 10^-2 electrons per cubic bohr.
The polarizabilities, dispersion coefficients, and quantum Drude oscillator (QDO) parameters were fit using the MCLF method.
The magnetic structure of the system was optimized in VASP from the default ferromagnetic initial guess using spin polarization.
The atomic spin moments (ASMs) were computed on this optimized magnetic structure using the DDEC6 partition as inputs
to the method of T. A. Manz and D. S. Sholl, J. Chem. Theory Comput. 7 (2011) 4146-4164 DOI: 10.1021/ct200539n.
The RMSE and RRMSE were computed using a uniform grid with Ewald summation.
