# Supplementary material for: A collection of forcefield precursors for metal–organic frameworks
Source: RSC Adv. 2019 Nov 13;9(63):36492–507. doi: 10.1039/c9ra07327b (PMC9075174; doi:10.1039/c9ra07327b)
Supplement: RA-009-C9RA07327B-s4660 [file RA-009-C9RA07327B-s4660.xyz]

   76
jmolscript: load "" {1 1 1} spacegroup "x,y,z" unitcell [{     10.320000     0.000000     0.000000 }, {      0.000000    10.320000     0.000000 }, {      0.000000     0.000000    14.500000 }]
Dy     8.793982     8.793982    12.687500     2.147408
Dy     1.526018     1.526018     5.437500     2.147408
Dy     1.526018     8.793982     1.812500     2.147408
Dy     8.793982     1.526018     9.062500     2.147408
H      9.582120     4.552152    12.630950     0.131057
H      0.737880     5.767848     5.380950     0.131057
H      5.767848     9.582120     1.755950     0.131057
H      4.552152     0.737880     9.005950     0.131057
H      0.737880     4.552152     1.869050     0.131057
H      9.582120     5.767848     9.119050     0.131057
H      4.552152     9.582120    12.744050     0.131057
H      5.767848     0.737880     5.494050     0.131057
H      0.000000     1.061928     0.000000     0.113921
H      0.000000     9.258072     7.250000     0.113921
H      9.258072     0.000000     3.625000     0.113921
H      1.061928     0.000000    10.875000     0.113921
C      9.875208     4.084656    13.379150    -0.110404
C      9.870048     2.692488    13.382050    -0.029684
C      9.422160     1.913328    12.164050     0.689470
C      0.444792     6.235344     6.129150    -0.110404
C      0.449952     7.627512     6.132050    -0.029685
C      0.897840     8.406672     4.914050     0.689470
C      6.235344     9.875208     2.504150    -0.110404
C      7.627512     9.870048     2.507050    -0.029684
C      8.406672     9.422160     1.289050     0.689470
C      4.084656     0.444792     9.754150    -0.110404
C      2.692488     0.449952     9.757050    -0.029684
C      1.913328     0.897840     8.539050     0.689470
C      0.444792     4.084656     1.120850    -0.110404
C      0.449952     2.692488     1.117950    -0.029684
C      0.897840     1.913328     2.335950     0.689470
C      9.875208     6.235344     8.370850    -0.110404
C      9.870048     7.627512     8.367950    -0.029684
C      9.422160     8.406672     9.585950     0.689470
C      4.084656     9.875208    11.995850    -0.110404
C      2.692488     9.870048    11.992950    -0.029684
C      1.913328     9.422160    13.210950     0.689470
C      6.235344     0.444792     4.745850    -0.110404
C      7.627512     0.449952     4.742950    -0.029684
C      8.406672     0.897840     5.960950     0.689470
C      0.000000     4.775064     0.000000    -0.027748
C      0.000000     6.299328     0.000000     0.697822
C      0.000000     1.991760     0.000000    -0.114954
C      0.000000     5.544936     7.250000    -0.027748
C      0.000000     4.020672     7.250000     0.697822
C      0.000000     8.328240     7.250000    -0.114954
C      5.544936     0.000000     3.625000    -0.027748
C      4.020672     0.000000     3.625000     0.697822
C      8.328240     0.000000     3.625000    -0.114954
C      4.775064     0.000000    10.875000    -0.027748
C      6.299328     0.000000    10.875000     0.697822
C      1.991760     0.000000    10.875000    -0.114954
O      9.337536     2.513952    11.082350    -0.686419
O      9.588312     6.848352    13.653200    -0.692811
O      9.188928     0.715176    12.304700    -0.709433
O      0.982464     7.806048     3.832350    -0.686420
O      0.731688     3.471648     6.403200    -0.692811
O      1.131072     9.604824     5.054700    -0.709433
O      7.806048     9.337536     0.207350    -0.686420
O      3.471648     9.588312     2.778200    -0.692811
O      9.604824     9.188928     1.429700    -0.709433
O      2.513952     0.982464     7.457350    -0.686419
O      6.848352     0.731688    10.028200    -0.692811
O      0.715176     1.131072     8.679700    -0.709433
O      0.982464     2.513952     3.417650    -0.686420
O      0.731688     6.848352     0.846800    -0.692811
O      1.131072     0.715176     2.195300    -0.709433
O      9.337536     7.806048    10.667650    -0.686420
O      9.588312     3.471648     8.096800    -0.692811
O      9.188928     9.604824     9.445300    -0.709433
O      2.513952     9.337536    14.292650    -0.686419
O      6.848352     9.588312    11.721800    -0.692811
O      0.715176     9.188928    13.070300    -0.709433
O      7.806048     0.982464     7.042650    -0.686420
O      3.471648     0.731688     4.471800    -0.692811
O      9.604824     1.131072     5.820300    -0.709433

The following XYZ coordinates are in angstroms. Other properties are in atomic units.
The sperically averaged electron density of each atom fit to a function of the form exp(a - br)
eigen_1, eigen_2 and eigen_3 are the three eigenvalues of traceless quadrupole moment tensor
  atom number  atomic symbol              X              Y              Z     net charge C6 coefficient C8 coefficient C10 coefficient fluctuating dipole atomic polarizability isotropic forcefield polarizability              a              b squared Pearson coefficient          <r^3>          <r^4>         wp_QDO          m_QDO          q_QDO       dipole_x       dipole_y       dipole_z         dipole            Qxy            Qxz            Qyz     Q(x^2-y^2)  Q(3z^2 - R^2)        eigen_1        eigen_2        eigen_3 static polarizability      alpha(xx)      alpha(xy)      alpha(xz)      alpha(yy)      alpha(yz)      alpha(zz) atomic spin moment
            1             Dy       8.793982       8.793982      12.687500       2.147408     111.351627 0.21294139E+04  0.65979151E+05                                15.138958                           12.272114       2.214401       2.476839                    0.999868      69.140310     153.618308       0.745332       0.265222      -1.344665      -0.001001      -0.001001      -0.000000       0.001415       0.084629      -0.026373       0.026373      -0.000000      -0.405653      -0.146002      -0.006236       0.152238             18.046752      16.905305      -2.486793       1.407005      16.905305      -1.407005      20.329646          -0.000003
            2             Dy       1.526018       1.526018       5.437500       2.147408     111.351630 0.21294140E+04  0.65979154E+05                                15.138958                           12.272115       2.214401       2.476839                    0.999868      69.140311     153.618310       0.745332       0.265222      -1.344665       0.001001       0.001001       0.000000       0.001415       0.084629       0.026373      -0.026373      -0.000000      -0.405653      -0.146002      -0.006236       0.152238             18.046752      16.905305      -2.486793      -1.407005      16.905305       1.407005      20.329647          -0.000003
            3             Dy       1.526018       8.793982       1.812500       2.147408     111.351632 0.21294140E+04  0.65979155E+05                                15.138958                           12.272115       2.214400       2.476839                    0.999868      69.140309     153.618308       0.745331       0.265222      -1.344665       0.001001      -0.001001       0.000000       0.001415      -0.084629      -0.026373      -0.026373      -0.000000      -0.405654      -0.146002      -0.006236       0.152238             18.046753      16.905305       2.486794       1.407005      16.905306       1.407005      20.329647          -0.000003
            4             Dy       8.793982       1.526018       9.062500       2.147408     111.351631 0.21294140E+04  0.65979154E+05                                15.138958                           12.272115       2.214401       2.476839                    0.999868      69.140309     153.618307       0.745331       0.265222      -1.344665      -0.001001       0.001001      -0.000000       0.001415      -0.084629       0.026373       0.026373      -0.000000      -0.405653      -0.146002      -0.006236       0.152238             18.046753      16.905306       2.486794      -1.407006      16.905305      -1.407005      20.329648          -0.000003
            5              H       9.582120       4.552152      12.630950       0.131057       1.094861 0.79933529E+01  0.78135881E+02                                 1.726400                            1.632144      -1.115576       2.362649                    0.997010       3.401505       9.376006       0.501378       1.249738      -0.716068      -0.010894       0.020013      -0.033827       0.040785       0.001410       0.005866      -0.009192      -0.001195       0.020067      -0.011175      -0.002233       0.013408              1.758911       1.378602      -0.111772       0.221963       1.896706      -0.287993       2.001426          -0.000001
            6              H       0.737880       5.767848       5.380950       0.131057       1.094861 0.79933538E+01  0.78135897E+02                                 1.726401                            1.632144      -1.115576       2.362649                    0.997010       3.401505       9.376008       0.501378       1.249739      -0.716068       0.010894      -0.020013      -0.033827       0.040785       0.001411      -0.005866       0.009192      -0.001195       0.020067      -0.011175      -0.002233       0.013408              1.758912       1.378602      -0.111772      -0.221963       1.896706       0.287993       2.001427          -0.000001
            7              H       5.767848       9.582120       1.755950       0.131057       1.094861 0.79933540E+01  0.78135897E+02                                 1.726401                            1.632144      -1.115576       2.362649                    0.997010       3.401505       9.376007       0.501378       1.249738      -0.716068      -0.020013      -0.010894      -0.033827       0.040785      -0.001410       0.009192       0.005866       0.001195       0.020067      -0.011175      -0.002233       0.013408              1.758911       1.896706       0.111772       0.287993       1.378602       0.221963       2.001427          -0.000001
            8              H       4.552152       0.737880       9.005950       0.131057       1.094862 0.79933568E+01  0.78135931E+02                                 1.726401                            1.632144      -1.115577       2.362649                    0.997010       3.401506       9.376010       0.501378       1.249738      -0.716068       0.020013       0.010894      -0.033827       0.040785      -0.001411      -0.009192      -0.005866       0.001195       0.020067      -0.011175      -0.002233       0.013408              1.758912       1.896706       0.111772      -0.287993       1.378602      -0.221963       2.001427          -0.000001
            9              H       0.737880       4.552152       1.869050       0.131057       1.094861 0.79933535E+01  0.78135898E+02                                 1.726401                            1.632144      -1.115576       2.362649                    0.997010       3.401505       9.376010       0.501378       1.249739      -0.716068       0.010894       0.020013       0.033827       0.040785      -0.001411       0.005866       0.009192      -0.001195       0.020067      -0.011175      -0.002233       0.013408              1.758912       1.378602       0.111772       0.221963       1.896707       0.287993       2.001427          -0.000001
           10              H       9.582120       5.767848       9.119050       0.131057       1.094861 0.79933499E+01  0.78135848E+02                                 1.726400                            1.632144      -1.115576       2.362649                    0.997010       3.401504       9.376004       0.501378       1.249738      -0.716068      -0.010894      -0.020013       0.033827       0.040785      -0.001411      -0.005866      -0.009192      -0.001195       0.020067      -0.011175      -0.002233       0.013408              1.758911       1.378602       0.111772      -0.221963       1.896706      -0.287993       2.001426          -0.000001
           11              H       4.552152       9.582120      12.744050       0.131057       1.094862 0.79933581E+01  0.78135946E+02                                 1.726401                            1.632144      -1.115577       2.362649                    0.997010       3.401506       9.376010       0.501378       1.249738      -0.716068       0.020013      -0.010894       0.033827       0.040785       0.001410       0.009192      -0.005866       0.001195       0.020067      -0.011175      -0.002233       0.013408              1.758912       1.896706      -0.111772       0.287993       1.378602      -0.221963       2.001427          -0.000001
           12              H       5.767848       0.737880       5.494050       0.131057       1.094861 0.79933540E+01  0.78135897E+02                                 1.726401                            1.632144      -1.115576       2.362649                    0.997010       3.401505       9.376007       0.501378       1.249738      -0.716068      -0.020013       0.010894       0.033827       0.040785       0.001411      -0.009192       0.005866       0.001195       0.020067      -0.011175      -0.002233       0.013408              1.758911       1.896706      -0.111772      -0.287993       1.378602       0.221963       2.001427          -0.000001
           13              H       0.000000       1.061928       0.000000       0.113921       0.961174 0.70166651E+01  0.68335938E+02                                 1.745129                            1.651711      -1.544815       2.143556                    0.991754       4.067652      12.299050       0.431340       1.458037      -0.669376       0.000000      -0.034449      -0.000000       0.034449      -0.000000      -0.005260       0.000000      -0.006585      -0.000700      -0.007167       0.003409       0.003758              1.802661       1.391223       0.000000       0.023220       2.389445       0.000000       1.627315           0.000000
           14              H       0.000000       9.258072       7.250000       0.113921       0.961174 0.70166661E+01  0.68335948E+02                                 1.745129                            1.651711      -1.544815       2.143556                    0.991754       4.067652      12.299049       0.431340       1.458036      -0.669377       0.000000       0.034449       0.000000       0.034449      -0.000000       0.005260      -0.000000      -0.006585      -0.000700      -0.007167       0.003409       0.003758              1.802661       1.391223      -0.000000      -0.023220       2.389445       0.000000       1.627315           0.000000
           15              H       9.258072       0.000000       3.625000       0.113921       0.961175 0.70166671E+01  0.68335958E+02                                 1.745129                            1.651710      -1.544815       2.143556                    0.991754       4.067652      12.299048       0.431340       1.458036      -0.669377       0.034449       0.000000      -0.000000       0.034449       0.000000       0.000000      -0.005260       0.006585      -0.000700      -0.007167       0.003409       0.003758              1.802661       2.389445       0.000000      -0.000000       1.391223       0.023220       1.627315           0.000000
           16              H       1.061928       0.000000      10.875000       0.113921       0.961175 0.70166671E+01  0.68335958E+02                                 1.745129                            1.651710      -1.544815       2.143556                    0.991754       4.067652      12.299048       0.431340       1.458036      -0.669377      -0.034449      -0.000000      -0.000000       0.034449       0.000000       0.000000       0.005260       0.006585      -0.000700      -0.007167       0.003409       0.003758              1.802661       2.389445      -0.000000      -0.000000       1.391223      -0.023220       1.627315           0.000000
           17              C       9.875208       4.084656      13.379150      -0.110404      35.762751 0.43097482E+03  0.10135844E+05                                 9.534501                            7.004508      -0.096469       1.941047                    0.999410      29.469253      85.440706       0.610047       0.426908      -1.054920       0.009865      -0.010483       0.011000       0.018116      -0.004648      -0.018644      -0.026561       0.070667       0.013537      -0.052270       0.009126       0.043144             11.497199       5.314376       0.826159       1.946770      18.381903       2.798329      10.795317          -0.000004
           18              C       9.870048       2.692488      13.382050      -0.029684      38.296248 0.42618710E+03  0.98693765E+04                                 9.745559                            6.781994       0.187216       2.070676                    0.999292      26.729304      73.780194       0.653538       0.404712      -1.082736       0.015829       0.028188       0.039756       0.051241       0.003399      -0.008468      -0.016917       0.000119      -0.005863      -0.018382      -0.001712       0.020094             12.285129       5.718007       0.884158       3.080459      16.269632       3.153769      14.867746           0.000001
           19              C       9.422160       1.913328      12.164050       0.689470      21.245663 0.21917680E+03  0.44181558E+04                                 7.213249                            5.357019      -0.219234       2.009096                    0.998901      21.378231      60.237144       0.618837       0.491002      -1.003644      -0.020419      -0.033366      -0.056491       0.068713      -0.042277      -0.042550      -0.018324       0.150914      -0.228234      -0.098329      -0.032791       0.131120              8.523709       4.607601       1.310711       1.469743       9.706904       1.462395      11.256623          -0.000003
           20              C       0.444792       6.235344       6.129150      -0.110404      35.762743 0.43097472E+03  0.10135841E+05                                 9.534499                            7.004507      -0.096468       1.941048                    0.999410      29.469250      85.440689       0.610047       0.426908      -1.054920      -0.009864       0.010483       0.011000       0.018116      -0.004648       0.018644       0.026561       0.070667       0.013537      -0.052270       0.009126       0.043144             11.497195       5.314374       0.826158      -1.946770      18.381897      -2.798327      10.795315          -0.000004
           21              C       0.449952       7.627512       6.132050      -0.029685      38.296247 0.42618709E+03  0.98693763E+04                                 9.745559                            6.781994       0.187216       2.070676                    0.999292      26.729304      73.780191       0.653538       0.404712      -1.082736      -0.015829      -0.028188       0.039756       0.051241       0.003399       0.008468       0.016916       0.000119      -0.005863      -0.018382      -0.001711       0.020094             12.285128       5.718007       0.884158      -3.080459      16.269631      -3.153768      14.867745           0.000001
           22              C       0.897840       8.406672       4.914050       0.689470      21.245659 0.21917677E+03  0.44181549E+04                                 7.213248                            5.357018      -0.219234       2.009096                    0.998901      21.378229      60.237134       0.618838       0.491002      -1.003644       0.020419       0.033366      -0.056491       0.068713      -0.042277       0.042550       0.018324       0.150914      -0.228234      -0.098329      -0.032791       0.131120              8.523708       4.607601       1.310710      -1.469743       9.706902      -1.462394      11.256621          -0.000002
           23              C       6.235344       9.875208       2.504150      -0.110404      35.762741 0.43097469E+03  0.10135840E+05                                 9.534498                            7.004506      -0.096468       1.941048                    0.999410      29.469249      85.440684       0.610047       0.426908      -1.054920       0.010483       0.009864       0.011001       0.018116       0.004648       0.026561      -0.018644      -0.070667       0.013537      -0.052270       0.009126       0.043144             11.497195      18.381896      -0.826158      -2.798327       5.314374       1.946770      10.795314          -0.000004
           24              C       7.627512       9.870048       2.507050      -0.029684      38.296246 0.42618709E+03  0.98693761E+04                                 9.745558                            6.781994       0.187216       2.070676                    0.999292      26.729304      73.780189       0.653538       0.404712      -1.082736      -0.028188       0.015829       0.039756       0.051241      -0.003399       0.016916      -0.008468      -0.000119      -0.005863      -0.018382      -0.001711       0.020094             12.285127      16.269629      -0.884158      -3.153768       5.718007       3.080459      14.867744           0.000001
           25              C       8.406672       9.422160       1.289050       0.689470      21.245662 0.21917680E+03  0.44181558E+04                                 7.213249                            5.357019      -0.219234       2.009096                    0.998901      21.378231      60.237140       0.618838       0.491002      -1.003644       0.033366      -0.020419      -0.056491       0.068713       0.042277       0.018324      -0.042550      -0.150914      -0.228234      -0.098329      -0.032791       0.131120              8.523708       9.706902      -1.310711      -1.462394       4.607601       1.469743      11.256621          -0.000003
           26              C       4.084656       0.444792       9.754150      -0.110404      35.762753 0.43097484E+03  0.10135845E+05                                 9.534501                            7.004508      -0.096469       1.941047                    0.999410      29.469255      85.440710       0.610047       0.426908      -1.054920      -0.010483      -0.009864       0.011000       0.018116       0.004648      -0.026561       0.018644      -0.070667       0.013537      -0.052270       0.009126       0.043144             11.497198      18.381903      -0.826159       2.798329       5.314376      -1.946770      10.795317          -0.000004
           27              C       2.692488       0.449952       9.757050      -0.029684      38.296248 0.42618710E+03  0.98693764E+04                                 9.745559                            6.781994       0.187215       2.070676                    0.999292      26.729304      73.780193       0.653538       0.404712      -1.082736       0.028188      -0.015829       0.039756       0.051241      -0.003399      -0.016916       0.008468      -0.000119      -0.005863      -0.018382      -0.001711       0.020094             12.285128      16.269632      -0.884158       3.153769       5.718007      -3.080459      14.867745           0.000000
           28              C       1.913328       0.897840       8.539050       0.689470      21.245661 0.21917679E+03  0.44181554E+04                                 7.213249                            5.357019      -0.219234       2.009096                    0.998901      21.378230      60.237138       0.618837       0.491002      -1.003644      -0.033366       0.020419      -0.056491       0.068713       0.042277      -0.018324       0.042550      -0.150914      -0.228234      -0.098329      -0.032791       0.131120              8.523708       9.706903      -1.310711       1.462394       4.607601      -1.469743      11.256621          -0.000002
           29              C       0.444792       4.084656       1.120850      -0.110404      35.762754 0.43097486E+03  0.10135846E+05                                 9.534501                            7.004508      -0.096469       1.941047                    0.999410      29.469255      85.440713       0.610047       0.426908      -1.054920      -0.009864      -0.010483      -0.011000       0.018116       0.004648      -0.018644       0.026561       0.070667       0.013537      -0.052270       0.009126       0.043144             11.497199       5.314376      -0.826158       1.946770      18.381903      -2.798328      10.795317          -0.000004
           30              C       0.449952       2.692488       1.117950      -0.029684      38.296244 0.42618704E+03  0.98693748E+04                                 9.745558                            6.781994       0.187216       2.070676                    0.999292      26.729302      73.780186       0.653538       0.404712      -1.082736      -0.015829       0.028188      -0.039756       0.051241      -0.003399      -0.008468       0.016916       0.000119      -0.005863      -0.018382      -0.001711       0.020094             12.285127       5.718007      -0.884158       3.080459      16.269631      -3.153768      14.867744           0.000001
           31              C       0.897840       1.913328       2.335950       0.689470      21.245661 0.21917678E+03  0.44181553E+04                                 7.213249                            5.357019      -0.219233       2.009096                    0.998901      21.378230      60.237138       0.618837       0.491002      -1.003644       0.020419      -0.033366       0.056491       0.068713       0.042277      -0.042550       0.018324       0.150914      -0.228234      -0.098329      -0.032791       0.131120              8.523708       4.607601      -1.310711       1.469743       9.706903      -1.462394      11.256621          -0.000003
           32              C       9.875208       6.235344       8.370850      -0.110404      35.762741 0.43097470E+03  0.10135840E+05                                 9.534498                            7.004506      -0.096468       1.941048                    0.999410      29.469249      85.440682       0.610047       0.426908      -1.054920       0.009864       0.010483      -0.011000       0.018116       0.004648       0.018644      -0.026561       0.070667       0.013537      -0.052270       0.009126       0.043144             11.497194       5.314374      -0.826158      -1.946770      18.381895       2.798327      10.795314          -0.000003
           33              C       9.870048       7.627512       8.367950      -0.029684      38.296244 0.42618707E+03  0.98693754E+04                                 9.745558                            6.781994       0.187216       2.070676                    0.999292      26.729303      73.780186       0.653538       0.404712      -1.082736       0.015829      -0.028188      -0.039756       0.051241      -0.003399       0.008468      -0.016916       0.000119      -0.005863      -0.018382      -0.001711       0.020094             12.285126       5.718007      -0.884158      -3.080459      16.269629       3.153768      14.867744           0.000000
           34              C       9.422160       8.406672       9.585950       0.689470      21.245663 0.21917681E+03  0.44181560E+04                                 7.213249                            5.357019      -0.219234       2.009096                    0.998901      21.378231      60.237139       0.618838       0.491002      -1.003644      -0.020419       0.033366       0.056491       0.068713       0.042277       0.042550      -0.018324       0.150914      -0.228234      -0.098329      -0.032791       0.131120              8.523708       4.607601      -1.310711      -1.469743       9.706902       1.462394      11.256621          -0.000002
           35              C       4.084656       9.875208      11.995850      -0.110404      35.762740 0.43097467E+03  0.10135840E+05                                 9.534498                            7.004506      -0.096468       1.941048                    0.999410      29.469249      85.440684       0.610047       0.426908      -1.054920      -0.010483       0.009864      -0.011000       0.018116      -0.004648       0.026561       0.018644      -0.070667       0.013537      -0.052270       0.009126       0.043144             11.497195      18.381895       0.826158      -2.798327       5.314374      -1.946770      10.795314          -0.000004
           36              C       2.692488       9.870048      11.992950      -0.029684      38.296240 0.42618701E+03  0.98693738E+04                                 9.745557                            6.781993       0.187216       2.070676                    0.999292      26.729301      73.780179       0.653538       0.404712      -1.082736       0.028188       0.015829      -0.039756       0.051241       0.003399       0.016916       0.008468      -0.000119      -0.005863      -0.018382      -0.001712       0.020094             12.285126      16.269629       0.884158      -3.153768       5.718006      -3.080459      14.867743           0.000001
           37              C       1.913328       9.422160      13.210950       0.689470      21.245663 0.21917682E+03  0.44181562E+04                                 7.213249                            5.357019      -0.219234       2.009096                    0.998901      21.378232      60.237145       0.618837       0.491002      -1.003644      -0.033366      -0.020419       0.056491       0.068713      -0.042277       0.018324       0.042550      -0.150914      -0.228234      -0.098329      -0.032791       0.131120              8.523709       9.706903       1.310711      -1.462395       4.607601      -1.469743      11.256622          -0.000003
           38              C       6.235344       0.444792       4.745850      -0.110404      35.762736 0.43097462E+03  0.10135838E+05                                 9.534497                            7.004505      -0.096468       1.941048                    0.999410      29.469247      85.440673       0.610047       0.426908      -1.054920       0.010483      -0.009864      -0.011000       0.018116      -0.004648      -0.026561      -0.018644      -0.070667       0.013537      -0.052270       0.009126       0.043144             11.497193      18.381893       0.826158       2.798327       5.314374       1.946770      10.795313          -0.000003
           39              C       7.627512       0.449952       4.742950      -0.029684      38.296245 0.42618707E+03  0.98693756E+04                                 9.745558                            6.781994       0.187216       2.070676                    0.999292      26.729303      73.780188       0.653538       0.404712      -1.082736      -0.028188      -0.015829      -0.039756       0.051241       0.003399      -0.016916      -0.008468      -0.000119      -0.005863      -0.018382      -0.001712       0.020094             12.285127      16.269630       0.884158       3.153768       5.718007       3.080459      14.867745           0.000000
           40              C       8.406672       0.897840       5.960950       0.689470      21.245662 0.21917679E+03  0.44181556E+04                                 7.213249                            5.357019      -0.219234       2.009096                    0.998901      21.378231      60.237144       0.618837       0.491002      -1.003644       0.033366       0.020419       0.056491       0.068713      -0.042277      -0.018324      -0.042550      -0.150914      -0.228234      -0.098329      -0.032791       0.131120              8.523709       9.706903       1.310711       1.462394       4.607601       1.469743      11.256622          -0.000002
           41              C       0.000000       4.775064       0.000000      -0.027748      40.523964 0.42574991E+03  0.98422759E+04                                10.120143                            6.754639       0.125885       2.047982                    0.999239      26.728624      73.362433       0.659302       0.401866      -1.086240       0.000000      -0.051140      -0.000000       0.051140      -0.000000       0.007735      -0.000000       0.028147       0.023241      -0.017947       0.001142       0.016805             13.571980       5.668913       0.000000       2.118518      23.917572       0.000000      11.129456           0.000001
           42              C       0.000000       6.299328       0.000000       0.697822      23.130561 0.22606004E+03  0.45778582E+04                                 7.636088                            5.420754      -0.302025       1.983083                    0.998263      21.216544      59.306713       0.620498       0.487446      -1.008635      -0.000000       0.083904      -0.000000       0.083904      -0.000000      -0.095249       0.000000       0.127319       0.158331      -0.090048      -0.050541       0.140588              9.619530       5.607621      -0.000000       2.166578      15.807625      -0.000000       7.443345          -0.000004
           43              C       0.000000       1.991760       0.000000      -0.114954      35.665922 0.47856055E+03  0.11611258E+05                                 9.698504                            7.515379      -0.260212       1.887935                    0.998939      30.526201      91.369519       0.570384       0.442584      -1.040258      -0.000000       0.018130       0.000000       0.018130       0.000000      -0.040924      -0.000000       0.043480      -0.092822      -0.050118      -0.006270       0.056388             11.139588       5.838542       0.000000       3.080921      12.346529       0.000000      15.233693           0.000000
           44              C       0.000000       5.544936       7.250000      -0.027748      40.523948 0.42574976E+03  0.98422712E+04                                10.120140                            6.754637       0.125886       2.047982                    0.999239      26.728619      73.362407       0.659302       0.401866      -1.086240      -0.000000       0.051140       0.000000       0.051140       0.000000      -0.007735      -0.000000       0.028147       0.023241      -0.017947       0.001142       0.016805             13.571974       5.668911       0.000000      -2.118517      23.917560      -0.000000      11.129452           0.000001
           45              C       0.000000       4.020672       7.250000       0.697822      23.130559 0.22606003E+03  0.45778579E+04                                 7.636087                            5.420753      -0.302025       1.983083                    0.998263      21.216543      59.306706       0.620499       0.487446      -1.008635      -0.000000      -0.083904       0.000000       0.083904       0.000000       0.095249       0.000000       0.127319       0.158330      -0.090048      -0.050540       0.140588              9.619529       5.607621       0.000000      -2.166578      15.807622      -0.000000       7.443344          -0.000003
           46              C       0.000000       8.328240       7.250000      -0.114954      35.665921 0.47856055E+03  0.11611258E+05                                 9.698503                            7.515379      -0.260212       1.887935                    0.998939      30.526201      91.369517       0.570384       0.442584      -1.040258       0.000000      -0.018130       0.000000       0.018130      -0.000000       0.040924      -0.000000       0.043480      -0.092822      -0.050118      -0.006270       0.056388             11.139587       5.838542      -0.000000      -3.080921      12.346528       0.000000      15.233693           0.000000
           47              C       5.544936       0.000000       3.625000      -0.027748      40.523942 0.42574970E+03  0.98422695E+04                                10.120139                            6.754636       0.125886       2.047982                    0.999239      26.728617      73.362399       0.659302       0.401866      -1.086240       0.051140      -0.000000       0.000000       0.051140       0.000000      -0.000000       0.007735      -0.028147       0.023241      -0.017947       0.001142       0.016805             13.571973      23.917556      -0.000000       0.000000       5.668910       2.118517      11.129451           0.000001
           48              C       4.020672       0.000000       3.625000       0.697822      23.130558 0.22606002E+03  0.45778576E+04                                 7.636086                            5.420753      -0.302025       1.983083                    0.998263      21.216542      59.306702       0.620499       0.487446      -1.008635      -0.083904      -0.000000       0.000000       0.083904      -0.000000       0.000000      -0.095249      -0.127319       0.158331      -0.090048      -0.050540       0.140588              9.619528      15.807621      -0.000000      -0.000000       5.607620       2.166578       7.443344          -0.000004
           49              C       8.328240       0.000000       3.625000      -0.114954      35.665922 0.47856054E+03  0.11611258E+05                                 9.698504                            7.515380      -0.260213       1.887935                    0.998939      30.526201      91.369519       0.570384       0.442585      -1.040258      -0.018130       0.000000      -0.000000       0.018130       0.000000      -0.000000      -0.040924      -0.043480      -0.092822      -0.050118      -0.006270       0.056388             11.139588      12.346528       0.000000       0.000000       5.838542       3.080922      15.233694           0.000000
           50              C       4.775064       0.000000      10.875000      -0.027748      40.523956 0.42574983E+03  0.98422734E+04                                10.120142                            6.754638       0.125886       2.047982                    0.999239      26.728621      73.362421       0.659302       0.401866      -1.086240      -0.051140       0.000000       0.000000       0.051140      -0.000000      -0.000000      -0.007735      -0.028147       0.023241      -0.017947       0.001142       0.016805             13.571978      23.917567       0.000000      -0.000000       5.668912      -2.118518      11.129455           0.000001
           51              C       6.299328       0.000000      10.875000       0.697822      23.130561 0.22606004E+03  0.45778582E+04                                 7.636087                            5.420754      -0.302025       1.983083                    0.998263      21.216544      59.306713       0.620498       0.487446      -1.008635       0.083904      -0.000000       0.000000       0.083904       0.000000      -0.000000       0.095249      -0.127319       0.158331      -0.090048      -0.050541       0.140588              9.619530      15.807624      -0.000000       0.000000       5.607621      -2.166578       7.443345          -0.000004
           52              C       1.991760       0.000000      10.875000      -0.114954      35.665920 0.47856052E+03  0.11611257E+05                                 9.698503                            7.515379      -0.260212       1.887935                    0.998939      30.526200      91.369514       0.570384       0.442584      -1.040258       0.018130      -0.000000      -0.000000       0.018130       0.000000       0.000000       0.040924      -0.043480      -0.092822      -0.050118      -0.006270       0.056388             11.139588      12.346528       0.000000      -0.000000       5.838542      -3.080921      15.233692           0.000000
           53              O       9.337536       2.513952      11.082350      -0.686419      38.193877 0.55911821E+03  0.13574725E+05                                 8.935592                            7.272593       0.387508       2.145094                    0.997784      29.122694      76.958657       0.711168       0.354737      -1.142274       0.035148       0.034676       0.084023       0.097456      -0.021725      -0.038441      -0.045382       0.066657      -0.019203      -0.079750       0.020364       0.059386             10.126489       5.687503       0.113844       1.033408       8.138960      -1.469739      16.553004           0.000001
           54              O       9.588312       6.848352      13.653200      -0.692811      41.761826 0.59898965E+03  0.14810609E+05                                 9.577222                            7.580017       0.275375       2.102079                    0.997471      29.681505      79.421101       0.688653       0.359710      -1.137133       0.070898      -0.068836       0.036930       0.105493      -0.014004      -0.048879      -0.011905       0.102427       0.162046      -0.082968      -0.007253       0.090221             11.307288       7.596613      -3.202061       2.807285      15.608306      -4.891855      10.716947           0.000001
           55              O       9.188928       0.715176      12.304700      -0.709433      46.938859 0.75171573E+03  0.19717389E+05                                10.426134                            8.640622      -0.048794       1.983881                    0.996827      31.076641      86.281578       0.626964       0.372450      -1.124732       0.016357       0.094755       0.000420       0.096157      -0.033678      -0.029054      -0.010120       0.132055      -0.265817      -0.095915      -0.025723       0.121638             11.771432       8.357780       2.471148       0.682297      18.052477       0.457324       8.904039           0.000001
           56              O       0.982464       7.806048       3.832350      -0.686420      38.193885 0.55911836E+03  0.13574730E+05                                 8.935594                            7.272594       0.387508       2.145094                    0.997784      29.122696      76.958667       0.711168       0.354737      -1.142274      -0.035148      -0.034676       0.084023       0.097456      -0.021725       0.038441       0.045382       0.066657      -0.019202      -0.079750       0.020364       0.059386             10.126491       5.687504       0.113844      -1.033408       8.138962       1.469740      16.553008           0.000001
           57              O       0.731688       3.471648       6.403200      -0.692811      41.761831 0.59898976E+03  0.14810612E+05                                 9.577222                            7.580018       0.275375       2.102079                    0.997471      29.681508      79.421111       0.688653       0.359710      -1.137133      -0.070898       0.068836       0.036930       0.105493      -0.014004       0.048880       0.011905       0.102427       0.162046      -0.082968      -0.007253       0.090221             11.307289       7.596613      -3.202061      -2.807285      15.608306       4.891855      10.716947           0.000001
           58              O       1.131072       9.604824       5.054700      -0.709433      46.938856 0.75171569E+03  0.19717388E+05                                10.426133                            8.640621      -0.048794       1.983881                    0.996827      31.076641      86.281574       0.626964       0.372450      -1.124732      -0.016357      -0.094755       0.000420       0.096157      -0.033678       0.029054       0.010120       0.132055      -0.265817      -0.095915      -0.025723       0.121638             11.771431       8.357779       2.471148      -0.682297      18.052475      -0.457323       8.904038           0.000001
           59              O       7.806048       9.337536       0.207350      -0.686420      38.193884 0.55911834E+03  0.13574729E+05                                 8.935594                            7.272594       0.387507       2.145094                    0.997784      29.122696      76.958667       0.711168       0.354737      -1.142274      -0.034676       0.035148       0.084023       0.097456       0.021725       0.045382      -0.038441      -0.066657      -0.019202      -0.079750       0.020364       0.059386             10.126491       8.138962      -0.113844       1.469740       5.687504       1.033408      16.553007           0.000001
           60              O       3.471648       9.588312       2.778200      -0.692811      41.761825 0.59898965E+03  0.14810609E+05                                 9.577221                            7.580017       0.275375       2.102079                    0.997471      29.681506      79.421103       0.688653       0.359710      -1.137133       0.068836       0.070898       0.036930       0.105493       0.014004       0.011905      -0.048880      -0.102427       0.162046      -0.082968      -0.007253       0.090221             11.307287      15.608304       3.202061       4.891854       7.596612       2.807285      10.716946           0.000001
           61              O       9.604824       9.188928       1.429700      -0.709433      46.938859 0.75171574E+03  0.19717390E+05                                10.426133                            8.640622      -0.048794       1.983881                    0.996827      31.076642      86.281578       0.626964       0.372450      -1.124732      -0.094755       0.016357       0.000420       0.096157       0.033678       0.010120      -0.029054      -0.132055      -0.265817      -0.095915      -0.025723       0.121638             11.771431      18.052475      -2.471148      -0.457323       8.357780       0.682297       8.904039           0.000001
           62              O       2.513952       0.982464       7.457350      -0.686419      38.193881 0.55911829E+03  0.13574728E+05                                 8.935593                            7.272594       0.387508       2.145094                    0.997784      29.122695      76.958663       0.711168       0.354737      -1.142274       0.034676      -0.035148       0.084023       0.097456       0.021725      -0.045382       0.038441      -0.066657      -0.019203      -0.079750       0.020364       0.059386             10.126490       8.138961      -0.113844      -1.469739       5.687504      -1.033408      16.553006           0.000001
           63              O       6.848352       0.731688      10.028200      -0.692811      41.761845 0.59898997E+03  0.14810619E+05                                 9.577225                            7.580019       0.275374       2.102079                    0.997471      29.681510      79.421124       0.688652       0.359710      -1.137133      -0.068836      -0.070898       0.036930       0.105493       0.014004      -0.011905       0.048880      -0.102427       0.162046      -0.082968      -0.007253       0.090221             11.307293      15.608313       3.202062      -4.891857       7.596615      -2.807286      10.716950           0.000001
           64              O       0.715176       1.131072       8.679700      -0.709433      46.938853 0.75171562E+03  0.19717386E+05                                10.426132                            8.640621      -0.048794       1.983881                    0.996827      31.076640      86.281570       0.626964       0.372450      -1.124732       0.094755      -0.016357       0.000420       0.096157       0.033678      -0.010120       0.029054      -0.132055      -0.265817      -0.095915      -0.025723       0.121638             11.771430      18.052475      -2.471148       0.457324       8.357779      -0.682297       8.904038           0.000001
           65              O       0.982464       2.513952       3.417650      -0.686420      38.193888 0.55911840E+03  0.13574731E+05                                 8.935595                            7.272595       0.387508       2.145094                    0.997784      29.122696      76.958669       0.711168       0.354737      -1.142274      -0.035148       0.034676      -0.084023       0.097456       0.021725      -0.038441       0.045382       0.066657      -0.019202      -0.079750       0.020364       0.059386             10.126492       5.687504      -0.113844       1.033408       8.138963       1.469740      16.553009           0.000001
           66              O       0.731688       6.848352       0.846800      -0.692811      41.761841 0.59898990E+03  0.14810617E+05                                 9.577224                            7.580019       0.275374       2.102079                    0.997471      29.681509      79.421119       0.688652       0.359710      -1.137133      -0.070898      -0.068836      -0.036930       0.105493       0.014004      -0.048880       0.011905       0.102427       0.162046      -0.082968      -0.007253       0.090221             11.307292       7.596614       3.202062       2.807286      15.608312       4.891857      10.716949           0.000001
           67              O       1.131072       0.715176       2.195300      -0.709433      46.938856 0.75171568E+03  0.19717388E+05                                10.426133                            8.640621      -0.048793       1.983881                    0.996827      31.076641      86.281574       0.626964       0.372450      -1.124732      -0.016357       0.094755      -0.000420       0.096157       0.033678      -0.029054       0.010120       0.132055      -0.265817      -0.095915      -0.025723       0.121638             11.771431       8.357779      -2.471148       0.682297      18.052476      -0.457323       8.904038           0.000001
           68              O       9.337536       7.806048      10.667650      -0.686420      38.193877 0.55911823E+03  0.13574726E+05                                 8.935592                            7.272593       0.387508       2.145094                    0.997784      29.122696      76.958661       0.711169       0.354737      -1.142274       0.035148      -0.034676      -0.084023       0.097456       0.021725       0.038441      -0.045382       0.066657      -0.019202      -0.079750       0.020365       0.059386             10.126489       5.687503      -0.113844      -1.033408       8.138960      -1.469740      16.553003           0.000001
           69              O       9.588312       3.471648       8.096800      -0.692811      41.761829 0.59898972E+03  0.14810611E+05                                 9.577222                            7.580017       0.275375       2.102079                    0.997471      29.681507      79.421108       0.688653       0.359710      -1.137133       0.070898       0.068836      -0.036930       0.105493       0.014004       0.048880      -0.011905       0.102427       0.162046      -0.082968      -0.007253       0.090221             11.307289       7.596613       3.202061      -2.807286      15.608306      -4.891855      10.716947           0.000001
           70              O       9.188928       9.604824       9.445300      -0.709433      46.938856 0.75171568E+03  0.19717387E+05                                10.426132                            8.640621      -0.048794       1.983881                    0.996827      31.076641      86.281573       0.626964       0.372450      -1.124732       0.016357      -0.094755      -0.000420       0.096157       0.033678       0.029054      -0.010120       0.132055      -0.265817      -0.095915      -0.025723       0.121638             11.771430       8.357779      -2.471148      -0.682297      18.052474       0.457324       8.904038           0.000001
           71              O       2.513952       9.337536      14.292650      -0.686419      38.193888 0.55911841E+03  0.13574731E+05                                 8.935594                            7.272594       0.387507       2.145094                    0.997784      29.122698      76.958673       0.711168       0.354737      -1.142274       0.034676       0.035148      -0.084023       0.097456      -0.021725       0.045382       0.038441      -0.066657      -0.019202      -0.079750       0.020364       0.059386             10.126491       8.138962       0.113844       1.469740       5.687504      -1.033408      16.553007           0.000001
           72              O       6.848352       9.588312      11.721800      -0.692811      41.761827 0.59898967E+03  0.14810609E+05                                 9.577222                            7.580017       0.275375       2.102079                    0.997471      29.681506      79.421104       0.688653       0.359710      -1.137133      -0.068836       0.070898      -0.036930       0.105493      -0.014004       0.011905       0.048879      -0.102427       0.162046      -0.082968      -0.007253       0.090221             11.307288      15.608305      -3.202061       4.891855       7.596613      -2.807286      10.716947           0.000001
           73              O       0.715176       9.188928      13.070300      -0.709433      46.938861 0.75171577E+03  0.19717391E+05                                10.426133                            8.640622      -0.048794       1.983881                    0.996827      31.076643      86.281581       0.626964       0.372450      -1.124732       0.094755       0.016357      -0.000420       0.096157      -0.033678       0.010120       0.029054      -0.132055      -0.265817      -0.095915      -0.025723       0.121638             11.771431      18.052476       2.471148      -0.457323       8.357780      -0.682297       8.904039           0.000001
           74              O       7.806048       0.982464       7.042650      -0.686420      38.193889 0.55911842E+03  0.13574732E+05                                 8.935595                            7.272595       0.387508       2.145094                    0.997784      29.122697      76.958672       0.711168       0.354737      -1.142274      -0.034676      -0.035148      -0.084023       0.097456      -0.021725      -0.045382      -0.038441      -0.066657      -0.019202      -0.079750       0.020364       0.059386             10.126492       8.138963       0.113844      -1.469740       5.687505       1.033408      16.553009           0.000001
           75              O       3.471648       0.731688       4.471800      -0.692811      41.761826 0.59898969E+03  0.14810610E+05                                 9.577222                            7.580017       0.275375       2.102079                    0.997471      29.681507      79.421106       0.688653       0.359710      -1.137133       0.068836      -0.070898      -0.036930       0.105493      -0.014004      -0.011905      -0.048880      -0.102427       0.162046      -0.082968      -0.007253       0.090221             11.307288      15.608304      -3.202061      -4.891854       7.596612       2.807285      10.716946           0.000001
           76              O       9.604824       1.131072       5.820300      -0.709433      46.938861 0.75171578E+03  0.19717391E+05                                10.426134                            8.640622      -0.048794       1.983881                    0.996827      31.076642      86.281582       0.626964       0.372450      -1.124732      -0.094755      -0.016357      -0.000420       0.096157      -0.033678      -0.010120      -0.029054      -0.132055      -0.265817      -0.095915      -0.025723       0.121638             11.771432      18.052477       2.471148       0.457323       8.357780       0.682297       8.904039           0.000001

******************************************************
Auxiliary information for the entire system
The total spin magnetic moment of the unit cell is   -0.000049
The total net atomic charge of the unit cell is   -0.000002
Accuracy of reproducing the electrostatic potential in the unit cell:
  The inner radius (bohr) =    5.0000
  The outer radius (bohr) =   12.0000
  Valid grid points have density less than (e/(bohr^3)) =    0.0001
  The number of valid grid points were=       114648
  The rms potential error without charges in kcal/mol is=      3.27897
  The rms potential error with partial charges in kcal/mol is=      1.31523
  The RRMSE value at monopole order=      0.40111
  The rms potential error with partial charges and cloud penetration in kcal/mol is=      1.29761
  The RRMSE value at monopole order with cloud penetration is=      0.39574
  The rms potential error with partial charges and atomic dipoles in kcal/mol is=      0.54750
  The RRMSE value at dipole order=      0.16697
  The rms potential error with partial charges, atomic dipoles and cloud penetration in kcal/mol is=      0.52825
  The RRMSE value at dipole order with cloud penetration=      0.16110

******************************************************
The electron densities and ab initio electrostatic potential were computed in VASP using the PBE functional and
projector augmented wave method. See the main text of the journal article for a description of computational details.
The atomic charges, dipoles, and quadrupoles were computed with the DDEC6 method as described in
(a) T. A. Manz and N. Gabaldon Limas, RSC Adv. 6 (2016) 47771-47801 DOI: 10.1039/c6ra04656h
(b) N. Gabaldon Limas and T. A. Manz, RSC Adv. 8 (2018) 2678-2707 DOI: 10.1039/c7ra11829e.
For each atom in the material, the electron cloud parameters were fit to the spherically averaged atom-in-material
electron density using radial positions for which this density was between 10^-4 and 10^-2 electrons per cubic bohr.
The polarizabilities, dispersion coefficients, and quantum Drude oscillator (QDO) parameters were fit using the MCLF method.
The magnetic structure of the system was optimized in VASP from the default ferromagnetic initial guess using spin polarization.
The atomic spin moments (ASMs) were computed on this optimized magnetic structure using the DDEC6 partition as inputs
to the method of T. A. Manz and D. S. Sholl, J. Chem. Theory Comput. 7 (2011) 4146-4164 DOI: 10.1021/ct200539n.
The RMSE and RRMSE were computed using a uniform grid with Ewald summation.
