# Supplementary material for: A collection of forcefield precursors for metal–organic frameworks
Source: RSC Adv. 2019 Nov 13;9(63):36492–507. doi: 10.1039/c9ra07327b (PMC9075174; doi:10.1039/c9ra07327b)
Supplement: RA-009-C9RA07327B-s4661 [file RA-009-C9RA07327B-s4661.xyz]

   76
jmolscript: load "" {1 1 1} spacegroup "x,y,z" unitcell [{     10.308700     0.000000     0.000000 }, {      0.000000    10.308700     0.000000 }, {      0.000000     0.000000    13.967000 }]
Dy     6.447989     6.447989    12.221125     2.124853
Dy     3.860711     3.860711     5.237625     2.124853
Dy     3.860711     6.447989     1.745875     2.124852
Dy     6.447989     3.860711     8.729375     2.124853
H      5.818230     9.906661     8.889996     0.136993
H      4.490470     0.402039     1.906496     0.136993
H      0.402039     5.818230    12.381746     0.136993
H      9.906661     4.490470     5.398246     0.136993
H      4.490470     9.906661     5.077005     0.136993
H      5.818230     0.402039    12.060505     0.136993
H      9.906661     5.818230     1.585255     0.136993
H      0.402039     4.490470     8.568755     0.136993
H      5.154350     6.437783     6.983500     0.106259
H      5.154350     3.870917     0.000000     0.106259
H      3.870917     5.154350    10.475250     0.106259
H      6.437783     5.154350     3.491750     0.106259
C      5.917194     7.285158     9.374650     0.667349
C      5.533710     8.044909     8.119017    -0.024712
C      5.549173     9.442769     8.130191    -0.102423
C      4.391506     3.023542     2.391150     0.667349
C      4.774990     2.263791     1.135517    -0.024712
C      4.759527     0.865931     1.146691    -0.102424
C      3.023542     5.917194    12.866400     0.667349
C      2.263791     5.533710    11.610767    -0.024712
C      0.865931     5.549173    11.621941    -0.102423
C      7.285158     4.391506     5.882900     0.667349
C      8.044909     4.774990     4.627267    -0.024712
C      9.442769     4.759527     4.638441    -0.102423
C      4.391506     7.285158     4.592350     0.667349
C      4.774990     8.044909     5.847983    -0.024712
C      4.759527     9.442769     5.836809    -0.102423
C      5.917194     3.023542    11.575850     0.667349
C      5.533710     2.263791    12.831483    -0.024712
C      5.549173     0.865931    12.820309    -0.102424
C      7.285158     5.917194     1.100600     0.667349
C      8.044909     5.533710     2.356233    -0.024712
C      9.442769     5.549173     2.345059    -0.102424
C      3.023542     4.391506     8.084100     0.667349
C      2.263791     4.774990     9.339733    -0.024712
C      0.865931     4.759527     9.328559    -0.102423
C      5.154350    10.130359     6.983500    -0.018591
C      5.154350     7.367628     6.983500    -0.114175
C      5.154350     1.322606     6.983500     0.678899
C      5.154350     0.178341     0.000000    -0.018591
C      5.154350     2.941072     0.000000    -0.114175
C      5.154350     8.986094     0.000000     0.678899
C      0.178341     5.154350    10.475250    -0.018591
C      2.941072     5.154350    10.475250    -0.114175
C      8.986094     5.154350    10.475250     0.678899
C     10.130359     5.154350     3.491750    -0.018591
C      7.367628     5.154350     3.491750    -0.114175
C      1.322606     5.154350     3.491750     0.678899
O      5.997602     7.859353    10.450109    -0.630233
O      6.005849     1.900924     7.722354    -0.678893
O      6.094503     6.040898     9.286658    -0.756704
O      4.311098     2.449347     3.466609    -0.630233
O      4.302851     8.407776     0.738854    -0.678892
O      4.214197     4.267802     2.303158    -0.756704
O      2.449347     5.997602    -0.025141    -0.630233
O      8.407776     6.005849    11.214104    -0.678893
O      4.267802     6.094503    12.778408    -0.756704
O      7.859353     4.311098     6.958359    -0.630233
O      1.900924     4.302851     4.230604    -0.678893
O      6.040898     4.214197     5.794908    -0.756704
O      4.311098     7.859353     3.516891    -0.630233
O      4.302851     1.900924     6.244646    -0.678893
O      4.214197     6.040898     4.680342    -0.756704
O      5.997602     2.449347    10.500391    -0.630233
O      6.005849     8.407776    13.228146    -0.678893
O      6.094503     4.267802    11.663842    -0.756704
O      7.859353     5.997602     0.025141    -0.630233
O      1.900924     6.005849     2.752896    -0.678893
O      6.040898     6.094503     1.188592    -0.756704
O      2.449347     4.311098     7.008641    -0.630233
O      8.407776     4.302851     9.736396    -0.678893
O      4.267802     4.214197     8.172092    -0.756704

The following XYZ coordinates are in angstroms. Other properties are in atomic units.
The sperically averaged electron density of each atom fit to a function of the form exp(a - br)
eigen_1, eigen_2 and eigen_3 are the three eigenvalues of traceless quadrupole moment tensor
  atom number  atomic symbol              X              Y              Z     net charge C6 coefficient C8 coefficient C10 coefficient fluctuating dipole atomic polarizability isotropic forcefield polarizability              a              b squared Pearson coefficient          <r^3>          <r^4>         wp_QDO          m_QDO          q_QDO       dipole_x       dipole_y       dipole_z         dipole            Qxy            Qxz            Qyz     Q(x^2-y^2)  Q(3z^2 - R^2)        eigen_1        eigen_2        eigen_3 static polarizability      alpha(xx)      alpha(xy)      alpha(xz)      alpha(yy)      alpha(yz)      alpha(zz) atomic spin moment
            1             Dy       6.447989       6.447989      12.221125       2.124853     125.092357 0.24975386E+04  0.80212918E+05                                16.216397                           13.231907       2.262185       2.493619                    0.999815      69.397008     154.953766       0.725454       0.262884      -1.353017       0.004951       0.004951      -0.000000       0.007001       0.086710       0.008519      -0.008519      -0.000000      -0.206199      -0.075108      -0.045968       0.121076             19.387945      18.195535      -2.391710      -1.449356      18.195538       1.449357      21.772761           0.000001
            2             Dy       3.860711       3.860711       5.237625       2.124853     125.092365 0.24975388E+04  0.80212928E+05                                16.216398                           13.231908       2.262185       2.493619                    0.999815      69.397009     154.953772       0.725454       0.262884      -1.353017      -0.004951      -0.004951      -0.000000       0.007001       0.086710      -0.008519       0.008519       0.000000      -0.206199      -0.075108      -0.045968       0.121076             19.387945      18.195537      -2.391710       1.449357      18.195537      -1.449356      21.772762           0.000001
            3             Dy       3.860711       6.447989       1.745875       2.124852     125.092393 0.24975395E+04  0.80212955E+05                                16.216401                           13.231910       2.262185       2.493619                    0.999815      69.397012     154.953787       0.725454       0.262884      -1.353017      -0.004951       0.004951      -0.000000       0.007001      -0.086710       0.008519       0.008519       0.000000      -0.206198      -0.075108      -0.045968       0.121076             19.387949      18.195541       2.391710      -1.449357      18.195541      -1.449357      21.772765           0.000001
            4             Dy       6.447989       3.860711       8.729375       2.124853     125.092367 0.24975389E+04  0.80212931E+05                                16.216399                           13.231908       2.262185       2.493619                    0.999815      69.397009     154.953773       0.725454       0.262884      -1.353017       0.004951      -0.004951       0.000000       0.007001      -0.086710      -0.008519      -0.008519      -0.000000      -0.206199      -0.075108      -0.045968       0.121076             19.387946      18.195536       2.391709       1.449356      18.195538       1.449356      21.772764           0.000001
            5              H       5.818230       9.906661       8.889996       0.136993       1.045573 0.74902520E+01  0.72141575E+02                                 1.682818                            1.586111      -1.119832       2.368065                    0.996709       3.353587       9.219011       0.504911       1.259511      -0.713646       0.012774       0.021233       0.033992       0.042065      -0.000566       0.006678       0.008336      -0.001851       0.014526      -0.010389      -0.002010       0.012399              1.719574       1.326374       0.104672       0.198500       1.841172       0.307771       1.991175          -0.000000
            6              H       4.490470       0.402039       1.906496       0.136993       1.045573 0.74902513E+01  0.72141563E+02                                 1.682817                            1.586110      -1.119831       2.368065                    0.996709       3.353587       9.219009       0.504911       1.259510      -0.713646      -0.012774      -0.021233       0.033992       0.042065      -0.000566      -0.006678      -0.008336      -0.001851       0.014526      -0.010389      -0.002010       0.012399              1.719573       1.326374       0.104672      -0.198500       1.841171      -0.307771       1.991174          -0.000000
            7              H       0.402039       5.818230      12.381746       0.136993       1.045572 0.74902480E+01  0.72141518E+02                                 1.682817                            1.586110      -1.119831       2.368065                    0.996709       3.353586       9.219003       0.504912       1.259509      -0.713646      -0.021233       0.012774       0.033992       0.042065       0.000566      -0.008336       0.006678       0.001851       0.014526      -0.010389      -0.002010       0.012399              1.719572       1.841170      -0.104672      -0.307771       1.326373       0.198500       1.991173          -0.000000
            8              H       9.906661       4.490470       5.398246       0.136993       1.045572 0.74902483E+01  0.72141529E+02                                 1.682817                            1.586110      -1.119832       2.368065                    0.996709       3.353586       9.219007       0.504911       1.259511      -0.713646       0.021233      -0.012774       0.033992       0.042065       0.000566       0.008336      -0.006678       0.001851       0.014526      -0.010389      -0.002010       0.012399              1.719573       1.841171      -0.104672       0.307771       1.326374      -0.198500       1.991174          -0.000000
            9              H       4.490470       9.906661       5.077005       0.136993       1.045572 0.74902428E+01  0.72141467E+02                                 1.682817                            1.586110      -1.119831       2.368065                    0.996709       3.353586       9.219008       0.504911       1.259511      -0.713646      -0.012774       0.021233      -0.033992       0.042065       0.000566       0.006678      -0.008336      -0.001851       0.014526      -0.010389      -0.002010       0.012399              1.719573       1.326374      -0.104672       0.198500       1.841171      -0.307771       1.991174          -0.000000
           10              H       5.818230       0.402039      12.060505       0.136993       1.045572 0.74902459E+01  0.72141501E+02                                 1.682817                            1.586110      -1.119832       2.368065                    0.996709       3.353587       9.219010       0.504911       1.259511      -0.713646       0.012774      -0.021233      -0.033992       0.042065       0.000566      -0.006678       0.008336      -0.001851       0.014526      -0.010389      -0.002010       0.012399              1.719573       1.326374      -0.104672      -0.198500       1.841171       0.307771       1.991174          -0.000000
           11              H       9.906661       5.818230       1.585255       0.136993       1.045572 0.74902461E+01  0.72141502E+02                                 1.682817                            1.586110      -1.119831       2.368065                    0.996709       3.353587       9.219009       0.504912       1.259510      -0.713646       0.021233       0.012774      -0.033992       0.042065      -0.000566      -0.008336      -0.006678       0.001851       0.014526      -0.010389      -0.002010       0.012399              1.719573       1.841171       0.104672      -0.307771       1.326374      -0.198500       1.991173          -0.000000
           12              H       0.402039       4.490470       8.568755       0.136993       1.045572 0.74902438E+01  0.72141471E+02                                 1.682816                            1.586109      -1.119832       2.368065                    0.996709       3.353586       9.219004       0.504912       1.259510      -0.713646      -0.021233      -0.012774      -0.033992       0.042065      -0.000566       0.008336       0.006678       0.001851       0.014526      -0.010389      -0.002010       0.012399              1.719572       1.841171       0.104672       0.307771       1.326373       0.198500       1.991173          -0.000000
           13              H       5.154350       6.437783       6.983500       0.106259       1.021423 0.74769782E+01  0.73908344E+02                                 1.806238                            1.695465      -1.537899       2.135263                    0.992017       4.176097      12.678074       0.429790       1.441726      -0.671957      -0.000000      -0.031884      -0.000000       0.031884       0.000000      -0.005019      -0.000000      -0.003813       0.000609      -0.006042       0.001805       0.004237              1.874990       1.418694      -0.000000       0.023367       2.531444       0.000000       1.674831           0.000000
           14              H       5.154350       3.870917       0.000000       0.106259       1.021423 0.74769772E+01  0.73908334E+02                                 1.806238                            1.695465      -1.537900       2.135263                    0.992017       4.176097      12.678075       0.429790       1.441726      -0.671957       0.000000       0.031884      -0.000000       0.031884       0.000000       0.005019       0.000000      -0.003813       0.000609      -0.006042       0.001805       0.004237              1.874990       1.418694       0.000000      -0.023367       2.531444       0.000000       1.674831           0.000000
           15              H       3.870917       5.154350      10.475250       0.106259       1.021423 0.74769781E+01  0.73908344E+02                                 1.806238                            1.695465      -1.537899       2.135263                    0.992017       4.176097      12.678074       0.429790       1.441726      -0.671957       0.031884      -0.000000      -0.000000       0.031884      -0.000000      -0.000000      -0.005019       0.003813       0.000609      -0.006042       0.001805       0.004237              1.874990       2.531444       0.000000       0.000000       1.418694       0.023367       1.674831           0.000000
           16              H       6.437783       5.154350       3.491750       0.106259       1.021423 0.74769782E+01  0.73908344E+02                                 1.806238                            1.695465      -1.537899       2.135263                    0.992017       4.176097      12.678074       0.429790       1.441726      -0.671957      -0.031884       0.000000       0.000000       0.031884       0.000000       0.000000       0.005019       0.003813       0.000609      -0.006042       0.001805       0.004237              1.874990       2.531444       0.000000       0.000000       1.418694      -0.023367       1.674831           0.000000
           17              C       5.917194       7.285158       9.374650       0.667349      22.164437 0.22611149E+03  0.45809293E+04                                 7.354693                            5.394686      -0.119313       2.034965                    0.999365      21.524160      60.255889       0.626375       0.482660      -1.010736       0.019068      -0.036771       0.049127       0.064259       0.037478      -0.035949       0.024502       0.153223      -0.256709      -0.105521      -0.026657       0.132178              8.789387       4.470840      -1.112219       1.427810      10.023041      -1.771801      11.874280          -0.000001
           18              C       5.533710       8.044909       8.119017      -0.024712      38.226584 0.41861164E+03  0.96457942E+04                                 9.714343                            6.713606       0.182495       2.071153                    0.999284      26.551471      72.988682       0.658336       0.403768      -1.083906      -0.012195       0.022905      -0.039368       0.047151      -0.001115      -0.006009       0.011431      -0.003435      -0.024422      -0.015812       0.002147       0.013665             12.293192       5.415122      -0.635749       2.716847      16.092998      -2.976835      15.371457          -0.000000
           19              C       5.549173       9.442769       8.130191      -0.102423      35.494234 0.42641275E+03  0.99880366E+04                                 9.471882                            6.956848      -0.028668       1.967913                    0.999513      29.077792      83.754764       0.614370       0.425624      -1.057181      -0.002885      -0.007638      -0.013833       0.016063       0.004880      -0.014137       0.023083       0.074594      -0.013386      -0.048853       0.005125       0.043728             11.444748       5.116001      -0.605636       1.735726      18.274382      -2.610155      10.943860          -0.000004
           20              C       4.391506       3.023542       2.391150       0.667349      22.164440 0.22611152E+03  0.45809301E+04                                 7.354694                            5.394686      -0.119314       2.034964                    0.999365      21.524162      60.255896       0.626375       0.482660      -1.010736      -0.019068       0.036771       0.049127       0.064259       0.037478       0.035949      -0.024502       0.153223      -0.256709      -0.105521      -0.026657       0.132178              8.789388       4.470840      -1.112219      -1.427810      10.023042       1.771801      11.874281          -0.000001
           21              C       4.774990       2.263791       1.135517      -0.024712      38.226582 0.41861161E+03  0.96457934E+04                                 9.714343                            6.713606       0.182495       2.071153                    0.999284      26.551470      72.988681       0.658336       0.403768      -1.083906       0.012195      -0.022905      -0.039368       0.047151      -0.001115       0.006009      -0.011431      -0.003436      -0.024422      -0.015812       0.002148       0.013664             12.293193       5.415122      -0.635749      -2.716847      16.092998       2.976835      15.371458          -0.000000
           22              C       4.759527       0.865931       1.146691      -0.102424      35.494237 0.42641278E+03  0.99880376E+04                                 9.471884                            6.956850      -0.028668       1.967913                    0.999513      29.077791      83.754770       0.614370       0.425624      -1.057181       0.002885       0.007638      -0.013833       0.016063       0.004880       0.014137      -0.023083       0.074594      -0.013386      -0.048853       0.005125       0.043728             11.444751       5.116002      -0.605637      -1.735726      18.274387       2.610156      10.943863          -0.000003
           23              C       3.023542       5.917194      12.866400       0.667349      22.164436 0.22611148E+03  0.45809291E+04                                 7.354692                            5.394685      -0.119313       2.034965                    0.999365      21.524159      60.255882       0.626375       0.482660      -1.010736       0.036771       0.019068       0.049127       0.064259      -0.037478      -0.024502      -0.035949      -0.153223      -0.256709      -0.105521      -0.026657       0.132178              8.789385      10.023039       1.112219       1.771800       4.470839       1.427810      11.874278          -0.000001
           24              C       2.263791       5.533710      11.610767      -0.024712      38.226569 0.41861149E+03  0.96457898E+04                                 9.714340                            6.713604       0.182496       2.071153                    0.999284      26.551466      72.988658       0.658336       0.403768      -1.083906      -0.022905      -0.012195      -0.039368       0.047151       0.001115      -0.011431      -0.006009       0.003435      -0.024422      -0.015812       0.002148       0.013665             12.293187      16.092991       0.635749       2.976833       5.415120       2.716846      15.371451          -0.000000
           25              C       0.865931       5.549173      11.621941      -0.102423      35.494214 0.42641249E+03  0.99880286E+04                                 9.471878                            6.956846      -0.028667       1.967913                    0.999513      29.077782      83.754718       0.614370       0.425624      -1.057181       0.007638      -0.002885      -0.013833       0.016063      -0.004880      -0.023083      -0.014137      -0.074594      -0.013386      -0.048853       0.005124       0.043729             11.444742      18.274373       0.605636       2.610153       5.115999       1.735725      10.943854          -0.000003
           26              C       7.285158       4.391506       5.882900       0.667349      22.164436 0.22611148E+03  0.45809290E+04                                 7.354693                            5.394686      -0.119313       2.034965                    0.999365      21.524159      60.255884       0.626375       0.482660      -1.010736      -0.036771      -0.019068       0.049127       0.064259      -0.037478       0.024502       0.035949      -0.153223      -0.256710      -0.105521      -0.026657       0.132178              8.789386      10.023040       1.112219      -1.771800       4.470839      -1.427810      11.874279          -0.000001
           27              C       8.044909       4.774990       4.627267      -0.024712      38.226581 0.41861161E+03  0.96457934E+04                                 9.714342                            6.713606       0.182495       2.071153                    0.999284      26.551470      72.988678       0.658336       0.403768      -1.083906       0.022905       0.012195      -0.039368       0.047151       0.001115       0.011431       0.006009       0.003436      -0.024422      -0.015812       0.002147       0.013665             12.293191      16.092997       0.635749      -2.976834       5.415121      -2.716846      15.371456          -0.000000
           28              C       9.442769       4.759527       4.638441      -0.102423      35.494226 0.42641265E+03  0.99880337E+04                                 9.471881                            6.956848      -0.028668       1.967913                    0.999513      29.077787      83.754747       0.614370       0.425624      -1.057181      -0.007638       0.002885      -0.013833       0.016063      -0.004880       0.023083       0.014137      -0.074594      -0.013386      -0.048853       0.005124       0.043728             11.444746      18.274380       0.605636      -2.610154       5.116000      -1.735725      10.943859          -0.000003
           29              C       4.391506       7.285158       4.592350       0.667349      22.164434 0.22611146E+03  0.45809286E+04                                 7.354693                            5.394685      -0.119313       2.034965                    0.999365      21.524158      60.255881       0.626375       0.482660      -1.010736      -0.019068      -0.036771      -0.049127       0.064259      -0.037478      -0.035949      -0.024502       0.153223      -0.256709      -0.105521      -0.026657       0.132178              8.789386       4.470839       1.112219       1.427810      10.023040       1.771800      11.874279          -0.000001
           30              C       4.774990       8.044909       5.847983      -0.024712      38.226576 0.41861154E+03  0.96457912E+04                                 9.714341                            6.713605       0.182495       2.071153                    0.999284      26.551467      72.988665       0.658336       0.403768      -1.083906       0.012195       0.022905       0.039368       0.047151       0.001115      -0.006009      -0.011431      -0.003435      -0.024422      -0.015812       0.002148       0.013665             12.293190       5.415121       0.635749       2.716846      16.092995       2.976834      15.371454          -0.000000
           31              C       4.759527       9.442769       5.836809      -0.102423      35.494206 0.42641237E+03  0.99880256E+04                                 9.471877                            6.956845      -0.028667       1.967913                    0.999513      29.077788      83.754749       0.614370       0.425624      -1.057181       0.002886      -0.007638       0.013833       0.016063      -0.004880      -0.014137      -0.023083       0.074594      -0.013386      -0.048853       0.005125       0.043728             11.444742       5.115999       0.605635       1.735725      18.274373       2.610152      10.943853          -0.000004
           32              C       5.917194       3.023542      11.575850       0.667349      22.164439 0.22611150E+03  0.45809298E+04                                 7.354694                            5.394686      -0.119314       2.034964                    0.999365      21.524161      60.255893       0.626375       0.482660      -1.010736       0.019068       0.036771      -0.049127       0.064259      -0.037478       0.035949       0.024502       0.153223      -0.256709      -0.105521      -0.026657       0.132178              8.789387       4.470840       1.112219      -1.427810      10.023041      -1.771801      11.874281          -0.000001
           33              C       5.533710       2.263791      12.831483      -0.024712      38.226589 0.41861168E+03  0.96457954E+04                                 9.714344                            6.713606       0.182495       2.071153                    0.999284      26.551472      72.988688       0.658336       0.403768      -1.083906      -0.012195      -0.022905       0.039368       0.047151       0.001115       0.006009       0.011431      -0.003436      -0.024422      -0.015812       0.002147       0.013665             12.293194       5.415122       0.635749      -2.716847      16.093001      -2.976836      15.371459          -0.000000
           34              C       5.549173       0.865931      12.820309      -0.102424      35.494217 0.42641249E+03  0.99880295E+04                                 9.471880                            6.956847      -0.028668       1.967913                    0.999513      29.077792      83.754772       0.614370       0.425624      -1.057181      -0.002885       0.007638       0.013833       0.016063      -0.004880       0.014137       0.023083       0.074594      -0.013386      -0.048853       0.005125       0.043728             11.444746       5.116000       0.605636      -1.735725      18.274381      -2.610153      10.943856          -0.000003
           35              C       7.285158       5.917194       1.100600       0.667349      22.164437 0.22611149E+03  0.45809294E+04                                 7.354693                            5.394686      -0.119313       2.034965                    0.999365      21.524160      60.255889       0.626375       0.482660      -1.010736      -0.036771       0.019068      -0.049127       0.064259       0.037478      -0.024502       0.035949      -0.153223      -0.256709      -0.105521      -0.026657       0.132178              8.789387      10.023041      -1.112219       1.771801       4.470840      -1.427810      11.874280          -0.000001
           36              C       8.044909       5.533710       2.356233      -0.024712      38.226577 0.41861155E+03  0.96457915E+04                                 9.714342                            6.713605       0.182495       2.071153                    0.999284      26.551467      72.988670       0.658336       0.403768      -1.083906       0.022905      -0.012194       0.039368       0.047151      -0.001115      -0.011431       0.006009       0.003435      -0.024422      -0.015812       0.002148       0.013665             12.293191      16.092998      -0.635749       2.976835       5.415121      -2.716846      15.371456          -0.000000
           37              C       9.442769       5.549173       2.345059      -0.102424      35.494213 0.42641244E+03  0.99880280E+04                                 9.471880                            6.956847      -0.028668       1.967913                    0.999513      29.077790      83.754763       0.614370       0.425624      -1.057181      -0.007638      -0.002885       0.013833       0.016063       0.004880      -0.023083       0.014137      -0.074594      -0.013386      -0.048853       0.005125       0.043728             11.444745      18.274380      -0.605636       2.610153       5.116000      -1.735725      10.943855          -0.000003
           38              C       3.023542       4.391506       8.084100       0.667349      22.164436 0.22611149E+03  0.45809293E+04                                 7.354692                            5.394686      -0.119313       2.034965                    0.999365      21.524159      60.255881       0.626375       0.482660      -1.010736       0.036771      -0.019068      -0.049127       0.064259       0.037478       0.024502      -0.035949      -0.153223      -0.256709      -0.105521      -0.026657       0.132178              8.789386      10.023039      -1.112219      -1.771800       4.470839       1.427810      11.874278          -0.000001
           39              C       2.263791       4.774990       9.339733      -0.024712      38.226573 0.41861153E+03  0.96457907E+04                                 9.714340                            6.713604       0.182495       2.071153                    0.999284      26.551467      72.988660       0.658336       0.403768      -1.083906      -0.022905       0.012195       0.039368       0.047151      -0.001115       0.011431      -0.006009       0.003435      -0.024422      -0.015812       0.002147       0.013665             12.293188      16.092993      -0.635749      -2.976833       5.415120       2.716845      15.371451          -0.000000
           40              C       0.865931       4.759527       9.328559      -0.102423      35.494196 0.42641224E+03  0.99880216E+04                                 9.471875                            6.956844      -0.028668       1.967913                    0.999513      29.077784      83.754727       0.614370       0.425624      -1.057181       0.007638       0.002885       0.013833       0.016063       0.004880       0.023083      -0.014137      -0.074594      -0.013386      -0.048853       0.005124       0.043729             11.444739      18.274369      -0.605635      -2.610151       5.115998       1.735724      10.943849          -0.000003
           41              C       5.154350      10.130359       6.983500      -0.018591      40.127665 0.41776780E+03  0.96103375E+04                                10.045660                            6.693317       0.123058       2.051763                    0.999234      26.451068      72.377329       0.662100       0.402142      -1.086259       0.000000      -0.048195      -0.000000       0.048195      -0.000000       0.008532       0.000000       0.042017      -0.001616      -0.020739      -0.003479       0.024218             13.456473       5.465793       0.000000       1.885528      23.719199      -0.000000      11.184426           0.000000
           42              C       5.154350       7.367628       6.983500      -0.114175      35.675076 0.45950440E+03  0.11045326E+05                                 9.680225                            7.353828      -0.274749       1.883697                    0.999094      30.365482      90.709398       0.577363       0.441335      -1.040135       0.000000       0.020322      -0.000000       0.020322      -0.000000      -0.040414       0.000000       0.051867      -0.112498      -0.054043      -0.007184       0.061227             11.225371       5.515526       0.000000       2.727225      12.497767       0.000000      15.662819          -0.000000
           43              C       5.154350       1.322606       6.983500       0.678899      24.242103 0.23802964E+03  0.48727732E+04                                 7.845317                            5.537251      -0.164145       2.021288                    0.999161      21.429336      59.822860       0.619401       0.483046      -1.013010       0.000000       0.076521      -0.000000       0.076521      -0.000000      -0.084019       0.000000       0.124023       0.197608      -0.094946      -0.038536       0.133482              9.955819       6.168640       0.000000       2.242804      16.674267      -0.000000       7.024550          -0.000001
           44              C       5.154350       0.178341       0.000000      -0.018591      40.127665 0.41776777E+03  0.96103368E+04                                10.045661                            6.693318       0.123058       2.051763                    0.999234      26.451066      72.377331       0.662099       0.402142      -1.086259      -0.000000       0.048195      -0.000000       0.048195      -0.000000      -0.008532       0.000000       0.042017      -0.001616      -0.020739      -0.003479       0.024218             13.456475       5.465793      -0.000000      -1.885528      23.719205       0.000000      11.184427           0.000000
           45              C       5.154350       2.941072       0.000000      -0.114175      35.675087 0.45950456E+03  0.11045331E+05                                 9.680228                            7.353829      -0.274749       1.883697                    0.999094      30.365488      90.709426       0.577363       0.441335      -1.040135      -0.000000      -0.020322      -0.000000       0.020322       0.000000       0.040414      -0.000000       0.051867      -0.112497      -0.054043      -0.007184       0.061227             11.225374       5.515527       0.000000      -2.727226      12.497771      -0.000000      15.662823           0.000000
           46              C       5.154350       8.986094       0.000000       0.678899      24.242101 0.23802961E+03  0.48727725E+04                                 7.845318                            5.537251      -0.164145       2.021288                    0.999161      21.429335      59.822860       0.619401       0.483046      -1.013010      -0.000000      -0.076521      -0.000000       0.076521      -0.000000       0.084019      -0.000000       0.124023       0.197608      -0.094946      -0.038536       0.133482              9.955820       6.168640       0.000000      -2.242804      16.674268       0.000000       7.024550          -0.000001
           47              C       0.178341       5.154350      10.475250      -0.018591      40.127652 0.41776769E+03  0.96103341E+04                                10.045657                            6.693316       0.123059       2.051763                    0.999234      26.451064      72.377309       0.662100       0.402142      -1.086259       0.048195      -0.000000      -0.000000       0.048195      -0.000000       0.000000       0.008532      -0.042017      -0.001616      -0.020739      -0.003479       0.024218             13.456468      23.719191      -0.000000      -0.000000       5.465791       1.885527      11.184422           0.000000
           48              C       2.941072       5.154350      10.475250      -0.114175      35.675080 0.45950447E+03  0.11045328E+05                                 9.680226                            7.353828      -0.274749       1.883697                    0.999094      30.365484      90.709404       0.577363       0.441335      -1.040135      -0.020322      -0.000000       0.000000       0.020322      -0.000000      -0.000000      -0.040414      -0.051867      -0.112498      -0.054043      -0.007184       0.061227             11.225371      12.497767       0.000000      -0.000000       5.515526       2.727225      15.662819           0.000000
           49              C       8.986094       5.154350      10.475250       0.678899      24.242101 0.23802962E+03  0.48727728E+04                                 7.845317                            5.537251      -0.164145       2.021288                    0.999161      21.429335      59.822855       0.619401       0.483046      -1.013010      -0.076521       0.000000      -0.000000       0.076521      -0.000000       0.000000      -0.084019      -0.124023       0.197608      -0.094946      -0.038536       0.133482              9.955818      16.674264      -0.000000      -0.000000       6.168640       2.242804       7.024550          -0.000001
           50              C      10.130359       5.154350       3.491750      -0.018591      40.127659 0.41776773E+03  0.96103353E+04                                10.045659                            6.693317       0.123058       2.051763                    0.999234      26.451065      72.377320       0.662100       0.402142      -1.086259      -0.048195       0.000000       0.000000       0.048195       0.000000       0.000000      -0.008532      -0.042017      -0.001616      -0.020739      -0.003479       0.024218             13.456472      23.719198      -0.000000      -0.000000       5.465792      -1.885528      11.184425           0.000000
           51              C       7.367628       5.154350       3.491750      -0.114175      35.675080 0.45950446E+03  0.11045328E+05                                 9.680226                            7.353828      -0.274749       1.883697                    0.999094      30.365484      90.709409       0.577363       0.441335      -1.040135       0.020322       0.000000       0.000000       0.020322       0.000000      -0.000000       0.040414      -0.051867      -0.112497      -0.054043      -0.007184       0.061227             11.225372      12.497769       0.000000       0.000000       5.515526      -2.727225      15.662820           0.000000
           52              C       1.322606       5.154350       3.491750       0.678899      24.242099 0.23802959E+03  0.48727721E+04                                 7.845317                            5.537251      -0.164145       2.021288                    0.999161      21.429334      59.822855       0.619401       0.483046      -1.013010       0.076521       0.000000       0.000000       0.076521      -0.000000      -0.000000       0.084019      -0.124023       0.197608      -0.094946      -0.038536       0.133482              9.955819      16.674266      -0.000000      -0.000000       6.168640      -2.242804       7.024550          -0.000001
           53              O       5.997602       7.859353      10.450109      -0.630233      35.155672 0.50086019E+03  0.11821769E+05                                 8.439307                            6.867330       0.522032       2.208421                    0.998524      27.862944      72.425977       0.734936       0.353094      -1.144429      -0.011140       0.045942      -0.059836       0.076257       0.025477      -0.027044       0.047351       0.094572      -0.015893      -0.085933       0.024493       0.061439              9.550677       5.179856      -0.172500       0.803930       8.192065       1.695715      15.280110          -0.000001
           54              O       6.005849       1.900924       7.722354      -0.678893      40.104166 0.58099475E+03  0.14252164E+05                                 9.320431                            7.456711       0.219669       2.091496                    0.997209      29.319707      78.064224       0.695735       0.358884      -1.138136      -0.030133      -0.073721      -0.039091       0.088718       0.032513      -0.037914       0.009484       0.106443       0.160094      -0.091813       0.010825       0.080988             10.948224       7.923555       3.604617       2.714200      14.923959       4.309939       9.997158          -0.000001
           55              O       6.094503       6.040898       9.286658      -0.756704      50.501499 0.81543531E+03  0.21792093E+05                                10.887865                            8.945582       0.014649       1.990482                    0.997266      31.944241      89.039048       0.622784       0.368009      -1.129982      -0.020687       0.099438      -0.008123       0.101891       0.022948      -0.021745       0.002633       0.101942      -0.284710      -0.097609      -0.007886       0.105495             12.464912       8.223662      -2.045972       0.739391      19.529662      -0.715684       9.641413          -0.000000
           56              O       4.311098       2.449347       3.466609      -0.630233      35.155676 0.50086026E+03  0.11821771E+05                                 8.439308                            6.867330       0.522032       2.208421                    0.998524      27.862944      72.425981       0.734936       0.353094      -1.144429       0.011140      -0.045942      -0.059837       0.076257       0.025477       0.027044      -0.047351       0.094572      -0.015893      -0.085933       0.024493       0.061439              9.550678       5.179856      -0.172500      -0.803930       8.192066      -1.695715      15.280113          -0.000001
           57              O       4.302851       8.407776       0.738854      -0.678892      40.104164 0.58099470E+03  0.14252163E+05                                 9.320430                            7.456711       0.219669       2.091496                    0.997209      29.319705      78.064218       0.695735       0.358884      -1.138136       0.030133       0.073721      -0.039091       0.088718       0.032513       0.037913      -0.009484       0.106443       0.160094      -0.091813       0.010825       0.080988             10.948224       7.923555       3.604617      -2.714200      14.923960      -4.309940       9.997157          -0.000001
           58              O       4.214197       4.267802       2.303158      -0.756704      50.501501 0.81543535E+03  0.21792094E+05                                10.887865                            8.945582       0.014649       1.990482                    0.997266      31.944242      89.039051       0.622784       0.368009      -1.129982       0.020687      -0.099438      -0.008123       0.101891       0.022948       0.021745      -0.002633       0.101942      -0.284710      -0.097609      -0.007886       0.105495             12.464913       8.223662      -2.045972      -0.739391      19.529663       0.715684       9.641413          -0.000000
           59              O       2.449347       5.997602      -0.025141      -0.630233      35.155667 0.50086011E+03  0.11821767E+05                                 8.439306                            6.867329       0.522032       2.208421                    0.998524      27.862943      72.425972       0.734936       0.353094      -1.144429      -0.045942      -0.011140      -0.059836       0.076257      -0.025477      -0.047351      -0.027044      -0.094572      -0.015893      -0.085933       0.024493       0.061439              9.550676       8.192064       0.172500      -1.695715       5.179855       0.803930      15.280107          -0.000001
           60              O       8.407776       6.005849      11.214104      -0.678893      40.104171 0.58099485E+03  0.14252168E+05                                 9.320432                            7.456712       0.219669       2.091495                    0.997209      29.319709      78.064232       0.695735       0.358884      -1.138136       0.073721      -0.030133      -0.039091       0.088718      -0.032513      -0.009484      -0.037914      -0.106443       0.160094      -0.091813       0.010825       0.080988             10.948225      14.923960      -3.604618      -4.309940       7.923556       2.714200       9.997159          -0.000001
           61              O       4.267802       6.094503      12.778408      -0.756704      50.501496 0.81543528E+03  0.21792092E+05                                10.887864                            8.945582       0.014649       1.990482                    0.997266      31.944241      89.039045       0.622784       0.368009      -1.129982      -0.099438      -0.020687      -0.008123       0.101891      -0.022948      -0.002633      -0.021745      -0.101942      -0.284710      -0.097609      -0.007886       0.105495             12.464911      19.529658       2.045971       0.715683       8.223662       0.739391       9.641412          -0.000000
           62              O       7.859353       4.311098       6.958359      -0.630233      35.155663 0.50086004E+03  0.11821765E+05                                 8.439305                            6.867328       0.522032       2.208421                    0.998524      27.862942      72.425967       0.734936       0.353094      -1.144429       0.045942       0.011140      -0.059837       0.076257      -0.025477       0.047351       0.027044      -0.094572      -0.015893      -0.085933       0.024493       0.061439              9.550675       8.192063       0.172500       1.695715       5.179855      -0.803930      15.280106          -0.000001
           63              O       1.900924       4.302851       4.230604      -0.678893      40.104169 0.58099480E+03  0.14252166E+05                                 9.320431                            7.456712       0.219669       2.091496                    0.997209      29.319707      78.064226       0.695735       0.358884      -1.138136      -0.073721       0.030133      -0.039091       0.088718      -0.032513       0.009484       0.037914      -0.106443       0.160094      -0.091813       0.010825       0.080988             10.948225      14.923961      -3.604618       4.309940       7.923555      -2.714200       9.997158          -0.000001
           64              O       6.040898       4.214197       5.794908      -0.756704      50.501499 0.81543534E+03  0.21792094E+05                                10.887866                            8.945582       0.014649       1.990482                    0.997266      31.944241      89.039050       0.622784       0.368009      -1.129982       0.099438       0.020687      -0.008123       0.101891      -0.022948       0.002633       0.021745      -0.101942      -0.284710      -0.097609      -0.007886       0.105495             12.464912      19.529661       2.045972      -0.715684       8.223663      -0.739391       9.641414          -0.000000
           65              O       4.311098       7.859353       3.516891      -0.630233      35.155668 0.50086013E+03  0.11821767E+05                                 8.439306                            6.867329       0.522032       2.208421                    0.998524      27.862942      72.425971       0.734936       0.353094      -1.144429       0.011140       0.045942       0.059836       0.076257      -0.025477      -0.027044      -0.047351       0.094572      -0.015893      -0.085933       0.024493       0.061439              9.550676       5.179856       0.172500       0.803930       8.192065      -1.695716      15.280109          -0.000001
           66              O       4.302851       1.900924       6.244646      -0.678893      40.104165 0.58099473E+03  0.14252164E+05                                 9.320430                            7.456711       0.219669       2.091496                    0.997209      29.319707      78.064223       0.695735       0.358884      -1.138136       0.030133      -0.073721       0.039091       0.088718      -0.032513      -0.037914      -0.009484       0.106443       0.160094      -0.091813       0.010825       0.080988             10.948224       7.923555      -3.604617       2.714200      14.923959      -4.309940       9.997158          -0.000001
           67              O       4.214197       6.040898       4.680342      -0.756704      50.501493 0.81543522E+03  0.21792090E+05                                10.887864                            8.945581       0.014649       1.990482                    0.997266      31.944240      89.039041       0.622784       0.368009      -1.129982       0.020687       0.099438       0.008123       0.101891      -0.022948      -0.021745      -0.002633       0.101942      -0.284710      -0.097609      -0.007886       0.105495             12.464911       8.223661       2.045971       0.739391      19.529659       0.715684       9.641412          -0.000000
           68              O       5.997602       2.449347      10.500391      -0.630233      35.155668 0.50086011E+03  0.11821767E+05                                 8.439306                            6.867329       0.522032       2.208421                    0.998524      27.862942      72.425970       0.734936       0.353094      -1.144429      -0.011140      -0.045942       0.059836       0.076257      -0.025476       0.027044       0.047351       0.094572      -0.015893      -0.085933       0.024493       0.061439              9.550676       5.179855       0.172500      -0.803930       8.192064       1.695716      15.280109          -0.000001
           69              O       6.005849       8.407776      13.228146      -0.678893      40.104182 0.58099500E+03  0.14252172E+05                                 9.320434                            7.456713       0.219669       2.091495                    0.997209      29.319709      78.064238       0.695735       0.358884      -1.138136      -0.030133       0.073721       0.039091       0.088718      -0.032513       0.037914       0.009484       0.106443       0.160094      -0.091813       0.010825       0.080988             10.948228       7.923557      -3.604619      -2.714201      14.923967       4.309942       9.997161          -0.000001
           70              O       6.094503       4.267802      11.663842      -0.756704      50.501503 0.81543538E+03  0.21792095E+05                                10.887866                            8.945583       0.014649       1.990482                    0.997266      31.944242      89.039053       0.622784       0.368009      -1.129982      -0.020687      -0.099438       0.008123       0.101891      -0.022948       0.021745       0.002633       0.101942      -0.284710      -0.097609      -0.007886       0.105495             12.464913       8.223662       2.045972      -0.739391      19.529663      -0.715684       9.641414          -0.000000
           71              O       7.859353       5.997602       0.025141      -0.630233      35.155672 0.50086019E+03  0.11821769E+05                                 8.439307                            6.867330       0.522032       2.208421                    0.998524      27.862944      72.425977       0.734936       0.353094      -1.144429       0.045942      -0.011140       0.059836       0.076257       0.025477      -0.047351       0.027044      -0.094572      -0.015893      -0.085933       0.024493       0.061439              9.550677       8.192065      -0.172500      -1.695715       5.179856      -0.803930      15.280110          -0.000001
           72              O       1.900924       6.005849       2.752896      -0.678893      40.104173 0.58099486E+03  0.14252168E+05                                 9.320432                            7.456712       0.219669       2.091496                    0.997209      29.319708      78.064230       0.695735       0.358884      -1.138136      -0.073721      -0.030133       0.039091       0.088718       0.032513      -0.009484       0.037914      -0.106443       0.160094      -0.091813       0.010825       0.080988             10.948226      14.923963       3.604618      -4.309940       7.923556      -2.714200       9.997159          -0.000001
           73              O       6.040898       6.094503       1.188592      -0.756704      50.501496 0.81543526E+03  0.21792091E+05                                10.887865                            8.945582       0.014649       1.990482                    0.997266      31.944240      89.039045       0.622784       0.368009      -1.129982       0.099438      -0.020687       0.008123       0.101891       0.022948      -0.002633       0.021745      -0.101942      -0.284710      -0.097609      -0.007886       0.105495             12.464912      19.529661      -2.045971       0.715684       8.223662      -0.739391       9.641413          -0.000000
           74              O       2.449347       4.311098       7.008641      -0.630233      35.155655 0.50085992E+03  0.11821761E+05                                 8.439303                            6.867327       0.522032       2.208421                    0.998524      27.862941      72.425959       0.734936       0.353094      -1.144429      -0.045942       0.011140       0.059836       0.076257       0.025477       0.047351      -0.027044      -0.094572      -0.015893      -0.085933       0.024493       0.061439              9.550673       8.192061      -0.172500       1.695716       5.179854       0.803929      15.280103          -0.000001
           75              O       8.407776       4.302851       9.736396      -0.678893      40.104157 0.58099461E+03  0.14252160E+05                                 9.320429                            7.456710       0.219669       2.091496                    0.997209      29.319705      78.064215       0.695735       0.358884      -1.138136       0.073721       0.030133       0.039091       0.088718       0.032513       0.009484      -0.037914      -0.106443       0.160094      -0.091813       0.010825       0.080988             10.948222      14.923955       3.604616       4.309938       7.923554       2.714200       9.997156          -0.000001
           76              O       4.267802       4.214197       8.172092      -0.756704      50.501495 0.81543527E+03  0.21792091E+05                                10.887864                            8.945582       0.014649       1.990482                    0.997266      31.944241      89.039045       0.622784       0.368009      -1.129982      -0.099438       0.020687       0.008123       0.101891       0.022948       0.002633      -0.021745      -0.101942      -0.284710      -0.097609      -0.007886       0.105495             12.464911      19.529658      -2.045971      -0.715684       8.223662       0.739391       9.641412          -0.000000

******************************************************
Auxiliary information for the entire system
The total spin magnetic moment of the unit cell is   -0.000052
The total net atomic charge of the unit cell is   -0.000007
Accuracy of reproducing the electrostatic potential in the unit cell:
  The inner radius (bohr) =    5.0000
  The outer radius (bohr) =   12.0000
  Valid grid points have density less than (e/(bohr^3)) =    0.0001
  The number of valid grid points were=       111820
  The rms potential error without charges in kcal/mol is=      1.15152
  The rms potential error with partial charges in kcal/mol is=      0.54878
  The RRMSE value at monopole order=      0.47657
  The rms potential error with partial charges and cloud penetration in kcal/mol is=      0.53399
  The RRMSE value at monopole order with cloud penetration is=      0.46373
  The rms potential error with partial charges and atomic dipoles in kcal/mol is=      0.45154
  The RRMSE value at dipole order=      0.39213
  The rms potential error with partial charges, atomic dipoles and cloud penetration in kcal/mol is=      0.43403
  The RRMSE value at dipole order with cloud penetration=      0.37692

******************************************************
The electron densities and ab initio electrostatic potential were computed in VASP using the PBE functional and
projector augmented wave method. See the main text of the journal article for a description of computational details.
The atomic charges, dipoles, and quadrupoles were computed with the DDEC6 method as described in
(a) T. A. Manz and N. Gabaldon Limas, RSC Adv. 6 (2016) 47771-47801 DOI: 10.1039/c6ra04656h
(b) N. Gabaldon Limas and T. A. Manz, RSC Adv. 8 (2018) 2678-2707 DOI: 10.1039/c7ra11829e.
For each atom in the material, the electron cloud parameters were fit to the spherically averaged atom-in-material
electron density using radial positions for which this density was between 10^-4 and 10^-2 electrons per cubic bohr.
The polarizabilities, dispersion coefficients, and quantum Drude oscillator (QDO) parameters were fit using the MCLF method.
The magnetic structure of the system was optimized in VASP from the default ferromagnetic initial guess using spin polarization.
The atomic spin moments (ASMs) were computed on this optimized magnetic structure using the DDEC6 partition as inputs
to the method of T. A. Manz and D. S. Sholl, J. Chem. Theory Comput. 7 (2011) 4146-4164 DOI: 10.1021/ct200539n.
The RMSE and RRMSE were computed using a uniform grid with Ewald summation.
