# Supplementary material for: A collection of forcefield precursors for metal–organic frameworks
Source: RSC Adv. 2019 Nov 13;9(63):36492–507. doi: 10.1039/c9ra07327b (PMC9075174; doi:10.1039/c9ra07327b)
Supplement: RA-009-C9RA07327B-s4662 [file RA-009-C9RA07327B-s4662.xyz]

   76
jmolscript: load "" {1 1 1} spacegroup "x,y,z" unitcell [{     10.270000     0.000000     0.000000 }, {      0.000000    10.270000     0.000000 }, {      0.000000     0.000000    14.460000 }]
Er     3.608159     6.661841    12.652500     2.151948
Er     6.661841     3.608159     5.422500     2.151948
Er     3.608159     3.608159     9.037500     2.151949
Er     6.661841     6.661841     1.807500     2.151949
H      4.363723     0.607984    12.603336     0.130170
H      5.906277     9.662016     5.373336     0.130170
H      9.662016     4.363723     8.988336     0.130169
H      0.607984     5.906277     1.758336     0.130169
H      5.906277     0.607984     1.856664     0.130171
H      4.363723     9.662016     9.086664     0.130169
H      0.607984     4.363723     5.471664     0.130169
H      9.662016     5.906277    12.701664     0.130170
H      5.135000     4.099784     0.000000     0.116456
H      5.135000     6.170216     7.230000     0.116457
H      6.170216     5.135000    10.845000     0.116456
H      4.099784     5.135000     3.615000     0.116457
C      4.233294     3.251482    12.136278     0.688478
C      4.676958     1.074242    13.343688    -0.103077
C      4.691336     2.464800    13.342242    -0.029391
C      6.036706     7.018518     4.906278     0.688477
C      5.593042     9.195758     6.113688    -0.103078
C      5.578664     7.805200     6.112242    -0.029389
C      7.018518     4.233294     8.521278     0.688477
C      9.195758     4.676958     9.728688    -0.103077
C      7.805200     4.691336     9.727242    -0.029390
C      3.251482     6.036706     1.291278     0.688476
C      1.074242     5.593042     2.498688    -0.103078
C      2.464800     5.578664     2.497242    -0.029387
C      6.036706     3.251482     2.323722     0.688476
C      5.593042     1.074242     1.116312    -0.103080
C      5.578664     2.464800     1.117758    -0.029387
C      4.233294     7.018518     9.553722     0.688476
C      4.676958     9.195758     8.346312    -0.103077
C      4.691336     7.805200     8.347758    -0.029388
C      3.251482     4.233294     5.938722     0.688477
C      1.074242     4.676958     4.731312    -0.103078
C      2.464800     4.691336     4.732758    -0.029387
C      7.018518     6.036706    13.168722     0.688477
C      9.195758     5.593042    11.961312    -0.103078
C      7.805200     5.578664    11.962758    -0.029389
C      5.135000     9.137219     0.000000     0.705706
C      5.135000     0.384098     0.000000    -0.036517
C      5.135000     3.170349     0.000000    -0.115537
C      5.135000     1.132781     7.230000     0.705705
C      5.135000     9.885902     7.230000    -0.036516
C      5.135000     7.099651     7.230000    -0.115538
C      1.132781     5.135000    10.845000     0.705706
C      9.885902     5.135000    10.845000    -0.036516
C      7.099651     5.135000    10.845000    -0.115537
C      9.137219     5.135000     3.615000     0.705707
C      0.384098     5.135000     3.615000    -0.036517
C      3.170349     5.135000     3.615000    -0.115540
O      4.392479     8.586747    13.621320    -0.697041
O      3.990922     4.447937    12.289554    -0.704069
O      4.150107     2.652741    11.037318    -0.696099
O      5.877521     1.683253     6.391320    -0.697041
O      6.279078     5.822063     5.059554    -0.704068
O      6.119893     7.617259     3.807318    -0.696098
O      1.683253     4.392479    10.006320    -0.697041
O      5.822063     3.990922     8.674554    -0.704068
O      7.617259     4.150107     7.422318    -0.696099
O      8.586747     5.877521     2.776320    -0.697042
O      4.447937     6.279078     1.444554    -0.704068
O      2.652741     6.119893     0.192318    -0.696099
O      5.877521     8.586747     0.838680    -0.697041
O      6.279078     4.447937     2.170446    -0.704068
O      6.119893     2.652741     3.422682    -0.696098
O      4.392479     1.683253     8.068680    -0.697041
O      3.990922     5.822063     9.400446    -0.704069
O      4.150107     7.617259    10.652682    -0.696098
O      8.586747     4.392479     4.453680    -0.697041
O      4.447937     3.990922     5.785446    -0.704069
O      2.652741     4.150107     7.037682    -0.696099
O      1.683253     5.877521    11.683680    -0.697041
O      5.822063     6.279078    13.015446    -0.704069
O      7.617259     6.119893    14.267682    -0.696099

The following XYZ coordinates are in angstroms. Other properties are in atomic units.
The sperically averaged electron density of each atom fit to a function of the form exp(a - br)
eigen_1, eigen_2 and eigen_3 are the three eigenvalues of traceless quadrupole moment tensor
  atom number  atomic symbol              X              Y              Z     net charge C6 coefficient C8 coefficient C10 coefficient fluctuating dipole atomic polarizability isotropic forcefield polarizability              a              b squared Pearson coefficient          <r^3>          <r^4>         wp_QDO          m_QDO          q_QDO       dipole_x       dipole_y       dipole_z         dipole            Qxy            Qxz            Qyz     Q(x^2-y^2)  Q(3z^2 - R^2)        eigen_1        eigen_2        eigen_3 static polarizability      alpha(xx)      alpha(xy)      alpha(xz)      alpha(yy)      alpha(yz)      alpha(zz) atomic spin moment
            1             Er       3.608159       6.661841      12.652500       2.151948      98.783378 0.18137012E+04  0.53889686E+05                                13.988594                           11.315818       2.326599       2.541203                    0.999617      64.970525     140.529186       0.778626       0.264751      -1.347691      -0.004272       0.004271      -0.000000       0.006041      -0.082300      -0.026850      -0.026849       0.000001      -0.407665      -0.146776      -0.003467       0.150244             16.687351      15.624628       2.281080       1.264071      15.624631       1.264072      18.812795          -0.000122
            2             Er       6.661841       3.608159       5.422500       2.151948      98.783255 0.18136986E+04  0.53889589E+05                                13.988584                           11.315811       2.326597       2.541203                    0.999617      64.970481     140.529071       0.778626       0.264751      -1.347691       0.004269      -0.004268       0.000000       0.006037      -0.082298       0.026849       0.026850       0.000001      -0.407664      -0.146776      -0.003467       0.150242             16.687337      15.624611       2.281073      -1.264063      15.624615      -1.264063      18.812786          -0.000120
            3             Er       3.608159       3.608159       9.037500       2.151949      98.783308 0.18137000E+04  0.53889638E+05                                13.988585                           11.315812       2.326603       2.541204                    0.999617      64.970524     140.529163       0.778626       0.264751      -1.347692      -0.004272      -0.004272      -0.000002       0.006041       0.082301       0.026850      -0.026850       0.000001      -0.407667      -0.146778      -0.003467       0.150245             16.687339      15.624622      -2.281075      -1.264069      15.624605       1.264061      18.812792          -0.000115
            4             Er       6.661841       6.661841       1.807500       2.151949      98.783333 0.18137004E+04  0.53889654E+05                                13.988590                           11.315815       2.326600       2.541203                    0.999617      64.970513     140.529153       0.778626       0.264751      -1.347691       0.004271       0.004274       0.000001       0.006043       0.082300      -0.026849       0.026849      -0.000000      -0.407667      -0.146777      -0.003468       0.150244             16.687346      15.624620      -2.281077       1.264067      15.624614      -1.264064      18.812802          -0.000118
            5              H       4.363723       0.607984      12.603336       0.130170       1.119514 0.82293603E+01  0.81165718E+02                                 1.766164                            1.667082      -1.143548       2.350656                    0.996623       3.435243       9.563512       0.490366       1.266425      -0.712506      -0.012165      -0.019809      -0.033352       0.040654      -0.001142       0.006608       0.009057      -0.000536       0.019946      -0.011353      -0.002296       0.013649              1.799681       1.415150       0.126080       0.242318       1.944732       0.295878       2.039162          -0.000036
            6              H       5.906277       9.662016       5.373336       0.130170       1.119510 0.82293305E+01  0.81165356E+02                                 1.766162                            1.667080      -1.143546       2.350657                    0.996623       3.435238       9.563496       0.490366       1.266425      -0.712506       0.012165       0.019809      -0.033353       0.040654      -0.001142      -0.006608      -0.009057      -0.000536       0.019946      -0.011353      -0.002296       0.013649              1.799678       1.415148       0.126080      -0.242317       1.944729      -0.295877       2.039158          -0.000036
            7              H       9.662016       4.363723       8.988336       0.130169       1.119511 0.82293322E+01  0.81165349E+02                                 1.766159                            1.667078      -1.143545       2.350657                    0.996623       3.435238       9.563484       0.490367       1.266422      -0.712506       0.019809      -0.012165      -0.033353       0.040654       0.001142      -0.009057       0.006608       0.000536       0.019947      -0.011353      -0.002296       0.013649              1.799676       1.944726      -0.126079      -0.295877       1.415146       0.242317       2.039155          -0.000035
            8              H       0.607984       5.906277       1.758336       0.130169       1.119503 0.82292581E+01  0.81164438E+02                                 1.766152                            1.667072      -1.143535       2.350663                    0.996623       3.435222       9.563430       0.490368       1.266424      -0.712506      -0.019809       0.012165      -0.033353       0.040654       0.001143       0.009057      -0.006608       0.000536       0.019946      -0.011354      -0.002295       0.013649              1.799668       1.944717      -0.126079       0.295875       1.415141      -0.242315       2.039146          -0.000035
            9              H       5.906277       0.607984       1.856664       0.130171       1.119501 0.82292393E+01  0.81164198E+02                                 1.766149                            1.667069      -1.143536       2.350662                    0.996623       3.435219       9.563415       0.490369       1.266422      -0.712506       0.012165      -0.019809       0.033352       0.040654       0.001143       0.006608      -0.009057      -0.000536       0.019945      -0.011353      -0.002295       0.013649              1.799665       1.415139      -0.126078       0.242314       1.944713      -0.295874       2.039142          -0.000035
           10              H       4.363723       9.662016       9.086664       0.130169       1.119506 0.82292895E+01  0.81164795E+02                                 1.766153                            1.667072      -1.143540       2.350660                    0.996623       3.435227       9.563435       0.490369       1.266420      -0.712507      -0.012166       0.019809       0.033352       0.040654       0.001142      -0.006608       0.009057      -0.000535       0.019946      -0.011353      -0.002295       0.013649              1.799669       1.415142      -0.126079      -0.242316       1.944718       0.295876       2.039148          -0.000033
           11              H       0.607984       4.363723       5.471664       0.130169       1.119504 0.82292695E+01  0.81164550E+02                                 1.766151                            1.667070      -1.143542       2.350659                    0.996623       3.435224       9.563424       0.490369       1.266420      -0.712507      -0.019809      -0.012166       0.033352       0.040654      -0.001142      -0.009057      -0.006608       0.000535       0.019945      -0.011354      -0.002295       0.013649              1.799667       1.944715       0.126078      -0.295875       1.415140      -0.242315       2.039144          -0.000035
           12              H       9.662016       5.906277      12.701664       0.130170       1.119506 0.82292878E+01  0.81164808E+02                                 1.766155                            1.667074      -1.143541       2.350660                    0.996623       3.435229       9.563455       0.490367       1.266423      -0.712506       0.019809       0.012165       0.033353       0.040655      -0.001142       0.009057       0.006608       0.000536       0.019947      -0.011353      -0.002296       0.013649              1.799671       1.944721       0.126079       0.295875       1.415143       0.242316       2.039150          -0.000035
           13              H       5.135000       4.099784       0.000000       0.116456       0.955013 0.69694412E+01  0.67869260E+02                                 1.748508                            1.654450      -1.598824       2.122007                    0.991408       4.086111      12.418524       0.427061       1.472789      -0.666634      -0.000000       0.034233       0.000000       0.034233       0.000000      -0.005431       0.000000      -0.005961      -0.000756      -0.007138       0.003106       0.004032              1.807101       1.393217       0.000000       0.024570       2.395418       0.000000       1.632668          -0.000023
           14              H       5.135000       6.170216       7.230000       0.116457       0.955012 0.69694315E+01  0.67869146E+02                                 1.748507                            1.654449      -1.598825       2.122006                    0.991408       4.086109      12.418519       0.427061       1.472790      -0.666634      -0.000000      -0.034233      -0.000000       0.034233      -0.000000       0.005431      -0.000000      -0.005961      -0.000756      -0.007138       0.003107       0.004031              1.807100       1.393216       0.000000      -0.024570       2.395416      -0.000000       1.632668          -0.000022
           15              H       6.170216       5.135000      10.845000       0.116456       0.955012 0.69694322E+01  0.67869153E+02                                 1.748507                            1.654449      -1.598824       2.122007                    0.991408       4.086109      12.418518       0.427061       1.472790      -0.666634      -0.034233       0.000000      -0.000000       0.034233       0.000000      -0.000000      -0.005431       0.005961      -0.000756      -0.007138       0.003106       0.004031              1.807100       2.395418       0.000000      -0.000000       1.393216       0.024570       1.632668          -0.000023
           16              H       4.099784       5.135000       3.615000       0.116457       0.955009 0.69694068E+01  0.67868849E+02                                 1.748504                            1.654447      -1.598822       2.122008                    0.991408       4.086102      12.418494       0.427062       1.472791      -0.666634       0.034233      -0.000000      -0.000000       0.034233      -0.000000       0.000000       0.005431       0.005961      -0.000756      -0.007138       0.003106       0.004032              1.807097       2.395411       0.000000       0.000000       1.393214      -0.024570       1.632665          -0.000022
           17              C       4.233294       3.251482      12.136278       0.688478      21.526917 0.22305987E+03  0.45150134E+04                                 7.275405                            5.404011      -0.223868       2.006699                    0.998957      21.451688      60.516277       0.616348       0.490956      -1.003935      -0.023683       0.033738      -0.058834       0.071837       0.042007      -0.042174       0.018757       0.147303      -0.226570      -0.097863      -0.031159       0.129022              8.604983       4.664536      -1.361256       1.480417       9.773428      -1.498623      11.376985          -0.000038
           18              C       4.676958       1.074242      13.343688      -0.103077      35.377289 0.42415260E+03  0.99348105E+04                                 9.453402                            6.935017      -0.080995       1.948052                    0.999389      29.282038      84.700725       0.614985       0.425211      -1.056064       0.009158       0.008801       0.011647       0.017233       0.003035      -0.018394       0.026025       0.069186       0.018107      -0.051149       0.008642       0.042507             11.407285       5.310253      -0.760817       1.978922      18.280488      -2.755102      10.631115          -0.000106
           19              C       4.691336       2.464800      13.342242      -0.029391      38.364479 0.42584072E+03  0.98601957E+04                                 9.759986                            6.781218       0.182305       2.069128                    0.999350      26.724793      73.784051       0.653233       0.404948      -1.082485       0.017197      -0.027924       0.039557       0.051383      -0.003595      -0.008668       0.017386       0.004128      -0.003895      -0.019382      -0.000992       0.020374             12.318817       5.717635      -0.856057       3.062497      16.461175      -3.171824      14.777640          -0.000025
           20              C       6.036706       7.018518       4.906278       0.688477      21.526938 0.22306009E+03  0.45150198E+04                                 7.275414                            5.404017      -0.223870       2.006698                    0.998957      21.451704      60.516364       0.616347       0.490956      -1.003934       0.023683      -0.033738      -0.058834       0.071837       0.042007       0.042174      -0.018757       0.147303      -0.226570      -0.097864      -0.031159       0.129023              8.604995       4.664541      -1.361257      -1.480420       9.773440       1.498626      11.377003          -0.000037
           21              C       5.593042       9.195758       6.113688      -0.103078      35.377330 0.42415318E+03  0.99348281E+04                                 9.453413                            6.935025      -0.080996       1.948052                    0.999389      29.282050      84.700792       0.614984       0.425211      -1.056064      -0.009158      -0.008801       0.011647       0.017233       0.003036       0.018395      -0.026026       0.069187       0.018107      -0.051150       0.008642       0.042508             11.407300       5.310258      -0.760819      -1.978924      18.280515       2.755110      10.631126          -0.000106
           22              C       5.578664       7.805200       6.112242      -0.029389      38.364456 0.42584039E+03  0.98601861E+04                                 9.759981                            6.781214       0.182307       2.069129                    0.999350      26.724784      73.784015       0.653234       0.404948      -1.082485      -0.017197       0.027924       0.039558       0.051384      -0.003595       0.008667      -0.017386       0.004128      -0.003895      -0.019381      -0.000991       0.020373             12.318810       5.717632      -0.856057      -3.062496      16.461163       3.171822      14.777635          -0.000027
           23              C       7.018518       4.233294       8.521278       0.688477      21.526936 0.22306007E+03  0.45150186E+04                                 7.275409                            5.404014      -0.223867       2.006699                    0.998957      21.451697      60.516307       0.616348       0.490956      -1.003935      -0.033738      -0.023684      -0.058834       0.071837      -0.042007      -0.018758      -0.042173      -0.147303      -0.226570      -0.097863      -0.031159       0.129022              8.604989       9.773435       1.361257       1.498626       4.664538       1.480418      11.376994          -0.000036
           24              C       9.195758       4.676958       9.728688      -0.103077      35.377379 0.42415384E+03  0.99348474E+04                                 9.453421                            6.935030      -0.081000       1.948050                    0.999389      29.282078      84.700894       0.614984       0.425211      -1.056064      -0.008800       0.009160       0.011647       0.017233      -0.003035      -0.026026      -0.018395      -0.069185       0.018109      -0.051150       0.008643       0.042507             11.407311      18.280534       0.760821       2.755117       5.310263       1.978926      10.631137          -0.000103
           25              C       7.805200       4.691336       9.727242      -0.029390      38.364457 0.42584045E+03  0.98601868E+04                                 9.759978                            6.781213       0.182308       2.069129                    0.999350      26.724787      73.784002       0.653234       0.404948      -1.082485       0.027924       0.017197       0.039557       0.051384       0.003596      -0.017386      -0.008667      -0.004127      -0.003895      -0.019381      -0.000992       0.020373             12.318807      16.461160       0.856058       3.171825       5.717630       3.062495      14.777629          -0.000030
           26              C       3.251482       6.036706       1.291278       0.688476      21.526927 0.22306000E+03  0.45150163E+04                                 7.275406                            5.404012      -0.223867       2.006699                    0.998957      21.451687      60.516258       0.616348       0.490956      -1.003935       0.033738       0.023683      -0.058834       0.071837      -0.042007       0.018757       0.042174      -0.147304      -0.226570      -0.097864      -0.031159       0.129023              8.604984       9.773427       1.361255      -1.498621       4.664536      -1.480417      11.376990          -0.000037
           27              C       1.074242       5.593042       2.498688      -0.103078      35.377284 0.42415274E+03  0.99348131E+04                                 9.453399                            6.935018      -0.080992       1.948053                    0.999389      29.282027      84.700650       0.614985       0.425211      -1.056064       0.008800      -0.009158       0.011647       0.017233      -0.003035       0.026026       0.018394      -0.069186       0.018106      -0.051150       0.008643       0.042507             11.407280      18.280482       0.760818      -2.755106       5.310251      -1.978919      10.631108          -0.000104
           28              C       2.464800       5.578664       2.497242      -0.029387      38.364288 0.42583853E+03  0.98601293E+04                                 9.759944                            6.781193       0.182316       2.069133                    0.999350      26.724723      73.783725       0.653236       0.404947      -1.082486      -0.027923      -0.017197       0.039557       0.051383       0.003595       0.017386       0.008667      -0.004127      -0.003896      -0.019382      -0.000991       0.020373             12.318759      16.461091       0.856052      -3.171806       5.717612      -3.062482      14.777572          -0.000028
           29              C       6.036706       3.251482       2.323722       0.688476      21.526944 0.22306019E+03  0.45150214E+04                                 7.275410                            5.404014      -0.223867       2.006699                    0.998957      21.451703      60.516321       0.616348       0.490956      -1.003935       0.023684       0.033738       0.058834       0.071837      -0.042007      -0.042174      -0.018757       0.147303      -0.226570      -0.097863      -0.031159       0.129023              8.604990       4.664539       1.361257       1.480419       9.773433       1.498624      11.376997          -0.000037
           30              C       5.593042       1.074242       1.116312      -0.103080      35.377325 0.42415329E+03  0.99348288E+04                                 9.453406                            6.935023      -0.080993       1.948052                    0.999389      29.282044      84.700707       0.614985       0.425211      -1.056064      -0.009159       0.008800      -0.011647       0.017233      -0.003035      -0.018394      -0.026026       0.069187       0.018105      -0.051150       0.008643       0.042507             11.407290       5.310256       0.760822       1.978922      18.280495       2.755115      10.631120          -0.000109
           31              C       5.578664       2.464800       1.117758      -0.029387      38.364329 0.42583901E+03  0.98601431E+04                                 9.759950                            6.781197       0.182315       2.069132                    0.999350      26.724739      73.783778       0.653236       0.404947      -1.082486      -0.017196      -0.027924      -0.039557       0.051383       0.003595      -0.008667      -0.017386       0.004127      -0.003896      -0.019381      -0.000991       0.020373             12.318768       5.717616       0.856055       3.062487      16.461097       3.171812      14.777590          -0.000027
           32              C       4.233294       7.018518       9.553722       0.688476      21.526926 0.22306000E+03  0.45150162E+04                                 7.275405                            5.404011      -0.223866       2.006699                    0.998957      21.451689      60.516258       0.616349       0.490955      -1.003935      -0.023684      -0.033738       0.058834       0.071837      -0.042007       0.042174       0.018757       0.147303      -0.226570      -0.097863      -0.031159       0.129023              8.604982       4.664536       1.361255      -1.480417       9.773422      -1.498620      11.376987          -0.000038
           33              C       4.676958       9.195758       8.346312      -0.103077      35.377235 0.42415211E+03  0.99347933E+04                                 9.453384                            6.935008      -0.080988       1.948054                    0.999389      29.282015      84.700553       0.614986       0.425210      -1.056065       0.009156      -0.008800      -0.011648       0.017232      -0.003036       0.018393       0.026026       0.069187       0.018104      -0.051150       0.008644       0.042506             11.407259       5.310244       0.760816      -1.978918      18.280436      -2.755097      10.631096          -0.000105
           34              C       4.691336       7.805200       8.347758      -0.029388      38.364332 0.42583912E+03  0.98601465E+04                                 9.759951                            6.781198       0.182313       2.069131                    0.999350      26.724742      73.783794       0.653235       0.404947      -1.082486       0.017196       0.027924      -0.039558       0.051383       0.003594       0.008667       0.017386       0.004128      -0.003896      -0.019382      -0.000990       0.020372             12.318768       5.717617       0.856053      -3.062487      16.461096      -3.171809      14.777591          -0.000027
           35              C       3.251482       4.233294       5.938722       0.688477      21.526957 0.22306034E+03  0.45150252E+04                                 7.275412                            5.404016      -0.223869       2.006698                    0.998957      21.451712      60.516351       0.616348       0.490955      -1.003935       0.033738      -0.023684       0.058834       0.071837       0.042007      -0.018757       0.042173      -0.147303      -0.226569      -0.097863      -0.031159       0.129022              8.604992       9.773435      -1.361256       1.498624       4.664540      -1.480419      11.377002          -0.000037
           36              C       1.074242       4.676958       4.731312      -0.103078      35.377316 0.42415313E+03  0.99348240E+04                                 9.453402                            6.935020      -0.080993       1.948052                    0.999389      29.282049      84.700709       0.614985       0.425210      -1.056065       0.008800       0.009157      -0.011648       0.017233       0.003036      -0.026026       0.018393      -0.069187       0.018104      -0.051150       0.008644       0.042506             11.407285      18.280491      -0.760821       2.755112       5.310253      -1.978920      10.631111          -0.000102
           37              C       2.464800       4.691336       4.732758      -0.029387      38.364356 0.42583932E+03  0.98601525E+04                                 9.759954                            6.781198       0.182315       2.069132                    0.999350      26.724753      73.783831       0.653236       0.404947      -1.082486      -0.027924       0.017197      -0.039558       0.051384      -0.003595      -0.017386       0.008666      -0.004127      -0.003895      -0.019381      -0.000991       0.020372             12.318773      16.461112      -0.856055       3.171815       5.717618      -3.062486      14.777590          -0.000029
           38              C       7.018518       6.036706      13.168722       0.688477      21.526921 0.22305988E+03  0.45150137E+04                                 7.275407                            5.404011      -0.223867       2.006699                    0.998957      21.451685      60.516264       0.616348       0.490956      -1.003935      -0.033738       0.023683       0.058834       0.071837       0.042007       0.018758      -0.042174      -0.147304      -0.226570      -0.097864      -0.031159       0.129023              8.604986       9.773430      -1.361256      -1.498625       4.664536       1.480418      11.376990          -0.000036
           39              C       9.195758       5.593042      11.961312      -0.103078      35.377396 0.42415413E+03  0.99348555E+04                                 9.453424                            6.935033      -0.081003       1.948049                    0.999389      29.282082      84.700903       0.614984       0.425211      -1.056064      -0.008800      -0.009157      -0.011648       0.017233       0.003036       0.026026      -0.018395      -0.069185       0.018109      -0.051150       0.008643       0.042507             11.407314      18.280540      -0.760823      -2.755121       5.310264       1.978926      10.631139          -0.000105
           40              C       7.805200       5.578664      11.962758      -0.029389      38.364442 0.42584024E+03  0.98601814E+04                                 9.759978                            6.781213       0.182306       2.069129                    0.999350      26.724778      73.783986       0.653234       0.404948      -1.082485       0.027924      -0.017197      -0.039558       0.051384      -0.003595       0.017386      -0.008668      -0.004128      -0.003895      -0.019381      -0.000992       0.020373             12.318807      16.461159      -0.856059      -3.171827       5.717631       3.062495      14.777630          -0.000029
           41              C       5.135000       9.137219       0.000000       0.705706      22.995861 0.22398492E+03  0.45269910E+04                                 7.619305                            5.404139      -0.297246       1.986437                    0.998320      21.114693      59.032586       0.619797       0.488951      -1.007502      -0.000000      -0.082434       0.000000       0.082434      -0.000000      -0.093881       0.000000       0.125042       0.158040      -0.088861      -0.049813       0.138673              9.615496       5.610055      -0.000002       2.145019      15.890726      -0.000002       7.345707          -0.000047
           42              C       5.135000       0.384098       0.000000      -0.036517      40.903670 0.42809447E+03  0.99100188E+04                                10.179114                            6.771458       0.123344       2.045961                    0.999269      26.820408      73.663394       0.658742       0.401658      -1.086386      -0.000000       0.051614       0.000001       0.051614      -0.000000       0.006134      -0.000000       0.035318       0.020009      -0.020994       0.003267       0.017727             13.688683       5.728902      -0.000000       2.170133      24.214450      -0.000002      11.122698          -0.000036
           43              C       5.135000       3.170349       0.000000      -0.115537      35.563034 0.47728584E+03  0.11570815E+05                                 9.675398                            7.497893      -0.256660       1.889908                    0.998897      30.469342      91.115659       0.571991       0.441704      -1.040938      -0.000000      -0.019006       0.000000       0.019006       0.000000      -0.039755       0.000000       0.049514      -0.094710      -0.049184      -0.008972       0.058156             11.120168       5.824341       0.000002       3.075217      12.360826       0.000004      15.175336          -0.000054
           44              C       5.135000       1.132781       7.230000       0.705705      22.995869 0.22398502E+03  0.45269937E+04                                 7.619309                            5.404142      -0.297247       1.986437                    0.998320      21.114692      59.032592       0.619797       0.488952      -1.007501       0.000001       0.082435       0.000000       0.082435       0.000000       0.093881      -0.000000       0.125042       0.158039      -0.088861      -0.049813       0.138674              9.615501       5.610058      -0.000002      -2.145021      15.890734       0.000004       7.345711          -0.000045
           45              C       5.135000       9.885902       7.230000      -0.036516      40.903639 0.42809427E+03  0.99100126E+04                                10.179106                            6.771455       0.123347       2.045962                    0.999269      26.820402      73.663354       0.658742       0.401657      -1.086387       0.000000      -0.051614       0.000000       0.051614       0.000001      -0.006135       0.000000       0.035319       0.020006      -0.020994       0.003265       0.017728             13.688670       5.728897      -0.000001      -2.170131      24.214422       0.000004      11.122690          -0.000038
           46              C       5.135000       7.099651       7.230000      -0.115538      35.563103 0.47728696E+03  0.11570850E+05                                 9.675411                            7.497902      -0.256663       1.889906                    0.998897      30.469379      91.115809       0.571991       0.441704      -1.040938      -0.000000       0.019006      -0.000000       0.019006      -0.000000       0.039755      -0.000000       0.049513      -0.094709      -0.049184      -0.008972       0.058156             11.120183       5.824349       0.000002      -3.075223      12.360838      -0.000005      15.175363          -0.000055
           47              C       1.132781       5.135000      10.845000       0.705706      22.995905 0.22398533E+03  0.45270021E+04                                 7.619318                            5.404146      -0.297249       1.986436                    0.998320      21.114720      59.032706       0.619797       0.488952      -1.007501       0.082435       0.000000      -0.000000       0.082435      -0.000000       0.000000      -0.093881      -0.125041       0.158040      -0.088861      -0.049813       0.138673              9.615515      15.890766       0.000000       0.000001       5.610063       2.145022       7.345717          -0.000045
           48              C       9.885902       5.135000      10.845000      -0.036516      40.903754 0.42809528E+03  0.99100430E+04                                10.179127                            6.771464       0.123341       2.045960                    0.999269      26.820439      73.663513       0.658741       0.401658      -1.086386      -0.051614       0.000001      -0.000000       0.051614      -0.000000      -0.000000       0.006135      -0.035315       0.020011      -0.020993       0.003266       0.017726             13.688706      24.214500      -0.000001      -0.000001       5.728908       2.170135      11.122710          -0.000040
           49              C       7.099651       5.135000      10.845000      -0.115537      35.563022 0.47728566E+03  0.11570810E+05                                 9.675398                            7.497892      -0.256660       1.889908                    0.998897      30.469336      91.115652       0.571991       0.441704      -1.040938       0.019006       0.000000      -0.000000       0.019006       0.000000       0.000000      -0.039755      -0.049514      -0.094710      -0.049184      -0.008972       0.058156             11.120167      12.360830      -0.000000      -0.000001       5.824340       3.075215      15.175332          -0.000052
           50              C       9.137219       5.135000       3.615000       0.705707      22.995879 0.22398509E+03  0.45269957E+04                                 7.619310                            5.404142      -0.297247       1.986437                    0.998320      21.114704      59.032638       0.619797       0.488951      -1.007501      -0.082434      -0.000000      -0.000000       0.082434       0.000000       0.000000       0.093881      -0.125040       0.158041      -0.088860      -0.049813       0.138673              9.615503      15.890740      -0.000000       0.000000       5.610059      -2.145020       7.345711          -0.000046
           51              C       0.384098       5.135000       3.615000      -0.036517      40.903753 0.42809545E+03  0.99100477E+04                                10.179127                            6.771466       0.123340       2.045959                    0.999269      26.820443      73.663523       0.658741       0.401658      -1.086386       0.051614      -0.000000      -0.000000       0.051614       0.000000       0.000000      -0.006135      -0.035317       0.020009      -0.020993       0.003266       0.017728             13.688702      24.214494      -0.000002       0.000004       5.728908      -2.170133      11.122705          -0.000039
           52              C       3.170349       5.135000       3.615000      -0.115540      35.563157 0.47728791E+03  0.11570880E+05                                 9.675429                            7.497916      -0.256668       1.889905                    0.998897      30.469398      91.115933       0.571990       0.441705      -1.040937      -0.019006       0.000000      -0.000000       0.019006       0.000000      -0.000000       0.039756      -0.049515      -0.094709      -0.049185      -0.008972       0.058157             11.120204      12.360862      -0.000000       0.000001       5.824358      -3.075228      15.175393          -0.000053
           53              O       4.392479       8.586747      13.621320      -0.697041      41.971122 0.60263772E+03  0.14922823E+05                                 9.609309                            7.603290       0.277007       2.101826                    0.997574      29.743909      79.635976       0.687596       0.359731      -1.137164       0.071510       0.067830       0.038078       0.105662       0.013241      -0.048991       0.011204       0.101545       0.162593      -0.082170      -0.008087       0.090257             11.360073       7.634591       3.238907       2.788225      15.791491       4.893033      10.654136          -0.000074
           54              O       3.990922       4.447937      12.289554      -0.704069      46.746684 0.74942610E+03  0.19646108E+05                                10.409161                            8.637483      -0.071494       1.978224                    0.996867      30.994702      86.083326       0.625866       0.373316      -1.123863       0.014983      -0.096122      -0.000163       0.097283       0.033479      -0.029594       0.009420       0.136123      -0.263546      -0.095152      -0.028025       0.123176             11.747391       8.416667      -2.528096       0.685478      17.918453      -0.372857       8.907052          -0.000016
           55              O       4.150107       2.652741      11.037318      -0.696099      38.997812 0.57426217E+03  0.14028458E+05                                 9.054211                            7.364385       0.385269       2.140957                    0.997968      29.334370      77.622889       0.707966       0.354156      -1.143346       0.037061      -0.037336       0.084955       0.099925       0.021924      -0.039527       0.047305       0.063670      -0.010265      -0.081208       0.021708       0.059500             10.281360       5.776622      -0.128618       1.020813       8.158346       1.378963      16.909111          -0.000067
           56              O       5.877521       1.683253       6.391320      -0.697041      41.971001 0.60263578E+03  0.14922762E+05                                 9.609285                            7.603274       0.277011       2.101827                    0.997574      29.743882      79.635839       0.687597       0.359731      -1.137165      -0.071510      -0.067830       0.038078       0.105662       0.013241       0.048991      -0.011204       0.101545       0.162593      -0.082170      -0.008087       0.090257             11.360042       7.634574       3.238897      -2.788216      15.791443      -4.893016      10.654109          -0.000075
           57              O       6.279078       5.822063       5.059554      -0.704068      46.746685 0.74942612E+03  0.19646110E+05                                10.409164                            8.637486      -0.071498       1.978223                    0.996866      30.994696      86.083333       0.625866       0.373316      -1.123863      -0.014983       0.096122      -0.000163       0.097283       0.033479       0.029594      -0.009420       0.136123      -0.263545      -0.095152      -0.028024       0.123176             11.747394       8.416668      -2.528097      -0.685479      17.918459       0.372856       8.907055          -0.000016
           58              O       6.119893       7.617259       3.807318      -0.696098      38.997837 0.57426253E+03  0.14028470E+05                                 9.054218                            7.364389       0.385268       2.140957                    0.997968      29.334368      77.622903       0.707965       0.354156      -1.143346      -0.037061       0.037337       0.084956       0.099925       0.021924       0.039528      -0.047305       0.063669      -0.010264      -0.081208       0.021708       0.059500             10.281368       5.776625      -0.128617      -1.020814       8.158351      -1.378966      16.909127          -0.000066
           59              O       1.683253       4.392479      10.006320      -0.697041      41.971103 0.60263731E+03  0.14922811E+05                                 9.609306                            7.603287       0.277006       2.101825                    0.997574      29.743902      79.635950       0.687596       0.359731      -1.137164      -0.067829       0.071511       0.038078       0.105662      -0.013241      -0.011203      -0.048991      -0.101546       0.162593      -0.082170      -0.008087       0.090257             11.360070      15.791489      -3.238907      -4.893033       7.634589       2.788224      10.654133          -0.000075
           60              O       5.822063       3.990922       8.674554      -0.704068      46.746651 0.74942539E+03  0.19646085E+05                                10.409158                            8.637481      -0.071498       1.978224                    0.996866      30.994686      86.083281       0.625866       0.373316      -1.123863       0.096122       0.014983      -0.000162       0.097283      -0.033480      -0.009420      -0.029594      -0.136124      -0.263545      -0.095152      -0.028025       0.123177             11.747387      17.918450       2.528094       0.372856       8.416661       0.685476       8.907050          -0.000017
           61              O       7.617259       4.150107       7.422318      -0.696099      38.997767 0.57426133E+03  0.14028432E+05                                 9.054204                            7.364379       0.385267       2.140957                    0.997968      29.334356      77.622830       0.707966       0.354155      -1.143346       0.037337       0.037061       0.084955       0.099925      -0.021925      -0.047306      -0.039527      -0.063668      -0.010266      -0.081208       0.021709       0.059499             10.281351       8.158339       0.128617      -1.378963       5.776617       1.020812      16.909098          -0.000067
           62              O       8.586747       5.877521       2.776320      -0.697042      41.971087 0.60263711E+03  0.14922804E+05                                 9.609303                            7.603285       0.277006       2.101825                    0.997574      29.743900      79.635936       0.687596       0.359731      -1.137164       0.067830      -0.071511       0.038076       0.105663      -0.013241       0.011203       0.048990      -0.101544       0.162595      -0.082170      -0.008087       0.090257             11.360065      15.791476      -3.238906       4.893030       7.634587      -2.788224      10.654131          -0.000074
           63              O       4.447937       6.279078       1.444554      -0.704068      46.746624 0.74942502E+03  0.19646072E+05                                10.409151                            8.637477      -0.071494       1.978225                    0.996867      30.994683      86.083249       0.625866       0.373316      -1.123863      -0.096122      -0.014983      -0.000163       0.097283      -0.033480       0.009420       0.029594      -0.136124      -0.263546      -0.095152      -0.028025       0.123177             11.747377      17.918428       2.528091      -0.372853       8.416657      -0.685476       8.907046          -0.000016
           64              O       2.652741       6.119893       0.192318      -0.696099      38.997743 0.57426096E+03  0.14028420E+05                                 9.054198                            7.364374       0.385273       2.140958                    0.997968      29.334356      77.622810       0.707967       0.354155      -1.143346      -0.037336      -0.037061       0.084955       0.099925      -0.021925       0.047305       0.039527      -0.063669      -0.010265      -0.081208       0.021708       0.059500             10.281343       8.158335       0.128616       1.378967       5.776614      -1.020810      16.909081          -0.000068
           65              O       5.877521       8.586747       0.838680      -0.697041      41.970922 0.60263436E+03  0.14922717E+05                                 9.609270                            7.603262       0.277012       2.101827                    0.997574      29.743866      79.635750       0.687598       0.359730      -1.137165      -0.071510       0.067830      -0.038077       0.105662      -0.013241      -0.048991      -0.011203       0.101545       0.162593      -0.082170      -0.008087       0.090257             11.360023       7.634565      -3.238894       2.788217      15.791405      -4.893011      10.654099          -0.000074
           66              O       6.279078       4.447937       2.170446      -0.704068      46.746636 0.74942520E+03  0.19646078E+05                                10.409153                            8.637478      -0.071495       1.978224                    0.996867      30.994686      86.083268       0.625866       0.373316      -1.123863      -0.014983      -0.096122       0.000163       0.097283      -0.033480      -0.029594      -0.009421       0.136124      -0.263545      -0.095152      -0.028025       0.123177             11.747381       8.416661       2.528095       0.685477      17.918434       0.372854       8.907047          -0.000016
           67              O       6.119893       2.652741       3.422682      -0.696098      38.997830 0.57426244E+03  0.14028467E+05                                 9.054215                            7.364387       0.385266       2.140956                    0.997968      29.334376      77.622916       0.707966       0.354156      -1.143346      -0.037061      -0.037336      -0.084955       0.099924      -0.021925      -0.039527      -0.047305       0.063670      -0.010264      -0.081208       0.021708       0.059500             10.281364       5.776623       0.128617       1.020812       8.158350      -1.378967      16.909119          -0.000067
           68              O       4.392479       1.683253       8.068680      -0.697041      41.970817 0.60263270E+03  0.14922664E+05                                 9.609251                            7.603249       0.277015       2.101829                    0.997574      29.743842      79.635637       0.687599       0.359730      -1.137165       0.071510      -0.067830      -0.038077       0.105662      -0.013240       0.048991       0.011203       0.101547       0.162589      -0.082170      -0.008087       0.090257             11.359998       7.634552      -3.238886      -2.788210      15.791365       4.892998      10.654077          -0.000075
           69              O       3.990922       5.822063       9.400446      -0.704069      46.746668 0.74942596E+03  0.19646103E+05                                10.409156                            8.637481      -0.071493       1.978224                    0.996867      30.994704      86.083316       0.625866       0.373316      -1.123864       0.014983       0.096122       0.000163       0.097283      -0.033480       0.029594       0.009420       0.136123      -0.263545      -0.095152      -0.028025       0.123176             11.747382       8.416665       2.528095      -0.685478      17.918432      -0.372856       8.907049          -0.000016
           70              O       4.150107       7.617259      10.652682      -0.696098      38.997752 0.57426110E+03  0.14028425E+05                                 9.054200                            7.364376       0.385269       2.140957                    0.997968      29.334356      77.622821       0.707967       0.354155      -1.143346       0.037061       0.037336      -0.084955       0.099925      -0.021925       0.039528       0.047305       0.063670      -0.010264      -0.081208       0.021708       0.059500             10.281347       5.776616       0.128616      -1.020810       8.158337       1.378968      16.909087          -0.000068
           71              O       8.586747       4.392479       4.453680      -0.697041      41.970939 0.60263467E+03  0.14922727E+05                                 9.609274                            7.603264       0.277011       2.101827                    0.997574      29.743869      79.635771       0.687598       0.359731      -1.137165       0.067830       0.071510      -0.038077       0.105662       0.013240      -0.011203       0.048990      -0.101545       0.162592      -0.082170      -0.008087       0.090257             11.360027      15.791414       3.238894      -4.893011       7.634567      -2.788216      10.654099          -0.000075
           72              O       4.447937       3.990922       5.785446      -0.704069      46.746719 0.74942681E+03  0.19646134E+05                                10.409171                            8.637492      -0.071501       1.978222                    0.996866      30.994709      86.083393       0.625865       0.373317      -1.123863      -0.096122       0.014983       0.000163       0.097283       0.033480      -0.009420       0.029594      -0.136124      -0.263545      -0.095152      -0.028025       0.123177             11.747402      17.918467      -2.528098       0.372856       8.416675      -0.685478       8.907063          -0.000015
           73              O       2.652741       4.150107       7.037682      -0.696099      38.997778 0.57426147E+03  0.14028436E+05                                 9.054202                            7.364377       0.385266       2.140956                    0.997968      29.334377      77.622875       0.707967       0.354155      -1.143346      -0.037336       0.037060      -0.084955       0.099924       0.021926      -0.047306       0.039527      -0.063670      -0.010264      -0.081209       0.021710       0.059500             10.281349       8.158338      -0.128616      -1.378970       5.776615      -1.020810      16.909093          -0.000068
           74              O       1.683253       5.877521      11.683680      -0.697041      41.970998 0.60263553E+03  0.14922754E+05                                 9.609285                            7.603271       0.277006       2.101825                    0.997574      29.743882      79.635834       0.687598       0.359731      -1.137165      -0.067830      -0.071510      -0.038077       0.105662       0.013241       0.011203      -0.048991      -0.101546       0.162593      -0.082171      -0.008087       0.090258             11.360043      15.791443       3.238900       4.893021       7.634575       2.788220      10.654111          -0.000074
           75              O       5.822063       6.279078      13.015446      -0.704069      46.746674 0.74942588E+03  0.19646102E+05                                10.409162                            8.637484      -0.071498       1.978223                    0.996867      30.994693      86.083312       0.625866       0.373316      -1.123863       0.096122      -0.014983       0.000162       0.097283       0.033480       0.009421      -0.029594      -0.136124      -0.263545      -0.095152      -0.028025       0.123177             11.747393      17.918456      -2.528098      -0.372858       8.416668       0.685478       8.907053          -0.000017
           76              O       7.617259       6.119893      14.267682      -0.696099      38.997737 0.57426077E+03  0.14028415E+05                                 9.054198                            7.364374       0.385271       2.140958                    0.997968      29.334348      77.622789       0.707967       0.354155      -1.143346       0.037337      -0.037061      -0.084955       0.099925       0.021924       0.047306      -0.039527      -0.063668      -0.010265      -0.081208       0.021708       0.059500             10.281345       8.158333      -0.128617       1.378964       5.776614       1.020811      16.909088          -0.000068

******************************************************
Auxiliary information for the entire system
The total spin magnetic moment of the unit cell is   -0.004014
The total net atomic charge of the unit cell is   0.000000
Accuracy of reproducing the electrostatic potential in the unit cell:
  The inner radius (bohr) =    5.0000
  The outer radius (bohr) =   12.0000
  Valid grid points have density less than (e/(bohr^3)) =    0.0001
  The number of valid grid points were=       113040
  The rms potential error without charges in kcal/mol is=      3.16800
  The rms potential error with partial charges in kcal/mol is=      1.29590
  The RRMSE value at monopole order=      0.40906
  The rms potential error with partial charges and cloud penetration in kcal/mol is=      1.27780
  The RRMSE value at monopole order with cloud penetration is=      0.40334
  The rms potential error with partial charges and atomic dipoles in kcal/mol is=      0.55975
  The RRMSE value at dipole order=      0.17669
  The rms potential error with partial charges, atomic dipoles and cloud penetration in kcal/mol is=      0.54006
  The RRMSE value at dipole order with cloud penetration=      0.17047

******************************************************
The electron densities and ab initio electrostatic potential were computed in VASP using the PBE functional and
projector augmented wave method. See the main text of the journal article for a description of computational details.
The atomic charges, dipoles, and quadrupoles were computed with the DDEC6 method as described in
(a) T. A. Manz and N. Gabaldon Limas, RSC Adv. 6 (2016) 47771-47801 DOI: 10.1039/c6ra04656h
(b) N. Gabaldon Limas and T. A. Manz, RSC Adv. 8 (2018) 2678-2707 DOI: 10.1039/c7ra11829e.
For each atom in the material, the electron cloud parameters were fit to the spherically averaged atom-in-material
electron density using radial positions for which this density was between 10^-4 and 10^-2 electrons per cubic bohr.
The polarizabilities, dispersion coefficients, and quantum Drude oscillator (QDO) parameters were fit using the MCLF method.
The magnetic structure of the system was optimized in VASP from the default ferromagnetic initial guess using spin polarization.
The atomic spin moments (ASMs) were computed on this optimized magnetic structure using the DDEC6 partition as inputs
to the method of T. A. Manz and D. S. Sholl, J. Chem. Theory Comput. 7 (2011) 4146-4164 DOI: 10.1021/ct200539n.
The RMSE and RRMSE were computed using a uniform grid with Ewald summation.
