# Supplementary material for: A collection of forcefield precursors for metal–organic frameworks
Source: RSC Adv. 2019 Nov 13;9(63):36492–507. doi: 10.1039/c9ra07327b (PMC9075174; doi:10.1039/c9ra07327b)
Supplement: RA-009-C9RA07327B-s4663 [file RA-009-C9RA07327B-s4663.xyz]

   76
jmolscript: load "" {1 1 1} spacegroup "x,y,z" unitcell [{     10.267000     0.000000     0.000000 }, {      0.000000    10.267000     0.000000 }, {      0.000000     0.000000    14.462000 }]
Er     8.753439     8.753439    12.654250     2.146354
Er     1.513458     1.513458     5.423250     2.146341
Er     1.513458     8.753439     1.807750     2.146335
Er     8.753439     1.513458     9.038750     2.146336
H      9.501082     4.535961    12.602187     0.130252
H      0.765918     5.731039     5.371187     0.130252
H      5.731039     9.501082     1.755687     0.130253
H      4.535961     0.765918     8.986687     0.130251
H      0.765918     4.535961     1.859813     0.130251
H      9.501082     5.731039     9.090813     0.130254
H      4.535961     9.501082    12.706313     0.130251
H      5.731039     0.765918     5.475313     0.130253
H      0.000000     1.052367     0.000000     0.113142
H      0.000000     9.214632     7.231000     0.113140
H      9.214632     0.000000     3.615500     0.113141
H      1.052367     0.000000    10.846500     0.113142
C      9.811145     4.072919    13.346980    -0.103693
C      9.817305     2.677634    13.344087    -0.027679
C      9.375824     1.889128    12.140849     0.689134
C      0.455855     6.194081     6.115980    -0.103689
C      0.449695     7.589366     6.113087    -0.027687
C      0.891176     8.377872     4.909849     0.689153
C      6.194081     9.811145     2.500480    -0.103688
C      7.589366     9.817305     2.497587    -0.027687
C      8.377872     9.375824     1.294349     0.689159
C      4.072919     0.455855     9.731480    -0.103692
C      2.677634     0.449695     9.728587    -0.027677
C      1.889128     0.891176     8.525349     0.689138
C      0.455855     4.072919     1.115020    -0.103692
C      0.449695     2.677634     1.117913    -0.027678
C      0.891176     1.889128     2.321151     0.689138
C      9.811145     6.194081     8.346020    -0.103690
C      9.817305     7.589366     8.348913    -0.027686
C      9.375824     8.377872     9.552151     0.689158
C      4.072919     9.811145    11.961520    -0.103692
C      2.677634     9.817305    11.964413    -0.027678
C      1.889128     9.375824    13.167651     0.689133
C      6.194081     0.455855     4.730520    -0.103690
C      7.589366     0.449695     4.733413    -0.027684
C      8.377872     0.891176     5.936651     0.689151
C      0.000000     4.775182     0.000000    -0.031856
C      0.000000     6.269030     0.000000     0.704787
C      0.000000     1.981531     0.000000    -0.112972
C      0.000000     5.491818     7.231000    -0.031843
C      0.000000     3.997970     7.231000     0.704796
C      0.000000     8.285469     7.231000    -0.112975
C      5.491818     0.000000     3.615500    -0.031843
C      3.997970     0.000000     3.615500     0.704796
C      8.285469     0.000000     3.615500    -0.112976
C      4.775182     0.000000    10.846500    -0.031857
C      6.269030     0.000000    10.846500     0.704788
C      1.981531     0.000000    10.846500    -0.112973
O      9.298822     2.478454    11.032481    -0.698036
O      9.528803     6.830635    13.619588    -0.696980
O      9.121203     0.698156    12.286915    -0.702726
O      0.968178     7.788546     3.801481    -0.698020
O      0.738197     3.436365     6.388589    -0.696973
O      1.145797     9.568844     5.055915    -0.702760
O      7.788546     9.298822     0.185981    -0.698042
O      3.436365     9.528803     2.773089    -0.696985
O      9.568844     9.121203     1.440415    -0.702755
O      2.478454     0.968178     7.416981    -0.698033
O      6.830635     0.738197    10.004088    -0.696958
O      0.698156     1.145797     8.671415    -0.702733
O      0.968178     2.478454     3.429519    -0.698032
O      0.738197     6.830635     0.842411    -0.696957
O      1.145797     0.698156     2.175085    -0.702733
O      9.298822     7.788546    10.660519    -0.698042
O      9.528803     3.436365     8.073411    -0.696986
O      9.121203     9.568844     9.406085    -0.702755
O      2.478454     9.298822    14.276019    -0.698036
O      6.830635     9.528803    11.688911    -0.696980
O      0.698156     9.121203    13.021585    -0.702726
O      7.788546     0.968178     7.045019    -0.698020
O      3.436365     0.738197     4.457911    -0.696974
O      9.568844     1.145797     5.790585    -0.702761

The following XYZ coordinates are in angstroms. Other properties are in atomic units.
The sperically averaged electron density of each atom fit to a function of the form exp(a - br)
eigen_1, eigen_2 and eigen_3 are the three eigenvalues of traceless quadrupole moment tensor
  atom number  atomic symbol              X              Y              Z     net charge C6 coefficient C8 coefficient C10 coefficient fluctuating dipole atomic polarizability isotropic forcefield polarizability              a              b squared Pearson coefficient          <r^3>          <r^4>         wp_QDO          m_QDO          q_QDO       dipole_x       dipole_y       dipole_z         dipole            Qxy            Qxz            Qyz     Q(x^2-y^2)  Q(3z^2 - R^2)        eigen_1        eigen_2        eigen_3 static polarizability      alpha(xx)      alpha(xy)      alpha(xz)      alpha(yy)      alpha(yz)      alpha(zz) atomic spin moment
            1             Er       8.753439       8.753439      12.654250       2.146354     103.619767 0.19107339E+04  0.57564277E+05                                14.507801                           11.676181       2.125508       2.476876                    0.999862      65.500415     143.040201       0.759837       0.267567      -1.343035      -0.005771      -0.005769       0.000001       0.008160       0.078904      -0.025383       0.025384      -0.000000      -0.396644      -0.142175      -0.002836       0.145011             17.382288      16.294083      -2.464841       1.371202      16.294090      -1.371202      19.558692          -0.000094
            2             Er       1.513458       1.513458       5.423250       2.146341     103.624694 0.19108500E+04  0.57568704E+05                                14.508273                           11.676560       2.124996       2.476709                    0.999862      65.501500     143.044154       0.759822       0.267568      -1.343032       0.005740       0.005739       0.000001       0.008117       0.079083       0.025387      -0.025386      -0.000001      -0.396747      -0.142220      -0.002987       0.145208             17.382837      16.294902      -2.464302      -1.371008      16.294901       1.371008      19.558708          -0.000097
            3             Er       1.513458       8.753439       1.807750       2.146335     103.622349 0.19107955E+04  0.57566625E+05                                14.508037                           11.676372       2.125328       2.476818                    0.999862      65.501159     143.042643       0.759830       0.267567      -1.343034       0.005778      -0.005743      -0.000006       0.008146      -0.079017      -0.025374      -0.025379       0.000037      -0.396690      -0.142192      -0.002940       0.145132             17.382562      16.294227       2.464568       1.370980      16.294748       1.371230      19.558711          -0.000085
            4             Er       8.753439       1.513458       9.038750       2.146336     103.622367 0.19107954E+04  0.57566619E+05                                14.508040                           11.676372       2.125325       2.476817                    0.999862      65.501145     143.042615       0.759830       0.267567      -1.343034      -0.005741       0.005779       0.000005       0.008146      -0.079017       0.025378       0.025375      -0.000037      -0.396689      -0.142191      -0.002941       0.145132             17.382569      16.294751       2.464576      -1.371230      16.294240      -1.370985      19.558716          -0.000095
            5              H       9.501082       4.535961      12.602187       0.130252       1.109682 0.81531464E+01  0.80116009E+02                                 1.744940                            1.650802      -1.134873       2.354638                    0.996736       3.417538       9.453654       0.497297       1.253418      -0.715338      -0.012162       0.020100      -0.033794       0.041158       0.001457       0.006453      -0.009032      -0.000110       0.019723      -0.011496      -0.001911       0.013406              1.776057       1.399508      -0.119653       0.234271       1.915040      -0.285628       2.013623          -0.000027
            6              H       0.765918       5.731039       5.371187       0.130252       1.109658 0.81529170E+01  0.80113117E+02                                 1.744910                            1.650775      -1.134846       2.354653                    0.996736       3.417489       9.453452       0.497303       1.253412      -0.715340       0.012163      -0.020102      -0.033794       0.041158       0.001457      -0.006454       0.009032      -0.000109       0.019724      -0.011496      -0.001911       0.013407              1.776026       1.399488      -0.119650      -0.234266       1.915004       0.285622       2.013587          -0.000026
            7              H       5.731039       9.501082       1.755687       0.130253       1.109666 0.81529920E+01  0.80114076E+02                                 1.744922                            1.650785      -1.134853       2.354649                    0.996736       3.417502       9.453516       0.497301       1.253416      -0.715339      -0.020102      -0.012162      -0.033793       0.041158      -0.001457       0.009032       0.006453       0.000110       0.019722      -0.011495      -0.001911       0.013406              1.776038       1.915017       0.119651       0.285625       1.399495       0.234268       2.013602          -0.000027
            8              H       4.535961       0.765918       8.986687       0.130251       1.109661 0.81529473E+01  0.80113516E+02                                 1.744916                            1.650780      -1.134845       2.354652                    0.996737       3.417497       9.453491       0.497302       1.253416      -0.715339       0.020100       0.012162      -0.033794       0.041158      -0.001457      -0.009033      -0.006453       0.000108       0.019725      -0.011496      -0.001911       0.013407              1.776032       1.915011       0.119650      -0.285622       1.399491      -0.234266       2.013592          -0.000026
            9              H       0.765918       4.535961       1.859813       0.130251       1.109664 0.81529745E+01  0.80113819E+02                                 1.744916                            1.650780      -1.134853       2.354648                    0.996736       3.417502       9.453495       0.497303       1.253411      -0.715340       0.012163       0.020100       0.033794       0.041158      -0.001457       0.006454       0.009032      -0.000108       0.019724      -0.011496      -0.001911       0.013407              1.776032       1.399491       0.119650       0.234266       1.915011       0.285622       2.013592          -0.000026
           10              H       9.501082       5.731039       9.090813       0.130254       1.109665 0.81529909E+01  0.80114133E+02                                 1.744928                            1.650791      -1.134851       2.354652                    0.996736       3.417504       9.453553       0.497297       1.253425      -0.715337      -0.012162      -0.020102       0.033794       0.041158      -0.001457      -0.006453      -0.009032      -0.000110       0.019721      -0.011495      -0.001911       0.013406              1.776045       1.399500       0.119652      -0.234270       1.915024      -0.285626       2.013610          -0.000027
           11              H       4.535961       9.501082      12.706313       0.130251       1.109677 0.81530990E+01  0.80115409E+02                                 1.744934                            1.650797      -1.134865       2.354643                    0.996736       3.417527       9.453609       0.497298       1.253417      -0.715339       0.020100      -0.012162       0.033794       0.041158       0.001457       0.009032      -0.006453       0.000109       0.019723      -0.011495      -0.001911       0.013406              1.776051       1.915033      -0.119652       0.285626       1.399504      -0.234270       2.013615          -0.000027
           12              H       5.731039       0.765918       5.475313       0.130253       1.109652 0.81528656E+01  0.80112499E+02                                 1.744906                            1.650771      -1.134841       2.354656                    0.996737       3.417479       9.453423       0.497303       1.253415      -0.715339      -0.020102       0.012163       0.033794       0.041159       0.001457      -0.009032       0.006454       0.000109       0.019724      -0.011496      -0.001911       0.013407              1.776021       1.914999      -0.119649      -0.285621       1.399485       0.234265       2.013581          -0.000026
           13              H       0.000000       1.052367       0.000000       0.113142       0.955414 0.69700163E+01  0.67765140E+02                                 1.738122                            1.646131      -1.538889       2.146023                    0.991781       4.060263      12.264176       0.432123       1.457895      -0.669426       0.000000      -0.034459       0.000000       0.034459      -0.000000      -0.005483      -0.000001      -0.007173      -0.001822      -0.007589       0.003699       0.003890              1.795939       1.386721      -0.000001       0.026242       2.377107      -0.000001       1.623988          -0.000022
           14              H       0.000000       9.214632       7.231000       0.113140       0.955416 0.69700394E+01  0.67765427E+02                                 1.738125                            1.646134      -1.538883       2.146025                    0.991781       4.060279      12.264234       0.432122       1.457895      -0.669426       0.000001       0.034459      -0.000000       0.034459      -0.000000       0.005482      -0.000000      -0.007173      -0.001819      -0.007588       0.003698       0.003890              1.795941       1.386724       0.000001      -0.026244       2.377106      -0.000001       1.623994          -0.000023
           15              H       9.214632       0.000000       3.615500       0.113141       0.955417 0.69700443E+01  0.67765485E+02                                 1.738125                            1.646134      -1.538883       2.146025                    0.991781       4.060280      12.264237       0.432123       1.457894      -0.669426       0.034459       0.000000       0.000000       0.034459      -0.000000       0.000001      -0.005482       0.007173      -0.001819      -0.007588       0.003698       0.003890              1.795941       2.377106       0.000001       0.000001       1.386724       0.026244       1.623994          -0.000023
           16              H       1.052367       0.000000      10.846500       0.113142       0.955415 0.69700226E+01  0.67765210E+02                                 1.738122                            1.646131      -1.538889       2.146023                    0.991781       4.060264      12.264176       0.432123       1.457894      -0.669426      -0.034459       0.000001      -0.000000       0.034459       0.000000       0.000001       0.005483       0.007173      -0.001822      -0.007589       0.003699       0.003890              1.795939       2.377106      -0.000001       0.000001       1.386721      -0.026242       1.623989          -0.000023
           17              C       9.811145       4.072919      13.346980      -0.103693      35.807537 0.42921041E+03  0.10079750E+05                                 9.536897                            6.982644      -0.077622       1.948471                    0.999418      29.330636      84.860363       0.612246       0.425991      -1.055932       0.009540      -0.009447       0.011502       0.017679      -0.002966      -0.018930      -0.024682       0.070734       0.015867      -0.050584       0.007151       0.043433             11.554973       5.345139       0.817262       1.967783      18.646312       2.872353      10.673468          -0.000090
           18              C       9.817305       2.677634      13.344087      -0.027679      38.322312 0.42230124E+03  0.97562211E+04                                 9.746771                            6.748699       0.192995       2.074062                    0.999341      26.622852      73.379577       0.655538       0.404435      -1.083010       0.014840       0.027629       0.038875       0.049948       0.004550      -0.007302      -0.017757       0.003705      -0.006826      -0.019490      -0.000827       0.020317             12.339774       5.717564       0.888829       3.073395      16.470408       3.261932      14.831350          -0.000023
           19              C       9.375824       1.889128      12.140849       0.689134      21.545802 0.22170065E+03  0.44808192E+04                                 7.282631                            5.387292      -0.226385       2.006759                    0.998969      21.407786      60.354916       0.617320       0.490914      -1.003918      -0.022419      -0.034036      -0.058695       0.071457      -0.043203      -0.040133      -0.018634       0.149770      -0.222278      -0.096453      -0.032842       0.129295              8.644388       4.668684       1.410861       1.471251       9.799830       1.609118      11.464649          -0.000033
           20              C       0.455855       6.194081       6.115980      -0.103689      35.807159 0.42920581E+03  0.10079608E+05                                 9.536813                            6.982596      -0.077599       1.948481                    0.999418      29.330435      84.859434       0.612250       0.425990      -1.055934      -0.009537       0.009446       0.011503       0.017677      -0.002969       0.018929       0.024684       0.070730       0.015854      -0.050583       0.007152       0.043431             11.554849       5.345095       0.817257      -1.967763      18.646080      -2.872313      10.673372          -0.000093
           21              C       0.449695       7.589366       6.113087      -0.027687      38.322556 0.42230426E+03  0.97563070E+04                                 9.746801                            6.748716       0.193009       2.074065                    0.999341      26.622957      73.379897       0.655538       0.404434      -1.083010      -0.014838      -0.027629       0.038879       0.049951       0.004553       0.007300       0.017756       0.003698      -0.006834      -0.019487      -0.000829       0.020316             12.339814       5.717575       0.888841      -3.073403      16.470443      -3.261964      14.831426          -0.000021
           22              C       0.891176       8.377872       4.909849       0.689153      21.545594 0.22169570E+03  0.44806974E+04                                 7.282615                            5.387255      -0.226365       2.006773                    0.998969      21.407528      60.354188       0.617318       0.490918      -1.003915       0.022428       0.034044      -0.058694       0.071463      -0.043201       0.040132       0.018635       0.149774      -0.222277      -0.096453      -0.032842       0.129295              8.644385       4.668657       1.410841      -1.471225       9.799824      -1.609035      11.464675          -0.000034
           23              C       6.194081       9.811145       2.500480      -0.103688      35.807143 0.42920592E+03  0.10079614E+05                                 9.536816                            6.982602      -0.077604       1.948479                    0.999418      29.330445      84.859547       0.612249       0.425991      -1.055933       0.009445       0.009540       0.011501       0.017678       0.002967       0.024684      -0.018931      -0.070729       0.015853      -0.050583       0.007150       0.043432             11.554844      18.646051      -0.817247      -2.872290       5.345097       1.967768      10.673384          -0.000096
           24              C       7.589366       9.817305       2.497587      -0.027687      38.322512 0.42230414E+03  0.97563042E+04                                 9.746797                            6.748719       0.193005       2.074064                    0.999341      26.622948      73.379886       0.655537       0.404435      -1.083010      -0.027629       0.014841       0.038877       0.049951      -0.004552       0.017756      -0.007300      -0.003698      -0.006825      -0.019487      -0.000829       0.020316             12.339797      16.470394      -0.888829      -3.261909       5.717581       3.073415      14.831415          -0.000020
           25              C       8.377872       9.375824       1.294349       0.689159      21.545482 0.22169500E+03  0.44806744E+04                                 7.282560                            5.387226      -0.226469       2.006739                    0.998969      21.407443      60.353663       0.617323       0.490914      -1.003918       0.034043      -0.022420      -0.058699       0.071464       0.043203       0.018635      -0.040133      -0.149768      -0.222280      -0.096454      -0.032840       0.129294              8.644307       9.799737      -1.410842      -1.609016       4.668637       1.471228      11.464546          -0.000034
           26              C       4.072919       0.455855       9.731480      -0.103692      35.807300 0.42920732E+03  0.10079654E+05                                 9.536841                            6.982610      -0.077594       1.948481                    0.999418      29.330497      84.859692       0.612249       0.425990      -1.055934      -0.009448      -0.009537       0.011503       0.017679       0.002965      -0.024682       0.018928      -0.070738       0.015869      -0.050585       0.007152       0.043433             11.554903      18.646202      -0.817263       2.872345       5.345111      -1.967767      10.673396          -0.000087
           27              C       2.677634       0.449695       9.728587      -0.027677      38.322080 0.42229854E+03  0.97561382E+04                                 9.746717                            6.748667       0.193016       2.074070                    0.999341      26.622756      73.379111       0.655541       0.404434      -1.083011       0.027629      -0.014836       0.038877       0.049948      -0.004551      -0.017757       0.007301      -0.003704      -0.006831      -0.019490      -0.000826       0.020317             12.339707      16.470331      -0.888830       3.261943       5.717527      -3.073360      14.831262          -0.000026
           28              C       1.889128       0.891176       8.525349       0.689138      21.545626 0.22169814E+03  0.44807572E+04                                 7.282603                            5.387269      -0.226325       2.006782                    0.998969      21.407675      60.354598       0.617320       0.490915      -1.003917      -0.034035       0.022427      -0.058695       0.071459       0.043202      -0.018634       0.040131      -0.149775      -0.222275      -0.096452      -0.032843       0.129295              8.644359       9.799790      -1.410839       1.609098       4.668656      -1.471224      11.464632          -0.000034
           29              C       0.455855       4.072919       1.115020      -0.103692      35.807341 0.42920785E+03  0.10079669E+05                                 9.536844                            6.982611      -0.077596       1.948480                    0.999418      29.330530      84.859784       0.612249       0.425990      -1.055934      -0.009537      -0.009448      -0.011503       0.017679       0.002966      -0.018927       0.024682       0.070737       0.015869      -0.050585       0.007154       0.043431             11.554908       5.345113      -0.817264       1.967768      18.646208      -2.872351      10.673404          -0.000092
           30              C       0.449695       2.677634       1.117913      -0.027678      38.322193 0.42229975E+03  0.97561756E+04                                 9.746746                            6.748683       0.193006       2.074066                    0.999341      26.622793      73.379314       0.655539       0.404435      -1.083010      -0.014836       0.027629      -0.038877       0.049949      -0.004551      -0.007302       0.017757       0.003705      -0.006830      -0.019490      -0.000826       0.020316             12.339747       5.717542      -0.888835       3.073372      16.470381      -3.261963      14.831317          -0.000022
           31              C       0.891176       1.889128       2.321151       0.689138      21.545627 0.22169809E+03  0.44807570E+04                                 7.282610                            5.387273      -0.226331       2.006780                    0.998969      21.407678      60.354649       0.617319       0.490916      -1.003916       0.022426      -0.034035       0.058695       0.071459       0.043202      -0.040131       0.018635       0.149775      -0.222277      -0.096453      -0.032843       0.129296              8.644369       4.668660      -1.410841       1.471226       9.799799      -1.609103      11.464647          -0.000034
           32              C       9.811145       6.194081       8.346020      -0.103690      35.807208 0.42920675E+03  0.10079640E+05                                 9.536832                            6.982611      -0.077603       1.948480                    0.999418      29.330467      84.859680       0.612248       0.425991      -1.055933       0.009540       0.009446      -0.011501       0.017678       0.002969       0.018930      -0.024683       0.070729       0.015853      -0.050582       0.007151       0.043432             11.554866       5.345105      -0.817248      -1.967772      18.646088       2.872294      10.673405          -0.000090
           33              C       9.817305       7.589366       8.348913      -0.027686      38.322463 0.42230348E+03  0.97562845E+04                                 9.746787                            6.748712       0.193012       2.074066                    0.999341      26.622926      73.379791       0.655538       0.404435      -1.083010       0.014841      -0.027629      -0.038877       0.049950      -0.004551       0.007300      -0.017756       0.003697      -0.006825      -0.019487      -0.000829       0.020316             12.339784       5.717576      -0.888826      -3.073411      16.470379       3.261903      14.831399          -0.000021
           34              C       9.375824       8.377872       9.552151       0.689158      21.545489 0.22169506E+03  0.44806764E+04                                 7.282564                            5.387228      -0.226469       2.006739                    0.998969      21.407452      60.353708       0.617323       0.490915      -1.003918      -0.022420       0.034043       0.058698       0.071464       0.043203       0.040133      -0.018635       0.149768      -0.222281      -0.096454      -0.032840       0.129294              8.644311       4.668639      -1.410843      -1.471228       9.799745       1.609017      11.464549          -0.000035
           35              C       4.072919       9.811145      11.961520      -0.103692      35.807435 0.42920912E+03  0.10079711E+05                                 9.536878                            6.982633      -0.077611       1.948475                    0.999418      29.330579      84.860129       0.612246       0.425991      -1.055933      -0.009447       0.009542      -0.011501       0.017679      -0.002966       0.024682       0.018930      -0.070734       0.015867      -0.050584       0.007151       0.043433             11.554947      18.646268       0.817261      -2.872349       5.345130      -1.967778      10.673444          -0.000087
           36              C       2.677634       9.817305      11.964413      -0.027678      38.322232 0.42230037E+03  0.97561950E+04                                 9.746754                            6.748689       0.193001       2.074064                    0.999341      26.622823      73.379445       0.655539       0.404435      -1.083010       0.027629       0.014840      -0.038874       0.049948       0.004551       0.017757       0.007302      -0.003704      -0.006827      -0.019490      -0.000827       0.020317             12.339749      16.470374       0.888827      -3.261925       5.717555      -3.073388      14.831319          -0.000027
           37              C       1.889128       9.375824      13.167651       0.689133      21.545826 0.22170096E+03  0.44808271E+04                                 7.282637                            5.387296      -0.226387       2.006758                    0.998969      21.407803      60.354981       0.617320       0.490914      -1.003918      -0.034036      -0.022418       0.058695       0.071457      -0.043203       0.018634       0.040134      -0.149771      -0.222278      -0.096454      -0.032842       0.129295              8.644394       9.799836       1.410863      -1.609118       4.668688      -1.471252      11.464659          -0.000032
           38              C       6.194081       0.455855       4.730520      -0.103690      35.807211 0.42920665E+03  0.10079632E+05                                 9.536820                            6.982601      -0.077600       1.948480                    0.999418      29.330458      84.859500       0.612250       0.425990      -1.055934       0.009446      -0.009535      -0.011503       0.017677      -0.002969      -0.024684      -0.018929      -0.070730       0.015855      -0.050584       0.007153       0.043431             11.554858      18.646098       0.817258       2.872319       5.345098       1.967763      10.673377          -0.000089
           39              C       7.589366       0.449695       4.733413      -0.027684      38.322439 0.42230284E+03  0.97562646E+04                                 9.746776                            6.748701       0.193015       2.074067                    0.999341      26.622911      73.379694       0.655539       0.404434      -1.083011      -0.027629      -0.014837      -0.038880       0.049951       0.004553      -0.017756      -0.007300      -0.003697      -0.006833      -0.019487      -0.000829       0.020316             12.339781      16.470394       0.888837       3.261951       5.717562       3.073395      14.831389          -0.000025
           40              C       8.377872       0.891176       5.936651       0.689151      21.545605 0.22169584E+03  0.44807011E+04                                 7.282620                            5.387258      -0.226367       2.006772                    0.998969      21.407539      60.354241       0.617317       0.490918      -1.003915       0.034044       0.022427       0.058694       0.071463      -0.043202      -0.018635      -0.040133      -0.149774      -0.222278      -0.096454      -0.032842       0.129296              8.644391       9.799830       1.410841       1.609035       4.668660       1.471226      11.464683          -0.000033
           41              C       0.000000       4.775182       0.000000      -0.031856      41.007913 0.42221031E+03  0.97414781E+04                                10.196412                            6.724565       0.119797       2.047205                    0.999288      26.668731      73.160700       0.660966       0.401634      -1.086242       0.000000      -0.050559      -0.000001       0.050559      -0.000001       0.006103      -0.000002       0.031768       0.028363      -0.020611       0.004143       0.016468             13.809943       5.725373      -0.000002       2.117231      24.719380       0.000015      10.985075          -0.000030
           42              C       0.000000       6.269030       0.000000       0.704787      23.289063 0.22356164E+03  0.45168741E+04                                 7.686611                            5.397903      -0.298614       1.985691                    0.998452      21.101685      59.010514       0.620271       0.488747      -1.007479      -0.000000       0.082970      -0.000004       0.082970       0.000001      -0.092710       0.000001       0.121970       0.155002      -0.086819      -0.049668       0.136486              9.780282       5.598505       0.000011       2.117902      16.366681       0.000029       7.375660          -0.000038
           43              C       0.000000       1.981531       0.000000      -0.112972      35.596256 0.47571132E+03  0.11527205E+05                                 9.697980                            7.500348      -0.267913       1.886331                    0.998897      30.457969      91.165625       0.570000       0.443456      -1.039539       0.000002       0.016354      -0.000000       0.016354      -0.000001      -0.041998      -0.000001       0.047584      -0.101833      -0.052797      -0.006820       0.059617             11.165916       5.858743      -0.000014       3.142213      12.318873      -0.000031      15.320132          -0.000054
           44              C       0.000000       5.491818       7.231000      -0.031843      41.007102 0.42220321E+03  0.97412725E+04                                10.196293                            6.724519       0.119800       2.047210                    0.999288      26.668445      73.159738       0.660967       0.401636      -1.086242       0.000001       0.050553       0.000001       0.050553       0.000000      -0.006107      -0.000001       0.031770       0.028365      -0.020612       0.004141       0.016472             13.809722       5.725304       0.000008      -2.117202      24.718911       0.000005      10.984950          -0.000027
           45              C       0.000000       3.997970       7.231000       0.704796      23.288353 0.22355643E+03  0.45167420E+04                                 7.686477                            5.397853      -0.298565       1.985718                    0.998452      21.101384      59.009485       0.620271       0.488749      -1.007478       0.000002      -0.082971       0.000002       0.082971      -0.000001       0.092710       0.000000       0.121959       0.154989      -0.086811      -0.049672       0.136483              9.780065       5.598391      -0.000007      -2.117822      16.366320       0.000025       7.375484          -0.000042
           46              C       0.000000       8.285469       7.231000      -0.112975      35.596522 0.47571563E+03  0.11527343E+05                                 9.698048                            7.500398      -0.267930       1.886324                    0.998897      30.458151      91.166496       0.569996       0.443458      -1.039538       0.000003      -0.016355       0.000001       0.016355       0.000001       0.041996      -0.000000       0.047576      -0.101831      -0.052795      -0.006816       0.059611             11.165999       5.858787       0.000012      -3.142255      12.318927      -0.000028      15.320283          -0.000052
           47              C       5.491818       0.000000       3.615500      -0.031843      41.007106 0.42220336E+03  0.97412763E+04                                10.196291                            6.724519       0.119795       2.047209                    0.999288      26.668453      73.159749       0.660967       0.401635      -1.086242       0.050554       0.000001      -0.000001       0.050554       0.000001       0.000001       0.006107      -0.031769       0.028366      -0.020612       0.004140       0.016472             13.809718      24.718907       0.000005      -0.000009       5.725303       2.117200      10.984944          -0.000028
           48              C       3.997970       0.000000       3.615500       0.704796      23.288380 0.22355670E+03  0.45167491E+04                                 7.686485                            5.397858      -0.298571       1.985716                    0.998452      21.101393      59.009526       0.620271       0.488750      -1.007477      -0.082971       0.000002      -0.000002       0.082971      -0.000001      -0.000001      -0.092711      -0.121959       0.154991      -0.086811      -0.049672       0.136483              9.780076      16.366341      -0.000007      -0.000024       5.598396       2.117824       7.375492          -0.000038
           49              C       8.285469       0.000000       3.615500      -0.112976      35.596562 0.47571630E+03  0.11527363E+05                                 9.698054                            7.500403      -0.267931       1.886324                    0.998897      30.458174      91.166579       0.569996       0.443458      -1.039538      -0.016355       0.000003      -0.000001       0.016355       0.000001       0.000000      -0.041995      -0.047576      -0.101832      -0.052795      -0.006816       0.059611             11.166007      12.318933       0.000012       0.000026       5.858791       3.142257      15.320296          -0.000051
           50              C       4.775182       0.000000      10.846500      -0.031857      41.007897 0.42221021E+03  0.97414756E+04                                10.196413                            6.724567       0.119799       2.047206                    0.999288      26.668722      73.160689       0.660966       0.401635      -1.086242      -0.050559       0.000001       0.000002       0.050559      -0.000002       0.000002      -0.006103      -0.031769       0.028364      -0.020612       0.004144       0.016468             13.809942      24.719380      -0.000003      -0.000019       5.725373      -2.117230      10.985073          -0.000032
           51              C       6.269030       0.000000      10.846500       0.704788      23.289004 0.22356106E+03  0.45168587E+04                                 7.686594                            5.397894      -0.298606       1.985695                    0.998452      21.101653      59.010375       0.620272       0.488747      -1.007479       0.082970      -0.000000       0.000004       0.082970       0.000001      -0.000001       0.092709      -0.121970       0.154999      -0.086818      -0.049667       0.136486              9.780258      16.366634       0.000007      -0.000027       5.598495      -2.117897       7.375645          -0.000042
           52              C       1.981531       0.000000      10.846500      -0.112973      35.596308 0.47571222E+03  0.11527233E+05                                 9.697994                            7.500359      -0.267916       1.886330                    0.998897      30.457993      91.165740       0.569999       0.443456      -1.039539       0.016353       0.000002       0.000001       0.016353      -0.000001       0.000001       0.041999      -0.047586      -0.101834      -0.052797      -0.006821       0.059618             11.165932      12.318890      -0.000014       0.000028       5.858751      -3.142218      15.320154          -0.000048
           53              O       9.298822       2.478454      11.032481      -0.698036      39.288317 0.57893717E+03  0.14170088E+05                                 9.100628                            7.393006       0.398344       2.143507                    0.997946      29.396475      77.839815       0.706843       0.354032      -1.143548       0.035246       0.035414       0.085169       0.098743      -0.021923      -0.038567      -0.049061       0.065593      -0.001376      -0.082598       0.023026       0.059573             10.350966       5.791339       0.152890       0.967727       8.165300      -1.346964      17.096260          -0.000059
           54              O       9.528803       6.830635      13.619588      -0.696980      42.376014 0.60588897E+03  0.15021608E+05                                 9.678885                            7.623946       0.273529       2.100985                    0.997411      29.741957      79.645996       0.686728       0.359748      -1.137296       0.072839      -0.066560       0.038759       0.106010      -0.014769      -0.048679      -0.013275       0.101552       0.160433      -0.083045      -0.006590       0.089634             11.502142       7.650005      -3.287697       2.789777      16.094680      -5.042696      10.761740          -0.000062
           55              O       9.121203       0.698156      12.286915      -0.702726      46.604124 0.74316697E+03  0.19442923E+05                                10.388441                            8.598785      -0.024992       1.993760                    0.997063      30.935729      85.857827       0.627497       0.373095      -1.123932       0.009206       0.096407      -0.002298       0.096872      -0.033369      -0.027653      -0.007580       0.140952      -0.259986      -0.092773      -0.031588       0.124361             11.753324       8.419066       2.654297       0.691437      17.956802       0.394892       8.884104          -0.000017
           56              O       0.968178       7.788546       3.801481      -0.698020      39.287964 0.57892131E+03  0.14169605E+05                                 9.100600                            7.392918       0.398154       2.143458                    0.997948      29.396024      77.838414       0.706845       0.354033      -1.143547      -0.035230      -0.035399       0.085167       0.098731      -0.021920       0.038558       0.049044       0.065580      -0.001321      -0.082575       0.023016       0.059559             10.351000       5.791263       0.152854      -0.967680       8.165204       1.347041      17.096533          -0.000059
           57              O       0.738197       3.436365       6.388589      -0.696973      42.374895 0.60587819E+03  0.15021275E+05                                 9.678721                            7.623880       0.273840       2.101084                    0.997408      29.741811      79.645445       0.686731       0.359748      -1.137296      -0.072833       0.066541       0.038762       0.105995      -0.014756       0.048682       0.013272       0.101531       0.160425      -0.083028      -0.006604       0.089633             11.501892       7.649758      -3.287458      -2.789558      16.094468       5.042494      10.761450          -0.000062
           58              O       1.145797       9.568844       5.055915      -0.702760      46.606718 0.74320453E+03  0.19444161E+05                                10.388790                            8.598978      -0.025016       1.993736                    0.997066      30.936592      85.860925       0.627493       0.373093      -1.123933      -0.009170      -0.096426      -0.002300       0.096888      -0.033335       0.027667       0.007567       0.141048      -0.259942      -0.092758      -0.031630       0.124388             11.753774       8.419215       2.654341      -0.691425      17.957785      -0.394734       8.884321          -0.000017
           59              O       7.788546       9.298822       0.185981      -0.698042      39.288346 0.57893095E+03  0.14169894E+05                                 9.100630                            7.392961       0.398284       2.143493                    0.997944      29.396344      77.839291       0.706846       0.354031      -1.143549      -0.035412       0.035244       0.085179       0.098751       0.021921       0.049060      -0.038559      -0.065594      -0.001423      -0.082594       0.023030       0.059564             10.351014       8.165230      -0.152874       1.347059       5.791326       0.967767      17.096486          -0.000058
           60              O       3.436365       9.528803       2.773089      -0.696985      42.375219 0.60588772E+03  0.15021557E+05                                 9.678712                            7.623898       0.273835       2.101073                    0.997409      29.742163      79.646262       0.686736       0.359744      -1.137300       0.066550       0.072845       0.038760       0.106007       0.014755       0.013259      -0.048692      -0.101543       0.160457      -0.083034      -0.006615       0.089649             11.501850      16.094275       3.287500       5.042395       7.649836       2.789606      10.761440          -0.000063
           61              O       9.568844       9.121203       1.440415      -0.702755      46.605107 0.74317638E+03  0.19443214E+05                                10.388512                            8.598784      -0.024924       1.993774                    0.997065      30.936069      85.858638       0.627504       0.373090      -1.123936      -0.096423       0.009196      -0.002305       0.096888       0.033353       0.007569      -0.027663      -0.141026      -0.259943      -0.092759      -0.031626       0.124385             11.753422      17.957141      -2.654376      -0.394765       8.419058       0.691411       8.884067          -0.000018
           62              O       2.478454       0.968178       7.416981      -0.698033      39.288255 0.57893379E+03  0.14169986E+05                                 9.100627                            7.392988       0.398276       2.143487                    0.997946      29.396379      77.839543       0.706843       0.354032      -1.143548       0.035410      -0.035229       0.085168       0.098734       0.021920      -0.049054       0.038560      -0.065589      -0.001366      -0.082587       0.023023       0.059564             10.350983       8.165305      -0.152872      -1.346948       5.791294      -0.967640      17.096349          -0.000059
           63              O       6.830635       0.738197      10.004088      -0.696958      42.375556 0.60587713E+03  0.15021258E+05                                 9.678882                            7.623920       0.273527       2.100994                    0.997413      29.741543      79.645026       0.686722       0.359752      -1.137292      -0.066541      -0.072835       0.038766       0.105997       0.014771      -0.013293       0.048666      -0.101496       0.160393      -0.083020      -0.006587       0.089607             11.502169      16.094843       3.287653      -5.042790       7.649921      -2.789728      10.761742          -0.000062
           64              O       0.698156       1.145797       8.671415      -0.702733      46.605793 0.74319694E+03  0.19443927E+05                                10.388724                            8.598988      -0.025129       1.993708                    0.997063      30.936289      85.860211       0.627486       0.373097      -1.123928       0.096409      -0.009186      -0.002296       0.096873       0.033363      -0.007576       0.027654      -0.140984      -0.259972      -0.092767      -0.031604       0.124371             11.753676      17.957426      -2.654260       0.394855       8.419229      -0.691451       8.884374          -0.000017
           65              O       0.968178       2.478454       3.429519      -0.698032      39.288248 0.57893358E+03  0.14169980E+05                                 9.100628                            7.392988       0.398275       2.143487                    0.997946      29.396366      77.839516       0.706843       0.354032      -1.143548      -0.035228       0.035410      -0.085168       0.098734       0.021920      -0.038559       0.049054       0.065591      -0.001368      -0.082587       0.023023       0.059564             10.350986       5.791295      -0.152872       0.967641       8.165304       1.346947      17.096359          -0.000058
           66              O       0.738197       6.830635       0.842411      -0.696957      42.375459 0.60587540E+03  0.15021204E+05                                 9.678863                            7.623906       0.273522       2.100992                    0.997413      29.741528      79.644947       0.686723       0.359752      -1.137292      -0.072835      -0.066541      -0.038765       0.105997       0.014771      -0.048665       0.013293       0.101497       0.160393      -0.083020      -0.006586       0.089605             11.502145       7.649908       3.287648       2.789722      16.094809       5.042778      10.761718          -0.000064
           67              O       1.145797       0.698156       2.175085      -0.702733      46.605816 0.74319731E+03  0.19443939E+05                                10.388729                            8.598991      -0.025130       1.993708                    0.997063      30.936293      85.860238       0.627486       0.373097      -1.123928      -0.009186       0.096409       0.002296       0.096873       0.033362      -0.027654       0.007577       0.140984      -0.259971      -0.092767      -0.031604       0.124371             11.753683       8.419231      -2.654261       0.691452      17.957439      -0.394857       8.884378          -0.000018
           68              O       9.298822       7.788546      10.660519      -0.698042      39.288483 0.57893326E+03  0.14169966E+05                                 9.100657                            7.392981       0.398281       2.143492                    0.997944      29.396368      77.839432       0.706844       0.354032      -1.143549       0.035244      -0.035412      -0.085179       0.098750       0.021921       0.038559      -0.049060       0.065594      -0.001423      -0.082594       0.023030       0.059564             10.351046       5.791341      -0.152875      -0.967769       8.165256      -1.347061      17.096543          -0.000059
           69              O       9.528803       3.436365       8.073411      -0.696986      42.375440 0.60589128E+03  0.15021670E+05                                 9.678757                            7.623930       0.273832       2.101072                    0.997409      29.742198      79.646479       0.686734       0.359745      -1.137300       0.072845       0.066550      -0.038760       0.106008       0.014754       0.048691      -0.013259       0.101542       0.160458      -0.083034      -0.006614       0.089648             11.501908       7.649867       3.287518      -2.789619      16.094370      -5.042423      10.761488          -0.000061
           70              O       9.121203       9.568844       9.406085      -0.702755      46.605119 0.74317649E+03  0.19443218E+05                                10.388513                            8.598784      -0.024923       1.993774                    0.997065      30.936073      85.858648       0.627504       0.373090      -1.123936       0.009196      -0.096424       0.002304       0.096888       0.033353       0.027663      -0.007570       0.141026      -0.259943      -0.092758      -0.031626       0.124384             11.753425       8.419058      -2.654377      -0.691409      17.957149       0.394760       8.884067          -0.000017
           71              O       2.478454       9.298822      14.276019      -0.698036      39.288307 0.57893704E+03  0.14170083E+05                                 9.100625                            7.393004       0.398340       2.143505                    0.997946      29.396485      77.839836       0.706843       0.354031      -1.143548       0.035414       0.035247      -0.085168       0.098743      -0.021923       0.049061       0.038567      -0.065592      -0.001376      -0.082598       0.023026       0.059572             10.350961       8.165297       0.152890       1.346965       5.791337      -0.967725      17.096249          -0.000059
           72              O       6.830635       9.528803      11.688911      -0.696980      42.375969 0.60588816E+03  0.15021584E+05                                 9.678881                            7.623944       0.273535       2.100987                    0.997411      29.741933      79.645934       0.686728       0.359748      -1.137296      -0.066560       0.072839      -0.038759       0.106009      -0.014769       0.013275       0.048678      -0.101552       0.160433      -0.083045      -0.006589       0.089634             11.502136      16.094671      -3.287697       5.042691       7.650005      -2.789776      10.761731          -0.000062
           73              O       0.698156       9.121203      13.021585      -0.702726      46.604125 0.74316707E+03  0.19442926E+05                                10.388441                            8.598785      -0.024991       1.993761                    0.997063      30.935731      85.857836       0.627497       0.373095      -1.123932       0.096407       0.009206       0.002298       0.096872      -0.033368       0.007580       0.027653      -0.140951      -0.259986      -0.092773      -0.031588       0.124361             11.753323      17.956796       2.654298      -0.394889       8.419068      -0.691437       8.884104          -0.000017
           74              O       7.788546       0.968178       7.045019      -0.698020      39.288082 0.57892334E+03  0.14169669E+05                                 9.100622                            7.392935       0.398150       2.143456                    0.997948      29.396049      77.838546       0.706844       0.354033      -1.143547      -0.035399      -0.035231      -0.085167       0.098731      -0.021919      -0.049043      -0.038559      -0.065577      -0.001319      -0.082574       0.023014       0.059560             10.351027       8.165225       0.152855      -1.347044       5.791277       0.967684      17.096580          -0.000058
           75              O       3.436365       0.738197       4.457911      -0.696974      42.374906 0.60587839E+03  0.15021281E+05                                 9.678719                            7.623879       0.273838       2.101083                    0.997408      29.741826      79.645477       0.686731       0.359747      -1.137296       0.066541      -0.072833      -0.038762       0.105995      -0.014756      -0.013272      -0.048682      -0.101531       0.160426      -0.083028      -0.006604       0.089633             11.501891      16.094470      -3.287458      -5.042493       7.649757       2.789556      10.761447          -0.000063
           76              O       9.568844       1.145797       5.790585      -0.702761      46.606707 0.74320434E+03  0.19444155E+05                                10.388789                            8.598977      -0.025019       1.993735                    0.997066      30.936588      85.860914       0.627493       0.373093      -1.123933      -0.096426      -0.009171       0.002300       0.096888      -0.033335      -0.007567      -0.027667      -0.141047      -0.259941      -0.092757      -0.031630       0.124387             11.753771      17.957779       2.654339       0.394729       8.419214       0.691424       8.884320          -0.000018

******************************************************
Auxiliary information for the entire system
The total spin magnetic moment of the unit cell is   -0.003446
The total net atomic charge of the unit cell is   -0.000001
Accuracy of reproducing the electrostatic potential in the unit cell:
  The inner radius (bohr) =    5.0000
  The outer radius (bohr) =   12.0000
  Valid grid points have density less than (e/(bohr^3)) =    0.0001
  The number of valid grid points were=       113204
  The rms potential error without charges in kcal/mol is=      2.94737
  The rms potential error with partial charges in kcal/mol is=      1.27782
  The RRMSE value at monopole order=      0.43355
  The rms potential error with partial charges and cloud penetration in kcal/mol is=      1.25991
  The RRMSE value at monopole order with cloud penetration is=      0.42747
  The rms potential error with partial charges and atomic dipoles in kcal/mol is=      0.56172
  The RRMSE value at dipole order=      0.19058
  The rms potential error with partial charges, atomic dipoles and cloud penetration in kcal/mol is=      0.54191
  The RRMSE value at dipole order with cloud penetration=      0.18386

******************************************************
The electron densities and ab initio electrostatic potential were computed in VASP using the PBE functional and
projector augmented wave method. See the main text of the journal article for a description of computational details.
The atomic charges, dipoles, and quadrupoles were computed with the DDEC6 method as described in
(a) T. A. Manz and N. Gabaldon Limas, RSC Adv. 6 (2016) 47771-47801 DOI: 10.1039/c6ra04656h
(b) N. Gabaldon Limas and T. A. Manz, RSC Adv. 8 (2018) 2678-2707 DOI: 10.1039/c7ra11829e.
For each atom in the material, the electron cloud parameters were fit to the spherically averaged atom-in-material
electron density using radial positions for which this density was between 10^-4 and 10^-2 electrons per cubic bohr.
The polarizabilities, dispersion coefficients, and quantum Drude oscillator (QDO) parameters were fit using the MCLF method.
The magnetic structure of the system was optimized in VASP from the default ferromagnetic initial guess using spin polarization.
The atomic spin moments (ASMs) were computed on this optimized magnetic structure using the DDEC6 partition as inputs
to the method of T. A. Manz and D. S. Sholl, J. Chem. Theory Comput. 7 (2011) 4146-4164 DOI: 10.1021/ct200539n.
The RMSE and RRMSE were computed using a uniform grid with Ewald summation.
