# Supplementary material for: A collection of forcefield precursors for metal–organic frameworks
Source: RSC Adv. 2019 Nov 13;9(63):36492–507. doi: 10.1039/c9ra07327b (PMC9075174; doi:10.1039/c9ra07327b)
Supplement: RA-009-C9RA07327B-s4664 [file RA-009-C9RA07327B-s4664.xyz]

   76
jmolscript: load "" {1 1 1} spacegroup "x,y,z" unitcell [{     10.240000     0.000000     0.000000 }, {      0.000000    10.240000     0.000000 }, {      0.000000     0.000000    14.420000 }]
Yb     3.606016     6.633984    12.617500     1.342566
Yb     6.633984     3.606016     5.407500     1.342570
Yb     3.606016     3.606016     9.012500     1.342564
Yb     6.633984     6.633984     1.802500     1.342564
H      4.353024     0.604160    12.558378     0.131906
H      5.886976     9.635840     5.348378     0.131907
H      9.635840     4.353024     8.953378     0.131906
H      0.604160     5.886976     1.743378     0.131906
H      5.886976     0.604160     1.861622     0.131907
H      4.353024     9.635840     9.071622     0.131907
H      0.604160     4.353024     5.466622     0.131907
H      9.635840     5.886976    12.676622     0.131906
H      5.120000     4.084736     0.000000     0.120999
H      5.120000     6.155264     7.210000     0.120999
H      6.155264     5.120000    10.815000     0.120999
H      4.084736     5.120000     3.605000     0.120999
C      4.208640     3.254272    12.098380     0.612316
C      4.663296     1.067008    13.302450    -0.107921
C      4.674560     2.455552    13.303892    -0.016688
C      6.031360     6.985728     4.888380     0.612317
C      5.576704     9.172992     6.092450    -0.107921
C      5.565440     7.784448     6.093892    -0.016690
C      6.985728     4.208640     8.493380     0.612326
C      9.172992     4.663296     9.697450    -0.107922
C      7.784448     4.674560     9.698892    -0.016691
C      3.254272     6.031360     1.283380     0.612316
C      1.067008     5.576704     2.487450    -0.107922
C      2.455552     5.565440     2.488892    -0.016689
C      6.031360     3.254272     2.321620     0.612320
C      5.576704     1.067008     1.117550    -0.107920
C      5.565440     2.455552     1.116108    -0.016691
C      4.208640     6.985728     9.531620     0.612318
C      4.663296     9.172992     8.327550    -0.107922
C      4.674560     7.784448     8.326108    -0.016689
C      3.254272     4.208640     5.926620     0.612319
C      1.067008     4.663296     4.722550    -0.107921
C      2.455552     4.674560     4.721108    -0.016690
C      6.985728     6.031360    13.136620     0.612318
C      9.172992     5.576704    11.932550    -0.107922
C      7.784448     5.565440    11.931108    -0.016689
C      5.120000     9.097216     0.000000     0.611227
C      5.120000     0.365568     0.000000    -0.008808
C      5.120000     3.154944     0.000000    -0.116146
C      5.120000     1.142784     7.210000     0.611226
C      5.120000     9.874432     7.210000    -0.008808
C      5.120000     7.085056     7.210000    -0.116146
C      1.142784     5.120000    10.815000     0.611227
C      9.874432     5.120000    10.815000    -0.008806
C      7.085056     5.120000    10.815000    -0.116147
C      9.097216     5.120000     3.605000     0.611229
C      0.365568     5.120000     3.605000    -0.008810
C      3.154944     5.120000     3.605000    -0.116147
O      4.363264     8.540160    13.574988    -0.526650
O      3.969024     4.442112    12.259884    -0.524140
O      4.146176     2.660352    10.993808    -0.543740
O      5.876736     1.699840     6.364988    -0.526650
O      6.270976     5.797888     5.049884    -0.524143
O      6.093824     7.579648     3.783808    -0.543740
O      1.699840     4.363264     9.969988    -0.526647
O      5.797888     3.969024     8.654884    -0.524146
O      7.579648     4.146176     7.388808    -0.543750
O      8.540160     5.876736     2.759988    -0.526647
O      4.442112     6.270976     1.444884    -0.524140
O      2.660352     6.093824     0.178808    -0.543741
O      5.876736     8.540160     0.845012    -0.526646
O      6.270976     4.442112     2.160116    -0.524142
O      6.093824     2.660352     3.426192    -0.543745
O      4.363264     1.699840     8.055012    -0.526645
O      3.969024     5.797888     9.370116    -0.524142
O      4.146176     7.579648    10.636192    -0.543743
O      8.540160     4.363264     4.450012    -0.526651
O      4.442112     3.969024     5.765116    -0.524145
O      2.660352     4.146176     7.031192    -0.543742
O      1.699840     5.876736    11.660012    -0.526648
O      5.797888     6.270976    12.975116    -0.524143
O      7.579648     6.093824    14.241192    -0.543741

The following XYZ coordinates are in angstroms. Other properties are in atomic units.
The sperically averaged electron density of each atom fit to a function of the form exp(a - br)
eigen_1, eigen_2 and eigen_3 are the three eigenvalues of traceless quadrupole moment tensor
  atom number  atomic symbol              X              Y              Z     net charge C6 coefficient C8 coefficient C10 coefficient fluctuating dipole atomic polarizability isotropic forcefield polarizability              a              b squared Pearson coefficient          <r^3>          <r^4>         wp_QDO          m_QDO          q_QDO       dipole_x       dipole_y       dipole_z         dipole            Qxy            Qxz            Qyz     Q(x^2-y^2)  Q(3z^2 - R^2)        eigen_1        eigen_2        eigen_3 static polarizability      alpha(xx)      alpha(xy)      alpha(xz)      alpha(yy)      alpha(yz)      alpha(zz) atomic spin moment
            1             Yb       3.606016       6.633984      12.617500       1.342566     197.723151 0.41873429E+04  0.15691151E+06                                24.358412                           19.226381       0.019706       1.770643                    0.999326      79.265506     207.476557       0.493744       0.331046      -1.245646      -0.024922       0.024922      -0.000000       0.035245      -0.108409      -0.029477      -0.029477      -0.000001      -0.365086      -0.140411      -0.028845       0.169257             29.468451      27.030228       4.064036       2.830158      27.030216       2.830160      34.344910           0.014271
            2             Yb       6.633984       3.606016       5.407500       1.342570     197.723744 0.41873541E+04  0.15691205E+06                                24.358465                           19.226413       0.019706       1.770643                    0.999326      79.265555     207.476809       0.493744       0.331046      -1.245646       0.024923      -0.024923       0.000000       0.035246      -0.108409       0.029479       0.029479       0.000001      -0.365101      -0.140417      -0.028842       0.169259             29.468527      27.030282       4.064057      -2.830170      27.030282      -2.830170      34.345017           0.014288
            3             Yb       3.606016       3.606016       9.012500       1.342564     197.724039 0.41873645E+04  0.15691255E+06                                24.358495                           19.226441       0.019700       1.770641                    0.999326      79.265639     207.477160       0.493743       0.331046      -1.245646      -0.024923      -0.024922       0.000000       0.035246       0.108409       0.029475      -0.029477      -0.000000      -0.365086      -0.140410      -0.028847       0.169257             29.468556      27.030334      -4.064052      -2.830170      27.030304       2.830167      34.345031           0.014277
            4             Yb       6.633984       6.633984       1.802500       1.342564     197.723616 0.41873541E+04  0.15691205E+06                                24.358457                           19.226413       0.019704       1.770642                    0.999326      79.265570     207.476863       0.493743       0.331046      -1.245646       0.024921       0.024922      -0.000000       0.035245       0.108409      -0.029477       0.029476       0.000000      -0.365085      -0.140411      -0.028846       0.169257             29.468509      27.030267      -4.064047       2.830168      27.030272      -2.830164      34.344989           0.014272
            5              H       4.353024       0.604160      12.558378       0.131906       1.111511 0.81373180E+01  0.79735078E+02                                 1.728905                            1.635123      -1.176055       2.334848                    0.996543       3.398109       9.315269       0.507326       1.232113      -0.720092      -0.013112      -0.020344      -0.033745       0.041528      -0.000122       0.006471       0.011228       0.003109       0.015832      -0.012907      -0.001690       0.014598              1.760075       1.388341       0.119761       0.231127       1.898277       0.285974       1.993608           0.000507
            6              H       5.886976       9.635840       5.348378       0.131907       1.111509 0.81373088E+01  0.79735019E+02                                 1.728909                            1.635126      -1.176055       2.334849                    0.996543       3.398108       9.315289       0.507323       1.232120      -0.720090       0.013112       0.020344      -0.033745       0.041528      -0.000122      -0.006471      -0.011228       0.003109       0.015832      -0.012907      -0.001690       0.014597              1.760079       1.388343       0.119761      -0.231128       1.898282      -0.285975       1.993613           0.000507
            7              H       9.635840       4.353024       8.953378       0.131906       1.111520 0.81374101E+01  0.79736227E+02                                 1.728916                            1.635133      -1.176070       2.334839                    0.996543       3.398130       9.315349       0.507324       1.232114      -0.720091       0.020345      -0.013112      -0.033745       0.041528       0.000122      -0.011229       0.006471      -0.003110       0.015829      -0.012908      -0.001690       0.014598              1.760087       1.898291      -0.119762      -0.285976       1.388348       0.231129       1.993621           0.000510
            8              H       0.604160       5.886976       1.743378       0.131906       1.111505 0.81372712E+01  0.79734555E+02                                 1.728905                            1.635123      -1.176052       2.334851                    0.996543       3.398100       9.315260       0.507324       1.232120      -0.720090      -0.020344       0.013112      -0.033746       0.041528       0.000122       0.011228      -0.006471      -0.003109       0.015832      -0.012907      -0.001691       0.014597              1.760075       1.898277      -0.119761       0.285974       1.388341      -0.231127       1.993608           0.000508
            9              H       5.886976       0.604160       1.861622       0.131907       1.111517 0.81373740E+01  0.79735781E+02                                 1.728912                            1.635129      -1.176063       2.334843                    0.996543       3.398121       9.315318       0.507325       1.232114      -0.720091       0.013112      -0.020345       0.033745       0.041528       0.000122       0.006471      -0.011229       0.003109       0.015830      -0.012907      -0.001690       0.014597              1.760083       1.388345      -0.119761       0.231129       1.898286      -0.285976       1.993616           0.000507
           10              H       4.353024       9.635840       9.071622       0.131907       1.111508 0.81372961E+01  0.79734839E+02                                 1.728905                            1.635123      -1.176058       2.334847                    0.996543       3.398105       9.315268       0.507325       1.232117      -0.720091      -0.013112       0.020344       0.033746       0.041528       0.000122      -0.006471       0.011228       0.003110       0.015832      -0.012907      -0.001690       0.014598              1.760075       1.388341      -0.119761      -0.231127       1.898278       0.285974       1.993608           0.000507
           11              H       0.604160       4.353024       5.466622       0.131907       1.111510 0.81373176E+01  0.79735151E+02                                 1.728911                            1.635129      -1.176058       2.334848                    0.996543       3.398111       9.315309       0.507322       1.232123      -0.720090      -0.020344      -0.013112       0.033745       0.041528      -0.000122      -0.011228      -0.006471      -0.003110       0.015832      -0.012907      -0.001690       0.014597              1.760082       1.898286       0.119761      -0.285975       1.388345      -0.231129       1.993616           0.000510
           12              H       9.635840       5.886976      12.676622       0.131906       1.111511 0.81373200E+01  0.79735090E+02                                 1.728904                            1.635122      -1.176051       2.334849                    0.996543       3.398110       9.315267       0.507327       1.232112      -0.720092       0.020344       0.013112       0.033745       0.041528      -0.000121       0.011228       0.006471      -0.003109       0.015831      -0.012907      -0.001691       0.014597              1.760074       1.898276       0.119761       0.285974       1.388340       0.231127       1.993607           0.000506
           13              H       5.120000       4.084736       0.000000       0.120999       0.929649 0.67273475E+01  0.64850534E+02                                 1.711773                            1.621440      -1.522474       2.159761                    0.992320       3.980833      11.986135       0.433558       1.465511      -0.668332      -0.000000       0.035600      -0.000000       0.035600      -0.000000      -0.003238      -0.000000      -0.010760      -0.009673      -0.006746      -0.000246       0.006992              1.768054       1.366763      -0.000000       0.025128       2.339247      -0.000000       1.598151           0.000490
           14              H       5.120000       6.155264       7.210000       0.120999       0.929645 0.67273194E+01  0.64850204E+02                                 1.711770                            1.621437      -1.522473       2.159762                    0.992320       3.980826      11.986114       0.433558       1.465513      -0.668332       0.000000      -0.035600       0.000000       0.035600      -0.000000       0.003238      -0.000000      -0.010759      -0.009673      -0.006746      -0.000246       0.006992              1.768051       1.366762      -0.000000      -0.025128       2.339243      -0.000000       1.598149           0.000492
           15              H       6.155264       5.120000      10.815000       0.120999       0.929655 0.67274015E+01  0.64851178E+02                                 1.711778                            1.621445      -1.522477       2.159758                    0.992320       3.980849      11.986191       0.433558       1.465508      -0.668332      -0.035600       0.000000       0.000000       0.035600      -0.000000      -0.000000      -0.003239       0.010759      -0.009673      -0.006746      -0.000246       0.006992              1.768060       2.339256      -0.000000      -0.000000       1.366767       0.025128       1.598157           0.000491
           16              H       4.084736       5.120000       3.605000       0.120999       0.929645 0.67273168E+01  0.64850171E+02                                 1.711770                            1.621437      -1.522474       2.159761                    0.992320       3.980825      11.986109       0.433558       1.465513      -0.668332       0.035600       0.000000      -0.000000       0.035600       0.000000      -0.000000       0.003238       0.010759      -0.009673      -0.006746      -0.000246       0.006992              1.768051       2.339242       0.000000      -0.000000       1.366761      -0.025128       1.598149           0.000491
           17              C       4.208640       3.254272      12.098380       0.612316      22.735571 0.23697763E+03  0.48444806E+04                                 7.423892                            5.492678      -0.004800       2.069314                    0.999521      21.784846      60.716127       0.627587       0.477411      -1.016277      -0.021183       0.030766      -0.050377       0.062715       0.039833      -0.028952       0.004384       0.135561      -0.168206      -0.068144      -0.042826       0.110970              8.794305       4.720351      -1.432691       1.455909      10.051728      -1.475148      11.610837           0.000893
           18              C       4.663296       1.067008      13.302450      -0.107921      35.820185 0.43155299E+03  0.10154973E+05                                 9.551867                            7.019918      -0.103581       1.939396                    0.999454      29.479970      85.553623       0.607855       0.428214      -1.053894       0.007036       0.010302       0.013410       0.018315       0.003878      -0.023456       0.028765       0.093468      -0.004782      -0.061916       0.004435       0.057481             11.516638       5.350888      -0.775023       1.963490      18.537147      -2.755051      10.661879           0.016325
           19              C       4.674560       2.455552      13.303892      -0.016688      38.064175 0.42452253E+03  0.98241149E+04                                 9.706877                            6.776704       0.152586       2.057717                    0.999372      26.719391      73.798745       0.652448       0.405665      -1.081780       0.015513      -0.027092       0.037324       0.048659      -0.001708      -0.010942       0.013998       0.012499      -0.010505      -0.019638       0.001010       0.018628             12.208763       5.689349      -0.840616       3.008648      16.405304      -3.098413      14.531635           0.028594
           20              C       6.031360       6.985728       4.888380       0.612317      22.735558 0.23697748E+03  0.48444765E+04                                 7.423886                            5.492675      -0.004792       2.069316                    0.999521      21.784841      60.716095       0.627588       0.477410      -1.016277       0.021183      -0.030766      -0.050377       0.062715       0.039833       0.028953      -0.004384       0.135561      -0.168206      -0.068145      -0.042826       0.110971              8.794298       4.720347      -1.432690      -1.455907      10.051724       1.475145      11.610824           0.000892
           21              C       5.576704       9.172992       6.092450      -0.107921      35.820174 0.43155275E+03  0.10154967E+05                                 9.551872                            7.019920      -0.103579       1.939398                    0.999454      29.479949      85.553601       0.607855       0.428215      -1.053893      -0.007035      -0.010302       0.013409       0.018315       0.003878       0.023457      -0.028764       0.093468      -0.004785      -0.061915       0.004433       0.057482             11.516645       5.350890      -0.775023      -1.963491      18.537164       2.755051      10.661882           0.016324
           22              C       5.565440       7.784448       6.093892      -0.016690      38.064173 0.42452259E+03  0.98241158E+04                                 9.706873                            6.776702       0.152591       2.057718                    0.999372      26.719395      73.798729       0.652448       0.405665      -1.081780      -0.015512       0.027092       0.037324       0.048659      -0.001708       0.010942      -0.013998       0.012500      -0.010508      -0.019639       0.001010       0.018629             12.208757       5.689346      -0.840615      -3.008645      16.405306       3.098409      14.531619           0.028594
           23              C       6.985728       4.208640       8.493380       0.612326      22.735797 0.23698020E+03  0.48445463E+04                                 7.423932                            5.492703      -0.004777       2.069317                    0.999521      21.785007      60.716658       0.627587       0.477410      -1.016278      -0.030767      -0.021184      -0.050380       0.062718      -0.039836      -0.004384      -0.028956      -0.135570      -0.168214      -0.068149      -0.042829       0.110978              8.794357      10.051789       1.432702       1.475167       4.720374       1.455921      11.610908           0.000897
           24              C       9.172992       4.663296       9.697450      -0.107922      35.820370 0.43155514E+03  0.10155040E+05                                 9.551910                            7.019943      -0.103596       1.939390                    0.999454      29.480058      85.554052       0.607853       0.428215      -1.053893      -0.010301       0.007034       0.013412       0.018316      -0.003879      -0.028767      -0.023457      -0.093470      -0.004793      -0.061918       0.004434       0.057484             11.516697      18.537257       0.775027       2.755066       5.350909       1.963499      10.661925           0.016330
           25              C       7.784448       4.674560       9.698892      -0.016691      38.064448 0.42452565E+03  0.98242042E+04                                 9.706908                            6.776719       0.152583       2.057714                    0.999372      26.719520      73.799145       0.652449       0.405664      -1.081781       0.027093       0.015512       0.037325       0.048661       0.001708      -0.013997      -0.010940      -0.012502      -0.010511      -0.019638       0.001012       0.018626             12.208809      16.405376       0.840621       3.098428       5.689365       3.008660      14.531685           0.028599
           26              C       3.254272       6.031360       1.283380       0.612316      22.735529 0.23697714E+03  0.48444678E+04                                 7.423881                            5.492671      -0.004798       2.069315                    0.999521      21.784818      60.716017       0.627588       0.477411      -1.016277       0.030766       0.021183      -0.050377       0.062715      -0.039833       0.004384       0.028952      -0.135559      -0.168203      -0.068144      -0.042825       0.110969              8.794292      10.051716       1.432689      -1.475144       4.720344      -1.455906      11.610815           0.000893
           27              C       1.067008       5.576704       2.487450      -0.107922      35.820208 0.43155327E+03  0.10154982E+05                                 9.551879                            7.019926      -0.103581       1.939397                    0.999454      29.479962      85.553655       0.607854       0.428215      -1.053893       0.010302      -0.007036       0.013409       0.018315      -0.003878       0.028765       0.023457      -0.093469      -0.004784      -0.061916       0.004434       0.057482             11.516654      18.537177       0.775025      -2.755058       5.350894      -1.963493      10.661892           0.016325
           28              C       2.455552       5.565440       2.488892      -0.016689      38.064144 0.42452225E+03  0.98241058E+04                                 9.706869                            6.776700       0.152593       2.057719                    0.999372      26.719382      73.798688       0.652448       0.405665      -1.081780      -0.027092      -0.015512       0.037323       0.048658       0.001709       0.013999       0.010941      -0.012500      -0.010508      -0.019639       0.001010       0.018629             12.208752      16.405296       0.840615      -3.098410       5.689344      -3.008644      14.531614           0.028593
           29              C       6.031360       3.254272       2.321620       0.612320      22.735673 0.23697879E+03  0.48445098E+04                                 7.423906                            5.492687      -0.004785       2.069316                    0.999521      21.784918      60.716342       0.627587       0.477410      -1.016278       0.021184       0.030767       0.050378       0.062717      -0.039835      -0.028955      -0.004384       0.135566      -0.168210      -0.068148      -0.042827       0.110975              8.794324       4.720359       1.432695       1.455914      10.051751       1.475154      11.610862           0.000893
           30              C       5.576704       1.067008       1.117550      -0.107920      35.820241 0.43155355E+03  0.10154991E+05                                 9.551882                            7.019926      -0.103587       1.939394                    0.999454      29.479997      85.553772       0.607854       0.428215      -1.053893      -0.007035       0.010302      -0.013410       0.018316      -0.003879      -0.023457      -0.028766       0.093469      -0.004790      -0.061917       0.004434       0.057483             11.516658       5.350895       0.775024       1.963493      18.537185       2.755055      10.661895           0.016326
           31              C       5.565440       2.455552       1.116108      -0.016691      38.064312 0.42452418E+03  0.98241615E+04                                 9.706889                            6.776710       0.152586       2.057716                    0.999372      26.719460      73.798934       0.652449       0.405664      -1.081781      -0.015512      -0.027093      -0.037325       0.048660       0.001709      -0.010941      -0.013998       0.012502      -0.010512      -0.019639       0.001011       0.018628             12.208780       5.689355       0.840617       3.008652      16.405334       3.098417      14.531652           0.028593
           32              C       4.208640       6.985728       9.531620       0.612318      22.735586 0.23697781E+03  0.48444852E+04                                 7.423894                            5.492680      -0.004794       2.069315                    0.999521      21.784857      60.716159       0.627587       0.477411      -1.016277      -0.021183      -0.030766       0.050378       0.062715      -0.039834       0.028953       0.004384       0.135563      -0.168208      -0.068146      -0.042827       0.110972              8.794307       4.720352       1.432691      -1.455909      10.051735      -1.475149      11.610835           0.000895
           33              C       4.663296       9.172992       8.327550      -0.107922      35.820222 0.43155341E+03  0.10154986E+05                                 9.551881                            7.019927      -0.103585       1.939395                    0.999454      29.479972      85.553684       0.607854       0.428215      -1.053893       0.007035      -0.010302      -0.013409       0.018315      -0.003878       0.023457       0.028765       0.093470      -0.004785      -0.061916       0.004433       0.057483             11.516658       5.350895       0.775026      -1.963492      18.537187      -2.755060      10.661891           0.016325
           34              C       4.674560       7.784448       8.326108      -0.016689      38.064180 0.42452270E+03  0.98241185E+04                                 9.706871                            6.776701       0.152591       2.057718                    0.999372      26.719401      73.798739       0.652449       0.405665      -1.081780       0.015512       0.027092      -0.037324       0.048658       0.001708       0.010941       0.013998       0.012500      -0.010508      -0.019638       0.001011       0.018628             12.208755       5.689346       0.840616      -3.008644      16.405304      -3.098412      14.531615           0.028594
           35              C       3.254272       4.208640       5.926620       0.612319      22.735587 0.23697779E+03  0.48444847E+04                                 7.423894                            5.492679      -0.004789       2.069316                    0.999521      21.784860      60.716169       0.627587       0.477411      -1.016277       0.030767      -0.021183       0.050378       0.062715       0.039834      -0.004384       0.028954      -0.135564      -0.168210      -0.068146      -0.042827       0.110973              8.794308      10.051737      -1.432692       1.475150       4.720352      -1.455909      11.610836           0.000896
           36              C       1.067008       4.663296       4.722550      -0.107921      35.820256 0.43155379E+03  0.10154999E+05                                 9.551890                            7.019932      -0.103583       1.939396                    0.999454      29.479987      85.553780       0.607854       0.428215      -1.053893       0.010301       0.007036      -0.013409       0.018315       0.003878      -0.028765       0.023457      -0.093468      -0.004785      -0.061915       0.004433       0.057482             11.516669      18.537205      -0.775025       2.755059       5.350899      -1.963495      10.661903           0.016327
           37              C       2.455552       4.674560       4.721108      -0.016690      38.064212 0.42452302E+03  0.98241276E+04                                 9.706875                            6.776702       0.152594       2.057719                    0.999372      26.719415      73.798778       0.652449       0.405664      -1.081780      -0.027092       0.015513      -0.037324       0.048659      -0.001708      -0.013998       0.010942      -0.012500      -0.010508      -0.019639       0.001011       0.018628             12.208760      16.405313      -0.840616       3.098411       5.689347      -3.008645      14.531621           0.028593
           38              C       6.985728       6.031360      13.136620       0.612318      22.735574 0.23697764E+03  0.48444809E+04                                 7.423892                            5.492678      -0.004796       2.069315                    0.999521      21.784848      60.716134       0.627587       0.477411      -1.016277      -0.030766       0.021183       0.050378       0.062715       0.039834       0.004384      -0.028953      -0.135562      -0.168207      -0.068145      -0.042826       0.110972              8.794307      10.051727      -1.432691      -1.475149       4.720351       1.455911      11.610842           0.000893
           39              C       9.172992       5.576704      11.932550      -0.107922      35.820220 0.43155346E+03  0.10154987E+05                                 9.551876                            7.019924      -0.103582       1.939396                    0.999454      29.479985      85.553695       0.607855       0.428215      -1.053894      -0.010302      -0.007035      -0.013410       0.018316       0.003879       0.028766      -0.023456      -0.093468      -0.004784      -0.061916       0.004436       0.057481             11.516649      18.537165      -0.775023      -2.755051       5.350892       1.963492      10.661889           0.016321
           40              C       7.784448       5.565440      11.931108      -0.016689      38.064208 0.42452286E+03  0.98241247E+04                                 9.706882                            6.776707       0.152584       2.057716                    0.999372      26.719405      73.798799       0.652448       0.405665      -1.081780       0.027092      -0.015513      -0.037325       0.048660      -0.001708       0.013997      -0.010942      -0.012499      -0.010505      -0.019637       0.001009       0.018628             12.208770      16.405313      -0.840617      -3.098414       5.689352       3.008652      14.531646           0.028594
           41              C       5.120000       9.097216       0.000000       0.611227      25.638984 0.25270120E+03  0.52259312E+04                                 8.013786                            5.627327      -0.070047       2.039818                    0.999148      21.869189      60.407825       0.630262       0.469925      -1.024912      -0.000000      -0.072763      -0.000001       0.072763       0.000001      -0.084100       0.000000       0.085506       0.124315      -0.063472      -0.052922       0.116394             10.206084       5.890577       0.000001       2.285530      17.047748       0.000002       7.679925           0.002737
           42              C       5.120000       0.365568       0.000000      -0.008808      40.602898 0.42490140E+03  0.98216128E+04                                10.134134                            6.758456       0.078915       2.030868                    0.999355      26.710558      73.402884       0.657315       0.403123      -1.084966       0.000001       0.044567      -0.000000       0.044567      -0.000001       0.001745       0.000000       0.026287       0.015315      -0.015696       0.004597       0.011099             13.611810       5.692489       0.000001       2.099469      24.209051       0.000003      10.933890           0.045078
           43              C       5.120000       3.154944       0.000000      -0.116146      35.347176 0.47461522E+03  0.11490972E+05                                 9.639523                            7.486865      -0.246848       1.893984                    0.998935      30.401166      90.878700       0.571217       0.442884      -1.040151      -0.000001      -0.020956      -0.000000       0.020956      -0.000000      -0.044551      -0.000001       0.059625      -0.110109      -0.055795      -0.011461       0.067256             11.053146       5.797369      -0.000001       3.047689      12.318964      -0.000003      15.043105           0.017582
           44              C       5.120000       1.142784       7.210000       0.611226      25.639005 0.25270140E+03  0.52259368E+04                                 8.013792                            5.627330      -0.070043       2.039819                    0.999148      21.869205      60.407891       0.630262       0.469925      -1.024912       0.000001       0.072763      -0.000001       0.072763      -0.000000       0.084100       0.000000       0.085506       0.124316      -0.063472      -0.052922       0.116394             10.206091       5.890581       0.000001      -2.285531      17.047762      -0.000000       7.679931           0.002737
           45              C       5.120000       9.874432       7.210000      -0.008808      40.602877 0.42490118E+03  0.98216055E+04                                10.134126                            6.758451       0.078920       2.030871                    0.999355      26.710553      73.402839       0.657315       0.403123      -1.084966       0.000000      -0.044567      -0.000000       0.044567       0.000000      -0.001745      -0.000000       0.026289       0.015317      -0.015697       0.004598       0.011099             13.611800       5.692485       0.000002      -2.099467      24.209036      -0.000002      10.933880           0.045077
           46              C       5.120000       7.085056       7.210000      -0.116146      35.347112 0.47461444E+03  0.11490946E+05                                 9.639507                            7.486855      -0.246840       1.893987                    0.998935      30.401129      90.878524       0.571218       0.442883      -1.040151       0.000000       0.020955       0.000000       0.020955       0.000000       0.044550      -0.000000       0.059624      -0.110109      -0.055795      -0.011461       0.067255             11.053126       5.797361      -0.000000      -3.047682      12.318947      -0.000001      15.043071           0.017586
           47              C       1.142784       5.120000      10.815000       0.611227      25.638894 0.25270017E+03  0.52259047E+04                                 8.013771                            5.627317      -0.070050       2.039818                    0.999148      21.869136      60.407653       0.630263       0.469925      -1.024912       0.072762      -0.000000      -0.000000       0.072762      -0.000000       0.000000      -0.084098      -0.085502       0.124313      -0.063470      -0.052921       0.116391             10.206064      17.047713       0.000002       0.000004       5.890567       2.285526       7.679911           0.002736
           48              C       9.874432       5.120000      10.815000      -0.008806      40.602843 0.42490054E+03  0.98215902E+04                                10.134137                            6.758457       0.078911       2.030868                    0.999355      26.710519      73.402822       0.657313       0.403124      -1.084965      -0.044566      -0.000000      -0.000000       0.044566       0.000000      -0.000000       0.001745      -0.026287       0.015311      -0.015695       0.004596       0.011099             13.611817      24.209065       0.000002       0.000008       5.692491       2.099470      10.933894           0.045078
           49              C       7.085056       5.120000      10.815000      -0.116147      35.347269 0.47461652E+03  0.11491012E+05                                 9.639541                            7.486876      -0.246851       1.893982                    0.998935      30.401229      90.878966       0.571217       0.442884      -1.040150       0.020956       0.000002       0.000000       0.020956      -0.000001      -0.000001      -0.044553      -0.059625      -0.110111      -0.055797      -0.011461       0.067258             11.053170      12.318993      -0.000002      -0.000005       5.797379       3.047697      15.043137           0.017584
           50              C       9.097216       5.120000       3.605000       0.611229      25.638986 0.25270114E+03  0.52259302E+04                                 8.013788                            5.627327      -0.070036       2.039821                    0.999148      21.869194      60.407855       0.630262       0.469925      -1.024912      -0.072764      -0.000001       0.000002       0.072764       0.000001       0.000000       0.084101      -0.085507       0.124317      -0.063473      -0.052922       0.116395             10.206086      17.047751      -0.000000       0.000001       5.890578      -2.285531       7.679928           0.002741
           51              C       0.365568       5.120000       3.605000      -0.008810      40.602953 0.42490213E+03  0.98216318E+04                                10.134132                            6.758454       0.078925       2.030872                    0.999355      26.710592      73.402940       0.657316       0.403123      -1.084967       0.044568       0.000001       0.000001       0.044568      -0.000001      -0.000001      -0.001746      -0.026288       0.015321      -0.015697       0.004598       0.011099             13.611808      24.209048       0.000000       0.000001       5.692488      -2.099469      10.933888           0.045076
           52              C       3.154944       5.120000       3.605000      -0.116147      35.347130 0.47461469E+03  0.11490954E+05                                 9.639511                            7.486857      -0.246842       1.893986                    0.998935      30.401138      90.878555       0.571218       0.442883      -1.040151      -0.020955       0.000001       0.000000       0.020955       0.000000      -0.000001       0.044550      -0.059624      -0.110108      -0.055794      -0.011461       0.067255             11.053130      12.318952       0.000000      -0.000002       5.797362      -3.047683      15.043077           0.017583
           53              O       4.363264       8.540160      13.574988      -0.526650      34.674061 0.47670308E+03  0.11089790E+05                                 8.396113                            6.695180       0.459531       2.211504                    0.997488      26.602787      68.176202       0.746660       0.352621      -1.147250       0.041652       0.027085       0.021797       0.054255       0.017350      -0.001875       0.016830       0.060968       0.071709      -0.050787       0.022069       0.028718              9.862546       6.779396       2.852902       2.422524      13.541997       4.232023       9.266245           0.137777
           54              O       3.969024       4.442112      12.259884      -0.524140      38.717561 0.58502451E+03  0.14409295E+05                                 9.205887                            7.639558      -0.002554       2.056524                    0.994845      27.660493      74.358413       0.664728       0.374105      -1.123763       0.008736      -0.060035      -0.010057       0.061495       0.015808      -0.008428       0.013432       0.060845      -0.118694      -0.046819      -0.007523       0.054342             10.344022       7.368614      -2.227734       0.510074      15.860669      -0.092265       7.802782           0.141841
           55              O       4.146176       2.660352      10.993808      -0.543740      33.015056 0.46670515E+03  0.10802314E+05                                 8.074683                            6.606083       0.511936       2.227221                    0.997439      26.649330      68.173961       0.754667       0.350652      -1.148591       0.014755      -0.001079       0.042632       0.045127       0.010508      -0.012650       0.036980       0.032817       0.059368      -0.050947       0.009528       0.041418              9.142107       5.199239      -0.114509       0.829803       7.212873       1.205374      15.014209           0.127659
           56              O       5.876736       1.699840       6.364988      -0.526650      34.674152 0.47670438E+03  0.11089831E+05                                 8.396141                            6.695199       0.459515       2.211500                    0.997488      26.602771      68.176256       0.746657       0.352622      -1.147248      -0.041651      -0.027087       0.021797       0.054255       0.017349       0.001874      -0.016830       0.060968       0.071708      -0.050787       0.022069       0.028718              9.862583       6.779417       2.852914      -2.422532      13.542054      -4.232041       9.266277           0.137793
           57              O       6.270976       5.797888       5.049884      -0.524143      38.717695 0.58502697E+03  0.14409369E+05                                 9.205903                            7.639570      -0.002558       2.056522                    0.994845      27.660556      74.358604       0.664728       0.374105      -1.123763      -0.008735       0.060034      -0.010055       0.061494       0.015808       0.008432      -0.013433       0.060844      -0.118707      -0.046824      -0.007521       0.054345             10.344042       7.368626      -2.227739      -0.510075      15.860703       0.092263       7.802796           0.141840
           58              O       6.093824       7.579648       3.783808      -0.543740      33.015052 0.46670506E+03  0.10802311E+05                                 8.074683                            6.606083       0.511942       2.227223                    0.997439      26.649322      68.173940       0.754667       0.350652      -1.148591      -0.014755       0.001079       0.042632       0.045126       0.010511       0.012651      -0.036979       0.032819       0.059370      -0.050949       0.009530       0.041418              9.142107       5.199238      -0.114510      -0.829802       7.212875      -1.205376      15.014208           0.127656
           59              O       1.699840       4.363264       9.969988      -0.526647      34.673985 0.47670155E+03  0.11089751E+05                                 8.396128                            6.695190       0.459521       2.211503                    0.997488      26.602656      68.175961       0.746656       0.352623      -1.147247      -0.027087       0.041651       0.021797       0.054255      -0.017342      -0.016826      -0.001872      -0.060955       0.071691      -0.050774       0.022062       0.028712              9.862566      13.542035      -2.852908      -4.232031       6.779406       2.422527       9.266258           0.137786
           60              O       5.797888       3.969024       8.654884      -0.524146      38.718034 0.58503297E+03  0.14409540E+05                                 9.205899                            7.639564      -0.002531       2.056529                    0.994845      27.660791      74.359055       0.664735       0.374100      -1.123768       0.060033       0.008734      -0.010058       0.061493      -0.015810      -0.013428      -0.008440      -0.060851      -0.118780      -0.046841      -0.007520       0.054361             10.344038      15.860703       2.227741       0.092269       7.368621       0.510077       7.802790           0.141818
           61              O       7.579648       4.146176       7.388808      -0.543750      33.015466 0.46671232E+03  0.10802508E+05                                 8.074680                            6.606078       0.511970       2.227229                    0.997439      26.649746      68.174846       0.754677       0.350646      -1.148598       0.001071       0.014751       0.042626       0.045118      -0.010538      -0.036994      -0.012659      -0.032871       0.059420      -0.050993       0.009559       0.041434              9.142104       7.212868       0.114509      -1.205374       5.199236       0.829804      15.014209           0.127618
           62              O       8.540160       5.876736       2.759988      -0.526647      34.674063 0.47670292E+03  0.11089788E+05                                 8.396125                            6.695188       0.459535       2.211507                    0.997488      26.602737      68.176132       0.746658       0.352622      -1.147249       0.027085      -0.041651       0.021796       0.054254      -0.017346       0.016827       0.001876      -0.060964       0.071704      -0.050782       0.022068       0.028714              9.862562      13.542020      -2.852907       4.232032       6.779406      -2.422529       9.266261           0.137792
           63              O       4.442112       6.270976       1.444884      -0.524140      38.717580 0.58502487E+03  0.14409308E+05                                 9.205899                            7.639568      -0.002562       2.056521                    0.994845      27.660486      74.358454       0.664726       0.374106      -1.123762      -0.060035      -0.008736      -0.010056       0.061495      -0.015808       0.013432       0.008427      -0.060844      -0.118684      -0.046817      -0.007523       0.054341             10.344037      15.860695       2.227737      -0.092264       7.368623      -0.510075       7.802793           0.141837
           64              O       2.660352       6.093824       0.178808      -0.543741      33.014999 0.46670418E+03  0.10802286E+05                                 8.074679                            6.606080       0.511938       2.227222                    0.997439      26.649290      68.173856       0.754666       0.350653      -1.148591      -0.001080      -0.014756       0.042632       0.045126      -0.010509       0.036980       0.012652      -0.032815       0.059365      -0.050946       0.009528       0.041418              9.142102       7.212871       0.114509       1.205375       5.199236      -0.829802      15.014199           0.127652
           65              O       5.876736       8.540160       0.845012      -0.526646      34.673967 0.47670135E+03  0.11089743E+05                                 8.396115                            6.695181       0.459528       2.211505                    0.997488      26.602685      68.175989       0.746657       0.352622      -1.147248      -0.041651       0.027086      -0.021797       0.054255      -0.017344      -0.001874      -0.016827       0.060957       0.071694      -0.050777       0.022065       0.028712              9.862549       6.779397      -2.852903       2.422524      13.542004      -4.232024       9.266247           0.137790
           66              O       6.270976       4.442112       2.160116      -0.524142      38.717754 0.58502792E+03  0.14409393E+05                                 9.205889                            7.639558      -0.002550       2.056524                    0.994845      27.660618      74.358668       0.664731       0.374103      -1.123765      -0.008735      -0.060034       0.010056       0.061494      -0.015809      -0.008435      -0.013431       0.060845      -0.118735      -0.046830      -0.007520       0.054351             10.344025       7.368614       2.227736       0.510075      15.860678       0.092266       7.802783           0.141833
           67              O       6.093824       2.660352       3.426192      -0.543745      33.015254 0.46670858E+03  0.10802407E+05                                 8.074682                            6.606081       0.511957       2.227226                    0.997439      26.649528      68.174381       0.754672       0.350650      -1.148594      -0.014754      -0.001077      -0.042628       0.045122      -0.010523      -0.012656      -0.036988       0.032846       0.059389      -0.050971       0.009545       0.041426              9.142106       5.199237       0.114509       0.829804       7.212871      -1.205374      15.014211           0.127643
           68              O       4.363264       1.699840       8.055012      -0.526645      34.674032 0.47670253E+03  0.11089776E+05                                 8.396118                            6.695183       0.459537       2.211507                    0.997488      26.602737      68.176110       0.746659       0.352621      -1.147249       0.041652      -0.027085      -0.021796       0.054254      -0.017347       0.001875       0.016827       0.060962       0.071703      -0.050782       0.022067       0.028715              9.862552       6.779401      -2.852903      -2.422526      13.542004       4.232026       9.266251           0.137796
           69              O       3.969024       5.797888       9.370116      -0.524142      38.717697 0.58502705E+03  0.14409370E+05                                 9.205896                            7.639565      -0.002554       2.056523                    0.994845      27.660570      74.358611       0.664729       0.374104      -1.123764       0.008735       0.060034       0.010057       0.061494      -0.015808       0.008430       0.013431       0.060846      -0.118710      -0.046823      -0.007522       0.054345             10.344033       7.368623       2.227736      -0.510075      15.860690      -0.092266       7.802788           0.141833
           70              O       4.146176       7.579648      10.636192      -0.543743      33.015050 0.46670520E+03  0.10802311E+05                                 8.074665                            6.606070       0.511949       2.227225                    0.997439      26.649390      68.174028       0.754670       0.350651      -1.148593       0.014754       0.001077      -0.042631       0.045125      -0.010516       0.012653       0.036982       0.032825       0.059380      -0.050956       0.009534       0.041422              9.142084       5.199228       0.114508      -0.829801       7.212858       1.205374      15.014167           0.127649
           71              O       8.540160       4.363264       4.450012      -0.526651      34.674196 0.47670509E+03  0.11089850E+05                                 8.396139                            6.695198       0.459520       2.211502                    0.997488      26.602812      68.176332       0.746658       0.352621      -1.147249       0.027086       0.041652      -0.021797       0.054255       0.017352      -0.016831       0.001875      -0.060974       0.071717      -0.050793       0.022071       0.028721              9.862580      13.542050       2.852913      -4.232040       6.779415      -2.422532       9.266275           0.137785
           72              O       4.442112       3.969024       5.765116      -0.524145      38.717791 0.58502871E+03  0.14409419E+05                                 9.205902                            7.639568      -0.002555       2.056523                    0.994845      27.660623      74.358729       0.664730       0.374103      -1.123765      -0.060034       0.008735       0.010056       0.061494       0.015809      -0.013432       0.008434      -0.060845      -0.118730      -0.046830      -0.007519       0.054350             10.344041      15.860703      -2.227739       0.092266       7.368624      -0.510075       7.802794           0.141833
           73              O       2.660352       4.146176       7.031192      -0.543742      33.015082 0.46670566E+03  0.10802326E+05                                 8.074676                            6.606077       0.511947       2.227225                    0.997439      26.649377      68.174032       0.754669       0.350651      -1.148592      -0.001078       0.014754      -0.042631       0.045125       0.010515      -0.036981       0.012652      -0.032826       0.059377      -0.050954       0.009534       0.041420              9.142098       7.212869      -0.114509      -1.205374       5.199234      -0.829801      15.014192           0.127652
           74              O       1.699840       5.876736      11.660012      -0.526648      34.673972 0.47670139E+03  0.11089746E+05                                 8.396123                            6.695186       0.459521       2.211502                    0.997488      26.602669      68.175975       0.746656       0.352623      -1.147248      -0.027087      -0.041651      -0.021797       0.054255       0.017342       0.016826      -0.001872      -0.060955       0.071691      -0.050774       0.022062       0.028712              9.862560      13.542019       2.852907       4.232031       6.779404       2.422527       9.266257           0.137784
           75              O       5.797888       6.270976      12.975116      -0.524143      38.717667 0.58502650E+03  0.14409355E+05                                 9.205899                            7.639567      -0.002556       2.056523                    0.994845      27.660546      74.358570       0.664728       0.374105      -1.123763       0.060034      -0.008736       0.010056       0.061494       0.015809       0.013431      -0.008431      -0.060845      -0.118702      -0.046822      -0.007522       0.054345             10.344036      15.860692      -2.227739      -0.092269       7.368623       0.510077       7.802794           0.141829
           76              O       7.579648       6.093824      14.241192      -0.543741      33.015039 0.46670484E+03  0.10802303E+05                                 8.074673                            6.606075       0.511941       2.227223                    0.997439      26.649347      68.173959       0.754668       0.350652      -1.148592       0.001078      -0.014755      -0.042632       0.045126       0.010512       0.036981      -0.012651      -0.032821       0.059373      -0.050951       0.009531       0.041420              9.142096       7.212863      -0.114509       1.205375       5.199233       0.829802      15.014193           0.127653

******************************************************
Auxiliary information for the entire system
The total spin magnetic moment of the unit cell is   3.949393
The total net atomic charge of the unit cell is   -0.000002
Accuracy of reproducing the electrostatic potential in the unit cell:
  The inner radius (bohr) =    5.0000
  The outer radius (bohr) =   12.0000
  Valid grid points have density less than (e/(bohr^3)) =    0.0001
  The number of valid grid points were=       112580
  The rms potential error without charges in kcal/mol is=      1.12108
  The rms potential error with partial charges in kcal/mol is=      0.44182
  The RRMSE value at monopole order=      0.39410
  The rms potential error with partial charges and cloud penetration in kcal/mol is=      0.42469
  The RRMSE value at monopole order with cloud penetration is=      0.37882
  The rms potential error with partial charges and atomic dipoles in kcal/mol is=      0.30147
  The RRMSE value at dipole order=      0.26891
  The rms potential error with partial charges, atomic dipoles and cloud penetration in kcal/mol is=      0.27836
  The RRMSE value at dipole order with cloud penetration=      0.24830

******************************************************
The electron densities and ab initio electrostatic potential were computed in VASP using the PBE functional and
projector augmented wave method. See the main text of the journal article for a description of computational details.
The atomic charges, dipoles, and quadrupoles were computed with the DDEC6 method as described in
(a) T. A. Manz and N. Gabaldon Limas, RSC Adv. 6 (2016) 47771-47801 DOI: 10.1039/c6ra04656h
(b) N. Gabaldon Limas and T. A. Manz, RSC Adv. 8 (2018) 2678-2707 DOI: 10.1039/c7ra11829e.
For each atom in the material, the electron cloud parameters were fit to the spherically averaged atom-in-material
electron density using radial positions for which this density was between 10^-4 and 10^-2 electrons per cubic bohr.
The polarizabilities, dispersion coefficients, and quantum Drude oscillator (QDO) parameters were fit using the MCLF method.
The magnetic structure of the system was optimized in VASP from the default ferromagnetic initial guess using spin polarization.
The atomic spin moments (ASMs) were computed on this optimized magnetic structure using the DDEC6 partition as inputs
to the method of T. A. Manz and D. S. Sholl, J. Chem. Theory Comput. 7 (2011) 4146-4164 DOI: 10.1021/ct200539n.
The RMSE and RRMSE were computed using a uniform grid with Ewald summation.
