# Supplementary material for: A collection of forcefield precursors for metal–organic frameworks
Source: RSC Adv. 2019 Nov 13;9(63):36492–507. doi: 10.1039/c9ra07327b (PMC9075174; doi:10.1039/c9ra07327b)
Supplement: RA-009-C9RA07327B-s4665 [file RA-009-C9RA07327B-s4665.xyz]

  106
jmolscript: load "" {1 1 1} spacegroup "x,y,z" unitcell [{     18.283000     0.000000     0.000000 }, {      9.141500    15.833542     0.000000 }, {      9.141500     5.277847    14.928007 }]
Zn     9.141591     7.111846     3.083529     0.966993
Zn    10.729927     4.360769     3.083529     0.967054
Zn     7.553256     4.360769     3.083529     0.966994
Zn     9.141591     5.277794     5.677270     0.966993
Zn    25.836073    16.750620    11.844478     0.967054
Zn    27.424409    13.999543    11.844478     0.966993
Zn    29.012744    16.750620    11.844478     0.966995
Zn    27.424409    15.833595     9.250737     0.966993
H      6.402707     9.189788     0.671760     0.120853
H     13.898737     2.531255     5.144191     0.120853
H      4.384263     5.693742     0.671760     0.120851
H     11.880293     3.696604     8.440295     0.120858
H      4.384263     2.531255     5.144191     0.120851
H     13.898737     5.693742     0.671760     0.120853
H      6.402707     3.696604     8.440295     0.120853
H     11.880293     9.189788     0.671760     0.120858
H      9.141500     8.440333     8.440295     0.120852
H     11.159943     0.950013     0.671760     0.120852
H      9.141500    10.771031     5.144191     0.120852
H      7.123057     0.950013     0.671760     0.120855
H     25.406057    20.161376    14.256247     0.120852
H     27.424500    10.340358     9.783816     0.120851
H     29.442943    20.161376    14.256247     0.120854
H     27.424500    12.671056     6.487712     0.120851
H     32.181737    18.580134     9.783816     0.120850
H     24.685707    11.921601    14.256247     0.120857
H     30.163293    17.414785     6.487712     0.120852
H     22.667263    15.417647    14.256247     0.120852
H     24.685707    17.414785     6.487712     0.120857
H     30.163293    11.921601    14.256247     0.120852
H     22.667263    18.580134     9.783816     0.120852
H     32.181737    15.417647    14.256247     0.120850
C      5.656212     8.669498     0.398578    -0.099531
C     13.821400     2.575906     6.090030    -0.099527
C      4.461600     6.600370     0.398578    -0.099531
C     12.626788     3.265615     8.040822    -0.099523
C      4.461600     2.575906     6.090030    -0.099531
C     13.821400     6.600370     0.398578    -0.099527
C      5.656212     3.265615     8.040822    -0.099531
C     12.626788     8.669498     0.398578    -0.099523
C      9.141500     9.302311     8.040822    -0.099527
C     10.336111     0.563674     0.398578    -0.099523
C      9.141500    10.681730     6.090030    -0.099527
C      7.946889     0.563674     0.398578    -0.099520
C     26.229889    20.547715    14.529429    -0.099511
C     27.424500    10.429659     8.837977    -0.099515
C     28.619111    20.547715    14.529429    -0.099508
C     27.424500    11.809078     6.887185    -0.099515
C     32.104400    18.535483     8.837977    -0.099519
C     23.939212    12.441891    14.529429    -0.099511
C     30.909788    17.845774     6.887185    -0.099518
C     22.744600    14.511019    14.529429    -0.099514
C     23.939212    17.845774     6.887185    -0.099511
C     30.909788    12.441891    14.529429    -0.099518
C     22.744600    18.535483     8.837977    -0.099514
C     32.104400    14.511019    14.529429    -0.099519
C      6.608939     6.740022     1.664174     0.612445
C      5.552913     7.349719     0.801933    -0.027189
C     11.674061     3.815672     5.799829     0.612459
C     12.730087     3.205975     6.662071    -0.027193
C      6.608939     3.815672     5.799829     0.612445
C      5.552913     3.205975     6.662071    -0.027189
C     11.674061     6.740022     1.664174     0.612460
C     12.730087     7.349719     0.801933    -0.027194
C      9.141500     8.202197     5.799829     0.612438
C      9.141500     9.421591     6.662071    -0.027191
C      9.141500     2.353498     1.664174     0.612461
C      9.141500     1.134104     0.801933    -0.027194
C     27.424500    18.757891    13.263833     0.612461
C     27.424500    19.977285    14.126074    -0.027196
C     27.424500    12.909192     9.128178     0.612438
C     27.424500    11.689798     8.265936    -0.027193
C     29.957061    17.295717     9.128178     0.612445
C     31.013087    17.905414     8.265936    -0.027192
C     24.891939    14.371367    13.263833     0.612459
C     23.835913    13.761670    14.126074    -0.027196
C     24.891939    17.295717     9.128178     0.612459
C     23.835913    17.905414     8.265936    -0.027196
C     29.957061    14.371367    13.263833     0.612445
C     31.013087    13.761670    14.126074    -0.027192
O      9.141500     5.277847     3.732002    -1.038668
O     27.424500    15.833542    11.196005    -1.038668
O      7.575561     7.474804     1.996322    -0.549750
O     11.827090     3.727321     4.553490    -0.549713
O      6.455910     5.535512     1.996322    -0.549752
O     10.707439     4.373752     6.381872    -0.549755
O      6.455910     3.727321     4.553490    -0.549752
O     11.827090     5.535512     1.996322    -0.549713
O      7.575561     4.373752     6.381872    -0.549750
O     10.707439     7.474804     1.996322    -0.549755
O      9.141500     7.086038     6.381872    -0.549745
O     10.261151     2.823226     1.996322    -0.549713
O      9.141500     8.378899     4.553490    -0.549745
O      8.021849     2.823226     1.996322    -0.549757
O     26.304849    18.288163    12.931685    -0.549713
O     27.424500    12.732490    10.374517    -0.549745
O     28.544151    18.288163    12.931685    -0.549757
O     27.424500    14.025351     8.546135    -0.549745
O     30.110090    17.384068    10.374517    -0.549752
O     25.858561    13.636585    12.931685    -0.549756
O     28.990439    16.737637     8.546135    -0.549750
O     24.738910    15.575877    12.931685    -0.549713
O     25.858561    16.737637     8.546135    -0.549756
O     28.990439    13.636585    12.931685    -0.549750
O     24.738910    17.384068    10.374517    -0.549713
O     30.110090    15.575877    12.931685    -0.549752

The following XYZ coordinates are in angstroms. Other properties are in atomic units.
The sperically averaged electron density of each atom fit to a function of the form exp(a - br)
eigen_1, eigen_2 and eigen_3 are the three eigenvalues of traceless quadrupole moment tensor
  atom number  atomic symbol              X              Y              Z     net charge C6 coefficient C8 coefficient C10 coefficient fluctuating dipole atomic polarizability isotropic forcefield polarizability              a              b squared Pearson coefficient          <r^3>          <r^4>         wp_QDO          m_QDO          q_QDO       dipole_x       dipole_y       dipole_z         dipole            Qxy            Qxz            Qyz     Q(x^2-y^2)  Q(3z^2 - R^2)        eigen_1        eigen_2        eigen_3 static polarizability      alpha(xx)      alpha(xy)      alpha(xz)      alpha(yy)      alpha(yz)      alpha(zz) atomic spin moment
            1             Zn       9.141591       7.111846       3.083529       0.966993      87.743734 0.16957670E+04  0.52832458E+05                                16.428990                           13.708661       0.069184       1.898908                    0.998462      45.011793     122.967625       0.473060       0.415581      -1.129123      -0.000064       0.049943      -0.017621       0.052960       0.000040      -0.000012      -0.055518      -0.156968      -0.117654      -0.058875      -0.058857       0.117732             20.512746      22.377744       0.000322      -0.001978      17.405547       1.756876      21.754946           0.000002
            2             Zn      10.729927       4.360769       3.083529       0.967054      87.730750 0.16953945E+04  0.52817320E+05                                16.426651                           13.706573       0.069903       1.899137                    0.998459      45.007974     122.948286       0.473132       0.415545      -1.129161       0.043056      -0.024857      -0.017576       0.052731      -0.068131      -0.048176       0.027810       0.078652      -0.117982      -0.059006      -0.058992       0.117998             20.509988      18.645080       2.153507       1.522751      21.131557      -0.879320      21.753326           0.000002
            3             Zn       7.553256       4.360769       3.083529       0.966994      87.744393 0.16957591E+04  0.52832204E+05                                16.429128                           13.708655       0.069231       1.898923                    0.998462      45.011833     122.968148       0.473058       0.415582      -1.129121      -0.043287      -0.024916      -0.017618       0.052962       0.067984       0.048072       0.027764       0.078391      -0.117656      -0.058869      -0.058851       0.117720             20.513082      18.648646      -2.153011      -1.522400      21.135299      -0.876820      21.755300           0.000002
            4             Zn       9.141591       5.277794       5.677270       0.966993      87.743728 0.16957666E+04  0.52832442E+05                                16.428989                           13.708660       0.069185       1.898908                    0.998462      45.011792     122.967622       0.473060       0.415581      -1.129123      -0.000064       0.000035       0.052960       0.052960       0.000002       0.000041      -0.000028      -0.000019       0.353195      -0.058875      -0.058856       0.117732             20.512745      22.377752      -0.001758       0.000964      22.375934      -0.000427      16.784548           0.000002
            5             Zn      25.836073      16.750620      11.844478       0.967054      87.730724 0.16953937E+04  0.52817289E+05                                16.426647                           13.706570       0.069903       1.899138                    0.998459      45.007965     122.948255       0.473132       0.415545      -1.129161      -0.043056       0.024857       0.017576       0.052731      -0.068131      -0.048176       0.027810       0.078652      -0.117982      -0.059006      -0.058992       0.117998             20.509983      18.645073       2.153510       1.522754      21.131553      -0.879321      21.753324           0.000002
            6             Zn      27.424409      13.999543      11.844478       0.966993      87.743702 0.16957661E+04  0.52832423E+05                                16.428986                           13.708657       0.069185       1.898908                    0.998462      45.011783     122.967587       0.473060       0.415580      -1.129123       0.000064      -0.049943       0.017621       0.052961       0.000040      -0.000012      -0.055518      -0.156968      -0.117654      -0.058875      -0.058857       0.117732             20.512740      22.377740       0.000323      -0.001978      17.405537       1.756879      21.754942           0.000002
            7             Zn      29.012744      16.750620      11.844478       0.966995      87.744362 0.16957582E+04  0.52832170E+05                                16.429124                           13.708651       0.069231       1.898923                    0.998462      45.011823     122.968112       0.473058       0.415582      -1.129121       0.043287       0.024916       0.017618       0.052962       0.067984       0.048072       0.027764       0.078391      -0.117656      -0.058869      -0.058851       0.117720             20.513076      18.648639      -2.153014      -1.522402      21.135294      -0.876821      21.755296           0.000002
            8             Zn      27.424409      15.833595       9.250737       0.966993      87.743698 0.16957657E+04  0.52832408E+05                                16.428985                           13.708656       0.069185       1.898908                    0.998462      45.011782     122.967586       0.473060       0.415581      -1.129123       0.000064      -0.000035      -0.052960       0.052961       0.000002       0.000041      -0.000028      -0.000019       0.353194      -0.058875      -0.058856       0.117731             20.512740      22.377750      -0.001759       0.000964      22.375933      -0.000427      16.784537           0.000002
            9              H       6.402707       9.189788       0.671760       0.120853       1.218888 0.88272126E+01  0.86869666E+02                                 1.741336                            1.628959      -1.015443       2.398085                    0.998116       3.240291       8.447895       0.552120       1.127270      -0.748174       0.030895       0.025048       0.010064       0.041027       0.012045       0.006522      -0.002636      -0.010710      -0.036070      -0.016949      -0.002306       0.019255              1.801021       2.147115       0.287265       0.380309       1.684498       0.061264       1.571449          -0.000002
           10              H      13.898737       2.531255       5.144191       0.120853       1.219146 0.88294786E+01  0.86897644E+02                                 1.741620                            1.629203      -1.015419       2.398096                    0.998116       3.240373       8.448417       0.552060       1.127318      -0.748165       0.006245      -0.003606      -0.040388       0.041026      -0.008781      -0.008202       0.004737       0.010138       0.040867      -0.016950      -0.002305       0.019255              1.801328       1.551613      -0.110395       0.099177       1.424140      -0.057260       2.428233          -0.000002
           11              H       4.384263       5.693742       0.671760       0.120851       1.219220 0.88301871E+01  0.86907011E+02                                 1.741742                            1.629308      -1.015459       2.398076                    0.998116       3.240526       8.449139       0.552018       1.127373      -0.748150      -0.006244      -0.039279       0.010064       0.041025       0.010661       0.005546      -0.004331      -0.015503      -0.036069      -0.016951      -0.002303       0.019254              1.801459       1.551716      -0.056711       0.137155       2.280862      -0.360131       1.571799          -0.000002
           12              H      11.880293       3.696604       8.440295       0.120858       1.219085 0.88289224E+01  0.86890729E+02                                 1.741558                            1.629148      -1.015394       2.398114                    0.998116       3.240284       8.448092       0.552072       1.127314      -0.748166      -0.030897       0.017837       0.020260       0.041028      -0.010165      -0.009181       0.005299       0.011743       0.031272      -0.016951      -0.002303       0.019254              1.801262       2.147431      -0.454415      -0.144093       1.622719       0.083192       1.633634          -0.000002
           13              H       4.384263       2.531255       5.144191       0.120851       1.219221 0.88301988E+01  0.86907153E+02                                 1.741743                            1.629309      -1.015459       2.398076                    0.998116       3.240526       8.449140       0.552018       1.127373      -0.748150      -0.006244      -0.003604      -0.040387       0.041025       0.008782       0.008203       0.004735       0.010140       0.040860      -0.016951      -0.002303       0.019254              1.801460       1.551717       0.110407      -0.099187       1.424228      -0.057265       2.428436          -0.000002
           14              H      13.898737       5.693742       0.671760       0.120853       1.219145 0.88294691E+01  0.86897530E+02                                 1.741620                            1.629202      -1.015419       2.398096                    0.998116       3.240373       8.448417       0.552060       1.127318      -0.748165       0.006245      -0.039280       0.010063       0.041026      -0.010660      -0.005545      -0.004330      -0.015509      -0.036072      -0.016950      -0.002305       0.019255              1.801328       1.551612       0.056706      -0.137141       2.280675      -0.360091       1.571695          -0.000002
           15              H       6.402707       3.696604       8.440295       0.120853       1.218888 0.88272052E+01  0.86869568E+02                                 1.741335                            1.628958      -1.015443       2.398085                    0.998116       3.240290       8.447889       0.552121       1.127269      -0.748174       0.030895       0.017838       0.020261       0.041027       0.010164       0.009182       0.005301       0.011738       0.031273      -0.016949      -0.002306       0.019255              1.801020       2.147114       0.454314       0.144066       1.622516       0.083178       1.633429          -0.000002
           16              H      11.880293       9.189788       0.671760       0.120858       1.219085 0.88289220E+01  0.86890722E+02                                 1.741558                            1.629148      -1.015394       2.398114                    0.998116       3.240284       8.448091       0.552072       1.127314      -0.748167      -0.030897       0.025047       0.010064       0.041028      -0.012044      -0.006523      -0.002638      -0.010706      -0.036073      -0.016951      -0.002303       0.019254              1.801261       2.147430      -0.287324      -0.380395       1.684710       0.061274       1.571642          -0.000002
           17              H       9.141500       8.440333       8.440295       0.120852       1.219204 0.88300238E+01  0.86904642E+02                                 1.741705                            1.629277      -1.015493       2.398062                    0.998114       3.240428       8.448732       0.552034       1.127351      -0.748157      -0.000001      -0.035674       0.020260       0.041026       0.000002      -0.000001      -0.010601      -0.023474       0.031278      -0.016950      -0.002304       0.019254              1.801418       1.360458      -0.000001      -0.000001       2.410030      -0.166408       1.633766          -0.000002
           18              H      11.159943       0.950013       0.671760       0.120852       1.218851 0.88268506E+01  0.86864956E+02                                 1.741275                            1.628905      -1.015402       2.398102                    0.998117       3.240254       8.447661       0.552141       1.127242      -0.748181       0.037140       0.014231       0.010063       0.041027       0.001385       0.000979       0.006965       0.026219      -0.036069      -0.016948      -0.002307       0.019255              1.800957       2.048854       0.343934       0.243198       1.782620       0.298711       1.571399          -0.000002
           19              H       9.141500      10.771031       5.144191       0.120852       1.219204 0.88300259E+01  0.86904661E+02                                 1.741705                            1.629277      -1.015493       2.398062                    0.998114       3.240428       8.448730       0.552034       1.127351      -0.748157      -0.000001       0.007210      -0.040387       0.041026      -0.000000       0.000002      -0.009472      -0.020279       0.040863      -0.016950      -0.002304       0.019254              1.801417       1.360458      -0.000001      -0.000001       1.615423       0.114527       2.428371          -0.000002
           20              H       7.123057       0.950013       0.671760       0.120855       1.219123 0.88292851E+01  0.86895583E+02                                 1.741621                            1.629201      -1.015393       2.398112                    0.998116       3.240401       8.448584       0.552050       1.127341      -0.748159      -0.037140       0.014233       0.010064       0.041027      -0.001384      -0.000978       0.006969       0.026214      -0.036070      -0.016951      -0.002302       0.019253              1.801330       2.049305      -0.344047      -0.243277       1.782989       0.298813       1.571696          -0.000002
           21              H      25.406057      20.161376      14.256247       0.120852       1.218862 0.88269421E+01  0.86866070E+02                                 1.741284                            1.628913      -1.015409       2.398098                    0.998116       3.240266       8.447699       0.552141       1.127240      -0.748181      -0.037141      -0.014231      -0.010063       0.041027       0.001385       0.000979       0.006966       0.026219      -0.036070      -0.016949      -0.002307       0.019255              1.800967       2.048867       0.343939       0.243201       1.782629       0.298714       1.571406          -0.000002
           22              H      27.424500      10.340358       9.783816       0.120851       1.219216 0.88301212E+01  0.86905833E+02                                 1.741716                            1.629286      -1.015500       2.398058                    0.998114       3.240439       8.448770       0.552033       1.127351      -0.748157       0.000001      -0.007210       0.040388       0.041026      -0.000000       0.000002      -0.009472      -0.020280       0.040863      -0.016950      -0.002304       0.019254              1.801430       1.360464      -0.000001      -0.000001       1.615432       0.114528       2.428392          -0.000002
           23              H      29.442943      20.161376      14.256247       0.120854       1.219134 0.88293770E+01  0.86896712E+02                                 1.741631                            1.629210      -1.015400       2.398108                    0.998116       3.240412       8.448623       0.552049       1.127341      -0.748159       0.037140      -0.014233      -0.010064       0.041027      -0.001384      -0.000978       0.006969       0.026215      -0.036070      -0.016951      -0.002302       0.019253              1.801342       2.049320      -0.344052      -0.243281       1.783000       0.298816       1.571705          -0.000002
           24              H      27.424500      12.671056       6.487712       0.120851       1.219215 0.88301170E+01  0.86905785E+02                                 1.741716                            1.629286      -1.015500       2.398058                    0.998114       3.240439       8.448771       0.552032       1.127351      -0.748157       0.000001       0.035674      -0.020260       0.041026       0.000002      -0.000001      -0.010601      -0.023475       0.031278      -0.016950      -0.002304       0.019254              1.801430       1.360464      -0.000001      -0.000001       2.410049      -0.166411       1.633775          -0.000002
           25              H      32.181737      18.580134       9.783816       0.120850       1.219232 0.88302941E+01  0.86908318E+02                                 1.741754                            1.629317      -1.015466       2.398072                    0.998116       3.240538       8.449180       0.552017       1.127373      -0.748151       0.006244       0.003604       0.040387       0.041025       0.008783       0.008203       0.004735       0.010140       0.040861      -0.016951      -0.002303       0.019254              1.801472       1.551725       0.110408      -0.099188       1.424234      -0.057266       2.428456          -0.000002
           26              H      24.685707      11.921601      14.256247       0.120857       1.219096 0.88290140E+01  0.86891851E+02                                 1.741568                            1.629157      -1.015400       2.398110                    0.998116       3.240295       8.448130       0.552070       1.127314      -0.748167       0.030897      -0.025047      -0.010064       0.041028      -0.012044      -0.006523      -0.002638      -0.010706      -0.036073      -0.016951      -0.002303       0.019254              1.801272       2.147447      -0.287328      -0.380400       1.684720       0.061276       1.571651          -0.000002
           27              H      30.163293      17.414785       6.487712       0.120852       1.218900 0.88273033E+01  0.86870775E+02                                 1.741346                            1.628967      -1.015450       2.398080                    0.998116       3.240302       8.447932       0.552119       1.127270      -0.748174      -0.030895      -0.017838      -0.020261       0.041027       0.010165       0.009182       0.005301       0.011738       0.031274      -0.016950      -0.002305       0.019255              1.801032       2.147131       0.454320       0.144069       1.622526       0.083179       1.633438          -0.000002
           28              H      22.667263      15.417647      14.256247       0.120852       1.219156 0.88295592E+01  0.86898631E+02                                 1.741629                            1.629210      -1.015426       2.398092                    0.998116       3.240384       8.448454       0.552059       1.127318      -0.748165      -0.006245       0.039280      -0.010063       0.041026      -0.010660      -0.005545      -0.004330      -0.015509      -0.036072      -0.016950      -0.002305       0.019255              1.801338       1.551619       0.056707      -0.137142       2.280693      -0.360096       1.571703          -0.000002
           29              H      24.685707      17.414785       6.487712       0.120857       1.219097 0.88290249E+01  0.86891986E+02                                 1.741569                            1.629158      -1.015401       2.398110                    0.998116       3.240297       8.448137       0.552070       1.127314      -0.748167       0.030897      -0.017837      -0.020260       0.041028      -0.010165      -0.009181       0.005299       0.011743       0.031273      -0.016951      -0.002303       0.019254              1.801274       2.147449      -0.454421      -0.144096       1.622730       0.083193       1.633644          -0.000002
           30              H      30.163293      11.921601      14.256247       0.120852       1.218899 0.88272964E+01  0.86870689E+02                                 1.741345                            1.628966      -1.015450       2.398080                    0.998116       3.240301       8.447928       0.552119       1.127269      -0.748174      -0.030895      -0.025048      -0.010064       0.041027       0.012045       0.006523      -0.002636      -0.010710      -0.036070      -0.016950      -0.002305       0.019255              1.801031       2.147129       0.287269       0.380313       1.684506       0.061265       1.571456          -0.000002
           31              H      22.667263      18.580134       9.783816       0.120852       1.219157 0.88295717E+01  0.86898780E+02                                 1.741630                            1.629211      -1.015426       2.398092                    0.998116       3.240385       8.448456       0.552059       1.127317      -0.748165      -0.006245       0.003606       0.040388       0.041026      -0.008781      -0.008202       0.004737       0.010138       0.040867      -0.016950      -0.002305       0.019255              1.801339       1.551620      -0.110396       0.099178       1.424146      -0.057261       2.428252          -0.000002
           32              H      32.181737      15.417647      14.256247       0.120850       1.219232 0.88302895E+01  0.86908268E+02                                 1.741754                            1.629317      -1.015466       2.398072                    0.998116       3.240539       8.449184       0.552017       1.127373      -0.748150       0.006244       0.039279      -0.010064       0.041025       0.010661       0.005546      -0.004331      -0.015503      -0.036070      -0.016951      -0.002303       0.019254              1.801471       1.551725      -0.056712       0.137156       2.280881      -0.360136       1.571808          -0.000002
           33              C       5.656212       8.669498       0.398578      -0.099531      35.492147 0.41181797E+03  0.95524858E+04                                 9.410098                            6.782967       0.045851       1.988347                    0.999665      28.918158      82.604653       0.630274       0.418953      -1.062483      -0.021521      -0.010404      -0.009499       0.025722       0.024360      -0.002592       0.011800       0.001014      -0.030161      -0.026164      -0.004296       0.030460             12.191713      14.069672      -3.216063       6.678237      11.845661      -4.382318      10.659806          -0.000001
           34              C      13.821400       2.575906       6.090030      -0.099527      35.491823 0.41180941E+03  0.95522516E+04                                 9.410040                            6.782887       0.045883       1.988360                    0.999665      28.918113      82.604762       0.630278       0.418952      -1.062483       0.001751      -0.001012       0.025646       0.025725       0.006942      -0.014910       0.008609      -0.008019       0.073887      -0.026167      -0.004298       0.030465             12.191692      15.186482      -5.869143       4.802179       8.409409      -2.772550      12.979185          -0.000000
           35              C       4.461600       6.600370       0.398578      -0.099531      35.492141 0.41181624E+03  0.95524778E+04                                 9.410164                            6.782992       0.045853       1.988348                    0.999665      28.918455      82.606834       0.630265       0.418958      -1.062476      -0.001750       0.023842      -0.009499       0.025724       0.011739      -0.011513      -0.003658      -0.042700      -0.030157      -0.026162      -0.004298       0.030460             12.191771      15.186443      -2.571199       7.134109      10.729076      -3.592661      10.659792          -0.000001
           36              C      12.626788       3.265615       8.040822      -0.099523      35.491564 0.41180551E+03  0.95521331E+04                                 9.409993                            6.782854       0.045886       1.988363                    0.999665      28.917902      82.603889       0.630280       0.418952      -1.062483       0.021519      -0.012426      -0.006643       0.025722      -0.005679      -0.023832       0.013757       0.006562      -0.013553      -0.026164      -0.004300       0.030464             12.191639      14.069735      -5.224400       5.258057       8.037148      -3.035752      14.468035          -0.000001
           37              C       4.461600       2.575906       6.090030      -0.099531      35.492162 0.41181639E+03  0.95524820E+04                                 9.410166                            6.782993       0.045853       1.988348                    0.999665      28.918456      82.606833       0.630265       0.418958      -1.062476      -0.001750      -0.001008       0.025644       0.025724      -0.006942       0.014906       0.008603      -0.008020       0.073884      -0.026162      -0.004298       0.030460             12.191775      15.186450       5.869037      -4.802190       8.409362      -2.772519      12.979512          -0.000001
           38              C      13.821400       6.600370       0.398578      -0.099527      35.491793 0.41180915E+03  0.95522439E+04                                 9.410035                            6.782885       0.045884       1.988360                    0.999665      28.918109      82.604745       0.630278       0.418952      -1.062483       0.001751       0.023842      -0.009503       0.025725      -0.011743       0.011515      -0.003654      -0.042705      -0.030171      -0.026167      -0.004298       0.030465             12.191684      15.186469       2.571153      -7.134203      10.728768      -3.592566      10.659814          -0.000000
           39              C       5.656212       3.265615       8.040822      -0.099531      35.492120 0.41181757E+03  0.95524739E+04                                 9.410092                            6.782962       0.045851       1.988348                    0.999665      28.918151      82.604614       0.630275       0.418953      -1.062484      -0.021521      -0.012424      -0.006643       0.025722       0.005677       0.023831       0.013758       0.006551      -0.013548      -0.026165      -0.004296       0.030460             12.191703      14.069665       5.224278      -5.258205       8.037103      -3.035785      14.468342          -0.000001
           40              C      12.626788       8.669498       0.398578      -0.099523      35.491568 0.41180566E+03  0.95521370E+04                                 9.409993                            6.782855       0.045886       1.988363                    0.999665      28.917900      82.603877       0.630280       0.418952      -1.062483       0.021519      -0.010406      -0.009501       0.025722      -0.024362       0.002589       0.011798       0.001022      -0.030173      -0.026163      -0.004300       0.030464             12.191641      14.069731       3.215879      -6.678296      11.845407      -4.382178      10.659784          -0.000001
           41              C       9.141500       9.302311       8.040822      -0.099527      35.491739 0.41180907E+03  0.95522497E+04                                 9.410029                            6.782878       0.045833       1.988343                    0.999665      28.918212      82.605295       0.630279       0.418951      -1.062482      -0.000003       0.024849      -0.006642       0.025721       0.000003      -0.000001      -0.027517      -0.013112      -0.013545      -0.026163      -0.004298       0.030462             12.191600       5.020817      -0.000050      -0.000046      17.086053       6.071304      14.467931          -0.000000
           42              C      10.336111       0.563674       0.398578      -0.099523      35.491721 0.41181119E+03  0.95522783E+04                                 9.410011                            6.782908       0.045886       1.988361                    0.999665      28.917821      82.603165       0.630278       0.418953      -1.062485      -0.019771      -0.013437      -0.009501       0.025724       0.012617       0.008922      -0.008152       0.041687      -0.030159      -0.026170      -0.004289       0.030459             12.191667       9.616351      -0.644958      -0.456055      16.298810       7.974708      10.659840          -0.000001
           43              C       9.141500      10.681730       6.090030      -0.099527      35.491757 0.41180923E+03  0.95522541E+04                                 9.410032                            6.782879       0.045833       1.988343                    0.999665      28.918211      82.605290       0.630279       0.418951      -1.062482      -0.000003       0.002020       0.025642       0.025721       0.000000       0.000003      -0.017214       0.016031       0.073883      -0.026163      -0.004298       0.030461             12.191606       5.020819      -0.000060      -0.000032      18.574903       5.544926      12.979095          -0.000001
           44              C       7.946889       0.563674       0.398578      -0.099520      35.491499 0.41180604E+03  0.95521660E+04                                 9.410038                            6.782905       0.045891       1.988366                    0.999665      28.917912      82.604499       0.630270       0.418958      -1.062478       0.019772      -0.013435      -0.009500       0.025723      -0.012622      -0.008925      -0.008146       0.041676      -0.030157      -0.026165      -0.004292       0.030457             12.191686       9.616521       0.644562       0.455775      16.298736       7.974660      10.659800          -0.000001
           45              C      26.229889      20.547715      14.529429      -0.099511      35.491331 0.41180580E+03  0.95521192E+04                                 9.409929                            6.782851       0.045900       1.988368                    0.999665      28.917652      82.602454       0.630283       0.418951      -1.062486       0.019771       0.013437       0.009502       0.025725       0.012617       0.008922      -0.008151       0.041686      -0.030159      -0.026169      -0.004289       0.030458             12.191551       9.616278      -0.644935      -0.456039      16.298641       7.974618      10.659734          -0.000001
           46              C      27.424500      10.429659       8.837977      -0.099515      35.491373 0.41180392E+03  0.95520972E+04                                 9.409950                            6.782823       0.045847       1.988350                    0.999665      28.918046      82.604597       0.630284       0.418950      -1.062483       0.000003      -0.002020      -0.025642       0.025722       0.000000       0.000003      -0.017213       0.016029       0.073883      -0.026162      -0.004299       0.030461             12.191491       5.020777      -0.000060      -0.000032      18.574699       5.544859      12.978997          -0.000001
           47              C      28.619111      20.547715      14.529429      -0.099508      35.491112 0.41180069E+03  0.95520081E+04                                 9.409956                            6.782849       0.045905       1.988372                    0.999665      28.917745      82.603797       0.630275       0.418956      -1.062479      -0.019773       0.013435       0.009500       0.025723      -0.012622      -0.008925      -0.008145       0.041675      -0.030157      -0.026164      -0.004293       0.030457             12.191571       9.616449       0.644540       0.455760      16.298568       7.974570      10.659694          -0.000001
           48              C      27.424500      11.809078       6.887185      -0.099515      35.491351 0.41180372E+03  0.95520915E+04                                 9.409946                            6.782822       0.045847       1.988350                    0.999665      28.918045      82.604593       0.630284       0.418950      -1.062483       0.000003      -0.024849       0.006642       0.025722       0.000003      -0.000001      -0.027516      -0.013113      -0.013543      -0.026162      -0.004299       0.030461             12.191484       5.020775      -0.000050      -0.000046      17.085899       6.071218      14.467778          -0.000001
           49              C      32.104400      18.535483       8.837977      -0.099519      35.491772 0.41181101E+03  0.95523232E+04                                 9.410083                            6.782936       0.045867       1.988355                    0.999665      28.918289      82.606127       0.630270       0.418956      -1.062477       0.001750       0.001008      -0.025645       0.025724      -0.006941       0.014905       0.008603      -0.008019       0.073884      -0.026161      -0.004298       0.030460             12.191658      15.186283       5.868966      -4.802131       8.409278      -2.772485      12.979411          -0.000001
           50              C      23.939212      12.441891      14.529429      -0.099511      35.491179 0.41180028E+03  0.95519783E+04                                 9.409911                            6.782799       0.045900       1.988370                    0.999665      28.917732      82.603171       0.630285       0.418950      -1.062485      -0.021520       0.010406       0.009501       0.025723      -0.024361       0.002589       0.011798       0.001022      -0.030173      -0.026162      -0.004301       0.030464             12.191525      14.069605       3.215826      -6.678226      11.845290      -4.382119      10.659678          -0.000001
           51              C      30.909788      17.845774       6.887185      -0.099518      35.491733 0.41181221E+03  0.95523158E+04                                 9.410010                            6.782906       0.045865       1.988354                    0.999665      28.917984      82.603916       0.630279       0.418951      -1.062485       0.021521       0.012424       0.006643       0.025722       0.005677       0.023830       0.013757       0.006552      -0.013547      -0.026164      -0.004297       0.030460             12.191588      14.069541       5.224231      -5.258131       8.037034      -3.035743      14.468190          -0.000001
           52              C      22.744600      14.511019      14.529429      -0.099514      35.491402 0.41180377E+03  0.95520850E+04                                 9.409951                            6.782828       0.045898       1.988366                    0.999665      28.917941      82.604035       0.630283       0.418950      -1.062484      -0.001751      -0.023842       0.009503       0.025726      -0.011743       0.011514      -0.003654      -0.042704      -0.030171      -0.026166      -0.004299       0.030465             12.191567      15.186303       2.571122      -7.134116      10.728690      -3.592535      10.659707          -0.000001
           53              C      23.939212      17.845774       6.887185      -0.099511      35.491180 0.41180019E+03  0.95519763E+04                                 9.409912                            6.782799       0.045900       1.988370                    0.999665      28.917737      82.603200       0.630285       0.418950      -1.062484      -0.021520       0.012427       0.006643       0.025723      -0.005680      -0.023831       0.013757       0.006563      -0.013552      -0.026163      -0.004301       0.030463             12.191526      14.069613      -5.224353       5.257984       8.037080      -3.035711      14.467886          -0.000001
           54              C      30.909788      12.441891      14.529429      -0.099518      35.491747 0.41181250E+03  0.95523240E+04                                 9.410013                            6.782908       0.045865       1.988354                    0.999665      28.917986      82.603923       0.630279       0.418951      -1.062485       0.021521       0.010404       0.009499       0.025722       0.024360      -0.002591       0.011799       0.001014      -0.030162      -0.026163      -0.004297       0.030460             12.191592      14.069540      -3.216007       6.678163      11.845540      -4.382257      10.659696          -0.000001
           55              C      22.744600      18.535483       8.837977      -0.099514      35.491433 0.41180404E+03  0.95520929E+04                                 9.409957                            6.782830       0.045897       1.988366                    0.999665      28.917945      82.604055       0.630283       0.418950      -1.062484      -0.001751       0.001012      -0.025646       0.025726       0.006941      -0.014910       0.008609      -0.008018       0.073886      -0.026166      -0.004299       0.030464             12.191575      15.186315      -5.869072       4.802121       8.409325      -2.772516      12.979084          -0.000001
           56              C      32.104400      14.511019      14.529429      -0.099519      35.491760 0.41181094E+03  0.95523215E+04                                 9.410083                            6.782937       0.045867       1.988355                    0.999665      28.918291      82.606148       0.630269       0.418956      -1.062477       0.001750      -0.023842       0.009499       0.025724       0.011739      -0.011512      -0.003659      -0.042700      -0.030158      -0.026161      -0.004298       0.030460             12.191658      15.186282      -2.571170       7.134025      10.729002      -3.592631      10.659690          -0.000001
           57              C       6.608939       6.740022       1.664174       0.612445      26.155572 0.25083988E+03  0.51721383E+04                                 8.113601                            5.579481       0.033693       2.066941                    0.999393      21.892954      60.166541       0.638278       0.465396      -1.028533       0.043782      -0.025277       0.035754       0.061920      -0.001306      -0.078953       0.045583       0.001504       0.131946      -0.084948      -0.023498       0.108446             11.083239      13.220944      -2.346642       6.194812      10.511279      -3.576577       9.517494           0.000002
           58              C       5.552913       7.349719       0.801933      -0.027189      40.959036 0.42745226E+03  0.99185791E+04                                10.305029                            6.831210      -0.001606       2.005643                    0.999287      27.036502      75.013142       0.644771       0.409392      -1.078260      -0.032805       0.018941      -0.026783       0.046393      -0.000826      -0.002522       0.001455       0.000952       0.006027      -0.002110      -0.001957       0.004067             15.008449      18.538964      -4.660872       9.676337      13.157354      -5.586742      13.329031           0.000000
           59              C      11.674061       3.815672       5.799829       0.612459      26.155294 0.25083257E+03  0.51719549E+04                                 8.113592                            5.579432       0.033804       2.066992                    0.999394      21.892566      60.165469       0.638275       0.465401      -1.028529      -0.043793       0.025282      -0.035743       0.061924       0.074865      -0.025088       0.014483      -0.086454      -0.131920      -0.084944      -0.023491       0.108435             11.083314      13.220979      -5.058444       4.277378       7.380028      -2.469559      12.648935           0.000002
           60              C      12.730087       3.205975       6.662071      -0.027193      40.959401 0.42745214E+03  0.99185645E+04                                10.305058                            6.831187      -0.001556       2.005659                    0.999287      27.036462      75.012710       0.644776       0.409389      -1.078263       0.032804      -0.018942       0.026790       0.046396       0.002649      -0.000066       0.000038      -0.003057      -0.006036      -0.002111      -0.001954       0.004064             15.008641      18.539203      -7.569542       7.619859       9.798694      -4.399345      16.688027          -0.000000
           61              C       6.608939       3.815672       5.799829       0.612445      26.155580 0.25084001E+03  0.51721416E+04                                 8.113603                            5.579483       0.033693       2.066941                    0.999393      21.892955      60.166541       0.638278       0.465396      -1.028533       0.043782       0.025283      -0.035749       0.061920      -0.074873       0.025086       0.014483      -0.086458      -0.131940      -0.084948      -0.023498       0.108446             11.083241      13.220946       5.058313      -4.277373       7.379899      -2.469468      12.648879           0.000002
           62              C       5.552913       3.205975       6.662071      -0.027189      40.959017 0.42745213E+03  0.99185750E+04                                10.305025                            6.831208      -0.001606       2.005643                    0.999287      27.036501      75.013131       0.644771       0.409392      -1.078260      -0.032806      -0.018938       0.026785       0.046393      -0.002653       0.000062       0.000035      -0.003065      -0.006022      -0.002110      -0.001958       0.004068             15.008443      18.538957       7.569310      -7.619752       9.798464      -4.399194      16.687908          -0.000000
           63              C      11.674061       6.740022       1.664174       0.612460      26.155287 0.25083247E+03  0.51719523E+04                                 8.113589                            5.579431       0.033804       2.066992                    0.999394      21.892567      60.165470       0.638275       0.465401      -1.028529      -0.043793      -0.025272       0.035750       0.061924       0.001302       0.078946       0.045578       0.001498       0.131936      -0.084944      -0.023491       0.108435             11.083310      13.220974       2.346601      -6.194935      10.511284      -3.576624       9.517670           0.000002
           64              C      12.730087       7.349719       0.801933      -0.027194      40.959420 0.42745231E+03  0.99185692E+04                                10.305061                            6.831189      -0.001556       2.005659                    0.999287      27.036464      75.012719       0.644775       0.409389      -1.078263       0.032804       0.018944      -0.026788       0.046396       0.000821       0.002519       0.001458       0.000960       0.006017      -0.002111      -0.001953       0.004064             15.008646      18.539209       4.660894      -9.676589      13.157389      -5.586823      13.329341          -0.000000
           65              C       9.141500       8.202197       5.799829       0.612438      26.155811 0.25084293E+03  0.51722210E+04                                 8.113660                            5.579525       0.033683       2.066937                    0.999393      21.893124      60.167271       0.638274       0.465397      -1.028531      -0.000007      -0.050558      -0.035750       0.061921      -0.000002      -0.000002      -0.028970       0.172897      -0.131927      -0.084946      -0.023490       0.108436             11.083309       4.459558      -0.000107      -0.000076      16.141415       4.939100      12.648952           0.000002
           66              C       9.141500       9.421591       6.662071      -0.027191      40.959500 0.42745700E+03  0.99187199E+04                                10.305121                            6.831260      -0.001624       2.005637                    0.999287      27.036618      75.013666       0.644766       0.409393      -1.078259      -0.000004       0.037880       0.026785       0.046393       0.000001       0.000001      -0.000073       0.006119      -0.006015      -0.002109      -0.001953       0.004062             15.008563       5.428402      -0.000108      -0.000077      22.909357       8.798421      16.687932          -0.000000
           67              C       9.141500       2.353498       1.664174       0.612461      26.154974 0.25082908E+03  0.51718589E+04                                 8.113496                            5.579370       0.033789       2.066988                    0.999394      21.892403      60.164656       0.638283       0.465397      -1.028533      -0.000010       0.050562       0.035752       0.061925       0.000000       0.000000      -0.091166      -0.003016       0.131944      -0.084947      -0.023498       0.108446             11.083179       9.156426      -0.000031      -0.000022      14.575583       7.153163       9.517529           0.000002
           68              C       9.141500       1.134104       0.801933      -0.027194      40.958855 0.42744659E+03  0.99183992E+04                                10.304957                            6.831135      -0.001516       2.005672                    0.999288      27.036305      75.012031       0.644780       0.409388      -1.078264      -0.000004      -0.037883      -0.026788       0.046397      -0.000006      -0.000004      -0.002913      -0.001906       0.006025      -0.002111      -0.001957       0.004068             15.008503      10.466216      -0.000079      -0.000056      21.230073      11.173489      13.329219          -0.000000
           69              C      27.424500      18.757891      13.263833       0.612461      26.154988 0.25082926E+03  0.51718642E+04                                 8.113500                            5.579373       0.033786       2.066987                    0.999394      21.892417      60.164723       0.638283       0.465397      -1.028532       0.000010      -0.050562      -0.035752       0.061925       0.000000       0.000000      -0.091166      -0.003016       0.131944      -0.084947      -0.023499       0.108446             11.083183       9.156430      -0.000031      -0.000022      14.575587       7.153165       9.517532           0.000002
           70              C      27.424500      19.977285      14.126074      -0.027196      40.959051 0.42744879E+03  0.99184633E+04                                10.304992                            6.831155      -0.001519       2.005670                    0.999288      27.036367      75.012257       0.644778       0.409388      -1.078264       0.000004       0.037883       0.026787       0.046397      -0.000006      -0.000004      -0.002912      -0.001906       0.006024      -0.002110      -0.001957       0.004067             15.008563      10.466248      -0.000079      -0.000056      21.230167      11.173544      13.329275           0.000000
           71              C      27.424500      12.909192       9.128178       0.612438      26.155828 0.25084315E+03  0.51722272E+04                                 8.113665                            5.579529       0.033680       2.066936                    0.999393      21.893140      60.167349       0.638273       0.465398      -1.028531       0.000007       0.050558       0.035750       0.061921      -0.000002      -0.000002      -0.028970       0.172897      -0.131927      -0.084946      -0.023491       0.108436             11.083314       4.459561      -0.000107      -0.000076      16.141423       4.939101      12.648958           0.000002
           72              C      27.424500      11.689798       8.265936      -0.027193      40.959709 0.42745932E+03  0.99187878E+04                                10.305159                            6.831282      -0.001628       2.005635                    0.999287      27.036684      75.013912       0.644765       0.409393      -1.078259       0.000004      -0.037880      -0.026785       0.046393       0.000001       0.000001      -0.000073       0.006117      -0.006015      -0.002108      -0.001953       0.004061             15.008628       5.428420      -0.000108      -0.000077      22.909463       8.798470      16.688001           0.000000
           73              C      29.957061      17.295717       9.128178       0.612445      26.155595 0.25084020E+03  0.51721471E+04                                 8.113608                            5.579487       0.033690       2.066940                    0.999393      21.892969      60.166614       0.638278       0.465396      -1.028533      -0.043782      -0.025283       0.035749       0.061920      -0.074873       0.025086       0.014483      -0.086458      -0.131940      -0.084948      -0.023499       0.108447             11.083247      13.220952       5.058315      -4.277374       7.379902      -2.469468      12.648886           0.000002
           74              C      31.013087      17.905414       8.265936      -0.027192      40.959219 0.42745439E+03  0.99186409E+04                                10.305062                            6.831229      -0.001609       2.005641                    0.999287      27.036565      75.013366       0.644770       0.409392      -1.078260       0.032805       0.018938      -0.026785       0.046393      -0.002653       0.000062       0.000035      -0.003064      -0.006022      -0.002109      -0.001958       0.004067             15.008505      18.539037       7.569347      -7.619794       9.798503      -4.399219      16.687976          -0.000000
           75              C      24.891939      14.371367      13.263833       0.612459      26.155303 0.25083267E+03  0.51719581E+04                                 8.113594                            5.579434       0.033800       2.066991                    0.999394      21.892582      60.165542       0.638275       0.465401      -1.028529       0.043793       0.025272      -0.035750       0.061924       0.001302       0.078946       0.045578       0.001499       0.131937      -0.084944      -0.023491       0.108435             11.083315      13.220980       2.346602      -6.194938      10.511290      -3.576625       9.517675           0.000002
           76              C      23.835913      13.761670      14.126074      -0.027196      40.959618 0.42745453E+03  0.99186339E+04                                10.305097                            6.831209      -0.001559       2.005657                    0.999287      27.036527      75.012947       0.644774       0.409389      -1.078263      -0.032804      -0.018944       0.026788       0.046396       0.000821       0.002519       0.001458       0.000961       0.006016      -0.002110      -0.001954       0.004063             15.008707      18.539287       4.660921      -9.676637      13.157437      -5.586851      13.329397           0.000000
           77              C      24.891939      17.295717       9.128178       0.612459      26.155312 0.25083280E+03  0.51719615E+04                                 8.113597                            5.579436       0.033800       2.066991                    0.999394      21.892583      60.165549       0.638275       0.465401      -1.028529       0.043793      -0.025282       0.035743       0.061924       0.074865      -0.025088       0.014483      -0.086454      -0.131921      -0.084944      -0.023491       0.108436             11.083320      13.220985      -5.058446       4.277380       7.380032      -2.469559      12.648942           0.000002
           78              C      23.835913      17.905414       8.265936      -0.027196      40.959605 0.42745441E+03  0.99186306E+04                                10.305095                            6.831208      -0.001559       2.005657                    0.999287      27.036526      75.012948       0.644774       0.409389      -1.078263      -0.032804       0.018942      -0.026790       0.046396       0.002648      -0.000066       0.000038      -0.003057      -0.006036      -0.002110      -0.001954       0.004064             15.008705      18.539285      -7.569579       7.619902       9.798733      -4.399370      16.688097          -0.000000
           79              C      29.957061      14.371367      13.263833       0.612445      26.155588 0.25084008E+03  0.51721442E+04                                 8.113606                            5.579485       0.033690       2.066940                    0.999393      21.892969      60.166614       0.638278       0.465396      -1.028533      -0.043782       0.025277      -0.035754       0.061920      -0.001306      -0.078953       0.045583       0.001504       0.131947      -0.084948      -0.023498       0.108446             11.083244      13.220951      -2.346642       6.194814      10.511284      -3.576578       9.517498           0.000002
           80              C      31.013087      13.761670      14.126074      -0.027192      40.959233 0.42745447E+03  0.99186435E+04                                10.305065                            6.831230      -0.001609       2.005641                    0.999287      27.036564      75.013370       0.644769       0.409392      -1.078260       0.032805      -0.018941       0.026783       0.046393      -0.000826      -0.002522       0.001455       0.000952       0.006027      -0.002109      -0.001958       0.004067             15.008511      18.539045      -4.660898       9.676385      13.157401      -5.586769      13.329087          -0.000000
           81              O       9.141500       5.277847       3.732002      -1.038668      57.321369 0.12739016E+04  0.37693703E+05                                11.167137                           10.408528      -0.006161       1.917634                    0.998326      37.349553     106.126342       0.649081       0.318914      -1.182581      -0.000233       0.000134       0.000095       0.000285       0.000227       0.000160      -0.000097      -0.000265       0.000402      -0.000396       0.000193       0.000203             12.815043      12.814391       0.000874       0.000618      12.815256      -0.000306      12.815481           0.000001
           82              O      27.424500      15.833542      11.196005      -1.038668      57.321350 0.12739012E+04  0.37693690E+05                                11.167133                           10.408526      -0.006160       1.917634                    0.998326      37.349547     106.126314       0.649081       0.318914      -1.182581       0.000233      -0.000134      -0.000095       0.000285       0.000227       0.000160      -0.000097      -0.000265       0.000402      -0.000396       0.000193       0.000203             12.815038      12.814386       0.000874       0.000618      12.815251      -0.000306      12.815476           0.000001
           83              O       7.575561       7.474804       1.996322      -0.549750      33.717506 0.44896406E+03  0.10279933E+05                                 8.176822                            6.402909       0.564916       2.242986                    0.998438      26.500976      67.182053       0.781184       0.342432      -1.156722      -0.020048      -0.004633      -0.010630       0.023160       0.038129      -0.006873       0.044540       0.070722       0.009227      -0.077429       0.023032       0.054397             10.237667      15.480527       1.227279       5.927864       6.589565       0.221935       8.642909           0.000001
           84              O      11.827090       3.727321       4.553490      -0.549713      33.720153 0.44898847E+03  0.10280687E+05                                 8.177482                            6.403264       0.564514       2.242862                    0.998434      26.500804      67.183422       0.781125       0.342451      -1.156699       0.005962      -0.003442       0.022087       0.023135       0.043422      -0.003056       0.001760      -0.050144       0.162930      -0.077390       0.022986       0.054405             10.238723       7.750007      -1.534753       3.975652       5.977854      -2.295370      16.988308           0.000001
           85              O       6.455910       5.535512       1.996322      -0.549752      33.720955 0.44901349E+03  0.10281400E+05                                 8.177582                            6.403418       0.564827       2.242956                    0.998438      26.501604      67.185842       0.781120       0.342449      -1.156702      -0.006012       0.019681      -0.010629       0.023162      -0.011566      -0.042011      -0.016330      -0.101406       0.009216      -0.077435       0.023028       0.054407             10.238782       7.750358      -3.236825       2.772227      14.322104      -5.245361       8.643885           0.000001
           86              O      10.707439       4.373752       6.381872      -0.549755      33.720279 0.44899083E+03  0.10280731E+05                                 8.177345                            6.403151       0.565314       2.243100                    0.998443      26.501388      67.184380       0.781157       0.342438      -1.156713       0.020056      -0.011581      -0.000822       0.023173      -0.006196      -0.038243       0.022070       0.007146      -0.181240      -0.077402       0.023054       0.054348             10.238536      15.481813      -5.998753       0.819275       8.555110      -0.473012       6.678686           0.000001
           87              O       6.455910       3.727321       4.553490      -0.549752      33.720948 0.44901351E+03  0.10281401E+05                                 8.177580                            6.403418       0.564827       2.242956                    0.998438      26.501604      67.185841       0.781120       0.342449      -1.156702      -0.006012      -0.003461       0.022099       0.023162      -0.043464       0.003099       0.001785      -0.050169       0.162929      -0.077435       0.023028       0.054407             10.238779       7.750355       1.534739      -3.975780       5.977883      -2.295232      16.988100           0.000001
           88              O      11.827090       5.535512       1.996322      -0.549713      33.720159 0.44898844E+03  0.10280686E+05                                 8.177483                            6.403264       0.564514       2.242862                    0.998434      26.500804      67.183423       0.781125       0.342451      -1.156699       0.005962       0.019677      -0.010607       0.023135       0.011592       0.041957      -0.016354      -0.101378       0.009230      -0.077390       0.022985       0.054405             10.238725       7.750009       3.236699      -2.772198      14.322198      -5.245542       8.643969           0.000001
           89              O       7.575561       4.373752       6.381872      -0.549750      33.717508 0.44896408E+03  0.10279934E+05                                 8.176822                            6.402909       0.564916       2.242985                    0.998438      26.500976      67.182054       0.781184       0.342432      -1.156722      -0.020048      -0.011566      -0.000825       0.023160       0.006230       0.038239       0.022080       0.007194      -0.181358      -0.077429       0.023032       0.054397             10.237668      15.480527       5.997937      -0.818865       8.554256      -0.472688       6.678220           0.000001
           90              O      10.707439       7.474804       1.996322      -0.549755      33.720278 0.44899083E+03  0.10280731E+05                                 8.177345                            6.403152       0.565314       2.243100                    0.998443      26.501388      67.184382       0.781157       0.342438      -1.156713       0.020056      -0.004635      -0.010644       0.023173      -0.038121       0.006906       0.044522       0.070649       0.009268      -0.077402       0.023054       0.054348             10.238536      15.481814      -1.227166      -5.928769       6.589871       0.221805       8.643924           0.000001
           91              O       9.141500       7.086038       6.381872      -0.549745      33.719375 0.44899132E+03  0.10280742E+05                                 8.177236                            6.403194       0.564855       2.242965                    0.998438      26.501222      67.183876       0.781147       0.342442      -1.156710      -0.000009       0.023146      -0.000825       0.023161      -0.000004      -0.000010      -0.044159      -0.014389      -0.181381      -0.077437       0.023036       0.054401             10.238257       5.091681      -0.000221      -0.000076      18.944518       0.945732       6.678572           0.000001
           92              O      10.261151       2.823226       1.996322      -0.549713      33.718516 0.44896472E+03  0.10279985E+05                                 8.177129                            6.403024       0.564446       2.242839                    0.998434      26.500560      67.181813       0.781154       0.342444      -1.156708      -0.014059      -0.015002      -0.010608       0.023135       0.049692       0.035138      -0.028168       0.030605       0.009231      -0.077392       0.022995       0.054397             10.238214       9.875751       4.463971       3.156504      12.195405       5.023172       8.643485           0.000001
           93              O       9.141500       8.378899       4.553490      -0.549745      33.719374 0.44899121E+03  0.10280739E+05                                 8.177236                            6.403193       0.564855       2.242965                    0.998438      26.501221      67.183874       0.781147       0.342442      -1.156710      -0.000009       0.006938       0.022097       0.023161      -0.000010      -0.000000      -0.003583       0.100375       0.162911      -0.077437       0.023036       0.054401             10.238258       5.091681      -0.000145      -0.000183       8.635884       4.590386      16.987208           0.000001
           94              O       8.021849       2.823226       1.996322      -0.549757      33.722086 0.44901647E+03  0.10281495E+05                                 8.177751                            6.403421       0.565157       2.243047                    0.998442      26.501772      67.186559       0.781122       0.342447      -1.156702       0.014043      -0.015053      -0.010644       0.023175      -0.049656      -0.035112      -0.028246       0.030687       0.009259      -0.077410       0.023060       0.054350             10.239141       9.876109      -4.464211      -3.156673      12.196895       5.023959       8.644419           0.000001
           95              O      26.304849      18.288163      12.931685      -0.549713      33.718557 0.44896535E+03  0.10280004E+05                                 8.177138                            6.403030       0.564445       2.242838                    0.998434      26.500571      67.181868       0.781153       0.342444      -1.156708       0.014059       0.015001       0.010608       0.023135       0.049692       0.035138      -0.028169       0.030605       0.009231      -0.077393       0.022995       0.054397             10.238225       9.875762       4.463977       3.156509      12.195419       5.023178       8.643494           0.000001
           96              O      27.424500      12.732490      10.374517      -0.549745      33.719415 0.44899183E+03  0.10280757E+05                                 8.177245                            6.403199       0.564853       2.242964                    0.998438      26.501232      67.183929       0.781147       0.342442      -1.156710       0.000009      -0.006938      -0.022097       0.023161      -0.000010      -0.000000      -0.003583       0.100376       0.162911      -0.077437       0.023036       0.054401             10.238268       5.091685      -0.000145      -0.000183       8.635892       4.590392      16.987228           0.000001
           97              O      28.544151      18.288163      12.931685      -0.549757      33.722119 0.44901699E+03  0.10281510E+05                                 8.177758                            6.403426       0.565156       2.243047                    0.998442      26.501781      67.186605       0.781122       0.342447      -1.156702      -0.014043       0.015053       0.010644       0.023175      -0.049656      -0.035112      -0.028247       0.030687       0.009259      -0.077410       0.023060       0.054350             10.239149       9.876118      -4.464216      -3.156677      12.196905       5.023964       8.644425           0.000001
           98              O      27.424500      14.025351       8.546135      -0.549745      33.719419 0.44899199E+03  0.10280762E+05                                 8.177246                            6.403200       0.564853       2.242964                    0.998438      26.501233      67.183934       0.781147       0.342442      -1.156710       0.000009      -0.023146       0.000825       0.023161      -0.000004      -0.000010      -0.044159      -0.014389      -0.181382      -0.077437       0.023036       0.054401             10.238269       5.091686      -0.000221      -0.000076      18.944544       0.945733       6.678578           0.000001
           99              O      30.110090      17.384068      10.374517      -0.549752      33.720989 0.44901414E+03  0.10281419E+05                                 8.177588                            6.403424       0.564826       2.242955                    0.998438      26.501615      67.185896       0.781119       0.342449      -1.156701       0.006012       0.003461      -0.022098       0.023162      -0.043464       0.003099       0.001785      -0.050169       0.162929      -0.077435       0.023029       0.054407             10.238790       7.750362       1.534740      -3.975785       5.977888      -2.295235      16.988119           0.000001
          100              O      25.858561      13.636585      12.931685      -0.549756      33.720312 0.44899135E+03  0.10280747E+05                                 8.177352                            6.403157       0.565313       2.243099                    0.998443      26.501397      67.184428       0.781156       0.342438      -1.156713      -0.020055       0.004635       0.010644       0.023173      -0.038121       0.006906       0.044522       0.070649       0.009269      -0.077402       0.023054       0.054348             10.238545      15.481828      -1.227168      -5.928775       6.589876       0.221805       8.643931           0.000001
          101              O      28.990439      16.737637       8.546135      -0.549750      33.717546 0.44896467E+03  0.10279951E+05                                 8.176829                            6.402914       0.564915       2.242985                    0.998438      26.500987      67.182106       0.781183       0.342432      -1.156722       0.020048       0.011566       0.000825       0.023160       0.006230       0.038240       0.022080       0.007194      -0.181358      -0.077430       0.023033       0.054397             10.237677      15.480543       5.997944      -0.818866       8.554264      -0.472688       6.678225           0.000001
          102              O      24.738910      15.575877      12.931685      -0.549713      33.720195 0.44898900E+03  0.10280703E+05                                 8.177490                            6.403269       0.564512       2.242861                    0.998434      26.500815      67.183474       0.781124       0.342451      -1.156699      -0.005962      -0.019677       0.010607       0.023135       0.011592       0.041958      -0.016354      -0.101378       0.009230      -0.077390       0.022986       0.054405             10.238734       7.750014       3.236702      -2.772200      14.322212      -5.245548       8.643976           0.000001
          103              O      25.858561      16.737637       8.546135      -0.549756      33.720324 0.44899152E+03  0.10280752E+05                                 8.177354                            6.403158       0.565313       2.243099                    0.998443      26.501399      67.184438       0.781156       0.342438      -1.156713      -0.020055       0.011581       0.000822       0.023173      -0.006196      -0.038243       0.022071       0.007146      -0.181240      -0.077402       0.023054       0.054348             10.238549      15.481834      -5.998763       0.819276       8.555120      -0.473013       6.678692           0.000001
          104              O      28.990439      13.636585      12.931685      -0.549750      33.717542 0.44896461E+03  0.10279950E+05                                 8.176829                            6.402914       0.564915       2.242985                    0.998438      26.500986      67.182103       0.781183       0.342432      -1.156721       0.020048       0.004633       0.010630       0.023160       0.038129      -0.006873       0.044540       0.070722       0.009227      -0.077429       0.023033       0.054397             10.237676      15.480542       1.227282       5.927870       6.589570       0.221936       8.642917           0.000001
          105              O      24.738910      17.384068      10.374517      -0.549713      33.720196 0.44898913E+03  0.10280706E+05                                 8.177490                            6.403270       0.564512       2.242861                    0.998434      26.500815      67.183479       0.781124       0.342451      -1.156699      -0.005962       0.003442      -0.022087       0.023135       0.043422      -0.003057       0.001760      -0.050144       0.162930      -0.077390       0.022986       0.054405             10.238734       7.750014      -1.534755       3.975657       5.977859      -2.295374      16.988330           0.000001
          106              O      30.110090      15.575877      12.931685      -0.549752      33.720991 0.44901407E+03  0.10281417E+05                                 8.177589                            6.403423       0.564826       2.242955                    0.998438      26.501615      67.185893       0.781119       0.342449      -1.156702       0.006012      -0.019681       0.010629       0.023162      -0.011566      -0.042012      -0.016330      -0.101407       0.009216      -0.077435       0.023029       0.054407             10.238791       7.750364      -3.236829       2.772230      14.322117      -5.245366       8.643892           0.000001

******************************************************
Auxiliary information for the entire system
The total spin magnetic moment of the unit cell is   0.000006
The total net atomic charge of the unit cell is   0.000008
Accuracy of reproducing the electrostatic potential in the unit cell:
  The inner radius (bohr) =    5.0000
  The outer radius (bohr) =   12.0000
  Valid grid points have density less than (e/(bohr^3)) =    0.0001
  The number of valid grid points were=       866676
  The rms potential error without charges in kcal/mol is=      1.91100
  The rms potential error with partial charges in kcal/mol is=      0.62300
  The RRMSE value at monopole order=      0.32600
  The rms potential error with partial charges and cloud penetration in kcal/mol is=      0.62766
  The RRMSE value at monopole order with cloud penetration is=      0.32845
  The rms potential error with partial charges and atomic dipoles in kcal/mol is=      0.25739
  The RRMSE value at dipole order=      0.13469
  The rms potential error with partial charges, atomic dipoles and cloud penetration in kcal/mol is=      0.24826
  The RRMSE value at dipole order with cloud penetration=      0.12991

******************************************************
The electron densities and ab initio electrostatic potential were computed in VASP using the PBE functional and
projector augmented wave method. See the main text of the journal article for a description of computational details.
The atomic charges, dipoles, and quadrupoles were computed with the DDEC6 method as described in
(a) T. A. Manz and N. Gabaldon Limas, RSC Adv. 6 (2016) 47771-47801 DOI: 10.1039/c6ra04656h
(b) N. Gabaldon Limas and T. A. Manz, RSC Adv. 8 (2018) 2678-2707 DOI: 10.1039/c7ra11829e.
For each atom in the material, the electron cloud parameters were fit to the spherically averaged atom-in-material
electron density using radial positions for which this density was between 10^-4 and 10^-2 electrons per cubic bohr.
The polarizabilities, dispersion coefficients, and quantum Drude oscillator (QDO) parameters were fit using the MCLF method.
The magnetic structure of the system was optimized in VASP from the default ferromagnetic initial guess using spin polarization.
The atomic spin moments (ASMs) were computed on this optimized magnetic structure using the DDEC6 partition as inputs
to the method of T. A. Manz and D. S. Sholl, J. Chem. Theory Comput. 7 (2011) 4146-4164 DOI: 10.1021/ct200539n.
The RMSE and RRMSE were computed using a uniform grid with Ewald summation.
