# Supplementary material for: A collection of forcefield precursors for metal–organic frameworks
Source: RSC Adv. 2019 Nov 13;9(63):36492–507. doi: 10.1039/c9ra07327b (PMC9075174; doi:10.1039/c9ra07327b)
Supplement: RA-009-C9RA07327B-s4666 [file RA-009-C9RA07327B-s4666.xyz]

  106
jmolscript: load "" {1 1 1} spacegroup "x,y,z" unitcell [{     18.294300     0.000000     0.000000 }, {      9.147150    15.843329     0.000000 }, {      9.147150     5.281110    14.937233 }]
Zn     9.147150     7.114711     3.086032     0.966019
Zn    10.735095     4.364309     3.086032     0.966018
Zn     7.559205     4.364309     3.086032     0.966021
Zn     9.147150     5.281110     5.679136     0.966020
Zn    25.853505    16.760130    11.851201     0.966018
Zn    27.441450    14.009728    11.851201     0.966020
Zn    29.029395    16.760130    11.851201     0.966021
Zn    27.441450    15.843329     9.258097     0.966020
H      6.410323     9.197581     0.673669     0.121278
H     13.907327     2.532820     5.142889     0.121277
H      4.386973     5.693036     0.673669     0.121276
H     11.883977     3.701002     8.447005     0.121277
H      4.386973     2.532820     5.142889     0.121276
H     13.907327     5.693036     0.673669     0.121277
H      6.410323     3.701002     8.447005     0.121278
H     11.883977     9.197581     0.673669     0.121277
H      9.147150     8.441326     8.447005     0.121277
H     11.170500     0.952712     0.673669     0.121276
H      9.147150    10.777689     5.142889     0.121277
H      7.123800     0.952712     0.673669     0.121274
H     25.418100    20.171727    14.263564     0.121275
H     27.441450    10.346750     9.794344     0.121276
H     29.464800    20.171727    14.263564     0.121274
H     27.441450    12.683113     6.490228     0.121276
H     32.201627    18.591619     9.794344     0.121275
H     24.704623    11.926858    14.263564     0.121276
H     30.178277    17.423437     6.490228     0.121277
H     22.681273    15.431403    14.263564     0.121276
H     24.704623    17.423437     6.490228     0.121276
H     30.178277    11.926858    14.263564     0.121277
H     22.681273    18.591619     9.794344     0.121276
H     32.201627    15.431403    14.263564     0.121275
C      5.663366     8.679081     0.399571    -0.099519
C     13.831771     2.576442     6.088566    -0.099521
C      4.462529     6.599169     0.399571    -0.099521
C     12.630934     3.269746     8.049525    -0.099520
C      4.462529     2.576442     6.088566    -0.099521
C     13.831771     6.599169     0.399571    -0.099521
C      5.663366     3.269746     8.049525    -0.099519
C     12.630934     8.679081     0.399571    -0.099520
C      9.147150     9.303837     8.049525    -0.099517
C     10.347988     0.565079     0.399571    -0.099517
C      9.147150    10.690445     6.088566    -0.099517
C      7.946312     0.565079     0.399571    -0.099518
C     26.240612    20.559360    14.537662    -0.099505
C     27.441450    10.433994     8.848667    -0.099505
C     28.642288    20.559360    14.537662    -0.099506
C     27.441450    11.820602     6.887708    -0.099505
C     32.126071    18.547997     8.848667    -0.099509
C     23.957666    12.445358    14.537662    -0.099508
C     30.925234    17.854693     6.887708    -0.099507
C     22.756829    14.525270    14.537662    -0.099508
C     23.957666    17.854693     6.887708    -0.099508
C     30.925234    12.445358    14.537662    -0.099507
C     22.756829    18.547997     8.848667    -0.099508
C     32.126071    14.525270    14.537662    -0.099509
C      6.612841     6.744294     1.665053     0.607930
C      5.556711     7.354051     0.802727    -0.026385
C     11.681459     3.817926     5.803563     0.607930
C     12.737589     3.208169     6.665890    -0.026384
C      6.612841     3.817926     5.803563     0.607930
C      5.556711     3.208169     6.665890    -0.026385
C     11.681459     6.744294     1.665053     0.607929
C     12.737589     7.354051     0.802727    -0.026384
C      9.147150     8.207478     5.803563     0.607921
C      9.147150     9.426992     6.665890    -0.026385
C      9.147150     2.354741     1.665053     0.607930
C      9.147150     1.135227     0.802727    -0.026383
C     27.441450    18.769698    13.272180     0.607930
C     27.441450    19.989212    14.134506    -0.026386
C     27.441450    12.916961     9.133670     0.607921
C     27.441450    11.697447     8.271343    -0.026388
C     29.975759    17.306513     9.133670     0.607930
C     31.031889    17.916270     8.271343    -0.026387
C     24.907141    14.380145    13.272180     0.607929
C     23.851011    13.770388    14.134506    -0.026387
C     24.907141    17.306513     9.133670     0.607929
C     23.851011    17.916270     8.271343    -0.026387
C     29.975759    14.380145    13.272180     0.607930
C     31.031889    13.770388    14.134506    -0.026387
O      9.147150     5.281110     3.734308    -1.038019
O     27.441450    15.843329    11.202925    -1.038019
O      7.581158     7.481431     1.997407    -0.548039
O     11.835680     3.728886     4.554661    -0.548039
O      6.458620     5.537138     1.997407    -0.548042
O     10.713142     4.376984     6.387758    -0.548041
O      6.458620     3.728886     4.554661    -0.548042
O     11.835680     5.537138     1.997407    -0.548039
O      7.581158     4.376984     6.387758    -0.548039
O     10.713142     7.481431     1.997407    -0.548041
O      9.147150     7.089362     6.387758    -0.548034
O     10.269688     2.824760     1.997407    -0.548038
O      9.147150     8.385557     4.554661    -0.548034
O      8.024612     2.824760     1.997407    -0.548043
O     26.318912    18.299679    12.939826    -0.548038
O     27.441450    12.738882    10.382572    -0.548034
O     28.563988    18.299679    12.939826    -0.548043
O     27.441450    14.035077     8.549475    -0.548034
O     30.129980    17.395553    10.382572    -0.548042
O     25.875458    13.643008    12.939826    -0.548041
O     29.007442    16.747455     8.549475    -0.548039
O     24.752920    15.587301    12.939826    -0.548040
O     25.875458    16.747455     8.549475    -0.548041
O     29.007442    13.643008    12.939826    -0.548039
O     24.752920    17.395553    10.382572    -0.548040
O     30.129980    15.587301    12.939826    -0.548042

The following XYZ coordinates are in angstroms. Other properties are in atomic units.
The sperically averaged electron density of each atom fit to a function of the form exp(a - br)
eigen_1, eigen_2 and eigen_3 are the three eigenvalues of traceless quadrupole moment tensor
  atom number  atomic symbol              X              Y              Z     net charge C6 coefficient C8 coefficient C10 coefficient fluctuating dipole atomic polarizability isotropic forcefield polarizability              a              b squared Pearson coefficient          <r^3>          <r^4>         wp_QDO          m_QDO          q_QDO       dipole_x       dipole_y       dipole_z         dipole            Qxy            Qxz            Qyz     Q(x^2-y^2)  Q(3z^2 - R^2)        eigen_1        eigen_2        eigen_3 static polarizability      alpha(xx)      alpha(xy)      alpha(xz)      alpha(yy)      alpha(yz)      alpha(zz) atomic spin moment
            1             Zn       9.147150       7.114711       3.086032       0.966019      87.849672 0.17007282E+04  0.53028259E+05                                16.447466                           13.731720       0.070150       1.898603                    0.998471      45.054455     123.151179       0.472484       0.415763      -1.128945      -0.000000       0.049668      -0.017561       0.052681      -0.000007      -0.000005      -0.055610      -0.157292      -0.117948      -0.058992      -0.058974       0.117966             20.524449      22.363409       0.000071      -0.000132      17.459461       1.733930      21.750478           0.000002
            2             Zn      10.735095       4.364309       3.086032       0.966018      87.849549 0.17007229E+04  0.53028052E+05                                16.447453                           13.731698       0.070209       1.898621                    0.998471      45.054393     123.150963       0.472485       0.415763      -1.128946       0.043015      -0.024833      -0.017560       0.052681      -0.068110      -0.048161       0.027802       0.078633      -0.117950      -0.058988      -0.058976       0.117964             20.524448      18.685505       2.123526       1.501556      21.137367      -0.867072      21.750470           0.000002
            3             Zn       7.559205       4.364309       3.086032       0.966021      87.850584 0.17007271E+04  0.53028289E+05                                16.447654                           13.731759       0.070198       1.898619                    0.998471      45.054533     123.151997       0.472481       0.415766      -1.128942      -0.043017      -0.024834      -0.017561       0.052684       0.068099       0.048154       0.027803       0.078636      -0.117955      -0.058978      -0.058975       0.117953             20.524841      18.685774      -2.123585      -1.501599      21.137869      -0.866943      21.750881           0.000002
            4             Zn       9.147150       5.281110       5.679136       0.966020      87.849671 0.17007284E+04  0.53028268E+05                                16.447466                           13.731721       0.070150       1.898603                    0.998471      45.054454     123.151175       0.472484       0.415763      -1.128946      -0.000000      -0.000001       0.052681       0.052681      -0.000007      -0.000005      -0.000002      -0.000010       0.353898      -0.058988      -0.058978       0.117966             20.524448      22.363400      -0.000101       0.000111      22.363548       0.000078      16.846396           0.000002
            5             Zn      25.853505      16.760130      11.851201       0.966018      87.849523 0.17007221E+04  0.53028022E+05                                16.447449                           13.731694       0.070210       1.898621                    0.998471      45.054385     123.150931       0.472485       0.415763      -1.128946      -0.043015       0.024834       0.017560       0.052681      -0.068110      -0.048161       0.027802       0.078633      -0.117949      -0.058988      -0.058976       0.117964             20.524442      18.685497       2.123530       1.501558      21.137363      -0.867073      21.750467           0.000002
            6             Zn      27.441450      14.009728      11.851201       0.966020      87.849643 0.17007273E+04  0.53028226E+05                                16.447462                           13.731716       0.070150       1.898603                    0.998471      45.054446     123.151145       0.472484       0.415763      -1.128946       0.000000      -0.049668       0.017561       0.052681      -0.000007      -0.000005      -0.055610      -0.157291      -0.117947      -0.058992      -0.058974       0.117966             20.524444      22.363406       0.000071      -0.000132      17.459452       1.733933      21.750475           0.000002
            7             Zn      29.029395      16.760130      11.851201       0.966021      87.850556 0.17007263E+04  0.53028258E+05                                16.447650                           13.731755       0.070199       1.898619                    0.998471      45.054524     123.151964       0.472481       0.415766      -1.128942       0.043017       0.024834       0.017561       0.052684       0.068099       0.048154       0.027803       0.078636      -0.117955      -0.058978      -0.058974       0.117953             20.524837      18.685767      -2.123589      -1.501601      21.137865      -0.866944      21.750878           0.000002
            8             Zn      27.441450      15.843329       9.258097       0.966020      87.849646 0.17007276E+04  0.53028238E+05                                16.447462                           13.731718       0.070150       1.898603                    0.998471      45.054446     123.151143       0.472484       0.415763      -1.128946       0.000000       0.000001      -0.052681       0.052681      -0.000007      -0.000005      -0.000002      -0.000009       0.353898      -0.058988      -0.058978       0.117966             20.524443      22.363398      -0.000101       0.000110      22.363546       0.000078      16.846385           0.000002
            9              H       6.410323       9.197581       0.673669       0.121278       1.212430 0.87742803E+01  0.86218028E+02                                 1.734917                            1.623900      -1.006093       2.402769                    0.998262       3.233993       8.424776       0.553071       1.127038      -0.748221       0.031535       0.025491       0.010299       0.041837       0.012069       0.006260      -0.002460      -0.010668      -0.035645      -0.016585      -0.002613       0.019198              1.794020       2.137454       0.283438       0.377655       1.677547       0.060275       1.567058          -0.000001
           10              H      13.907327       2.532820       5.142889       0.121277       1.212713 0.87767895E+01  0.86249034E+02                                 1.735232                            1.624172      -1.006104       2.402763                    0.998262       3.234120       8.425476       0.553004       1.127092      -0.748210       0.006307      -0.003642      -0.041197       0.041836      -0.008512      -0.008290       0.004788       0.009828       0.040543      -0.016586      -0.002611       0.019198              1.794358       1.547325      -0.109706       0.099718       1.420648      -0.057573       2.415101          -0.000001
           11              H       4.386973       5.693036       0.673669       0.121276       1.212758 0.87772243E+01  0.86254909E+02                                 1.735318                            1.624245      -1.006115       2.402758                    0.998261       3.234225       8.425998       0.552971       1.127138      -0.748198      -0.006308      -0.040055       0.010299       0.041836       0.010654       0.005262      -0.004192      -0.015565      -0.035645      -0.016586      -0.002611       0.019197              1.794452       1.547398      -0.057451       0.136683       2.268553      -0.357335       1.567403          -0.000001
           12              H      11.883977       3.701002       8.447005       0.121277       1.212691 0.87765849E+01  0.86246465E+02                                 1.735206                            1.624150      -1.006105       2.402764                    0.998261       3.234089       8.425350       0.553010       1.127088      -0.748212      -0.031535       0.018206       0.020600       0.041836      -0.009925      -0.009292       0.005363       0.011465       0.030747      -0.016586      -0.002612       0.019198              1.794330       2.137860      -0.450662      -0.141378       1.617482       0.081625       1.627649          -0.000001
           13              H       4.386973       2.532820       5.142889       0.121276       1.212759 0.87772361E+01  0.86255054E+02                                 1.735319                            1.624246      -1.006115       2.402758                    0.998261       3.234226       8.426002       0.552971       1.127138      -0.748198      -0.006308      -0.003642      -0.041197       0.041836       0.008513       0.008291       0.004787       0.009830       0.040539      -0.016586      -0.002611       0.019197              1.794453       1.547399       0.109716      -0.099727       1.420711      -0.057578       2.415249          -0.000001
           14              H      13.907327       5.693036       0.673669       0.121277       1.212712 0.87767808E+01  0.86248924E+02                                 1.735231                            1.624171      -1.006104       2.402763                    0.998262       3.234120       8.425474       0.553004       1.127092      -0.748211       0.006307      -0.040055       0.010298       0.041836      -0.010653      -0.005262      -0.004191      -0.015568      -0.035647      -0.016586      -0.002611       0.019198              1.794356       1.547324       0.057446      -0.136671       2.268417      -0.357305       1.567328          -0.000001
           15              H       6.410323       3.701002       8.447005       0.121278       1.212431 0.87742841E+01  0.86218080E+02                                 1.734918                            1.623901      -1.006094       2.402769                    0.998262       3.233993       8.424778       0.553071       1.127038      -0.748221       0.031535       0.018207       0.020600       0.041837       0.009925       0.009292       0.005364       0.011462       0.030744      -0.016585      -0.002613       0.019198              1.794021       2.137455       0.450536       0.141343       1.617221       0.081604       1.627386          -0.000001
           16              H      11.883977       9.197581       0.673669       0.121277       1.212691 0.87765869E+01  0.86246490E+02                                 1.735206                            1.624150      -1.006106       2.402763                    0.998261       3.234090       8.425353       0.553010       1.127088      -0.748212      -0.031535       0.025491       0.010298       0.041836      -0.012069      -0.006260      -0.002462      -0.010667      -0.035648      -0.016586      -0.002612       0.019198              1.794330       2.137860      -0.283513      -0.377762       1.677823       0.060291       1.567307          -0.000001
           17              H       9.147150       8.441326       8.447005       0.121277       1.212743 0.87770656E+01  0.86252643E+02                                 1.735286                            1.624218      -1.006147       2.402746                    0.998260       3.234125       8.425602       0.552984       1.127121      -0.748204      -0.000001      -0.036413       0.020600       0.041836       0.000002      -0.000001      -0.010728      -0.022922       0.030748      -0.016586      -0.002612       0.019198              1.794416       1.357343      -0.000001      -0.000000       2.398184      -0.163262       1.627720          -0.000001
           18              H      11.170500       0.952712       0.673669       0.121276       1.212443 0.87743887E+01  0.86219307E+02                                 1.734924                            1.623906      -1.006065       2.402780                    0.998262       3.234012       8.424819       0.553073       1.127031      -0.748223       0.037843       0.014565       0.010299       0.041837       0.001414       0.001000       0.006652       0.026236      -0.035643      -0.016584      -0.002613       0.019197              1.794027       2.037998       0.340867       0.241029       1.777019       0.296923       1.567063          -0.000001
           19              H       9.147150      10.777689       5.142889       0.121277       1.212744 0.87770719E+01  0.86252716E+02                                 1.735286                            1.624218      -1.006148       2.402746                    0.998260       3.234126       8.425604       0.552984       1.127121      -0.748204      -0.000001       0.007284      -0.041197       0.041836      -0.000000       0.000002      -0.009573      -0.019658       0.040542      -0.016586      -0.002612       0.019198              1.794416       1.357343      -0.000000      -0.000001       1.610711       0.115152       2.415194          -0.000001
           20              H       7.123800       0.952712       0.673669       0.121274       1.212750 0.87771445E+01  0.86253818E+02                                 1.735301                            1.624230      -1.006088       2.402770                    0.998262       3.234215       8.425922       0.552978       1.127127      -0.748201      -0.037842       0.014564       0.010298       0.041836      -0.001413      -0.000999       0.006653       0.026236      -0.035644      -0.016585      -0.002611       0.019197              1.794433       2.038489      -0.340990      -0.241116       1.777422       0.297033       1.567388          -0.000001
           21              H      25.418100      20.171727      14.263564       0.121275       1.212454 0.87744781E+01  0.86220394E+02                                 1.734933                            1.623913      -1.006072       2.402776                    0.998262       3.234024       8.424857       0.553072       1.127030      -0.748223      -0.037843      -0.014565      -0.010299       0.041837       0.001414       0.001000       0.006652       0.026236      -0.035643      -0.016585      -0.002613       0.019197              1.794037       2.038011       0.340871       0.241032       1.777029       0.296926       1.567071          -0.000001
           22              H      27.441450      10.346750       9.794344       0.121276       1.212754 0.87771613E+01  0.86253810E+02                                 1.735296                            1.624226      -1.006154       2.402742                    0.998260       3.234137       8.425642       0.552983       1.127120      -0.748204       0.000001      -0.007284       0.041197       0.041836      -0.000000       0.000002      -0.009573      -0.019658       0.040543      -0.016586      -0.002611       0.019198              1.794427       1.357349      -0.000000      -0.000001       1.610719       0.115153       2.415213          -0.000001
           23              H      29.464800      20.171727      14.263564       0.121274       1.212761 0.87772323E+01  0.86254891E+02                                 1.735310                            1.624237      -1.006095       2.402766                    0.998262       3.234226       8.425959       0.552977       1.127126      -0.748201       0.037842      -0.014564      -0.010298       0.041836      -0.001413      -0.000999       0.006653       0.026236      -0.035644      -0.016586      -0.002611       0.019197              1.794443       2.038502      -0.340995      -0.241120       1.777432       0.297036       1.567395          -0.000001
           24              H      27.441450      12.683113       6.490228       0.121276       1.212754 0.87771612E+01  0.86253815E+02                                 1.735297                            1.624227      -1.006155       2.402742                    0.998260       3.234137       8.425644       0.552982       1.127121      -0.748204       0.000001       0.036413      -0.020600       0.041836       0.000002      -0.000001      -0.010728      -0.022923       0.030749      -0.016586      -0.002611       0.019198              1.794427       1.357349      -0.000001      -0.000000       2.398204      -0.163265       1.627730          -0.000001
           25              H      32.201627      18.591619       9.794344       0.121275       1.212770 0.87773256E+01  0.86256148E+02                                 1.735329                            1.624254      -1.006122       2.402754                    0.998261       3.234237       8.426040       0.552970       1.127138      -0.748198       0.006308       0.003642       0.041197       0.041836       0.008513       0.008291       0.004787       0.009830       0.040539      -0.016586      -0.002611       0.019197              1.794464       1.547407       0.109716      -0.099728       1.420717      -0.057578       2.415268          -0.000001
           26              H      24.704623      11.926858      14.263564       0.121276       1.212701 0.87766754E+01  0.86247571E+02                                 1.735216                            1.624157      -1.006112       2.402759                    0.998261       3.234101       8.425390       0.553008       1.127087      -0.748212       0.031535      -0.025491      -0.010298       0.041836      -0.012069      -0.006260      -0.002462      -0.010667      -0.035648      -0.016586      -0.002612       0.019198              1.794341       2.137875      -0.283517      -0.377766       1.677832       0.060292       1.567315          -0.000001
           27              H      30.178277      17.423437       6.490228       0.121277       1.212442 0.87743747E+01  0.86219188E+02                                 1.734929                            1.623909      -1.006101       2.402765                    0.998262       3.234004       8.424816       0.553070       1.127038      -0.748221      -0.031535      -0.018207      -0.020600       0.041837       0.009925       0.009292       0.005364       0.011462       0.030744      -0.016585      -0.002613       0.019198              1.794032       2.137471       0.450542       0.141345       1.617230       0.081606       1.627394          -0.000001
           28              H      22.681273      15.431403      14.263564       0.121276       1.212723 0.87768733E+01  0.86250061E+02                                 1.735242                            1.624179      -1.006111       2.402759                    0.998261       3.234131       8.425514       0.553003       1.127092      -0.748211      -0.006308       0.040055      -0.010298       0.041836      -0.010653      -0.005262      -0.004191      -0.015568      -0.035647      -0.016586      -0.002611       0.019198              1.794368       1.547332       0.057447      -0.136672       2.268436      -0.357310       1.567337          -0.000001
           29              H      24.704623      17.423437       6.490228       0.121276       1.212702 0.87766795E+01  0.86247623E+02                                 1.735217                            1.624158      -1.006113       2.402759                    0.998261       3.234101       8.425391       0.553008       1.127087      -0.748212       0.031535      -0.018206      -0.020600       0.041836      -0.009925      -0.009292       0.005363       0.011465       0.030747      -0.016586      -0.002612       0.019198              1.794342       2.137876      -0.450668      -0.141381       1.617491       0.081626       1.627657          -0.000001
           30              H      30.178277      11.926858      14.263564       0.121277       1.212441 0.87743697E+01  0.86219122E+02                                 1.734927                            1.623908      -1.006100       2.402765                    0.998262       3.234004       8.424814       0.553070       1.127038      -0.748221      -0.031535      -0.025491      -0.010299       0.041837       0.012069       0.006260      -0.002460      -0.010668      -0.035645      -0.016585      -0.002613       0.019198              1.794031       2.137469       0.283442       0.377659       1.677556       0.060277       1.567066          -0.000001
           31              H      22.681273      18.591619       9.794344       0.121276       1.212724 0.87768811E+01  0.86250150E+02                                 1.735242                            1.624179      -1.006111       2.402759                    0.998261       3.234132       8.425515       0.553003       1.127091      -0.748211      -0.006307       0.003642       0.041197       0.041836      -0.008513      -0.008290       0.004788       0.009828       0.040543      -0.016586      -0.002611       0.019198              1.794368       1.547332      -0.109707       0.099719       1.420654      -0.057574       2.415120          -0.000001
           32              H      32.201627      15.431403      14.263564       0.121275       1.212769 0.87773168E+01  0.86256039E+02                                 1.735328                            1.624253      -1.006122       2.402754                    0.998261       3.234237       8.426038       0.552970       1.127137      -0.748198       0.006308       0.040055      -0.010299       0.041836       0.010654       0.005262      -0.004192      -0.015565      -0.035645      -0.016586      -0.002611       0.019197              1.794462       1.547406      -0.057452       0.136684       2.268570      -0.357340       1.567412          -0.000001
           33              C       5.663366       8.679081       0.399571      -0.099519      35.629759 0.41516977E+03  0.96483818E+04                                 9.435409                            6.811807       0.041303       1.986439                    0.999637      28.969111      82.789233       0.628850       0.419112      -1.062535      -0.020233      -0.009593      -0.008999       0.024132       0.023721      -0.001996       0.010843       0.000020      -0.030964      -0.024632      -0.005265       0.029897             12.213991      14.092369      -3.221472       6.682485      11.866766      -4.386426      10.682840          -0.000000
           34              C      13.831771       2.576442       6.088566      -0.099521      35.629865 0.41516813E+03  0.96483624E+04                                 9.435468                            6.811813       0.041317       1.986443                    0.999637      28.969346      82.790783       0.628845       0.419114      -1.062531       0.001807      -0.001045       0.024043       0.024133       0.005839      -0.014636       0.008451      -0.006746       0.072092      -0.024629      -0.005272       0.029901             12.214062      15.212834      -5.873400       4.807258       8.430854      -2.775483      12.998497          -0.000001
           35              C       4.462529       6.599169       0.399571      -0.099521      35.629854 0.41516940E+03  0.96484157E+04                                 9.435504                            6.811853       0.041311       1.986441                    0.999637      28.969441      82.791608       0.628838       0.419118      -1.062527      -0.001808       0.022321      -0.008998       0.024134       0.011850      -0.010386      -0.003696      -0.041096      -0.030963      -0.024629      -0.005268       0.029897             12.214090      15.212688      -2.574603       7.139822      10.746717      -3.594296      10.682864          -0.000000
           36              C      12.630934       3.269746       8.049525      -0.099520      35.629778 0.41516691E+03  0.96483236E+04                                 9.435443                            6.811796       0.041302       1.986439                    0.999637      28.969296      82.790496       0.628847       0.419114      -1.062532       0.020233      -0.011684      -0.006046       0.024134      -0.006028      -0.023032       0.013295       0.006964      -0.010147      -0.024631      -0.005270       0.029901             12.214029      14.092607      -5.226641       5.264567       8.057435      -3.039512      14.492046           0.000000
           37              C       4.462529       2.576442       6.088566      -0.099521      35.629865 0.41516948E+03  0.96484176E+04                                 9.435504                            6.811852       0.041310       1.986441                    0.999637      28.969442      82.791599       0.628839       0.419118      -1.062527      -0.001808      -0.001044       0.024044       0.024134      -0.005842       0.014635       0.008448      -0.006746       0.072085      -0.024629      -0.005268       0.029897             12.214090      15.212685       5.873287      -4.807303       8.430801      -2.775497      12.998783          -0.000001
           38              C      13.831771       6.599169       0.399571      -0.099521      35.629869 0.41516823E+03  0.96483660E+04                                 9.435471                            6.811816       0.041317       1.986443                    0.999637      28.969352      82.790822       0.628845       0.419115      -1.062531       0.001807       0.022320      -0.008999       0.024133      -0.011852       0.010384      -0.003695      -0.041100      -0.030971      -0.024629      -0.005272       0.029900             12.214066      15.212843       2.574525      -7.139917      10.746482      -3.594180      10.682873          -0.000001
           39              C       5.663366       3.269746       8.049525      -0.099519      35.629753 0.41516957E+03  0.96483763E+04                                 9.435408                            6.811805       0.041303       1.986439                    0.999637      28.969114      82.789248       0.628850       0.419112      -1.062535      -0.020233      -0.011682      -0.006045       0.024132       0.006025       0.023030       0.013296       0.006958      -0.010150      -0.024632      -0.005266       0.029897             12.213990      14.092369       5.226484      -5.264728       8.057346      -3.039593      14.492256          -0.000000
           40              C      12.630934       8.679081       0.399571      -0.099520      35.629795 0.41516725E+03  0.96483333E+04                                 9.435446                            6.811799       0.041302       1.986438                    0.999637      28.969299      82.790508       0.628847       0.419114      -1.062532       0.020233      -0.009594      -0.009000       0.024134      -0.023724       0.001994       0.010841       0.000022      -0.030972      -0.024631      -0.005270       0.029901             12.214034      14.092612       3.221269      -6.682582      11.866643      -4.386271      10.682849          -0.000000
           41              C       9.147150       9.303837       8.049525      -0.099517      35.629435 0.41516172E+03  0.96481712E+04                                 9.435358                            6.811727       0.041252       1.986424                    0.999637      28.969217      82.790090       0.628854       0.419110      -1.062534      -0.000001       0.023362      -0.006044       0.024131       0.000001      -0.000002      -0.026593      -0.013922      -0.010143      -0.024630      -0.005270       0.029900             12.213912       5.039771      -0.000014      -0.000011      17.110087       6.078885      14.491879          -0.000001
           42              C      10.347988       0.565079       0.399571      -0.099517      35.629518 0.41516669E+03  0.96482901E+04                                 9.435363                            6.811779       0.041294       1.986437                    0.999637      28.969009      82.788794       0.628852       0.419112      -1.062536      -0.018425      -0.012725      -0.008998       0.024133       0.011868       0.008392      -0.007152       0.041073      -0.030957      -0.024632      -0.005262       0.029894             12.213926       9.633251      -0.647001      -0.457500      16.325748       7.980361      10.682779          -0.000000
           43              C       9.147150      10.690445       6.088566      -0.099517      35.629458 0.41516214E+03  0.96481826E+04                                 9.435360                            6.811729       0.041251       1.986423                    0.999637      28.969215      82.790066       0.628854       0.419110      -1.062534      -0.000001       0.002089       0.024041       0.024131      -0.000001       0.000002      -0.016902       0.013488       0.072088      -0.024630      -0.005270       0.029900             12.213915       5.039773      -0.000015      -0.000009      18.603607       5.550849      12.998366          -0.000001
           44              C       7.946312       0.565079       0.399571      -0.099518      35.629526 0.41516516E+03  0.96482857E+04                                 9.435428                            6.811805       0.041286       1.986434                    0.999637      28.969283      82.790828       0.628843       0.419117      -1.062528       0.018427      -0.012726      -0.008999       0.024134      -0.011870      -0.008393      -0.007151       0.041072      -0.030958      -0.024632      -0.005263       0.029895             12.213986       9.633462       0.646532       0.457168      16.325724       7.980337      10.682772          -0.000001
           45              C      26.240612      20.559360      14.537662      -0.099505      35.629150 0.41516157E+03  0.96481386E+04                                 9.435284                            6.811725       0.041308       1.986443                    0.999637      28.968851      82.788128       0.628856       0.419110      -1.062537       0.018426       0.012725       0.008998       0.024133       0.011868       0.008392      -0.007152       0.041073      -0.030958      -0.024631      -0.005263       0.029894             12.213816       9.633182      -0.646980      -0.457485      16.325588       7.980276      10.682679          -0.000000
           46              C      27.441450      10.433994       8.848667      -0.099505      35.629081 0.41515692E+03  0.96480282E+04                                 9.435279                            6.811674       0.041265       1.986430                    0.999637      28.969054      82.789386       0.628859       0.419109      -1.062535       0.000001      -0.002089      -0.024041       0.024132      -0.000001       0.000002      -0.016901       0.013487       0.072088      -0.024629      -0.005271       0.029900             12.213802       5.039732      -0.000015      -0.000009      18.603406       5.550784      12.998269          -0.000000
           47              C      28.642288      20.559360      14.537662      -0.099506      35.629149 0.41515995E+03  0.96481313E+04                                 9.435348                            6.811750       0.041300       1.986440                    0.999637      28.969121      82.790147       0.628847       0.419115      -1.062530      -0.018427       0.012726       0.008999       0.024135      -0.011870      -0.008393      -0.007150       0.041071      -0.030958      -0.024631      -0.005263       0.029894             12.213874       9.633392       0.646510       0.457152      16.325561       7.980251      10.682670          -0.000001
           48              C      27.441450      11.820602       6.887708      -0.099505      35.629063 0.41515654E+03  0.96480183E+04                                 9.435279                            6.811673       0.041265       1.986430                    0.999637      28.969058      82.789423       0.628859       0.419109      -1.062535       0.000001      -0.023363       0.006044       0.024132       0.000001      -0.000002      -0.026592      -0.013923      -0.010142      -0.024629      -0.005271       0.029900             12.213802       5.039731      -0.000014      -0.000011      17.109941       6.078803      14.491733          -0.000000
           49              C      32.126071      18.547997       8.848667      -0.099509      35.629487 0.41516423E+03  0.96482624E+04                                 9.435424                            6.811797       0.041324       1.986447                    0.999637      28.969279      82.790917       0.628843       0.419117      -1.062528       0.001808       0.001044      -0.024044       0.024134      -0.005842       0.014634       0.008448      -0.006745       0.072085      -0.024628      -0.005269       0.029897             12.213978      15.212526       5.873218      -4.807247       8.430721      -2.775465      12.998687          -0.000001
           50              C      23.957666      12.445358      14.537662      -0.099508      35.629414 0.41516197E+03  0.96481772E+04                                 9.435366                            6.811744       0.041315       1.986445                    0.999637      28.969135      82.789820       0.628851       0.419112      -1.062533      -0.020234       0.009594       0.009000       0.024134      -0.023724       0.001994       0.010841       0.000022      -0.030973      -0.024630      -0.005271       0.029901             12.213921      14.092489       3.221217      -6.682514      11.866529      -4.386213      10.682745          -0.000000
           51              C      30.925234      17.854693       6.887708      -0.099507      35.629381 0.41516440E+03  0.96482235E+04                                 9.435329                            6.811751       0.041316       1.986445                    0.999637      28.968955      82.788578       0.628855       0.419111      -1.062537       0.020233       0.011682       0.006045       0.024133       0.006025       0.023029       0.013296       0.006959      -0.010149      -0.024631      -0.005266       0.029897             12.213879      14.092249       5.226438      -5.264657       8.057279      -3.039552      14.492110          -0.000000
           52              C      22.756829      14.525270      14.537662      -0.099508      35.629493 0.41516302E+03  0.96482119E+04                                 9.435391                            6.811760       0.041330       1.986449                    0.999637      28.969192      82.790147       0.628849       0.419113      -1.062532      -0.001807      -0.022320       0.008999       0.024134      -0.011852       0.010383      -0.003695      -0.041099      -0.030971      -0.024628      -0.005272       0.029900             12.213953      15.212682       2.574496      -7.139834      10.746408      -3.594150      10.682771          -0.000001
           53              C      23.957666      17.854693       6.887708      -0.099508      35.629404 0.41516171E+03  0.96481699E+04                                 9.435363                            6.811741       0.041315       1.986445                    0.999637      28.969136      82.789824       0.628852       0.419112      -1.062533      -0.020234       0.011684       0.006046       0.024134      -0.006028      -0.023032       0.013295       0.006965      -0.010146      -0.024630      -0.005271       0.029901             12.213918      14.092487      -5.226596       5.264496       8.057368      -3.039471      14.491900          -0.000000
           54              C      30.925234      12.445358      14.537662      -0.099507      35.629379 0.41516451E+03  0.96482261E+04                                 9.435329                            6.811752       0.041316       1.986445                    0.999637      28.968948      82.788547       0.628855       0.419111      -1.062537       0.020233       0.009593       0.008999       0.024133       0.023721      -0.001996       0.010843       0.000020      -0.030965      -0.024631      -0.005266       0.029897             12.213878      14.092246      -3.221420       6.682417      11.866652      -4.386368      10.682737          -0.000000
           55              C      22.756829      18.547997       8.848667      -0.099508      35.629485 0.41516285E+03  0.96482065E+04                                 9.435387                            6.811757       0.041331       1.986450                    0.999637      28.969183      82.790096       0.628850       0.419113      -1.062532      -0.001807       0.001045      -0.024043       0.024134       0.005839      -0.014635       0.008451      -0.006745       0.072091      -0.024628      -0.005272       0.029900             12.213948      15.212672      -5.873330       4.807202       8.430772      -2.775450      12.998399          -0.000001
           56              C      32.126071      14.525270      14.537662      -0.099509      35.629479 0.41516420E+03  0.96482618E+04                                 9.435424                            6.811798       0.041324       1.986447                    0.999637      28.969281      82.790932       0.628843       0.419117      -1.062528       0.001808      -0.022321       0.008999       0.024134       0.011850      -0.010386      -0.003696      -0.041095      -0.030963      -0.024628      -0.005268       0.029896             12.213978      15.212529      -2.574574       7.139739      10.746643      -3.594266      10.682762          -0.000000
           57              C       6.612841       6.744294       1.665053       0.607930      26.342126 0.25366670E+03  0.52443319E+04                                 8.146768                            5.607562       0.031396       2.064799                    0.999381      21.986208      60.474178       0.637329       0.464853      -1.028984       0.042912      -0.024775       0.035036       0.060685      -0.000617      -0.079994       0.046183       0.000710       0.132058      -0.086612      -0.022722       0.109333             11.119031      13.259372      -2.343450       6.207046      10.553385      -3.583637       9.544334           0.000002
           58              C       5.556711       7.354051       0.802727      -0.026385      41.142291 0.43158480E+03  0.10037866E+05                                10.336679                            6.865708      -0.007143       2.003090                    0.999222      27.101791      75.264400       0.642976       0.409577      -1.078216      -0.033778       0.019502      -0.027580       0.047770      -0.000136      -0.001079       0.000621       0.000157       0.002072      -0.001068      -0.000503       0.001571             15.029907      18.555556      -4.644453       9.670356      13.192904      -5.583288      13.341259          -0.000000
           59              C      11.681459       3.817926       5.803563       0.607930      26.342416 0.25366976E+03  0.52444191E+04                                 8.146869                            5.607626       0.031360       2.064787                    0.999381      21.986364      60.475048       0.637319       0.464858      -1.028979      -0.042912       0.024773      -0.035037       0.060685       0.075619      -0.026086       0.015058      -0.087324      -0.132042      -0.086610      -0.022716       0.109326             11.119177      13.259543      -5.070995       4.278530       7.404103      -2.470223      12.693886           0.000002
           60              C      12.737589       3.208169       6.665890      -0.026384      41.142704 0.43158864E+03  0.10037981E+05                                10.336757                            6.865744      -0.007143       2.003091                    0.999222      27.101898      75.264882       0.642974       0.409578      -1.078215       0.033777      -0.019503       0.027580       0.047770       0.001060      -0.000233       0.000133      -0.001223      -0.002070      -0.001069      -0.000500       0.001569             15.030027      18.555777      -7.569283       7.602272       9.815579      -4.389192      16.718724          -0.000000
           61              C       6.612841       3.817926       5.803563       0.607930      26.342117 0.25366668E+03  0.52443315E+04                                 8.146766                            5.607562       0.031396       2.064799                    0.999381      21.986208      60.474181       0.637328       0.464853      -1.028983       0.042912       0.024774      -0.035036       0.060685      -0.075625       0.026083       0.015058      -0.087326      -0.132050      -0.086612      -0.022722       0.109333             11.119027      13.259363       5.070904      -4.278436       7.403991      -2.470156      12.693725           0.000002
           62              C       5.556711       3.208169       6.665890      -0.026385      41.142283 0.43158478E+03  0.10037866E+05                                10.336678                            6.865708      -0.007143       2.003090                    0.999222      27.101791      75.264402       0.642976       0.409577      -1.078216      -0.033778      -0.019502       0.027580       0.047770      -0.001062       0.000231       0.000133      -0.001224      -0.002071      -0.001068      -0.000503       0.001571             15.029905      18.555549       7.569147      -7.602284       9.815459      -4.389182      16.718707           0.000000
           63              C      11.681459       6.744294       1.665053       0.607929      26.342427 0.25366978E+03  0.52444195E+04                                 8.146872                            5.607626       0.031360       2.064787                    0.999381      21.986364      60.475048       0.637319       0.464858      -1.028979      -0.042912      -0.024775       0.035035       0.060685       0.000613       0.079990       0.046182       0.000708       0.132053      -0.086610      -0.022716       0.109326             11.119183      13.259555       2.343510      -6.207165      10.553500      -3.583706       9.544496           0.000002
           64              C      12.737589       7.354051       0.802727      -0.026384      41.142712 0.43158863E+03  0.10037981E+05                                10.336758                            6.865744      -0.007143       2.003090                    0.999222      27.101897      75.264880       0.642974       0.409578      -1.078215       0.033777       0.019502      -0.027581       0.047770       0.000134       0.001077       0.000621       0.000157       0.002069      -0.001069      -0.000501       0.001569             15.030029      18.555785       4.644396      -9.670481      13.192928      -5.583265      13.341375          -0.000000
           65              C       9.147150       8.207478       5.803563       0.607921      26.342524 0.25367128E+03  0.52444565E+04                                 8.146868                            5.607629       0.031427       2.064807                    0.999380      21.986462      60.475281       0.637321       0.464856      -1.028981      -0.000001      -0.049550      -0.035037       0.060686      -0.000002      -0.000001      -0.030120       0.174630      -0.132033      -0.086608      -0.022713       0.109320             11.119168       4.476351      -0.000016      -0.000011      16.187275       4.940418      12.693879           0.000002
           66              C       9.147150       9.426992       6.665890      -0.026385      41.142983 0.43159141E+03  0.10038067E+05                                10.336830                            6.865787      -0.007161       2.003084                    0.999222      27.101954      75.265241       0.642969       0.409580      -1.078213      -0.000001       0.039004       0.027580       0.047770      -0.000000      -0.000000      -0.000268       0.002441      -0.002061      -0.001066      -0.000497       0.001564             15.030132       5.445466      -0.000021      -0.000015      22.926084       8.778379      16.718845           0.000000
           67              C       9.147150       2.354741       1.665053       0.607930      26.342056 0.25366603E+03  0.52443157E+04                                 8.146757                            5.607557       0.031397       2.064800                    0.999381      21.986192      60.474159       0.637328       0.464854      -1.028983       0.000000       0.049549       0.035037       0.060685      -0.000001      -0.000001      -0.092371      -0.001426       0.132060      -0.086613      -0.022723       0.109336             11.119011       9.200389       0.000000       0.000000      14.612331       7.167257       9.544314           0.000002
           68              C       9.147150       1.135227       0.802727      -0.026383      41.142142 0.43158318E+03  0.10037818E+05                                10.336661                            6.865700      -0.007095       2.003105                    0.999223      27.101714      75.264135       0.642976       0.409578      -1.078215       0.000000      -0.039005      -0.027581       0.047771      -0.000001      -0.000001      -0.001246      -0.000316       0.002079      -0.001070      -0.000504       0.001574             15.029878      10.511341      -0.000117      -0.000083      21.237061      11.166390      13.341230           0.000000
           69              C      27.441450      18.769698      13.272180       0.607930      26.342071 0.25366623E+03  0.52443215E+04                                 8.146762                            5.607560       0.031394       2.064798                    0.999381      21.986207      60.474230       0.637328       0.464854      -1.028983      -0.000000      -0.049549      -0.035037       0.060685      -0.000001      -0.000001      -0.092371      -0.001427       0.132060      -0.086613      -0.022723       0.109336             11.119016       9.200394       0.000000       0.000000      14.612336       7.167259       9.544318           0.000002
           70              C      27.441450      19.989212      14.134506      -0.026386      41.142337 0.43158538E+03  0.10037883E+05                                10.336697                            6.865720      -0.007098       2.003103                    0.999223      27.101776      75.264362       0.642975       0.409578      -1.078215      -0.000000       0.039005       0.027580       0.047771      -0.000001      -0.000001      -0.001245      -0.000316       0.002078      -0.001069      -0.000504       0.001573             15.029938      10.511373      -0.000117      -0.000083      21.237155      11.166445      13.341286           0.000000
           71              C      27.441450      12.916961       9.133670       0.607921      26.342539 0.25367148E+03  0.52444622E+04                                 8.146873                            5.607632       0.031423       2.064806                    0.999380      21.986477      60.475353       0.637321       0.464856      -1.028981       0.000001       0.049550       0.035037       0.060686      -0.000002      -0.000001      -0.030120       0.174630      -0.132033      -0.086608      -0.022713       0.109321             11.119173       4.476353      -0.000016      -0.000011      16.187281       4.940419      12.693884           0.000002
           72              C      27.441450      11.697447       8.271343      -0.026388      41.143178 0.43159362E+03  0.10038131E+05                                10.336865                            6.865807      -0.007164       2.003082                    0.999222      27.102016      75.265468       0.642967       0.409581      -1.078212       0.000002      -0.039004      -0.027580       0.047770      -0.000000      -0.000000      -0.000268       0.002440      -0.002060      -0.001066      -0.000497       0.001563             15.030192       5.445483      -0.000021      -0.000015      22.926182       8.778426      16.718910          -0.000000
           73              C      29.975759      17.306513       9.133670       0.607930      26.342134 0.25366691E+03  0.52443378E+04                                 8.146771                            5.607566       0.031393       2.064798                    0.999381      21.986224      60.474255       0.637328       0.464854      -1.028983      -0.042912      -0.024774       0.035036       0.060685      -0.075625       0.026083       0.015058      -0.087326      -0.132050      -0.086612      -0.022722       0.109333             11.119031      13.259369       5.070906      -4.278437       7.403995      -2.470157      12.693731           0.000002
           74              C      31.031889      17.916270       8.271343      -0.026387      41.142479 0.43158700E+03  0.10037930E+05                                10.336714                            6.865729      -0.007147       2.003088                    0.999222      27.101853      75.264632       0.642975       0.409578      -1.078215       0.033778       0.019502      -0.027580       0.047769      -0.001062       0.000231       0.000133      -0.001224      -0.002070      -0.001068      -0.000503       0.001570             15.029966      18.555628       7.569183      -7.602325       9.815496      -4.389206      16.718773          -0.000000
           75              C      24.907141      14.380145      13.272180       0.607929      26.342442 0.25366998E+03  0.52444253E+04                                 8.146876                            5.607630       0.031357       2.064786                    0.999381      21.986379      60.475118       0.637318       0.464859      -1.028979       0.042912       0.024775      -0.035035       0.060685       0.000613       0.079990       0.046182       0.000708       0.132053      -0.086610      -0.022716       0.109327             11.119187      13.259559       2.343510      -6.207166      10.553504      -3.583707       9.544499           0.000002
           76              C      23.851011      13.770388      14.134506      -0.026387      41.142904 0.43159080E+03  0.10038044E+05                                10.336793                            6.865763      -0.007146       2.003089                    0.999222      27.101958      75.265102       0.642973       0.409578      -1.078215      -0.033777      -0.019502       0.027581       0.047770       0.000135       0.001077       0.000621       0.000157       0.002069      -0.001068      -0.000501       0.001569             15.030088      18.555862       4.644422      -9.670528      13.192974      -5.583291      13.341429          -0.000000
           77              C      24.907141      17.306513       9.133670       0.607929      26.342432 0.25366996E+03  0.52444248E+04                                 8.146874                            5.607630       0.031357       2.064786                    0.999381      21.986379      60.475119       0.637318       0.464859      -1.028979       0.042912      -0.024773       0.035037       0.060685       0.075619      -0.026086       0.015058      -0.087324      -0.132042      -0.086610      -0.022716       0.109326             11.119182      13.259549      -5.070997       4.278532       7.404106      -2.470224      12.693892           0.000002
           78              C      23.851011      17.916270       8.271343      -0.026387      41.142898 0.43159082E+03  0.10038045E+05                                10.336792                            6.865764      -0.007146       2.003089                    0.999222      27.101959      75.265106       0.642972       0.409578      -1.078215      -0.033777       0.019503      -0.027580       0.047770       0.001060      -0.000232       0.000133      -0.001222      -0.002070      -0.001068      -0.000500       0.001568             15.030087      18.555854      -7.569318       7.602312       9.815615      -4.389216      16.718790          -0.000000
           79              C      29.975759      14.380145      13.272180       0.607930      26.342141 0.25366689E+03  0.52443374E+04                                 8.146772                            5.607566       0.031393       2.064798                    0.999381      21.986222      60.474249       0.637328       0.464854      -1.028983      -0.042912       0.024775      -0.035036       0.060685      -0.000617      -0.079995       0.046183       0.000710       0.132059      -0.086612      -0.022722       0.109334             11.119036      13.259378      -2.343451       6.207048      10.553390      -3.583639       9.544339           0.000002
           80              C      31.031889      13.770388      14.134506      -0.026387      41.142481 0.43158695E+03  0.10037929E+05                                10.336713                            6.865727      -0.007146       2.003088                    0.999222      27.101851      75.264619       0.642975       0.409577      -1.078215       0.033778      -0.019502       0.027580       0.047769      -0.000137      -0.001078       0.000621       0.000157       0.002072      -0.001068      -0.000503       0.001571             15.029965      18.555632      -4.644479       9.670402      13.192950      -5.583314      13.341312          -0.000000
           81              O       9.147150       5.281110       3.734308      -1.038019      57.386590 0.12745649E+04  0.37722328E+05                                11.177088                           10.411793      -0.007256       1.917217                    0.998226      37.370005     106.234730       0.648857       0.318948      -1.182421      -0.000001      -0.000000      -0.000000       0.000001      -0.000004      -0.000003      -0.000001      -0.000006       0.000009      -0.000004       0.000001       0.000003             12.826515      12.826568       0.000059       0.000041      12.826500       0.000030      12.826476           0.000001
           82              O      27.441450      15.843329      11.202925      -1.038019      57.386577 0.12745647E+04  0.37722319E+05                                11.177085                           10.411791      -0.007255       1.917217                    0.998226      37.370001     106.234707       0.648857       0.318948      -1.182421       0.000001       0.000000       0.000000       0.000001      -0.000004      -0.000003      -0.000001      -0.000006       0.000009      -0.000004       0.000001       0.000003             12.826510      12.826563       0.000059       0.000041      12.826495       0.000030      12.826471           0.000001
           83              O       7.581158       7.481431       1.997407      -0.548039      33.705412 0.44958873E+03  0.10297309E+05                                 8.175696                            6.407765       0.566005       2.243455                    0.998435      26.498590      67.175228       0.780852       0.342475      -1.156742      -0.020325      -0.004766      -0.010763       0.023487       0.039043      -0.006405       0.044266       0.069671       0.006368      -0.077095       0.021694       0.055401             10.228495      15.456016       1.221929       5.913476       6.591673       0.218725       8.637796           0.000001
           84              O      11.835680       3.728886       4.554661      -0.548039      33.707455 0.44961850E+03  0.10298189E+05                                 8.176137                            6.408065       0.566005       2.243455                    0.998435      26.498894      67.177233       0.780816       0.342485      -1.156731       0.006035      -0.003484       0.022430       0.023487       0.042711      -0.003808       0.002194      -0.049329       0.165788      -0.077098       0.021690       0.055408             10.229130       7.750060      -1.533422       3.965673       5.979443      -2.289606      16.957885           0.000001
           85              O       6.458620       5.537138       1.997407      -0.548042      33.708854 0.44963835E+03  0.10298780E+05                                 8.176449                            6.408271       0.565926       2.243429                    0.998435      26.499234      67.179027       0.780790       0.342491      -1.156723      -0.006034       0.019987      -0.010761       0.023488      -0.010655      -0.041540      -0.016597      -0.102469       0.006364      -0.077102       0.021690       0.055412             10.229597       7.750438      -3.227968       2.767809      14.299593      -5.231285       8.638761           0.000001
           86              O      10.713142       4.376984       6.387758      -0.548041      33.707164 0.44961437E+03  0.10298065E+05                                 8.176068                            6.408018       0.565993       2.243450                    0.998435      26.498881      67.177004       0.780822       0.342483      -1.156733       0.020325      -0.011736      -0.000907       0.023488      -0.006983      -0.038948       0.022479       0.008053      -0.178489      -0.077096       0.021688       0.055408             10.229028      15.456857      -5.982983       0.819295       8.548370      -0.473025       6.681857           0.000001
           87              O       6.458620       3.728886       4.554661      -0.548042      33.708853 0.44963836E+03  0.10298780E+05                                 8.176449                            6.408272       0.565926       2.243429                    0.998435      26.499234      67.179031       0.780789       0.342491      -1.156723      -0.006034      -0.003483       0.022431       0.023488      -0.042716       0.003801       0.002193      -0.049323       0.165801      -0.077103       0.021690       0.055412             10.229597       7.750437       1.533526      -3.965958       5.979674      -2.289745      16.958680           0.000001
           88              O      11.835680       5.537138       1.997407      -0.548039      33.707456 0.44961850E+03  0.10298188E+05                                 8.176138                            6.408065       0.566005       2.243455                    0.998435      26.498893      67.177228       0.780816       0.342485      -1.156731       0.006035       0.019986      -0.010761       0.023487       0.010647       0.041538      -0.016593      -0.102467       0.006374      -0.077098       0.021690       0.055408             10.229131       7.750062       3.227735      -2.767617      14.298950      -5.231000       8.638381           0.000001
           89              O       7.581158       4.376984       6.387758      -0.548039      33.705407 0.44958868E+03  0.10297307E+05                                 8.175695                            6.407765       0.566005       2.243455                    0.998435      26.498590      67.175228       0.780852       0.342475      -1.156742      -0.020325      -0.011736      -0.000906       0.023487       0.006975       0.038945       0.022481       0.008053      -0.178485      -0.077095       0.021694       0.055401             10.228492      15.456010       5.982586      -0.819111       8.547924      -0.472914       6.681543           0.000001
           90              O      10.713142       7.481431       1.997407      -0.548041      33.707169 0.44961440E+03  0.10298066E+05                                 8.176068                            6.408018       0.565993       2.243450                    0.998435      26.498881      67.177002       0.780822       0.342483      -1.156733       0.020325      -0.004767      -0.010763       0.023488      -0.039048       0.006399       0.044265       0.069674       0.006374      -0.077096       0.021688       0.055408             10.229030      15.456862      -1.221888      -5.913912       6.591932       0.218680       8.638296           0.000001
           91              O       9.147150       7.089362       6.387758      -0.548034      33.707317 0.44961641E+03  0.10298129E+05                                 8.176115                            6.408051       0.565974       2.243445                    0.998435      26.498857      67.177113       0.780816       0.342485      -1.156731      -0.000000       0.023469      -0.000906       0.023487      -0.000004      -0.000004      -0.044970      -0.016117      -0.178497      -0.077098       0.021691       0.055407             10.229094       5.094101      -0.000025      -0.000004      18.911284       0.946068       6.681898           0.000001
           92              O      10.269688       2.824760       1.997407      -0.548038      33.705833 0.44959496E+03  0.10297494E+05                                 8.175792                            6.407832       0.565955       2.243438                    0.998435      26.498645      67.175646       0.780843       0.342477      -1.156739      -0.014291      -0.015219      -0.010761       0.023487       0.049690       0.035136      -0.027684       0.032783       0.006370      -0.077098       0.021699       0.055400             10.228628       9.866099       4.449402       3.146202      12.181880       5.011939       8.637903           0.000001
           93              O       9.147150       8.385557       4.554661      -0.548034      33.707328 0.44961659E+03  0.10298134E+05                                 8.176117                            6.408053       0.565974       2.243445                    0.998435      26.498858      67.177115       0.780816       0.342485      -1.156731      -0.000000       0.006969       0.022429       0.023487      -0.000005      -0.000002      -0.004396       0.098643       0.165785      -0.077099       0.021691       0.055408             10.229097       5.094102      -0.000012      -0.000022       8.635360       4.579155      16.957828           0.000001
           94              O       8.024612       2.824760       1.997407      -0.548043      33.708990 0.44964052E+03  0.10298844E+05                                 8.176476                            6.408291       0.565864       2.243407                    0.998435      26.499277      67.179223       0.780787       0.342492      -1.156722       0.014294      -0.015219      -0.010761       0.023489      -0.049699      -0.035142      -0.027678       0.032778       0.006366      -0.077104       0.021693       0.055411             10.229631       9.866846      -4.449869      -3.146533      12.183262       5.012648       8.638784           0.000001
           95              O      26.318912      18.299679      12.939826      -0.548038      33.705873 0.44959557E+03  0.10297512E+05                                 8.175800                            6.407838       0.565954       2.243438                    0.998435      26.498655      67.175699       0.780843       0.342478      -1.156739       0.014291       0.015219       0.010761       0.023487       0.049690       0.035136      -0.027685       0.032783       0.006370      -0.077099       0.021699       0.055400             10.228638       9.866109       4.449408       3.146207      12.181894       5.011945       8.637912           0.000001
           96              O      27.441450      12.738882      10.382572      -0.548034      33.707371 0.44961725E+03  0.10298154E+05                                 8.176126                            6.408059       0.565973       2.243445                    0.998435      26.498869      67.177172       0.780815       0.342485      -1.156731       0.000000      -0.006968      -0.022429       0.023487      -0.000005      -0.000002      -0.004396       0.098644       0.165786      -0.077099       0.021691       0.055408             10.229108       5.094107      -0.000012      -0.000022       8.635368       4.579161      16.957850           0.000001
           97              O      28.563988      18.299679      12.939826      -0.548043      33.709029 0.44964112E+03  0.10298862E+05                                 8.176484                            6.408297       0.565863       2.243406                    0.998435      26.499287      67.179275       0.780787       0.342492      -1.156722      -0.014294       0.015219       0.010761       0.023489      -0.049699      -0.035142      -0.027678       0.032778       0.006366      -0.077104       0.021693       0.055411             10.229641       9.866856      -4.449875      -3.146537      12.183275       5.012654       8.638793           0.000001
           98              O      27.441450      14.035077       8.549475      -0.548034      33.707360 0.44961707E+03  0.10298149E+05                                 8.176123                            6.408057       0.565973       2.243445                    0.998435      26.498869      67.177170       0.780816       0.342485      -1.156731       0.000000      -0.023469       0.000906       0.023487      -0.000004      -0.000004      -0.044970      -0.016117      -0.178497      -0.077099       0.021691       0.055407             10.229105       5.094105      -0.000025      -0.000004      18.911307       0.946069       6.681904           0.000001
           99              O      30.129980      17.395553      10.382572      -0.548042      33.708890 0.44963893E+03  0.10298797E+05                                 8.176456                            6.408277       0.565924       2.243428                    0.998435      26.499245      67.179082       0.780789       0.342492      -1.156723       0.006034       0.003483      -0.022431       0.023488      -0.042716       0.003801       0.002193      -0.049323       0.165801      -0.077103       0.021690       0.055413             10.229606       7.750443       1.533527      -3.965963       5.979678      -2.289748      16.958698           0.000001
          100              O      25.875458      13.643008      12.939826      -0.548041      33.707206 0.44961496E+03  0.10298083E+05                                 8.176076                            6.408024       0.565992       2.243450                    0.998435      26.498891      67.177052       0.780821       0.342483      -1.156733      -0.020325       0.004767       0.010763       0.023488      -0.039049       0.006400       0.044265       0.069674       0.006374      -0.077096       0.021688       0.055408             10.229040      15.456878      -1.221890      -5.913919       6.591937       0.218681       8.638304           0.000001
          101              O      29.007442      16.747455       8.549475      -0.548039      33.705448 0.44958931E+03  0.10297326E+05                                 8.175703                            6.407771       0.566004       2.243455                    0.998435      26.498601      67.175283       0.780851       0.342475      -1.156742       0.020325       0.011736       0.000906       0.023487       0.006975       0.038945       0.022481       0.008053      -0.178486      -0.077095       0.021694       0.055401             10.228503      15.456028       5.982594      -0.819112       8.547933      -0.472915       6.681548           0.000001
          102              O      24.752920      15.587301      12.939826      -0.548040      33.707497 0.44961912E+03  0.10298207E+05                                 8.176146                            6.408071       0.566003       2.243455                    0.998435      26.498904      67.177282       0.780815       0.342485      -1.156731      -0.006035      -0.019986       0.010761       0.023487       0.010647       0.041538      -0.016593      -0.102467       0.006374      -0.077099       0.021690       0.055408             10.229142       7.750069       3.227739      -2.767621      14.298966      -5.231007       8.638390           0.000001
          103              O      25.875458      16.747455       8.549475      -0.548041      33.707203 0.44961498E+03  0.10298083E+05                                 8.176075                            6.408024       0.565992       2.243450                    0.998435      26.498892      67.177057       0.780821       0.342483      -1.156733      -0.020325       0.011736       0.000907       0.023488      -0.006983      -0.038949       0.022479       0.008053      -0.178489      -0.077096       0.021688       0.055408             10.229038      15.456874      -5.982990       0.819296       8.548378      -0.473025       6.681862           0.000001
          104              O      29.007442      13.643008      12.939826      -0.548039      33.705450 0.44958931E+03  0.10297326E+05                                 8.175704                            6.407771       0.566004       2.243455                    0.998435      26.498600      67.175279       0.780851       0.342475      -1.156742       0.020325       0.004766       0.010762       0.023487       0.039043      -0.006406       0.044266       0.069671       0.006368      -0.077095       0.021694       0.055401             10.228505      15.456032       1.221931       5.913483       6.591678       0.218726       8.637804           0.000001
          105              O      24.752920      17.395553      10.382572      -0.548040      33.707492 0.44961908E+03  0.10298206E+05                                 8.176145                            6.408071       0.566003       2.243455                    0.998435      26.498904      67.177283       0.780815       0.342485      -1.156731      -0.006035       0.003484      -0.022430       0.023487       0.042711      -0.003808       0.002194      -0.049329       0.165788      -0.077099       0.021690       0.055408             10.229139       7.750066      -1.533423       3.965678       5.979448      -2.289609      16.957904           0.000001
          106              O      30.129980      15.587301      12.939826      -0.548042      33.708891 0.44963893E+03  0.10298797E+05                                 8.176457                            6.408277       0.565924       2.243428                    0.998435      26.499244      67.179078       0.780789       0.342492      -1.156723       0.006034      -0.019987       0.010761       0.023488      -0.010655      -0.041540      -0.016597      -0.102469       0.006364      -0.077103       0.021691       0.055412             10.229607       7.750445      -3.227972       2.767812      14.299609      -5.231291       8.638769           0.000001

******************************************************
Auxiliary information for the entire system
The total spin magnetic moment of the unit cell is   0.000019
The total net atomic charge of the unit cell is   -0.000001
Accuracy of reproducing the electrostatic potential in the unit cell:
  The inner radius (bohr) =    5.0000
  The outer radius (bohr) =   12.0000
  Valid grid points have density less than (e/(bohr^3)) =    0.0001
  The number of valid grid points were=       866180
  The rms potential error without charges in kcal/mol is=      1.96405
  The rms potential error with partial charges in kcal/mol is=      0.66819
  The RRMSE value at monopole order=      0.34021
  The rms potential error with partial charges and cloud penetration in kcal/mol is=      0.67326
  The RRMSE value at monopole order with cloud penetration is=      0.34279
  The rms potential error with partial charges and atomic dipoles in kcal/mol is=      0.25569
  The RRMSE value at dipole order=      0.13018
  The rms potential error with partial charges, atomic dipoles and cloud penetration in kcal/mol is=      0.24701
  The RRMSE value at dipole order with cloud penetration=      0.12577

******************************************************
The electron densities and ab initio electrostatic potential were computed in VASP using the PBE functional and
projector augmented wave method. See the main text of the journal article for a description of computational details.
The atomic charges, dipoles, and quadrupoles were computed with the DDEC6 method as described in
(a) T. A. Manz and N. Gabaldon Limas, RSC Adv. 6 (2016) 47771-47801 DOI: 10.1039/c6ra04656h
(b) N. Gabaldon Limas and T. A. Manz, RSC Adv. 8 (2018) 2678-2707 DOI: 10.1039/c7ra11829e.
For each atom in the material, the electron cloud parameters were fit to the spherically averaged atom-in-material
electron density using radial positions for which this density was between 10^-4 and 10^-2 electrons per cubic bohr.
The polarizabilities, dispersion coefficients, and quantum Drude oscillator (QDO) parameters were fit using the MCLF method.
The magnetic structure of the system was optimized in VASP from the default ferromagnetic initial guess using spin polarization.
The atomic spin moments (ASMs) were computed on this optimized magnetic structure using the DDEC6 partition as inputs
to the method of T. A. Manz and D. S. Sholl, J. Chem. Theory Comput. 7 (2011) 4146-4164 DOI: 10.1021/ct200539n.
The RMSE and RRMSE were computed using a uniform grid with Ewald summation.
