# Supplementary material for: A collection of forcefield precursors for metal–organic frameworks
Source: RSC Adv. 2019 Nov 13;9(63):36492–507. doi: 10.1039/c9ra07327b (PMC9075174; doi:10.1039/c9ra07327b)
Supplement: RA-009-C9RA07327B-s4667 [file RA-009-C9RA07327B-s4667.xyz]

  106
jmolscript: load "" {1 1 1} spacegroup "x,y,z" unitcell [{     18.306300     0.000000     0.000000 }, {      9.153150    15.853721     0.000000 }, {      9.153150     5.284574    14.947031 }]
Zn     9.153058     7.117422     3.088804     0.963647
Zn    10.740306     4.368229     3.088804     0.963687
Zn     7.565811     4.368229     3.088804     0.963647
Zn     9.153058     5.284627     5.680769     0.963647
Zn    25.872294    16.770066    11.858227     0.963687
Zn    27.459542    14.020873    11.858227     0.963647
Zn    29.046789    16.770066    11.858227     0.963647
Zn    27.459542    15.853668     9.266262     0.963647
H      6.418189     9.205727     0.675606     0.122230
H     13.916449     2.534482     5.141779     0.122229
H      4.389851     5.692543     0.675606     0.122229
H     11.888111     3.705543     8.454041     0.122227
H      4.389851     2.534482     5.141779     0.122229
H     13.916449     5.692543     0.675606     0.122229
H      6.418189     3.705543     8.454041     0.122230
H     11.888111     9.205727     0.675606     0.122227
H      9.153150     8.442635     8.454041     0.122230
H     11.181488     0.955451     0.675606     0.122228
H      9.153150    10.784758     5.141779     0.122230
H      7.124812     0.955451     0.675606     0.122225
H     25.431112    20.182844    14.271425     0.122228
H     27.459450    10.353537     9.805252     0.122230
H     29.487788    20.182844    14.271425     0.122224
H     27.459450    12.695660     6.492990     0.122230
H     32.222749    18.603813     9.805252     0.122228
H     24.724489    11.932568    14.271425     0.122226
H     30.194411    17.432752     6.492990     0.122229
H     22.696151    15.445752    14.271425     0.122229
H     24.724489    17.432752     6.492990     0.122226
H     30.194411    11.932568    14.271425     0.122229
H     22.696151    18.603813     9.805252     0.122229
H     32.222749    15.445752    14.271425     0.122228
C      5.670743     8.687733     0.401029    -0.100106
C     13.841576     2.577709     6.087776    -0.100114
C      4.464724     6.598847     0.401029    -0.100109
C     12.635557     3.274005     8.057197    -0.100113
C      4.464724     2.577709     6.087776    -0.100109
C     13.841576     6.598847     0.401029    -0.100114
C      5.670743     3.274005     8.057197    -0.100105
C     12.635557     8.687733     0.401029    -0.100114
C      9.153150     9.305712     8.057197    -0.100104
C     10.359169     0.567140     0.401029    -0.100108
C      9.153150    10.698302     6.087776    -0.100104
C      7.947131     0.567140     0.401029    -0.100111
C     26.253431    20.571155    14.546002    -0.100102
C     27.459450    10.439993     8.859255    -0.100097
C     28.665469    20.571155    14.546002    -0.100105
C     27.459450    11.832583     6.889834    -0.100098
C     32.147876    18.560586     8.859255    -0.100102
C     23.977043    12.450562    14.546002    -0.100107
C     30.941857    17.864290     6.889834    -0.100099
C     22.771024    14.539448    14.546002    -0.100107
C     23.977043    17.864290     6.889834    -0.100107
C     30.941857    12.450562    14.546002    -0.100099
C     22.771024    18.560586     8.859255    -0.100107
C     32.147876    14.539448    14.546002    -0.100102
C      6.616629     6.749035     1.665697     0.609485
C      5.561637     7.358135     0.804300    -0.026685
C     11.689671     3.820113     5.807818     0.609521
C     12.744663     3.211013     6.669216    -0.026684
C      6.616629     3.820113     5.807818     0.609485
C      5.561637     3.211013     6.669216    -0.026685
C     11.689671     6.749035     1.665697     0.609521
C     12.744663     7.358135     0.804300    -0.026684
C      9.153150     8.213496     5.807818     0.609474
C      9.153150     9.431696     6.669216    -0.026686
C      9.153150     2.355652     1.665697     0.609515
C      9.153150     1.137452     0.804300    -0.026682
C     27.459450    18.782643    13.281334     0.609515
C     27.459450    20.000843    14.142731    -0.026683
C     27.459450    12.924799     9.139213     0.609474
C     27.459450    11.706599     8.277815    -0.026688
C     29.995971    17.318182     9.139213     0.609485
C     31.050963    17.927282     8.277815    -0.026687
C     24.922929    14.389260    13.281334     0.609521
C     23.867937    13.780160    14.142731    -0.026686
C     24.922929    17.318182     9.139213     0.609521
C     23.867937    17.927282     8.277815    -0.026686
C     29.995971    14.389260    13.281334     0.609485
C     31.050963    13.780160    14.142731    -0.026687
O      9.153150     5.284574     3.736758    -1.033141
O     27.459450    15.853721    11.210273    -1.033141
O      7.585398     7.486761     1.998119    -0.548621
O     11.844176     3.730909     4.558247    -0.548668
O      6.462124     5.541193     1.998119    -0.548623
O     10.720902     4.379432     6.392546    -0.548706
O      6.462124     3.730909     4.558247    -0.548623
O     11.844176     5.541193     1.998119    -0.548668
O      7.585398     4.379432     6.392546    -0.548621
O     10.720902     7.486761     1.998119    -0.548706
O      9.153150     7.094857     6.392546    -0.548617
O     10.276425     2.825767     1.998119    -0.548667
O      9.153150     8.391903     4.558247    -0.548617
O      8.029875     2.825767     1.998119    -0.548706
O     26.336175    18.312528    12.948912    -0.548668
O     27.459450    12.746392    10.388784    -0.548617
O     28.582725    18.312528    12.948912    -0.548706
O     27.459450    14.043438     8.554485    -0.548617
O     30.150476    17.407386    10.388784    -0.548623
O     25.891698    13.651534    12.948912    -0.548706
O     29.027202    16.758863     8.554485    -0.548621
O     24.768424    15.597102    12.948912    -0.548668
O     25.891698    16.758863     8.554485    -0.548706
O     29.027202    13.651534    12.948912    -0.548621
O     24.768424    17.407386    10.388784    -0.548668
O     30.150476    15.597102    12.948912    -0.548623

The following XYZ coordinates are in angstroms. Other properties are in atomic units.
The sperically averaged electron density of each atom fit to a function of the form exp(a - br)
eigen_1, eigen_2 and eigen_3 are the three eigenvalues of traceless quadrupole moment tensor
  atom number  atomic symbol              X              Y              Z     net charge C6 coefficient C8 coefficient C10 coefficient fluctuating dipole atomic polarizability isotropic forcefield polarizability              a              b squared Pearson coefficient          <r^3>          <r^4>         wp_QDO          m_QDO          q_QDO       dipole_x       dipole_y       dipole_z         dipole            Qxy            Qxz            Qyz     Q(x^2-y^2)  Q(3z^2 - R^2)        eigen_1        eigen_2        eigen_3 static polarizability      alpha(xx)      alpha(xy)      alpha(xz)      alpha(yy)      alpha(yz)      alpha(zz) atomic spin moment
            1             Zn       9.153058       7.117422       3.088804       0.963647      87.900759 0.17045182E+04  0.53171624E+05                                16.452540                           13.744536       0.072056       1.899196                    0.998444      45.084789     123.230041       0.472431       0.415614      -1.129140       0.000077       0.050018      -0.017731       0.053068      -0.000083       0.000000      -0.055299      -0.156507      -0.117460      -0.058712      -0.058656       0.117367             20.520432      22.334424      -0.000023       0.001578      17.495864       1.711857      21.731009           0.000002
            2             Zn      10.740306       4.368229       3.088804       0.963687      87.886979 0.17042184E+04  0.53159438E+05                                16.450319                           13.742850       0.072277       1.899323                    0.998446      45.081565     123.214216       0.472489       0.415585      -1.129171       0.043404      -0.025059      -0.017719       0.053159      -0.067668      -0.047849       0.027621       0.078122      -0.117183      -0.058606      -0.058592       0.117198             20.517456      18.703826       2.094287       1.480880      21.121941      -0.855128      21.726602           0.000002
            3             Zn       7.565811       4.368229       3.088804       0.963647      87.901812 0.17045214E+04  0.53171821E+05                                16.452747                           13.744594       0.072097       1.899209                    0.998444      45.084908     123.231023       0.472427       0.415616      -1.129137      -0.043282      -0.025077      -0.017732       0.053071       0.067722       0.047887       0.027642       0.078375      -0.117467      -0.058702      -0.058653       0.117354             20.520843      18.705920      -2.095325      -1.481615      21.125184      -0.857362      21.731425           0.000002
            4             Zn       9.153058       5.284627       5.680769       0.963647      87.900747 0.17045177E+04  0.53171602E+05                                16.452538                           13.744533       0.072056       1.899196                    0.998444      45.084786     123.230025       0.472431       0.415614      -1.129141       0.000077      -0.000045       0.053068       0.053068      -0.000027      -0.000078       0.000040       0.000014       0.352102      -0.058712      -0.058656       0.117367             20.520429      22.334413       0.001480      -0.000548      22.336419       0.000473      16.890455           0.000002
            5             Zn      25.872294      16.770066      11.858227       0.963687      87.886964 0.17042179E+04  0.53159420E+05                                16.450317                           13.742848       0.072278       1.899323                    0.998446      45.081560     123.214198       0.472489       0.415585      -1.129171      -0.043404       0.025059       0.017719       0.053159      -0.067668      -0.047849       0.027621       0.078122      -0.117183      -0.058606      -0.058592       0.117198             20.517454      18.703822       2.094289       1.480882      21.121939      -0.855129      21.726600           0.000002
            6             Zn      27.459542      14.020873      11.858227       0.963647      87.900744 0.17045178E+04  0.53171606E+05                                16.452538                           13.744534       0.072056       1.899196                    0.998444      45.084784     123.230023       0.472431       0.415614      -1.129140      -0.000077      -0.050018       0.017731       0.053068      -0.000083       0.000000      -0.055299      -0.156507      -0.117460      -0.058712      -0.058656       0.117367             20.520430      22.334422      -0.000023       0.001578      17.495859       1.711859      21.731008           0.000002
            7             Zn      29.046789      16.770066      11.858227       0.963647      87.901798 0.17045210E+04  0.53171805E+05                                16.452745                           13.744591       0.072097       1.899209                    0.998444      45.084904     123.231006       0.472427       0.415616      -1.129137       0.043282       0.025077       0.017732       0.053071       0.067722       0.047887       0.027642       0.078375      -0.117466      -0.058702      -0.058653       0.117354             20.520840      18.705915      -2.095327      -1.481617      21.125181      -0.857362      21.731423           0.000002
            8             Zn      27.459542      15.853668       9.266262       0.963647      87.900730 0.17045172E+04  0.53171584E+05                                16.452536                           13.744531       0.072056       1.899196                    0.998444      45.084781     123.230006       0.472431       0.415614      -1.129141      -0.000077       0.000045      -0.053068       0.053068      -0.000027      -0.000078       0.000040       0.000014       0.352102      -0.058712      -0.058656       0.117367             20.520426      22.334411       0.001480      -0.000548      22.336417       0.000474      16.890449           0.000002
            9              H       6.418189       9.205727       0.675606       0.122230       1.204346 0.87089151E+01  0.85388264E+02                                 1.723945                            1.615247      -0.985284       2.411656                    0.998427       3.227865       8.390719       0.556067       1.123427      -0.749064       0.032089       0.025765       0.010540       0.042481       0.011998       0.006265      -0.002465      -0.010595      -0.035496      -0.016540      -0.002555       0.019094              1.781845       2.119776       0.278767       0.372029       1.667463       0.058931       1.558296          -0.000001
           10              H      13.916449       2.534482       5.141779       0.122229       1.204644 0.87115728E+01  0.85421162E+02                                 1.724286                            1.615542      -0.985309       2.411644                    0.998427       3.228021       8.391565       0.555989       1.123495      -0.749050       0.006267      -0.003619      -0.041859       0.042480      -0.008497      -0.008224       0.004750       0.009810       0.040382      -0.016541      -0.002552       0.019094              1.782209       1.539411      -0.108471       0.098272       1.414160      -0.056738       2.393056          -0.000001
           11              H       4.389851       5.692543       0.675606       0.122229       1.204675 0.87118687E+01  0.85425205E+02                                 1.724349                            1.615595      -0.985311       2.411643                    0.998427       3.228096       8.391949       0.555964       1.123531      -0.749040      -0.006269      -0.040671       0.010540       0.042480       0.010587       0.005269      -0.004193      -0.015480      -0.035497      -0.016541      -0.002552       0.019093              1.782280       1.539465      -0.056499       0.135035       2.248731      -0.351791       1.558644          -0.000001
           12              H      11.888111       3.705543       8.454041       0.122227       1.204630 0.87114445E+01  0.85419478E+02                                 1.724261                            1.615521      -0.985318       2.411637                    0.998427       3.228011       8.391482       0.555998       1.123483      -0.749053      -0.032088       0.018525       0.020776       0.042479      -0.009906      -0.009223       0.005323       0.011443       0.030613      -0.016542      -0.002552       0.019094              1.782183       2.120217      -0.443810      -0.138853       1.607751       0.080166       1.618580          -0.000001
           13              H       4.389851       2.534482       5.141779       0.122229       1.204675 0.87118697E+01  0.85425222E+02                                 1.724350                            1.615596      -0.985312       2.411643                    0.998427       3.228096       8.391951       0.555963       1.123531      -0.749040      -0.006269      -0.003620      -0.041858       0.042480       0.008497       0.008225       0.004749       0.009812       0.040378      -0.016541      -0.002552       0.019093              1.782281       1.539465       0.108479      -0.098280       1.414207      -0.056742       2.393170          -0.000001
           14              H      13.916449       5.692543       0.675606       0.122229       1.204644 0.87115758E+01  0.85421202E+02                                 1.724286                            1.615542      -0.985309       2.411644                    0.998427       3.228021       8.391566       0.555989       1.123495      -0.749050       0.006267      -0.040671       0.010541       0.042480      -0.010586      -0.005269      -0.004192      -0.015483      -0.035498      -0.016541      -0.002552       0.019094              1.782210       1.539412       0.056494      -0.135025       2.248628      -0.351767       1.558589          -0.000001
           15              H       6.418189       3.705543       8.454041       0.122230       1.204347 0.87089159E+01  0.85388267E+02                                 1.723945                            1.615246      -0.985284       2.411656                    0.998427       3.227866       8.390719       0.556067       1.123426      -0.749064       0.032089       0.018526       0.020778       0.042481       0.009906       0.009224       0.005325       0.011440       0.030607      -0.016540      -0.002555       0.019094              1.781844       2.119775       0.443674       0.138814       1.607465       0.080143       1.618292          -0.000001
           16              H      11.888111       9.205727       0.675606       0.122227       1.204629 0.87114437E+01  0.85419468E+02                                 1.724261                            1.615521      -0.985318       2.411638                    0.998427       3.228011       8.391482       0.555998       1.123483      -0.749053      -0.032088       0.025763       0.010540       0.042479      -0.011997      -0.006265      -0.002468      -0.010595      -0.035499      -0.016542      -0.002552       0.019094              1.782183       2.120217      -0.278848      -0.372144       1.667764       0.058949       1.558567          -0.000001
           17              H       9.153150       8.442635       8.454041       0.122230       1.204662 0.87117441E+01  0.85423453E+02                                 1.724328                            1.615578      -0.985358       2.411624                    0.998426       3.228001       8.391604       0.555971       1.123523      -0.749043      -0.000000      -0.037052       0.020778       0.042480       0.000001      -0.000001      -0.010650      -0.022880       0.030613      -0.016542      -0.002553       0.019095              1.782256       1.351560      -0.000000       0.000001       2.376566      -0.160342       1.618642          -0.000001
           18              H      11.181488       0.955451       0.675606       0.122228       1.204393 0.87093583E+01  0.85393938E+02                                 1.724013                            1.615306      -0.985269       2.411662                    0.998428       3.227922       8.391010       0.556045       1.123453      -0.749058       0.038356       0.014908       0.010541       0.042480       0.001411       0.000998       0.006659       0.026077      -0.035494      -0.016540      -0.002553       0.019093              1.781917       2.022046       0.335260       0.237065       1.765351       0.292739       1.558353          -0.000001
           19              H       9.153150      10.784758       5.141779       0.122230       1.204662 0.87117424E+01  0.85423443E+02                                 1.724329                            1.615579      -0.985358       2.411624                    0.998426       3.228001       8.391608       0.555970       1.123524      -0.749043      -0.000000       0.007239      -0.041859       0.042480      -0.000001       0.000001      -0.009498      -0.019623       0.040383      -0.016542      -0.002553       0.019095              1.782257       1.351561       0.000001      -0.000000       1.602075       0.113482       2.393135          -0.000001
           20              H       7.124812       0.955451       0.675606       0.122225       1.204707 0.87121757E+01  0.85429105E+02                                 1.724393                            1.615634      -0.985305       2.411643                    0.998427       3.228141       8.392154       0.555951       1.123545      -0.749037      -0.038355       0.014907       0.010541       0.042478      -0.001409      -0.000996       0.006661       0.026076      -0.035496      -0.016542      -0.002550       0.019092              1.782326       2.022539      -0.335385      -0.237153       1.765757       0.292850       1.558681          -0.000001
           21              H      25.431112      20.182844      14.271425       0.122228       1.204399 0.87094043E+01  0.85394496E+02                                 1.724018                            1.615310      -0.985272       2.411660                    0.998428       3.227928       8.391029       0.556045       1.123452      -0.749058      -0.038356      -0.014908      -0.010541       0.042480       0.001411       0.000998       0.006659       0.026077      -0.035494      -0.016540      -0.002553       0.019093              1.781922       2.022052       0.335262       0.237066       1.765356       0.292741       1.558357          -0.000001
           22              H      27.459450      10.353537       9.805252       0.122230       1.204668 0.87117905E+01  0.85424022E+02                                 1.724334                            1.615582      -0.985362       2.411622                    0.998425       3.228008       8.391628       0.555970       1.123523      -0.749044       0.000000      -0.007239       0.041859       0.042480      -0.000001       0.000001      -0.009498      -0.019623       0.040383      -0.016542      -0.002553       0.019095              1.782262       1.351563       0.000001      -0.000000       1.602079       0.113483       2.393144          -0.000001
           23              H      29.487788      20.182844      14.271425       0.122224       1.204713 0.87122296E+01  0.85429762E+02                                 1.724399                            1.615639      -0.985309       2.411641                    0.998427       3.228148       8.392177       0.555950       1.123545      -0.749037       0.038355      -0.014907      -0.010541       0.042478      -0.001409      -0.000996       0.006661       0.026076      -0.035496      -0.016542      -0.002550       0.019092              1.782332       2.022547      -0.335388      -0.237155       1.765763       0.292852       1.558685          -0.000001
           24              H      27.459450      12.695660       6.492990       0.122230       1.204669 0.87117963E+01  0.85424095E+02                                 1.724335                            1.615583      -0.985362       2.411622                    0.998425       3.228007       8.391627       0.555970       1.123524      -0.749043       0.000000       0.037052      -0.020778       0.042480       0.000001      -0.000001      -0.010650      -0.022880       0.030613      -0.016542      -0.002553       0.019095              1.782263       1.351564      -0.000000       0.000001       2.376577      -0.160344       1.618647          -0.000001
           25              H      32.222749      18.603813       9.805252       0.122228       1.204681 0.87119215E+01  0.85425850E+02                                 1.724355                            1.615600      -0.985316       2.411640                    0.998427       3.228103       8.391973       0.555963       1.123531      -0.749040       0.006269       0.003620       0.041858       0.042480       0.008497       0.008225       0.004749       0.009812       0.040378      -0.016541      -0.002552       0.019094              1.782287       1.539469       0.108479      -0.098280       1.414210      -0.056743       2.393180          -0.000001
           26              H      24.724489      11.932568      14.271425       0.122226       1.204636 0.87115007E+01  0.85420167E+02                                 1.724268                            1.615526      -0.985323       2.411635                    0.998427       3.228018       8.391507       0.555997       1.123483      -0.749053       0.032088      -0.025763      -0.010540       0.042479      -0.011997      -0.006265      -0.002468      -0.010595      -0.035499      -0.016542      -0.002552       0.019094              1.782190       2.120227      -0.278850      -0.372146       1.667771       0.058949       1.558572          -0.000001
           27              H      30.194411      17.432752       6.492990       0.122229       1.204352 0.87089625E+01  0.85388839E+02                                 1.723950                            1.615251      -0.985288       2.411654                    0.998427       3.227871       8.390738       0.556066       1.123427      -0.749064      -0.032089      -0.018526      -0.020778       0.042481       0.009906       0.009224       0.005325       0.011440       0.030607      -0.016540      -0.002555       0.019094              1.781850       2.119784       0.443677       0.138816       1.607470       0.080144       1.618297          -0.000001
           28              H      22.696151      15.445752      14.271425       0.122229       1.204650 0.87116270E+01  0.85421823E+02                                 1.724291                            1.615546      -0.985313       2.411641                    0.998427       3.228028       8.391588       0.555988       1.123494      -0.749050      -0.006267       0.040671      -0.010541       0.042480      -0.010586      -0.005270      -0.004192      -0.015483      -0.035498      -0.016541      -0.002552       0.019094              1.782215       1.539415       0.056495      -0.135025       2.248637      -0.351769       1.558593          -0.000001
           29              H      24.724489      17.432752       6.492990       0.122226       1.204636 0.87114963E+01  0.85420114E+02                                 1.724267                            1.615526      -0.985322       2.411635                    0.998427       3.228017       8.391504       0.555997       1.123483      -0.749053       0.032088      -0.018525      -0.020776       0.042479      -0.009906      -0.009223       0.005323       0.011443       0.030614      -0.016542      -0.002552       0.019094              1.782190       2.120227      -0.443813      -0.138854       1.607757       0.080167       1.618585          -0.000001
           30              H      30.194411      11.932568      14.271425       0.122229       1.204352 0.87089638E+01  0.85388850E+02                                 1.723950                            1.615250      -0.985288       2.411654                    0.998427       3.227872       8.390739       0.556067       1.123426      -0.749064      -0.032089      -0.025765      -0.010540       0.042481       0.011998       0.006265      -0.002465      -0.010595      -0.035497      -0.016540      -0.002555       0.019094              1.781850       2.119783       0.278769       0.372031       1.667467       0.058932       1.558299          -0.000001
           31              H      22.696151      18.603813       9.805252       0.122229       1.204649 0.87116218E+01  0.85421763E+02                                 1.724291                            1.615546      -0.985313       2.411641                    0.998427       3.228027       8.391586       0.555988       1.123495      -0.749050      -0.006267       0.003619       0.041859       0.042480      -0.008497      -0.008224       0.004750       0.009810       0.040382      -0.016541      -0.002552       0.019094              1.782215       1.539415      -0.108472       0.098272       1.414164      -0.056739       2.393067          -0.000001
           32              H      32.222749      15.445752      14.271425       0.122228       1.204681 0.87119215E+01  0.85425854E+02                                 1.724356                            1.615600      -0.985315       2.411641                    0.998427       3.228102       8.391972       0.555962       1.123532      -0.749040       0.006269       0.040671      -0.010540       0.042480       0.010587       0.005269      -0.004193      -0.015480      -0.035497      -0.016541      -0.002552       0.019094              1.782287       1.539470      -0.056499       0.135035       2.248742      -0.351794       1.558650          -0.000001
           33              C       5.670743       8.687733       0.401029      -0.100106      35.841245 0.41971944E+03  0.97795006E+04                                 9.476706                            6.853130       0.037829       1.984469                    0.999625      29.041027      83.068625       0.626467       0.419614      -1.062351      -0.020617      -0.009820      -0.009156       0.024604       0.023338      -0.001282       0.009514      -0.002128      -0.033197      -0.022884      -0.006916       0.029800             12.259588      14.134519      -3.239019       6.697263      11.917499      -4.405166      10.726748          -0.000000
           34              C      13.841576       2.577709       6.087776      -0.100114      35.841816 0.41972490E+03  0.97796993E+04                                 9.476878                            6.853214       0.037834       1.984468                    0.999625      29.041536      83.071489       0.626455       0.419619      -1.062343       0.001802      -0.001042       0.024516       0.024604       0.004168      -0.014827       0.008562      -0.004815       0.070444      -0.022878      -0.006927       0.029805             12.259770      15.276802      -5.894024       4.819920       8.471008      -2.782793      13.031499          -0.000001
           35              C       4.464724       6.598847       0.401029      -0.100109      35.841378 0.41971951E+03  0.97795481E+04                                 9.476810                            6.853182       0.037841       1.984473                    0.999625      29.041367      83.071063       0.626455       0.419620      -1.062342      -0.001804       0.022767      -0.009156       0.024605       0.012588      -0.008878      -0.003651      -0.039357      -0.033201      -0.022880      -0.006919       0.029800             12.259699      15.276487      -2.579665       7.163448      10.775829      -3.597729      10.726782          -0.000000
           36              C      12.635557       3.274005       8.057197      -0.100113      35.841688 0.41972388E+03  0.97796647E+04                                 9.476840                            6.853195       0.037809       1.984460                    0.999625      29.041496      83.071190       0.626458       0.419618      -1.062345       0.020617      -0.011905      -0.006209       0.024604      -0.006581      -0.022430       0.012947       0.007603      -0.004031      -0.022876      -0.006928       0.029805             12.259709      14.134900      -5.234755       5.286046       8.090358      -3.051913      14.553869           0.000000
           37              C       4.464724       2.577709       6.087776      -0.100109      35.841362 0.41971932E+03  0.97795429E+04                                 9.476807                            6.853180       0.037841       1.984473                    0.999625      29.041367      83.071063       0.626455       0.419620      -1.062342      -0.001804      -0.001043       0.024517       0.024605      -0.004174       0.014828       0.008562      -0.004814       0.070427      -0.022880      -0.006920       0.029800             12.259694      15.276479       5.893872      -4.819946       8.470913      -2.782819      13.031689          -0.000001
           38              C      13.841576       6.598847       0.401029      -0.100114      35.841836 0.41972513E+03  0.97797061E+04                                 9.476882                            6.853216       0.037834       1.984468                    0.999625      29.041538      83.071502       0.626455       0.419619      -1.062343       0.001802       0.022766      -0.009154       0.024604      -0.012590       0.008872      -0.003653      -0.039365      -0.033206      -0.022878      -0.006927       0.029805             12.259777      15.276813       2.579590      -7.163584      10.775689      -3.597621      10.726830          -0.000000
           39              C       5.670743       3.274005       8.057197      -0.100105      35.841234 0.41971934E+03  0.97794974E+04                                 9.476704                            6.853129       0.037829       1.984469                    0.999625      29.041025      83.068615       0.626467       0.419614      -1.062351      -0.020617      -0.011906      -0.006207       0.024604       0.006571       0.022430       0.012950       0.007593      -0.004036      -0.022884      -0.006916       0.029800             12.259583      14.134513       5.234563      -5.286193       8.090229      -3.052020      14.554007          -0.000000
           40              C      12.635557       8.687733       0.401029      -0.100114      35.841698 0.41972397E+03  0.97796673E+04                                 9.476843                            6.853196       0.037809       1.984460                    0.999625      29.041497      83.071197       0.626458       0.419618      -1.062345       0.020617      -0.009823      -0.009155       0.024604      -0.023341       0.001272       0.009509      -0.002122      -0.033205      -0.022877      -0.006928       0.029805             12.259715      14.134906       3.238816      -6.697395      11.917458      -4.404999      10.726780          -0.000000
           41              C       9.153150       9.305712       8.057197      -0.100104      35.841092 0.41971314E+03  0.97793468E+04                                 9.476708                            6.853081       0.037799       1.984461                    0.999625      29.041165      83.069823       0.626467       0.419614      -1.062347       0.000000       0.023807      -0.006206       0.024603      -0.000001      -0.000003      -0.025900      -0.015189      -0.004027      -0.022880      -0.006923       0.029804             12.259592       5.067998       0.000016       0.000019      17.157053       6.103744      14.553724          -0.000000
           42              C      10.359169       0.567140       0.401029      -0.100108      35.841624 0.41972445E+03  0.97796605E+04                                 9.476813                            6.853194       0.037847       1.984473                    0.999625      29.041238      83.069804       0.626460       0.419617      -1.062347      -0.018814      -0.012944      -0.009153       0.024603       0.010748       0.007600      -0.005863       0.041484      -0.033191      -0.022881      -0.006918       0.029799             12.259699       9.666806      -0.659516      -0.466348      16.385503       8.002632      10.726790          -0.000000
           43              C       9.153150      10.698302       6.087776      -0.100104      35.841059 0.41971279E+03  0.97793372E+04                                 9.476704                            6.853078       0.037798       1.984461                    0.999625      29.041168      83.069841       0.626467       0.419614      -1.062347       0.000000       0.002085       0.024514       0.024603      -0.000003       0.000000      -0.017125       0.009631       0.070433      -0.022880      -0.006923       0.029804             12.259584       5.067996       0.000023       0.000009      18.679409       5.565498      13.031348          -0.000000
           44              C       7.947131       0.567140       0.401029      -0.100111      35.841629 0.41972348E+03  0.97796733E+04                                 9.476880                            6.853228       0.037834       1.984468                    0.999625      29.041540      83.071958       0.626450       0.419622      -1.062340       0.018816      -0.012944      -0.009153       0.024604      -0.010749      -0.007601      -0.005859       0.041479      -0.033194      -0.022876      -0.006922       0.029798             12.259752       9.667009       0.658991       0.465976      16.385470       8.002603      10.726777          -0.000001
           45              C      26.253431      20.571155      14.546002      -0.100102      35.841414 0.41972151E+03  0.97795735E+04                                 9.476770                            6.853164       0.037854       1.984477                    0.999625      29.041147      83.069425       0.626463       0.419616      -1.062348       0.018815       0.012944       0.009153       0.024603       0.010748       0.007600      -0.005863       0.041483      -0.033191      -0.022881      -0.006918       0.029799             12.259638       9.666768      -0.659505      -0.466340      16.385413       8.002584      10.726734          -0.000000
           46              C      27.459450      10.439993       8.859255      -0.100097      35.840845 0.41970980E+03  0.97792487E+04                                 9.476658                            6.853047       0.037806       1.984464                    0.999625      29.041076      83.069452       0.626470       0.419614      -1.062348      -0.000000      -0.002085      -0.024514       0.024603      -0.000003       0.000000      -0.017125       0.009630       0.070433      -0.022880      -0.006924       0.029803             12.259520       5.067973       0.000023       0.000009      18.679295       5.565461      13.031292          -0.000000
           47              C      28.665469      20.571155      14.546002      -0.100105      35.841417 0.41972052E+03  0.97795854E+04                                 9.476836                            6.853197       0.037841       1.984472                    0.999625      29.041450      83.071579       0.626453       0.419621      -1.062340      -0.018816       0.012945       0.009153       0.024604      -0.010749      -0.007601      -0.005858       0.041479      -0.033194      -0.022876      -0.006922       0.029798             12.259690       9.666970       0.658979       0.465968      16.385379       8.002555      10.726720          -0.000001
           48              C      27.459450      11.832583       6.889834      -0.100098      35.840888 0.41971028E+03  0.97792622E+04                                 9.476666                            6.853051       0.037806       1.984464                    0.999625      29.041078      83.069461       0.626470       0.419614      -1.062348      -0.000000      -0.023807       0.006206       0.024603      -0.000001      -0.000003      -0.025900      -0.015190      -0.004027      -0.022880      -0.006924       0.029803             12.259532       5.067976       0.000016       0.000019      17.156975       6.103701      14.553646          -0.000000
           49              C      32.147876      18.560586       8.859255      -0.100102      35.841148 0.41971633E+03  0.97794543E+04                                 9.476761                            6.853149       0.037848       1.984476                    0.999625      29.041276      83.070678       0.626457       0.419620      -1.062343       0.001804       0.001043      -0.024517       0.024605      -0.004174       0.014827       0.008562      -0.004814       0.070427      -0.022880      -0.006920       0.029800             12.259630      15.276388       5.893833      -4.819915       8.470867      -2.782800      13.031635          -0.000001
           50              C      23.977043      12.450562      14.546002      -0.100107      35.841491 0.41972106E+03  0.97795812E+04                                 9.476799                            6.853166       0.037816       1.984463                    0.999625      29.041409      83.070831       0.626460       0.419617      -1.062345      -0.020617       0.009823       0.009155       0.024604      -0.023340       0.001272       0.009508      -0.002123      -0.033206      -0.022876      -0.006928       0.029804             12.259654      14.134841       3.238788      -6.697359      11.917396      -4.404968      10.726725          -0.000000
           51              C      30.941857      17.864290       6.889834      -0.100099      35.841019 0.41971634E+03  0.97794085E+04                                 9.476658                            6.853098       0.037837       1.984473                    0.999625      29.040933      83.068228       0.626470       0.419613      -1.062351       0.020617       0.011906       0.006207       0.024604       0.006571       0.022430       0.012950       0.007593      -0.004035      -0.022883      -0.006917       0.029800             12.259519      14.134444       5.234537      -5.286153       8.090191      -3.051996      14.553923          -0.000000
           52              C      22.771024      14.539448      14.546002      -0.100107      35.841622 0.41972215E+03  0.97796176E+04                                 9.476836                            6.853185       0.037841       1.984471                    0.999625      29.041447      83.071116       0.626458       0.419618      -1.062344      -0.001802      -0.022767       0.009154       0.024604      -0.012590       0.008872      -0.003654      -0.039364      -0.033206      -0.022877      -0.006927       0.029805             12.259713      15.276721       2.579573      -7.163536      10.775646      -3.597603      10.726771          -0.000000
           53              C      23.977043      17.864290       6.889834      -0.100107      35.841473 0.41972088E+03  0.97795756E+04                                 9.476795                            6.853164       0.037817       1.984463                    0.999625      29.041404      83.070806       0.626460       0.419617      -1.062345      -0.020617       0.011906       0.006209       0.024604      -0.006581      -0.022429       0.012947       0.007603      -0.004030      -0.022876      -0.006929       0.029804             12.259646      14.134832      -5.234729       5.286005       8.090320      -3.051890      14.553786           0.000000
           54              C      30.941857      12.450562      14.546002      -0.100099      35.841035 0.41971651E+03  0.97794136E+04                                 9.476662                            6.853100       0.037836       1.984473                    0.999625      29.040937      83.068246       0.626470       0.419613      -1.062351       0.020617       0.009820       0.009156       0.024604       0.023338      -0.001281       0.009513      -0.002128      -0.033198      -0.022883      -0.006916       0.029800             12.259526      14.134451      -3.238991       6.697226      11.917436      -4.405134      10.726691          -0.000000
           55              C      22.771024      18.560586       8.859255      -0.100107      35.841602 0.41972192E+03  0.97796109E+04                                 9.476832                            6.853183       0.037841       1.984471                    0.999625      29.041445      83.071104       0.626458       0.419618      -1.062344      -0.001802       0.001042      -0.024516       0.024604       0.004168      -0.014827       0.008562      -0.004814       0.070444      -0.022877      -0.006927       0.029805             12.259706      15.276711      -5.893985       4.819888       8.470962      -2.782775      13.031444          -0.000001
           56              C      32.147876      14.539448      14.546002      -0.100102      35.841164 0.41971652E+03  0.97794595E+04                                 9.476764                            6.853151       0.037849       1.984476                    0.999625      29.041276      83.070681       0.626457       0.419620      -1.062342       0.001804      -0.022767       0.009156       0.024605       0.012588      -0.008877      -0.003651      -0.039356      -0.033201      -0.022880      -0.006920       0.029799             12.259636      15.276397      -2.579648       7.163401      10.775787      -3.597712      10.726723          -0.000000
           57              C       6.616629       6.749035       1.665697       0.609485      26.304492 0.25356213E+03  0.52420812E+04                                 8.141485                            5.607599       0.029532       2.064222                    0.999360      21.980449      60.474841       0.637068       0.465051      -1.028785       0.043599      -0.025171       0.035587       0.061651      -0.000054      -0.079598       0.045954       0.000060       0.130091      -0.086613      -0.021743       0.108356             11.100553      13.232378      -2.327936       6.186986      10.544307      -3.572054       9.524973           0.000002
           58              C       5.561637       7.358135       0.804300      -0.026685      41.291501 0.43464588E+03  0.10127043E+05                                10.364312                            6.892654      -0.018087       1.999073                    0.999238      27.147168      75.459964       0.641343       0.409891      -1.077998      -0.033807       0.019519      -0.027606       0.047812       0.000266      -0.000159       0.000090      -0.000308      -0.000366      -0.000377       0.000009       0.000368             15.052572      18.578246      -4.640426       9.673528      13.220238      -5.585117      13.359232          -0.000000
           59              C      11.689671       3.820113       5.807818       0.609521      26.303635 0.25355664E+03  0.52419600E+04                                 8.141407                            5.607601       0.029459       2.064203                    0.999358      21.980385      60.475398       0.637055       0.465062      -1.028776      -0.043601       0.025171      -0.035591       0.061655       0.075056      -0.026490       0.015291      -0.086672      -0.130061      -0.086615      -0.021729       0.108345             11.100321      13.232130      -5.056975       4.257005       7.392881      -2.457795      12.675952           0.000002
           60              C      12.744663       3.211013       6.669216      -0.026684      41.291647 0.43464967E+03  0.10127160E+05                                10.364364                            6.892695      -0.018081       1.999077                    0.999238      27.147255      75.460493       0.641339       0.409893      -1.077996       0.033808      -0.019520       0.027607       0.047813       0.000056      -0.000309       0.000177      -0.000064       0.000360      -0.000379       0.000005       0.000374             15.052551      18.578369      -7.573503       7.599389       9.833301      -4.387529      16.745981           0.000000
           61              C       6.616629       3.820113       5.807818       0.609485      26.304481 0.25356211E+03  0.52420808E+04                                 8.141482                            5.607599       0.029532       2.064222                    0.999360      21.980450      60.474842       0.637068       0.465051      -1.028785       0.043599       0.025161      -0.035594       0.061651      -0.075063       0.026482       0.015291      -0.086669      -0.130094      -0.086613      -0.021743       0.108356             11.100546      13.232363       5.057161      -4.257118       7.393051      -2.457914      12.676222           0.000002
           62              C       5.561637       3.211013       6.669216      -0.026685      41.291507 0.43464617E+03  0.10127051E+05                                10.364313                            6.892657      -0.018087       1.999073                    0.999238      27.147168      75.459964       0.641343       0.409891      -1.077998      -0.033807      -0.019521       0.027605       0.047812      -0.000061       0.000304       0.000176      -0.000065       0.000364      -0.000377       0.000009       0.000369             15.052572      18.578240       7.573480      -7.599543       9.833323      -4.387662      16.746152           0.000000
           63              C      11.689671       6.749035       1.665697       0.609521      26.303649 0.25355669E+03  0.52419612E+04                                 8.141410                            5.607601       0.029459       2.064203                    0.999358      21.980386      60.475402       0.637055       0.465062      -1.028776      -0.043601      -0.025165       0.035595       0.061655       0.000044       0.079593       0.045949       0.000043       0.130085      -0.086615      -0.021729       0.108345             11.100329      13.232146       2.327890      -6.186773      10.544123      -3.571931       9.524718           0.000002
           64              C      12.744663       7.358135       0.804300      -0.026684      41.291644 0.43464942E+03  0.10127153E+05                                10.364363                            6.892692      -0.018081       1.999077                    0.999238      27.147256      75.460498       0.641339       0.409892      -1.077996       0.033808       0.019521      -0.027606       0.047813      -0.000272       0.000156       0.000092      -0.000307      -0.000369      -0.000379       0.000005       0.000374             15.052552      18.578377       4.640273      -9.673500      13.220169      -5.584968      13.359112          -0.000000
           65              C       9.153150       8.213496       5.807818       0.609474      26.304930 0.25356712E+03  0.52422146E+04                                 8.141580                            5.607660       0.029543       2.064224                    0.999359      21.980731      60.475954       0.637063       0.465052      -1.028784       0.000007      -0.050339      -0.035595       0.061652      -0.000005      -0.000004      -0.030582       0.173325      -0.130074      -0.086608      -0.021733       0.108341             11.100689       4.473296       0.000065       0.000046      16.152398       4.915848      12.676373           0.000002
           66              C       9.153150       9.431696       6.669216      -0.026686      41.292373 0.43465407E+03  0.10127293E+05                                10.364499                            6.892749      -0.018176       1.999045                    0.999238      27.147382      75.461056       0.641334       0.409895      -1.077994       0.000001       0.039037       0.027603       0.047810      -0.000002      -0.000001      -0.000355       0.000126       0.000376      -0.000376       0.000000       0.000376             15.052869       5.460802       0.000054       0.000038      22.951435       8.775303      16.746370          -0.000000
           67              C       9.153150       2.355652       1.665697       0.609515      26.303455 0.25355495E+03  0.52419082E+04                                 8.141321                            5.607549       0.029493       2.064214                    0.999358      21.980305      60.474777       0.637065       0.465056      -1.028780      -0.000007       0.050341       0.035596       0.061655       0.000002       0.000002      -0.091910      -0.000107       0.130087      -0.086618      -0.021735       0.108352             11.100199       9.200060      -0.000002      -0.000002      14.575963       7.143743       9.524573           0.000002
           68              C       9.153150       1.137452       0.804300      -0.026682      41.291086 0.43464393E+03  0.10126985E+05                                10.364248                            6.892634      -0.018094       1.999072                    0.999238      27.147084      75.459672       0.641345       0.409891      -1.077998      -0.000001      -0.039039      -0.027605       0.047812      -0.000004      -0.000003      -0.000184       0.000624      -0.000362      -0.000382       0.000009       0.000372             15.052377      10.540986      -0.000163      -0.000116      21.257208      11.169833      13.358937          -0.000000
           69              C      27.459450      18.782643      13.281334       0.609515      26.303464 0.25355507E+03  0.52419116E+04                                 8.141324                            5.607550       0.029491       2.064213                    0.999358      21.980314      60.474818       0.637064       0.465056      -1.028780       0.000007      -0.050341      -0.035596       0.061655       0.000002       0.000002      -0.091910      -0.000107       0.130087      -0.086618      -0.021735       0.108352             11.100201       9.200062      -0.000002      -0.000001      14.575967       7.143744       9.524575           0.000002
           70              C      27.459450      20.000843      14.142731      -0.026683      41.291197 0.43464518E+03  0.10127022E+05                                10.364269                            6.892645      -0.018096       1.999071                    0.999238      27.147119      75.459802       0.641344       0.409891      -1.077998       0.000001       0.039039       0.027604       0.047812      -0.000004      -0.000003      -0.000184       0.000623      -0.000363      -0.000381       0.000009       0.000372             15.052411      10.541004      -0.000163      -0.000115      21.257261      11.169864      13.358969           0.000000
           71              C      27.459450      12.924799       9.139213       0.609474      26.304939 0.25356723E+03  0.52422177E+04                                 8.141582                            5.607662       0.029541       2.064223                    0.999359      21.980739      60.475994       0.637063       0.465052      -1.028784      -0.000007       0.050339       0.035595       0.061652      -0.000006      -0.000004      -0.030582       0.173325      -0.130074      -0.086608      -0.021733       0.108341             11.100692       4.473297       0.000065       0.000046      16.152401       4.915849      12.676377           0.000002
           72              C      27.459450      11.706599       8.277815      -0.026688      41.292484 0.43465532E+03  0.10127329E+05                                10.364519                            6.892760      -0.018178       1.999044                    0.999238      27.147417      75.461185       0.641333       0.409895      -1.077994      -0.000001      -0.039037      -0.027603       0.047810      -0.000002      -0.000001      -0.000355       0.000125       0.000377      -0.000376      -0.000000       0.000376             15.052903       5.460812       0.000054       0.000038      22.951490       8.775330      16.746409          -0.000000
           73              C      29.995971      17.318182       9.139213       0.609485      26.304489 0.25356222E+03  0.52420838E+04                                 8.141484                            5.607601       0.029530       2.064221                    0.999360      21.980458      60.474879       0.637068       0.465051      -1.028785      -0.043599      -0.025161       0.035594       0.061651      -0.075063       0.026482       0.015291      -0.086669      -0.130094      -0.086613      -0.021743       0.108356             11.100547      13.232365       5.057161      -4.257119       7.393052      -2.457914      12.676224           0.000002
           74              C      31.050963      17.927282       8.277815      -0.026687      41.291614 0.43464738E+03  0.10127086E+05                                10.364332                            6.892668      -0.018088       1.999072                    0.999238      27.147202      75.460085       0.641342       0.409891      -1.077998       0.033807       0.019521      -0.027605       0.047812      -0.000061       0.000304       0.000176      -0.000065       0.000364      -0.000377       0.000008       0.000369             15.052604      18.578282       7.573498      -7.599565       9.833343      -4.387674      16.746187           0.000000
           75              C      24.922929      14.389260      13.281334       0.609521      26.303657 0.25355679E+03  0.52419643E+04                                 8.141412                            5.607603       0.029457       2.064202                    0.999358      21.980394      60.475442       0.637055       0.465062      -1.028776       0.043601       0.025165      -0.035595       0.061655       0.000044       0.079593       0.045949       0.000043       0.130085      -0.086615      -0.021730       0.108345             11.100332      13.232149       2.327891      -6.186774      10.544126      -3.571932       9.524720           0.000002
           76              C      23.867937      13.780160      14.142731      -0.026686      41.291754 0.43465067E+03  0.10127190E+05                                10.364383                            6.892704      -0.018083       1.999076                    0.999238      27.147291      75.460626       0.641339       0.409893      -1.077996      -0.033808      -0.019521       0.027606       0.047813      -0.000272       0.000155       0.000091      -0.000307      -0.000369      -0.000378       0.000004       0.000374             15.052586      18.578420       4.640288      -9.673526      13.220196      -5.584983      13.359142          -0.000000
           77              C      24.922929      17.318182       9.139213       0.609521      26.303644 0.25355676E+03  0.52419635E+04                                 8.141409                            5.607603       0.029457       2.064202                    0.999358      21.980394      60.475439       0.637055       0.465062      -1.028776       0.043601      -0.025171       0.035591       0.061655       0.075056      -0.026489       0.015291      -0.086672      -0.130061      -0.086615      -0.021729       0.108345             11.100324      13.232133      -5.056976       4.257005       7.392883      -2.457795      12.675956           0.000002
           78              C      23.867937      17.927282       8.277815      -0.026686      41.291758 0.43465094E+03  0.10127197E+05                                10.364383                            6.892706      -0.018083       1.999076                    0.999238      27.147291      75.460621       0.641339       0.409893      -1.077996      -0.033808       0.019520      -0.027607       0.047813       0.000056      -0.000309       0.000177      -0.000064       0.000360      -0.000378       0.000004       0.000374             15.052584      18.578412      -7.573522       7.599411       9.833322      -4.387541      16.746018          -0.000000
           79              C      29.995971      14.389260      13.281334       0.609485      26.304502 0.25356226E+03  0.52420848E+04                                 8.141488                            5.607601       0.029530       2.064221                    0.999360      21.980458      60.474881       0.637068       0.465051      -1.028785      -0.043599       0.025171      -0.035587       0.061652      -0.000054      -0.079598       0.045954       0.000060       0.130091      -0.086613      -0.021743       0.108357             11.100555      13.232381      -2.327936       6.186987      10.544309      -3.572055       9.524975           0.000002
           80              C      31.050963      13.780160      14.142731      -0.026687      41.291606 0.43464707E+03  0.10127077E+05                                10.364331                            6.892665      -0.018088       1.999072                    0.999238      27.147201      75.460085       0.641342       0.409891      -1.077998       0.033807      -0.019519       0.027606       0.047812       0.000266      -0.000159       0.000090      -0.000308      -0.000366      -0.000377       0.000009       0.000368             15.052605      18.578288      -4.640440       9.673554      13.220264      -5.585132      13.359262          -0.000000
           81              O       9.153150       5.284574       3.736758      -1.033141      57.206824 0.12683598E+04  0.37497582E+05                                11.160562                           10.392027      -0.009337       1.917138                    0.998196      37.285272     105.978945       0.648868       0.319293      -1.181955      -0.000007       0.000003       0.000002       0.000008       0.000005       0.000003      -0.000004      -0.000015       0.000021      -0.000011       0.000004       0.000007             12.806236      12.806912      -0.000666      -0.000471      12.806016       0.000333      12.805781           0.000001
           82              O      27.459450      15.853721      11.210273      -1.033141      57.206815 0.12683596E+04  0.37497575E+05                                11.160560                           10.392025      -0.009336       1.917138                    0.998196      37.285269     105.978929       0.648868       0.319293      -1.181955       0.000007      -0.000003      -0.000002       0.000008       0.000005       0.000003      -0.000004      -0.000015       0.000021      -0.000011       0.000004       0.000007             12.806233      12.806909      -0.000666      -0.000471      12.806013       0.000333      12.805778           0.000001
           83              O       7.585398       7.486761       1.998119      -0.548621      33.731705 0.45047867E+03  0.10322716E+05                                 8.181634                            6.414967       0.566367       2.243483                    0.998407      26.512628      67.225522       0.780262       0.342567      -1.156673      -0.019215      -0.003704      -0.010478       0.022197       0.038952      -0.005641       0.043956       0.070161       0.005596      -0.076674       0.020862       0.055812             10.231981      15.454442       1.220336       5.910588       6.600103       0.216273       8.641399           0.000001
           84              O      11.844176       3.730909       4.558247      -0.548668      33.736143 0.45055868E+03  0.10325056E+05                                 8.182556                            6.415699       0.566097       2.243373                    0.998405      26.514139      67.232025       0.780184       0.342585      -1.156653       0.006422      -0.003708       0.020926       0.022201       0.042191      -0.003354       0.001933      -0.048729       0.167114      -0.076687       0.020869       0.055818             10.233182       7.758067      -1.535335       3.962900       5.985242      -2.288003      16.956236           0.000001
           85              O       6.462124       5.541193       1.998119      -0.548623      33.735068 0.45052721E+03  0.10324156E+05                                 8.182372                            6.415463       0.566284       2.243456                    0.998406      26.513248      67.229225       0.780201       0.342583      -1.156654      -0.006399       0.018495      -0.010477       0.022198      -0.010913      -0.040889      -0.017104      -0.102558       0.005596      -0.076682       0.020859       0.055823             10.233061       7.757731      -3.224424       2.768480      14.299113      -5.227539       8.642340           0.000001
           86              O      10.720902       4.379432       6.392546      -0.548706      33.736594 0.45056775E+03  0.10325290E+05                                 8.182512                            6.415677       0.566654       2.243540                    0.998402      26.514560      67.232640       0.780203       0.342575      -1.156664       0.019241      -0.011110       0.000050       0.022218      -0.007645      -0.038652       0.022309       0.008819      -0.178339      -0.076724       0.020897       0.055827             10.233092      15.456289      -5.979958       0.819760       8.551303      -0.473293       6.691685           0.000001
           87              O       6.462124       3.730909       4.558247      -0.548623      33.735061 0.45052705E+03  0.10324152E+05                                 8.182370                            6.415462       0.566284       2.243456                    0.998406      26.513249      67.229229       0.780201       0.342583      -1.156654      -0.006399      -0.003712       0.020929       0.022198      -0.042188       0.003340       0.001933      -0.048714       0.167131      -0.076682       0.020859       0.055823             10.233059       7.757728       1.535339      -3.962839       5.985155      -2.288108      16.956293           0.000001
           88              O      11.844176       5.541193       1.998119      -0.548668      33.736155 0.45055893E+03  0.10325063E+05                                 8.182559                            6.415701       0.566097       2.243373                    0.998405      26.514139      67.232027       0.780184       0.342585      -1.156653       0.006422       0.018493      -0.010471       0.022201       0.010901       0.040896      -0.017099      -0.102559       0.005624      -0.076686       0.020869       0.055818             10.233186       7.758072       3.224484      -2.768497      14.299140      -5.227413       8.642347           0.000001
           89              O       7.585398       4.379432       6.392546      -0.548621      33.731702 0.45047870E+03  0.10322717E+05                                 8.181633                            6.414967       0.566367       2.243483                    0.998407      26.512628      67.225519       0.780262       0.342567      -1.156673      -0.019215      -0.011113       0.000000       0.022197       0.007666       0.038605       0.022284       0.008863      -0.178297      -0.076673       0.020862       0.055812             10.231978      15.454435       5.979332      -0.819647       8.550524      -0.473303       6.690977           0.000001
           90              O      10.720902       7.486761       1.998119      -0.548706      33.736594 0.45056767E+03  0.10325288E+05                                 8.182512                            6.415677       0.566654       2.243540                    0.998402      26.514560      67.232639       0.780203       0.342575      -1.156664       0.019241      -0.003656      -0.010491       0.022218      -0.038990       0.005676       0.043989       0.070139       0.005623      -0.076724       0.020897       0.055827             10.233094      15.456294      -1.220438      -5.911214       6.600824       0.216303       8.642163           0.000001
           91              O       9.153150       7.094857       6.392546      -0.548617      33.733705 0.45050768E+03  0.10323576E+05                                 8.182074                            6.415266       0.566347       2.243477                    0.998406      26.512902      67.227467       0.780225       0.342577      -1.156661       0.000016       0.022196       0.000001       0.022196      -0.000009      -0.000002      -0.044576      -0.017721      -0.178304      -0.076675       0.020857       0.055818             10.232616       5.098486       0.000153       0.000065      18.908012       0.946745       6.691351           0.000001
           92              O      10.276425       2.825767       1.998119      -0.548667      33.734547 0.45053559E+03  0.10324373E+05                                 8.182212                            6.415467       0.566067       2.243362                    0.998405      26.513904      67.230464       0.780212       0.342577      -1.156662      -0.012804      -0.014808      -0.010471       0.022200       0.049855       0.035253      -0.026874       0.032391       0.005615      -0.076684       0.020874       0.055810             10.232684       9.871053       4.444387       3.142657      12.185125       5.010913       8.641874           0.000001
           93              O       9.153150       8.391903       4.558247      -0.548617      33.733686 0.45050731E+03  0.10323565E+05                                 8.182071                            6.415264       0.566346       2.243477                    0.998406      26.512902      67.227467       0.780225       0.342577      -1.156661       0.000016       0.007399       0.020926       0.022196      -0.000005      -0.000007      -0.003868       0.097419       0.167116      -0.076675       0.020857       0.055818             10.232611       5.098484       0.000112       0.000122       8.643821       4.575680      16.955529           0.000001
           94              O       8.029875       2.825767       1.998119      -0.548706      33.738351 0.45059283E+03  0.10326037E+05                                 8.182903                            6.415938       0.566542       2.243502                    0.998401      26.514945      67.234779       0.780170       0.342584      -1.156653       0.012789      -0.014835      -0.010490       0.022219      -0.049870      -0.035264      -0.026911       0.032445       0.005614      -0.076730       0.020900       0.055830             10.233673       9.872090      -4.445034      -3.143114      12.186294       5.011491       8.642634           0.000001
           95              O      26.336175      18.312528      12.948912      -0.548668      33.734571 0.45053595E+03  0.10324383E+05                                 8.182217                            6.415470       0.566066       2.243362                    0.998405      26.513910      67.230495       0.780212       0.342577      -1.156661       0.012804       0.014808       0.010471       0.022200       0.049855       0.035253      -0.026874       0.032391       0.005615      -0.076684       0.020874       0.055810             10.232691       9.871060       4.444391       3.142660      12.185133       5.010917       8.641879           0.000001
           96              O      27.459450      12.746392      10.388784      -0.548617      33.733713 0.45050772E+03  0.10323578E+05                                 8.182076                            6.415267       0.566346       2.243476                    0.998406      26.512910      67.227503       0.780224       0.342577      -1.156661      -0.000016      -0.007399      -0.020926       0.022196      -0.000005      -0.000007      -0.003868       0.097420       0.167116      -0.076675       0.020857       0.055818             10.232618       5.098486       0.000112       0.000122       8.643826       4.575684      16.955542           0.000001
           97              O      28.582725      18.312528      12.948912      -0.548706      33.738374 0.45059319E+03  0.10326048E+05                                 8.182908                            6.415942       0.566541       2.243502                    0.998401      26.514951      67.234810       0.780170       0.342584      -1.156653      -0.012789       0.014835       0.010490       0.022219      -0.049871      -0.035264      -0.026911       0.032445       0.005614      -0.076730       0.020900       0.055830             10.233679       9.872096      -4.445038      -3.143117      12.186301       5.011494       8.642639           0.000001
           98              O      27.459450      14.043438       8.554485      -0.548617      33.733724 0.45050798E+03  0.10323585E+05                                 8.182078                            6.415269       0.566346       2.243477                    0.998406      26.512908      67.227494       0.780224       0.342577      -1.156661      -0.000016      -0.022196      -0.000001       0.022196      -0.000009      -0.000002      -0.044576      -0.017720      -0.178304      -0.076675       0.020857       0.055818             10.232621       5.098488       0.000153       0.000065      18.908021       0.946746       6.691353           0.000001
           99              O      30.150476      17.407386      10.388784      -0.548623      33.735083 0.45052740E+03  0.10324162E+05                                 8.182375                            6.415465       0.566284       2.243456                    0.998406      26.513255      67.229259       0.780200       0.342583      -1.156654       0.006399       0.003712      -0.020929       0.022198      -0.042188       0.003341       0.001933      -0.048714       0.167131      -0.076682       0.020859       0.055823             10.233064       7.757731       1.535340      -3.962842       5.985158      -2.288110      16.956304           0.000001
          100              O      25.891698      13.651534      12.948912      -0.548706      33.736620 0.45056807E+03  0.10325300E+05                                 8.182517                            6.415680       0.566653       2.243540                    0.998402      26.514567      67.232673       0.780203       0.342575      -1.156664      -0.019241       0.003656       0.010491       0.022218      -0.038990       0.005676       0.043989       0.070139       0.005623      -0.076724       0.020898       0.055827             10.233100      15.456305      -1.220439      -5.911219       6.600827       0.216304       8.642169           0.000001
          101              O      29.027202      16.758863       8.554485      -0.548621      33.731720 0.45047899E+03  0.10322725E+05                                 8.181636                            6.414970       0.566366       2.243483                    0.998407      26.512633      67.225545       0.780262       0.342567      -1.156673       0.019215       0.011113      -0.000000       0.022197       0.007666       0.038605       0.022284       0.008863      -0.178298      -0.076674       0.020862       0.055812             10.231983      15.454442       5.979336      -0.819647       8.550528      -0.473303       6.690979           0.000001
          102              O      24.768424      15.597102      12.948912      -0.548668      33.736178 0.45055927E+03  0.10325073E+05                                 8.182563                            6.415704       0.566097       2.243373                    0.998405      26.514145      67.232057       0.780184       0.342585      -1.156653      -0.006422      -0.018493       0.010471       0.022201       0.010901       0.040897      -0.017099      -0.102559       0.005624      -0.076687       0.020869       0.055818             10.233192       7.758076       3.224486      -2.768499      14.299150      -5.227417       8.642351           0.000001
          103              O      25.891698      16.758863       8.554485      -0.548706      33.736612 0.45056803E+03  0.10325299E+05                                 8.182515                            6.415680       0.566654       2.243540                    0.998402      26.514565      67.232665       0.780203       0.342575      -1.156664      -0.019241       0.011110      -0.000050       0.022218      -0.007645      -0.038652       0.022309       0.008819      -0.178339      -0.076724       0.020897       0.055827             10.233097      15.456296      -5.979961       0.819760       8.551307      -0.473293       6.691687           0.000001
          104              O      29.027202      13.651534      12.948912      -0.548621      33.731725 0.45047897E+03  0.10322725E+05                                 8.181637                            6.414970       0.566366       2.243483                    0.998407      26.512634      67.225549       0.780262       0.342567      -1.156673       0.019215       0.003704       0.010478       0.022197       0.038952      -0.005641       0.043957       0.070161       0.005596      -0.076674       0.020862       0.055812             10.231986      15.454450       1.220338       5.910591       6.600105       0.216274       8.641403           0.000001
          105              O      24.768424      17.407386      10.388784      -0.548668      33.736165 0.45055903E+03  0.10325066E+05                                 8.182561                            6.415702       0.566097       2.243373                    0.998405      26.514145      67.232055       0.780184       0.342585      -1.156653      -0.006422       0.003708      -0.020926       0.022201       0.042191      -0.003354       0.001933      -0.048729       0.167114      -0.076687       0.020869       0.055818             10.233188       7.758071      -1.535336       3.962903       5.985245      -2.288005      16.956247           0.000001
          106              O      30.150476      15.597102      12.948912      -0.548623      33.735089 0.45052754E+03  0.10324166E+05                                 8.182376                            6.415466       0.566284       2.243456                    0.998406      26.513254      67.229254       0.780200       0.342583      -1.156654       0.006399      -0.018495       0.010477       0.022198      -0.010913      -0.040889      -0.017104      -0.102559       0.005597      -0.076682       0.020859       0.055823             10.233067       7.757734      -3.224426       2.768481      14.299121      -5.227542       8.642345           0.000001

******************************************************
Auxiliary information for the entire system
The total spin magnetic moment of the unit cell is   0.000020
The total net atomic charge of the unit cell is   0.000002
Accuracy of reproducing the electrostatic potential in the unit cell:
  The inner radius (bohr) =    5.0000
  The outer radius (bohr) =   12.0000
  Valid grid points have density less than (e/(bohr^3)) =    0.0001
  The number of valid grid points were=       865644
  The rms potential error without charges in kcal/mol is=      2.01352
  The rms potential error with partial charges in kcal/mol is=      0.70099
  The RRMSE value at monopole order=      0.34814
  The rms potential error with partial charges and cloud penetration in kcal/mol is=      0.70623
  The RRMSE value at monopole order with cloud penetration is=      0.35074
  The rms potential error with partial charges and atomic dipoles in kcal/mol is=      0.25469
  The RRMSE value at dipole order=      0.12649
  The rms potential error with partial charges, atomic dipoles and cloud penetration in kcal/mol is=      0.24653
  The RRMSE value at dipole order with cloud penetration=      0.12244

******************************************************
The electron densities and ab initio electrostatic potential were computed in VASP using the PBE functional and
projector augmented wave method. See the main text of the journal article for a description of computational details.
The atomic charges, dipoles, and quadrupoles were computed with the DDEC6 method as described in
(a) T. A. Manz and N. Gabaldon Limas, RSC Adv. 6 (2016) 47771-47801 DOI: 10.1039/c6ra04656h
(b) N. Gabaldon Limas and T. A. Manz, RSC Adv. 8 (2018) 2678-2707 DOI: 10.1039/c7ra11829e.
For each atom in the material, the electron cloud parameters were fit to the spherically averaged atom-in-material
electron density using radial positions for which this density was between 10^-4 and 10^-2 electrons per cubic bohr.
The polarizabilities, dispersion coefficients, and quantum Drude oscillator (QDO) parameters were fit using the MCLF method.
The magnetic structure of the system was optimized in VASP from the default ferromagnetic initial guess using spin polarization.
The atomic spin moments (ASMs) were computed on this optimized magnetic structure using the DDEC6 partition as inputs
to the method of T. A. Manz and D. S. Sholl, J. Chem. Theory Comput. 7 (2011) 4146-4164 DOI: 10.1021/ct200539n.
The RMSE and RRMSE were computed using a uniform grid with Ewald summation.
