# Supplementary material for: A collection of forcefield precursors for metal–organic frameworks
Source: RSC Adv. 2019 Nov 13;9(63):36492–507. doi: 10.1039/c9ra07327b (PMC9075174; doi:10.1039/c9ra07327b)
Supplement: RA-009-C9RA07327B-s4668 [file RA-009-C9RA07327B-s4668.xyz]

  106
jmolscript: load "" {1 1 1} spacegroup "x,y,z" unitcell [{     18.312700     0.000000     0.000000 }, {      9.156350    15.859263     0.000000 }, {      9.156350     5.286421    14.952257 }]
Zn     9.156258     7.119170     3.090033     0.964333
Zn    10.743512     4.369967     3.090033     0.964328
Zn     7.569188     4.369967     3.090033     0.964331
Zn     9.156442     5.286368     5.682007     0.964333
Zn    25.881888    16.775717    11.862224     0.964329
Zn    27.469050    14.026461    11.862074     0.964332
Zn    29.056303    16.775558    11.862224     0.964331
Zn    27.469050    15.859157     9.270250     0.964333
H      6.422264     9.212117     0.675842     0.121756
H     13.923146     2.534310     5.140586     0.121755
H      4.389554     5.691361     0.675842     0.121756
H     11.890436     3.707896     8.459987     0.121754
H      4.389554     2.534310     5.140586     0.121753
H     13.923146     5.691361     0.675842     0.121755
H      6.422264     3.707896     8.459987     0.121755
H     11.890436     9.212117     0.675842     0.121755
H      9.156350     8.443472     8.459987     0.121758
H     11.189060     0.955785     0.675842     0.121755
H      9.156350    10.790643     5.140586     0.121757
H      7.123640     0.955785     0.675842     0.121754
H     25.436340    20.189899    14.276415     0.121756
H     27.469050    10.355041     9.811671     0.121755
H     29.501760    20.189899    14.276415     0.121755
H     27.469050    12.702212     6.492270     0.121755
H     32.235846    18.611374     9.811671     0.121753
H     24.734964    11.933567    14.276415     0.121754
H     30.203136    17.437788     6.492270     0.121755
H     22.702254    15.454323    14.276415     0.121755
H     24.734964    17.437788     6.492270     0.121756
H     30.203136    11.933567    14.276415     0.121757
H     22.702254    18.611374     9.811671     0.121756
H     32.235846    15.454323    14.276415     0.121754
C      5.676388     8.695000     0.401917    -0.098869
C     13.848247     2.577553     6.084671    -0.098871
C      4.464453     6.595867     0.401917    -0.098869
C     12.636312     3.277264     8.063752    -0.098872
C      4.464453     2.577553     6.084671    -0.098875
C     13.848247     6.595867     0.401917    -0.098874
C      5.676388     3.277264     8.063752    -0.098870
C     12.636312     8.695000     0.401917    -0.098872
C      9.156350     9.304735     8.063752    -0.098867
C     10.368284     0.568396     0.401917    -0.098864
C      9.156350    10.704157     6.084671    -0.098867
C      7.944416     0.568396     0.401917    -0.098864
C     26.257116    20.577288    14.550340    -0.098863
C     27.469050    10.441527     8.867586    -0.098866
C     28.680984    20.577288    14.550340    -0.098860
C     27.469050    11.840949     6.888505    -0.098866
C     32.160947    18.568131     8.867586    -0.098872
C     23.989088    12.450684    14.550340    -0.098870
C     30.949012    17.868420     6.888505    -0.098869
C     22.777153    14.549817    14.550340    -0.098872
C     23.989088    17.868420     6.888505    -0.098869
C     30.949012    12.450684    14.550340    -0.098864
C     22.777153    18.568131     8.867586    -0.098870
C     32.160947    14.549817    14.550340    -0.098871
C      6.618576     6.751605     1.665980     0.607694
C      5.563581     7.360707     0.804581    -0.026986
C     11.694124     3.821237     5.810148     0.607694
C     12.749119     3.212135     6.671548    -0.026990
C      6.618576     3.821237     5.810148     0.607728
C      5.563581     3.212135     6.671548    -0.026986
C     11.694124     6.751605     1.665980     0.607727
C     12.749119     7.360707     0.804581    -0.026986
C      9.156350     8.216790     5.810148     0.607714
C      9.156350     9.434993     6.671548    -0.026977
C      9.156350     2.356052     1.665980     0.607654
C      9.156350     1.137849     0.804581    -0.026989
C     27.469050    18.789632    13.286277     0.607685
C     27.469050    20.007835    14.147676    -0.026981
C     27.469050    12.928894     9.142109     0.607650
C     27.469050    11.710691     8.280709    -0.026993
C     30.006824    17.324447     9.142109     0.607728
C     31.061819    17.933549     8.280709    -0.026986
C     24.931276    14.394079    13.286277     0.607727
C     23.876281    13.784977    14.147676    -0.026986
C     24.931276    17.324447     9.142109     0.607726
C     23.876281    17.933549     8.280709    -0.026983
C     30.006824    14.394079    13.286277     0.607694
C     31.061819    13.784977    14.147676    -0.026987
O      9.156350     5.286421     3.738064    -1.034792
O     27.469050    15.859263    11.214193    -1.034792
O      7.588783     7.490224     1.998967    -0.548402
O     11.848683     3.732002     4.558794    -0.548478
O      6.464017     5.542072     1.998967    -0.548479
O     10.723917     4.381386     6.395529    -0.548406
O      6.464017     3.732002     4.558794    -0.548493
O     11.848683     5.542072     1.998967    -0.548490
O      7.588783     4.381386     6.395529    -0.548483
O     10.723917     7.490224     1.998967    -0.548486
O      9.156350     7.096492     6.395529    -0.548479
O     10.281116     2.826966     1.998967    -0.548394
O      9.156350     8.395259     4.558794    -0.548479
O      8.031584     2.826966     1.998967    -0.548399
O     26.344284    18.318718    12.953290    -0.548400
O     27.469050    12.750425    10.393463    -0.548394
O     28.593816    18.318718    12.953290    -0.548475
O     27.469050    14.049192     8.556728    -0.548392
O     30.161383    17.413682    10.393463    -0.548491
O     25.901483    13.655460    12.953290    -0.548490
O     29.036617    16.764298     8.556728    -0.548485
O     24.776717    15.603612    12.953290    -0.548486
O     25.901483    16.764298     8.556728    -0.548486
O     29.036617    13.655460    12.953290    -0.548474
O     24.776717    17.413682    10.393463    -0.548485
O     30.161383    15.603612    12.953290    -0.548409

The following XYZ coordinates are in angstroms. Other properties are in atomic units.
The sperically averaged electron density of each atom fit to a function of the form exp(a - br)
eigen_1, eigen_2 and eigen_3 are the three eigenvalues of traceless quadrupole moment tensor
  atom number  atomic symbol              X              Y              Z     net charge C6 coefficient C8 coefficient C10 coefficient fluctuating dipole atomic polarizability isotropic forcefield polarizability              a              b squared Pearson coefficient          <r^3>          <r^4>         wp_QDO          m_QDO          q_QDO       dipole_x       dipole_y       dipole_z         dipole            Qxy            Qxz            Qyz     Q(x^2-y^2)  Q(3z^2 - R^2)        eigen_1        eigen_2        eigen_3 static polarizability      alpha(xx)      alpha(xy)      alpha(xz)      alpha(yy)      alpha(yz)      alpha(zz) atomic spin moment
            1             Zn       9.156258       7.119170       3.090033       0.964333      87.842147 0.17040018E+04  0.53151342E+05                                16.446319                           13.742348       0.070867       1.898925                    0.998459      45.074421     123.195754       0.472475       0.415607      -1.129148       0.000064       0.049659      -0.017509       0.052655      -0.000018       0.000013      -0.055417      -0.156678      -0.117501      -0.058769      -0.058753       0.117522             20.504349      22.306743      -0.000093       0.001798      17.501462       1.698116      21.704843           0.000002
            2             Zn      10.743512       4.369967       3.090033       0.964328      87.841711 0.17040045E+04  0.53151483E+05                                16.446319                           13.742396       0.070859       1.898927                    0.998459      45.074388     123.196000       0.472472       0.415609      -1.129146       0.043043      -0.024773      -0.017516       0.052661      -0.067853      -0.047980       0.027726       0.078312      -0.117507      -0.058777      -0.058746       0.117523             20.504324      18.702709       2.080984       1.471319      21.105381      -0.847667      21.704880           0.000002
            3             Zn       7.569188       4.369967       3.090033       0.964331      87.842705 0.17040091E+04  0.53151726E+05                                16.446513                           13.742457       0.070848       1.898926                    0.998459      45.074516     123.196977       0.472468       0.415612      -1.129142      -0.043045      -0.024773      -0.017518       0.052663       0.067843       0.047973       0.027724       0.078307      -0.117534      -0.058779      -0.058733       0.117512             20.504699      18.702968      -2.080885      -1.471554      21.105962      -0.847568      21.705168           0.000002
            4             Zn       9.156442       5.286368       5.682007       0.964333      87.842161 0.17040025E+04  0.53151366E+05                                16.446322                           13.742351       0.070867       1.898925                    0.998459      45.074426     123.195776       0.472475       0.415607      -1.129148      -0.000065       0.000045       0.052655       0.052655      -0.000019       0.000012      -0.000019       0.000010       0.352567      -0.058780      -0.058742       0.117522             20.504350      22.306752      -0.001873       0.000907      22.305131      -0.000237      16.901168           0.000002
            5             Zn      25.881888      16.775717      11.862224       0.964329      87.842379 0.17040043E+04  0.53151444E+05                                16.446354                           13.742360       0.070908       1.898937                    0.998459      45.074454     123.195921       0.472475       0.415607      -1.129148      -0.043035       0.024776       0.017516       0.052656      -0.067852      -0.047982       0.027716       0.078312      -0.117509      -0.058768      -0.058752       0.117520             20.504413      18.702692       2.080800       1.471436      21.105670      -0.847382      21.704879           0.000002
            6             Zn      27.469050      14.026461      11.862074       0.964332      87.841478 0.17040021E+04  0.53151380E+05                                16.446282                           13.742382       0.070818       1.898916                    0.998459      45.074359     123.195832       0.472472       0.415609      -1.129146      -0.000001      -0.049624       0.017622       0.052660      -0.000005       0.000001      -0.055384      -0.156734      -0.117492      -0.058785      -0.058740       0.117525             20.504256      22.303837       0.000223      -0.000287      17.502295       1.699965      21.706636           0.000002
            7             Zn      29.056303      16.775558      11.862224       0.964331      87.843028 0.17040090E+04  0.53151710E+05                                16.446529                           13.742440       0.070873       1.898931                    0.998459      45.074551     123.196945       0.472469       0.415611      -1.129143       0.042972       0.024892       0.017519       0.052661       0.067828       0.047991       0.027687       0.078364      -0.117524      -0.058771      -0.058740       0.117511             20.504741      18.703246      -2.081072      -1.469600      21.105780      -0.850597      21.705198           0.000002
            8             Zn      27.469050      15.859157       9.270250       0.964333      87.841800 0.17040019E+04  0.53151359E+05                                16.446300                           13.742365       0.070842       1.898921                    0.998459      45.074387     123.195782       0.472474       0.415608      -1.129147      -0.000003       0.000075      -0.052658       0.052658      -0.000005      -0.000007       0.000016      -0.000054       0.352572      -0.058789      -0.058735       0.117524             20.504299      22.303943      -0.000159       0.000166      22.307900       0.000753      16.901053           0.000002
            9              H       6.422264       9.212117       0.675842       0.121756       1.199103 0.86663408E+01  0.84886140E+02                                 1.720778                            1.612863      -0.991573       2.410087                    0.998388       3.223022       8.380189       0.555539       1.125616      -0.748529       0.032467       0.026262       0.010597       0.043082       0.012058       0.006200      -0.002455      -0.010741      -0.035585      -0.016527      -0.002663       0.019190              1.778207       2.114125       0.276945       0.370100       1.664612       0.058312       1.555884          -0.000001
           10              H      13.923146       2.534310       5.140586       0.121755       1.199371 0.86687245E+01  0.84915506E+02                                 1.721078                            1.613123      -0.991559       2.410094                    0.998388       3.223136       8.380840       0.555473       1.125671      -0.748518       0.006508      -0.003757      -0.042421       0.043081      -0.008490      -0.008325       0.004808       0.009802       0.040354      -0.016529      -0.002659       0.019188              1.778528       1.537403      -0.108163       0.097838       1.412506      -0.056488       2.385676          -0.000001
           11              H       4.389554       5.691361       0.675842       0.121756       1.199412 0.86691235E+01  0.84920900E+02                                 1.721160                            1.613194      -0.991564       2.410092                    0.998388       3.223224       8.381306       0.555441       1.125716      -0.748506      -0.006508      -0.041246       0.010598       0.043081       0.010680       0.005230      -0.004142      -0.015508      -0.035585      -0.016529      -0.002659       0.019188              1.778619       1.537473      -0.056193       0.134601       2.242170      -0.349802       1.556212          -0.000001
           12              H      11.890436       3.707896       8.459987       0.121754       1.199366 0.86686739E+01  0.84914819E+02                                 1.721067                            1.613114      -0.991591       2.410077                    0.998388       3.223131       8.380796       0.555478       1.125663      -0.748520      -0.032467       0.018744       0.021227       0.043082      -0.009865      -0.009302       0.005369       0.011395       0.030815      -0.016528      -0.002662       0.019190              1.778517       2.114528      -0.441372      -0.137775       1.604878       0.079544       1.616145          -0.000001
           13              H       4.389554       2.534310       5.140586       0.121753       1.199437 0.86693498E+01  0.84923716E+02                                 1.721187                            1.613217      -0.991587       2.410079                    0.998387       3.223263       8.381452       0.555435       1.125720      -0.748505      -0.006508      -0.003757      -0.042420       0.043080       0.008491       0.008326       0.004807       0.009804       0.040350      -0.016529      -0.002659       0.019188              1.778646       1.537495       0.108175      -0.097850       1.412584      -0.056495       2.385859          -0.000001
           14              H      13.923146       5.691361       0.675842       0.121755       1.199383 0.86688427E+01  0.84916987E+02                                 1.721092                            1.613136      -0.991576       2.410085                    0.998388       3.223156       8.380919       0.555470       1.125673      -0.748518       0.006508      -0.041247       0.010598       0.043081      -0.010679      -0.005230      -0.004141      -0.015512      -0.035588      -0.016529      -0.002659       0.019188              1.778543       1.537415       0.056190      -0.134592       2.242062      -0.349778       1.556153          -0.000001
           15              H       6.422264       3.707896       8.459987       0.121755       1.199110 0.86664178E+01  0.84887139E+02                                 1.720789                            1.612874      -0.991569       2.410089                    0.998388       3.223035       8.380253       0.555535       1.125622      -0.748528       0.032467       0.018745       0.021226       0.043082       0.009866       0.009300       0.005369       0.011392       0.030815      -0.016528      -0.002661       0.019189              1.778218       2.114138       0.441252       0.137743       1.604626       0.079527       1.615890          -0.000001
           16              H      11.890436       9.212117       0.675842       0.121755       1.199363 0.86686584E+01  0.84914676E+02                                 1.721069                            1.613116      -0.991581       2.410083                    0.998387       3.223128       8.380804       0.555475       1.125669      -0.748519      -0.032467       0.026260       0.010597       0.043081      -0.012057      -0.006201      -0.002458      -0.010740      -0.035588      -0.016529      -0.002660       0.019189              1.778518       2.114530      -0.277021      -0.370204       1.664892       0.058328       1.556133          -0.000001
           17              H       9.156350       8.443472       8.459987       0.121758       1.199417 0.86691545E+01  0.84921154E+02                                 1.721166                            1.613199      -0.991630       2.410065                    0.998386       3.223145       8.381058       0.555439       1.125720      -0.748507      -0.000001      -0.037490       0.021225       0.043082       0.000002      -0.000001      -0.010738      -0.022786       0.030819      -0.016530      -0.002659       0.019189              1.778623       1.350114      -0.000000      -0.000001       2.369523      -0.159105       1.616233          -0.000001
           18              H      11.189060       0.955785       0.675842       0.121755       1.199120 0.86664975E+01  0.84888137E+02                                 1.720804                            1.612886      -0.991570       2.410089                    0.998387       3.223027       8.380250       0.555531       1.125628      -0.748526       0.038976       0.014987       0.010597       0.043082       0.001378       0.000974       0.006598       0.026254      -0.035584      -0.016527      -0.002662       0.019189              1.778235       2.016868       0.333126       0.235555       1.761933       0.291366       1.555905          -0.000001
           19              H       9.156350      10.790643       5.140586       0.121757       1.199419 0.86691671E+01  0.84921306E+02                                 1.721167                            1.613200      -0.991632       2.410064                    0.998386       3.223147       8.381064       0.555439       1.125720      -0.748507      -0.000000       0.007515      -0.042421       0.043082      -0.000000       0.000002      -0.009614      -0.019607       0.040355      -0.016530      -0.002659       0.019189              1.778625       1.350115       0.000000      -0.000001       1.599930       0.112988       2.385830          -0.000001
           20              H       7.123640       0.955785       0.675842       0.121754       1.199425 0.86692360E+01  0.84922298E+02                                 1.721178                            1.613208      -0.991590       2.410079                    0.998387       3.223223       8.381325       0.555436       1.125722      -0.748505      -0.038976       0.014986       0.010597       0.043081      -0.001376      -0.000973       0.006599       0.026253      -0.035585      -0.016528      -0.002660       0.019188              1.778638       2.017353      -0.333245      -0.235640       1.762332       0.291475       1.556228          -0.000001
           21              H      25.436340      20.189899      14.276415       0.121756       1.199130 0.86665794E+01  0.84889164E+02                                 1.720815                            1.612895      -0.991583       2.410082                    0.998387       3.223037       8.380295       0.555528       1.125630      -0.748526      -0.038976      -0.014987      -0.010597       0.043082       0.001378       0.000974       0.006598       0.026254      -0.035584      -0.016527      -0.002662       0.019189              1.778248       2.016882       0.333131       0.235559       1.761946       0.291371       1.555916          -0.000001
           22              H      27.469050      10.355041       9.811671       0.121755       1.199421 0.86691856E+01  0.84921484E+02                                 1.721164                            1.613198      -0.991634       2.410061                    0.998386       3.223154       8.381066       0.555442       1.125714      -0.748508       0.000000      -0.007516       0.042421       0.043082      -0.000000       0.000002      -0.009615      -0.019606       0.040358      -0.016529      -0.002660       0.019190              1.778621       1.350114      -0.000000      -0.000001       1.599930       0.112987       2.385820          -0.000001
           23              H      29.501760      20.189899      14.276415       0.121755       1.199419 0.86691802E+01  0.84921646E+02                                 1.721176                            1.613206      -0.991579       2.410086                    0.998387       3.223210       8.381296       0.555434       1.125727      -0.748504       0.038975      -0.014987      -0.010598       0.043081      -0.001376      -0.000973       0.006600       0.026251      -0.035584      -0.016529      -0.002659       0.019187              1.778636       2.017353      -0.333246      -0.235642       1.762329       0.291474       1.556225          -0.000001
           24              H      27.469050      12.702212       6.492270       0.121755       1.199419 0.86691697E+01  0.84921291E+02                                 1.721163                            1.613196      -0.991632       2.410062                    0.998386       3.223151       8.381057       0.555442       1.125714      -0.748508       0.000001       0.037490      -0.021227       0.043082       0.000001      -0.000001      -0.010739      -0.022786       0.030817      -0.016529      -0.002660       0.019190              1.778620       1.350113      -0.000000      -0.000000       2.369513      -0.159103       1.616234          -0.000001
           25              H      32.235846      18.611374       9.811671       0.121753       1.199438 0.86693627E+01  0.84923880E+02                                 1.721189                            1.613219      -0.991588       2.410079                    0.998387       3.223264       8.381458       0.555434       1.125721      -0.748505       0.006508       0.003758       0.042420       0.043080       0.008491       0.008326       0.004807       0.009804       0.040350      -0.016529      -0.002659       0.019188              1.778648       1.537495       0.108175      -0.097850       1.412587      -0.056493       2.385863          -0.000001
           26              H      24.734964      11.933567      14.276415       0.121754       1.199366 0.86686813E+01  0.84914951E+02                                 1.721071                            1.613118      -0.991583       2.410081                    0.998387       3.223132       8.380815       0.555475       1.125668      -0.748519       0.032467      -0.026260      -0.010597       0.043081      -0.012057      -0.006201      -0.002458      -0.010740      -0.035589      -0.016529      -0.002660       0.019189              1.778521       2.114535      -0.277022      -0.370205       1.664893       0.058327       1.556135          -0.000001
           27              H      30.203136      17.437788       6.492270       0.121755       1.199112 0.86664319E+01  0.84887310E+02                                 1.720791                            1.612875      -0.991571       2.410087                    0.998388       3.223037       8.380259       0.555535       1.125622      -0.748528      -0.032468      -0.018745      -0.021226       0.043082       0.009866       0.009300       0.005369       0.011393       0.030815      -0.016528      -0.002661       0.019189              1.778220       2.114142       0.441252       0.137744       1.604626       0.079525       1.615891          -0.000001
           28              H      22.702254      15.454323      14.276415       0.121755       1.199384 0.86688444E+01  0.84917011E+02                                 1.721093                            1.613137      -0.991575       2.410085                    0.998388       3.223155       8.380918       0.555469       1.125674      -0.748518      -0.006507       0.041247      -0.010597       0.043081      -0.010679      -0.005230      -0.004141      -0.015512      -0.035588      -0.016529      -0.002659       0.019188              1.778544       1.537415       0.056190      -0.134592       2.242064      -0.349778       1.556154          -0.000001
           29              H      24.734964      17.437788       6.492270       0.121756       1.199360 0.86686172E+01  0.84914152E+02                                 1.721064                            1.613111      -0.991579       2.410084                    0.998387       3.223119       8.380768       0.555477       1.125667      -0.748519       0.032468      -0.018744      -0.021226       0.043081      -0.009865      -0.009301       0.005368       0.011396       0.030818      -0.016529      -0.002660       0.019189              1.778514       2.114526      -0.441372      -0.137777       1.604874       0.079545       1.616141          -0.000001
           30              H      30.203136      11.933567      14.276415       0.121757       1.199089 0.86662154E+01  0.84884609E+02                                 1.720765                            1.612852      -0.991549       2.410100                    0.998388       3.223001       8.380121       0.555541       1.125618      -0.748529      -0.032468      -0.026260      -0.010598       0.043082       0.012057       0.006201      -0.002456      -0.010740      -0.035586      -0.016528      -0.002661       0.019189              1.778193       2.114107       0.276945       0.370093       1.664601       0.058312       1.555871          -0.000001
           31              H      22.702254      18.611374       9.811671       0.121756       1.199379 0.86687919E+01  0.84916352E+02                                 1.721087                            1.613131      -0.991571       2.410088                    0.998388       3.223144       8.380877       0.555471       1.125672      -0.748518      -0.006508       0.003758       0.042421       0.043081      -0.008490      -0.008325       0.004808       0.009802       0.040354      -0.016529      -0.002659       0.019188              1.778539       1.537410      -0.108164       0.097841       1.412513      -0.056489       2.385693          -0.000001
           32              H      32.235846      15.454323      14.276415       0.121754       1.199429 0.86692693E+01  0.84922674E+02                                 1.721175                            1.613206      -0.991589       2.410079                    0.998388       3.223248       8.381382       0.555439       1.125715      -0.748507       0.006509       0.041247      -0.010597       0.043081       0.010680       0.005228      -0.004142      -0.015510      -0.035586      -0.016528      -0.002661       0.019189              1.778634       1.537486      -0.056197       0.134605       2.242191      -0.349807       1.556226          -0.000001
           33              C       5.676388       8.695000       0.401917      -0.098869      35.853689 0.42138434E+03  0.98272167E+04                                 9.480999                            6.867770       0.036656       1.983961                    0.999640      29.056970      83.129932       0.625705       0.419744      -1.062355      -0.018032      -0.008508      -0.008035       0.021496       0.024307      -0.000440       0.009003      -0.003317      -0.036849      -0.022594      -0.008831       0.031425             12.251240      14.114630      -3.227962       6.676800      11.920709      -4.396991      10.718381          -0.000001
           34              C      13.848247       2.577553       6.084671      -0.098871      35.853801 0.42138367E+03  0.98272311E+04                                 9.481085                            6.867803       0.036676       1.983969                    0.999640      29.057200      83.131654       0.625696       0.419749      -1.062348       0.001643      -0.000948       0.021412       0.021496       0.003022      -0.015478       0.008936      -0.003491       0.073995      -0.022583      -0.008843       0.031426             12.251326      15.264542      -5.882853       4.799451       8.471597      -2.770972      13.017839          -0.000001
           35              C       4.464453       6.595867       0.401917      -0.098869      35.853588 0.42138205E+03  0.98271962E+04                                 9.481076                            6.867813       0.036677       1.983970                    0.999640      29.057179      83.131951       0.625692       0.419751      -1.062345      -0.001644       0.019872      -0.008030       0.021496       0.013584      -0.008011      -0.004128      -0.040437      -0.036852      -0.022583      -0.008838       0.031421             12.251300      15.264306      -2.564087       7.146093      10.771237      -3.584059      10.718356          -0.000000
           36              C      12.636312       3.277264       8.063752      -0.098872      35.853866 0.42138414E+03  0.98272398E+04                                 9.481073                            6.867790       0.036650       1.983958                    0.999640      29.057245      83.131640       0.625699       0.419747      -1.062350       0.018032      -0.010413      -0.005345       0.021498      -0.007691      -0.023066       0.013314       0.008883      -0.000267      -0.022593      -0.008837       0.031430             12.251317      14.114909      -5.219124       5.268797       8.088394      -3.041944      14.550646           0.000000
           37              C       4.464453       2.577553       6.084671      -0.098875      35.853928 0.42138730E+03  0.98273547E+04                                 9.481144                            6.867861       0.036664       1.983963                    0.999640      29.057401      83.132889       0.625688       0.419752      -1.062344      -0.001645      -0.000948       0.021412       0.021496      -0.003024       0.015477       0.008934      -0.003491       0.073989      -0.022583      -0.008840       0.031423             12.251358      15.264364       5.882721      -4.799494       8.471537      -2.770991      13.018175          -0.000001
           38              C      13.848247       6.595867       0.401917      -0.098874      35.853961 0.42138628E+03  0.98273098E+04                                 9.481118                            6.867827       0.036669       1.983965                    0.999640      29.057313      83.132132       0.625694       0.419749      -1.062348       0.001644       0.019870      -0.008032       0.021495      -0.013586       0.008008      -0.004128      -0.040444      -0.036862      -0.022583      -0.008844       0.031427             12.251349      15.264555       2.564037      -7.146223      10.771085      -3.583970      10.718408          -0.000000
           39              C       5.676388       3.277264       8.063752      -0.098870      35.853744 0.42138655E+03  0.98272856E+04                                 9.481024                            6.867797       0.036651       1.983960                    0.999640      29.057045      83.130350       0.625702       0.419745      -1.062354      -0.018030      -0.010409      -0.005346       0.021494       0.007693       0.023059       0.013312       0.008881      -0.000275      -0.022587      -0.008837       0.031423             12.251222      14.114585       5.218933      -5.268903       8.088273      -3.041983      14.550808          -0.000000
           40              C      12.636312       8.695000       0.401917      -0.098872      35.853789 0.42138408E+03  0.98272410E+04                                 9.481076                            6.867800       0.036650       1.983959                    0.999640      29.057219      83.131660       0.625697       0.419748      -1.062349       0.018030      -0.008511      -0.008033       0.021496      -0.024308       0.000431       0.008999      -0.003310      -0.036857      -0.022586      -0.008842       0.031427             12.251288      14.114874       3.227742      -6.676866      11.920637      -4.396819      10.718352          -0.000000
           41              C       9.156350       9.304735       8.063752      -0.098867      35.853351 0.42137601E+03  0.98270052E+04                                 9.480977                            6.867708       0.036624       1.983955                    0.999640      29.057034      83.130907       0.625705       0.419745      -1.062351      -0.000002       0.020818      -0.005344       0.021493       0.000002      -0.000002      -0.026624      -0.017775      -0.000267      -0.022582      -0.008843       0.031425             12.251202       5.075070      -0.000018      -0.000018      17.128074       6.083751      14.550461          -0.000000
           42              C      10.368284       0.568396       0.401917      -0.098864      35.853386 0.42137967E+03  0.98270789E+04                                 9.480941                            6.867726       0.036675       1.983970                    0.999640      29.056807      83.129297       0.625708       0.419743      -1.062356      -0.016386      -0.011361      -0.008034       0.021497       0.010717       0.007578      -0.004883       0.043755      -0.036848      -0.022593      -0.008830       0.031423             12.251177       9.673664      -0.663968      -0.469502      16.361556       7.980722      10.718310          -0.000000
           43              C       9.156350      10.704157       6.084671      -0.098867      35.853362 0.42137632E+03  0.98270138E+04                                 9.480979                            6.867711       0.036624       1.983955                    0.999640      29.057035      83.130908       0.625705       0.419745      -1.062351      -0.000001       0.001901       0.021409       0.021493      -0.000001       0.000001      -0.017873       0.006978       0.073990      -0.022582      -0.008843       0.031425             12.251202       5.075071      -0.000007      -0.000008      18.660724       5.541875      13.017810          -0.000000
           44              C       7.944416       0.568396       0.401917      -0.098864      35.853396 0.42137754E+03  0.98270602E+04                                 9.481022                            6.867759       0.036668       1.983967                    0.999640      29.057049      83.131319       0.625697       0.419749      -1.062347       0.016387      -0.011363      -0.008034       0.021498      -0.010718      -0.007579      -0.004882       0.043753      -0.036848      -0.022592      -0.008830       0.031423             12.251267       9.673884       0.663534       0.469187      16.361578       7.980731      10.718338          -0.000000
           45              C      26.257116      20.577288      14.550340      -0.098863      35.853372 0.42137913E+03  0.98270639E+04                                 9.480940                            6.867722       0.036677       1.983971                    0.999640      29.056794      83.129270       0.625708       0.419743      -1.062356       0.016384       0.011362       0.008034       0.021496       0.010716       0.007577      -0.004884       0.043754      -0.036846      -0.022593      -0.008828       0.031421             12.251182       9.673660      -0.663932      -0.469469      16.361569       7.980732      10.718316          -0.000000
           46              C      27.469050      10.441527       8.867586      -0.098866      35.853500 0.42137765E+03  0.98270512E+04                                 9.480989                            6.867712       0.036618       1.983950                    0.999640      29.057122      83.131140       0.625706       0.419743      -1.062352       0.000000      -0.001902      -0.021412       0.021496      -0.000001       0.000001      -0.017880       0.006981       0.073994      -0.022588      -0.008842       0.031430             12.251226       5.075079      -0.000014      -0.000013      18.660823       5.541885      13.017776          -0.000000
           47              C      28.680984      20.577288      14.550340      -0.098860      35.853115 0.42137431E+03  0.98269657E+04                                 9.480979                            6.867736       0.036677       1.983973                    0.999640      29.056901      83.130807       0.625697       0.419750      -1.062347      -0.016386       0.011360       0.008031       0.021496      -0.010718      -0.007580      -0.004877       0.043743      -0.036843      -0.022585      -0.008833       0.031418             12.251198       9.673863       0.663510       0.469163      16.361477       7.980660      10.718253          -0.000000
           48              C      27.469050      11.840949       6.888505      -0.098866      35.853469 0.42137712E+03  0.98270356E+04                                 9.480983                            6.867707       0.036619       1.983951                    0.999640      29.057112      83.131101       0.625706       0.419743      -1.062352       0.000001      -0.020821       0.005344       0.021496       0.000001      -0.000002      -0.026631      -0.017770      -0.000261      -0.022589      -0.008841       0.031430             12.251218       5.075076      -0.000011      -0.000011      17.128044       6.083793      14.550533          -0.000000
           49              C      32.160947      18.568131       8.867586      -0.098872      35.853855 0.42138630E+03  0.98273252E+04                                 9.481129                            6.867850       0.036666       1.983964                    0.999640      29.057369      83.132758       0.625689       0.419752      -1.062344       0.001643       0.000950      -0.021412       0.021496      -0.003024       0.015477       0.008935      -0.003490       0.073989      -0.022583      -0.008840       0.031423             12.251335      15.264294       5.882728      -4.799477       8.471558      -2.770983      13.018153          -0.000000
           50              C      23.989088      12.450684      14.550340      -0.098870      35.853758 0.42138357E+03  0.98272260E+04                                 9.481067                            6.867793       0.036651       1.983960                    0.999640      29.057209      83.131606       0.625698       0.419747      -1.062349      -0.018029       0.008512       0.008035       0.021496      -0.024308       0.000431       0.008998      -0.003308      -0.036861      -0.022585      -0.008842       0.031427             12.251280      14.114862       3.227726      -6.676869      11.920609      -4.396828      10.718368          -0.000000
           51              C      30.949012      17.868420       6.888505      -0.098869      35.853702 0.42138593E+03  0.98272671E+04                                 9.481014                            6.867790       0.036653       1.983960                    0.999640      29.057029      83.130274       0.625703       0.419745      -1.062354       0.018028       0.010412       0.005346       0.021494       0.007693       0.023059       0.013312       0.008884      -0.000274      -0.022586      -0.008837       0.031423             12.251210      14.114568       5.218935      -5.268878       8.088273      -3.042013      14.550788          -0.000000
           52              C      22.777153      14.549817      14.550340      -0.098872      35.853877 0.42138517E+03  0.98272769E+04                                 9.481101                            6.867816       0.036672       1.983966                    0.999640      29.057274      83.131977       0.625695       0.419749      -1.062348      -0.001643      -0.019870       0.008033       0.021495      -0.013586       0.008008      -0.004128      -0.040444      -0.036862      -0.022583      -0.008844       0.031427             12.251323      15.264508       2.564022      -7.146208      10.771070      -3.583951      10.718390          -0.000000
           53              C      23.989088      17.868420       6.888505      -0.098869      35.853607 0.42138130E+03  0.98271571E+04                                 9.481035                            6.867772       0.036659       1.983964                    0.999640      29.057112      83.131187       0.625699       0.419747      -1.062350      -0.018029       0.010413       0.005347       0.021495      -0.007695      -0.023061       0.013311       0.008889      -0.000272      -0.022586      -0.008841       0.031426             12.251253      14.114840      -5.219103       5.268731       8.088364      -3.041923      14.550554           0.000000
           54              C      30.949012      12.450684      14.550340      -0.098864      35.853380 0.42138111E+03  0.98271213E+04                                 9.480949                            6.867746       0.036665       1.983967                    0.999640      29.056820      83.129384       0.625706       0.419744      -1.062355       0.018028       0.008512       0.008034       0.021494       0.024304      -0.000434       0.009001      -0.003309      -0.036851      -0.022586      -0.008836       0.031422             12.251153      14.114500      -3.227906       6.676722      11.920650      -4.396967      10.718308          -0.000000
           55              C      22.777153      18.568131       8.867586      -0.098870      35.853757 0.42138292E+03  0.98272095E+04                                 9.481078                            6.867797       0.036679       1.983970                    0.999640      29.057178      83.131582       0.625696       0.419749      -1.062348      -0.001644       0.000950      -0.021411       0.021495       0.003022      -0.015478       0.008937      -0.003492       0.073991      -0.022583      -0.008842       0.031425             12.251316      15.264494      -5.882837       4.799463       8.471589      -2.770976      13.017865          -0.000001
           56              C      32.160947      14.549817      14.550340      -0.098871      35.853780 0.42138379E+03  0.98272470E+04                                 9.481100                            6.867821       0.036671       1.983966                    0.999640      29.057285      83.132303       0.625692       0.419751      -1.062346       0.001647      -0.019872       0.008034       0.021498       0.013588      -0.008016      -0.004124      -0.040440      -0.036854      -0.022590      -0.008834       0.031424             12.251347      15.264342      -2.564127       7.146145      10.771273      -3.584088      10.718425           0.000000
           57              C       6.618576       6.751605       1.665980       0.607694      26.397259 0.25509540E+03  0.52814969E+04                                 8.158613                            5.623254       0.032316       2.064054                    0.999381      22.029648      60.645636       0.636425       0.464841      -1.028948       0.043775      -0.025290       0.035751       0.061919      -0.000232      -0.079172       0.045709       0.000274       0.129831      -0.086011      -0.021908       0.107920             11.115199      13.247051      -2.323795       6.189252      10.563493      -3.573245       9.535053           0.000002
           58              C       5.563581       7.360707       0.804581      -0.026986      41.502559 0.43878004E+03  0.10246965E+05                                10.400653                            6.927306      -0.023398       1.996572                    0.999190      27.216056      75.723602       0.639506       0.410122      -1.077912      -0.034645       0.019999      -0.028284       0.048992       0.001078       0.000948      -0.000555      -0.001259      -0.004048      -0.002127       0.000203       0.001923             15.083976      18.607452      -4.626232       9.675070      13.265785      -5.585992      13.378692          -0.000000
           59              C      11.694124       3.821237       5.810148       0.607694      26.397597 0.25509885E+03  0.52815954E+04                                 8.158729                            5.623325       0.032274       2.064040                    0.999381      22.029835      60.646651       0.636415       0.464846      -1.028943      -0.043776       0.025276      -0.035761       0.061920       0.074716      -0.026175       0.015108      -0.086278      -0.129823      -0.086011      -0.021902       0.107912             11.115365      13.247254      -5.060785       4.254077       7.403520      -2.456052      12.695321           0.000002
           60              C      12.749119       3.212135       6.671548      -0.026990      41.503170 0.43878607E+03  0.10247147E+05                                10.400766                            6.927360      -0.023401       1.996571                    0.999190      27.216247      75.724431       0.639502       0.410123      -1.077911       0.034645      -0.020002       0.028283       0.048993      -0.001257      -0.000702       0.000403       0.001451       0.004077      -0.002131       0.000205       0.001926             15.084143      18.607745      -7.579830       7.586681       9.855277      -4.380161      16.789406          -0.000000
           61              C       6.618576       3.821237       5.810148       0.607728      26.396638 0.25509018E+03  0.52813753E+04                                 8.158563                            5.623250       0.032079       2.063983                    0.999381      22.029476      60.645580       0.636415       0.464849      -1.028941       0.043786       0.025284      -0.035753       0.061926      -0.074721       0.026173       0.015110      -0.086280      -0.129815      -0.086014      -0.021903       0.107916             11.115040      13.246745       5.060474      -4.253878       7.403221      -2.455909      12.695153           0.000002
           62              C       5.563581       3.212135       6.671548      -0.026986      41.502270 0.43877914E+03  0.10246940E+05                                10.400614                            6.927301      -0.023395       1.996575                    0.999190      27.216022      75.723545       0.639506       0.410122      -1.077912      -0.034643      -0.019999       0.028286       0.048992       0.001259       0.000703       0.000405       0.001454       0.004060      -0.002131       0.000205       0.001926             15.083824      18.607230       7.579535      -7.586542       9.855002      -4.380045      16.789242          -0.000000
           63              C      11.694124       6.751605       1.665980       0.607727      26.396954 0.25509330E+03  0.52814642E+04                                 8.158671                            5.623314       0.032043       2.063971                    0.999381      22.029636      60.646471       0.636405       0.464854      -1.028936      -0.043787      -0.025281       0.035755       0.061926       0.000226       0.079168       0.045707       0.000263       0.129813      -0.086012      -0.021897       0.107909             11.115203      13.246946       2.323841      -6.189146      10.563649      -3.573320       9.535013           0.000002
           64              C      12.749119       7.360707       0.804581      -0.026986      41.502750 0.43878339E+03  0.10247069E+05                                10.400706                            6.927342      -0.023394       1.996575                    0.999190      27.216137      75.724086       0.639503       0.410123      -1.077911       0.034643       0.020002      -0.028285       0.048992      -0.001085      -0.000954      -0.000552      -0.001252      -0.004058      -0.002133       0.000204       0.001929             15.083977      18.607517       4.626122      -9.675050      13.265783      -5.585911      13.378631          -0.000000
           65              C       9.156350       8.216790       5.810148       0.607714      26.397005 0.25509398E+03  0.52814734E+04                                 8.158618                            5.623281       0.032118       2.063996                    0.999380      22.029692      60.646282       0.636415       0.464848      -1.028942      -0.000001      -0.050562      -0.035753       0.061925      -0.000001      -0.000003      -0.030221       0.172532      -0.129793      -0.086003      -0.021895       0.107898             11.115148       4.481635      -0.000041       0.000023      16.168555       4.912009      12.695255           0.000002
           66              C       9.156350       9.434993       6.671548      -0.026977      41.502809 0.43878307E+03  0.10247062E+05                                10.400737                            6.927358      -0.023510       1.996540                    0.999190      27.216082      75.723993       0.639499       0.410125      -1.077909      -0.000002       0.039998       0.028283       0.048988       0.000000      -0.000001      -0.000816      -0.002915       0.004068      -0.002136       0.000203       0.001933             15.084068       5.479047      -0.000024      -0.000013      22.983772       8.760208      16.789387          -0.000000
           67              C       9.156350       2.356052       1.665980       0.607654      26.397973 0.25510233E+03  0.52816640E+04                                 8.158673                            5.623272       0.032529       2.064117                    0.999380      22.029958      60.646163       0.636436       0.464831      -1.028956       0.000000       0.050550       0.035744       0.061911      -0.000001      -0.000001      -0.091420      -0.000544       0.129832      -0.086011      -0.021911       0.107921             11.115342       9.221945       0.000012      -0.000001      14.588839       7.146853       9.535242           0.000002
           68              C       9.156350       1.137849       0.804581      -0.026989      41.502891 0.43878136E+03  0.10247000E+05                                10.400692                            6.927309      -0.023437       1.996558                    0.999190      27.216132      75.723765       0.639507       0.410121      -1.077913       0.000000      -0.040001      -0.028285       0.048991      -0.000001      -0.000001       0.001097       0.002495      -0.004046      -0.002124       0.000202       0.001922             15.084096      10.594805      -0.000098      -0.000074      21.278648      11.171989      13.378836          -0.000000
           69              C      27.469050      18.789632      13.286277       0.607685      26.397296 0.25509571E+03  0.52815022E+04                                 8.158597                            5.623243       0.032321       2.064056                    0.999380      22.029685      60.645623       0.636429       0.464838      -1.028950       0.000014      -0.050554      -0.035750       0.061918       0.000002       0.000000      -0.091418      -0.000542       0.129825      -0.086009      -0.021909       0.107917             11.115189       9.221917       0.000132       0.000119      14.588611       7.146662       9.535039           0.000002
           70              C      27.469050      20.007835      14.147676      -0.026981      41.502345 0.43877689E+03  0.10246870E+05                                10.400613                            6.927279      -0.023432       1.996563                    0.999190      27.215949      75.723151       0.639508       0.410122      -1.077913       0.000004       0.040000       0.028283       0.048989      -0.000006      -0.000005       0.001095       0.002499      -0.004045      -0.002123       0.000199       0.001924             15.083944      10.594752      -0.000074      -0.000051      21.278428      11.171826      13.378653           0.000000
           71              C      27.469050      12.928894       9.142109       0.607650      26.398368 0.25510651E+03  0.52817767E+04                                 8.158764                            5.623327       0.032552       2.064123                    0.999380      22.030189      60.647115       0.636431       0.464832      -1.028954      -0.000000       0.050551       0.035745       0.061912      -0.000002      -0.000002      -0.030219       0.172541      -0.129806      -0.086004      -0.021901       0.107905             11.115476       4.481700      -0.000012      -0.000014      16.169132       4.912371      12.695595           0.000002
           72              C      27.469050      11.710691       8.280709      -0.026993      41.503972 0.43879251E+03  0.10247338E+05                                10.400908                            6.927424      -0.023525       1.996529                    0.999190      27.216455      75.725250       0.639497       0.410124      -1.077910       0.000001      -0.040001      -0.028285       0.048991      -0.000000      -0.000001      -0.000812      -0.002918       0.004066      -0.002137       0.000207       0.001930             15.084419       5.479141      -0.000018      -0.000016      22.984361       8.760535      16.789754          -0.000000
           73              C      30.006824      17.324447       9.142109       0.607728      26.396638 0.25509021E+03  0.52813759E+04                                 8.158562                            5.623250       0.032079       2.063983                    0.999381      22.029478      60.645587       0.636415       0.464849      -1.028941      -0.043791      -0.025277       0.035753       0.061926      -0.074721       0.026174       0.015109      -0.086281      -0.129815      -0.086014      -0.021903       0.107916             11.115039      13.246614       5.060564      -4.253810       7.403369      -2.456015      12.695134           0.000002
           74              C      31.061819      17.933549       8.280709      -0.026986      41.502295 0.43877944E+03  0.10246949E+05                                10.400618                            6.927304      -0.023395       1.996574                    0.999190      27.216030      75.723574       0.639506       0.410122      -1.077912       0.034641       0.020001      -0.028286       0.048992       0.001259       0.000703       0.000405       0.001456       0.004060      -0.002131       0.000205       0.001926             15.083832      18.607142       7.579604      -7.586500       9.855114      -4.380124      16.789241           0.000000
           75              C      24.931276      14.394079      13.286277       0.607727      26.396955 0.25509333E+03  0.52814650E+04                                 8.158671                            5.623314       0.032042       2.063971                    0.999381      22.029638      60.646476       0.636405       0.464854      -1.028936       0.043790       0.025281      -0.035752       0.061926       0.000226       0.079168       0.045705       0.000263       0.129816      -0.086012      -0.021897       0.107909             11.115202      13.246875       2.323796      -6.189204      10.563621      -3.573288       9.535111           0.000002
           76              C      23.876281      13.784977      14.147676      -0.026986      41.502772 0.43878366E+03  0.10247077E+05                                10.400710                            6.927344      -0.023395       1.996575                    0.999190      27.216144      75.724109       0.639502       0.410123      -1.077911      -0.034642      -0.020001       0.028286       0.048992      -0.001085      -0.000954      -0.000552      -0.001250      -0.004060      -0.002133       0.000204       0.001929             15.083983      18.607483       4.626088      -9.675084      13.265760      -5.585914      13.378708          -0.000000
           77              C      24.931276      17.324447       9.142109       0.607726      26.396920 0.25509278E+03  0.52814494E+04                                 8.158659                            5.623306       0.032053       2.063975                    0.999381      22.029600      60.646298       0.636407       0.464854      -1.028937       0.043790      -0.025279       0.035753       0.061926       0.074716      -0.026175       0.015108      -0.086275      -0.129808      -0.086011      -0.021899       0.107909             11.115199      13.246866      -5.060638       4.253956       7.403437      -2.456000      12.695294           0.000002
           78              C      23.876281      17.933549       8.280709      -0.026983      41.502629 0.43878189E+03  0.10247024E+05                                10.400687                            6.927331      -0.023393       1.996576                    0.999190      27.216077      75.723855       0.639503       0.410123      -1.077911      -0.034641       0.020002      -0.028286       0.048991      -0.001259      -0.000705       0.000405       0.001456       0.004057      -0.002131       0.000203       0.001928             15.083975      18.607471      -7.579734       7.586542       9.855198      -4.380107      16.789255          -0.000000
           79              C      30.006824      14.394079      13.286277       0.607694      26.397256 0.25509567E+03  0.52815049E+04                                 8.158615                            5.623260       0.032310       2.064052                    0.999381      22.029667      60.645730       0.636425       0.464841      -1.028948      -0.043792       0.025267      -0.035747       0.061919      -0.000234      -0.079174       0.045706       0.000265       0.129831      -0.086012      -0.021908       0.107920             11.115191      13.246738      -2.323882       6.189181      10.563688      -3.573425       9.535147           0.000002
           80              C      31.061819      13.784977      14.147676      -0.026987      41.502585 0.43878048E+03  0.10246977E+05                                10.400657                            6.927309      -0.023397       1.996572                    0.999190      27.216070      75.723649       0.639506       0.410122      -1.077912       0.034640      -0.020005       0.028286       0.048992       0.001084       0.000952      -0.000547      -0.001238      -0.004052      -0.002127       0.000204       0.001924             15.083975      18.607353      -4.626225       9.675074      13.265808      -5.586037      13.378765          -0.000000
           81              O       9.156350       5.286421       3.738064      -1.034792      57.378444 0.12729503E+04  0.37670762E+05                                11.184594                           10.411969      -0.018922       1.913866                    0.998209      37.356778     106.266938       0.648078       0.319364      -1.181780      -0.000000       0.000009       0.000007       0.000012       0.000000      -0.000007       0.000009       0.000025      -0.000040      -0.000021      -0.000000       0.000021             12.832640      12.831964      -0.000129       0.000307      12.832939      -0.000112      12.833017           0.000001
           82              O      27.469050      15.859263      11.214193      -1.034792      57.378440 0.12729501E+04  0.37670754E+05                                11.184593                           10.411968      -0.018922       1.913866                    0.998209      37.356775     106.266924       0.648079       0.319364      -1.181780      -0.000003       0.000007      -0.000000       0.000007       0.000005      -0.000000      -0.000012      -0.000019       0.000003      -0.000012      -0.000006       0.000019             12.832639      12.832742      -0.000213       0.000045      12.832579       0.000642      12.832596           0.000001
           83              O       7.588783       7.490224       1.998967      -0.548402      33.767262 0.45153115E+03  0.10352715E+05                                 8.188416                            6.422995       0.566457       2.243331                    0.998417      26.525811      67.274749       0.779688       0.342625      -1.156642      -0.019391      -0.003516      -0.010630       0.022391       0.039356      -0.005489       0.043900       0.069765       0.004488      -0.076622       0.020377       0.056244             10.235764      15.455659       1.218030       5.909037       6.605944       0.214535       8.645688           0.000001
           84              O      11.848683       3.732002       4.558794      -0.548478      33.771209 0.45160823E+03  0.10354937E+05                                 8.189100                            6.423591       0.566886       2.243442                    0.998417      26.527525      67.280824       0.779642       0.342630      -1.156636       0.006699      -0.003868       0.021048       0.022424       0.041966      -0.003718       0.002154      -0.048437       0.168175      -0.076621       0.020423       0.056197             10.236583       7.764229      -1.536115       3.961892       5.990219      -2.287243      16.955300           0.000001
           85              O       6.464017       5.542072       1.998967      -0.548479      33.772435 0.45162563E+03  0.10355456E+05                                 8.189376                            6.423774       0.566811       2.243418                    0.998416      26.527822      67.282416       0.779619       0.342636      -1.156629      -0.006697       0.018556      -0.010662       0.022424      -0.010491      -0.040807      -0.017143      -0.103011       0.004453      -0.076626       0.020424       0.056202             10.237002       7.764569      -3.223482       2.769068      14.299911      -5.225215       8.646526           0.000001
           86              O      10.723917       4.381386       6.395529      -0.548406      33.769084 0.45155784E+03  0.10353504E+05                                 8.188800                            6.423255       0.566443       2.243325                    0.998417      26.526125      67.276614       0.779657       0.342632      -1.156633       0.019392      -0.011195       0.000229       0.022393      -0.007951      -0.038938       0.022475       0.009170      -0.177298      -0.076622       0.020371       0.056251             10.236313      15.456531      -5.977511       0.821490       8.554348      -0.474278       6.698059           0.000001
           87              O       6.464017       3.732002       4.558794      -0.548493      33.773212 0.45163616E+03  0.10355760E+05                                 8.189503                            6.423848       0.566778       2.243402                    0.998416      26.528073      67.283302       0.779614       0.342636      -1.156629      -0.006691      -0.003865       0.021053       0.022427      -0.041967       0.003713       0.002155      -0.048428       0.168200      -0.076624       0.020418       0.056206             10.237187       7.764684       1.536230      -3.962287       5.990497      -2.287452      16.956381           0.000001
           88              O      11.848683       5.542072       1.998967      -0.548490      33.771884 0.45161709E+03  0.10355192E+05                                 8.189210                            6.423652       0.566856       2.243428                    0.998417      26.527734      67.281559       0.779639       0.342630      -1.156636       0.006692       0.018559      -0.010661       0.022425       0.010480       0.040803      -0.017141      -0.103013       0.004450      -0.076620       0.020418       0.056202             10.236751       7.764332       3.223391      -2.768956      14.299594      -5.225109       8.646327           0.000001
           89              O       7.588783       4.381386       6.395529      -0.548483      33.769664 0.45158554E+03  0.10354261E+05                                 8.188743                            6.423345       0.566849       2.243428                    0.998416      26.527358      67.279352       0.779674       0.342621      -1.156647      -0.019417      -0.011213       0.000270       0.022424       0.007874       0.038965       0.022507       0.009121      -0.177144      -0.076618       0.020424       0.056194             10.236055      15.456178       5.977103      -0.821123       8.553989      -0.473991       6.697997           0.000001
           90              O      10.723917       7.490224       1.998967      -0.548486      33.771438 0.45161152E+03  0.10355028E+05                                 8.189120                            6.423601       0.566839       2.243423                    0.998417      26.527654      67.281150       0.779644       0.342628      -1.156638       0.019418      -0.003483      -0.010662       0.022424      -0.039367       0.005558       0.043907       0.069653       0.004451      -0.076619       0.020418       0.056201             10.236597      15.457038      -1.218164      -5.909414       6.606560       0.214576       8.646194           0.000001
           91              O       9.156350       7.096492       6.395529      -0.548479      33.771445 0.45160937E+03  0.10354969E+05                                 8.189140                            6.423599       0.566871       2.243437                    0.998416      26.527557      67.280930       0.779642       0.342630      -1.156636       0.000004       0.022419       0.000267       0.022421      -0.000017      -0.000015      -0.044995      -0.018219      -0.177141      -0.076614       0.020414       0.056200             10.236668       5.103430      -0.000228      -0.000053      18.908228       0.948367       6.698347           0.000001
           92              O      10.281116       2.826966       1.998967      -0.548394      33.767152 0.45153163E+03  0.10352734E+05                                 8.188417                            6.423017       0.566451       2.243330                    0.998417      26.525769      67.274774       0.779683       0.342627      -1.156640      -0.012734      -0.015038      -0.010634       0.022391       0.049887       0.035275      -0.026704       0.033270       0.004494      -0.076621       0.020381       0.056240             10.235743       9.873217       4.441017       3.140256      12.188353       5.010079       8.645660           0.000001
           93              O       9.156350       8.395259       4.558794      -0.548479      33.771472 0.45160959E+03  0.10354976E+05                                 8.189144                            6.423601       0.566872       2.243437                    0.998416      26.527567      67.280961       0.779642       0.342630      -1.156636      -0.000004       0.007724       0.021049       0.022421       0.000011       0.000006      -0.004298       0.096888       0.168183      -0.076614       0.020414       0.056200             10.236675       5.103432       0.000100       0.000151       8.651089       4.574820      16.955504           0.000001
           94              O       8.031584       2.826966       1.998967      -0.548399      33.770228 0.45157627E+03  0.10354058E+05                                 8.189082                            6.423465       0.566363       2.243300                    0.998416      26.526394      67.278281       0.779628       0.342641      -1.156623       0.012736      -0.015039      -0.010633       0.022393      -0.049895      -0.035281      -0.026698       0.033266       0.004491      -0.076626       0.020375       0.056250             10.236713       9.873933      -4.441445      -3.140591      12.189668       5.010775       8.646538           0.000001
           95              O      26.344284      18.318718      12.953290      -0.548400      33.767575 0.45153452E+03  0.10352817E+05                                 8.188489                            6.423036       0.566440       2.243326                    0.998417      26.525824      67.274964       0.779682       0.342627      -1.156640       0.012742       0.015033       0.010628       0.022390       0.049887       0.035275      -0.026701       0.033277       0.004486      -0.076619       0.020376       0.056243             10.235891       9.873324       4.441123       3.140364      12.188552       5.010200       8.645796           0.000001
           96              O      27.469050      12.750425      10.393463      -0.548394      33.768819 0.45155490E+03  0.10353423E+05                                 8.188774                            6.423252       0.566485       2.243342                    0.998417      26.526021      67.276386       0.779654       0.342634      -1.156631      -0.000002      -0.007687      -0.021031       0.022392      -0.000005      -0.000003      -0.004217       0.096855       0.168338      -0.076618       0.020371       0.056247             10.236272       5.103201      -0.000011      -0.000030       8.650909       4.574848      16.954705           0.000001
           97              O      28.593816      18.318718      12.953290      -0.548475      33.772331 0.45162357E+03  0.10355397E+05                                 8.189360                            6.423762       0.566783       2.243409                    0.998416      26.527773      67.282252       0.779619       0.342636      -1.156628      -0.012723       0.015074       0.010662       0.022423      -0.049848      -0.035249      -0.026767       0.033330       0.004451      -0.076622       0.020422       0.056199             10.236986       9.874459      -4.441617      -3.140621      12.189997       5.010672       8.646503           0.000001
           98              O      27.469050      14.049192       8.556728      -0.548392      33.768758 0.45155449E+03  0.10353412E+05                                 8.188768                            6.423252       0.566479       2.243341                    0.998417      26.525994      67.276326       0.779654       0.342634      -1.156631      -0.000001      -0.022389      -0.000238       0.022390      -0.000004      -0.000004      -0.044952      -0.018357      -0.177300      -0.076618       0.020372       0.056247             10.236250       5.103199      -0.000013      -0.000004      18.907468       0.948573       6.698083           0.000001
           99              O      30.161383      17.413682      10.393463      -0.548491      33.773184 0.45163612E+03  0.10355760E+05                                 8.189502                            6.423851       0.566773       2.243401                    0.998416      26.528056      67.283280       0.779613       0.342636      -1.156628       0.006693       0.003861      -0.021052       0.022426      -0.041953       0.003722       0.002139      -0.048476       0.168200      -0.076624       0.020418       0.056206             10.237174       7.764451       1.536359      -3.962107       5.990725      -2.287717      16.956347           0.000001
          100              O      25.901483      13.655460      12.953290      -0.548490      33.771493 0.45161174E+03  0.10355033E+05                                 8.189123                            6.423596       0.566850       2.243425                    0.998417      26.527688      67.281201       0.779646       0.342628      -1.156639      -0.019422       0.003482       0.010658       0.022426      -0.039381       0.005548       0.043899       0.069640       0.004546      -0.076619       0.020417       0.056201             10.236622      15.456764      -1.218283      -5.909620       6.606520       0.214602       8.646583           0.000001
          101              O      29.036617      16.764298       8.556728      -0.548485      33.769697 0.45158572E+03  0.10354265E+05                                 8.188746                            6.423344       0.566855       2.243429                    0.998416      26.527376      67.279384       0.779675       0.342621      -1.156647       0.019419       0.011212      -0.000270       0.022425       0.007888       0.038975       0.022490       0.009077      -0.177144      -0.076618       0.020424       0.056194             10.236069      15.455902       5.977303      -0.821057       8.554311      -0.474126       6.697994           0.000001
          102              O      24.776717      15.603612      12.953290      -0.548486      33.771828 0.45161687E+03  0.10355188E+05                                 8.189207                            6.423657       0.566844       2.243426                    0.998417      26.527701      67.281511       0.779637       0.342630      -1.156636      -0.006690      -0.018557       0.010663       0.022423       0.010480       0.040804      -0.017141      -0.103012       0.004448      -0.076621       0.020419       0.056202             10.236725       7.764306       3.223364      -2.768948      14.299566      -5.225052       8.646304           0.000001
          103              O      25.901483      16.764298       8.556728      -0.548486      33.771319 0.45160846E+03  0.10354938E+05                                 8.189095                            6.423572       0.566856       2.243429                    0.998417      26.527605      67.280911       0.779647       0.342628      -1.156639      -0.019419       0.011210      -0.000268       0.022424      -0.007895      -0.038978       0.022487       0.009076      -0.177147      -0.076619       0.020418       0.056201             10.236594      15.456720      -5.977713       0.821251       8.554767      -0.474213       6.698293           0.000001
          104              O      29.036617      13.655460      12.953290      -0.548474      33.769002 0.45157715E+03  0.10354017E+05                                 8.188629                            6.423282       0.566884       2.243442                    0.998417      26.527184      67.278687       0.779679       0.342620      -1.156647       0.019418       0.003475       0.010661       0.022423       0.039372      -0.005558       0.043902       0.069641       0.004550      -0.076620       0.020429       0.056190             10.235891      15.455562       1.218312       5.908985       6.606205       0.214615       8.645906           0.000001
          105              O      24.776717      17.413682      10.393463      -0.548485      33.771705 0.45161417E+03  0.10355109E+05                                 8.189184                            6.423635       0.566856       2.243430                    0.998417      26.527647      67.281287       0.779639       0.342630      -1.156636      -0.006688       0.003867      -0.021050       0.022423       0.041965      -0.003721       0.002156      -0.048431       0.168186      -0.076621       0.020419       0.056202             10.236712       7.764288      -1.536136       3.961990       5.990287      -2.287292      16.955559           0.000001
          106              O      30.161383      15.603612      12.953290      -0.548409      33.770779 0.45158263E+03  0.10354241E+05                                 8.189174                            6.423509       0.566371       2.243300                    0.998417      26.526528      67.278760       0.779626       0.342640      -1.156623       0.006650      -0.018553       0.010631       0.022393      -0.010540      -0.040762      -0.017207      -0.103061       0.004479      -0.076628       0.020372       0.056256             10.236864       7.764406      -3.223582       2.769231      14.299510      -5.225343       8.646676           0.000001

******************************************************
Auxiliary information for the entire system
The total spin magnetic moment of the unit cell is   0.000026
The total net atomic charge of the unit cell is   -0.000000
Accuracy of reproducing the electrostatic potential in the unit cell:
  The inner radius (bohr) =    5.0000
  The outer radius (bohr) =   12.0000
  Valid grid points have density less than (e/(bohr^3)) =    0.0001
  The number of valid grid points were=       865500
  The rms potential error without charges in kcal/mol is=      2.07618
  The rms potential error with partial charges in kcal/mol is=      0.77085
  The RRMSE value at monopole order=      0.37128
  The rms potential error with partial charges and cloud penetration in kcal/mol is=      0.77646
  The RRMSE value at monopole order with cloud penetration is=      0.37399
  The rms potential error with partial charges and atomic dipoles in kcal/mol is=      0.25560
  The RRMSE value at dipole order=      0.12311
  The rms potential error with partial charges, atomic dipoles and cloud penetration in kcal/mol is=      0.24816
  The RRMSE value at dipole order with cloud penetration=      0.11953

******************************************************
The electron densities and ab initio electrostatic potential were computed in VASP using the PBE functional and
projector augmented wave method. See the main text of the journal article for a description of computational details.
The atomic charges, dipoles, and quadrupoles were computed with the DDEC6 method as described in
(a) T. A. Manz and N. Gabaldon Limas, RSC Adv. 6 (2016) 47771-47801 DOI: 10.1039/c6ra04656h
(b) N. Gabaldon Limas and T. A. Manz, RSC Adv. 8 (2018) 2678-2707 DOI: 10.1039/c7ra11829e.
For each atom in the material, the electron cloud parameters were fit to the spherically averaged atom-in-material
electron density using radial positions for which this density was between 10^-4 and 10^-2 electrons per cubic bohr.
The polarizabilities, dispersion coefficients, and quantum Drude oscillator (QDO) parameters were fit using the MCLF method.
The magnetic structure of the system was optimized in VASP from the default ferromagnetic initial guess using spin polarization.
The atomic spin moments (ASMs) were computed on this optimized magnetic structure using the DDEC6 partition as inputs
to the method of T. A. Manz and D. S. Sholl, J. Chem. Theory Comput. 7 (2011) 4146-4164 DOI: 10.1021/ct200539n.
The RMSE and RRMSE were computed using a uniform grid with Ewald summation.
