# Supplementary material for: A collection of forcefield precursors for metal–organic frameworks
Source: RSC Adv. 2019 Nov 13;9(63):36492–507. doi: 10.1039/c9ra07327b (PMC9075174; doi:10.1039/c9ra07327b)
Supplement: RA-009-C9RA07327B-s4669 [file RA-009-C9RA07327B-s4669.xyz]

   52
jmolscript: load "" {1 1 1} spacegroup "x,y,z" unitcell [{      8.485600     0.000000     0.000000 }, {     -0.767007     9.491560     0.000000 }, {      0.000000     0.000000    13.128100 }]
Gd     8.146829     0.076977    10.092621     2.067387
Gd     4.198068     4.668803     3.528571     2.067387
Gd    -0.428236     9.414583     3.035479     2.067385
Gd     3.520525     4.822757     9.599529     2.067389
C      3.934707     1.187394     7.211265    -0.055887
C      3.237348     0.030373     7.544719    -0.055653
C      4.919651     1.179801     6.222719    -0.078786
C      3.714894     2.437433     8.016018     0.619710
C      2.082410     0.093966     8.503070     0.624932
C      5.747660     2.442178     5.876138     0.666923
C     -0.075411     3.558386     0.647215    -0.055888
C      0.621949     4.715407     0.980669    -0.055653
C      7.425246     3.565979    12.786769    -0.078786
C      0.144402     2.308347     1.451968     0.619710
C      1.776887     4.651814     1.939020     0.624932
C      6.597236     2.303602    12.440188     0.666923
C      3.783886     8.304166     5.916835    -0.055888
C      5.248252    -0.030373     5.583381    -0.055653
C      2.798942     8.311759     6.905381    -0.078785
C      4.003699     7.054127     5.112082     0.619710
C      5.636183     9.397594     4.625030     0.624932
C      1.970933     7.049382     7.251962     0.666923
C      7.794004     5.933174    12.480885    -0.055888
C      7.096644     4.776153    12.147431    -0.055652
C      0.293347     5.925581     0.341331    -0.078785
C      7.574191     7.183213    11.676132     0.619710
C      5.941706     4.839746    11.189080     0.624932
C      1.121357     7.187958     0.687912     0.666923
O      1.258674     1.057360     8.387543    -0.678960
O      1.145048     8.700913     9.348520    -0.599400
O      3.546315     3.546996     7.452822    -0.596824
O      6.870814     2.540891     6.419641    -0.542835
O      5.256641     3.247063     5.067447    -0.733940
O      3.737460     2.357704     9.275003    -0.636668
O      2.600622     3.688420     1.823493    -0.678960
O      1.947241     5.536427     2.784470    -0.599400
O      0.312981     1.198784     0.888772    -0.596824
O      5.474082     2.204889    12.983691    -0.542835
O      7.088255     1.498717    11.631497    -0.733940
O      0.121837     2.388076     2.710953    -0.636668
O      6.459919     8.434200     4.740557    -0.678961
O      6.573545     0.790647     3.779580    -0.599400
O      4.172278     5.944564     5.675278    -0.596824
O      0.847779     6.950669     6.708459    -0.542835
O      2.461952     6.244497     8.060653    -0.733940
O      3.981133     7.133856     3.853097    -0.636668
O      5.117971     5.803140    11.304607    -0.678960
O      5.771352     3.955133    10.343630    -0.599400
O      7.405612     8.292776    12.239328    -0.596824
O      2.244511     7.286671     0.144409    -0.542836
O      0.630338     7.992843     1.496603    -0.733940
O      7.596756     7.103484    10.417147    -0.636668

The following XYZ coordinates are in angstroms. Other properties are in atomic units.
The sperically averaged electron density of each atom fit to a function of the form exp(a - br)
eigen_1, eigen_2 and eigen_3 are the three eigenvalues of traceless quadrupole moment tensor
  atom number  atomic symbol              X              Y              Z     net charge C6 coefficient C8 coefficient C10 coefficient fluctuating dipole atomic polarizability isotropic forcefield polarizability              a              b squared Pearson coefficient          <r^3>          <r^4>         wp_QDO          m_QDO          q_QDO       dipole_x       dipole_y       dipole_z         dipole            Qxy            Qxz            Qyz     Q(x^2-y^2)  Q(3z^2 - R^2)        eigen_1        eigen_2        eigen_3 static polarizability      alpha(xx)      alpha(xy)      alpha(xz)      alpha(yy)      alpha(yz)      alpha(zz) atomic spin moment
            1             Gd       8.146829       0.076977      10.092621       2.067387     113.403090 0.28303234E+04  0.95101730E+05                                15.798962                           14.659811       1.893356       2.330050                    0.999128      77.289795     184.722914       0.640180       0.284742      -1.307952      -0.053675       0.014181      -0.014919       0.057487       0.119064       0.334209       0.118814       0.320511       0.061451      -0.260340      -0.209172       0.469512             16.864684      16.108593      -2.546833      -5.374500      16.626220      -0.065848      17.859239          -0.000031
            2             Gd       4.198068       4.668803       3.528571       2.067387     113.403161 0.28303254E+04  0.95101816E+05                                15.798971                           14.659817       1.893353       2.330049                    0.999128      77.289798     184.722946       0.640179       0.284742      -1.307952       0.053675      -0.014181      -0.014919       0.057487       0.119064      -0.334209      -0.118815       0.320511       0.061451      -0.260340      -0.209172       0.469512             16.864695      16.108602      -2.546837       5.374503      16.626229       0.065841      17.859254          -0.000031
            3             Gd      -0.428236       9.414583       3.035479       2.067385     113.403167 0.28303261E+04  0.95101845E+05                                15.798972                           14.659820       1.893349       2.330048                    0.999128      77.289800     184.722963       0.640179       0.284742      -1.307952       0.053675      -0.014181       0.014919       0.057487       0.119064       0.334210       0.118814       0.320512       0.061450      -0.260340      -0.209173       0.469513             16.864694      16.108602      -2.546832      -5.374503      16.626229      -0.065849      17.859251          -0.000031
            4             Gd       3.520525       4.822757       9.599529       2.067389     113.402868 0.28303158E+04  0.95101407E+05                                15.798937                           14.659786       1.893367       2.330053                    0.999128      77.289761     184.722739       0.640180       0.284742      -1.307953      -0.053675       0.014181       0.014919       0.057487       0.119064      -0.334209      -0.118815       0.320512       0.061451      -0.260340      -0.209172       0.469512             16.864658      16.108567      -2.546831       5.374491      16.626195       0.065840      17.859213          -0.000031
            5              C       3.934707       1.187394       7.211265      -0.055887      43.365111 0.48097708E+03  0.11604996E+05                                10.896057                            7.439542      -0.174598       1.944139                    0.998566      28.736931      83.880532       0.588283       0.431518      -1.054044      -0.001988      -0.022454      -0.015636       0.027434      -0.022674       0.023711      -0.020904       0.011692       0.024533      -0.027774      -0.018036       0.045810             13.560287      11.015172       1.891325      -5.279829      17.513350       3.020377      12.152339          -0.000007
            6              C       3.237348       0.030373       7.544719      -0.055653      43.887362 0.48831667E+03  0.11828443E+05                                11.006958                            7.507320      -0.214444       1.930700                    0.998440      28.851429      84.419047       0.584226       0.432812      -1.053108       0.020334       0.003669      -0.015298       0.025709      -0.019891       0.023699      -0.020804      -0.008858       0.052712      -0.030365      -0.015635       0.046000             13.753025      13.408687       1.615514      -6.703050      16.069348       1.723433      11.781041          -0.000005
            7              C       4.919651       1.179801       6.222719      -0.078786      45.435752 0.53707953E+03  0.13309528E+05                                11.192691                            7.840122      -0.281361       1.889808                    0.998823      29.969676      88.405478       0.575896       0.429179      -1.056390      -0.023946      -0.031935       0.006617       0.040460      -0.026937       0.018068      -0.010028       0.005792       0.046900      -0.035397      -0.002416       0.037813             13.642915      11.776991       1.796779      -5.926027      17.198934       1.393270      11.952820          -0.000009
            8              C       3.714894       2.437433       8.016018       0.619710      22.936532 0.25673934E+03  0.53886627E+04                                 7.626313                            5.803385      -0.255727       1.970189                    0.999323      22.905659      66.040055       0.593220       0.491928      -1.002322      -0.005801       0.016013       0.015048       0.022726       0.039136       0.008662      -0.045361       0.200332      -0.134074      -0.115369      -0.014517       0.129886              8.798719       4.482277      -0.716844      -0.311246      12.355871       1.809597       9.558009           0.000002
            9              C       2.082410       0.093966       8.503070       0.624932      22.765163 0.25562659E+03  0.53655942E+04                                 7.593035                            5.792234      -0.315893       1.946579                    0.999294      23.088863      66.818259       0.592894       0.492173      -1.001057      -0.013285       0.011225       0.016804       0.024184       0.044965       0.091290       0.042782      -0.077275       0.010903      -0.112930      -0.007752       0.120682              8.744812       9.647550      -0.665985      -4.104280       7.827569      -1.645159       8.759316           0.000001
           10              C       5.747660       2.442178       5.876138       0.666923      21.991325 0.24901324E+03  0.52219502E+04                                 7.597520                            5.878749      -0.742844       1.830651                    0.995429      22.915331      67.515339       0.561199       0.520450      -0.981633       0.009950       0.075748      -0.041447       0.086917      -0.026680      -0.083754       0.083340      -0.041920       0.071642      -0.102641      -0.036073       0.138714              8.537116       8.844020       0.755872       1.386172       9.830091      -2.523534       6.937236           0.000006
           11              C      -0.075411       3.558386       0.647215      -0.055888      43.365115 0.48097718E+03  0.11605000E+05                                10.896059                            7.439543      -0.174599       1.944139                    0.998566      28.736939      83.880572       0.588283       0.431518      -1.054044       0.001988       0.022454      -0.015635       0.027434      -0.022674      -0.023711       0.020904       0.011692       0.024533      -0.027774      -0.018036       0.045810             13.560288      11.015175       1.891321       5.279835      17.513338      -3.020382      12.152350          -0.000007
           12              C       0.621949       4.715407       0.980669      -0.055653      43.887392 0.48831716E+03  0.11828458E+05                                11.006963                            7.507324      -0.214445       1.930699                    0.998440      28.851438      84.419089       0.584225       0.432812      -1.053108      -0.020335      -0.003668      -0.015298       0.025709      -0.019891      -0.023699       0.020804      -0.008858       0.052711      -0.030365      -0.015635       0.046000             13.753032      13.408704       1.615509       6.703064      16.069337      -1.723435      11.781057          -0.000006
           13              C       7.425246       3.565979      12.786769      -0.078786      45.435784 0.53708006E+03  0.13309545E+05                                11.192698                            7.840128      -0.281363       1.889807                    0.998823      29.969695      88.405566       0.575895       0.429179      -1.056390       0.023946       0.031935       0.006617       0.040460      -0.026937      -0.018068       0.010028       0.005792       0.046901      -0.035397      -0.002416       0.037813             13.642922      11.777001       1.796770       5.926039      17.198927      -1.393276      11.952839          -0.000009
           14              C       0.144402       2.308347       1.451968       0.619710      22.936518 0.25673917E+03  0.53886578E+04                                 7.626309                            5.803383      -0.255725       1.970190                    0.999323      22.905645      66.039994       0.593220       0.491928      -1.002322       0.005801      -0.016013       0.015048       0.022727       0.039136      -0.008662       0.045361       0.200333      -0.134074      -0.115369      -0.014518       0.129886              8.798714       4.482275      -0.716844       0.311249      12.355860      -1.809598       9.558007           0.000002
           15              C       1.776887       4.651814       1.939020       0.624932      22.765161 0.25562653E+03  0.53655933E+04                                 7.593037                            5.792235      -0.315895       1.946578                    0.999294      23.088874      66.818318       0.592893       0.492173      -1.001056       0.013285      -0.011225       0.016805       0.024184       0.044965      -0.091290      -0.042782      -0.077275       0.010902      -0.112930      -0.007752       0.120682              8.744814       9.647550      -0.665988       4.104279       7.827573       1.645159       8.759319           0.000001
           16              C       6.597236       2.303602      12.440188       0.666923      21.991321 0.24901331E+03  0.52219510E+04                                 7.597516                            5.878748      -0.742843       1.830652                    0.995429      22.915309      67.515227       0.561200       0.520449      -0.981633      -0.009950      -0.075748      -0.041447       0.086918      -0.026679       0.083754      -0.083340      -0.041920       0.071641      -0.102641      -0.036073       0.138714              8.537110       8.844016       0.755870      -1.386171       9.830080       2.523532       6.937233           0.000006
           17              C       3.783886       8.304166       5.916835      -0.055888      43.365118 0.48097717E+03  0.11604999E+05                                10.896059                            7.439543      -0.174598       1.944139                    0.998566      28.736934      83.880546       0.588283       0.431518      -1.054044       0.001988       0.022454       0.015635       0.027434      -0.022674       0.023711      -0.020904       0.011692       0.024532      -0.027774      -0.018036       0.045810             13.560289      11.015174       1.891325      -5.279831      17.513351       3.020378      12.152341          -0.000006
           18              C       5.248252      -0.030373       5.583381      -0.055653      43.887346 0.48831650E+03  0.11828438E+05                                11.006954                            7.507318      -0.214445       1.930699                    0.998440      28.851423      84.419020       0.584226       0.432812      -1.053108      -0.020335      -0.003668       0.015298       0.025710      -0.019891       0.023699      -0.020804      -0.008858       0.052712      -0.030365      -0.015635       0.046000             13.753021      13.408683       1.615513      -6.703048      16.069342       1.723432      11.781037          -0.000006
           19              C       2.798942       8.311759       6.905381      -0.078785      45.435759 0.53707961E+03  0.13309531E+05                                11.192692                            7.840123      -0.281361       1.889808                    0.998823      29.969679      88.405494       0.575895       0.429179      -1.056390       0.023946       0.031935      -0.006617       0.040460      -0.026937       0.018068      -0.010028       0.005792       0.046900      -0.035397      -0.002416       0.037813             13.642917      11.776992       1.796779      -5.926028      17.198937       1.393270      11.952822          -0.000010
           20              C       4.003699       7.054127       5.112082       0.619710      22.936527 0.25673928E+03  0.53886609E+04                                 7.626312                            5.803385      -0.255727       1.970189                    0.999323      22.905653      66.040031       0.593220       0.491928      -1.002322       0.005800      -0.016013      -0.015048       0.022726       0.039136       0.008662      -0.045361       0.200332      -0.134074      -0.115369      -0.014517       0.129886              8.798718       4.482277      -0.716844      -0.311246      12.355868       1.809597       9.558008           0.000002
           21              C       5.636183       9.397594       4.625030       0.624932      22.765162 0.25562658E+03  0.53655939E+04                                 7.593034                            5.792233      -0.315893       1.946579                    0.999294      23.088860      66.818243       0.592894       0.492173      -1.001057       0.013285      -0.011225      -0.016805       0.024184       0.044965       0.091290       0.042782      -0.077274       0.010903      -0.112930      -0.007752       0.120682              8.744811       9.647549      -0.665984      -4.104280       7.827568      -1.645158       8.759316           0.000001
           22              C       1.970933       7.049382       7.251962       0.666923      21.991324 0.24901324E+03  0.52219502E+04                                 7.597520                            5.878749      -0.742844       1.830651                    0.995429      22.915333      67.515350       0.561199       0.520450      -0.981632      -0.009950      -0.075748       0.041447       0.086918      -0.026680      -0.083754       0.083339      -0.041920       0.071642      -0.102641      -0.036073       0.138714              8.537116       8.844020       0.755872       1.386172       9.830092      -2.523534       6.937236           0.000006
           23              C       7.794004       5.933174      12.480885      -0.055888      43.365134 0.48097738E+03  0.11605006E+05                                10.896062                            7.439545      -0.174599       1.944139                    0.998566      28.736944      83.880593       0.588283       0.431518      -1.054044      -0.001988      -0.022454       0.015635       0.027434      -0.022674      -0.023711       0.020904       0.011692       0.024533      -0.027774      -0.018036       0.045810             13.560293      11.015179       1.891320       5.279837      17.513346      -3.020384      12.152354          -0.000007
           24              C       7.096644       4.776153      12.147431      -0.055652      43.887351 0.48831665E+03  0.11828442E+05                                11.006955                            7.507319      -0.214443       1.930700                    0.998440      28.851422      84.419017       0.584226       0.432812      -1.053108       0.020335       0.003668       0.015298       0.025709      -0.019891      -0.023699       0.020804      -0.008858       0.052712      -0.030365      -0.015635       0.046000             13.753021      13.408693       1.615506       6.703057      16.069325      -1.723433      11.781046          -0.000006
           25              C       0.293347       5.925581       0.341331      -0.078785      45.435740 0.53707949E+03  0.13309527E+05                                11.192689                            7.840122      -0.281361       1.889808                    0.998823      29.969678      88.405489       0.575896       0.429179      -1.056390      -0.023946      -0.031935      -0.006617       0.040460      -0.026937      -0.018068       0.010028       0.005792       0.046901      -0.035397      -0.002416       0.037813             13.642910      11.776992       1.796768       5.926034      17.198910      -1.393277      11.952829          -0.000008
           26              C       7.574191       7.183213      11.676132       0.619710      22.936522 0.25673922E+03  0.53886595E+04                                 7.626312                            5.803384      -0.255727       1.970189                    0.999323      22.905653      66.040036       0.593220       0.491928      -1.002322      -0.005801       0.016013      -0.015048       0.022726       0.039136      -0.008662       0.045361       0.200333      -0.134074      -0.115369      -0.014517       0.129886              8.798717       4.482276      -0.716844       0.311249      12.355865      -1.809599       9.558010           0.000002
           27              C       5.941706       4.839746      11.189080       0.624932      22.765161 0.25562652E+03  0.53655934E+04                                 7.593037                            5.792235      -0.315895       1.946578                    0.999294      23.088878      66.818336       0.592893       0.492173      -1.001056      -0.013285       0.011225      -0.016804       0.024184       0.044965      -0.091290      -0.042782      -0.077275       0.010903      -0.112930      -0.007752       0.120682              8.744814       9.647550      -0.665988       4.104279       7.827574       1.645159       8.759319           0.000001
           28              C       1.121357       7.187958       0.687912       0.666923      21.991322 0.24901331E+03  0.52219510E+04                                 7.597516                            5.878748      -0.742843       1.830652                    0.995429      22.915311      67.515234       0.561200       0.520449      -0.981633       0.009951       0.075748       0.041447       0.086918      -0.026679       0.083754      -0.083340      -0.041920       0.071641      -0.102641      -0.036073       0.138714              8.537110       8.844016       0.755870      -1.386172       9.830079       2.523532       6.937233           0.000006
           29              O       1.258674       1.057360       8.387543      -0.678960      37.263505 0.65227481E+03  0.16475975E+05                                 8.823227                            7.924860       0.437402       2.146625                    0.997670      30.332512      82.042317       0.671586       0.361064      -1.136029       0.085723       0.050780      -0.087404       0.132539      -0.040657       0.061521       0.002157      -0.070277      -0.130913      -0.096731       0.015385       0.081345              9.256621      11.576382      -3.063988      -1.273640       9.518654      -0.358686       6.674828          -0.000028
           30              O       1.145048       8.700913       9.348520      -0.599400      36.288257 0.56588431E+03  0.13809568E+05                                 8.775820                            7.428646       0.390233       2.164409                    0.995730      28.501734      76.034673       0.686327       0.365698      -1.131220       0.072937      -0.053458      -0.029111       0.095000       0.072097       0.044538      -0.009453      -0.088033       0.070833      -0.110474       0.033485       0.076989              9.746647       7.980811       1.359201      -3.686892       9.674034      -4.119178      11.585096          -0.000018
           31              O       3.546315       3.546996       7.452822      -0.596824      37.610186 0.58498831E+03  0.14385045E+05                                 8.988721                            7.560968       0.332977       2.146705                    0.994914      28.569049      76.336821       0.679678       0.366470      -1.131387      -0.002317      -0.034504      -0.093548       0.099735       0.001588      -0.000561      -0.072574       0.034638      -0.246286      -0.118998       0.057482       0.061517              9.976276       5.774353      -1.590671       0.180479      15.977107      -2.222238       8.177370          -0.000015
           32              O       6.870814       2.540891       6.419641      -0.542835      30.857452 0.48740102E+03  0.11422787E+05                                 7.691143                            6.759010       0.756295       2.277530                    0.998980      27.643526      71.535152       0.743549       0.351488      -1.146058       0.009092       0.052323      -0.037092       0.064777      -0.043425       0.012622       0.095738       0.136903       0.071411      -0.146716       0.060044       0.086672              8.156482      11.941460       0.781957       2.860655       5.733197       0.323886       6.794789          -0.000031
           33              O       5.256641       3.247063       5.067447      -0.733940      50.191085 0.74746794E+03  0.19564048E+05                                10.820330                            8.499080       0.174566       2.038038                    0.998630      31.819373      88.040805       0.645740       0.362395      -1.133273       0.088779      -0.053004       0.135534       0.170472      -0.062598      -0.034068       0.043127      -0.030215       0.088208      -0.079097      -0.016340       0.095437             12.401039       8.961208      -4.306338       3.069547      15.844597      -6.767374      12.397314          -0.000017
           34              O       3.737460       2.357704       9.275003      -0.636668      34.894478 0.58484521E+03  0.14365882E+05                                 8.443818                            7.484053       0.546916       2.197455                    0.997702      29.126685      77.523918       0.694306       0.359140      -1.138285       0.039179      -0.100079      -0.011916       0.108133       0.046584       0.027903      -0.019466       0.137351       0.169520      -0.115478       0.036827       0.078651              9.005212       5.904908       0.782917       0.823205       7.882095       1.757551      13.228635          -0.000020
           35              O       2.600622       3.688420       1.823493      -0.678960      37.263500 0.65227448E+03  0.16475965E+05                                 8.823226                            7.924857       0.437400       2.146624                    0.997670      30.332516      82.042329       0.671586       0.361064      -1.136029      -0.085723      -0.050780      -0.087404       0.132539      -0.040657      -0.061520      -0.002157      -0.070278      -0.130914      -0.096731       0.015385       0.081346              9.256620      11.576378      -3.063989       1.273640       9.518656       0.358684       6.674827          -0.000027
           36              O       1.947241       5.536427       2.784470      -0.599400      36.288275 0.56588459E+03  0.13809577E+05                                 8.775824                            7.428648       0.390232       2.164409                    0.995730      28.501737      76.034692       0.686326       0.365698      -1.131220      -0.072937       0.053458      -0.029112       0.095000       0.072097      -0.044538       0.009453      -0.088033       0.070832      -0.110474       0.033484       0.076989              9.746651       7.980812       1.359200       3.686891       9.674039       4.119182      11.585104          -0.000019
           37              O       0.312981       1.198784       0.888772      -0.596824      37.610112 0.58498700E+03  0.14385004E+05                                 8.988706                            7.560957       0.332981       2.146706                    0.994914      28.569032      76.336735       0.679679       0.366470      -1.131388       0.002317       0.034504      -0.093547       0.099735       0.001588       0.000562       0.072574       0.034639      -0.246288      -0.118999       0.057482       0.061517              9.976258       5.774343      -1.590666      -0.180479      15.977073       2.222234       8.177358          -0.000014
           38              O       5.474082       2.204889      12.983691      -0.542835      30.857227 0.48739659E+03  0.11422655E+05                                 7.691097                            6.758972       0.756307       2.277535                    0.998980      27.643461      71.534846       0.743552       0.351488      -1.146059      -0.009092      -0.052324      -0.037091       0.064778      -0.043423      -0.012623      -0.095739       0.136902       0.071408      -0.146715       0.060044       0.086672              8.156431      11.941382       0.781950      -2.860634       5.733164      -0.323884       6.794749          -0.000031
           39              O       7.088255       1.498717      11.631497      -0.733940      50.190986 0.74746659E+03  0.19564002E+05                                10.820311                            8.499069       0.174570       2.038039                    0.998630      31.819360      88.040720       0.645740       0.362395      -1.133274      -0.088779       0.053003       0.135534       0.170472      -0.062598       0.034068      -0.043128      -0.030215       0.088208      -0.079096      -0.016340       0.095437             12.401014       8.961190      -4.306325      -3.069537      15.844564       6.767357      12.397289          -0.000016
           40              O       0.121837       2.388076       2.710953      -0.636668      34.894473 0.58484509E+03  0.14365878E+05                                 8.443817                            7.484052       0.546916       2.197455                    0.997702      29.126681      77.523900       0.694306       0.359140      -1.138285      -0.039179       0.100078      -0.011916       0.108133       0.046584      -0.027902       0.019465       0.137351       0.169520      -0.115478       0.036827       0.078651              9.005211       5.904906       0.782917      -0.823200       7.882094      -1.757551      13.228634          -0.000020
           41              O       6.459919       8.434200       4.740557      -0.678961      37.263529 0.65227536E+03  0.16475992E+05                                 8.823231                            7.924863       0.437400       2.146624                    0.997670      30.332525      82.042361       0.671586       0.361064      -1.136029      -0.085723      -0.050780       0.087404       0.132538      -0.040657       0.061520       0.002157      -0.070277      -0.130914      -0.096731       0.015385       0.081345              9.256625      11.576387      -3.063989      -1.273641       9.518657      -0.358685       6.674832          -0.000027
           42              O       6.573545       0.790647       3.779580      -0.599400      36.288201 0.56588322E+03  0.13809534E+05                                 8.775811                            7.428638       0.390235       2.164410                    0.995730      28.501713      76.034591       0.686327       0.365698      -1.131220      -0.072937       0.053457       0.029111       0.095000       0.072097       0.044538      -0.009453      -0.088032       0.070834      -0.110474       0.033485       0.076989              9.746636       7.980801       1.359199      -3.686886       9.674023      -4.119173      11.585082          -0.000019
           43              O       4.172278       5.944564       5.675278      -0.596824      37.610186 0.58498834E+03  0.14385046E+05                                 8.988720                            7.560968       0.332977       2.146705                    0.994914      28.569051      76.336825       0.679678       0.366470      -1.131387       0.002317       0.034504       0.093548       0.099735       0.001588      -0.000562      -0.072574       0.034639      -0.246287      -0.118999       0.057482       0.061517              9.976275       5.774352      -1.590670       0.180478      15.977105      -2.222236       8.177370          -0.000014
           44              O       0.847779       6.950669       6.708459      -0.542835      30.857430 0.48740056E+03  0.11422773E+05                                 7.691139                            6.759007       0.756297       2.277531                    0.998980      27.643516      71.535114       0.743549       0.351488      -1.146058      -0.009092      -0.052323       0.037092       0.064778      -0.043424       0.012622       0.095738       0.136903       0.071411      -0.146716       0.060043       0.086672              8.156478      11.941454       0.781956       2.860653       5.733194       0.323886       6.794785          -0.000031
           45              O       2.461952       6.244497       8.060653      -0.733940      50.191162 0.74746938E+03  0.19564097E+05                                10.820342                            8.499090       0.174564       2.038037                    0.998630      31.819398      88.040912       0.645739       0.362395      -1.133273      -0.088780       0.053003      -0.135534       0.170472      -0.062598      -0.034069       0.043127      -0.030215       0.088209      -0.079097      -0.016340       0.095437             12.401054       8.961218      -4.306343       3.069550      15.844618      -6.767383      12.397327          -0.000016
           46              O       3.981133       7.133856       3.853097      -0.636668      34.894432 0.58484423E+03  0.14365851E+05                                 8.443809                            7.484045       0.546917       2.197456                    0.997702      29.126669      77.523845       0.694306       0.359140      -1.138286      -0.039180       0.100079       0.011916       0.108133       0.046584       0.027903      -0.019465       0.137351       0.169520      -0.115478       0.036827       0.078651              9.005202       5.904902       0.782916       0.823204       7.882085       1.757548      13.228620          -0.000020
           47              O       5.117971       5.803140      11.304607      -0.678960      37.263568 0.65227599E+03  0.16476014E+05                                 8.823239                            7.924868       0.437396       2.146623                    0.997670      30.332538      82.042429       0.671586       0.361064      -1.136029       0.085723       0.050780       0.087404       0.132539      -0.040656      -0.061520      -0.002156      -0.070278      -0.130913      -0.096731       0.015385       0.081345              9.256634      11.576397      -3.063994       1.273642       9.518669       0.358686       6.674836          -0.000028
           48              O       5.771352       3.955133      10.343630      -0.599400      36.288304 0.56588514E+03  0.13809594E+05                                 8.775829                            7.428652       0.390230       2.164408                    0.995730      28.501747      76.034734       0.686326       0.365698      -1.131220       0.072937      -0.053458       0.029112       0.095000       0.072097      -0.044538       0.009453      -0.088033       0.070833      -0.110474       0.033485       0.076989              9.746658       7.980816       1.359201       3.686894       9.674046       4.119185      11.585111          -0.000018
           49              O       7.405612       8.292776      12.239328      -0.596824      37.610148 0.58498767E+03  0.14385026E+05                                 8.988713                            7.560962       0.332979       2.146706                    0.994914      28.569042      76.336783       0.679678       0.366470      -1.131387      -0.002317      -0.034504       0.093548       0.099735       0.001588       0.000561       0.072574       0.034639      -0.246286      -0.118999       0.057482       0.061516              9.976266       5.774348      -1.590668      -0.180479      15.977088       2.222236       8.177364          -0.000014
           50              O       2.244511       7.286671       0.144409      -0.542836      30.857326 0.48739857E+03  0.11422714E+05                                 7.691116                            6.758989       0.756301       2.277532                    0.998980      27.643496      71.534995       0.743551       0.351488      -1.146058       0.009092       0.052324       0.037092       0.064778      -0.043423      -0.012622      -0.095738       0.136902       0.071409      -0.146715       0.060043       0.086672              8.156453      11.941415       0.781953      -2.860642       5.733178      -0.323885       6.794766          -0.000032
           51              O       0.630338       7.992843       1.496603      -0.733940      50.190889 0.74746481E+03  0.19563943E+05                                10.820295                            8.499057       0.174574       2.038041                    0.998631      31.819330      88.040590       0.645741       0.362395      -1.133274       0.088779      -0.053003      -0.135534       0.170472      -0.062598       0.034068      -0.043127      -0.030214       0.088208      -0.079096      -0.016341       0.095437             12.400995       8.961179      -4.306318      -3.069534      15.844534       6.767345      12.397273          -0.000016
           52              O       7.596756       7.103484      10.417147      -0.636668      34.894500 0.58484567E+03  0.14365896E+05                                 8.443822                            7.484056       0.546915       2.197455                    0.997702      29.126691      77.523942       0.694306       0.359140      -1.138285       0.039180      -0.100079       0.011916       0.108133       0.046584      -0.027903       0.019465       0.137351       0.169520      -0.115478       0.036827       0.078651              9.005217       5.904910       0.782918      -0.823201       7.882099      -1.757553      13.228641          -0.000020

******************************************************
Auxiliary information for the entire system
The total spin magnetic moment of the unit cell is   -0.000688
The total net atomic charge of the unit cell is   -0.000006
Accuracy of reproducing the electrostatic potential in the unit cell:
  The inner radius (bohr) =    5.0000
  The outer radius (bohr) =   12.0000
  Valid grid points have density less than (e/(bohr^3)) =    0.0001
  The number of valid grid points were=        13832
  The rms potential error without charges in kcal/mol is=     22.02615
  The rms potential error with partial charges in kcal/mol is=      1.66227
  The RRMSE value at monopole order=      0.07547
  The rms potential error with partial charges and cloud penetration in kcal/mol is=      1.67413
  The RRMSE value at monopole order with cloud penetration is=      0.07601
  The rms potential error with partial charges and atomic dipoles in kcal/mol is=      0.99899
  The RRMSE value at dipole order=      0.04535
  The rms potential error with partial charges, atomic dipoles and cloud penetration in kcal/mol is=      0.99896
  The RRMSE value at dipole order with cloud penetration=      0.04535

******************************************************
The electron densities and ab initio electrostatic potential were computed in VASP using the PBE functional and
projector augmented wave method. See the main text of the journal article for a description of computational details.
The atomic charges, dipoles, and quadrupoles were computed with the DDEC6 method as described in
(a) T. A. Manz and N. Gabaldon Limas, RSC Adv. 6 (2016) 47771-47801 DOI: 10.1039/c6ra04656h
(b) N. Gabaldon Limas and T. A. Manz, RSC Adv. 8 (2018) 2678-2707 DOI: 10.1039/c7ra11829e.
For each atom in the material, the electron cloud parameters were fit to the spherically averaged atom-in-material
electron density using radial positions for which this density was between 10^-4 and 10^-2 electrons per cubic bohr.
The polarizabilities, dispersion coefficients, and quantum Drude oscillator (QDO) parameters were fit using the MCLF method.
The magnetic structure of the system was optimized in VASP from the default ferromagnetic initial guess using spin polarization.
The atomic spin moments (ASMs) were computed on this optimized magnetic structure using the DDEC6 partition as inputs
to the method of T. A. Manz and D. S. Sholl, J. Chem. Theory Comput. 7 (2011) 4146-4164 DOI: 10.1021/ct200539n.
The RMSE and RRMSE were computed using a uniform grid with Ewald summation.
