# Supplementary material for: A collection of forcefield precursors for metal–organic frameworks
Source: RSC Adv. 2019 Nov 13;9(63):36492–507. doi: 10.1039/c9ra07327b (PMC9075174; doi:10.1039/c9ra07327b)
Supplement: RA-009-C9RA07327B-s4670 [file RA-009-C9RA07327B-s4670.xyz]

  428
jmolscript: load "" {1 1 1} spacegroup "x,y,z" unitcell [{     13.959000     0.000000     0.000000 }, {      6.979521    22.390493     0.000000 }, {      6.979493     9.414919    22.739384 }]
Co    17.446242    18.228917    17.248732     1.095970
Co    17.681732    21.273284    18.981246     0.881566
Co    17.154637    15.425664    15.701090     0.864076
Co    10.471782    24.716704     5.879040     1.095176
Co     3.256774     5.370578     7.611554     0.881613
Co    10.763384    21.913451     4.331398     0.863755
Co    17.446232     7.088708    16.860344     1.095525
Co    24.661240    26.434834    15.127830     0.881257
Co    17.154630     9.891961    18.407986     0.863329
Co    10.471772    13.576495     5.490652     1.096201
Co    10.236282    10.532128     3.758138     0.881261
Co    10.763377    16.379748     7.038294     0.863922
H     20.681659    17.807940    17.864060     0.118133
H      8.830467    16.912084    17.652584     0.116442
H     10.385503    20.543756    17.982305     0.112076
H     22.231111    21.432539    18.198329     0.112755
H     12.142941    19.725300    16.968128     0.110536
H     14.218643    18.716291    16.586107     0.117179
H     12.838094    15.255707    17.989127     0.120845
H     10.745641    16.244637    18.241534     0.107785
H     16.111489    23.598105    15.776585     0.114467
H     15.070150    24.600911    13.964256     0.109044
H     14.113956    21.077212    12.527127     0.097856
H     15.209735    20.029546    14.268963     0.122400
H     13.240126    25.291749    12.847752     0.116361
H     12.105262    26.271326    11.060436     0.114467
H     13.127059    23.186629     8.720554     0.113774
H     14.221443    22.164740    10.519239     0.115690
H     18.293279    24.425293    19.310285     0.110256
H     10.787531    16.743781     0.541197     0.142483
H     10.756824    20.938282     1.289323     0.104109
H     12.159700    18.993183     4.384153     0.131180
H     12.296498    17.488555     2.453580     0.136222
H     18.576650    29.827618    21.904849     0.141209
H     18.368662    28.957854    19.701402     0.108840
H     17.638604    26.848862    19.355764     0.125559
H     16.206406    24.343650    22.655248     0.130872
H     16.124047    22.161257    21.645620     0.124666
H     19.049846    12.839080    18.598542     0.120591
H     19.920886    11.788059    20.440432     0.115217
H     20.698404    15.327897    22.100407     0.108427
H     19.719881    16.425582    20.263065     0.121736
H      7.717926    11.178111    21.682003     0.112736
H     13.559776     4.755605     1.302967     0.108136
H      1.655538     0.690492     0.775413     0.103946
H     14.792354     3.795159     3.017516     0.113007
H     21.195364    24.295727     6.494368     0.116897
H     19.087554    23.399871     6.282892     0.116401
H     10.553004     4.641050     6.612613     0.110022
H     12.666397     5.529833     6.828637     0.114023
H      8.795566     3.822594     5.598436     0.110075
H      6.719862     2.813585     5.216415     0.119038
H     15.079923    21.743494     6.619435     0.120557
H     17.172378    22.732424     6.871842     0.109128
H      4.827026     7.695399     4.406893     0.114517
H      5.868370     8.698205     2.594564     0.108863
H      6.824559     5.174506     1.157435     0.098217
H      5.728775     4.126840     2.899271     0.123274
H      7.698396     9.389043     1.478060     0.116670
H     15.812758    19.783539    22.430128     0.113674
H     14.790958    16.698842    20.090246     0.113199
H     13.696570    15.676953    21.888931     0.115179
H     16.604233     8.522587     7.940593     0.109794
H     17.130486    10.255994    11.910889     0.143629
H     17.161199    14.450495    12.659015     0.103820
H     15.758316    12.505396    15.753845     0.129799
H     15.621518    11.000768    13.823272     0.137334
H     16.320869    13.924912    10.535157     0.140455
H     16.528858    13.055148     8.331710     0.109251
H     17.258912    10.946156     7.986072     0.126670
H      4.732101     8.440944    11.285556     0.131110
H      4.814458     6.258551    10.275928     0.125525
H      8.868166    19.326867     7.228850     0.120456
H      7.997122    18.275846     9.070740     0.115650
H     21.178608    21.815684    10.730715     0.108021
H     22.157136    22.913369     8.893373     0.121475
H     20.200078    17.665898    10.312311     0.112235
H     21.337738    20.658311    12.672659     0.108660
H     19.282970    16.593198    12.145105     0.104360
H     20.105156    19.697865    14.387208     0.112823
H      6.722650     7.509685    16.245016     0.116910
H      8.830460     8.405541    16.456492     0.116401
H     17.365010    27.164362    16.126771     0.110021
H     15.251617    26.275579    15.910747     0.114023
H     19.122448    27.982818    17.140948     0.110075
H     21.198152    28.991827    17.522969     0.119052
H     12.838091    10.061918    16.119949     0.120556
H     10.745636     9.072988    15.867542     0.109125
H     23.090988    24.110013    18.332491     0.114513
H     22.049644    23.107207    20.144820     0.108856
H     21.093455    26.630906    21.581949     0.098215
H     22.189239    27.678572    19.840113     0.123281
H     20.219618    22.416369    21.261324     0.116666
H     12.105256    12.021873     0.309256     0.113671
H     13.127056    15.106570     2.649138     0.113203
H     14.221444    16.128459     0.850453     0.115178
H     11.313781    23.282825    14.798791     0.109798
H     10.787528    21.549418    10.828495     0.143628
H     10.756815    17.354917    10.080369     0.103823
H     12.159698    19.300016     6.985539     0.129801
H     12.296496    20.804644     8.916112     0.137332
H     11.597145    17.880500    12.204227     0.140460
H     11.389156    18.750264    14.407674     0.109258
H     10.659102    20.859256    14.753312     0.126678
H     23.185913    23.364468    11.453828     0.131105
H     23.103556    25.546861    12.463456     0.125526
H     19.049848    12.478545    15.510534     0.120449
H     19.920892    13.529566    13.668644     0.115642
H      6.739406     9.989728    12.008669     0.108018
H      5.760878     8.892043    13.846011     0.121480
H      7.717936    14.139514    12.427073     0.112229
H      6.580276    11.147101    10.066725     0.108659
H      8.635044    15.212214    10.594279     0.104355
H      7.812858    12.107547     8.352176     0.112823
H      7.236355    13.997472     4.875324     0.118143
H     19.087547    14.893328     5.086800     0.116443
H     17.532511    11.261656     4.757079     0.112074
H      5.686903    10.372873     4.541055     0.112754
H     15.775073    12.080112     5.771256     0.110535
H     13.699371    13.089121     6.153277     0.117186
H     15.079920    16.549705     4.750257     0.120847
H     17.172373    15.560775     4.497850     0.107783
H     11.806525     8.207307     6.962799     0.114463
H     12.847864     7.204501     8.775128     0.109040
H     13.804058    10.728200    10.212257     0.097857
H     12.708279    11.775866     8.470421     0.122405
H     14.677888     6.513663     9.891632     0.116357
H     15.812752     5.534086    11.678948     0.114465
H     14.790955     8.618783    14.018830     0.113779
H     13.696571     9.640672    12.220145     0.115691
H      9.624735     7.380119     3.429099     0.110256
H     17.130483    15.061631    22.198187     0.142482
H     17.161190    10.867130    21.450061     0.104112
H     15.758314    12.812229    18.355231     0.131181
H     15.621516    14.316857    20.285804     0.136220
H      9.341364     1.977794     0.834535     0.141215
H      9.549352     2.847558     3.037982     0.108844
H     10.279410     4.956550     3.383620     0.125563
H     11.711608     7.461762     0.084136     0.130868
H     11.793967     9.644155     1.093764     0.124667
H      8.868168    18.966332     4.140842     0.120589
H      7.997128    20.017353     2.298952     0.115211
H      7.219610    16.477515     0.638977     0.108426
H      8.198133    15.379830     2.476319     0.121738
H     20.200088    20.627301     1.057381     0.112731
H     14.358238    27.049807    21.436417     0.108134
H     26.262476    31.114920    21.963971     0.103942
H     13.125660    28.010253    19.721868     0.113010
C     19.860871    20.213987    18.350683     0.592069
C     21.221874    19.657779    18.105098    -0.019750
C     21.420090    18.374395    17.907265    -0.086762
C      8.724379    17.826027    17.761733    -0.150313
C      9.841100    18.673558    17.775376     0.081942
C      9.648467    19.977174    17.955018    -0.156891
C     22.342782    20.516184    18.102824    -0.103304
C     11.193727    18.048293    17.613927     0.076894
C     12.260195    18.817448    17.138674    -0.163794
C     13.520693    18.205010    16.924924    -0.089443
C     13.734264    16.893104    17.200070    -0.018731
C     15.015700    16.255936    16.870349     0.585068
C     12.704089    16.140505    17.741267    -0.100218
C     11.443591    16.762280    17.907265    -0.149269
C     16.442314    21.025583    16.360987     0.614759
C     15.772284    21.721773    15.199004    -0.021089
C     15.724825    23.072415    15.112595    -0.109114
C     15.092483    23.674150    14.018830    -0.144233
C     14.507601    22.935461    13.029667     0.074748
C     14.539705    21.597964    13.168377    -0.155467
C     15.181818    20.958775    14.225759    -0.106439
C     13.818028    23.627850    11.879054     0.074967
C     13.205229    24.855591    12.026860    -0.148658
C     12.532406    25.450126    10.953561    -0.108203
C     12.508676    24.804645     9.723361    -0.033802
C     11.763267    25.423501     8.568200     0.624492
C     13.136830    23.602865     9.552815    -0.107692
C     13.801277    22.986525    10.632936    -0.165262
C     17.767024    24.129721    20.019754     0.104964
C     17.737711    26.262756    21.290885     0.207269
C     17.903823    26.729894    22.559743    -0.268047
C     11.281681    18.576783     0.036383     0.205913
C     11.121153    20.276589     1.830520     0.090393
C     11.893084    19.208612     3.520057    -0.003458
C     11.969858    18.362370     2.460401    -0.117858
C     18.390994    28.933265    21.745673    -0.201136
C     18.215112    28.405697    20.433610    -0.026109
C     17.835426    27.140755    20.217586    -0.192495
C     16.620989    24.097914    21.861644    -0.105434
C     16.577715    22.895858    21.299981    -0.022782
C     18.585014    15.426906    18.084632     0.600318
C     19.248065    14.698520    19.248889    -0.028419
C     19.354153    13.349658    19.312559    -0.092604
C     19.898552    12.715991    20.399501    -0.150784
C     20.420619    13.484935    21.445513     0.076370
C     20.352221    14.828744    21.397760    -0.166664
C     19.764549    15.497467    20.294900    -0.124863
C     21.026438    12.770487    22.634783     0.075035
C      7.688612    11.594346    22.514264    -0.156665
C     14.031590     3.964122     1.159709    -0.161113
C      2.135726     1.558355     3.217623     0.626844
C      1.411255     2.166372     2.057914    -0.023736
C      1.313543     1.554005     0.870918    -0.102113
C     14.746289     3.359001     2.196624    -0.099240
C     15.036634     4.311281     6.980991     0.592027
C     13.675631     3.755073     6.735406    -0.018130
C     20.456933    24.862182     6.537573    -0.085373
C     19.193643    24.313814     6.392041    -0.150785
C     11.097403     2.770852     6.405684     0.082548
C     11.290038     4.074468     6.585326    -0.153711
C     12.554724     4.613478     6.733132    -0.106780
C     16.724297    24.536080     6.244235     0.075752
C      8.678309     2.914742     5.768982    -0.160874
C      7.417811     2.302304     5.555232    -0.093318
C     14.183758    23.380891     5.830378    -0.017905
C     12.902321    22.743723     5.500657     0.583847
C     15.213931    22.628292     6.371575    -0.098516
C     16.474429    23.250067     6.537573    -0.152020
C      4.496195     5.122877     4.991295     0.614354
C      5.166229     5.819067     3.829312    -0.020001
C      5.213691     7.169709     3.742903    -0.109327
C      5.846035     7.771444     2.649138    -0.144862
C      6.430917     7.032755     1.659975     0.076225
C      6.398810     5.695258     1.798685    -0.155751
C      5.756694     5.056069     2.856067    -0.107895
C      7.120493     7.725144     0.509362     0.076435
C      7.733294     8.952885     0.657168    -0.151351
C     15.385612    18.962339    22.323253    -0.106203
C     15.409343    18.316858    21.093053    -0.033655
C     16.154755    18.935714    19.937892     0.625349
C     14.781187    17.115078    20.922507    -0.108682
C     14.116737    16.498738    22.002628    -0.164309
C     17.130486     8.227015     8.650062     0.105990
C     17.159802    10.360050     9.921193     0.207967
C     16.993689    10.827188    11.190051    -0.269840
C     16.636340    12.088996    11.406075     0.205342
C     16.796868    13.788802    13.200212     0.090629
C     16.024934    12.720825    14.889749     0.000210
C     15.948159    11.874583    13.830093    -0.120799
C     16.506522    13.030559    10.375981    -0.198592
C     16.682406    12.502991     9.063918    -0.026528
C     17.062090    11.238049     8.847894    -0.194921
C     18.276519     8.195208    10.491952    -0.107305
C      4.360791     6.993152     9.930289    -0.023879
C      9.333003    21.914693     6.714940     0.602862
C      8.669949    21.186307     7.879197    -0.030501
C      8.563860    19.837445     7.942867    -0.090816
C      8.019457    19.203778     9.029809    -0.151928
C     21.456391    19.972722    10.075821     0.075660
C     21.524791    21.316531    10.028068    -0.165244
C     22.112466    21.985254     8.925208    -0.125013
C     20.850569    19.258274    11.265091     0.075899
C     20.229392    18.082133    11.144572    -0.156336
C     20.865923    19.866828    12.529401    -0.163216
C     18.802779    17.461061    14.587315     0.625031
C     19.527253    18.069078    13.427606    -0.022268
C     19.624966    17.456711    12.240610    -0.102290
C     20.151221    19.261707    13.566316    -0.099104
C     12.881380    27.494131    15.758393     0.592006
C     14.242383    28.050339    16.003978    -0.018131
C      7.461081     6.943230    16.201811    -0.085371
C      8.724371     7.491598    16.347343    -0.150783
C     16.820611    29.034560    16.333700     0.082545
C     16.627976    27.730944    16.154058    -0.153708
C     15.363290    27.191934    16.006252    -0.106793
C     11.193717     7.269332    16.495149     0.075746
C     19.239705    28.890670    16.970402    -0.160870
C     13.520682     7.112615    17.184152    -0.093306
C     13.734256     8.424521    16.909006    -0.017909
C     15.015693     9.061689    17.238727     0.583837
C     12.704083     9.177120    16.367809    -0.098536
C     11.443585     8.555345    16.201811    -0.152021
C     23.421819    26.682535    17.748089     0.614353
C     22.751785    25.986345    18.910072    -0.019982
C     22.704323    24.635703    18.996481    -0.109345
C     22.071979    24.033968    20.090246    -0.144873
C     21.487097    24.772657    21.079409     0.076215
C     21.519204    26.110154    20.940699    -0.155756
C     22.161320    26.749343    19.883317    -0.107886
C     20.797521    24.080268    22.230022     0.076435
C     20.184720    22.852527    22.082216    -0.151361
C     12.532402    12.843073     0.416131    -0.106221
C     12.508671    13.488554     1.646331    -0.033658
C     11.763259    12.869698     2.801492     0.625338
C     13.136827    14.690334     1.816877    -0.108677
C     13.801277    15.306674     0.736756    -0.164305
C     10.787528    23.578397    14.089322     0.105994
C     10.758212    21.445362    12.818191     0.207968
C     10.924325    20.978224    11.549333    -0.269839
C     11.281674    19.716416    11.333309     0.205346
C     11.121146    18.016610     9.539172     0.090624
C     11.893080    19.084587     7.849635     0.000215
C     11.969855    19.930829     8.909291    -0.120830
C     11.411492    18.774853    12.363403    -0.198591
C     11.235608    19.302421    13.675466    -0.026538
C     10.855924    20.567363    13.891490    -0.194928
C      9.641495    23.610204    12.247432    -0.107319
C     23.557223    24.812260    12.809095    -0.023878
C     18.585011     9.890719    16.024444     0.602872
C     19.248065    10.619105    14.860187    -0.030498
C     19.354154    11.967967    14.796517    -0.090842
C     19.898557    12.601634    13.709575    -0.151946
C      6.461623    11.832690    12.663563     0.075662
C      6.393223    10.488881    12.711316    -0.165240
C      5.805548     9.820158    13.814176    -0.124995
C      7.067445    12.547138    11.474293     0.075897
C      7.688622    13.723279    11.594812    -0.156346
C      7.052091    11.938584    10.209983    -0.163216
C      9.115235    14.344351     8.152069     0.625030
C      8.390761    13.736334     9.311778    -0.022264
C      8.293048    14.348701    10.498774    -0.102297
C      7.766793    12.543705     9.173068    -0.099100
C      8.057143    11.591425     4.388701     0.592067
C      6.696140    12.147633     4.634286    -0.019754
C      6.497924    13.431017     4.832119    -0.086754
C      5.234635    13.979385     4.977651    -0.150305
C     18.076914    13.131854     4.964008     0.081939
C     18.269547    11.828238     4.784366    -0.156891
C      5.575232    11.289228     4.636560    -0.103324
C     16.724287    13.757119     5.125457     0.076887
C     15.657819    12.987964     5.600710    -0.163798
C     14.397321    13.600402     5.814460    -0.089433
C     14.183750    14.912308     5.539314    -0.018734
C     12.902314    15.549476     5.869035     0.585072
C     15.213925    15.664907     4.998117    -0.100230
C     16.474423    15.043132     4.832119    -0.149268
C     11.475700    10.779829     6.378397     0.614749
C     12.145730    10.083639     7.540380    -0.021088
C     12.193189     8.732997     7.626789    -0.109123
C     12.825531     8.131262     8.720554    -0.144243
C     13.410413     8.869951     9.709717     0.074745
C     13.378309    10.207448     9.571007    -0.155468
C     12.736196    10.846637     8.513625    -0.106426
C     14.099986     8.177562    10.860330     0.074959
C     14.712785     6.949821    10.712524    -0.148663
C     15.385608     6.355286    11.785823    -0.108218
C     15.409338     7.000767    13.016023    -0.033801
C     16.154747     6.381911    14.171184     0.624454
C     14.781184     8.202547    13.186569    -0.107693
C     14.116737     8.818887    12.106448    -0.165256
C     10.150990     7.675691     2.719630     0.104964
C     10.180303     5.542656     1.448499     0.207268
C     10.014191     5.075518     0.179641    -0.268051
C     16.636333    13.228629    22.703001     0.205915
C     16.796861    11.528823    20.908864     0.090400
C     16.024930    12.596800    19.219327    -0.003464
C     15.948156    13.443042    20.278983    -0.117877
C      9.527020     2.872147     0.993711    -0.201134
C      9.702902     3.399715     2.305774    -0.026114
C     10.082588     4.664657     2.521798    -0.192497
C     11.297025     7.707498     0.877740    -0.105447
C     11.340299     8.909554     1.439403    -0.022778
C      9.333000    16.378506     4.654752     0.600320
C      8.669949    17.106892     3.490495    -0.028420
C      8.563861    18.455754     3.426825    -0.092612
C      8.019462    19.089421     2.339883    -0.150790
C      7.497395    18.320477     1.293871     0.076369
C      7.565793    16.976668     1.341624    -0.166662
C      8.153465    16.307945     2.444484    -0.124861
C      6.891576    19.034925     0.104601     0.075036
C     20.229402    20.211066     0.225120    -0.156667
C     13.886424    27.841290    21.579675    -0.161105
C     25.782288    30.247057    19.521761     0.626819
C     26.506759    29.639040    20.681470    -0.023734
C     26.604471    30.251407    21.868466    -0.102121
C     13.171725    28.446411    20.542760    -0.099240
N     17.303584    22.900801    20.124355    -0.281046
N     17.388735    24.919218    21.063491     0.018136
N     11.457564    19.073875     1.391650     0.022113
N     11.368227    20.435345     3.151679    -0.296482
N     17.593924     6.998095     8.754663    -0.281914
N     17.508775     9.016512     9.693799     0.020827
N     16.460456    12.586088    12.761342     0.021437
N     16.549793    13.947558    14.521371    -0.297053
N     10.324090    24.807317    13.984721    -0.281839
N     10.409239    22.788900    13.045585     0.020807
N     11.457558    19.219324     9.978042     0.021413
N     11.368221    17.857854     8.218013    -0.296976
N     10.614430     8.904611     2.615029    -0.280991
N     10.529279     6.886194     1.675893     0.018122
N     16.460450    12.731537    21.347734     0.022106
N     16.549787    11.370067    19.587705    -0.296388
O     18.834884    19.505292    18.182411    -0.590800
O     19.739429    21.381783    18.812292    -0.546043
O     15.964913    16.914358    16.297999    -0.603646
O     15.174831    15.048118    17.088647    -0.533104
O     16.898774    21.785062    17.261921    -0.574036
O     16.484190    19.795530    16.342795    -0.558361
O     11.676722    24.781689     7.519914    -0.571546
O      4.299370     4.164726     8.764213    -0.571204
O     18.390985    16.616227    18.132612    -0.562832
O     18.272333    14.645297    17.118890    -0.554405
O      2.276712     2.222581     4.222704    -0.566969
O      9.616374    22.818650     2.999325    -0.579791
O     16.062620     3.602586     6.812719    -0.589960
O     15.158078     5.479077     7.442600    -0.547026
O     11.953110    23.402145     4.928307    -0.602532
O     12.743187    21.535905     5.718955    -0.533016
O      4.039736     5.882356     5.892229    -0.573871
O      4.454317     3.892824     4.973103    -0.559126
O     16.241301    18.293902    18.889606    -0.572727
O     16.639133    20.067432    20.133905    -0.570742
O      9.527034    23.104014     6.762920    -0.563360
O      9.645685    21.133084     5.749198    -0.555098
O     18.661793    18.125287    15.592396    -0.565967
O     18.301650    16.330863    14.369017    -0.579808
O     11.855394    28.202826    15.926665    -0.589877
O     12.759936    26.326335    15.296784    -0.547006
O     15.964904     8.403267    17.811077    -0.602467
O     15.174827    10.269507    17.020429    -0.533016
O     23.878278    25.923056    16.847155    -0.573865
O     23.463697    27.912588    17.766281    -0.559248
O     11.676713    13.511510     3.849778    -0.572723
O     11.278881    11.737980     2.605479    -0.570717
O     18.390980     8.701398    15.976464    -0.563466
O     18.272329    10.672328    16.990186    -0.555091
O      9.256221    13.680125     7.146988    -0.565965
O      9.616364    15.474549     8.370367    -0.579809
O      9.083130    12.300120     4.556973    -0.590743
O      8.178585    10.423629     3.927092    -0.546034
O     11.953101    14.891054     6.441385    -0.603619
O     12.743183    16.757294     5.650737    -0.533104
O     11.019240    10.020350     5.477463    -0.574014
O     11.433824    12.009882     6.396589    -0.558357
O     16.241292     7.023723    15.219470    -0.571467
O     23.618644    27.640686    13.975171    -0.571153
O      9.527029    15.189185     4.606772    -0.562829
O      9.645681    17.160115     5.620494    -0.554412
O     25.641302    29.582831    18.516680    -0.566865
O     18.301640     8.986762    19.740059    -0.579768

The following XYZ coordinates are in angstroms. Other properties are in atomic units.
The sperically averaged electron density of each atom fit to a function of the form exp(a - br)
eigen_1, eigen_2 and eigen_3 are the three eigenvalues of traceless quadrupole moment tensor
  atom number  atomic symbol              X              Y              Z     net charge C6 coefficient C8 coefficient C10 coefficient fluctuating dipole atomic polarizability isotropic forcefield polarizability              a              b squared Pearson coefficient          <r^3>          <r^4>         wp_QDO          m_QDO          q_QDO       dipole_x       dipole_y       dipole_z         dipole            Qxy            Qxz            Qyz     Q(x^2-y^2)  Q(3z^2 - R^2)        eigen_1        eigen_2        eigen_3 static polarizability      alpha(xx)      alpha(xy)      alpha(xz)      alpha(yy)      alpha(yz)      alpha(zz) atomic spin moment
            1             Co      17.446242      18.228917      17.248732       1.095970     103.293506 0.16766130E+04  0.51388562E+05                                17.804089                           13.370671       0.695078       2.116438                    0.997757      42.920531     111.278813       0.499767       0.399857      -1.155571       0.006428       0.012138       0.007828       0.015809      -0.021477       0.035821      -0.027151      -0.011558       0.138195      -0.047897      -0.024896       0.072794             23.018743      20.788525      -2.146271      -2.085053      25.045838      -0.040052      23.221867           2.885856
            2             Co      17.681732      21.273284      18.981246       0.881566     112.733185 0.22770581E+04  0.74912056E+05                                17.471422                           14.312180       0.694849       2.083156                    0.996934      46.558151     122.737480       0.551899       0.337341      -1.212682       0.008845      -0.020712      -0.009105       0.024293       0.018846      -0.002621      -0.112828       0.124846       0.071057      -0.149319       0.048436       0.100882             21.395799      17.999933      -2.413877      -1.414316      23.896748       6.331098      22.290717           2.768800
            3             Co      17.154637      15.425664      15.701090       0.864076     116.405479 0.23692017E+04  0.78904931E+05                                17.977788                           14.658914       0.577333       2.040155                    0.997396      47.446197     126.814487       0.540718       0.340121      -1.207365       0.023442       0.033044       0.015100       0.043237      -0.079244      -0.014659      -0.040399       0.006403      -0.004172      -0.095352       0.011353       0.083999             22.657779      18.335311      -0.654890      -2.249297      24.945060       7.577677      24.692966           2.758692
            4             Co      10.471782      24.716704       5.879040       1.095176     103.367166 0.16778684E+04  0.51438325E+05                                17.814179                           13.376950       0.694515       2.116039                    0.997693      42.941557     111.357305       0.499562       0.399933      -1.155479      -0.006429       0.012393       0.007554       0.015874       0.022301      -0.037366      -0.028071      -0.010973       0.139531      -0.048950      -0.025893       0.074843             23.033836      20.799770       2.152967       2.090700      25.061722      -0.041584      23.240015           2.884458
            5             Co       3.256774       5.370578       7.611554       0.881613     112.699591 0.22762533E+04  0.74877230E+05                                17.466392                           14.308463       0.699875       2.084640                    0.996871      46.552300     122.705960       0.552052       0.337285      -1.212761      -0.008626      -0.020538      -0.008914       0.023993      -0.018417       0.002433      -0.113695       0.124432       0.071027      -0.149927       0.048426       0.101501             21.388415      17.996423       2.409363       1.414787      23.886660       6.326813      22.282162           2.767594
            6             Co      10.763384      21.913451       4.331398       0.863755     116.366423 0.23681941E+04  0.78859524E+05                                17.970325                           14.653045       0.635262       2.054678                    0.997505      47.442302     126.776358       0.541003       0.339993      -1.207531      -0.023448       0.033439       0.015646       0.043736       0.079318       0.014912      -0.040835       0.006269      -0.004604      -0.095725       0.011527       0.084198             22.647935      18.328493       0.653516       2.246492      24.933120       7.569935      24.682193           2.759064
            7             Co      17.446232       7.088708      16.860344       1.095525     103.359763 0.16777403E+04  0.51432720E+05                                17.812482                           13.375805       0.694757       2.116181                    0.997692      42.935952     111.336033       0.499626       0.399895      -1.155522       0.006424      -0.012340      -0.007506       0.015808       0.021764      -0.036266      -0.026885      -0.011873       0.135997      -0.048107      -0.024449       0.072556             23.031551      20.797572       2.152902       2.090311      25.059561      -0.041654      23.237519           2.884585
            8             Co      24.661240      26.434834      15.127830       0.881257     112.729852 0.22770210E+04  0.74909419E+05                                17.469800                           14.311162       0.699594       2.084482                    0.996874      46.559279     122.733347       0.551979       0.337298      -1.212738       0.008653       0.020564       0.008921       0.024027      -0.018500       0.002400      -0.113683       0.124382       0.071090      -0.149912       0.048398       0.101515             21.392687      17.999836       2.409821       1.414986      23.891563       6.328431      22.286663           2.767402
            9             Co      17.154630       9.891961      18.407986       0.863329     116.392865 0.23688747E+04  0.78888837E+05                                17.973779                           14.655799       0.634521       2.054407                    0.997505      47.447782     126.801520       0.540909       0.340023      -1.207489       0.023513      -0.033458      -0.015678       0.043796       0.079315       0.014866      -0.040770       0.006087      -0.004448      -0.095670       0.011497       0.084173             22.652373      18.331942       0.653690       2.247061      24.938167       7.571667      24.687009           2.758832
           10             Co      10.471772      13.576495       5.490652       1.096201     103.286876 0.16764957E+04  0.51383695E+05                                17.802926                           13.369898       0.695092       2.116492                    0.997756      42.916407     111.264130       0.499802       0.399839      -1.155593      -0.006426      -0.012122      -0.007821       0.015792      -0.021370       0.035826      -0.026944      -0.011700       0.137537      -0.047804      -0.024707       0.072511             23.017168      20.787035      -2.146164      -2.084919      25.044164      -0.039999      23.220304           2.885950
           11             Co      10.236282      10.532128       3.758138       0.881261     112.759343 0.22777193E+04  0.74939834E+05                                17.474431                           14.314555       0.694459       2.082978                    0.996936      46.564051     122.761107       0.551832       0.337355      -1.212660      -0.008848       0.020738       0.009119       0.024321       0.018874      -0.002606      -0.112824       0.124828       0.071123      -0.149314       0.048422       0.100892             21.399582      18.002924      -2.414282      -1.414531      23.901170       6.332540      22.294652           2.768597
           12             Co      10.763377      16.379748       7.038294       0.863922     116.416800 0.23694948E+04  0.78917488E+05                                17.979184                           14.660033       0.577033       2.040043                    0.997396      47.448662     126.825181       0.540684       0.340130      -1.207351      -0.023477      -0.033061      -0.015121       0.043277      -0.079219      -0.014661      -0.040385       0.006300      -0.004106      -0.095325       0.011361       0.083964             22.659552      18.336754      -0.654947      -2.249582      24.947015       7.578229      24.694886           2.758557
           13              H      20.681659      17.807940      17.864060       0.118133       1.003447 0.69150033E+01  0.66120278E+02                                 1.713683                            1.577729      -1.115580       2.356050                    0.996047       3.607936      10.301981       0.474526       1.349907      -0.692513      -0.030177      -0.022623      -0.005618       0.038132       0.002861      -0.000916       0.006938      -0.010412      -0.034301      -0.013611       0.000221       0.013390              1.803428       2.275077       0.496831      -0.011108       1.777790      -0.019845       1.357417          -0.000071
           14              H       8.830467      16.912084      17.652584       0.116442       1.093421 0.80260740E+01  0.77619385E+02                                 1.653287                            1.581428      -0.872568       2.465610                    0.999199       3.245848       8.564364       0.542016       1.168495      -0.736801       0.000041      -0.037134      -0.004569       0.037415       0.003538       0.000434       0.004599      -0.008871      -0.054124      -0.018699       0.003400       0.015300              1.660309       1.661810      -0.144980      -0.018545       2.023883       0.050274       1.295234           0.000024
           15              H      10.385503      20.543756      17.982305       0.112076       1.131006 0.81870496E+01  0.79510087E+02                                 1.688723                            1.594469      -0.868814       2.462966                    0.999099       3.257488       8.591941       0.541596       1.164491      -0.737991       0.025864       0.021144       0.005166       0.033803       0.003766       0.000654       0.004123      -0.005061      -0.051009      -0.017597       0.004046       0.013552              1.719732       2.112999       0.271061      -0.071153       1.690242       0.041733       1.355955           0.000022
           16              H      22.231111      21.432539      18.198329       0.112755       1.090623 0.76027636E+01  0.73388022E+02                                 1.718373                            1.585969      -0.978711       2.416823                    0.997656       3.436802       9.411837       0.511450       1.240650      -0.717423      -0.003600       0.040629       0.003790       0.040964       0.003571       0.001652       0.001889      -0.012667      -0.050780      -0.017148       0.001260       0.015888              1.781111       1.540282      -0.179922      -0.089184       2.420114       0.236992       1.382936           0.000145
           17              H      12.142941      19.725300      16.968128       0.110536       1.136749 0.83975707E+01  0.82600492E+02                                 1.732973                            1.644552      -0.850152       2.469359                    0.999227       3.386433       9.178907       0.515590       1.207738      -0.726632      -0.001000       0.035368      -0.004804       0.035706       0.002224      -0.004181      -0.005675      -0.006045      -0.042287      -0.016018       0.003500       0.012518              1.766043       1.685032      -0.225719      -0.004748       2.108727      -0.226629       1.504372          -0.000010
           18              H      14.218643      18.716291      16.586107       0.117179       0.980349 0.69097875E+01  0.66120678E+02                                 1.687459                            1.577985      -1.240134       2.294082                    0.994878       3.667054      10.507297       0.473654       1.351365      -0.691670       0.031559       0.021129      -0.010947       0.039525       0.000061      -0.006261      -0.002595      -0.009851      -0.024018      -0.011894       0.002457       0.009436              1.747572       2.106194       0.319618      -0.228133       1.669903      -0.234695       1.466620          -0.000037
           19              H      12.838094      15.255707      17.989127       0.120845       1.139196 0.82093163E+01  0.79769772E+02                                 1.697078                            1.597102      -0.941816       2.434229                    0.998853       3.232736       8.525236       0.540985       1.165171      -0.737983       0.004214      -0.038580       0.012324       0.040720       0.004706      -0.003921      -0.011025      -0.012923      -0.028561      -0.014542      -0.003227       0.017768              1.736649       1.597383      -0.249952       0.043256       2.178786      -0.227538       1.433776           0.000141
           20              H      10.745641      16.244637      18.241534       0.107785       1.137424 0.82057010E+01  0.79504906E+02                                 1.671338                            1.576568      -0.932147       2.430481                    0.998611       3.270960       8.535870       0.556528       1.135903      -0.744755      -0.025545      -0.021810       0.013903       0.036353       0.002344      -0.006084      -0.009478      -0.007119      -0.041153      -0.018181       0.002909       0.015272              1.703041       2.117641       0.214724      -0.216556       1.595072      -0.190303       1.396410           0.000013
           21              H      16.111489      23.598105      15.776585       0.114467       1.128649 0.80621235E+01  0.78548749E+02                                 1.726395                            1.611388      -0.983541       2.411073                    0.998281       3.372268       9.116711       0.520516       1.207764      -0.726148       0.016019       0.021093       0.027270       0.038015       0.004922       0.008244       0.006702      -0.019638      -0.004024      -0.014382      -0.001739       0.016121              1.776592       1.547525       0.158814       0.399127       1.831324       0.315916       1.950926           0.000101
           22              H      15.070150      24.600911      13.964256       0.109044       1.209703 0.88446133E+01  0.88690181E+02                                 1.846308                            1.716371      -1.070821       2.367887                    0.996648       3.567397       9.966031       0.489029       1.249035      -0.716024      -0.001531       0.035555      -0.002325       0.035663       0.002744       0.009006      -0.002187      -0.021608      -0.000225      -0.016336       0.005006       0.011330              1.902742       1.530329      -0.087521       0.172341       2.561119      -0.011452       1.616778           0.000071
           23              H      14.113956      21.077212      12.527127       0.097856       1.240091 0.94119832E+01  0.95872996E+02                                 1.872648                            1.767143      -1.164620       2.315258                    0.995116       3.694483      10.407717       0.483278       1.244210      -0.716605      -0.013512      -0.020414      -0.022113       0.032989       0.000343       0.008911       0.002918      -0.022343       0.000164      -0.016156       0.003947       0.012210              1.913216       1.827045       0.232086       0.496241       1.791959       0.235457       2.120644           0.000064
           24              H      15.209735      20.029546      14.268963       0.122400       1.095900 0.79342360E+01  0.77121794E+02                                 1.712787                            1.615749      -0.871959       2.470629                    0.999280       3.292622       8.939130       0.510693       1.233883      -0.721081       0.003663      -0.041029       0.000094       0.041192       0.000672       0.005920       0.004890      -0.027765      -0.012137      -0.015146      -0.002037       0.017183              1.751464       1.456273      -0.122117       0.115125       2.276891      -0.214795       1.521228           0.000050
           25              H      13.240126      25.291749      12.847752       0.116361       1.098171 0.79649254E+01  0.78618506E+02                                 1.790886                            1.673533      -1.286650       2.270169                    0.994100       3.695748      10.597733       0.470593       1.318615      -0.699071       0.001846       0.019637       0.030730       0.036515      -0.007658       0.005590       0.002471      -0.015389       0.007403      -0.014314       0.004688       0.009626              1.854244       1.509552      -0.058810       0.140790       1.716925       0.402575       2.336256           0.000029
           26              H      12.105262      26.271326      11.060436       0.114467       1.041998 0.73997296E+01  0.71203820E+02                                 1.691753                            1.585022      -0.945823       2.430172                    0.998393       3.444713       9.530745       0.499957       1.273169      -0.710221      -0.016700       0.035128       0.007176       0.039552      -0.008937       0.001379       0.009608      -0.017861       0.004432      -0.015123      -0.001602       0.016725              1.748910       1.529289      -0.427460       0.025456       2.204806      -0.002581       1.512636          -0.000008
           27              H      13.127059      23.186629       8.720554       0.113774       0.968628 0.68623582E+01  0.65721213E+02                                 1.693318                            1.588172      -1.185457       2.317772                    0.995288       3.687175      10.657726       0.464003       1.378329      -0.686509       0.000031      -0.016669      -0.034509       0.038324      -0.005938       0.003999       0.009758      -0.014900       0.009747      -0.014437      -0.000101       0.014538              1.755091       1.394782      -0.009445       0.009516       1.570125       0.260138       2.300368           0.000039
           28              H      14.221443      22.164740      10.519239       0.115690       1.172255 0.89664226E+01  0.89765429E+02                                 1.783411                            1.713486      -0.951326       2.427962                    0.998532       3.407405       9.355812       0.498245       1.227928      -0.722720       0.020026      -0.031279      -0.007183       0.037828      -0.013377       0.002855       0.005718      -0.012261       0.011958      -0.018095       0.004178       0.013917              1.790054       1.632990      -0.324767       0.031847       2.059908       0.013708       1.677264           0.000064
           29              H      18.293279      24.425293      19.310285       0.110256       1.197147 0.89216049E+01  0.89247903E+02                                 1.819599                            1.720449      -0.813433       2.499870                    0.999513       3.342850       9.189470       0.492129       1.244148      -0.720006       0.032941       0.007715      -0.046102       0.057185       0.007324      -0.019684       0.002426      -0.011106       0.029541      -0.024703       0.002715       0.021988              1.832696       1.739432       0.153395      -0.400293       1.700905      -0.170683       2.057750          -0.000047
           30              H      10.787531      16.743781       0.541197       0.142483       0.924568 0.69999291E+01  0.67753396E+02                                 1.679526                            1.636899      -1.365642       2.252657                    0.992969       3.700664      10.953591       0.440846       1.435428      -0.675754      -0.006401      -0.018438       0.025310       0.031962       0.005178       0.000289      -0.003139      -0.022521       0.026370      -0.016825       0.005382       0.011443              1.688641       1.407644       0.071996      -0.057347       1.746430      -0.199450       1.911850           0.000012
           31              H      10.756824      20.938282       1.289323       0.104109       1.226768 0.90553067E+01  0.91131299E+02                                 1.848252                            1.727684      -1.068145       2.371627                    0.997164       3.533476       9.815859       0.492362       1.236109      -0.719524      -0.022772       0.042562      -0.024890       0.054310      -0.009846       0.008940      -0.005935      -0.024974       0.021852      -0.021153       0.002080       0.019073              1.880943       1.603553      -0.362991       0.173430       2.190347      -0.288617       1.848929          -0.000179
           32              H      12.159700      18.993183       4.384153       0.131180       1.037384 0.70048008E+01  0.67190348E+02                                 1.761322                            1.599469      -1.054823       2.400282                    0.997195       3.469451       9.919790       0.466238       1.369580      -0.690064       0.011424      -0.012535       0.046611       0.049601      -0.007657       0.006785       0.000317      -0.012257       0.041592      -0.017981       0.002356       0.015624              1.865400       1.460234      -0.076270       0.305257       1.595428      -0.154099       2.540538          -0.000015
           33              H      12.296498      17.488555       2.453580       0.136222       0.976488 0.66955052E+01  0.63484850E+02                                 1.682541                            1.556617      -1.038637       2.399892                    0.997576       3.472533       9.862338       0.476001       1.357099      -0.691838       0.017074      -0.042227       0.011581       0.046997      -0.014019       0.007464      -0.004947      -0.021535       0.020313      -0.021817       0.002539       0.019278              1.751559       1.471970      -0.426899       0.001261       2.323634       0.096224       1.459074           0.000223
           34              H      18.576650      29.827618      21.904849       0.141209       0.987249 0.69615888E+01  0.64609596E+02                                 1.512602                            1.449174      -0.856585       2.490016                    0.999565       2.993266       7.596903       0.583383       1.131264      -0.746957       0.006022       0.039481       0.000166       0.039938       0.005474       0.000101      -0.003261      -0.030734       0.008255      -0.017710       0.001985       0.015725              1.521861       1.240319       0.142771      -0.014410       1.920483       0.145153       1.404780          -0.000042
           35              H      18.368662      28.957854      19.701402       0.108840       1.090968 0.75528697E+01  0.72595222E+02                                 1.704564                            1.570359      -0.858714       2.466973                    0.999211       3.373852       9.140801       0.520467       1.224382      -0.721690       0.008021       0.023957      -0.029104       0.038540       0.008427       0.003027      -0.000587      -0.028570       0.004293      -0.017792       0.001919       0.015873              1.777591       1.373964       0.143152      -0.198467       1.728681      -0.543130       2.230126          -0.000003
           36              H      17.638604      26.848862      19.355764       0.125559       1.010486 0.73800283E+01  0.71113715E+02                                 1.669632                            1.593994      -1.025295       2.399462                    0.997513       3.447577       9.609989       0.492339       1.291061      -0.706286      -0.010861      -0.004339      -0.032487       0.034528       0.005623       0.002916       0.000976      -0.012930       0.024339      -0.012899       0.003721       0.009178              1.690509       1.358661       0.062329       0.178308       1.532205       0.127904       2.180662          -0.000047
           37              H      16.206406      24.343650      22.655248       0.130872       0.981714 0.67544916E+01  0.63524884E+02                                 1.623013                            1.514247      -0.988373       2.421291                    0.998239       3.321624       9.083574       0.511591       1.273011      -0.710292      -0.022589      -0.000569       0.039128       0.045184       0.012404      -0.020071      -0.003997      -0.011498       0.011240      -0.024934       0.000222       0.024713              1.667838       1.497366      -0.163532      -0.398629       1.525290       0.330810       1.980859           0.000162
           38              H      16.124047      22.161257      21.645620       0.124666       1.094177 0.73897751E+01  0.70556237E+02                                 1.706847                            1.555109      -0.885804       2.469706                    0.999247       3.248947       8.738782       0.522733       1.227219      -0.722140      -0.023048      -0.034917       0.020244       0.046478       0.010015      -0.017623      -0.001764      -0.006993       0.022345      -0.021649       0.000041       0.021608              1.789556       1.545206       0.462723      -0.150519       2.373509      -0.233410       1.449954          -0.000034
           39              H      19.049846      12.839080      18.598542       0.120591       1.037259 0.73623966E+01  0.71630409E+02                                 1.762997                            1.638208      -1.246029       2.296557                    0.994305       3.673131      10.637715       0.460551       1.366942      -0.689187      -0.009383      -0.022365      -0.031098       0.039438       0.000221       0.005176       0.005040      -0.013604       0.008388      -0.010443       0.000470       0.009973              1.848796       1.506947       0.159008       0.311517       1.830091       0.404609       2.209351           0.000062
           40              H      19.920886      11.788059      20.440432       0.115217       1.106146 0.81228185E+01  0.80082163E+02                                 1.766611                            1.666961      -1.029417       2.391159                    0.997231       3.537446       9.938084       0.484285       1.282849      -0.708194      -0.000222      -0.037345      -0.003083       0.037472      -0.000502       0.006843       0.002710      -0.024465       0.008993      -0.016246       0.004537       0.011708              1.813502       1.487372      -0.077941       0.157891       2.392950      -0.091294       1.560185          -0.000028
           41              H      20.698404      15.327897      22.100407       0.108427       1.209782 0.91749878E+01  0.92047971E+02                                 1.791358                            1.708649      -0.993986       2.400433                    0.998049       3.435498       9.331536       0.511641       1.193251      -0.730564       0.016668       0.019747       0.023819       0.035144       0.003824       0.010976       0.002261      -0.022036      -0.004587      -0.017826       0.003911       0.013915              1.805003       1.585793       0.094171       0.280874       1.762735       0.232984       2.066480           0.000069
           42              H      19.719881      16.425582      20.263065       0.121736       1.043537 0.74718249E+01  0.71676470E+02                                 1.664284                            1.572421      -0.893600       2.460080                    0.999149       3.298630       8.950165       0.514534       1.240916      -0.718736      -0.000765       0.042136      -0.002142       0.042197       0.000269       0.008007       0.005085      -0.029399      -0.008728      -0.017754       0.000156       0.017598              1.709120       1.371510      -0.042379       0.009748       2.230659      -0.169089       1.525190          -0.000014
           43              H       7.717926      11.178111      21.682003       0.112736       1.163809 0.85756372E+01  0.84385655E+02                                 1.731205                            1.640483      -0.875722       2.459209                    0.999097       3.317046       8.851379       0.528927       1.176815      -0.734912       0.003657      -0.016169      -0.031603       0.035687      -0.010464       0.000988       0.006216      -0.016812       0.027572      -0.018497       0.004099       0.014399              1.753789       1.442361      -0.097654       0.135561       1.650451       0.261766       2.168556           0.000047
           44              H      13.559776       4.755605       1.302967       0.108136       1.164553 0.86524954E+01  0.86208553E+02                                 1.794089                            1.694527      -0.997403       2.399539                    0.997841       3.520422       9.773591       0.493981       1.244477      -0.717345      -0.018080       0.029019       0.009139       0.035390      -0.012182       0.003395       0.008995      -0.011574       0.025723      -0.019928       0.004340       0.015587              1.827564       1.799302      -0.543938       0.038962       2.086624      -0.009959       1.596766           0.000050
           45              H       1.655538       0.690492       0.775413       0.103946       1.161637 0.82990922E+01  0.81569904E+02                                 1.765584                            1.637350      -0.990866       2.396103                    0.998290       3.486794       9.515178       0.514426       1.211389      -0.724495       0.011005      -0.034818      -0.002829       0.036625      -0.008922       0.000559       0.007282      -0.020604       0.008403      -0.015589      -0.000124       0.015713              1.830894       1.558585      -0.417996       0.103493       2.402169       0.015067       1.531927           0.000056
           46              H      14.792354       3.795159       3.017516       0.113007       1.092010 0.79553764E+01  0.77282360E+02                                 1.695053                            1.606521      -0.888560       2.454613                    0.999091       3.335873       9.017137       0.518254       1.216588      -0.724533       0.004254       0.019665       0.033919       0.039437      -0.007207       0.003202       0.011333      -0.014663       0.011959      -0.015573      -0.000838       0.016412              1.725346       1.437559      -0.043034       0.170905       1.521863       0.269220       2.216615           0.000007
           47              H      21.195364      24.295727       6.494368       0.116897       1.009087 0.69584685E+01  0.66597317E+02                                 1.715008                            1.578727      -1.112712       2.355911                    0.996036       3.613362      10.300557       0.476465       1.343172      -0.693826       0.030285      -0.022969      -0.005661       0.038430      -0.003069       0.001045       0.006865      -0.010408      -0.034947      -0.013802       0.000297       0.013506              1.804912       2.277320      -0.497791       0.011080       1.779275      -0.019829       1.358142          -0.000071
           48              H      19.087554      23.399871       6.282892       0.116401       1.092810 0.80195638E+01  0.77526006E+02                                 1.651078                            1.579486      -0.865511       2.468202                    0.999227       3.245582       8.556686       0.543122       1.166574      -0.737244      -0.000553      -0.037211      -0.004605       0.037499      -0.003733      -0.000296       0.004632      -0.008827      -0.054012      -0.018675       0.003297       0.015378              1.658050       1.659505       0.144560       0.018516       2.020786       0.050132       1.293858           0.000024
           49              H      10.553004       4.641050       6.612613       0.110022       1.135035 0.82172368E+01  0.79825273E+02                                 1.687212                            1.592960      -0.847212       2.470084                    0.999252       3.265897       8.597198       0.544473       1.158017      -0.739497      -0.026331       0.021705       0.005320       0.034536      -0.003781      -0.000453       0.004169      -0.004937      -0.052096      -0.017963       0.004275       0.013687              1.718209       2.111188      -0.271165       0.071029       1.688727       0.041657       1.354712           0.000022
           50              H      12.666397       5.529833       6.828637       0.114023       1.084437 0.75519901E+01  0.72773815E+02                                 1.711771                            1.580618      -0.969955       2.421296                    0.997883       3.426861       9.375744       0.512352       1.240577      -0.717454       0.003498       0.040428       0.003976       0.040773      -0.003446      -0.001542       0.001788      -0.012199      -0.050171      -0.016922       0.001414       0.015507              1.773933       1.535055       0.178523       0.088642       2.408100       0.235382       1.378645           0.000145
           51              H       8.795566       3.822594       5.598436       0.110075       1.139406 0.84207866E+01  0.82887485E+02                                 1.735827                            1.646944      -0.852574       2.468145                    0.999222       3.389869       9.191996       0.515150       1.207914      -0.726593       0.000865       0.035496      -0.004689       0.035815      -0.002069       0.004224      -0.005581      -0.005814      -0.042430      -0.016053       0.003727       0.012325              1.769061       1.687540       0.226494       0.004658       2.113201      -0.227441       1.506443          -0.000010
           52              H       6.719862       2.813585       5.216415       0.119038       0.974566 0.68630180E+01  0.65579120E+02                                 1.682900                            1.574305      -1.239588       2.295337                    0.994810       3.657602      10.481790       0.473327       1.354235      -0.691119      -0.030970       0.020720      -0.010765       0.038786      -0.000061       0.006148      -0.002576      -0.009869      -0.023572      -0.011704       0.002338       0.009366              1.742589       2.099196      -0.317524       0.226711       1.665411      -0.233471       1.463161          -0.000037
           53              H      15.079923      21.743494       6.619435       0.120557       1.138846 0.82043033E+01  0.79700664E+02                                 1.695937                            1.595968      -0.939162       2.435156                    0.998909       3.232289       8.520095       0.541561       1.164228      -0.738208      -0.004120      -0.038538       0.012740       0.040798      -0.004606       0.003864      -0.010823      -0.013145      -0.029019      -0.014508      -0.003177       0.017685              1.735509       1.596155       0.249763      -0.043271       2.177522      -0.227435       1.432849           0.000142
           54              H      17.172378      22.732424       6.871842       0.109128       1.130090 0.81411829E+01  0.78716310E+02                                 1.663236                            1.569647      -0.882504       2.453995                    0.998962       3.261472       8.499474       0.558189       1.134874      -0.745000       0.025298      -0.021476       0.013771       0.035928      -0.002318       0.006050      -0.009270      -0.007118      -0.041171      -0.018065       0.002943       0.015122              1.694514       2.105449      -0.212483       0.214443       1.587587      -0.188648       1.390508           0.000013
           55              H       4.827026       7.695399       4.406893       0.114517       1.129255 0.80682913E+01  0.78638780E+02                                 1.728590                            1.613228      -0.994657       2.406772                    0.998240       3.373351       9.127026       0.519529       1.209598      -0.725735      -0.015801       0.021096       0.027303       0.037949      -0.004901      -0.008231       0.006791      -0.019672      -0.004148      -0.014375      -0.001816       0.016192              1.778970       1.549371      -0.159153      -0.399943       1.833950       0.316614       1.953588           0.000101
           56              H       5.868370       8.698205       2.594564       0.108863       1.204219 0.87948536E+01  0.88050964E+02                                 1.839419                            1.710559      -1.060678       2.372402                    0.996736       3.559562       9.930358       0.490368       1.247609      -0.716358       0.001458       0.035955      -0.002371       0.036063      -0.002630      -0.008915      -0.002143      -0.021286       0.000087      -0.016126       0.005027       0.011100              1.895402       1.525412       0.086993      -0.171381       2.549392      -0.011323       1.611404           0.000072
           57              H       6.824559       5.174506       1.157435       0.098217       1.238470 0.93955800E+01  0.95653714E+02                                 1.870112                            1.764885      -1.158120       2.317779                    0.995167       3.691127      10.391712       0.483935       1.243198      -0.716829       0.013543      -0.020289      -0.021988       0.032841      -0.000428      -0.009048       0.002824      -0.022419       0.000622      -0.016315       0.004147       0.012168              1.910553       1.824577      -0.231646      -0.495234       1.789478       0.235049       2.117604           0.000064
           58              H       5.728775       4.126840       2.899271       0.123274       1.095505 0.79326474E+01  0.77122006E+02                                 1.714450                            1.617227      -0.880563       2.467645                    0.999207       3.291299       8.943835       0.509555       1.236389      -0.720533      -0.003756      -0.040680       0.000148       0.040854      -0.000697      -0.005998       0.004873      -0.027802      -0.012263      -0.015217      -0.001998       0.017216              1.753207       1.457562       0.122311      -0.115352       2.279431      -0.215091       1.522628           0.000050
           59              H       7.698396       9.389043       1.478060       0.116670       1.093934 0.79293655E+01  0.78178237E+02                                 1.786233                            1.669835      -1.273097       2.276521                    0.994348       3.689339      10.572539       0.471106       1.318681      -0.699078      -0.001557       0.019948       0.030668       0.036617       0.007698      -0.005615       0.002434      -0.015341       0.007481      -0.014339       0.004717       0.009622              1.849137       1.506556       0.058687      -0.140199       1.712690       0.400026       2.328166           0.000029
           60              H      15.812758      19.783539      22.430128       0.113674       1.046090 0.74335755E+01  0.71604580E+02                                 1.695288                            1.587891      -0.947058       2.428945                    0.998428       3.451796       9.552487       0.499906       1.271965      -0.710454       0.016846       0.035307       0.007403       0.039814       0.009030      -0.001569       0.009628      -0.017841       0.004586      -0.015315      -0.001404       0.016719              1.752801       1.532339       0.429319      -0.025511       2.210726      -0.002553       1.515336          -0.000008
           61              H      14.790958      16.698842      20.090246       0.113199       0.969467 0.68679103E+01  0.65761056E+02                                 1.691426                            1.586613      -1.170859       2.323651                    0.995442       3.684276      10.634195       0.465386       1.374513      -0.687263       0.000168      -0.016832      -0.034833       0.038687       0.005842      -0.003805       0.009800      -0.014960       0.009682      -0.014264      -0.000338       0.014602              1.753021       1.393558       0.009440      -0.009455       1.568508       0.259482       2.296996           0.000040
           62              H      13.696570      15.676953      21.888931       0.115179       1.173819 0.89796948E+01  0.89919798E+02                                 1.783859                            1.713821      -0.946090       2.429588                    0.998502       3.409805       9.359525       0.498668       1.226593      -0.723011      -0.020263      -0.031386      -0.006836       0.037979       0.013346      -0.002678       0.005798      -0.012404       0.011844      -0.018029       0.003988       0.014042              1.790517       1.633392       0.325056      -0.031807       2.060666       0.013768       1.677492           0.000064
           63              H      16.604233       8.522587       7.940593       0.109794       1.195349 0.89041126E+01  0.89018605E+02                                 1.816928                            1.718119      -0.811839       2.500278                    0.999508       3.340233       9.175900       0.492798       1.243218      -0.720226      -0.032941       0.007788      -0.046246       0.057310      -0.007256       0.019654       0.002432      -0.010786       0.029232      -0.024538       0.002599       0.021940              1.829935       1.736910      -0.153041       0.399261       1.698514      -0.170343       2.054382          -0.000046
           64              H      17.130486      10.255994      11.910889       0.143629       0.924648 0.70006948E+01  0.67764438E+02                                 1.679575                            1.636901      -1.363683       2.253324                    0.993008       3.700573      10.954553       0.440870       1.435274      -0.675755       0.005941      -0.018294       0.024923       0.031481      -0.005238      -0.000070      -0.003192      -0.022520       0.026402      -0.016842       0.005295       0.011547              1.688705       1.407630      -0.071995       0.057392       1.746494      -0.199563       1.911992           0.000012
           65              H      17.161199      14.450495      12.659015       0.103820       1.226420 0.90507479E+01  0.91056919E+02                                 1.846270                            1.725965      -1.059100       2.375202                    0.997264       3.533017       9.807054       0.493250       1.234271      -0.719927       0.022763       0.042699      -0.025050       0.054488       0.009922      -0.008920      -0.005937      -0.025026       0.021792      -0.021194       0.002082       0.019112              1.878873       1.602014       0.362417      -0.173135       2.187703      -0.288157       1.846901          -0.000179
           66              H      15.758316      12.505396      15.753845       0.129799       1.043356 0.70510241E+01  0.67729623E+02                                 1.766039                            1.603157      -1.052023       2.400313                    0.997192       3.478804       9.946192       0.466496       1.366883      -0.690561      -0.011562      -0.012478       0.046995       0.049979       0.007707      -0.006796       0.000127      -0.012491       0.042147      -0.018148       0.002320       0.015828              1.870719       1.463547       0.076632      -0.306876       1.599207      -0.155014       2.549403          -0.000015
           67              H      15.621518      11.000768      13.823272       0.137334       0.974320 0.66810476E+01  0.63343616E+02                                 1.683470                            1.557567      -1.049480       2.396289                    0.997424       3.472717       9.877848       0.474425       1.361697      -0.690925      -0.016808      -0.041752       0.011849       0.046542       0.014051      -0.007464      -0.004878      -0.021406       0.020484      -0.021834       0.002616       0.019218              1.752495       1.472780       0.427043      -0.001258       2.324652       0.096320       1.460054           0.000223
           68              H      16.320869      13.924912      10.535157       0.140455       0.990003 0.69846280E+01  0.64867628E+02                                 1.514261                            1.450640      -0.856141       2.489422                    0.999556       2.997875       7.607609       0.583732       1.129815      -0.747304      -0.005983       0.039712       0.000333       0.040162      -0.005593      -0.000254      -0.003318      -0.031015       0.008419      -0.017921       0.002043       0.015879              1.523542       1.241411      -0.143076       0.014397       1.923099       0.145512       1.406116          -0.000041
           69              H      16.528858      13.055148       8.331710       0.109251       1.092931 0.75713043E+01  0.72854664E+02                                 1.710706                            1.575429      -0.870779       2.462409                    0.999088       3.377535       9.171522       0.517799       1.229301      -0.720592      -0.008109       0.023529      -0.028629       0.037935      -0.008298      -0.003265      -0.000608      -0.028817       0.004504      -0.017941       0.002060       0.015881              1.784329       1.378145      -0.144038       0.199698       1.735111      -0.546619       2.239730          -0.000003
           70              H      17.258912      10.946156       7.986072       0.126670       1.008723 0.73669085E+01  0.70979023E+02                                 1.670080                            1.594487      -1.031026       2.397667                    0.997420       3.446121       9.615678       0.491217       1.294161      -0.705631       0.010449      -0.004168      -0.031802       0.033733      -0.005671      -0.003006       0.000858      -0.012770       0.024573      -0.012935       0.003724       0.009211              1.690937       1.359034      -0.062354      -0.178352       1.532714       0.127891       2.181062          -0.000046
           71              H       4.732101       8.440944      11.285556       0.131110       0.979241 0.67329189E+01  0.63250302E+02                                 1.617922                            1.510035      -0.930176       2.448062                    0.998802       3.315559       9.051998       0.513387       1.269994      -0.710951       0.022696      -0.000574       0.039290       0.045377      -0.012451       0.019991      -0.003985      -0.011405       0.010751      -0.024851       0.000197       0.024654              1.662350       1.492873       0.162490       0.396209       1.520823       0.328825       1.973354           0.000162
           72              H       4.814458       6.258551      10.275928       0.125525       1.092746 0.73781521E+01  0.70413437E+02                                 1.704802                            1.553434      -0.881227       2.471454                    0.999289       3.246505       8.728577       0.523274       1.226505      -0.722287       0.023263      -0.034405       0.020192       0.046180      -0.009888       0.017521      -0.001858      -0.007245       0.022653      -0.021558       0.000029       0.021528              1.787292       1.543473      -0.461816       0.150246       2.370011      -0.232995       1.448393          -0.000034
           73              H       8.868166      19.326867       7.228850       0.120456       1.038031 0.73683866E+01  0.71702550E+02                                 1.763755                            1.638782      -1.248959       2.295343                    0.994251       3.674283      10.641734       0.460514       1.366788      -0.689214       0.009727      -0.022112      -0.030990       0.039293      -0.000192      -0.005102       0.005170      -0.013782       0.008600      -0.010499       0.000374       0.010125              1.849639       1.507494      -0.159205      -0.311870       1.830822       0.405092       2.210602           0.000062
           74              H       7.997122      18.275846       9.070740       0.115650       1.106219 0.81253837E+01  0.80126619E+02                                 1.767896                            1.668180      -1.032706       2.390299                    0.997187       3.538389       9.947129       0.483615       1.284319      -0.707877       0.000294      -0.037373      -0.003086       0.037502       0.000540      -0.006715       0.002639      -0.024188       0.009248      -0.016071       0.004568       0.011504              1.814829       1.488485       0.078035      -0.158123       2.394571      -0.091395       1.561432          -0.000028
           75              H      21.178608      21.815684      10.730715       0.108021       1.208605 0.91621567E+01  0.91874989E+02                                 1.789191                            1.706651      -0.989875       2.402201                    0.998078       3.433821       9.320725       0.512370       1.192128      -0.730832      -0.016667       0.019935       0.023657       0.035141      -0.003860      -0.010979       0.002164      -0.022021      -0.003876      -0.017847       0.004053       0.013794              1.802802       1.584027      -0.094060      -0.280327       1.760656       0.232669       2.063721           0.000070
           76              H      22.157136      22.913369       8.893373       0.121475       1.041869 0.74531055E+01  0.71408795E+02                                 1.657897                            1.566807      -0.875533       2.466949                    0.999320       3.294203       8.914983       0.517567       1.235165      -0.720007       0.000532       0.042308      -0.002016       0.042359      -0.000163      -0.007898       0.005078      -0.029235      -0.008388      -0.017628       0.000172       0.017455              1.702344       1.366950       0.042066      -0.009613       2.220524      -0.167914       1.519557          -0.000013
           77              H      20.200078      17.665898      10.312311       0.112235       1.162875 0.85665625E+01  0.84263763E+02                                 1.729273                            1.638832      -0.873857       2.459628                    0.999084       3.316568       8.844865       0.529637       1.175693      -0.735178      -0.003649      -0.016444      -0.031867       0.036044       0.010312      -0.000938       0.006233      -0.016610       0.027397      -0.018280       0.003948       0.014332              1.751757       1.441006       0.097480      -0.135371       1.648563       0.261136       2.165702           0.000047
           78              H      21.337738      20.658311      12.672659       0.108660       1.159812 0.86081479E+01  0.85638205E+02                                 1.787491                            1.688837      -0.989899       2.402889                    0.997884       3.512976       9.738779       0.495509       1.242502      -0.717784       0.017881       0.029127       0.009136       0.035377       0.012158      -0.003429       0.008939      -0.011282       0.025474      -0.019828       0.004391       0.015437              1.820611       1.792488       0.540337      -0.038723       2.077868      -0.009913       1.591478           0.000050
           79              H      19.282970      16.593198      12.145105       0.104360       1.162947 0.83124600E+01  0.81765775E+02                                 1.770081                            1.641122      -1.002394       2.391804                    0.998257       3.489125       9.537331       0.512484       1.215021      -0.723674      -0.011029      -0.034538      -0.002912       0.036373       0.008966      -0.000512       0.007167      -0.020649       0.008730      -0.015653       0.000004       0.015649              1.835751       1.562260       0.419848      -0.103899       2.409554       0.015155       1.535440           0.000056
           80              H      20.105156      19.697865      14.387208       0.112823       1.092684 0.79615347E+01  0.77363173E+02                                 1.696392                            1.607635      -0.893349       2.452521                    0.999044       3.337194       9.024227       0.517797       1.217332      -0.724365      -0.004482       0.019728       0.033968       0.039536       0.007186      -0.002960       0.011464      -0.014784       0.012265      -0.015505      -0.001118       0.016624              1.726776       1.438526       0.043076      -0.171096       1.523012       0.269731       2.218790           0.000007
           81              H       6.722650       7.509685      16.245016       0.116910       1.009051 0.69581720E+01  0.66593905E+02                                 1.714984                            1.578707      -1.112700       2.355926                    0.996037       3.613291      10.300379       0.476461       1.343195      -0.693822      -0.030289       0.022969       0.005659       0.038432      -0.003070       0.001047       0.006864      -0.010402      -0.034953      -0.013804       0.000300       0.013504              1.804885       2.277280      -0.497779       0.011080       1.779249      -0.019829       1.358126          -0.000071
           82              H       8.830460       8.405541      16.456492       0.116401       1.092806 0.80195294E+01  0.77525597E+02                                 1.651075                            1.579484      -0.865501       2.468207                    0.999227       3.245574       8.556663       0.543122       1.166576      -0.737244       0.000552       0.037211       0.004604       0.037499      -0.003733      -0.000297       0.004632      -0.008827      -0.054010      -0.018675       0.003296       0.015379              1.658047       1.659502       0.144559       0.018516       2.020784       0.050132       1.293856           0.000024
           83              H      17.365010      27.164362      16.126771       0.110021       1.135035 0.82172342E+01  0.79825201E+02                                 1.687208                            1.592956      -0.847212       2.470083                    0.999252       3.265897       8.597181       0.544476       1.158013      -0.739498       0.026332      -0.021704      -0.005319       0.034536      -0.003781      -0.000453       0.004169      -0.004935      -0.052097      -0.017963       0.004276       0.013687              1.718204       2.111181      -0.271165       0.071029       1.688723       0.041657       1.354710           0.000022
           84              H      15.251617      26.275579      15.910747       0.114023       1.084426 0.75519029E+01  0.72772762E+02                                 1.711761                            1.580610      -0.969929       2.421309                    0.997884       3.426842       9.375677       0.512353       1.240579      -0.717454      -0.003500      -0.040428      -0.003975       0.040774      -0.003446      -0.001542       0.001788      -0.012199      -0.050171      -0.016922       0.001415       0.015507              1.773922       1.535047       0.178522       0.088642       2.408081       0.235379       1.378638           0.000144
           85              H      19.122448      27.982818      17.140948       0.110075       1.139409 0.84208105E+01  0.82887771E+02                                 1.735829                            1.646945      -0.852567       2.468148                    0.999222       3.389874       9.192010       0.515150       1.207913      -0.726593      -0.000864      -0.035497       0.004690       0.035815      -0.002069       0.004224      -0.005581      -0.005814      -0.042431      -0.016053       0.003727       0.012326              1.769063       1.687540       0.226493       0.004658       2.113203      -0.227442       1.506445          -0.000010
           86              H      21.198152      28.991827      17.522969       0.119052       0.974521 0.68626327E+01  0.65574658E+02                                 1.682866                            1.574275      -1.239552       2.295365                    0.994810       3.657511      10.481540       0.473324       1.354260      -0.691115       0.030975      -0.020722       0.010765       0.038791      -0.000065       0.006148      -0.002577      -0.009862      -0.023578      -0.011704       0.002340       0.009365              1.742552       2.099145      -0.317515       0.226704       1.665378      -0.233464       1.463133          -0.000037
           87              H      12.838091      10.061918      16.119949       0.120556       1.138845 0.82043027E+01  0.79700654E+02                                 1.695936                            1.595967      -0.939166       2.435153                    0.998909       3.232296       8.520112       0.541562       1.164227      -0.738209       0.004121       0.038538      -0.012741       0.040798      -0.004607       0.003863      -0.010824      -0.013145      -0.029017      -0.014508      -0.003177       0.017685              1.735507       1.596155       0.249763      -0.043271       2.177518      -0.227433       1.432849           0.000141
           88              H      10.745636       9.072988      15.867542       0.109125       1.130089 0.81411689E+01  0.78716056E+02                                 1.663226                            1.569638      -0.882510       2.453989                    0.998962       3.261476       8.499448       0.558195       1.134864      -0.745002      -0.025299       0.021475      -0.013771       0.035928      -0.002318       0.006051      -0.009270      -0.007117      -0.041172      -0.018065       0.002944       0.015122              1.694504       2.105434      -0.212481       0.214441       1.587578      -0.188647       1.390501           0.000013
           89              H      23.090988      24.110013      18.332491       0.114513       1.129291 0.80686190E+01  0.78642844E+02                                 1.728630                            1.613264      -0.994706       2.406744                    0.998239       3.373425       9.127304       0.519521       1.209603      -0.725734       0.015801      -0.021092      -0.027303       0.037948      -0.004901      -0.008231       0.006791      -0.019672      -0.004147      -0.014376      -0.001816       0.016191              1.779013       1.549407      -0.159157      -0.399957       1.833995       0.316623       1.953638           0.000101
           90              H      22.049644      23.107207      20.144820       0.108856       1.204248 0.87951140E+01  0.88054240E+02                                 1.839448                            1.710584      -1.060679       2.372396                    0.996736       3.559621       9.930567       0.490364       1.247609      -0.716358      -0.001458      -0.035955       0.002371       0.036062      -0.002629      -0.008916      -0.002143      -0.021287       0.000087      -0.016127       0.005027       0.011100              1.895433       1.525434       0.086995      -0.171386       2.549436      -0.011324       1.611430           0.000072
           91              H      21.093455      26.630906      21.581949       0.098215       1.238494 0.93958103E+01  0.95656717E+02                                 1.870140                            1.764910      -1.158130       2.317772                    0.995166       3.691174      10.391905       0.483930       1.243203      -0.716828      -0.013542       0.020289       0.021988       0.032841      -0.000429      -0.009048       0.002823      -0.022419       0.000621      -0.016315       0.004147       0.012168              1.910583       1.824605      -0.231652      -0.495246       1.789506       0.235055       2.117638           0.000064
           92              H      22.189239      27.678572      19.840113       0.123281       1.095481 0.79324390E+01  0.77119591E+02                                 1.714438                            1.617217      -0.880557       2.467653                    0.999207       3.291257       8.943743       0.509550       1.236406      -0.720529       0.003760       0.040681      -0.000153       0.040855      -0.000695      -0.006000       0.004871      -0.027801      -0.012263      -0.015219      -0.001995       0.017214              1.753195       1.457553       0.122310      -0.115351       2.279414      -0.215088       1.522618           0.000050
           93              H      20.219618      22.416369      21.261324       0.116666       1.093949 0.79295050E+01  0.78179980E+02                                 1.786251                            1.669850      -1.273090       2.276522                    0.994348       3.689379      10.572689       0.471104       1.318682      -0.699077       0.001558      -0.019946      -0.030668       0.036617       0.007697      -0.005616       0.002434      -0.015340       0.007482      -0.014339       0.004717       0.009621              1.849156       1.506570       0.058688      -0.140202       1.712707       0.400032       2.328192           0.000029
           94              H      12.105256      12.021873       0.309256       0.113671       1.046109 0.74337431E+01  0.71606560E+02                                 1.695303                            1.587905      -0.947081       2.428930                    0.998428       3.451836       9.552606       0.499906       1.271957      -0.710455      -0.016847      -0.035306      -0.007400       0.039813       0.009029      -0.001569       0.009627      -0.017841       0.004583      -0.015314      -0.001404       0.016718              1.752816       1.532352       0.429323      -0.025512       2.210746      -0.002554       1.515350          -0.000009
           95              H      13.127056      15.106570       2.649138       0.113203       0.969450 0.68677556E+01  0.65759240E+02                                 1.691411                            1.586600      -1.170842       2.323663                    0.995442       3.684236      10.634071       0.465386       1.374520      -0.687262      -0.000170       0.016832       0.034834       0.038688       0.005842      -0.003805       0.009800      -0.014959       0.009685      -0.014264      -0.000338       0.014602              1.753004       1.393546       0.009439      -0.009455       1.568495       0.259478       2.296972           0.000039
           96              H      14.221444      16.128459       0.850453       0.115178       1.173838 0.89798845E+01  0.89922202E+02                                 1.783880                            1.713840      -0.946116       2.429575                    0.998501       3.409837       9.359649       0.498665       1.226595      -0.723010       0.020263       0.031386       0.006835       0.037979       0.013346      -0.002678       0.005798      -0.012404       0.011845      -0.018030       0.003988       0.014041              1.790538       1.633410       0.325061      -0.031808       2.060693       0.013769       1.677512           0.000064
           97              H      11.313781      23.282825      14.798791       0.109798       1.195323 0.89038656E+01  0.89015493E+02                                 1.816900                            1.718094      -0.811828       2.500287                    0.999508       3.340189       9.175737       0.492802       1.243216      -0.720227       0.032940      -0.007786       0.046248       0.057311      -0.007255       0.019653       0.002432      -0.010787       0.029230      -0.024538       0.002599       0.021939              1.829907       1.736884      -0.153037       0.399252       1.698487      -0.170338       2.054350          -0.000046
           98              H      10.787528      21.549418      10.828495       0.143628       0.924653 0.70007520E+01  0.67765134E+02                                 1.679581                            1.636907      -1.363688       2.253320                    0.993008       3.700593      10.954626       0.440869       1.435273      -0.675755      -0.005941       0.018293      -0.024922       0.031481      -0.005238      -0.000070      -0.003191      -0.022520       0.026402      -0.016842       0.005295       0.011546              1.688712       1.407635      -0.071996       0.057392       1.746501      -0.199564       1.912000           0.000012
           99              H      10.756815      17.354917      10.080369       0.103823       1.226416 0.90507232E+01  0.91056698E+02                                 1.846275                            1.725969      -1.059106       2.375202                    0.997264       3.533012       9.807073       0.493246       1.234281      -0.719925      -0.022762      -0.042702       0.025047       0.054488       0.009921      -0.008920      -0.005937      -0.025025       0.021792      -0.021194       0.002082       0.019112              1.878878       1.602018       0.362419      -0.173135       2.187713      -0.288158       1.846904          -0.000179
          100              H      12.159698      19.300016       6.985539       0.129801       1.043345 0.70509258E+01  0.67728430E+02                                 1.766026                            1.603146      -1.052009       2.400322                    0.997192       3.478776       9.946087       0.466498       1.366882      -0.690561       0.011560       0.012473      -0.046996       0.049978       0.007707      -0.006795       0.000128      -0.012490       0.042147      -0.018148       0.002320       0.015828              1.870705       1.463536       0.076631      -0.306872       1.599195      -0.155012       2.549383          -0.000015
          101              H      12.296496      20.804644       8.916112       0.137332       0.974312 0.66809915E+01  0.63342955E+02                                 1.683462                            1.557562      -1.049466       2.396296                    0.997424       3.472708       9.877814       0.474425       1.361699      -0.690925       0.016810       0.041752      -0.011848       0.046542       0.014050      -0.007464      -0.004878      -0.021404       0.020481      -0.021833       0.002615       0.019218              1.752486       1.472774       0.427037      -0.001259       2.324635       0.096317       1.460048           0.000223
          102              H      11.597145      17.880500      12.204227       0.140460       0.989982 0.69844370E+01  0.64865427E+02                                 1.514242                            1.450623      -0.856128       2.489433                    0.999556       2.997832       7.607481       0.583734       1.129820      -0.747303       0.005983      -0.039713      -0.000335       0.040162      -0.005593      -0.000254      -0.003317      -0.031015       0.008418      -0.017921       0.002043       0.015879              1.523523       1.241397      -0.143074       0.014397       1.923074       0.145509       1.406098          -0.000042
          103              H      11.389156      18.750264      14.407674       0.109258       1.092899 0.75710323E+01  0.72851391E+02                                 1.710674                            1.575402      -0.870755       2.462425                    0.999088       3.377474       9.171314       0.517803       1.229303      -0.720592       0.008109      -0.023531       0.028629       0.037935      -0.008297      -0.003265      -0.000608      -0.028816       0.004501      -0.017940       0.002060       0.015881              1.784294       1.378123      -0.144034       0.199691       1.735078      -0.546603       2.239682          -0.000003
          104              H      10.659102      20.859256      14.753312       0.126678       1.008685 0.73665582E+01  0.70974827E+02                                 1.670043                            1.594454      -1.030993       2.397690                    0.997420       3.446037       9.615398       0.491220       1.294168      -0.705630      -0.010450       0.004170       0.031803       0.033735      -0.005672      -0.003005       0.000859      -0.012769       0.024571      -0.012935       0.003723       0.009212              1.690899       1.359008      -0.062352      -0.178346       1.532681       0.127886       2.181009          -0.000046
          105              H      23.185913      23.364468      11.453828       0.131105       0.979245 0.67329498E+01  0.63250627E+02                                 1.617922                            1.510035      -0.930149       2.448072                    0.998802       3.315566       9.052002       0.513389       1.269989      -0.710952      -0.022697       0.000574      -0.039289       0.045377      -0.012452       0.019991      -0.003985      -0.011405       0.010751      -0.024851       0.000197       0.024654              1.662350       1.492873       0.162489       0.396209       1.520823       0.328824       1.973353           0.000162
          106              H      23.103556      25.546861      12.463456       0.125526       1.092741 0.73781093E+01  0.70412930E+02                                 1.704798                            1.553431      -0.881229       2.471455                    0.999289       3.246493       8.728540       0.523274       1.226506      -0.722287      -0.023263       0.034406      -0.020189       0.046179      -0.009888       0.017520      -0.001857      -0.007245       0.022651      -0.021557       0.000030       0.021527              1.787287       1.543469      -0.461814       0.150246       2.370004      -0.232994       1.448390          -0.000034
          107              H      19.049848      12.478545      15.510534       0.120449       1.038056 0.73686062E+01  0.71705189E+02                                 1.763778                            1.638802      -1.248980       2.295328                    0.994250       3.674341      10.641924       0.460513       1.366782      -0.689215      -0.009725       0.022111       0.030990       0.039292      -0.000193      -0.005100       0.005172      -0.013781       0.008598      -0.010497       0.000371       0.010126              1.849665       1.507513      -0.159208      -0.311877       1.830847       0.405100       2.210635           0.000062
          108              H      19.920892      13.529566      13.668644       0.115642       1.106243 0.81255951E+01  0.80129145E+02                                 1.767912                            1.668194      -1.032708       2.390292                    0.997186       3.538437       9.947259       0.483617       1.284308      -0.707880      -0.000293       0.037372       0.003084       0.037500       0.000540      -0.006715       0.002639      -0.024188       0.009249      -0.016071       0.004568       0.011503              1.814845       1.488498       0.078036      -0.158126       2.394592      -0.091396       1.561446          -0.000029
          109              H       6.739406       9.989728      12.008669       0.108018       1.208650 0.91625970E+01  0.91880575E+02                                 1.789240                            1.706695      -0.989918       2.402177                    0.998078       3.433894       9.321005       0.512362       1.192132      -0.730831       0.016667      -0.019934      -0.023656       0.035140      -0.003859      -0.010980       0.002163      -0.022021      -0.003876      -0.017848       0.004054       0.013793              1.802852       1.584067      -0.094064      -0.280339       1.760705       0.232679       2.063782           0.000069
          110              H       5.760878       8.892043      13.846011       0.121480       1.041863 0.74530529E+01  0.71408211E+02                                 1.657896                            1.566806      -0.875555       2.466941                    0.999320       3.294187       8.914954       0.517565       1.235171      -0.720006      -0.000535      -0.042308       0.002019       0.042360      -0.000163      -0.007898       0.005077      -0.029235      -0.008386      -0.017628       0.000173       0.017455              1.702343       1.366949       0.042067      -0.009613       2.220525      -0.167915       1.519556          -0.000014
          111              H       7.717936      14.139514      12.427073       0.112229       1.162897 0.85667697E+01  0.84266235E+02                                 1.729286                            1.638845      -0.873878       2.459612                    0.999084       3.316615       8.844987       0.529639       1.175682      -0.735180       0.003650       0.016442       0.031866       0.036043       0.010312      -0.000937       0.006232      -0.016609       0.027396      -0.018280       0.003949       0.014331              1.751771       1.441017       0.097482      -0.135374       1.648575       0.261138       2.165721           0.000047
          112              H       6.580276      11.147101      10.066725       0.108659       1.159837 0.86083928E+01  0.85641360E+02                                 1.787525                            1.688868      -0.989919       2.402879                    0.997884       3.513028       9.739005       0.495501       1.242511      -0.717781      -0.017881      -0.029126      -0.009136       0.035377       0.012157      -0.003429       0.008939      -0.011281       0.025475      -0.019828       0.004391       0.015437              1.820648       1.792524       0.540354      -0.038725       2.077911      -0.009915       1.591508           0.000050
          113              H       8.635044      15.212214      10.594279       0.104355       1.162984 0.83127784E+01  0.81769653E+02                                 1.770112                            1.641149      -1.002445       2.391774                    0.998257       3.489193       9.537546       0.512483       1.215013      -0.723675       0.011030       0.034536       0.002909       0.036372       0.008966      -0.000512       0.007166      -0.020649       0.008727      -0.015653       0.000005       0.015648              1.835784       1.562286       0.419860      -0.103903       2.409601       0.015154       1.535465           0.000056
          114              H       7.812858      12.107547       8.352176       0.112823       1.092702 0.79617090E+01  0.77365330E+02                                 1.696414                            1.607654      -0.893391       2.452500                    0.999044       3.337230       9.024367       0.517793       1.217335      -0.724365       0.004484      -0.019726      -0.033968       0.039535       0.007185      -0.002961       0.011464      -0.014782       0.012268      -0.015505      -0.001117       0.016623              1.726799       1.438543       0.043077      -0.171100       1.523031       0.269736       2.218822           0.000007
          115              H       7.236355      13.997472       4.875324       0.118143       1.003425 0.69148225E+01  0.66118167E+02                                 1.713665                            1.577714      -1.115596       2.356049                    0.996047       3.607887      10.301837       0.474526       1.349916      -0.692512       0.030179       0.022623       0.005619       0.038134       0.002861      -0.000915       0.006937      -0.010411      -0.034301      -0.013611       0.000222       0.013390              1.803407       2.275047       0.496822      -0.011108       1.777771      -0.019845       1.357405          -0.000071
          116              H      19.087547      14.893328       5.086800       0.116443       1.093417 0.80260379E+01  0.77618944E+02                                 1.653284                            1.581425      -0.872558       2.465616                    0.999199       3.245836       8.564326       0.542016       1.168496      -0.736801      -0.000040       0.037135       0.004570       0.037415       0.003539       0.000435       0.004599      -0.008871      -0.054124      -0.018699       0.003399       0.015300              1.660306       1.661805      -0.144979      -0.018545       2.023881       0.050274       1.295231           0.000024
          117              H      17.532511      11.261656       4.757079       0.112074       1.131000 0.81869798E+01  0.79509102E+02                                 1.688703                            1.594451      -0.868814       2.462964                    0.999099       3.257479       8.591852       0.541605       1.164475      -0.737995      -0.025865      -0.021142      -0.005165       0.033803       0.003766       0.000655       0.004123      -0.005059      -0.051009      -0.017597       0.004046       0.013551              1.719711       2.112970       0.271057      -0.071151       1.690222       0.041732       1.355941           0.000022
          118              H       5.686903      10.372873       4.541055       0.112754       1.090613 0.76026714E+01  0.73386845E+02                                 1.718356                            1.585955      -0.978688       2.416834                    0.997656       3.436778       9.411726       0.511455       1.240643      -0.717424       0.003601      -0.040629      -0.003789       0.040964       0.003570       0.001652       0.001889      -0.012667      -0.050778      -0.017148       0.001260       0.015888              1.781092       1.540268      -0.179919      -0.089183       2.420084       0.236987       1.382925           0.000145
          119              H      15.775073      12.080112       5.771256       0.110535       1.136754 0.83976121E+01  0.82600979E+02                                 1.732975                            1.644554      -0.850150       2.469359                    0.999227       3.386440       9.178922       0.515591       1.207735      -0.726633       0.000999      -0.035367       0.004805       0.035706       0.002224      -0.004180      -0.005674      -0.006045      -0.042286      -0.016018       0.003500       0.012518              1.766046       1.685033      -0.225719      -0.004748       2.108730      -0.226630       1.504374          -0.000010
          120              H      13.699371      13.089121       6.153277       0.117186       0.980332 0.69096498E+01  0.66119077E+02                                 1.687446                            1.577974      -1.240146       2.294081                    0.994879       3.667020      10.507201       0.473653       1.351372      -0.691668      -0.031562      -0.021128       0.010947       0.039527       0.000062      -0.006261      -0.002596      -0.009848      -0.024017      -0.011893       0.002458       0.009435              1.747558       2.106174       0.319614      -0.228130       1.669891      -0.234692       1.466609          -0.000037
          121              H      15.079920      16.549705       4.750257       0.120847       1.139178 0.82091603E+01  0.79767867E+02                                 1.697060                            1.597087      -0.941804       2.434238                    0.998853       3.232711       8.525146       0.540987       1.165171      -0.737983      -0.004215       0.038580      -0.012325       0.040720       0.004706      -0.003920      -0.011024      -0.012923      -0.028561      -0.014541      -0.003227       0.017768              1.736630       1.597367      -0.249947       0.043255       2.178758      -0.227534       1.433763           0.000141
          122              H      17.172373      15.560775       4.497850       0.107783       1.137424 0.82056965E+01  0.79504759E+02                                 1.671329                            1.576560      -0.932157       2.430474                    0.998611       3.270963       8.535840       0.556534       1.135892      -0.744758       0.025545       0.021810      -0.013903       0.036352       0.002344      -0.006084      -0.009478      -0.007119      -0.041153      -0.018182       0.002909       0.015272              1.703032       2.117627       0.214723      -0.216554       1.595064      -0.190302       1.396404           0.000013
          123              H      11.806525       8.207307       6.962799       0.114463       1.128676 0.80623648E+01  0.78551666E+02                                 1.726418                            1.611409      -0.983579       2.411050                    0.998281       3.372320       9.116876       0.520515       1.207759      -0.726149      -0.016020      -0.021090      -0.027270       0.038014       0.004922       0.008244       0.006702      -0.019638      -0.004025      -0.014382      -0.001739       0.016121              1.776616       1.547545       0.158817       0.399135       1.831350       0.315922       1.950954           0.000101
          124              H      12.847864       7.204501       8.775128       0.109040       1.209708 0.88446641E+01  0.88690803E+02                                 1.846313                            1.716375      -1.070813       2.367888                    0.996648       3.567412       9.966074       0.489029       1.249034      -0.716024       0.001531      -0.035554       0.002326       0.035663       0.002745       0.009006      -0.002187      -0.021608      -0.000226      -0.016336       0.005006       0.011330              1.902746       1.530333      -0.087522       0.172341       2.561125      -0.011452       1.616782           0.000071
          125              H      13.804058      10.728200      10.212257       0.097857       1.240095 0.94120270E+01  0.95873657E+02                                 1.872660                            1.767154      -1.164616       2.315261                    0.995116       3.694494      10.407796       0.483273       1.244220      -0.716603       0.013512       0.020415       0.022113       0.032989       0.000343       0.008911       0.002918      -0.022343       0.000163      -0.016156       0.003946       0.012210              1.913229       1.827057       0.232088       0.496246       1.791971       0.235460       2.120658           0.000064
          126              H      12.708279      11.775866       8.470421       0.122405       1.095897 0.79342157E+01  0.77121641E+02                                 1.712794                            1.615754      -0.871964       2.470630                    0.999280       3.292616       8.939152       0.510688       1.233894      -0.721078      -0.003665       0.041030      -0.000096       0.041193       0.000671       0.005921       0.004889      -0.027766      -0.012139      -0.015147      -0.002036       0.017183              1.751470       1.456278      -0.122118       0.115126       2.276901      -0.214796       1.521232           0.000050
          127              H      14.677888       6.513663       9.891632       0.116357       1.098179 0.79649979E+01  0.78619466E+02                                 1.790900                            1.673545      -1.286623       2.270182                    0.994100       3.695773      10.597850       0.470588       1.318623      -0.699069      -0.001847      -0.019636      -0.030730       0.036515      -0.007657       0.005590       0.002471      -0.015389       0.007404      -0.014314       0.004688       0.009626              1.854260       1.509563      -0.058811       0.140791       1.716939       0.402581       2.336277           0.000029
          128              H      15.812752       5.534086      11.678948       0.114465       1.042007 0.73998055E+01  0.71204714E+02                                 1.691759                            1.585028      -0.945826       2.430168                    0.998393       3.444731       9.530797       0.499957       1.273166      -0.710221       0.016701      -0.035127      -0.007173       0.039550      -0.008937       0.001380       0.009607      -0.017861       0.004432      -0.015123      -0.001601       0.016723              1.748917       1.529294      -0.427462       0.025457       2.204815      -0.002581       1.512641          -0.000009
          129              H      14.790955       8.618783      14.018830       0.113779       0.968589 0.68620278E+01  0.65717351E+02                                 1.693288                            1.588145      -1.185399       2.317808                    0.995288       3.687093      10.657482       0.464001       1.378350      -0.686505      -0.000029       0.016668       0.034510       0.038325      -0.005939       0.004000       0.009757      -0.014897       0.009750      -0.014438      -0.000099       0.014536              1.755059       1.394760      -0.009444       0.009515       1.570098       0.260132       2.300320           0.000040
          130              H      13.696571       9.640672      12.220145       0.115691       1.172269 0.89665561E+01  0.89767135E+02                                 1.783427                            1.713500      -0.951340       2.427955                    0.998532       3.407426       9.355901       0.498242       1.227931      -0.722719      -0.020026       0.031279       0.007182       0.037829      -0.013378       0.002855       0.005717      -0.012260       0.011958      -0.018095       0.004178       0.013917              1.790070       1.633003      -0.324771       0.031847       2.059928       0.013709       1.677279           0.000064
          131              H       9.624735       7.380119       3.429099       0.110256       1.197139 0.89215269E+01  0.89246913E+02                                 1.819591                            1.720442      -0.813431       2.499872                    0.999513       3.342834       9.189410       0.492130       1.244148      -0.720006      -0.032940      -0.007713       0.046104       0.057185       0.007323      -0.019684       0.002426      -0.011107       0.029540      -0.024703       0.002716       0.021988              1.832687       1.739424       0.153394      -0.400290       1.700896      -0.170682       2.057740          -0.000047
          132              H      17.130483      15.061631      22.198187       0.142482       0.924576 0.70000126E+01  0.67754421E+02                                 1.679536                            1.636909      -1.365657       2.252649                    0.992968       3.700692      10.953699       0.440845       1.435428      -0.675754       0.006402       0.018438      -0.025309       0.031961       0.005178       0.000290      -0.003138      -0.022521       0.026368      -0.016825       0.005383       0.011442              1.688652       1.407652       0.071997      -0.057347       1.746440      -0.199452       1.911864           0.000012
          133              H      17.161190      10.867130      21.450061       0.104112       1.226746 0.90550951E+01  0.91128607E+02                                 1.848229                            1.727664      -1.068134       2.371635                    0.997164       3.533430       9.815690       0.492366       1.236108      -0.719525       0.022771      -0.042563       0.024889       0.054311      -0.009845       0.008940      -0.005935      -0.024974       0.021853      -0.021153       0.002080       0.019073              1.880920       1.603535      -0.362985       0.173428       2.190319      -0.288614       1.848906          -0.000179
          134              H      15.758314      12.812229      18.355231       0.131181       1.037380 0.70047691E+01  0.67189964E+02                                 1.761318                            1.599466      -1.054816       2.400286                    0.997195       3.469439       9.919748       0.466239       1.369580      -0.690064      -0.011425       0.012532      -0.046611       0.049600      -0.007657       0.006785       0.000318      -0.012256       0.041591      -0.017981       0.002357       0.015624              1.865397       1.460231      -0.076269       0.305256       1.595425      -0.154097       2.540535          -0.000015
          135              H      15.621516      14.316857      20.285804       0.136220       0.976493 0.66955596E+01  0.63485514E+02                                 1.682548                            1.556624      -1.038636       2.399891                    0.997576       3.472553       9.862416       0.475999       1.357101      -0.691838      -0.017075       0.042226      -0.011580       0.046997      -0.014019       0.007465      -0.004946      -0.021533       0.020311      -0.021816       0.002539       0.019278              1.751566       1.471976      -0.426899       0.001261       2.323640       0.096224       1.459081           0.000223
          136              H       9.341364       1.977794       0.834535       0.141215       0.987231 0.69614257E+01  0.64607739E+02                                 1.512589                            1.449161      -0.856569       2.490029                    0.999565       2.993226       7.596795       0.583382       1.131271      -0.746956      -0.006022      -0.039483      -0.000167       0.039940       0.005473       0.000102      -0.003261      -0.030734       0.008255      -0.017710       0.001985       0.015725              1.521847       1.240310       0.142769      -0.014410       1.920465       0.145151       1.404766          -0.000042
          137              H       9.549352       2.847558       3.037982       0.108844       1.090946 0.75526851E+01  0.72593002E+02                                 1.704542                            1.570340      -0.858686       2.466989                    0.999211       3.373810       9.140658       0.520469       1.224384      -0.721690      -0.008020      -0.023959       0.029104       0.038541       0.008426       0.003027      -0.000587      -0.028570       0.004291      -0.017792       0.001919       0.015874              1.777567       1.373950       0.143150      -0.198463       1.728660      -0.543120       2.230093          -0.000003
          138              H      10.279410       4.956550       3.383620       0.125563       1.010470 0.73798812E+01  0.71111943E+02                                 1.669615                            1.593979      -1.025288       2.399469                    0.997513       3.447540       9.609862       0.492341       1.291063      -0.706286       0.010861       0.004340       0.032487       0.034528       0.005623       0.002916       0.000976      -0.012930       0.024338      -0.012899       0.003721       0.009178              1.690492       1.358649       0.062328       0.178305       1.532190       0.127902       2.180638          -0.000047
          139              H      11.711608       7.461762       0.084136       0.130868       0.981717 0.67545193E+01  0.63525196E+02                                 1.623015                            1.514250      -0.988354       2.421299                    0.998239       3.321630       9.083587       0.511591       1.273010      -0.710293       0.022590       0.000569      -0.039127       0.045184       0.012405      -0.020071      -0.003997      -0.011498       0.011239      -0.024934       0.000221       0.024713              1.667840       1.497368      -0.163532      -0.398629       1.525292       0.330810       1.980861           0.000162
          140              H      11.793967       9.644155       1.093764       0.124667       1.094170 0.73897128E+01  0.70555460E+02                                 1.706836                            1.555100      -0.885816       2.469702                    0.999247       3.248932       8.738717       0.522736       1.227215      -0.722141       0.023048       0.034918      -0.020242       0.046478       0.010015      -0.017623      -0.001764      -0.006992       0.022345      -0.021649       0.000041       0.021608              1.789545       1.545197       0.462719      -0.150518       2.373492      -0.233408       1.449946          -0.000034
          141              H       8.868168      18.966332       4.140842       0.120589       1.037257 0.73623868E+01  0.71630386E+02                                 1.763005                            1.638215      -1.246021       2.296561                    0.994305       3.673144      10.637805       0.460546       1.366956      -0.689185       0.009385       0.022363       0.031100       0.039438       0.000221       0.005176       0.005042      -0.013603       0.008393      -0.010443       0.000468       0.009975              1.848805       1.506953       0.159009       0.311519       1.830099       0.404611       2.209362           0.000061
          142              H       7.997128      20.017353       2.298952       0.115211       1.106169 0.81230366E+01  0.80084825E+02                                 1.766632                            1.666980      -1.029421       2.391152                    0.997231       3.537497       9.938249       0.484284       1.282844      -0.708195       0.000223       0.037344       0.003082       0.037471      -0.000502       0.006843       0.002709      -0.024466       0.008990      -0.016245       0.004537       0.011709              1.813524       1.487388      -0.077942       0.157894       2.392982      -0.091295       1.560203          -0.000029
          143              H       7.219610      16.477515       0.638977       0.108426       1.209797 0.91751385E+01  0.92049881E+02                                 1.791375                            1.708664      -0.994001       2.400425                    0.998049       3.435523       9.331631       0.511639       1.193252      -0.730563      -0.016668      -0.019746      -0.023819       0.035144       0.003824       0.010976       0.002261      -0.022035      -0.004587      -0.017826       0.003911       0.013915              1.805019       1.585806       0.094173       0.280878       1.762752       0.232988       2.066501           0.000069
          144              H       8.198133      15.379830       2.476319       0.121738       1.043538 0.74718395E+01  0.71676680E+02                                 1.664289                            1.572425      -0.893621       2.460072                    0.999149       3.298631       8.950186       0.514532       1.240920      -0.718735       0.000767      -0.042136       0.002143       0.042198       0.000269       0.008007       0.005085      -0.029399      -0.008729      -0.017753       0.000155       0.017598              1.709125       1.371514      -0.042379       0.009748       2.230667      -0.169090       1.525194          -0.000014
          145              H      20.200088      20.627301       1.057381       0.112731       1.163827 0.85758009E+01  0.84387584E+02                                 1.731214                            1.640491      -0.875739       2.459196                    0.999096       3.317082       8.851463       0.528930       1.176804      -0.734915      -0.003657       0.016167       0.031603       0.035686      -0.010465       0.000988       0.006216      -0.016811       0.027573      -0.018497       0.004099       0.014398              1.753798       1.442367      -0.097655       0.135562       1.650459       0.261768       2.168567           0.000047
          146              H      14.358238      27.049807      21.436417       0.108134       1.164578 0.86527356E+01  0.86211603E+02                                 1.794119                            1.694553      -0.997418       2.399530                    0.997840       3.520470       9.773783       0.493976       1.244481      -0.717344       0.018079      -0.029019      -0.009138       0.035390      -0.012182       0.003395       0.008995      -0.011573       0.025723      -0.019928       0.004341       0.015587              1.827595       1.799332      -0.543952       0.038962       2.086661      -0.009958       1.596791           0.000050
          147              H      26.262476      31.114920      21.963971       0.103942       1.161665 0.82993328E+01  0.81572805E+02                                 1.765605                            1.637368      -0.990903       2.396081                    0.998290       3.486843       9.515322       0.514426       1.211380      -0.724497      -0.011006       0.034816       0.002829       0.036624      -0.008922       0.000559       0.007282      -0.020604       0.008400      -0.015588      -0.000125       0.015713              1.830916       1.558603      -0.418004       0.103495       2.402201       0.015067       1.531943           0.000056
          148              H      13.125660      28.010253      19.721868       0.113010       1.091995 0.79552438E+01  0.77280828E+02                                 1.695047                            1.606516      -0.888510       2.454641                    0.999091       3.335845       9.017077       0.518251       1.216600      -0.724530      -0.004256      -0.019664      -0.033919       0.039437      -0.007207       0.003205       0.011332      -0.014659       0.011964      -0.015575      -0.000835       0.016410              1.725339       1.437554      -0.043033       0.170903       1.521857       0.269219       2.216606           0.000008
          149              C      19.860871      20.213987      18.350683       0.592069      25.312535 0.24642242E+03  0.50749895E+04                                 7.921007                            5.538282       0.032612       2.071143                    0.999608      22.068786      61.260009       0.637162       0.466768      -1.024444      -0.059329       0.017081       0.007356       0.062175       0.018270       0.018054      -0.056044      -0.065964       0.259220      -0.087794      -0.024713       0.112506              9.967693      15.050097      -1.749033      -1.378249       9.427765       2.444550       5.425217          -0.000769
          150              C      21.221874      19.657779      18.105098      -0.019750      35.687114 0.40453309E+03  0.92679181E+04                                 9.359386                            6.647343       0.084579       2.041320                    0.999370      26.536296      73.405599       0.652686       0.409613      -1.076999       0.036012      -0.015417      -0.007139       0.039818       0.010377       0.007161       0.006553       0.012562       0.004018      -0.013238      -0.003929       0.017167             11.829764      19.276887      -2.548614      -2.288108      10.877706       1.409983       5.334698           0.001335
          151              C      21.420090      18.374395      17.907265      -0.086762      33.035586 0.40255248E+03  0.93377288E+04                                 9.133460                            6.813110      -0.044754       1.971730                    0.999521      28.777978      83.751652       0.610644       0.432414      -1.048118       0.027073       0.007650      -0.011262       0.030303       0.022911       0.006359       0.002568       0.014708       0.042384      -0.031189       0.008801       0.022388             10.955311      17.229666      -1.874584      -1.262406      10.556283       0.861792       5.079983          -0.000354
          152              C       8.724379      17.826027      17.761733      -0.150313      34.839720 0.42852675E+03  0.10035269E+05                                 9.301646                            6.901585       0.154828       2.019500                    0.999744      29.383045      84.220649       0.627486       0.416822      -1.064275      -0.023684       0.013689       0.004980       0.027805      -0.002826       0.010146       0.010076      -0.046946      -0.066140      -0.030038      -0.006224       0.036262             11.400294      20.042180      -1.447500      -1.435231       9.106233       0.364262       5.052468           0.000216
          153              C       9.841100      18.673558      17.775376       0.081942      37.732007 0.39798062E+03  0.91119850E+04                                 9.916780                            6.688512      -0.103691       1.978608                    0.999334      26.291986      73.529279       0.634639       0.421530      -1.065628      -0.002501       0.006368       0.004894       0.008412      -0.006227      -0.005741      -0.009770       0.028626      -0.022420      -0.020763       0.000863       0.019900             13.525063      23.699372      -4.895613      -2.068517      11.405132       0.882958       5.470686          -0.001338
          154              C       9.648467      19.977174      17.955018      -0.156891      33.335892 0.40694594E+03  0.94294242E+04                                 9.013281                            6.731844       0.134978       2.011567                    0.999762      29.415804      84.507022       0.632987       0.417602      -1.061313      -0.026678      -0.000644       0.015093       0.030658       0.026866       0.004045       0.002542       0.020456      -0.029420      -0.023847      -0.010322       0.034168             10.758038      16.215337      -3.711052      -1.816360      10.887572       1.160946       5.171203           0.000166
          155              C      22.342782      20.516184      18.102824      -0.103304      35.213424 0.42803983E+03  0.10022162E+05                                 9.355190                            6.912774       0.098021       2.001639                    0.999717      29.121875      83.496119       0.624852       0.418651      -1.062990       0.009142      -0.027810       0.001990       0.029342       0.001299       0.006096       0.009212      -0.055540      -0.038353      -0.024716      -0.011291       0.036007             11.229062      17.278233      -1.775144      -1.876211      11.084690       1.263208       5.324265          -0.000540
          156              C      11.193727      18.048293      17.613927       0.076894      38.044886 0.40331313E+03  0.92627737E+04                                 9.951384                            6.722835      -0.084024       1.982425                    0.999381      26.440248      74.004442       0.634620       0.420237      -1.066686       0.004292      -0.001595       0.005284       0.006992      -0.001555      -0.002234       0.012239       0.018451      -0.039057      -0.021174       0.004826       0.016348             13.579868      23.477851      -5.567145      -2.193949      11.153766      -1.052141       6.107988           0.000250
          157              C      12.260195      18.817448      17.138674      -0.163794      35.614406 0.45030567E+03  0.10677219E+05                                 9.434619                            7.070064       0.242772       2.043596                    0.999766      29.849414      86.102119       0.620561       0.416266      -1.064589       0.025850      -0.012664       0.010195       0.030537      -0.005533       0.005994      -0.010318      -0.044939      -0.044944      -0.021254      -0.011899       0.033153             11.612308      19.039737      -2.897955      -1.852557       9.546408      -1.362175       6.250777          -0.000565
          158              C      13.520693      18.205010      16.924924      -0.089443      35.016542 0.43713401E+03  0.10338490E+05                                 9.512495                            7.108442      -0.060006       1.961132                    0.999451      29.272303      85.681977       0.597445       0.433477      -1.048740      -0.018720      -0.004524       0.026019       0.032371       0.022106      -0.003858       0.008658       0.014211       0.030740      -0.030458       0.011768       0.018690             11.683117      17.677160      -4.078047      -0.861579      11.391463      -1.568107       5.980730           0.000674
          159              C      13.734264      16.893104      17.200070      -0.018731      36.796271 0.41817851E+03  0.96888469E+04                                 9.656289                            6.815347      -0.074803       1.989703                    0.999143      26.948674      75.691927       0.634673       0.416529      -1.069343      -0.035206       0.022303       0.015970       0.044631       0.008749       0.000051       0.002083      -0.005547       0.020646      -0.012692       0.004533       0.008159             12.584732      19.696369      -5.148033      -2.543315      11.794365      -0.655877       6.263462           0.000651
          160              C      15.015700      16.255936      16.870349       0.585068      25.242232 0.25849672E+03  0.54125929E+04                                 8.051374                            5.742709      -0.205720       1.983194                    0.999356      22.829937      64.869338       0.611429       0.478420      -1.013466       0.060360      -0.003168      -0.022309       0.064429       0.031547       0.054171       0.010002      -0.013073       0.232972      -0.080529      -0.020824       0.101353             10.297594      14.868507      -3.828242      -2.718547      10.360766       0.187516       5.663510           0.003619
          161              C      12.704089      16.140505      17.741267      -0.100218      33.917937 0.42313239E+03  0.98813471E+04                                 9.143506                            6.884919       0.076947       1.996216                    0.999687      29.076972      83.330086       0.624329       0.420100      -1.061792      -0.010039       0.022572       0.003567       0.024960       0.005632       0.002232      -0.007974      -0.045152      -0.005463      -0.022870      -0.003403       0.026273             10.953788      17.086458      -3.197962      -1.650970       9.883858      -1.159705       5.891049           0.000850
          162              C      11.443591      16.762280      17.907265      -0.149269      35.048442 0.42432978E+03  0.99231987E+04                                 9.332272                            6.879212       0.065691       1.987102                    0.999728      29.588879      85.049175       0.626257       0.418220      -1.062245       0.032418      -0.002714      -0.002551       0.032631       0.028795      -0.012979      -0.013431       0.021829      -0.034715      -0.026427      -0.016345       0.042772             11.367149      17.607216      -4.754933      -1.001016      10.930211      -1.275613       5.564021          -0.000073
          163              C      16.442314      21.025583      16.360987       0.614759      24.629053 0.23948674E+03  0.49022313E+04                                 7.833986                            5.497157       0.046628       2.080230                    0.999430      21.817655      60.586855       0.632365       0.473180      -1.019882       0.034750      -0.026349       0.053662       0.069148       0.018803      -0.074752       0.013455       0.116769      -0.084611      -0.080134      -0.032814       0.112948              9.932930       7.158895      -1.848321       4.542440      11.043895      -2.138421      11.595999          -0.002249
          164              C      15.772284      21.721773      15.199004      -0.021089      37.755702 0.41275991E+03  0.94960119E+04                                 9.733616                            6.694524       0.036017       2.019136                    0.999340      26.732813      73.897865       0.653867       0.407168      -1.079532      -0.013859       0.021897      -0.038511       0.046418      -0.000370      -0.002231       0.005734       0.004866       0.008101      -0.007210       0.000381       0.006830             12.832382       9.406111      -3.192256       6.851348      13.718890      -4.841754      15.372145           0.006204
          165              C      15.724825      23.072415      15.112595      -0.109114      34.915212 0.41873891E+03  0.97791775E+04                                 9.357014                            6.874953      -0.010493       1.966190                    0.999663      29.367903      84.898359       0.619612       0.423280      -1.056984      -0.011250      -0.007291      -0.022337       0.026052       0.008965       0.006186       0.021565       0.006560       0.021905      -0.023169      -0.003640       0.026810             11.245331       8.034852      -2.245990       5.092251      13.178443      -3.105748      12.522697          -0.000523
          166              C      15.092483      23.674150      14.018830      -0.144233      35.583968 0.43392071E+03  0.10244324E+05                                 9.533830                            7.024504       0.013594       1.975609                    0.999454      29.895644      87.449721       0.608388       0.426434      -1.052967       0.007980      -0.023129       0.016848       0.029707      -0.008467      -0.010852      -0.006742      -0.040002      -0.060385      -0.028814      -0.003373       0.032187             11.489865       8.870828      -1.431771       6.104902      11.461125      -1.774424      14.137640           0.000314
          167              C      14.507601      22.935461      13.029667       0.074748      35.869808 0.39872203E+03  0.91549500E+04                                 9.604530                            6.720648      -0.122437       1.973418                    0.999450      26.513006      74.831790       0.627967       0.424799      -1.061046       0.009488      -0.001040      -0.005219       0.010878      -0.018527       0.000498      -0.001100       0.000163       0.052647      -0.027305       0.009592       0.017713             12.458739       9.335270      -2.416836       6.967783      12.140814      -3.951498      15.900134          -0.001206
          168              C      14.539705      21.597964      13.168377      -0.155467      35.222361 0.43465419E+03  0.10274882E+05                                 9.455745                            7.019891      -0.004528       1.964105                    0.999563      30.235418      88.751750       0.609432       0.425156      -1.052844       0.027230      -0.003516       0.024555       0.036835       0.012463       0.006599       0.026171      -0.007426       0.045907      -0.025743      -0.011133       0.036875             11.442227       8.941141      -2.290454       5.746741      12.236586      -3.893826      13.148953           0.000373
          169              C      15.181818      20.958775      14.225759      -0.106439      33.849908 0.41654169E+03  0.96994698E+04                                 9.139558                            6.820527       0.095888       2.002533                    0.999646      29.044338      83.401182       0.628070       0.418802      -1.061503       0.004741       0.022540      -0.013530       0.026713      -0.004448      -0.012325      -0.000271      -0.037661      -0.056323      -0.027425      -0.001342       0.028766             11.063570       8.868236      -2.112141       5.919256      10.834990      -3.252393      13.487485          -0.000493
          170              C      13.818028      23.627850      11.879054       0.074967      36.666142 0.42698208E+03  0.99623764E+04                                 9.755667                            6.963692      -0.127032       1.968042                    0.999400      26.867951      76.176160       0.616385       0.425893      -1.061505       0.005455       0.010221      -0.007119       0.013598       0.001776       0.021460      -0.007967      -0.007075       0.013487      -0.024313       0.001596       0.022716             12.549782       9.223202      -4.310340       5.489888      11.184256      -3.186800      17.241888          -0.000894
          171              C      13.205229      24.855591      12.026860      -0.148658      34.316645 0.45574979E+03  0.10907274E+05                                 9.363963                            7.250315      -0.108918       1.938435                    0.998328      30.305047      89.648696       0.591695       0.432532      -1.047817      -0.005861       0.010051      -0.028021       0.030341       0.007690      -0.000710       0.021802       0.007211       0.020841      -0.024759       0.001226       0.023533             10.937323       8.253820      -3.728838       3.555791      10.931064      -1.643930      13.627083           0.000257
          172              C      12.532406      25.450126      10.953561      -0.108203      34.223828 0.44439130E+03  0.10535686E+05                                 9.254269                            7.099219      -0.000673       1.966509                    0.999675      29.759060      86.733100       0.607466       0.425292      -1.055530       0.018849      -0.017669       0.006815       0.026719      -0.011102      -0.009935       0.011530      -0.031222      -0.039354      -0.021343      -0.008975       0.030318             10.858092       7.393064      -2.983331       3.389417       9.957274      -1.298268      15.223940          -0.000293
          173              C      12.508676      24.804645       9.723361      -0.033802      36.583465 0.43499869E+03  0.10156416E+05                                 9.539475                            6.905370       0.028970       2.012101                    0.999357      27.287256      76.396690       0.638170       0.411071      -1.075198       0.031810      -0.018478       0.035697       0.051260       0.001239       0.000043       0.004855       0.000261      -0.002653      -0.005286       0.000462       0.004824             11.862184       8.213726      -3.774940       4.465567      10.650732      -2.184260      16.722096           0.005728
          174              C      11.763267      25.423501       8.568200       0.624492      23.633716 0.23257411E+03  0.47361326E+04                                 7.612560                            5.429189      -0.031629       2.055751                    0.999346      21.801156      60.808374       0.632854       0.475269      -1.016579      -0.032781       0.032912      -0.051630       0.069451       0.056148      -0.058282      -0.006759       0.078961      -0.134030      -0.076845      -0.033840       0.110685              9.343199       6.472491      -2.676200       2.961368       9.661067      -0.475264      11.896040           0.000396
          175              C      13.136830      23.602865       9.552815      -0.107692      33.684882 0.45088168E+03  0.10746613E+05                                 9.222346                            7.193292       0.011742       1.974428                    0.999703      29.825902      87.644375       0.597136       0.430352      -1.050628       0.016810       0.014775       0.022842       0.031979       0.016029      -0.000427       0.016677       0.011593       0.029595      -0.027467       0.005015       0.022451             10.677753       7.559721      -3.144411       3.022395      10.156738      -1.818438      14.316801          -0.000155
          176              C      13.801277      22.986525      10.632936      -0.165262      34.036191 0.45863469E+03  0.10958718E+05                                 9.204131                            7.185388       0.104679       1.996634                    0.999586      30.400260      88.929025       0.607223       0.422148      -1.057562       0.001355       0.022295      -0.017371       0.028296      -0.024404      -0.004187       0.001547      -0.025298      -0.051438      -0.021018      -0.015271       0.036289             10.727291       7.399073      -2.344780       3.679746       8.875783      -1.430166      15.907018           0.000346
          177              C      17.767024      24.129721      20.019754       0.104964      25.621469 0.31453391E+03  0.68409133E+04                                 7.619069                            5.964862       0.398313       2.147930                    0.999745      25.695244      71.768582       0.663888       0.424194      -1.056033      -0.024861      -0.024680       0.033303       0.048335      -0.006854      -0.022579      -0.000890       0.046307       0.055839      -0.033854      -0.005298       0.039152              8.830743       5.674312       1.208949      -1.696847      12.303287       2.339487       8.514630          -0.001995
          178              C      17.737711      26.262756      21.290885       0.207269      34.117842 0.36926298E+03  0.83551581E+04                                 9.401112                            6.621761      -0.009900       2.026668                    0.999660      25.376665      72.161026       0.607917       0.445290      -1.043885      -0.009634      -0.037858       0.008536       0.039986       0.023609      -0.009613       0.007676      -0.067594      -0.026388      -0.040952      -0.005043       0.045994             11.735289       5.439238       2.295928       0.692414      18.041381       2.610142      11.725248           0.000042
          179              C      17.903823      26.729894      22.559743      -0.268047      36.041869 0.47922835E+03  0.11633961E+05                                 9.619388                            7.428069      -0.241725       1.892386                    0.997509      31.397712      94.068952       0.584360       0.431758      -1.046499      -0.008568       0.002857      -0.000177       0.009034      -0.006373      -0.003788      -0.027341       0.026080       0.008506      -0.035639       0.012726       0.022913             11.498422       5.732108       1.689183       0.832078      14.566615       5.203341      14.196544           0.000327
          180              C      11.281681      18.576783       0.036383       0.205913      33.875997 0.37304302E+03  0.84493682E+04                                 9.342899                            6.629472      -0.030538       2.016065                    0.999677      25.464373      72.089252       0.612083       0.441805      -1.047527      -0.002606      -0.005374       0.040177       0.040618      -0.003867       0.015664       0.011288      -0.028960       0.148146      -0.042898      -0.010895       0.053794             11.806446       5.217348       1.503259       0.695670      12.580154       4.564410      17.621836           0.000118
          181              C      11.121153      20.276589       1.830520       0.090393      26.787367 0.32071215E+03  0.70140287E+04                                 7.857904                            6.015816       0.257979       2.093033                    0.999750      26.178941      73.484416       0.661834       0.423160      -1.055963       0.015371      -0.025107       0.045232       0.053968      -0.017136       0.002483      -0.019158      -0.004272      -0.040635      -0.026135      -0.004158       0.030293              9.334843       5.100808      -1.792418       0.716166      11.319978       2.830860      11.583745           0.003398
          182              C      11.893084      19.208612       3.520057      -0.003458      31.401963 0.39876183E+03  0.92517680E+04                                 8.923963                            6.842176      -0.161839       1.939554                    0.998539      28.579169      83.885360       0.599637       0.440257      -1.040732      -0.037875       0.064097       0.000698       0.074455      -0.005500       0.002911      -0.021954      -0.024413       0.020859      -0.017350      -0.013237       0.030588             10.561191       5.815436      -1.581259       1.585860      11.337896       1.991669      14.530240           0.000739
          183              C      11.969858      18.362370       2.460401      -0.117858      31.847458 0.41946056E+03  0.97884916E+04                                 8.802283                            6.868135       0.299385       2.077465                    0.999180      28.970016      83.388288       0.622391       0.421714      -1.059234      -0.029630       0.006308      -0.046256       0.055293      -0.034057       0.030772      -0.032013      -0.081471       0.116599      -0.075785      -0.002314       0.078098             10.244901       5.960146      -2.615359       0.857336      12.537599       2.279087      12.236958           0.002176
          184              C      18.390994      28.933265      21.745673      -0.201136      31.595850 0.44806347E+03  0.10564456E+05                                 8.543041                            6.996093       0.262069       2.051032                    0.999756      29.594591      83.918711       0.634155       0.409641      -1.073556      -0.009682       0.011080      -0.037798       0.040561       0.012814      -0.006560       0.003532      -0.044972      -0.035573      -0.024218      -0.007662       0.031880              9.278285       4.832014       0.982585      -0.105599       9.490519       0.652479      13.512322          -0.000347
          185              C      18.215112      28.405697      20.433610      -0.026109      28.819145 0.38735396E+03  0.88689273E+04                                 8.234011                            6.636769       0.039391       2.003999                    0.999635      27.888974      79.746783       0.627345       0.426419      -1.055366      -0.000732      -0.014398       0.030099       0.033373       0.006783       0.004893      -0.004584      -0.015272       0.004855      -0.013599       0.003257       0.010342              9.012340       4.982710       1.583158      -0.283362       9.980557      -0.347107      12.073754          -0.000079
          186              C      17.835426      27.140755      20.217586      -0.192495      31.495720 0.44553693E+03  0.10575794E+05                                 8.698419                            7.101944       0.033644       1.985174                    0.998834      30.037343      87.764288       0.607820       0.424524      -1.055394       0.000882       0.030648      -0.002626       0.030773      -0.002838       0.008780       0.011466       0.025449       0.052180      -0.025461       0.001811       0.023650              9.414349       5.262764       1.728163       0.356747      12.445974      -1.415787      10.534310          -0.000223
          187              C      16.620989      24.097914      21.861644      -0.105434      30.135673 0.39316456E+03  0.90096781E+04                                 8.404941                            6.609349       0.403268       2.114042                    0.999743      28.285047      80.159953       0.641500       0.416653      -1.064543       0.040790       0.045585      -0.017362       0.063586       0.036813      -0.052926      -0.020999      -0.024025       0.070655      -0.065135      -0.011882       0.077017              9.597315       6.369240       0.705554      -2.374403      13.022037       2.865442       9.400668           0.001046
          188              C      16.577715      22.895858      21.299981      -0.022782      29.361217 0.36808087E+03  0.83238364E+04                                 8.315088                            6.424421       0.115113       2.020686                    0.999774      27.920497      79.438266       0.644124       0.420490      -1.058680       0.037436      -0.025824      -0.063072       0.077759       0.014587      -0.033056      -0.011980      -0.001861       0.080654      -0.035258      -0.014922       0.050180              9.641338       6.202299       2.251325      -1.597168      14.669112       1.612033       8.052602           0.000912
          189              C      18.585014      15.426906      18.084632       0.600318      23.983099 0.24357045E+03  0.50157797E+04                                 7.689463                            5.551517      -0.023059       2.052654                    0.999538      22.230512      62.276164       0.626848       0.474493      -1.017380      -0.028852       0.027973      -0.050993       0.064924       0.033347      -0.067404       0.013849       0.108978      -0.095206      -0.083127      -0.024686       0.107813              9.509158       5.960037      -1.681693       3.156658      11.509735      -1.656943      11.057702          -0.003170
          190              C      19.248065      14.698520      19.248889      -0.028419      36.841903 0.44292411E+03  0.10378633E+05                                 9.572577                            6.960041       0.038672       2.014026                    0.999270      27.305969      76.355117       0.637338       0.410134      -1.076808       0.022590      -0.028046       0.029602       0.046617      -0.001493       0.003513       0.010795      -0.006039       0.030257      -0.011361      -0.005260       0.016622             12.015320       7.501539      -2.112444       4.891159      13.810476      -4.036108      14.733946           0.005291
          191              C      19.354153      13.349658      19.312559      -0.092604      33.518326 0.42639022E+03  0.10066285E+05                                 9.297528                            7.076393      -0.286959       1.888906                    0.998644      29.689380      88.088512       0.589110       0.440401      -1.039983       0.018222       0.006798       0.019967       0.027874       0.010297      -0.016420       0.019719       0.020970       0.020107      -0.033463       0.008470       0.024993             11.084201       7.021274      -1.436873       4.038269      12.846660      -2.553528      13.384670          -0.000763
          192              C      19.898552      12.715991      20.399501      -0.150784      33.999443 0.44147735E+03  0.10464850E+05                                 9.246991                            7.082176       0.057539       1.991568                    0.999312      29.926404      87.635416       0.606492       0.426046      -1.053505      -0.002057       0.015253      -0.023065       0.027728      -0.007750      -0.005230       0.008589      -0.030188      -0.052910      -0.020391      -0.007425       0.027816             11.001322       7.853417      -1.094153       5.253263      10.696143      -1.860541      14.454407           0.000258
          193              C      20.420619      13.484935      21.445513       0.076370      36.465028 0.41230216E+03  0.95359499E+04                                 9.710163                            6.831456      -0.109387       1.975007                    0.999450      26.649938      75.224140       0.623901       0.424465      -1.062413       0.005104       0.004649      -0.010844       0.012855      -0.015083       0.007207      -0.004528       0.009847       0.049163      -0.024068       0.002488       0.021580             12.680723       8.870400      -2.888889       6.529242      12.860074      -4.304285      16.311695          -0.001765
          194              C      20.352221      14.828744      21.397760      -0.166664      33.284566 0.43973033E+03  0.10408423E+05                                 9.057477                            7.041874       0.055456       1.980025                    0.999639      30.327889      88.616651       0.611908       0.422884      -1.055944      -0.000833       0.006819      -0.033571       0.034267       0.016110       0.015868       0.021079       0.001428       0.037048      -0.023470      -0.013905       0.037374             10.512374       6.991803      -2.075748       3.706993      12.262592      -3.287071      12.282726           0.000387
          195              C      19.764549      15.497467      20.294900      -0.124863      33.725299 0.45761126E+03  0.10886802E+05                                 9.071350                            7.138832       0.176074       2.019554                    0.999715      29.700880      85.627268       0.616472       0.417627      -1.064441       0.016123      -0.019960       0.003378       0.025880      -0.004566      -0.000034      -0.000387      -0.043182      -0.069196      -0.023068      -0.010536       0.033604             10.482258       6.899880      -1.122054       3.761992      11.238474      -2.596035      13.308422          -0.001183
          196              C      21.026438      12.770487      22.634783       0.075035      36.982866 0.40889725E+03  0.94316052E+04                                 9.782219                            6.786814      -0.107171       1.974535                    0.999361      26.594802      74.811078       0.628616       0.422424      -1.064371       0.008549       0.001965       0.003841       0.009576       0.007164       0.019828      -0.008140      -0.006829       0.026055      -0.025499       0.003195       0.022304             12.915586       9.582189      -5.269349       5.991098      12.068012      -4.550849      17.096556          -0.001141
          197              C       7.688612      11.594346      22.514264      -0.156665      34.845926 0.41828264E+03  0.97673619E+04                                 9.325629                            6.849276       0.092123       1.997601                    0.999755      29.663872      85.791969       0.623660       0.420582      -1.058512       0.018257      -0.005946       0.029509       0.035206       0.011789       0.001516       0.021200      -0.014627       0.084474      -0.029733      -0.009131       0.038863             11.349065       8.734719      -4.707666       4.588779      11.749856      -3.170206      13.562620           0.000188
          198              C      14.031590       3.964122       1.159709      -0.161113      35.607920 0.45629760E+03  0.10874654E+05                                 9.450555                            7.145106       0.122142       2.001840                    0.999703      30.190477      87.823073       0.612545       0.419566      -1.060579       0.016630      -0.015272       0.010933       0.025086      -0.024787      -0.005141       0.010956      -0.044533      -0.024943      -0.029165      -0.011312       0.040477             11.276047       9.337495      -4.110294       4.762979       9.437550      -2.234417      15.053097           0.000311
          199              C       2.135726       1.558355       3.217623       0.626844      24.011425 0.22688836E+03  0.45881155E+04                                 7.703899                            5.355270      -0.001149       2.069265                    0.999513      21.554586      59.751679       0.639002       0.474004      -1.018084       0.034510      -0.027503       0.046717       0.064264       0.056176      -0.064535      -0.013610       0.068983      -0.131519      -0.078736      -0.034709       0.113445              9.761597       7.395955      -2.764148       4.167120       9.480193      -0.649227      12.408645          -0.000623
          200              C       1.411255       2.166372       2.057914      -0.023736      36.813723 0.39871257E+03  0.91082173E+04                                 9.584463                            6.599127       0.015124       2.017108                    0.999364      26.571322      73.572621       0.654618       0.409585      -1.076227      -0.012517       0.024811      -0.030558       0.041304       0.007738      -0.000964       0.004377       0.000634      -0.032087      -0.012376      -0.000952       0.013328             12.508695       9.878706      -4.381529       6.520144      10.689166      -2.710487      16.958212           0.005131
          201              C       1.313543       1.554005       0.870918      -0.102113      34.903677 0.41459552E+03  0.96601930E+04                                 9.348684                            6.837044      -0.001738       1.968655                    0.999635      29.278005      84.593378       0.621729       0.422808      -1.057079      -0.018880       0.028035      -0.011909       0.035836      -0.008582      -0.009767       0.002331      -0.021761      -0.069722      -0.026725       0.000624       0.026101             11.326345       8.018619      -3.316105       4.876008      10.858883      -1.859697      15.101531          -0.000665
          202              C      14.746289       3.359001       2.196624      -0.099240      33.667232 0.41509094E+03  0.96687875E+04                                 9.132159                            6.835202       0.008002       1.973446                    0.999638      29.141909      84.021522       0.622998       0.422076      -1.058175       0.005136      -0.007077      -0.029877       0.031130       0.011440      -0.004692       0.026812       0.004524       0.049302      -0.032617      -0.000470       0.033088             10.945532       9.246568      -4.326102       4.863344      10.142555      -2.467003      13.447472          -0.000352
          203              C      15.036634       4.311281       6.980991       0.592027      25.308327 0.24638837E+03  0.50740579E+04                                 7.920156                            5.537757       0.046419       2.075038                    0.999564      22.066440      61.249935       0.637224       0.466744      -1.024468       0.059861       0.018564       0.006602       0.063020      -0.018076      -0.017837      -0.055191      -0.067126       0.259144      -0.087848      -0.024089       0.111937              9.966485      15.047824       1.747455       1.377764       9.426808       2.444471       5.424823          -0.000739
          204              C      13.675631       3.755073       6.735406      -0.018130      35.633987 0.40382451E+03  0.92480877E+04                                 9.353077                            6.643592       0.078972       2.040016                    0.999359      26.508947      73.327534       0.652533       0.409868      -1.076778      -0.035854      -0.014847      -0.006780       0.039394      -0.010471      -0.006564       0.007221       0.011651       0.001854      -0.013112      -0.003939       0.017051             11.820808      19.258997       2.548176       2.286377      10.871730       1.409511       5.331697           0.001332
          205              C      20.456933      24.862182       6.537573      -0.085373      32.964851 0.40142331E+03  0.93046416E+04                                 9.120050                            6.803681      -0.041766       1.972934                    0.999528      28.739640      83.598602       0.611072       0.432431      -1.048148      -0.026165       0.007140      -0.010972       0.029257      -0.023468      -0.006745       0.002618       0.014462       0.040001      -0.031307       0.008328       0.022978             10.938039      17.198885       1.868006       1.259204      10.542551       0.860635       5.072680          -0.000350
          206              C      19.193643      24.313814       6.392041      -0.150785      34.854769 0.42875826E+03  0.10042024E+05                                 9.305417                            6.904711       0.153080       2.019133                    0.999745      29.386663      84.236021       0.627173       0.416975      -1.064180       0.024333       0.013350       0.004753       0.028158       0.002132      -0.010657       0.009687      -0.046984      -0.065669      -0.030195      -0.005863       0.036059             11.405477      20.054215       1.448534       1.435856       9.107506       0.364204       5.054711           0.000217
          207              C      11.097403       2.770852       6.405684       0.082548      37.724346 0.39788937E+03  0.91090939E+04                                 9.915056                            6.687361      -0.104454       1.978487                    0.999317      26.285626      73.500881       0.634768       0.421482      -1.065691       0.002571       0.005947       0.004906       0.008127       0.006762       0.005699      -0.009378       0.028298      -0.026041      -0.020633       0.000140       0.020493             13.523015      23.695994       4.897625       2.067916      11.403263       0.882883       5.469787          -0.001333
          208              C      11.290038       4.074468       6.585326      -0.153711      33.214917 0.40509249E+03  0.93756383E+04                                 8.993393                            6.718223       0.124571       2.009706                    0.999776      29.346712      84.255925       0.633393       0.417817      -1.061191       0.025723       0.000762       0.015390       0.029985      -0.027935      -0.003874       0.002226       0.022526      -0.030666      -0.025016      -0.010648       0.035664             10.732455      16.174502       3.697808       1.810897      10.862444       1.157494       5.160418           0.000166
          209              C      12.554724       4.613478       6.733132      -0.106780      35.358414 0.43029150E+03  0.10088369E+05                                 9.381660                            6.932628       0.094738       1.999854                    0.999689      29.191298      83.758270       0.623711       0.418856      -1.062832      -0.009519      -0.027920       0.001632       0.029543      -0.001865      -0.006137       0.008433      -0.054177      -0.036576      -0.024235      -0.010621       0.034856             11.261826      17.338767       1.780250       1.883850      11.107096       1.266179       5.339615          -0.000537
          210              C      16.724297      24.536080       6.244235       0.075752      38.038518 0.40329364E+03  0.92617599E+04                                 9.947900                            6.720776      -0.099229       1.977631                    0.999280      26.442585      73.996868       0.635017       0.419999      -1.066889      -0.003540      -0.002227       0.005299       0.006750       0.001921       0.002248       0.012389       0.019143      -0.038443      -0.021300       0.004592       0.016709             13.574714      23.471415       5.563789       2.193197      11.146956      -1.051167       6.105771           0.000255
          211              C       8.678309       2.914742       5.768982      -0.160874      35.519146 0.44882556E+03  0.10633799E+05                                 9.419250                            7.059224       0.247341       2.045736                    0.999771      29.801900      85.942801       0.620909       0.416359      -1.064486      -0.025426      -0.013195       0.010505       0.030511       0.005853      -0.005324      -0.011106      -0.044771      -0.043418      -0.020448      -0.012810       0.033258             11.590972      18.996215       2.892236       1.847362       9.536590      -1.361390       6.240110          -0.000567
          212              C       7.417811       2.302304       5.555232      -0.093318      35.186225 0.43981738E+03  0.10418455E+05                                 9.544086                            7.131594      -0.065268       1.958662                    0.999501      29.359429      86.020643       0.596270       0.433643      -1.048582       0.018762      -0.005528       0.026562       0.032986      -0.022122       0.003422       0.009113       0.013461       0.032203      -0.030616       0.011725       0.018891             11.724076      17.742975       4.102220       0.860556      11.430061      -1.572589       5.999193           0.000678
          213              C      14.183758      23.380891       5.830378      -0.017905      36.762106 0.41772933E+03  0.96756903E+04                                 9.649372                            6.810826      -0.071365       1.991037                    0.999135      26.936187      75.642291       0.635014       0.416424      -1.069427       0.034688       0.022363       0.015590       0.044118      -0.007706      -0.000529       0.002231      -0.005171       0.021328      -0.011724       0.003383       0.008341             12.575235      19.681315       5.144870       2.541058      11.785134      -0.654795       6.259256           0.000647
          214              C      12.902321      22.743723       5.500657       0.583847      25.269600 0.25877930E+03  0.54201139E+04                                 8.058194                            5.746651      -0.213052       1.980522                    0.999308      22.841824      64.917569       0.611077       0.478554      -1.013372      -0.061315      -0.003469      -0.022826       0.065518      -0.030807      -0.054506       0.010472      -0.013840       0.233907      -0.080256      -0.021565       0.101822             10.307514      14.883664       3.834184       2.721218      10.370983       0.187991       5.667894           0.003625
          215              C      15.213931      22.628292       6.371575      -0.098516      33.862121 0.42227172E+03  0.98562951E+04                                 9.134454                            6.878600       0.080152       1.997520                    0.999706      29.044293      83.217332       0.624518       0.420184      -1.061732       0.010982       0.022763       0.003109       0.025464      -0.005052      -0.002525      -0.007423      -0.044726      -0.006495      -0.022423      -0.003400       0.025824             10.941834      17.063091       3.194212       1.647765       9.876846      -1.159463       5.885565           0.000856
          216              C      16.474429      23.250067       6.537573      -0.152020      35.194630 0.42652711E+03  0.99883595E+04                                 9.362495                            6.901106       0.060441       1.984666                    0.999720      29.657138      85.328960       0.624650       0.418718      -1.061835      -0.032872      -0.001811      -0.002802       0.033041      -0.028458       0.011745      -0.013566       0.020913      -0.032227      -0.026693      -0.014819       0.041513             11.406083      17.671575       4.781800       1.000633      10.966133      -1.278246       5.580542          -0.000076
          217              C       4.496195       5.122877       4.991295       0.614354      24.656725 0.23981385E+03  0.49105312E+04                                 7.838256                            5.500055       0.043252       2.078842                    0.999538      21.835059      60.642219       0.632355       0.473033      -1.019976      -0.035127      -0.027250       0.054164       0.070073      -0.019326       0.075139       0.014075       0.116578      -0.086512      -0.081288      -0.032040       0.113328              9.938316       7.162441       1.849925      -4.545031      11.050298      -2.140221      11.602210          -0.002251
          218              C       5.166229       5.819067       3.829312      -0.020001      37.713492 0.41224309E+03  0.94810106E+04                                 9.726468                            6.690447       0.037126       2.019665                    0.999362      26.714018      73.830210       0.654059       0.407182      -1.079539       0.013605       0.021204      -0.037966       0.045564       0.000498       0.002214       0.005170       0.005936       0.007266      -0.007059       0.000751       0.006308             12.821457       9.397394       3.188703      -6.843245      13.710833      -4.836073      15.356144           0.006199
          219              C       5.213691       7.169709       3.742903      -0.109327      34.927966 0.41891460E+03  0.97844231E+04                                 9.358546                            6.875577      -0.010370       1.966166                    0.999656      29.377166      84.933404       0.619687       0.423179      -1.057034       0.011385      -0.007283      -0.021936       0.025765      -0.009089      -0.006912       0.021380       0.008069       0.020062      -0.023364      -0.003415       0.026779             11.247314       8.036373       2.244788      -5.093432      13.180645      -3.103474      12.524922          -0.000516
          220              C       5.846035       7.771444       2.649138      -0.144862      35.638005 0.43474238E+03  0.10268698E+05                                 9.545709                            7.033326       0.010011       1.974155                    0.999443      29.915783      87.533189       0.607718       0.426698      -1.052792      -0.008857      -0.022101       0.017440       0.029514       0.009143       0.010911      -0.007200      -0.039197      -0.062316      -0.029358      -0.003092       0.032450             11.505440       8.885876       1.434659      -6.117710      11.467958      -1.778048      14.162488           0.000312
          221              C       6.430917       7.032755       1.659975       0.076225      35.830091 0.39821120E+03  0.91400838E+04                                 9.597975                            6.716428      -0.116709       1.975327                    0.999481      26.492417      74.755315       0.628167       0.424810      -1.061063      -0.009710      -0.000796      -0.004431       0.010703       0.018835      -0.000906      -0.000705       0.000637       0.051277      -0.027385       0.010106       0.017279             12.450129       9.329891       2.416778      -6.962819      12.132188      -3.950637      15.888308          -0.001200
          222              C       6.398810       5.695258       1.798685      -0.155751      35.204448 0.43445593E+03  0.10267832E+05                                 9.448544                            7.015512      -0.010522       1.962138                    0.999551      30.226792      88.682595       0.610055       0.424819      -1.053175      -0.028188      -0.004021       0.025246       0.038054      -0.011680      -0.006732       0.026219      -0.006358       0.044794      -0.025303      -0.011146       0.036449             11.432509       8.933593       2.288685      -5.740521      12.227625      -3.890384      13.136309           0.000370
          223              C       5.756694       5.056069       2.856067      -0.107895      33.868866 0.41688481E+03  0.97090495E+04                                 9.140274                            6.821309       0.095101       2.002147                    0.999631      29.058536      83.437317       0.628340       0.418553      -1.061705      -0.004247       0.023260      -0.013335       0.027146       0.004415       0.012164       0.000310      -0.036969      -0.056786      -0.027198      -0.001340       0.028537             11.063927       8.868047       2.112191      -5.918518      10.837566      -3.252191      13.486169          -0.000488
          224              C       7.120493       7.725144       0.509362       0.076435      36.611142 0.42624286E+03  0.99406152E+04                                 9.745384                            6.956975      -0.127318       1.968344                    0.999414      26.843986      76.085781       0.616787       0.425809      -1.061580      -0.005042       0.010754      -0.007532       0.014064      -0.001866      -0.021569      -0.007037      -0.008497       0.011274      -0.024599       0.002654       0.021945             12.535486       9.213341       4.304812      -5.482214      11.172060      -3.181494      17.221058          -0.000910
          225              C       7.733294       8.952885       0.657168      -0.151351      34.493198 0.45870759E+03  0.10997696E+05                                 9.402686                            7.279881      -0.121763       1.933429                    0.998307      30.398243      90.054648       0.589653       0.433255      -1.047202       0.005292       0.010562      -0.027839       0.030242      -0.008874       0.000707       0.020978       0.007527       0.021573      -0.024679       0.001595       0.023084             10.984345       8.291972       3.749689      -3.574662      10.979776      -1.659880      13.681288           0.000260
          226              C      15.385612      18.962339      22.323253      -0.106203      34.138321 0.44294270E+03  0.10492740E+05                                 9.237984                            7.086648       0.006526       1.969154                    0.999656      29.716541      86.572770       0.608134       0.425173      -1.055607      -0.018110      -0.017406       0.007321       0.026164       0.010850       0.009787       0.011502      -0.032439      -0.039079      -0.021394      -0.009124       0.030518             10.838065       7.380905       2.980475      -3.380070       9.945670      -1.293905      15.187622          -0.000307
          227              C      15.409343      18.316858      21.093053      -0.033655      36.568049 0.43487257E+03  0.10152018E+05                                 9.534076                            6.902479       0.026000       2.011054                    0.999313      27.282180      76.359398       0.638611       0.410846      -1.075421      -0.032718      -0.019618       0.035335       0.051999      -0.000872      -0.000589       0.005135      -0.000914      -0.004079      -0.005397       0.000011       0.005387             11.854082       8.207889       3.771014      -4.461107      10.643324      -2.179952      16.711033           0.005733
          228              C      16.154755      18.935714      19.937892       0.625349      23.605238 0.23227540E+03  0.47284482E+04                                 7.606895                            5.425993      -0.029843       2.056802                    0.999357      21.783832      60.746324       0.633001       0.475320      -1.016569       0.033093       0.031556      -0.052332       0.069495      -0.056243       0.057684      -0.006764       0.079922      -0.136945      -0.076816      -0.034191       0.111007              9.335275       6.467313       2.673442      -2.957665       9.653888      -0.473663      11.884624           0.000365
          229              C      14.781187      17.115078      20.922507      -0.108682      33.725952 0.45159014E+03  0.10768433E+05                                 9.233013                            7.202265       0.007533       1.973132                    0.999688      29.849956      87.754046       0.596311       0.430750      -1.050316      -0.016919       0.014166       0.021926       0.031107      -0.016343       0.000905       0.017377       0.010919       0.030245      -0.028202       0.005191       0.023011             10.689722       7.568633       3.148095      -3.026174      10.167994      -1.821940      14.332539          -0.000165
          230              C      14.116737      16.498738      22.002628      -0.164309      33.991185 0.45789702E+03  0.10936687E+05                                 9.196407                            7.180078       0.106947       1.997590                    0.999578      30.374795      88.836569       0.607388       0.422203      -1.057528      -0.001106       0.022190      -0.019278       0.029415       0.024692       0.004003       0.001417      -0.025521      -0.050678      -0.021126      -0.015318       0.036444             10.716853       7.392230       2.342863      -3.673488       8.869989      -1.425926      15.888341           0.000348
          231              C      17.130486       8.227015       8.650062       0.105990      25.625870 0.31465019E+03  0.68440129E+04                                 7.620127                            5.966464       0.400524       2.148382                    0.999754      25.695916      71.771335       0.663722       0.424265      -1.055998       0.024529      -0.025877       0.033069       0.048630       0.006260       0.023827      -0.001338       0.046398       0.056912      -0.033991      -0.006462       0.040454              8.831539       5.674634      -1.209126       1.696071      12.305679       2.339870       8.514304          -0.001988
          232              C      17.159802      10.360050       9.921193       0.207967      34.102852 0.36907959E+03  0.83498756E+04                                 9.398935                            6.620309      -0.011254       2.026483                    0.999715      25.367721      72.127997       0.607965       0.445315      -1.043882       0.008987      -0.036739       0.008495       0.038765      -0.023413       0.010166       0.007396      -0.066913      -0.023639      -0.041185      -0.003903       0.045087             11.732469       5.437994      -2.295317      -0.692252      18.035654       2.608127      11.723759           0.000043
          233              C      16.993689      10.827188      11.190051      -0.269840      36.033401 0.47908807E+03  0.11628904E+05                                 9.615209                            7.424914      -0.236701       1.894000                    0.997447      31.391445      94.022335       0.584768       0.431518      -1.046716       0.008555       0.003954      -0.000657       0.009447       0.006159       0.004202      -0.026388       0.026983       0.008031      -0.035056       0.013326       0.021730             11.492989       5.729659      -1.688066      -0.831568      14.557659       5.199681      14.191648           0.000323
          234              C      16.636340      12.088996      11.406075       0.205342      33.901753 0.37335340E+03  0.84583817E+04                                 9.348637                            6.633071      -0.031596       2.015393                    0.999657      25.475086      72.134305       0.611785       0.441917      -1.047432       0.002294      -0.006423       0.041580       0.042136       0.003147      -0.015412       0.012433      -0.030024       0.145739      -0.042767      -0.010641       0.053408             11.814195       5.220132      -1.503752      -0.696219      12.586497       4.567537      17.635957           0.000120
          235              C      16.796868      13.788802      13.200212       0.090629      26.779332 0.32057833E+03  0.70105371E+04                                 7.858149                            6.016143       0.254612       2.092258                    0.999746      26.171429      73.466067       0.661539       0.423383      -1.055799      -0.015724      -0.025277       0.043773       0.052936       0.017131      -0.003089      -0.018478      -0.004220      -0.042753      -0.025649      -0.004720       0.030369              9.335258       5.101102       1.792497      -0.715494      11.321335       2.832651      11.583337           0.003399
          236              C      16.024934      12.720825      14.889749       0.000210      31.287729 0.39682891E+03  0.91957885E+04                                 8.903337                            6.825852      -0.160684       1.940549                    0.998548      28.512151      83.639343       0.600314       0.440293      -1.040706       0.038204       0.063706       0.000886       0.074288       0.006257      -0.003449      -0.021568      -0.026846       0.021092      -0.018501      -0.012584       0.031086             10.536210       5.802230       1.576936      -1.584167      11.305514       1.983126      14.500885           0.000738
          237              C      15.948159      11.874583      13.830093      -0.120799      31.923913 0.42078794E+03  0.98275914E+04                                 8.817024                            6.879091       0.293484       2.075346                    0.999172      29.014525      83.561077       0.621859       0.421726      -1.059187       0.028738       0.007109      -0.047226       0.055738       0.032916      -0.029898      -0.031920      -0.081347       0.114952      -0.074619      -0.002387       0.077006             10.262957       5.969399       2.619287      -0.858877      12.557399       2.284852      12.262074           0.002176
          238              C      16.506522      13.030559      10.375981      -0.198592      31.531413 0.44686592E+03  0.10529086E+05                                 8.532293                            6.987206       0.229256       2.043116                    0.999861      29.554110      83.773278       0.634500       0.409695      -1.073529       0.010352       0.010135      -0.036898       0.039640      -0.013866       0.006829       0.002944      -0.046135      -0.034843      -0.025129      -0.007616       0.032745              9.266665       4.825917      -0.981265       0.104978       9.479294       0.651455      13.494785          -0.000336
          239              C      16.682406      12.502991       9.063918      -0.026528      28.793819 0.38688631E+03  0.88550357E+04                                 8.226282                            6.629297       0.044554       2.005796                    0.999643      27.875891      79.680075       0.628227       0.425974      -1.055702       0.000651      -0.014806       0.030092       0.033544      -0.006966      -0.004919      -0.005021      -0.016200       0.005116      -0.014147       0.003123       0.011024              9.004613       4.977433      -1.581771       0.283948       9.971362      -0.350873      12.065045          -0.000080
          240              C      17.062090      11.238049       8.847894      -0.194921      31.544100 0.44642932E+03  0.10602126E+05                                 8.706240                            7.107959       0.032786       1.984541                    0.998889      30.068018      87.871109       0.607711       0.424393      -1.055490      -0.000671       0.031984      -0.002643       0.032100       0.003224      -0.008957       0.012435       0.026755       0.051955      -0.026672       0.002585       0.024088              9.423087       5.267022      -1.729902      -0.356651      12.458811      -1.419169      10.543428          -0.000214
          241              C      18.276519       8.195208      10.491952      -0.107305      30.215253 0.39452310E+03  0.90493936E+04                                 8.423009                            6.624444       0.401185       2.112652                    0.999732      28.330579      80.349822       0.640179       0.417117      -1.064155      -0.040068       0.044542      -0.016876       0.062243      -0.036128       0.052056      -0.020887      -0.025328       0.071532      -0.064621      -0.011350       0.075971              9.617955       6.381566      -0.709038       2.376331      13.056274       2.871440       9.416025           0.001043
          242              C       4.360791       6.993152       9.930289      -0.023879      29.362458 0.36815066E+03  0.83259327E+04                                 8.315447                            6.425440       0.113560       2.020364                    0.999775      27.924764      79.456723       0.644002       0.420544      -1.058631      -0.037788      -0.025348      -0.063233       0.077903      -0.013209       0.032257      -0.011381      -0.002118       0.080712      -0.034180      -0.014726       0.048906              9.640944       6.202564      -2.250937       1.596982      14.667495       1.611761       8.052773           0.000914
          243              C       9.333003      21.914693       6.714940       0.602862      23.918134 0.24277829E+03  0.49955261E+04                                 7.677655                            5.543453      -0.020232       2.054291                    0.999517      22.191892      62.148717       0.627123       0.474659      -1.017264       0.028446       0.028255      -0.051037       0.064902      -0.033783       0.066689       0.013234       0.107997      -0.094484      -0.082289      -0.024772       0.107061              9.494264       5.951258       1.678807      -3.150377      11.492446      -1.653799      11.039089          -0.003192
          244              C       8.669949      21.186307       7.879197      -0.030501      36.961519 0.44457282E+03  0.10427682E+05                                 9.593845                            6.973496       0.047125       2.015960                    0.999382      27.360789      76.564307       0.636608       0.410194      -1.076693      -0.023126      -0.028087       0.030840       0.047695       0.001135      -0.003066       0.011716      -0.006370       0.027869      -0.011130      -0.005832       0.016963             12.045104       7.519343       2.120739      -4.905959      13.842447      -4.052329      14.773522           0.005292
          245              C       8.563860      19.837445       7.942867      -0.090816      33.450211 0.42527956E+03  0.10033760E+05                                 9.285972                            7.067580      -0.288997       1.888686                    0.998714      29.652699      87.958943       0.589412       0.440452      -1.039928      -0.019118       0.006498       0.019979       0.028406      -0.009576       0.016588       0.019446       0.020220       0.019173      -0.032719       0.007703       0.025016             11.070269       7.012957       1.434951      -4.033226      12.829683      -2.549562      13.368168          -0.000767
          246              C       8.019457      19.203778       9.029809      -0.151928      34.060316 0.44243271E+03  0.10493714E+05                                 9.259181                            7.090653       0.058648       1.991575                    0.999262      29.960307      87.775698       0.605993       0.426144      -1.053389       0.001934       0.016002      -0.021696       0.027028       0.007803       0.005118       0.008853      -0.029907      -0.053541      -0.020574      -0.007333       0.027908             11.017199       7.864809       1.097172      -5.262476      10.710593      -1.865638      14.476196           0.000260
          247              C      21.456391      19.972722      10.075821       0.075660      36.460545 0.41222748E+03  0.95335609E+04                                 9.708400                            6.829945      -0.107731       1.975445                    0.999446      26.648178      75.210632       0.624107       0.424354      -1.062508      -0.006156       0.004330      -0.011056       0.013375       0.015524      -0.007201      -0.004077       0.011445       0.048584      -0.024658       0.003224       0.021434             12.679112       8.869804       2.888659      -6.529281      12.856786      -4.304127      16.310746          -0.001768
          248              C      21.524791      21.316531      10.028068      -0.165244      33.270910 0.43950625E+03  0.10402344E+05                                 9.058234                            7.042766       0.056656       1.980574                    0.999676      30.314015      88.588143       0.611487       0.423207      -1.055687       0.000452       0.006906      -0.033379       0.034089      -0.016057      -0.016279       0.020628      -0.000271       0.040102      -0.023298      -0.014338       0.037636             10.513027       6.992924       2.075275      -3.707624      12.261831      -3.286284      12.284326           0.000388
          249              C      22.112466      21.985254       8.925208      -0.125013      33.726864 0.45766755E+03  0.10888895E+05                                 9.074843                            7.142644       0.174649       2.019229                    0.999695      29.699944      85.638292       0.615848       0.418022      -1.064149      -0.015217      -0.019753       0.003428       0.025169       0.004548       0.000713      -0.000723      -0.044111      -0.069926      -0.023365      -0.010816       0.034181             10.485840       6.903993       1.122264      -3.764507      11.237272      -2.596772      13.316255          -0.001186
          250              C      20.850569      19.258274      11.265091       0.075899      36.954528 0.40850750E+03  0.94204867E+04                                 9.778178                            6.783979      -0.113969       1.972646                    0.999397      26.582469      74.770987       0.628684       0.422474      -1.064327      -0.008447       0.002976       0.005602       0.010564      -0.007048      -0.020864      -0.008229      -0.005024       0.026130      -0.025938       0.002418       0.023519             12.910469       9.579027       5.266432      -5.990091      12.061330      -4.549762      17.091051          -0.001143
          251              C      20.229392      18.082133      11.144572      -0.156336      34.866319 0.41860364E+03  0.97765214E+04                                 9.328858                            6.851810       0.088635       1.996420                    0.999760      29.674028      85.822592       0.623571       0.420571      -1.058542      -0.018117      -0.006396       0.027926       0.033897      -0.011389      -0.001616       0.020704      -0.013364       0.083345      -0.028883      -0.009198       0.038081             11.353324       8.739068       4.710844      -4.591804      11.754922      -3.174225      13.565983           0.000187
          252              C      20.865923      19.866828      12.529401      -0.163216      35.678389 0.45744963E+03  0.10908913E+05                                 9.463931                            7.155533       0.123628       2.001939                    0.999704      30.223816      87.945596       0.611922       0.419732      -1.060481      -0.015954      -0.015100       0.011398       0.024748       0.024385       0.005203       0.010798      -0.043261      -0.026055      -0.028259      -0.011635       0.039894             11.292690       9.350216       4.112844      -4.773990       9.445131      -2.239297      15.082724           0.000309
          253              C      18.802779      17.461061      14.587315       0.625031      24.040570 0.22721620E+03  0.45963825E+04                                 7.709545                            5.359033      -0.003139       2.068214                    0.999495      21.570834      59.806462       0.638799       0.473985      -1.018099      -0.034220      -0.027949       0.046751       0.064326      -0.056463       0.064259      -0.014003       0.069828      -0.132086      -0.078436      -0.035428       0.113864              9.768638       7.401340       2.766320      -4.170816       9.486260      -0.649755      12.418315          -0.000624
          254              C      19.527253      18.069078      13.427606      -0.022268      36.786003 0.39835944E+03  0.90986523E+04                                 9.582846                            6.598602       0.013901       2.016878                    0.999401      26.555177      73.535529       0.654251       0.409883      -1.075970       0.011845       0.025071      -0.029983       0.040839      -0.007468      -0.000692       0.003509       0.000145      -0.031807      -0.011401      -0.001742       0.013143             12.505415       9.875903       4.380042      -6.517224      10.687236      -2.707820      16.953106           0.005134
          255              C      19.624966      17.456711      12.240610      -0.102290      34.884141 0.41435513E+03  0.96526764E+04                                 9.341240                            6.831563       0.006072       1.970964                    0.999603      29.274299      84.559520       0.622490       0.422375      -1.057406       0.019455       0.028599      -0.011663       0.036502       0.008575       0.008989       0.002387      -0.021394      -0.069286      -0.026098       0.000256       0.025842             11.316556       8.011685       3.314665      -4.869362      10.854131      -1.856687      15.083852          -0.000667
          256              C      20.151221      19.261707      13.566316      -0.099104      33.655175 0.41492005E+03  0.96637351E+04                                 9.128717                            6.832776       0.007460       1.973308                    0.999646      29.138166      84.003878       0.623253       0.421950      -1.058263      -0.003760      -0.005996      -0.030127       0.030947      -0.011758       0.004337       0.026504       0.004505       0.051028      -0.032567      -0.000632       0.033199             10.940567       9.241099       4.322017      -4.859866      10.136965      -2.462740      13.443637          -0.000352
          257              C      12.881380      27.494131      15.758393       0.592006      25.308351 0.24638929E+03  0.50740707E+04                                 7.920106                            5.537732       0.046487       2.075060                    0.999564      22.066359      61.249243       0.637233       0.466738      -1.024473      -0.059861      -0.018568      -0.006600       0.063021      -0.018075      -0.017833      -0.055179      -0.067118       0.259080      -0.087832      -0.024079       0.111911              9.966418      15.047753       1.747489       1.377784       9.426720       2.444440       5.424782          -0.000776
          258              C      14.242383      28.050339      16.003978      -0.018131      35.633965 0.40382480E+03  0.92480929E+04                                 9.353058                            6.643586       0.078970       2.040014                    0.999359      26.508969      73.327510       0.652535       0.409867      -1.076779       0.035851       0.014845       0.006782       0.039391      -0.010471      -0.006561       0.007222       0.011647       0.001827      -0.013109      -0.003941       0.017050             11.820773      19.258904       2.548206       2.286384      10.871718       1.409511       5.331695           0.001337
          259              C       7.461081       6.943230      16.201811      -0.085371      32.964758 0.40142263E+03  0.93046217E+04                                 9.120040                            6.803680      -0.041792       1.972928                    0.999528      28.739548      83.598311       0.611071       0.432431      -1.048148       0.026163      -0.007142       0.010972       0.029256      -0.023467      -0.006739       0.002613       0.014467       0.040000      -0.031306       0.008335       0.022972             10.938017      17.198809       1.868021       1.259211      10.542559       0.860637       5.072684          -0.000355
          260              C       8.724371       7.491598      16.347343      -0.150783      34.854703 0.42875779E+03  0.10042011E+05                                 9.305404                            6.904708       0.153094       2.019137                    0.999745      29.386642      84.235948       0.627173       0.416975      -1.064180      -0.024334      -0.013348      -0.004752       0.028158       0.002130      -0.010656       0.009685      -0.046985      -0.065671      -0.030195      -0.005864       0.036059             11.405448      20.054131       1.448534       1.435857       9.107505       0.364204       5.054709           0.000217
          261              C      16.820611      29.034560      16.333700       0.082545      37.724510 0.39789132E+03  0.91091502E+04                                 9.915081                            6.687376      -0.104458       1.978484                    0.999317      26.285707      73.501167       0.634767       0.421481      -1.065691      -0.002571      -0.005948      -0.004903       0.008126       0.006761       0.005699      -0.009379       0.028296      -0.026045      -0.020634       0.000141       0.020492             13.523040      23.696018       4.897656       2.067924      11.403300       0.882887       5.469801          -0.001344
          262              C      16.627976      27.730944      16.154058      -0.153708      33.214847 0.40509154E+03  0.93756093E+04                                 8.993371                            6.718210       0.124580       2.009709                    0.999776      29.346692      84.255792       0.633395       0.417816      -1.061192      -0.025724      -0.000761      -0.015384       0.029983      -0.027934      -0.003875       0.002225       0.022531      -0.030665      -0.025017      -0.010647       0.035664             10.732423      16.174428       3.697806       1.810893      10.862429       1.157493       5.160411           0.000167
          263              C      15.363290      27.191934      16.006252      -0.106793      35.358633 0.43029536E+03  0.10088481E+05                                 9.381694                            6.932658       0.094748       1.999857                    0.999689      29.191433      83.758730       0.623710       0.418855      -1.062832       0.009517       0.027920      -0.001626       0.029542      -0.001861      -0.006135       0.008431      -0.054179      -0.036577      -0.024234      -0.010621       0.034856             11.261858      17.338807       1.780280       1.883864      11.107129       1.266185       5.339639          -0.000543
          264              C      11.193717       7.269332      16.495149       0.075746      38.038904 0.40329830E+03  0.92618947E+04                                 9.947957                            6.720810      -0.099233       1.977627                    0.999280      26.442776      73.997534       0.635016       0.419999      -1.066889       0.003540       0.002228      -0.005299       0.006751       0.001924       0.002248       0.012385       0.019145      -0.038458      -0.021300       0.004587       0.016713             13.574786      23.471520       5.563845       2.193203      11.147034      -1.051174       6.105804           0.000248
          265              C      19.239705      28.890670      16.970402      -0.160870      35.519209 0.44882753E+03  0.10633857E+05                                 9.419252                            7.059235       0.247347       2.045736                    0.999771      29.801987      85.943101       0.620909       0.416358      -1.064486       0.025426       0.013193      -0.010503       0.030510       0.005851      -0.005322      -0.011110      -0.044773      -0.043429      -0.020448      -0.012813       0.033261             11.590952      18.996131       2.892223       1.847351       9.536607      -1.361400       6.240118          -0.000564
          266              C      13.520682       7.112615      17.184152      -0.093306      35.185978 0.43981494E+03  0.10418380E+05                                 9.544037                            7.131572      -0.065261       1.958666                    0.999501      29.359267      86.020017       0.596272       0.433642      -1.048582      -0.018760       0.005528      -0.026565       0.032988      -0.022124       0.003420       0.009110       0.013466       0.032198      -0.030616       0.011723       0.018893             11.723989      17.742773       4.102179       0.860541      11.430024      -1.572587       5.999169           0.000674
          267              C      13.734256       8.424521      16.909006      -0.017909      36.762316 0.41773259E+03  0.96757827E+04                                 9.649391                            6.810843      -0.071366       1.991033                    0.999136      26.936327      75.642700       0.635015       0.416423      -1.069428      -0.034688      -0.022365      -0.015595       0.044120      -0.007707      -0.000531       0.002229      -0.005171       0.021322      -0.011723       0.003385       0.008338             12.575249      19.681300       5.144900       2.541058      11.785177      -0.654791       6.259269           0.000650
          268              C      15.015693       9.061689      17.238727       0.583837      25.269679 0.25878045E+03  0.54201293E+04                                 8.058129                            5.746608      -0.212904       1.980565                    0.999308      22.841742      64.916717       0.611090       0.478545      -1.013380       0.061315       0.003470       0.022824       0.065517      -0.030805      -0.054497       0.010468      -0.013844       0.233878      -0.080249      -0.021558       0.101806             10.307425      14.883537       3.834161       2.721219      10.370879       0.187986       5.667859           0.003611
          269              C      12.704083       9.177120      16.367809      -0.098536      33.862756 0.42228128E+03  0.98565796E+04                                 9.134580                            6.878690       0.080105       1.997501                    0.999706      29.044657      83.218793       0.624512       0.420185      -1.061730      -0.010981      -0.022766      -0.003115       0.025467      -0.005053      -0.002528      -0.007426      -0.044728      -0.006490      -0.022426      -0.003399       0.025826             10.941989      17.063338       3.194292       1.647785       9.876986      -1.159475       5.885644           0.000849
          270              C      11.443585       8.555345      16.201811      -0.152021      35.194766 0.42652876E+03  0.99884073E+04                                 9.362510                            6.901114       0.060439       1.984664                    0.999720      29.657237      85.329273       0.624650       0.418718      -1.061835       0.032875       0.001809       0.002799       0.033043      -0.028458       0.011745      -0.013569       0.020918      -0.032231      -0.026696      -0.014820       0.041515             11.406101      17.671581       4.781832       1.000627      10.966170      -1.278249       5.580552          -0.000072
          271              C      23.421819      26.682535      17.748089       0.614353      24.656469 0.23981060E+03  0.49104470E+04                                 7.838197                            5.500015       0.043276       2.078854                    0.999538      21.834956      60.641779       0.632358       0.473032      -1.019976       0.035134       0.027247      -0.054159       0.070071      -0.019328       0.075133       0.014077       0.116591      -0.086482      -0.081284      -0.032043       0.113327              9.938244       7.162389       1.849890      -4.545008      11.050174      -2.140193      11.602168          -0.002267
          272              C      22.751785      25.986345      18.910072      -0.019982      37.713385 0.41224014E+03  0.94809331E+04                                 9.726482                            6.690447       0.037084       2.019653                    0.999362      26.713893      73.830017       0.654055       0.407185      -1.079536      -0.013600      -0.021191       0.037964       0.045555       0.000500       0.002215       0.005167       0.005919       0.007236      -0.007048       0.000746       0.006302             12.821492       9.397408       3.188717      -6.843265      13.710877      -4.836099      15.356191           0.006199
          273              C      22.704323      24.635703      18.996481      -0.109345      34.928814 0.41892532E+03  0.97847455E+04                                 9.358707                            6.875673      -0.010392       1.966153                    0.999656      29.377641      84.935355       0.619681       0.423180      -1.057032      -0.011383       0.007283       0.021937       0.025765      -0.009087      -0.006916       0.021379       0.008075       0.020076      -0.023363      -0.003417       0.026780             11.247528       8.036527       2.244841      -5.093561      13.180866      -3.103547      12.525190          -0.000524
          274              C      22.071979      24.033968      20.090246      -0.144873      35.638691 0.43475081E+03  0.10268954E+05                                 9.545833                            7.033394       0.010016       1.974150                    0.999443      29.916189      87.534806       0.607714       0.426698      -1.052792       0.008859       0.022104      -0.017439       0.029516       0.009145       0.010910      -0.007200      -0.039207      -0.062324      -0.029360      -0.003096       0.032456             11.505611       8.886005       1.434688      -6.117828      11.468106      -1.778083      14.162723           0.000313
          275              C      21.487097      24.772657      21.079409       0.076215      35.830481 0.39821550E+03  0.91402091E+04                                 9.598036                            6.716459      -0.116702       1.975326                    0.999481      26.492621      74.756048       0.628166       0.424809      -1.061064       0.009712       0.000798       0.004431       0.010705       0.018837      -0.000912      -0.000705       0.000634       0.051285      -0.027387       0.010104       0.017283             12.450221       9.329958       2.416787      -6.962886      12.132263      -3.950651      15.888441          -0.001209
          276              C      21.519204      26.110154      20.940699      -0.155756      35.204890 0.43446244E+03  0.10268028E+05                                 9.448614                            7.015559      -0.010514       1.962136                    0.999551      30.227101      88.683774       0.610053       0.424819      -1.053175       0.028188       0.004019      -0.025245       0.038053      -0.011683      -0.006736       0.026220      -0.006363       0.044794      -0.025303      -0.011150       0.036453             11.432594       8.933660       2.288684      -5.740573      12.227709      -3.890386      13.136413           0.000372
          277              C      22.161320      26.749343      19.883317      -0.107886      33.868722 0.41688245E+03  0.97089795E+04                                 9.140244                            6.821285       0.095089       2.002144                    0.999631      29.058418      83.436882       0.628342       0.418553      -1.061706       0.004254      -0.023256       0.013326       0.027139       0.004423       0.012157       0.000296      -0.036966      -0.056777      -0.027190      -0.001345       0.028536             11.063893       8.868019       2.112175      -5.918502      10.837524      -3.252167      13.486135          -0.000496
          278              C      20.797521      24.080268      22.230022       0.076435      36.611305 0.42624422E+03  0.99406578E+04                                 9.745417                            6.956989      -0.127331       1.968338                    0.999414      26.844051      76.086073       0.616785       0.425810      -1.061579       0.005039      -0.010751       0.007532       0.014061      -0.001865      -0.021571      -0.007035      -0.008498       0.011265      -0.024600       0.002656       0.021944             12.535540       9.213378       4.304835      -5.482248      11.172106      -3.181510      17.221135          -0.000916
          279              C      20.184720      22.852527      22.082216      -0.151361      34.493468 0.45871107E+03  0.10997803E+05                                 9.402732                            7.279905      -0.121761       1.933428                    0.998307      30.398428      90.055367       0.589652       0.433255      -1.047202      -0.005294      -0.010558       0.027838       0.030240      -0.008878       0.000704       0.020977       0.007532       0.021582      -0.024681       0.001595       0.023086             10.984407       8.292016       3.749717      -3.574698      10.979833      -1.659904      13.681372           0.000259
          280              C      12.532402      12.843073       0.416131      -0.106221      34.138879 0.44295108E+03  0.10492992E+05                                 9.238084                            7.086717       0.006504       1.969143                    0.999656      29.716905      86.574175       0.608131       0.425173      -1.055607       0.018106       0.017410      -0.007320       0.026163       0.010849       0.009785       0.011498      -0.032439      -0.039093      -0.021394      -0.009123       0.030516             10.838188       7.380986       2.980517      -3.380119       9.945779      -1.293938      15.187799          -0.000310
          281              C      12.508671      13.488554       1.646331      -0.033658      36.568273 0.43487582E+03  0.10152115E+05                                 9.534112                            6.902504       0.025978       2.011044                    0.999313      27.282313      76.359898       0.638610       0.410846      -1.075421       0.032712       0.019623      -0.035335       0.051997      -0.000873      -0.000590       0.005138      -0.000915      -0.004070      -0.005399       0.000008       0.005391             11.854121       8.207910       3.771026      -4.461116      10.643362      -2.179965      16.711090           0.005732
          282              C      11.763259      12.869698       2.801492       0.625338      23.605322 0.23227644E+03  0.47284697E+04                                 7.606890                            5.425991      -0.029822       2.056809                    0.999357      21.783818      60.746086       0.633004       0.475318      -1.016572      -0.033102      -0.031558       0.052333       0.069501      -0.056237       0.057678      -0.006771       0.079915      -0.136940      -0.076805      -0.034194       0.110999              9.335267       6.467304       2.673455      -2.957656       9.653894      -0.473682      11.884601           0.000356
          283              C      13.136827      14.690334       1.816877      -0.108677      33.725924 0.45158992E+03  0.10768426E+05                                 9.233003                            7.202260       0.007540       1.973133                    0.999688      29.849928      87.753915       0.596312       0.430749      -1.050317       0.016909      -0.014164      -0.021925       0.031100      -0.016343       0.000902       0.017377       0.010921       0.030256      -0.028202       0.005189       0.023013             10.689706       7.568619       3.148091      -3.026160      10.167995      -1.821933      14.332504          -0.000167
          284              C      13.801277      15.306674       0.736756      -0.164305      33.991301 0.45789876E+03  0.10936741E+05                                 9.196423                            7.180087       0.106939       1.997586                    0.999578      30.374897      88.836970       0.607388       0.422203      -1.057528       0.001101      -0.022186       0.019274       0.029409       0.024694       0.004000       0.001418      -0.025519      -0.050674      -0.021125      -0.015320       0.036445             10.716872       7.392239       2.342872      -3.673488       8.870020      -1.425919      15.888357           0.000350
          285              C      10.787528      23.578397      14.089322       0.105994      25.625714 0.31464785E+03  0.68439456E+04                                 7.620103                            5.966447       0.400568       2.148400                    0.999754      25.695714      71.770554       0.663722       0.424266      -1.055998      -0.024531       0.025877      -0.033062       0.048626       0.006265       0.023828      -0.001332       0.046397       0.056927      -0.033994      -0.006462       0.040457              8.831515       5.674606      -1.209119       1.696055      12.305655       2.339888       8.514283          -0.001999
          286              C      10.758212      21.445362      12.818191       0.207968      34.102630 0.36907670E+03  0.83497902E+04                                 9.398882                            6.620273      -0.011235       2.026490                    0.999715      25.367609      72.127486       0.607968       0.445314      -1.043883      -0.008988       0.036739      -0.008494       0.038765      -0.023413       0.010165       0.007394      -0.066911      -0.023633      -0.041184      -0.003902       0.045085             11.732395       5.437966      -2.295309      -0.692250      18.035520       2.608104      11.723698           0.000045
          287              C      10.924325      20.978224      11.549333      -0.269839      36.033477 0.47908878E+03  0.11628922E+05                                 9.615214                            7.424912      -0.236686       1.894004                    0.997448      31.391455      94.022288       0.584769       0.431517      -1.046717      -0.008556      -0.003953       0.000657       0.009448       0.006158       0.004202      -0.026386       0.026978       0.008035      -0.035052       0.013322       0.021730             11.492999       5.729658      -1.688075      -0.831576      14.557672       5.199697      14.191667           0.000323
          288              C      11.281674      19.716416      11.333309       0.205346      33.901611 0.37335127E+03  0.84583179E+04                                 9.348597                            6.633041      -0.031574       2.015400                    0.999657      25.475010      72.133930       0.611788       0.441915      -1.047434      -0.002296       0.006421      -0.041581       0.042136       0.003146      -0.015413       0.012432      -0.030026       0.145737      -0.042768      -0.010640       0.053408             11.814139       5.220110      -1.503748      -0.696220      12.586437       4.567503      17.635869           0.000120
          289              C      11.121146      18.016610       9.539172       0.090624      26.779542 0.32058128E+03  0.70106176E+04                                 7.858192                            6.016171       0.254591       2.092250                    0.999746      26.171534      73.466439       0.661538       0.423383      -1.055799       0.015720       0.025272      -0.043772       0.052932       0.017136      -0.003081      -0.018476      -0.004233      -0.042769      -0.025652      -0.004721       0.030373              9.335311       5.101123       1.792513      -0.715496      11.321422       2.832670      11.583389           0.003395
          290              C      11.893080      19.084587       7.849635       0.000215      31.287641 0.39682745E+03  0.91957386E+04                                 8.903306                            6.825829      -0.160637       1.940565                    0.998549      28.512024      83.638680       0.600317       0.440292      -1.040708      -0.038205      -0.063708      -0.000893       0.074291       0.006259      -0.003442      -0.021556      -0.026835       0.021120      -0.018503      -0.012568       0.031071             10.536172       5.802204       1.576925      -1.584164      11.305465       1.983112      14.500848           0.000735
          291              C      11.969855      19.930829       8.909291      -0.120830      31.924416 0.42079727E+03  0.98278663E+04                                 8.817112                            6.879169       0.293466       2.075336                    0.999172      29.014905      83.562486       0.621856       0.421726      -1.059187      -0.028733      -0.007112       0.047229       0.055738       0.032919      -0.029897      -0.031920      -0.081338       0.114943      -0.074614      -0.002390       0.077004             10.263045       5.969452       2.619294      -0.858905      12.557468       2.284831      12.262216           0.002179
          292              C      11.411492      18.774853      12.363403      -0.198591      31.531060 0.44686002E+03  0.10528906E+05                                 8.532222                            6.987154       0.229285       2.043129                    0.999861      29.553869      83.772283       0.634503       0.409695      -1.073530      -0.010356      -0.010136       0.036896       0.039640      -0.013864       0.006826       0.002946      -0.046132      -0.034836      -0.025125      -0.007616       0.032741              9.266586       4.825882      -0.981254       0.104979       9.479208       0.651427      13.494669          -0.000339
          293              C      11.235608      19.302421      13.675466      -0.026538      28.793650 0.38688425E+03  0.88549736E+04                                 8.226255                            6.629285       0.044560       2.005802                    0.999643      27.875739      79.679482       0.628227       0.425974      -1.055702      -0.000655       0.014805      -0.030092       0.033543      -0.006962      -0.004919      -0.005021      -0.016199       0.005100      -0.014143       0.003120       0.011024              9.004579       4.977422      -1.581761       0.283945       9.971317      -0.350874      12.064997          -0.000076
          294              C      10.855924      20.567363      13.891490      -0.194928      31.543852 0.44642542E+03  0.10602006E+05                                 8.706200                            7.107934       0.032787       1.984545                    0.998888      30.067782      87.870183       0.607712       0.424394      -1.055490       0.000669      -0.031982       0.002643       0.032098       0.003225      -0.008956       0.012438       0.026757       0.051939      -0.026673       0.002589       0.024085              9.423042       5.267003      -1.729891      -0.356643      12.458747      -1.419183      10.543376          -0.000217
          295              C       9.641495      23.610204      12.247432      -0.107319      30.215416 0.39452630E+03  0.90494846E+04                                 8.423025                            6.624464       0.401202       2.112656                    0.999732      28.330746      80.350345       0.640179       0.417116      -1.064156       0.040064      -0.044543       0.016880       0.062243      -0.036130       0.052058      -0.020887      -0.025325       0.071531      -0.064622      -0.011351       0.075973              9.617964       6.381578      -0.709059       2.376327      13.056283       2.871419       9.416031           0.001047
          296              C      23.557223      24.812260      12.809095      -0.023878      29.362442 0.36814997E+03  0.83259073E+04                                 8.315436                            6.425427       0.113568       2.020367                    0.999775      27.924671      79.456229       0.644004       0.420543      -1.058632       0.037781       0.025350       0.063236       0.077902      -0.013208       0.032253      -0.011375      -0.002126       0.080696      -0.034179      -0.014718       0.048897              9.640937       6.202551      -2.250925       1.596988      14.667470       1.611781       8.052789           0.000911
          297              C      18.585011       9.890719      16.024444       0.602872      23.917654 0.24277283E+03  0.49953773E+04                                 7.677528                            5.543377      -0.020118       2.054335                    0.999517      22.191523      62.147113       0.627130       0.474657      -1.017267      -0.028446      -0.028253       0.051038       0.064902      -0.033781       0.066677       0.013227       0.108018      -0.094441      -0.082273      -0.024785       0.107057              9.494091       5.951159       1.678761      -3.150318      11.492210      -1.653744      11.038903          -0.003146
          298              C      19.248065      10.619105      14.860187      -0.030498      36.961448 0.44457217E+03  0.10427668E+05                                 9.593848                            6.973508       0.047051       2.015937                    0.999382      27.360755      76.564330       0.636604       0.410196      -1.076691       0.023125       0.028077      -0.030842       0.047690       0.001140      -0.003058       0.011711      -0.006380       0.027838      -0.011126      -0.005827       0.016952             12.045090       7.519335       2.120724      -4.905938      13.842458      -4.052297      14.773478           0.005283
          299              C      19.354154      11.967967      14.796517      -0.090842      33.450824 0.42528858E+03  0.10034033E+05                                 9.286091                            7.067664      -0.289014       1.888677                    0.998714      29.653117      87.960647       0.589407       0.440453      -1.039926       0.019122      -0.006498      -0.019979       0.028408      -0.009576       0.016596       0.019448       0.020235       0.019178      -0.032728       0.007701       0.025026             11.070412       7.013048       1.434957      -4.033293      12.829827      -2.549570      13.368360          -0.000759
          300              C      19.898557      12.601634      13.709575      -0.151946      34.060804 0.44243947E+03  0.10493918E+05                                 9.259261                            7.090702       0.058647       1.991570                    0.999263      29.960639      87.776924       0.605991       0.426144      -1.053389      -0.001934      -0.016006       0.021693       0.027028       0.007805       0.005121       0.008848      -0.029910      -0.053544      -0.020575      -0.007333       0.027908             11.017304       7.864885       1.097177      -5.262549      10.710663      -1.865643      14.476365           0.000256
          301              C       6.461623      11.832690      12.663563       0.075662      36.460705 0.41222900E+03  0.95336063E+04                                 9.708427                            6.829957      -0.107732       1.975444                    0.999446      26.648254      75.210928       0.624107       0.424354      -1.062508       0.006154      -0.004331       0.011056       0.013374       0.015525      -0.007205      -0.004076       0.011444       0.048594      -0.024660       0.003221       0.021439             12.679152       8.869830       2.888657      -6.529310      12.856819      -4.304116      16.310808          -0.001761
          302              C       6.393223      10.488881      12.711316      -0.165240      33.271100 0.43950919E+03  0.10402432E+05                                 9.058248                            7.042773       0.056669       1.980573                    0.999676      30.314214      88.588834       0.611489       0.423205      -1.055688      -0.000453      -0.006904       0.033376       0.034086      -0.016056      -0.016283       0.020628      -0.000274       0.040107      -0.023296      -0.014342       0.037638             10.513040       6.992929       2.075259      -3.707632      12.261843      -3.286250      12.284347           0.000386
          303              C       5.805548       9.820158      13.814176      -0.124995      33.726600 0.45766306E+03  0.10888762E+05                                 9.074800                            7.142611       0.174634       2.019225                    0.999695      29.699773      85.637713       0.615849       0.418022      -1.064149       0.015209       0.019750      -0.003423       0.025162       0.004553       0.000712      -0.000730      -0.044105      -0.069913      -0.023361      -0.010817       0.034177             10.485784       6.903956       1.122250      -3.764479      11.237228      -2.596737      13.316170          -0.001179
          304              C       7.067445      12.547138      11.474293       0.075897      36.954662 0.40850860E+03  0.94205212E+04                                 9.778206                            6.783991      -0.113970       1.972645                    0.999397      26.582531      74.771273       0.628683       0.422475      -1.064326       0.008451      -0.002978      -0.005603       0.010568      -0.007047      -0.020864      -0.008229      -0.005022       0.026124      -0.025937       0.002418       0.023519             12.910514       9.579060       5.266455      -5.990117      12.061369      -4.549775      17.091113          -0.001145
          305              C       7.688622      13.723279      11.594812      -0.156346      34.866792 0.41860947E+03  0.97766942E+04                                 9.328937                            6.851855       0.088631       1.996414                    0.999760      29.674320      85.823671       0.623569       0.420570      -1.058542       0.018121       0.006391      -0.027926       0.033898      -0.011391      -0.001616       0.020704      -0.013359       0.083354      -0.028886      -0.009197       0.038083             11.353433       8.739153       4.710902      -4.591864      11.755029      -3.174273      13.566116           0.000187
          306              C       7.052091      11.938584      10.209983      -0.163216      35.678711 0.45745386E+03  0.10909048E+05                                 9.464004                            7.155575       0.123614       2.001933                    0.999704      30.224009      87.946522       0.611918       0.419733      -1.060480       0.015955       0.015099      -0.011395       0.024746       0.024387       0.005204       0.010798      -0.043259      -0.026057      -0.028260      -0.011635       0.039895             11.292785       9.350300       4.112897      -4.774035       9.445222      -2.239321      15.082834           0.000309
          307              C       9.115235      14.344351       8.152069       0.625030      24.040604 0.22721656E+03  0.45963906E+04                                 7.709547                            5.359033      -0.003132       2.068217                    0.999495      21.570836      59.806425       0.638800       0.473985      -1.018100       0.034229       0.027951      -0.046754       0.064333      -0.056457       0.064248      -0.014012       0.069828      -0.132074      -0.078420      -0.035435       0.113855              9.768643       7.401352       2.766339      -4.170825       9.486273      -0.649782      12.418306          -0.000613
          308              C       8.390761      13.736334       9.311778      -0.022264      36.786328 0.39836296E+03  0.90987584E+04                                 9.582913                            6.598639       0.013867       2.016864                    0.999401      26.555324      73.536188       0.654247       0.409884      -1.075968      -0.011841      -0.025075       0.029984       0.040841      -0.007469      -0.000692       0.003512       0.000147      -0.031804      -0.011401      -0.001742       0.013144             12.505512       9.875986       4.380099      -6.517276      10.687341      -2.707857      16.953210           0.005132
          309              C       8.293048      14.348701      10.498774      -0.102297      34.884658 0.41436157E+03  0.96528688E+04                                 9.341330                            6.831615       0.006053       1.970953                    0.999603      29.274632      84.560814       0.622487       0.422375      -1.057406      -0.019451      -0.028602       0.011661       0.036502       0.008575       0.008988       0.002381      -0.021393      -0.069298      -0.026101       0.000259       0.025842             11.316674       8.011771       3.314722      -4.869421      10.854259      -1.856727      15.083992          -0.000665
          310              C       7.766793      12.543705       9.173068      -0.099100      33.655447 0.41492345E+03  0.96638401E+04                                 9.128775                            6.832809       0.007433       1.973297                    0.999646      29.138341      84.004666       0.623250       0.421951      -1.058262       0.003765       0.005997       0.030126       0.030947      -0.011758       0.004334       0.026502       0.004512       0.051040      -0.032566      -0.000633       0.033199             10.940642       9.241164       4.322057      -4.859900      10.137044      -2.462753      13.443720          -0.000350
          311              C       8.057143      11.591425       4.388701       0.592067      25.312269 0.24642011E+03  0.50749226E+04                                 7.920927                            5.538240       0.032669       2.071166                    0.999608      22.068554      61.258959       0.637168       0.466765      -1.024447       0.059330      -0.017086      -0.007352       0.062178       0.018264       0.018051      -0.056042      -0.065958       0.259211      -0.087785      -0.024717       0.112502              9.967581      15.049933      -1.749044      -1.378255       9.427649       2.444513       5.425159          -0.000775
          312              C       6.696140      12.147633       4.634286      -0.019754      35.686923 0.40453156E+03  0.92678704E+04                                 9.359340                            6.647324       0.084592       2.041325                    0.999370      26.536239      73.405291       0.652689       0.409612      -1.077000      -0.036009       0.015418       0.007149       0.039818       0.010380       0.007161       0.006552       0.012561       0.004019      -0.013240      -0.003929       0.017169             11.829686      19.276719      -2.548615      -2.288099      10.877658       1.409977       5.334680           0.001335
          313              C       6.497924      13.431017       4.832119      -0.086754      33.035342 0.40254964E+03  0.93376469E+04                                 9.133432                            6.813100      -0.044792       1.971721                    0.999521      28.777801      83.751086       0.610642       0.432416      -1.048117      -0.027070      -0.007652       0.011271       0.030304       0.022907       0.006360       0.002567       0.014706       0.042393      -0.031187       0.008801       0.022386             10.955262      17.229552      -1.874581      -1.262402      10.556262       0.861789       5.079974          -0.000354
          314              C       5.234635      13.979385       4.977651      -0.150305      34.839413 0.42852309E+03  0.10035157E+05                                 9.301576                            6.901545       0.154858       2.019511                    0.999744      29.382911      84.220044       0.627490       0.416821      -1.064276       0.023685      -0.013687      -0.004974       0.027804      -0.002824       0.010148       0.010075      -0.046946      -0.066145      -0.030040      -0.006223       0.036262             11.400190      20.041959      -1.447480      -1.435217       9.106176       0.364258       5.052435           0.000215
          315              C      18.076914      13.131854       4.964008       0.081939      37.732091 0.39798198E+03  0.91120222E+04                                 9.916785                            6.688519      -0.103687       1.978608                    0.999334      26.292036      73.529396       0.634639       0.421529      -1.065628       0.002501      -0.006370      -0.004889       0.008410      -0.006228      -0.005740      -0.009771       0.028623      -0.022424      -0.020763       0.000864       0.019900             13.525058      23.699355      -4.895617      -2.068519      11.405130       0.882957       5.470689          -0.001342
          316              C      18.269547      11.828238       4.784366      -0.156891      33.335728 0.40694387E+03  0.94293591E+04                                 9.013233                            6.731816       0.135000       2.011575                    0.999762      29.415735      84.506593       0.632991       0.417601      -1.061314       0.026679       0.000645      -0.015086       0.030656       0.026865       0.004047       0.002541       0.020465      -0.029410      -0.023849      -0.010319       0.034168             10.757970      16.215213      -3.711035      -1.816348      10.887514       1.160938       5.171181           0.000167
          317              C       5.575232      11.289228       4.636560      -0.103324      35.213638 0.42804377E+03  0.10022275E+05                                 9.355220                            6.912805       0.098042       2.001645                    0.999717      29.122012      83.496536       0.624851       0.418651      -1.062990      -0.009140       0.027810      -0.001981       0.029341       0.001295       0.006097       0.009211      -0.055542      -0.038336      -0.024720      -0.011286       0.036005             11.229088      17.278267      -1.775161      -1.876222      11.084710       1.263209       5.324286          -0.000542
          318              C      16.724287      13.757119       5.125457       0.076887      38.045123 0.40331629E+03  0.92628643E+04                                 9.951414                            6.722856      -0.084022       1.982424                    0.999381      26.440381      74.004881       0.634620       0.420236      -1.066687      -0.004292       0.001596      -0.005282       0.006990      -0.001556      -0.002234       0.012236       0.018453      -0.039066      -0.021173       0.004823       0.016350             13.579899      23.477891      -5.567161      -2.193952      11.153799      -1.052149       6.108006           0.000249
          319              C      15.657819      12.987964       5.600710      -0.163798      35.614568 0.45030868E+03  0.10677309E+05                                 9.434644                            7.070087       0.242769       2.043594                    0.999766      29.849541      86.102588       0.620561       0.416266      -1.064588      -0.025849       0.012663      -0.010192       0.030535      -0.005532       0.005995      -0.010320      -0.044941      -0.044948      -0.021256      -0.011899       0.033155             11.612327      19.039743      -2.897956      -1.852552       9.546440      -1.362187       6.250798          -0.000567
          320              C      14.397321      13.600402       5.814460      -0.089433      35.016395 0.43713216E+03  0.10338439E+05                                 9.512486                            7.108441      -0.060042       1.961123                    0.999451      29.272205      85.681749       0.597443       0.433478      -1.048739       0.018716       0.004526      -0.026022       0.032372       0.022102      -0.003854       0.008657       0.014221       0.030745      -0.030456       0.011767       0.018689             11.683096      17.677093      -4.078043      -0.861570      11.391467      -1.568110       5.980727           0.000674
          321              C      14.183750      14.912308       5.539314      -0.018734      36.796322 0.41817927E+03  0.96888701E+04                                 9.656302                            6.815356      -0.074816       1.989699                    0.999143      26.948705      75.692073       0.634672       0.416530      -1.069342       0.035201      -0.022308      -0.015978       0.044632       0.008753       0.000055       0.002080      -0.005544       0.020648      -0.012695       0.004535       0.008160             12.584746      19.696376      -5.148060      -2.543315      11.794392      -0.655875       6.263471           0.000650
          322              C      12.902314      15.549476       5.869035       0.585072      25.242187 0.25849607E+03  0.54125734E+04                                 8.051358                            5.742696      -0.205700       1.983201                    0.999356      22.829844      64.868946       0.611431       0.478420      -1.013467      -0.060367       0.003166       0.022297       0.064431       0.031542       0.054173       0.010003      -0.013068       0.232961      -0.080522      -0.020829       0.101351             10.297576      14.868484      -3.828248      -2.718554      10.360739       0.187513       5.663504           0.003614
          323              C      15.213925      15.664907       4.998117      -0.100230      33.918227 0.42313712E+03  0.98814870E+04                                 9.143565                            6.884966       0.076925       1.996208                    0.999687      29.077123      83.330692       0.624326       0.420101      -1.061791       0.010037      -0.022573      -0.003574       0.024961       0.005631       0.002237      -0.007974      -0.045151      -0.005460      -0.022872      -0.003400       0.026272             10.953857      17.086571      -3.197991      -1.650981       9.883913      -1.159708       5.891088           0.000850
          324              C      16.474423      15.043132       4.832119      -0.149268      35.048470 0.42433039E+03  0.99232143E+04                                 9.332263                            6.879209       0.065695       1.987102                    0.999728      29.588932      85.049269       0.626259       0.418219      -1.062246      -0.032419       0.002713       0.002550       0.032632       0.028794      -0.012977      -0.013433       0.021832      -0.034717      -0.026430      -0.016343       0.042773             11.367128      17.607164      -4.754921      -1.001012      10.930204      -1.275615       5.564017          -0.000073
          325              C      11.475700      10.779829       6.378397       0.614749      24.629139 0.23948776E+03  0.49022530E+04                                 7.833981                            5.497155       0.046660       2.080241                    0.999430      21.817663      60.586712       0.632368       0.473177      -1.019884      -0.034757       0.026348      -0.053665       0.069153       0.018801      -0.074744       0.013452       0.116770      -0.084584      -0.080123      -0.032818       0.112940              9.932920       7.158886      -1.848304       4.542447      11.043854      -2.138407      11.596020          -0.002256
          326              C      12.145730      10.083639       7.540380      -0.021088      37.755996 0.41276368E+03  0.94961236E+04                                 9.733667                            6.694558       0.035991       2.019125                    0.999340      26.732961      73.898459       0.653864       0.407168      -1.079532       0.013854      -0.021894       0.038514       0.046417      -0.000370      -0.002230       0.005733       0.004860       0.008091      -0.007206       0.000380       0.006827             12.832440       9.406151      -3.192262       6.851379      13.718951      -4.841764      15.372217           0.006202
          327              C      12.193189       8.732997       7.626789      -0.109123      34.915718 0.41874574E+03  0.97793822E+04                                 9.357106                            6.875012      -0.010514       1.966179                    0.999663      29.368226      84.899647       0.619608       0.423280      -1.056983       0.011246       0.007293       0.022341       0.026053       0.008964       0.006187       0.021565       0.006568       0.021910      -0.023172      -0.003638       0.026810             11.245439       8.034930      -2.246011       5.092310      13.178565      -3.105772      12.522823          -0.000524
          328              C      12.825531       8.131262       8.720554      -0.144243      35.584296 0.43392498E+03  0.10244453E+05                                 9.533889                            7.024540       0.013600       1.975609                    0.999454      29.895836      87.450477       0.608387       0.426435      -1.052967      -0.007983       0.023131      -0.016845       0.029708      -0.008468      -0.010854      -0.006744      -0.040003      -0.060395      -0.028818      -0.003372       0.032190             11.489936       8.870884      -1.431784       6.104948      11.461191      -1.774435      14.137733           0.000312
          329              C      13.410413       8.869951       9.709717       0.074745      35.869847 0.39872254E+03  0.91549653E+04                                 9.604533                            6.720651      -0.122423       1.973422                    0.999450      26.513044      74.831927       0.627967       0.424799      -1.061046      -0.009490       0.001041       0.005220       0.010880      -0.018527       0.000500      -0.001099       0.000164       0.052648      -0.027306       0.009592       0.017714             12.458730       9.335262      -2.416825       6.967773      12.140814      -3.951479      15.900114          -0.001209
          330              C      13.378309      10.207448       9.571007      -0.155468      35.222523 0.43465697E+03  0.10274967E+05                                 9.455779                            7.019917      -0.004530       1.964103                    0.999563      30.235531      88.752261       0.609430       0.425156      -1.052844      -0.027231       0.003516      -0.024554       0.036835       0.012465       0.006600       0.026172      -0.007427       0.045903      -0.025744      -0.011133       0.036877             11.442257       8.941166      -2.290447       5.746755      12.236623      -3.893817      13.148982           0.000371
          331              C      12.736196      10.846637       8.513625      -0.106426      33.849812 0.41654061E+03  0.96994400E+04                                 9.139540                            6.820517       0.095884       2.002531                    0.999646      29.044302      83.401108       0.628070       0.418802      -1.061503      -0.004746      -0.022539       0.013528       0.026712      -0.004450      -0.012322      -0.000276      -0.037660      -0.056326      -0.027422      -0.001345       0.028767             11.063534       8.868205      -2.112118       5.919226      10.834970      -3.252356      13.487428          -0.000494
          332              C      14.099986       8.177562      10.860330       0.074959      36.666287 0.42698423E+03  0.99624370E+04                                 9.755678                            6.963701      -0.127025       1.968043                    0.999400      26.868036      76.176387       0.616386       0.425892      -1.061506      -0.005453      -0.010219       0.007119       0.013596       0.001772       0.021463      -0.007966      -0.007079       0.013488      -0.024315       0.001595       0.022720             12.549782       9.223200      -4.310345       5.489871      11.184278      -3.186785      17.241869          -0.000916
          333              C      14.712785       6.949821      10.712524      -0.148663      34.316705 0.45575076E+03  0.10907303E+05                                 9.363961                            7.250313      -0.108889       1.938443                    0.998328      30.305123      89.648935       0.591696       0.432531      -1.047818       0.005863      -0.010049       0.028021       0.030340       0.007692      -0.000709       0.021803       0.007214       0.020853      -0.024762       0.001226       0.023536             10.937313       8.253811      -3.728839       3.555779      10.931071      -1.643924      13.627056           0.000259
          334              C      15.385608       6.355286      11.785823      -0.108218      34.224142 0.44439673E+03  0.10535849E+05                                 9.254324                            7.099265      -0.000679       1.966505                    0.999675      29.759277      86.733917       0.607464       0.425292      -1.055530      -0.018846       0.017672      -0.006813       0.026719      -0.011103      -0.009930       0.011525      -0.031222      -0.039358      -0.021339      -0.008977       0.030316             10.858146       7.393102      -2.983354       3.389426       9.957337      -1.298282      15.224000          -0.000311
          335              C      15.409338       7.000767      13.016023      -0.033801      36.583215 0.43499684E+03  0.10156356E+05                                 9.539408                            6.905343       0.029033       2.012120                    0.999357      27.287205      76.396350       0.638173       0.411070      -1.075199      -0.031804       0.018480      -0.035698       0.051258       0.001236       0.000045       0.004859       0.000259      -0.002662      -0.005290       0.000462       0.004828             11.862065       8.213641      -3.774896       4.465480      10.650652      -2.184218      16.721901           0.005728
          336              C      16.154747       6.381911      14.171184       0.624454      23.633913 0.23257720E+03  0.47361983E+04                                 7.612524                            5.429176      -0.031524       2.055786                    0.999347      21.801174      60.807896       0.632866       0.475261      -1.016587       0.032789      -0.032925       0.051634       0.069464       0.056133      -0.058273      -0.006761       0.078941      -0.133984      -0.076826      -0.033833       0.110660              9.343138       6.472447      -2.676202       2.961325       9.661033      -0.475274      11.895933           0.000349
          337              C      14.781184       8.202547      13.186569      -0.107693      33.684710 0.45088001E+03  0.10746558E+05                                 9.222311                            7.193276       0.011770       1.974439                    0.999703      29.825762      87.643791       0.597137       0.430352      -1.050628      -0.016804      -0.014774      -0.022841       0.031974       0.016029      -0.000422       0.016678       0.011597       0.029614      -0.027469       0.005011       0.022457             10.677695       7.559679      -3.144392       3.022350      10.156710      -1.818416      14.316695          -0.000168
          338              C      14.116737       8.818887      12.106448      -0.165256      34.036130 0.45863431E+03  0.10958707E+05                                 9.204115                            7.185382       0.104678       1.996633                    0.999586      30.400269      88.929066       0.607224       0.422148      -1.057562      -0.001352      -0.022294       0.017369       0.028293      -0.024406      -0.004186       0.001546      -0.025297      -0.051438      -0.021018      -0.015273       0.036291             10.727257       7.399046      -2.344773       3.679706       8.875781      -1.430136      15.906944           0.000350
          339              C      10.150990       7.675691       2.719630       0.104964      25.621456 0.31453347E+03  0.68408982E+04                                 7.619064                            5.964855       0.398335       2.147938                    0.999745      25.695176      71.768254       0.663889       0.424194      -1.056033       0.024863       0.024680      -0.033297       0.048332      -0.006859      -0.022582      -0.000885       0.046305       0.055851      -0.033856      -0.005300       0.039156              8.830743       5.674300       1.208948      -1.696840      12.303305       2.339504       8.514625          -0.002002
          340              C      10.180303       5.542656       1.448499       0.207268      34.117754 0.36926176E+03  0.83551217E+04                                 9.401086                            6.621743      -0.009883       2.026674                    0.999660      25.376629      72.160830       0.607920       0.445289      -1.043886       0.009637       0.037857      -0.008535       0.039986       0.023609      -0.009612       0.007676      -0.067593      -0.026383      -0.040951      -0.005042       0.045993             11.735248       5.439224       2.295925       0.692414      18.041305       2.610118      11.725216           0.000044
          341              C      10.014191       5.075518       0.179641      -0.268051      36.042040 0.47923113E+03  0.11634047E+05                                 9.619416                            7.428089      -0.241727       1.892383                    0.997510      31.397830      94.069401       0.584359       0.431758      -1.046499       0.008571      -0.002857       0.000177       0.009037      -0.006372      -0.003786      -0.027340       0.026078       0.008505      -0.035637       0.012724       0.022913             11.498448       5.732123       1.689196       0.832089      14.566639       5.203341      14.196583           0.000327
          342              C      16.636333      13.228629      22.703001       0.205915      33.875894 0.37304220E+03  0.84493441E+04                                 9.342876                            6.629462      -0.030531       2.016067                    0.999677      25.464342      72.089117       0.612084       0.441804      -1.047527       0.002607       0.005371      -0.040177       0.040619      -0.003866       0.015668       0.011288      -0.028961       0.148140      -0.042899      -0.010894       0.053793             11.806394       5.217337       1.503262       0.695679      12.580098       4.564344      17.621747           0.000120
          343              C      16.796861      11.528823      20.908864       0.090400      26.787151 0.32070946E+03  0.70139461E+04                                 7.857848                            6.015780       0.258058       2.093061                    0.999750      26.178691      73.483278       0.661838       0.423159      -1.055965      -0.015371       0.025103      -0.045229       0.053964      -0.017139       0.002480      -0.019154      -0.004286      -0.040630      -0.026131      -0.004162       0.030294              9.334769       5.100767      -1.792397       0.716170      11.319880       2.830827      11.583661           0.003393
          344              C      16.024930      12.596800      19.219327      -0.003464      31.401836 0.39875966E+03  0.92516959E+04                                 8.923929                            6.842151      -0.161788       1.939574                    0.998539      28.578953      83.884360       0.599640       0.440256      -1.040734       0.037867      -0.064102      -0.000700       0.074454      -0.005505       0.002908      -0.021943      -0.024405       0.020867      -0.017352      -0.013225       0.030576             10.561155       5.815406      -1.581250       1.585850      11.337866       1.991679      14.530195           0.000736
          345              C      15.948156      13.443042      20.278983      -0.117877      31.847877 0.41946862E+03  0.97887298E+04                                 8.802361                            6.868206       0.299367       2.077456                    0.999180      28.970333      83.389502       0.622387       0.421714      -1.059233       0.029620      -0.006310       0.046260       0.055291      -0.034059       0.030774      -0.032009      -0.081465       0.116595      -0.075783      -0.002312       0.078095             10.244975       5.960191      -2.615353       0.857369      12.537626       2.279068      12.237106           0.002180
          346              C       9.527020       2.872147       0.993711      -0.201134      31.595524 0.44805821E+03  0.10564298E+05                                 8.542982                            6.996052       0.262087       2.051042                    0.999756      29.594371      83.917873       0.634157       0.409641      -1.073557       0.009687      -0.011082       0.037797       0.040562       0.012812      -0.006557       0.003531      -0.044970      -0.035569      -0.024214      -0.007663       0.031877              9.278214       4.831987       0.982580      -0.105597       9.490462       0.652443      13.512194          -0.000350
          347              C       9.702902       3.399715       2.305774      -0.026114      28.819014 0.38735249E+03  0.88688810E+04                                 8.233978                            6.636752       0.039413       2.004007                    0.999635      27.888876      79.746317       0.627347       0.426419      -1.055367       0.000738       0.014395      -0.030099       0.033372       0.006781       0.004894      -0.004585      -0.015276       0.004846      -0.013598       0.003255       0.010344              9.012298       4.982697       1.583152      -0.283361       9.980516      -0.347115      12.073680          -0.000077
          348              C      10.082588       4.664657       2.521798      -0.192497      31.495600 0.44553498E+03  0.10575732E+05                                 8.698394                            7.101926       0.033652       1.985178                    0.998834      30.037232      87.763803       0.607821       0.424524      -1.055394      -0.000878      -0.030648       0.002625       0.030772      -0.002838       0.008781       0.011468       0.025447       0.052170      -0.025460       0.001812       0.023648              9.414321       5.262754       1.728158       0.356741      12.445935      -1.415804      10.534275          -0.000224
          349              C      11.297025       7.707498       0.877740      -0.105447      30.135857 0.39316790E+03  0.90097732E+04                                 8.404964                            6.609371       0.403283       2.114045                    0.999743      28.285211      80.160483       0.641500       0.416652      -1.064544      -0.040785      -0.045586       0.017366       0.063585       0.036814      -0.052929      -0.021000      -0.024022       0.070651      -0.065136      -0.011884       0.077020              9.597335       6.369258       0.705569      -2.374405      13.022064       2.865429       9.400684           0.001049
          350              C      11.340299       8.909554       1.439403      -0.022778      29.361125 0.36807895E+03  0.83237771E+04                                 8.315065                            6.424400       0.115117       2.020689                    0.999774      27.920363      79.437648       0.644126       0.420490      -1.058681      -0.037431       0.025827       0.063074       0.077759       0.014584      -0.033055      -0.011975      -0.001866       0.080638      -0.035257      -0.014916       0.050173              9.641317       6.202277       2.251308      -1.597170      14.669075       1.612048       8.052599           0.000909
          351              C       9.333000      16.378506       4.654752       0.600320      23.982880 0.24356832E+03  0.50157189E+04                                 7.689394                            5.551479      -0.022999       2.052676                    0.999538      22.230323      62.275297       0.626853       0.474491      -1.017382       0.028860      -0.027972       0.050997       0.064931       0.033344      -0.067395       0.013840       0.108986      -0.095187      -0.083111      -0.024697       0.107808              9.509058       5.959979      -1.681669       3.156621      11.509603      -1.656916      11.057593          -0.003152
          352              C       8.669949      17.106892       3.490495      -0.028420      36.841889 0.44292470E+03  0.10378650E+05                                 9.572571                            6.960046       0.038649       2.014018                    0.999269      27.305993      76.355201       0.637338       0.410134      -1.076808      -0.022585       0.028044      -0.029606       0.046616      -0.001492       0.003511       0.010796      -0.006040       0.030246      -0.011359      -0.005261       0.016620             12.015290       7.501521      -2.112422       4.891134      13.810455      -4.036068      14.733894           0.005288
          353              C       8.563861      18.455754       3.426825      -0.092612      33.518552 0.42639412E+03  0.10066404E+05                                 9.297574                            7.076429      -0.286971       1.888901                    0.998644      29.689541      88.089213       0.589107       0.440401      -1.039982      -0.018214      -0.006800      -0.019969       0.027870       0.010300      -0.016419       0.019719       0.020984       0.020116      -0.033467       0.008472       0.024995             11.084246       7.021302      -1.436871       4.038286      12.846712      -2.553529      13.384723          -0.000761
          354              C       8.019462      19.089421       2.339883      -0.150790      33.999687 0.44148121E+03  0.10464967E+05                                 9.247027                            7.082201       0.057532       1.991562                    0.999312      29.926610      87.636181       0.606492       0.426045      -1.053505       0.002061      -0.015254       0.023060       0.027725      -0.007752      -0.005230       0.008585      -0.030186      -0.052922      -0.020393      -0.007423       0.027816             11.001355       7.853437      -1.094147       5.253276      10.696183      -1.860532      14.454444           0.000256
          355              C       7.497395      18.320477       1.293871       0.076369      36.465115 0.41230349E+03  0.95359889E+04                                 9.710174                            6.831466      -0.109392       1.975005                    0.999450      26.649999      75.224361       0.623901       0.424465      -1.062413      -0.005101      -0.004650       0.010843       0.012853      -0.015083       0.007210      -0.004527       0.009847       0.049163      -0.024069       0.002487       0.021582             12.680716       8.870392      -2.888870       6.529231      12.860077      -4.304252      16.311679          -0.001763
          356              C       7.565793      16.976668       1.341624      -0.166662      33.284571 0.43973058E+03  0.10408430E+05                                 9.057470                            7.041869       0.055459       1.980024                    0.999639      30.327935      88.616805       0.611909       0.422883      -1.055945       0.000835      -0.006817       0.033569       0.034264       0.016110       0.015870       0.021078       0.001432       0.037047      -0.023470      -0.013906       0.037375             10.512352       6.991786      -2.075729       3.706978      12.262578      -3.287036      12.282693           0.000387
          357              C       8.153465      16.307945       2.444484      -0.124861      33.725317 0.45761179E+03  0.10886821E+05                                 9.071362                            7.138843       0.176048       2.019546                    0.999715      29.700897      85.627422       0.616471       0.417628      -1.064440      -0.016116       0.019960      -0.003378       0.025875      -0.004568      -0.000036      -0.000390      -0.043175      -0.069199      -0.023070      -0.010532       0.033601             10.482261       6.899880      -1.122045       3.761983      11.238496      -2.596015      13.308409          -0.001181
          358              C       6.891576      19.034925       0.104601       0.075036      36.982987 0.40889908E+03  0.94316595E+04                                 9.782237                            6.786828      -0.107173       1.974533                    0.999361      26.594880      74.811380       0.628616       0.422424      -1.064371      -0.008553      -0.001968      -0.003841       0.009580       0.007161       0.019830      -0.008139      -0.006829       0.026055      -0.025499       0.003192       0.022307             12.915584       9.582188      -5.269348       5.991080      12.068023      -4.550821      17.096542          -0.001144
          359              C      20.229402      20.211066       0.225120      -0.156667      34.846093 0.41828508E+03  0.97674329E+04                                 9.325644                            6.849287       0.092129       1.997600                    0.999755      29.664028      85.792476       0.623661       0.420581      -1.058512      -0.018262       0.005942      -0.029508       0.035208       0.011790       0.001518       0.021201      -0.014622       0.084483      -0.029734      -0.009132       0.038866             11.349067       8.734723      -4.707674       4.588769      11.749874      -3.170196      13.562603           0.000186
          360              C      13.886424      27.841290      21.579675      -0.161105      35.607961 0.45629879E+03  0.10874695E+05                                 9.450566                            7.145120       0.122133       2.001836                    0.999703      30.190558      87.823496       0.612544       0.419567      -1.060578      -0.016633       0.015270      -0.010930       0.025086      -0.024790      -0.005139       0.010956      -0.044531      -0.024947      -0.029167      -0.011313       0.040479             11.276038       9.337488      -4.110294       4.762945       9.437566      -2.234381      15.053059           0.000309
          361              C      25.782288      30.247057      19.521761       0.626819      24.011443 0.22688978E+03  0.45881343E+04                                 7.703808                            5.355227      -0.000921       2.069341                    0.999513      21.554439      59.750473       0.639018       0.473993      -1.018094      -0.034529       0.027507      -0.046716       0.064275       0.056160      -0.064513      -0.013613       0.068961      -0.131473      -0.078705      -0.034705       0.113410              9.761454       7.395850      -2.764120       4.167036       9.480085      -0.649217      12.408428          -0.000615
          362              C      26.506759      29.639040      20.681470      -0.023734      36.813679 0.39871445E+03  0.91082707E+04                                 9.584443                            6.599142       0.015125       2.017106                    0.999364      26.571407      73.572894       0.654618       0.409585      -1.076227       0.012507      -0.024815       0.030563       0.041308       0.007737      -0.000961       0.004379       0.000639      -0.032100      -0.012380      -0.000950       0.013330             12.508611       9.878641      -4.381498       6.520050      10.689140      -2.710427      16.958051           0.005128
          363              C      26.604471      30.251407      21.868466      -0.102121      34.904079 0.41460160E+03  0.96603754E+04                                 9.348759                            6.837101      -0.001768       1.968642                    0.999635      29.278292      84.594535       0.621726       0.422809      -1.057078       0.018874      -0.028041       0.011910       0.035838      -0.008579      -0.009767       0.002331      -0.021758      -0.069736      -0.026729       0.000628       0.026101             11.326416       8.018673      -3.316141       4.876021      10.858989      -1.859700      15.101586          -0.000665
          364              C      13.171725      28.446411      20.542760      -0.099240      33.667192 0.41509148E+03  0.96688033E+04                                 9.132147                            6.835205       0.008025       1.973454                    0.999638      29.141912      84.021546       0.622998       0.422076      -1.058175      -0.005145       0.007074       0.029880       0.031133       0.011440      -0.004687       0.026816       0.004531       0.049311      -0.032620      -0.000473       0.033093             10.945488       9.246527      -4.326077       4.863289      10.142541      -2.466952      13.447397          -0.000350
          365              N      17.303584      22.900801      20.124355      -0.281046      41.664077 0.53363050E+03  0.12961276E+05                                10.030695                            7.415948       0.090649       2.036730                    0.998967      28.675305      78.842061       0.652492       0.386477      -1.104639      -0.040033       0.090888       0.107851       0.146612       0.034528      -0.033401      -0.060826       0.024685      -0.002649      -0.067610      -0.018466       0.086076             12.805304       6.853861       0.902193      -1.528332      19.510787       6.337274      12.051265           0.028552
          366              N      17.388735      24.919218      21.063491       0.018136      32.732085 0.34206684E+03  0.74237440E+04                                 8.522870                            5.883762       0.098787       2.114890                    0.998795      23.305082      60.290887       0.743641       0.379516      -1.111236      -0.009875      -0.013626       0.022817       0.028351       0.035619      -0.043420       0.016012      -0.094819       0.051475      -0.088190       0.037338       0.050852             11.031960       5.785249       2.557746      -0.671076      19.671048       3.816850       7.639584           0.001822
          367              N      11.457564      19.073875       1.391650       0.022113      33.184989 0.34137333E+03  0.74085657E+04                                 8.634482                            5.876702       0.028026       2.087962                    0.998582      23.411834      60.663589       0.743931       0.379375      -1.110795       0.002590      -0.018860       0.019325       0.027126      -0.021051       0.028696       0.010814      -0.099432       0.137389      -0.083961       0.030105       0.053856             11.501659       5.123648      -0.817601       1.182938      10.761917       5.945814      18.619412           0.001629
          368              N      11.368227      20.435345       3.151679      -0.296482      43.520127 0.55341546E+03  0.13564624E+05                                10.308415                            7.528542       0.109714       2.035723                    0.999271      29.108761      80.396572       0.650651       0.384062      -1.106380       0.024676      -0.129333      -0.057650       0.143734      -0.028640       0.022649      -0.063097       0.025699       0.094217      -0.070887      -0.014059       0.084947             13.501265       6.669561      -2.127373       0.244052      17.679179       7.337652      16.155055           0.030171
          369              N      17.593924       6.998095       8.754663      -0.281914      41.687071 0.53404008E+03  0.12973353E+05                                10.032015                            7.417192       0.092321       2.037123                    0.998977      28.690592      78.883413       0.652666       0.386310      -1.104789       0.040560       0.089874       0.107672       0.146000      -0.033876       0.033618      -0.061341       0.025633      -0.000711      -0.068231      -0.017972       0.086203             12.806358       6.854302      -0.901241       1.528514      19.512084       6.338706      12.052686           0.028555
          370              N      17.508775       9.016512       9.693799       0.020827      32.648613 0.34109008E+03  0.73973125E+04                                 8.510125                            5.876376       0.094365       2.114113                    0.998778      23.266854      60.172223       0.743909       0.379648      -1.111131       0.010411      -0.013845       0.023573       0.029254      -0.035819       0.043815       0.014860      -0.096267       0.052079      -0.088835       0.037509       0.051326             11.013965       5.776990      -2.553624       0.669717      19.637702       3.808825       7.627203           0.001823
          371              N      16.460456      12.586088      12.761342       0.021437      33.204709 0.34162223E+03  0.74151621E+04                                 8.635859                            5.877423       0.034289       2.089836                    0.998626      23.424408      60.696881       0.744171       0.379192      -1.110953      -0.002130      -0.019761       0.020382       0.028469       0.020896      -0.028220       0.010431      -0.100405       0.137436      -0.084092       0.030531       0.053561             11.503539       5.124557       0.817971      -1.183017      10.763485       5.946439      18.622574           0.001630
          372              N      16.549793      13.947558      14.521371      -0.297053      43.540808 0.55372609E+03  0.13574147E+05                                10.312217                            7.530998       0.107843       2.035162                    0.999316      29.113304      80.414882       0.650500       0.384097      -1.106354      -0.023812      -0.129755      -0.058868       0.144460       0.028689      -0.023310      -0.063256       0.026062       0.094950      -0.071071      -0.014469       0.085540             13.506871       6.671778       2.128669      -0.243779      17.689080       7.342096      16.159755           0.030148
          373              N      10.324090      24.807317      13.984721      -0.281839      41.684094 0.53399594E+03  0.12971987E+05                                10.031474                            7.416832       0.092377       2.037155                    0.998977      28.689393      78.878732       0.652691       0.386305      -1.104795      -0.040561      -0.089861      -0.107654       0.145978      -0.033876       0.033630      -0.061338       0.025625      -0.000702      -0.068225      -0.017985       0.086210             12.805593       6.853967      -0.901206       1.528445      19.510797       6.338213      12.052014           0.028567
          374              N      10.409239      22.788900      13.045585       0.020807      32.649151 0.34109654E+03  0.73974951E+04                                 8.510240                            5.876451       0.094324       2.114097                    0.998778      23.267103      60.173234       0.743900       0.379651      -1.111128      -0.010415       0.013847      -0.023572       0.029255      -0.035820       0.043813       0.014860      -0.096266       0.052080      -0.088834       0.037508       0.051326             11.014108       5.777062      -2.553671       0.669721      19.637959       3.808874       7.627302           0.001822
          375              N      11.457558      19.219324       9.978042       0.021413      33.205496 0.34163110E+03  0.74154138E+04                                 8.636025                            5.877525       0.034230       2.089811                    0.998626      23.424765      60.698349       0.744158       0.379195      -1.110948       0.002132       0.019760      -0.020385       0.028470       0.020896      -0.028220       0.010430      -0.100402       0.137435      -0.084090       0.030530       0.053560             11.503757       5.124644       0.817984      -1.183047      10.763685       5.946550      18.622943           0.001631
          376              N      11.368221      17.857854       8.218013      -0.296976      43.537864 0.55368454E+03  0.13572846E+05                                10.311690                            7.530663       0.107901       2.035194                    0.999316      29.112192      80.410424       0.650522       0.384092      -1.106360       0.023799       0.129752       0.058858       0.144451       0.028705      -0.023312      -0.063260       0.026056       0.094995      -0.071080      -0.014478       0.085558             13.506094       6.671458       2.128540      -0.243801      17.687988       7.341517      16.158836           0.030156
          377              N      10.614430       8.904611       2.615029      -0.280991      41.661839 0.53359674E+03  0.12960233E+05                                10.030288                            7.415672       0.090686       2.036753                    0.998967      28.674396      78.838525       0.652510       0.386473      -1.104644       0.040031      -0.090876      -0.107840       0.146596       0.034529      -0.033409      -0.060826       0.024675      -0.002652      -0.067607      -0.018475       0.086081             12.804735       6.853607       0.902170      -1.528278      19.509855       6.336901      12.050742           0.028560
          378              N      10.529279       6.886194       1.675893       0.018122      32.732537 0.34207215E+03  0.74238939E+04                                 8.522964                            5.883823       0.098756       2.114877                    0.998795      23.305290      60.291725       0.743634       0.379518      -1.111234       0.009879       0.013627      -0.022815       0.028351       0.035619      -0.043418       0.016012      -0.094820       0.051474      -0.088190       0.037337       0.050853             11.032079       5.785308       2.557783      -0.671082      19.671266       3.816889       7.639664           0.001821
          379              N      16.460450      12.731537      21.347734       0.022106      33.185129 0.34137635E+03  0.74086489E+04                                 8.634501                            5.876730       0.028006       2.087953                    0.998582      23.411958      60.664019       0.743928       0.379376      -1.110794      -0.002593       0.018859      -0.019324       0.027125      -0.021052       0.028698       0.010813      -0.099432       0.137389      -0.083963       0.030107       0.053856             11.501648       5.123660      -0.817597       1.182964      10.761887       5.945747      18.619397           0.001629
          380              N      16.549787      11.370067      19.587705      -0.296388      43.514701 0.55333818E+03  0.13562230E+05                                10.307543                            7.527996       0.109740       2.035769                    0.999271      29.106576      80.388542       0.650678       0.384060      -1.106383      -0.024669       0.129322       0.057638       0.143718      -0.028655       0.022643      -0.063098       0.025704       0.094248      -0.070898      -0.014056       0.084954             13.499970       6.669035      -2.127141       0.244102      17.677344       7.336683      16.153530           0.030179
          381              O      18.834884      19.505292      18.182411      -0.590800      46.420345 0.64614613E+03  0.16292631E+05                                10.326240                            7.913437       0.040408       2.035988                    0.998287      29.129623      78.876886       0.668367       0.363438      -1.133477       0.049948      -0.003140       0.005316       0.050329       0.023855       0.003700      -0.046659      -0.008183       0.125182      -0.058268      -0.010057       0.068326             12.437555      17.891256       4.071752       1.206998      11.832883       2.415379       7.588527           0.047012
          382              O      19.739429      21.381783      18.812292      -0.546043      33.115146 0.47504716E+03  0.11054406E+05                                 8.110095                            6.657297       0.695675       2.272997                    0.998789      27.103688      69.732087       0.752345       0.349857      -1.148183       0.011108      -0.019207      -0.016894       0.027887      -0.023510      -0.004597       0.008444      -0.068297       0.063116      -0.052028       0.015379       0.036649              9.345055       8.738578      -1.637001      -1.084456      12.293842       4.031233       7.002745           0.045908
          383              O      15.964913      16.914358      16.297999      -0.603646      41.112075 0.62823601E+03  0.15772466E+05                                 9.573460                            7.797753      -0.048117       2.002866                    0.997968      29.534762      80.504969       0.672174       0.362951      -1.130812      -0.052129      -0.003039       0.002290       0.052268       0.015912      -0.029101      -0.011658       0.022821       0.072956      -0.032009      -0.016264       0.048273             11.321221      15.331506       0.972356      -3.474378      10.514285       0.367375       8.117871           0.064361
          384              O      15.174831      15.048118      17.088647      -0.533104      33.216360 0.49385985E+03  0.11603293E+05                                 8.181950                            6.850756       0.739081       2.298793                    0.996870      26.928968      69.596850       0.731516       0.356373      -1.142998       0.004881       0.009794       0.006104       0.012530      -0.018709       0.055263       0.007859      -0.110602       0.111240      -0.099692       0.039778       0.059914              9.476658       8.179446      -3.406341      -0.574471      13.713444      -0.496671       6.537086           0.028566
          385              O      16.898774      21.785062      17.261921      -0.574036      36.202934 0.50803175E+03  0.12028372E+05                                 8.601317                            6.874636       0.438450       2.174276                    0.999077      27.780645      72.219157       0.741567       0.348851      -1.148405      -0.001338      -0.028362      -0.032252       0.042970       0.021662      -0.001179       0.023096       0.067449       0.061394      -0.056884       0.023088       0.033796             10.106226       7.813207       0.671369       5.206352       7.671651       2.018387      14.833821           0.048827
          386              O      16.484190      19.795530      16.342795      -0.558361      43.034705 0.58481569E+03  0.14346100E+05                                 9.780339                            7.499542       0.235914       2.121005                    0.998022      27.775737      73.562540       0.692324       0.360647      -1.138591      -0.005436       0.027626      -0.013161       0.031080       0.009250      -0.061488       0.011409       0.020546      -0.133386      -0.080774       0.014091       0.066682             11.934150       8.422025      -3.604776       1.924097      18.865203      -3.781092       8.515221           0.035835
          387              O      11.676722      24.781689       7.519914      -0.571546      44.103624 0.62119718E+03  0.15501063E+05                                 9.991867                            7.791643       0.137715       2.087093                    0.996503      28.288989      76.057351       0.669752       0.366488      -1.131771       0.008888       0.015102       0.026778       0.032002       0.052352      -0.041906       0.023424       0.043312      -0.009740      -0.079983       0.013073       0.066909             12.030282       8.407366       0.171795       3.345025       8.785214       3.611655      18.898266           0.033623
          388              O       4.299370       4.164726       8.764213      -0.571204      38.927531 0.52917445E+03  0.12667401E+05                                 9.073223                            7.072311       0.398190       2.171642                    0.998457      27.647901      72.458237       0.721875       0.354450      -1.142932       0.011586      -0.033330      -0.016695       0.039037      -0.000945      -0.022668      -0.008102      -0.023264      -0.161798      -0.061338       0.021979       0.039358             10.741658       7.906692      -5.083979       1.415637      16.562063      -0.894070       7.756219           0.045316
          389              O      18.390985      16.616227      18.132612      -0.562832      43.900583 0.59455650E+03  0.14681256E+05                                 9.948900                            7.611509       0.205774       2.106002                    0.997919      28.145116      75.385843       0.678823       0.365409      -1.132092       0.014298      -0.028608       0.016200       0.035851       0.012346      -0.062166       0.007680       0.038360      -0.150130      -0.082665       0.006734       0.075931             12.135786       7.958740      -3.253999       1.337506      20.020677      -2.856226       8.427942           0.033550
          390              O      18.272333      14.645297      17.118890      -0.554405      35.982576 0.53612418E+03  0.12862482E+05                                 8.613749                            7.119788       0.550109       2.227495                    0.997708      27.457739      71.799139       0.720023       0.354568      -1.144011       0.007794       0.004070       0.021278       0.023023       0.017939       0.005575       0.035999       0.019709       0.051260      -0.044285      -0.000083       0.044368             10.034904       6.797715       0.201594       3.367486       8.944049       2.477927      14.362948           0.047240
          391              O       2.276712       2.222581       4.222704      -0.566969      42.872196 0.57429598E+03  0.14034705E+05                                 9.755500                            7.435399       0.365107       2.161609                    0.998004      27.827368      73.738822       0.694280       0.360997      -1.137467      -0.008355      -0.003682      -0.032913       0.034156       0.057026      -0.049270       0.016016       0.042302      -0.015696      -0.082399       0.004983       0.077417             11.928444       8.607240       0.630597       4.698291       8.531253       3.620436      18.646840           0.031054
          392              O       9.616374      22.818650       2.999325      -0.579791      38.591772 0.53141642E+03  0.12725637E+05                                 9.018484                            7.072837       0.538775       2.216283                    0.998204      27.711745      72.473166       0.724566       0.353007      -1.144897      -0.004027       0.034556       0.012177       0.036860      -0.012978      -0.021155      -0.010739      -0.011584      -0.155296      -0.059634       0.019453       0.040181             10.710054       8.653272      -5.179514       2.112524      15.369413      -1.033028       8.107478           0.043420
          393              O      16.062620       3.602586       6.812719      -0.589960      46.350552 0.64503107E+03  0.16256864E+05                                10.315055                            7.905680       0.038948       2.035812                    0.998257      29.108472      78.791112       0.668838       0.363353      -1.133587      -0.050503      -0.002681       0.006064       0.050937      -0.024122      -0.004593      -0.045725      -0.007942       0.123918      -0.058264      -0.008856       0.067121             12.422902      17.867167      -4.068937      -1.206435      11.820462       2.412766       7.581077           0.047009
          394              O      15.158078       5.479077       7.442600      -0.547026      33.162202 0.47584838E+03  0.11078193E+05                                 8.119374                            6.664179       0.690995       2.271267                    0.998766      27.119365      69.798421       0.751709       0.349990      -1.148024      -0.011283      -0.018488      -0.016496       0.027226       0.023689       0.004335       0.007975      -0.067615       0.062192      -0.051688       0.015594       0.036094              9.356549       8.750390       1.638925       1.086250      12.308220       4.036951       7.011038           0.045929
          395              O      11.953110      23.402145       4.928307      -0.602532      41.037175 0.62683451E+03  0.15727791E+05                                 9.560702                            7.788059      -0.047019       2.003727                    0.997974      29.505864      80.390184       0.672751       0.362858      -1.130934       0.052731      -0.003045       0.002717       0.052888      -0.016357       0.029543      -0.011523       0.023154       0.072813      -0.032521      -0.016231       0.048753             11.305213      15.309486      -0.971870       3.469292      10.499059       0.365451       8.107095           0.064321
          396              O      12.743187      21.535905       5.718955      -0.533016      33.206723 0.49365189E+03  0.11597023E+05                                 8.179773                            6.848779       0.738339       2.298583                    0.996921      26.925722      69.581110       0.731718       0.356317      -1.143059      -0.004124       0.009910       0.006602       0.012601       0.019533      -0.055503       0.008224      -0.110439       0.109675      -0.099910       0.040222       0.059688              9.474294       8.176732       3.405853       0.573679      13.710484      -0.497101       6.535667           0.028493
          397              O       4.039736       5.882356       5.892229      -0.573871      36.172423 0.50753938E+03  0.12013428E+05                                 8.595055                            6.870317       0.438247       2.174427                    0.999106      27.773066      72.182246       0.741983       0.348751      -1.148523       0.001241      -0.028582      -0.032166       0.043048      -0.021640       0.001594       0.023065       0.067543       0.060510      -0.056842       0.023397       0.033445             10.097737       7.806423      -0.671386      -5.200331       7.666799       2.017573      14.819988           0.048817
          398              O       4.454317       3.892824       4.973103      -0.559126      43.074669 0.58545709E+03  0.14366096E+05                                 9.786503                            7.503961       0.228729       2.118667                    0.998026      27.790434      73.617843       0.692062       0.360676      -1.138542       0.005328       0.027111      -0.013074       0.030567      -0.009379       0.061772       0.011679       0.022040      -0.132280      -0.080719       0.013286       0.067434             11.941987       8.427163       3.608321      -1.925722      18.877791      -3.784404       8.521008           0.035937
          399              O      16.241301      18.293902      18.889606      -0.572727      44.125817 0.62165928E+03  0.15514835E+05                                 9.993040                            7.792933       0.136665       2.086449                    0.996675      28.302105      76.087810       0.669932       0.366337      -1.131935      -0.009829       0.014761       0.026020       0.031489      -0.052078       0.041555       0.022881       0.042603      -0.011578      -0.079095       0.012430       0.066665             12.031347       8.408635      -0.171703      -3.345255       8.786761       3.612159      18.898645           0.033708
          400              O      16.639133      20.067432      20.133905      -0.570742      38.913687 0.52899721E+03  0.12662021E+05                                 9.071003                            7.071179       0.400287       2.172441                    0.998447      27.642373      72.439060       0.721930       0.354455      -1.142935      -0.011906      -0.033827      -0.016637       0.039532       0.001720       0.022183      -0.008320      -0.023078      -0.161304      -0.060997       0.021825       0.039171             10.738466       7.904187       5.081216      -1.414782      16.556699      -0.892693       7.754511           0.045391
          401              O       9.527034      23.104014       6.762920      -0.563360      43.920803 0.59483061E+03  0.14689929E+05                                 9.953402                            7.613986       0.206853       2.106532                    0.997905      28.147955      75.401895       0.678606       0.365479      -1.132022      -0.013850      -0.028197       0.016477       0.035474      -0.012641       0.061679       0.007167       0.038177      -0.149727      -0.082118       0.006555       0.075563             12.142919       7.962394       3.256966      -1.338430      20.034090      -2.859478       8.432272           0.033651
          402              O       9.645685      21.133084       5.749198      -0.555098      36.053627 0.53738571E+03  0.12901193E+05                                 8.627856                            7.130315       0.537703       2.223722                    0.997691      27.479354      71.894966       0.719117       0.354783      -1.143761      -0.007925       0.003424       0.021003       0.022708      -0.017969      -0.005838       0.036551       0.021119       0.050137      -0.045055       0.000359       0.044697             10.052898       6.808939      -0.200815      -3.375441       8.958587       2.480361      14.391168           0.047298
          403              O      18.661793      18.125287      15.592396      -0.565967      42.803176 0.57324091E+03  0.14001838E+05                                 9.743430                            7.427299       0.368876       2.162987                    0.997991      27.806944      73.655004       0.694868       0.360874      -1.137616       0.008541      -0.004336      -0.034084       0.035404      -0.056656       0.049494       0.016766       0.042336      -0.013617      -0.082824       0.005925       0.076899             11.912022       8.595526      -0.629760      -4.689330       8.520628       3.616097      18.619912           0.031062
          404              O      18.301650      16.330863      14.369017      -0.579808      38.573046 0.53115473E+03  0.12717356E+05                                 9.013598                            7.069683       0.536666       2.216098                    0.998282      27.710313      72.455352       0.724970       0.352866      -1.145052       0.003745       0.034684       0.012149       0.036940       0.012775       0.021300      -0.010232      -0.009993      -0.157117      -0.060027       0.019949       0.040078             10.703210       8.648785       5.175871      -2.110864      15.358655      -1.032091       8.102192           0.043486
          405              O      11.855394      28.202826      15.926665      -0.589877      46.346432 0.64496509E+03  0.16254778E+05                                10.314481                            7.905304       0.038717       2.035766                    0.998255      29.106976      78.785911       0.668850       0.363356      -1.133586       0.050490       0.002659      -0.006096       0.050926      -0.024071      -0.004565      -0.045672      -0.007873       0.123772      -0.058174      -0.008863       0.067037             12.422159      17.866078      -4.068607      -1.206317      11.819739       2.412564       7.580660           0.047084
          406              O      12.759936      26.326335      15.296784      -0.547006      33.160768 0.47582563E+03  0.11077526E+05                                 8.119118                            6.664005       0.691011       2.271286                    0.998765      27.118804      69.796440       0.751722       0.349989      -1.148026       0.011264       0.018494       0.016505       0.027227       0.023691       0.004340       0.007981      -0.067586       0.062115      -0.051665       0.015569       0.036096              9.356222       8.750112       1.638896       1.086218      12.307745       4.036755       7.010811           0.045921
          407              O      15.964904       8.403267      17.811077      -0.602467      41.033105 0.62675819E+03  0.15725406E+05                                 9.560168                            7.787664      -0.047437       2.003644                    0.997970      29.503836      80.383591       0.672758       0.362865      -1.130928      -0.052694       0.003036      -0.002722       0.052852      -0.016350       0.029573      -0.011481       0.023231       0.072653      -0.032517      -0.016230       0.048747             11.304529      15.308482      -0.971840       3.469078      10.498441       0.365374       8.106664           0.064326
          408              O      15.174827      10.269507      17.020429      -0.533016      33.206331 0.49364512E+03  0.11596823E+05                                 8.179710                            6.848735       0.738301       2.298576                    0.996921      26.925544      69.580518       0.731720       0.356317      -1.143059       0.004141      -0.009915      -0.006609       0.012615       0.019551      -0.055491       0.008225      -0.110437       0.109720      -0.099911       0.040219       0.059691              9.474217       8.176707       3.405846       0.573680      13.710323      -0.497112       6.535621           0.028476
          409              O      23.878278      25.923056      16.847155      -0.573865      36.172153 0.50753404E+03  0.12013269E+05                                 8.594989                            6.870263       0.438219       2.174419                    0.999106      27.772920      72.181754       0.741989       0.348749      -1.148525      -0.001240       0.028615       0.032170       0.043073      -0.021634       0.001579       0.023061       0.067531       0.060534      -0.056833       0.023384       0.033449             10.097654       7.806370      -0.671392      -5.200284       7.666733       2.017558      14.819861           0.048836
          410              O      23.463697      27.912588      17.766281      -0.559248      43.078222 0.58551693E+03  0.14367877E+05                                 9.786802                            7.504173       0.229948       2.119005                    0.998031      27.792291      73.622642       0.692079       0.360660      -1.138559      -0.005332      -0.027092       0.013072       0.030550      -0.009436       0.061815       0.011679       0.022150      -0.132243      -0.080745       0.013230       0.067516             11.942383       8.427415       3.608449      -1.925821      18.878412      -3.784557       8.521321           0.035862
          411              O      11.676713      13.511510       3.849778      -0.572723      44.124733 0.62164240E+03  0.15514287E+05                                 9.992835                            7.792800       0.136824       2.086502                    0.996675      28.301787      76.086292       0.669942       0.366334      -1.131938       0.009824      -0.014749      -0.026015       0.031477      -0.052066       0.041564       0.022887       0.042566      -0.011594      -0.079092       0.012439       0.066653             12.031077       8.408437      -0.171692      -3.345136       8.786597       3.612070      18.898196           0.033711
          412              O      11.278881      11.737980       2.605479      -0.570717      38.912325 0.52897530E+03  0.12661364E+05                                 9.070779                            7.071024       0.400308       2.172459                    0.998447      27.641809      72.437162       0.721939       0.354454      -1.142936       0.011897       0.033833       0.016660       0.039545       0.001726       0.022175      -0.008320      -0.023084      -0.161283      -0.060986       0.021815       0.039171             10.738176       7.904000       5.081068      -1.414734      16.556219      -0.892690       7.754308           0.045401
          413              O      18.390980       8.701398      15.976464      -0.563466      43.922075 0.59485463E+03  0.14690592E+05                                 9.953320                            7.613943       0.207929       2.106842                    0.997908      28.148985      75.403521       0.678638       0.365460      -1.132042       0.013850       0.028170      -0.016463       0.035445      -0.012689       0.061687       0.007160       0.038270      -0.149706      -0.082116       0.006500       0.075615             12.142808       7.962343       3.256934      -1.338434      20.033854      -2.859435       8.432228           0.033565
          414              O      18.272329      10.672328      16.990186      -0.555091      36.051423 0.53734676E+03  0.12900007E+05                                 8.627449                            7.130014       0.537750       2.223760                    0.997689      27.478505      71.891725       0.719140       0.354779      -1.143766       0.007917      -0.003478      -0.020997       0.022708      -0.017944      -0.005870       0.036552       0.021124       0.050202      -0.045042       0.000329       0.044713             10.052380       6.808627      -0.200821      -3.375218       8.958140       2.480234      14.390374           0.047276
          415              O       9.256221      13.680125       7.146988      -0.565965      42.802283 0.57322801E+03  0.14001427E+05                                 9.743256                            7.427187       0.369039       2.163041                    0.997991      27.806719      73.653855       0.694878       0.360872      -1.137620      -0.008529       0.004338       0.034080       0.035398      -0.056638       0.049494       0.016764       0.042309      -0.013634      -0.082808       0.005926       0.076882             11.911789       8.595369      -0.629745      -4.689217       8.520491       3.616021      18.619508           0.031062
          416              O       9.616364      15.474549       8.370367      -0.579809      38.573018 0.53115355E+03  0.12717328E+05                                 9.013616                            7.069691       0.536663       2.216102                    0.998282      27.710190      72.455164       0.724967       0.352868      -1.145050      -0.003734      -0.034691      -0.012175       0.036954       0.012786       0.021290      -0.010231      -0.010011      -0.157093      -0.060016       0.019930       0.040086             10.703241       8.648824       5.175899      -2.110895      15.358677      -1.032142       8.102220           0.043484
          417              O       9.083130      12.300120       4.556973      -0.590743      46.417059 0.64609385E+03  0.16290979E+05                                10.325792                            7.913145       0.040251       2.035962                    0.998285      29.128396      78.872694       0.668376       0.363441      -1.133475      -0.049931       0.003127      -0.005315       0.050310       0.023843       0.003694      -0.046643      -0.008163       0.125119      -0.058244      -0.010053       0.068297             12.436971      17.890366       4.071484       1.206896      11.832331       2.415238       7.588216           0.047038
          418              O       8.178585      10.423629       3.927092      -0.546034      33.114024 0.47502972E+03  0.11053893E+05                                 8.109882                            6.657152       0.695727       2.273021                    0.998789      27.103302      69.730617       0.752357       0.349854      -1.148186      -0.011088       0.019214       0.016899       0.027887      -0.023514      -0.004601       0.008445      -0.068286       0.063118      -0.052026       0.015377       0.036649              9.344781       8.738341      -1.636972      -1.084430      12.293447       4.031069       7.002554           0.045913
          419              O      11.953101      14.891054       6.441385      -0.603619      41.110590 0.62820855E+03  0.15771606E+05                                 9.573264                            7.797610      -0.048245       2.002843                    0.997966      29.534022      80.502539       0.672177       0.362953      -1.130810       0.052106       0.003041      -0.002302       0.052246       0.015911      -0.029112      -0.011660       0.022843       0.072908      -0.032007      -0.016273       0.048280             11.320968      15.331153       0.972332      -3.474316      10.514033       0.367340       8.117718           0.064374
          420              O      12.743183      16.757294       5.650737      -0.533104      33.215921 0.49385178E+03  0.11603058E+05                                 8.181891                            6.850710       0.739034       2.298784                    0.996870      26.928723      69.596106       0.731517       0.356374      -1.142997      -0.004903      -0.009798      -0.006112       0.012546      -0.018715       0.055259       0.007860      -0.110596       0.111235      -0.099688       0.039778       0.059910              9.476588       8.179399      -3.406323      -0.574465      13.713323      -0.496683       6.537040           0.028570
          421              O      11.019240      10.020350       5.477463      -0.574014      36.201968 0.50801512E+03  0.12027878E+05                                 8.601153                            6.874515       0.438419       2.174275                    0.999077      27.780190      72.217654       0.741575       0.348850      -1.148406       0.001330       0.028389       0.032246       0.042983       0.021660      -0.001169       0.023090       0.067442       0.061417      -0.056878       0.023079       0.033800             10.106016       7.813061       0.671365       5.206226       7.671486       2.018343      14.833501           0.048839
          422              O      11.433824      12.009882       6.396589      -0.558357      43.033920 0.58480436E+03  0.14345740E+05                                 9.780197                            7.499455       0.236096       2.121066                    0.998022      27.775524      73.561549       0.692331       0.360645      -1.138593       0.005431      -0.027613       0.013161       0.031068       0.009265      -0.061487       0.011420       0.020543      -0.133370      -0.080774       0.014094       0.066680             11.933955       8.421883      -3.604678       1.924048      18.864883      -3.780991       8.515100           0.035833
          423              O      16.241292       7.023723      15.219470      -0.571467      44.100625 0.62114837E+03  0.15499556E+05                                 9.991529                            7.791432       0.137488       2.087045                    0.996502      28.287729      76.053499       0.669748       0.366497      -1.131763      -0.008911      -0.015028      -0.026790       0.031984       0.052295      -0.041889       0.023442       0.043111      -0.009756      -0.079927       0.013125       0.066802             12.029823       8.407043       0.171774       3.344809       8.784941       3.611496      18.897486           0.033694
          424              O      23.618644      27.640686      13.975171      -0.571153      38.925148 0.52913669E+03  0.12666271E+05                                 9.072863                            7.072068       0.398289       2.171695                    0.998457      27.646888      72.454929       0.721887       0.354451      -1.142932      -0.011579       0.033335       0.016700       0.039040      -0.000959      -0.022658      -0.008093      -0.023270      -0.161745      -0.061316       0.021966       0.039349             10.741187       7.906386      -5.083730       1.415552      16.561281      -0.894042       7.755893           0.045333
          425              O       9.527029      15.189185       4.606772      -0.562829      43.899434 0.59453989E+03  0.14680724E+05                                 9.948691                            7.611379       0.205949       2.106063                    0.997919      28.144781      75.384309       0.678833       0.365407      -1.132095      -0.014286       0.028603      -0.016185       0.035835       0.012355      -0.062156       0.007683       0.038365      -0.150120      -0.082656       0.006730       0.075926             12.135504       7.958579      -3.253911       1.337468      20.020163      -2.856133       8.427771           0.033544
          426              O       9.645681      17.160115       5.620494      -0.554412      35.981696 0.53610910E+03  0.12862024E+05                                 8.613588                            7.119673       0.550146       2.227515                    0.997708      27.457421      71.797914       0.720032       0.354567      -1.144013      -0.007778      -0.004095      -0.021273       0.023018       0.017934       0.005585       0.035999       0.019699       0.051273      -0.044278      -0.000096       0.044374             10.034693       6.797590       0.201589       3.367398       8.943857       2.477845      14.362632           0.047233
          427              O      25.641302      29.582831      18.516680      -0.566865      42.867086 0.57421656E+03  0.14032284E+05                                 9.754847                            7.434983       0.364837       2.161569                    0.998002      27.825273      73.732105       0.694285       0.361007      -1.137459       0.008355       0.003617       0.032927       0.034163       0.056933      -0.049210       0.016019       0.042104      -0.015710      -0.082289       0.005023       0.077266             11.927559       8.606637       0.630555       4.697835       8.530713       3.620160      18.645327           0.031134
          428              O      18.301640       8.986762      19.740059      -0.579768      38.588719 0.53136814E+03  0.12724176E+05                                 9.017979                            7.072491       0.539011       2.216387                    0.998204      27.710580      72.468959       0.724588       0.353005      -1.144901       0.004009      -0.034561      -0.012198       0.036869      -0.013001      -0.021142      -0.010748      -0.011625      -0.155244      -0.059618       0.019417       0.040201             10.709395       8.652785      -5.179148       2.112366      15.368407      -1.032978       8.106994           0.043383

******************************************************
Auxiliary information for the entire system
The total spin magnetic moment of the unit cell is   36.000007
The total net atomic charge of the unit cell is   -0.000005
Accuracy of reproducing the electrostatic potential in the unit cell:
  The inner radius (bohr) =    5.0000
  The outer radius (bohr) =   12.0000
  Valid grid points have density less than (e/(bohr^3)) =    0.0001
  The number of valid grid points were=       394130
  The rms potential error without charges in kcal/mol is=      3.40348
  The rms potential error with partial charges in kcal/mol is=      0.81435
  The RRMSE value at monopole order=      0.23927
  The rms potential error with partial charges and cloud penetration in kcal/mol is=      0.81409
  The RRMSE value at monopole order with cloud penetration is=      0.23919
  The rms potential error with partial charges and atomic dipoles in kcal/mol is=      0.48447
  The RRMSE value at dipole order=      0.14234
  The rms potential error with partial charges, atomic dipoles and cloud penetration in kcal/mol is=      0.47723
  The RRMSE value at dipole order with cloud penetration=      0.14022

******************************************************
The electron densities and ab initio electrostatic potential were computed in VASP using the PBE functional and
projector augmented wave method. See the main text of the journal article for a description of computational details.
The atomic charges, dipoles, and quadrupoles were computed with the DDEC6 method as described in
(a) T. A. Manz and N. Gabaldon Limas, RSC Adv. 6 (2016) 47771-47801 DOI: 10.1039/c6ra04656h
(b) N. Gabaldon Limas and T. A. Manz, RSC Adv. 8 (2018) 2678-2707 DOI: 10.1039/c7ra11829e.
For each atom in the material, the electron cloud parameters were fit to the spherically averaged atom-in-material
electron density using radial positions for which this density was between 10^-4 and 10^-2 electrons per cubic bohr.
The polarizabilities, dispersion coefficients, and quantum Drude oscillator (QDO) parameters were fit using the MCLF method.
The magnetic structure of the system was optimized in VASP from the default ferromagnetic initial guess using spin polarization.
The atomic spin moments (ASMs) were computed on this optimized magnetic structure using the DDEC6 partition as inputs
to the method of T. A. Manz and D. S. Sholl, J. Chem. Theory Comput. 7 (2011) 4146-4164 DOI: 10.1021/ct200539n.
The RMSE and RRMSE were computed using a uniform grid with Ewald summation.
