# Supplementary material for: A collection of forcefield precursors for metal–organic frameworks
Source: RSC Adv. 2019 Nov 13;9(63):36492–507. doi: 10.1039/c9ra07327b (PMC9075174; doi:10.1039/c9ra07327b)
Supplement: RA-009-C9RA07327B-s4671 [file RA-009-C9RA07327B-s4671.xyz]

  182
jmolscript: load "" {1 1 1} spacegroup "x,y,z" unitcell [{      9.313700     0.000000     0.000000 }, {      0.000000    10.406300     0.000000 }, {      0.000000    -0.668270    23.879651 }]
Co     1.310624    -0.501202    17.909738     0.788332
Co     8.003076    -0.167067     5.969913     0.788279
Co     4.656850     4.869015    11.939826     0.625931
Co     4.656850     5.203150     0.000000     0.625956
H      8.097331     8.031349    14.994033     0.121235
H      2.720532     3.970603     7.192551     0.105446
H      1.751907     3.032822     6.380643     0.113077
H      8.613310     6.359805     9.129191     0.150009
H      4.804938     9.090451    12.995306     0.108729
H      6.952677     6.457120    10.671816     0.095992
H      6.835324     1.420676    15.089551     0.111139
H      5.293907     3.455659     3.839848     0.142613
H      7.626989     2.547290     8.484440     0.152358
H      3.810235     2.065925     7.278518     0.139613
H      5.022878     0.848996    13.764231     0.105954
H      5.959837     2.789787    10.007962     0.090726
H      5.644102     0.732363     7.445675     0.087410
H      7.115667     2.118020     4.152671     0.086743
H      1.151173     5.711635     7.897001     0.110061
H     -0.008382     6.152870     6.929875     0.102816
H      8.097331     1.372546    20.825444     0.121234
H      2.720532     6.101562     4.747275     0.105444
H      1.751907     7.039343     5.559183     0.113077
H      8.613310     3.712360     2.810635     0.150009
H      4.804938     0.313444    22.824170     0.108729
H      6.952677     3.615045     1.268009     0.095989
H      6.835324     7.983219    20.729925     0.111138
H      5.293907     6.616506     8.099978     0.142614
H      7.626989     7.524875     3.455385     0.152358
H      3.810235     8.006240     4.661308     0.139613
H      5.022878     8.554899    22.055246     0.105954
H      5.959837     7.282378     1.931864     0.090724
H      5.644102     9.339802     4.494150     0.087410
H      7.115667     7.954145     7.787154     0.086743
H      1.151173     4.360530     4.042825     0.110060
H     -0.008382     3.919295     5.009951     0.102817
H      1.216369     1.706681     8.885618     0.121235
H      6.593168     5.767427    16.687100     0.105446
H      7.561793     6.705208    17.499008     0.113076
H      0.700390     3.378225    14.750460     0.150009
H      4.508762     0.647579    10.884345     0.108729
H      2.361023     3.280910    13.207835     0.095992
H      2.478376     8.317354     8.790100     0.111139
H      4.019793     6.282371    20.039803     0.142613
H      1.686711     7.190740    15.395211     0.152357
H      5.503465     7.672105    16.601133     0.139614
H      4.290822     8.889034    10.115420     0.105955
H      3.353863     6.948243    13.871689     0.090725
H      3.669598     9.005667    16.433976     0.087409
H      2.198033     7.620010    19.726980     0.086743
H      8.162527     4.026395    15.982650     0.110061
H      0.008382     3.585160    16.949776     0.102816
H      1.216369     8.365484     3.054207     0.121234
H      6.593168     3.636468    19.132376     0.105444
H      7.561793     2.698687    18.320468     0.113076
H      0.700390     6.025670    21.069016     0.150009
H      4.508762     9.424586     1.055481     0.108729
H      2.361023     6.122985    22.611642     0.095989
H      2.478376     1.754811     3.149726     0.111138
H      4.019793     3.121524    15.779673     0.142615
H      1.686711     2.213155    20.424266     0.152357
H      5.503465     1.731790    19.218343     0.139613
H      4.290822     1.183131     1.824405     0.105954
H      3.353863     2.455652    21.947787     0.090723
H      3.669598     0.398228    19.385501     0.087410
H      2.198033     1.783885    16.092497     0.086743
H      8.162527     5.377500    19.836826     0.110060
H      0.008382     5.818735    18.869700     0.102816
C      7.486352     8.683691    14.738521    -0.130874
C      2.295827     3.834417     6.332406    -0.080817
C      8.067527     5.620077     9.272230    -0.277418
C      5.513710     9.312044    13.555284    -0.118384
C      7.658656    -0.411991    15.168116    -0.023093
C      6.412482     8.342058    13.931388    -0.026262
C      8.813554    -0.042523    16.021813     0.580985
C      8.252870     4.454014     8.548437     0.328894
C      4.329939     2.905775     5.528617     0.326986
C      7.066304     5.662770    10.200909     0.107944
C      6.232728     6.904188    13.512301     0.571205
C      6.732874     0.543233    14.798936    -0.109423
C      5.346995     2.910171     4.590624    -0.268307
C      7.481695     3.373770     8.885618    -0.255970
C      4.464056     2.085470     6.617290    -0.260484
C      5.651553     0.204501    13.999684    -0.093796
C      6.495374     3.527669     9.819312     0.101574
C      5.573318     1.300230     6.713286     0.095629
C      6.435767     2.098223     4.785721     0.096794
C      0.583969     5.421983     7.166044    -0.078176
C      7.486352     0.720204    21.080956    -0.130878
C      2.295827     6.237748     5.607420    -0.080817
C      8.067527     4.452088     2.667596    -0.277423
C      5.513710     0.091851    22.264193    -0.118378
C      7.658656    -0.590414    20.651361    -0.023095
C      6.412482     1.061837    21.888088    -0.026262
C      8.813554     9.446418    19.797663     0.580986
C      8.252870     5.618151     3.391388     0.328894
C      4.329939     7.166390     6.411209     0.326984
C      7.066304     4.409395     1.738916     0.107951
C      6.232728     2.499707    22.307176     0.571219
C      6.732874     8.860662    21.020540    -0.109424
C      5.346995     7.161994     7.349201    -0.268311
C      7.481695     6.698395     3.054207    -0.255974
C      4.464056     7.986695     5.322535    -0.260482
C      5.651553     9.199394    21.819792    -0.093795
C      6.495374     6.544496     2.120513     0.101578
C      5.573318     8.771935     5.226539     0.095634
C      6.435767     7.973942     7.154105     0.096787
C      0.583969     4.650182     4.773781    -0.078176
C      1.827348     1.054339     9.141130    -0.130874
C      7.017873     5.903613    17.547245    -0.080817
C      1.246173     4.117953    14.607421    -0.277418
C      3.799990     0.425986    10.324367    -0.118384
C      1.655044    -0.256279     8.711535    -0.023094
C      2.901218     1.395972     9.948263    -0.026262
C      0.500146     9.780553     7.857838     0.580985
C      1.060830     5.284016    15.331214     0.328894
C      4.983761     6.832255    18.351034     0.326988
C      2.247396     4.075260    13.678742     0.107945
C      3.080972     2.833842    10.367350     0.571205
C      2.580826     9.194797     9.080715    -0.109425
C      3.966705     6.827859    19.289027    -0.268306
C      1.832005     6.364260    14.994033    -0.255970
C      4.849644     7.652560    17.262361    -0.260482
C      3.662147     9.533529     9.879967    -0.093796
C      2.818326     6.210361    14.060339     0.101575
C      3.740382     8.437800    17.166365     0.095629
C      2.877933     7.639807    19.093930     0.096792
C      8.729731     4.316047    16.713607    -0.078176
C      1.827348     9.017826     2.798695    -0.130878
C      7.017873     3.500282    18.272231    -0.080817
C      1.246173     5.285942    21.212055    -0.277423
C      3.799990     9.646179     1.615458    -0.118379
C      1.655044    -0.077856     3.228290    -0.023095
C      2.901218     8.676193     1.991563    -0.026262
C      0.500146     0.291612     4.081988     0.580983
C      1.060830     4.119879    20.488263     0.328893
C      4.983761     2.571640    17.468442     0.326989
C      2.247396     5.328635    22.140735     0.107951
C      3.080972     7.238323     1.572475     0.571219
C      2.580826     0.877368     2.859111    -0.109426
C      3.966705     2.576036    16.530450    -0.268310
C      1.832005     3.039635    20.825444    -0.255974
C      4.849644     1.751335    18.557116    -0.260481
C      3.662147     0.538636     2.059859    -0.093795
C      2.818326     3.193534    21.759138     0.101579
C      3.740382     0.966095    18.653112     0.095635
C      2.877933     1.764088    16.725546     0.096790
C      8.729731     5.087848    19.105870    -0.078176
C      1.436173     5.036083     5.969913     0.089001
C      7.877527     4.701948    17.909738     0.089001
N      6.574541     1.294205     5.813023    -0.263424
N      6.242973     4.657900    10.484838    -0.221698
N      6.574541     8.777960     6.126802    -0.263424
N      6.242973     5.414265     1.454987    -0.221707
N      2.739159     8.443825    18.066628    -0.263428
N      3.070727     5.080130    13.394813    -0.221695
N      2.739159     0.960070    17.752849    -0.263427
N      3.070727     4.323765    22.424664    -0.221704
O      6.853020     6.038486    14.140813    -0.576438
O      5.409397     6.681373    12.586964    -0.542177
O      0.341813     9.454093    16.288310    -0.560710
O      8.924387     1.088419    16.476004    -0.569532
O      9.136740     4.285008     7.559581    -0.157279
O      3.289599     3.705184     5.298178    -0.171282
O      6.853020     3.365409    21.678664    -0.576441
O      5.409397     2.722522    23.232512    -0.542194
O      0.341813    -0.050198    19.531167    -0.560706
O      8.924387     8.315476    19.343472    -0.569533
O      9.136740     5.787157     4.380244    -0.157280
O      3.289599     6.366981     6.641647    -0.171283
O      2.460680     3.699544     9.738838    -0.576436
O      3.904303     3.056657    11.292687    -0.542178
O      8.971887     0.283937     7.591341    -0.560714
O      0.389313     8.649611     7.403647    -0.569534
O      0.176960     5.453022    16.320070    -0.157281
O      6.024101     6.032846    18.581473    -0.171278
O      2.460680     6.372621     2.200987    -0.576438
O      3.904303     7.015508     0.647139    -0.542196
O      8.971887     9.788228     4.348484    -0.560711
O      0.389313     1.422554     4.536179    -0.569537
O      0.176960     3.950873    19.499407    -0.157282
O      6.024101     3.371049    17.238004    -0.171277

The following XYZ coordinates are in angstroms. Other properties are in atomic units.
The sperically averaged electron density of each atom fit to a function of the form exp(a - br)
eigen_1, eigen_2 and eigen_3 are the three eigenvalues of traceless quadrupole moment tensor
  atom number  atomic symbol              X              Y              Z     net charge C6 coefficient C8 coefficient C10 coefficient fluctuating dipole atomic polarizability isotropic forcefield polarizability              a              b squared Pearson coefficient          <r^3>          <r^4>         wp_QDO          m_QDO          q_QDO       dipole_x       dipole_y       dipole_z         dipole            Qxy            Qxz            Qyz     Q(x^2-y^2)  Q(3z^2 - R^2)        eigen_1        eigen_2        eigen_3 static polarizability      alpha(xx)      alpha(xy)      alpha(xz)      alpha(yy)      alpha(yz)      alpha(zz) atomic spin moment
            1             Co       1.310624      -0.501202      17.909738       0.788332     115.751858 0.25903476E+04  0.88101217E+05                                17.776971                           15.270584       0.589830       2.029730                    0.996881      48.970213     131.706562       0.533455       0.337586      -1.211205      -0.101837      -0.000001       0.000002       0.101837      -0.000006      -0.000003       0.046945       0.118977       0.239836      -0.111003       0.019516       0.091487             20.463114      29.666206       0.000003       0.000008      16.702106      -0.284042      15.021031           2.794383
            2             Co       8.003076      -0.167067       5.969913       0.788279     115.756431 0.25904737E+04  0.88106644E+05                                17.777458                           15.270980       0.589826       2.029717                    0.996881      48.971526     131.711258       0.533446       0.337587      -1.211204       0.101840      -0.000001      -0.000001       0.101840       0.000012       0.000008       0.046952       0.119006       0.239810      -0.111016       0.019534       0.091482             20.463698      29.667113       0.000003      -0.000001      16.702565      -0.284062      15.021415           2.794305
            3             Co       4.656850       4.869015      11.939826       0.625931     158.473709 0.30951449E+04  0.11036278E+06                                22.124961                           16.972348       0.486024       1.961543                    0.996508      52.994335     147.245230       0.492187       0.349007      -1.197894      -0.000000       0.000000      -0.000000       0.000001      -0.102979       0.149611      -0.154865      -0.319277      -0.229699      -0.251812      -0.072325       0.324137             27.474597      26.343783       4.712756      -8.826494      22.233007       9.352916      33.847000           1.133351
            4             Co       4.656850       5.203150       0.000000       0.625956     158.453911 0.30946952E+04  0.11034296E+06                                22.123640                           16.971504       0.485749       1.961504                    0.996507      52.989719     147.230835       0.492182       0.349023      -1.197878      -0.000000      -0.000001       0.000000       0.000001       0.102989      -0.150126      -0.154911      -0.318569      -0.228451      -0.252059      -0.071992       0.324051             27.472814      26.342046      -4.712367       8.825934      22.231632       9.352171      33.844763           1.133356
            5              H       8.097331       8.031349      14.994033       0.121235       1.043962 0.77826907E+01  0.76862622E+02                                 1.769744                            1.684759      -1.367549       2.236246                    0.993315       3.798806      11.124465       0.453465       1.367657      -0.688337       0.026402      -0.026337       0.009825       0.038565      -0.009678       0.002186      -0.001119       0.002402      -0.008016      -0.008483      -0.003005       0.011489              1.791634       1.888581      -0.340552       0.231449       1.967401      -0.120882       1.518920           0.000167
            6              H       2.720532       3.970603       7.192551       0.105446       1.087673 0.87641242E+01  0.89488884E+02                                 1.848016                            1.805888      -1.461265       2.176277                    0.991623       4.083534      12.304622       0.429874       1.395419      -0.682400       0.011660       0.005779       0.034553       0.036922      -0.003523       0.003053       0.006008       0.020250       0.013446      -0.015094       0.005416       0.009678              1.871640       1.802166      -0.073694       0.278562       1.688475       0.049532       2.124278           0.000015
            7              H       1.751907       3.032822       6.380643       0.113077       0.970976 0.73880671E+01  0.72024840E+02                                 1.699725                            1.650241      -1.152972       2.335150                    0.994172       3.717424      10.817046       0.454527       1.382277      -0.686484      -0.024392      -0.031963       0.001955       0.040254       0.005535      -0.002508      -0.000290      -0.010012      -0.016760      -0.007407      -0.002954       0.010361              1.731182       1.782053       0.281075       0.015398       1.981273      -0.015889       1.430221          -0.000044
            8              H       8.613310       6.359805       9.129191       0.150009       0.974824 0.69916152E+01  0.66342375E+02                                 1.623238                            1.546338      -1.071984       2.390030                    0.997992       3.281007       9.020357       0.503304       1.282515      -0.708783       0.020795       0.028219       0.000028       0.035053       0.005531      -0.005940       0.009235      -0.010707      -0.017950      -0.015258       0.001967       0.013292              1.649267       1.693252       0.328930      -0.213436       1.791922      -0.130628       1.462628          -0.000017
            9              H       4.804938       9.090451      12.995306       0.108729       1.124548 0.81562020E+01  0.80242625E+02                                 1.762210                            1.650147      -1.039827       2.379396                    0.997437       3.539854       9.833520       0.497279       1.251954      -0.714753      -0.027286      -0.006561      -0.023954       0.036897      -0.002357       0.010090       0.000379       0.007460      -0.015937      -0.011349      -0.001106       0.012456              1.810877       1.889725       0.154287       0.503733       1.614708       0.099238       1.928199          -0.000125
           10              H       6.952677       6.457120      10.671816       0.095992       1.127514 0.79701919E+01  0.77705902E+02                                 1.754936                            1.622934      -0.853773       2.468997                    0.999252       3.406562       9.319923       0.506940       1.239265      -0.718934       0.000615       0.041788       0.024205       0.048296       0.009859      -0.002806       0.005980      -0.019354      -0.025924      -0.014273      -0.004598       0.018870              1.815336       1.438145      -0.169523      -0.216863       2.043394       0.511467       1.964469          -0.000252
           11              H       6.835324       1.420676      15.089551       0.111139       1.111434 0.81250383E+01  0.80352706E+02                                 1.789356                            1.679159      -1.100046       2.354227                    0.996581       3.624756      10.300648       0.475928       1.301336      -0.703529       0.003030       0.036068       0.009557       0.037435      -0.004239       0.005428      -0.000667      -0.017616      -0.028991      -0.013052      -0.001704       0.014756              1.833665       1.532116       0.104978       0.099539       2.391846       0.374096       1.577032           0.000058
           12              H       5.293907       3.455659       3.839848       0.142613       0.934136 0.67475224E+01  0.64154515E+02                                 1.641034                            1.568540      -1.080661       2.384116                    0.997263       3.462974       9.875142       0.471135       1.367344      -0.689973      -0.006466       0.020222      -0.025819       0.033427      -0.007913       0.000674      -0.007476      -0.002070       0.009275      -0.011139      -0.000273       0.011413              1.656905       1.435846      -0.001501      -0.048741       1.655655      -0.420509       1.879213           0.000272
           13              H       7.626989       2.547290       8.484440       0.152358       0.938201 0.66530474E+01  0.63230621E+02                                 1.663173                            1.570243      -1.206672       2.333742                    0.995226       3.501348      10.084793       0.463719       1.389775      -0.685031       0.009352      -0.030421      -0.012992       0.034376       0.004717      -0.008756       0.001905      -0.012305      -0.008075      -0.013663       0.004416       0.009247              1.692370       1.484196      -0.108444      -0.098683       2.072190       0.365769       1.520723          -0.000219
           14              H       3.810235       2.065925       7.278518       0.139613       0.895498 0.64979925E+01  0.61796867E+02                                 1.645176                            1.575867      -1.388248       2.233796                    0.993766       3.724968      10.964120       0.449394       1.433149      -0.675356      -0.022343      -0.001410       0.022262       0.031572      -0.006359      -0.003192      -0.004484       0.007396       0.002826      -0.010463       0.003507       0.006956              1.664796       1.847946      -0.100554      -0.423870       1.397043      -0.061244       1.749397           0.000165
           15              H       5.022878       0.848996      13.764231       0.105954       1.057090 0.74457904E+01  0.71463115E+02                                 1.681183                            1.569943      -0.800584       2.491384                    0.999439       3.399970       9.269229       0.514099       1.241332      -0.717683      -0.025105       0.026997      -0.011148       0.038515      -0.003530       0.013728       0.004916      -0.006380      -0.042589      -0.022681       0.010574       0.012107              1.724221       1.744158      -0.461411       0.222224       1.885387      -0.175903       1.543120           0.000031
           16              H       5.959837       2.789787      10.007962       0.090726       1.141550 0.81072761E+01  0.80120870E+02                                 1.823185                            1.676134      -1.008106       2.392888                    0.997232       3.653555      10.373638       0.476938       1.299492      -0.703887      -0.024525      -0.038388       0.008595       0.046357       0.003551      -0.004217       0.004492      -0.019078      -0.026058      -0.012730      -0.002387       0.015118              1.891402       2.023349       0.609007      -0.270837       2.101974      -0.178083       1.548883          -0.000226
           17              H       5.644102       0.732363       7.445675       0.087410       1.093533 0.82302241E+01  0.81763578E+02                                 1.780686                            1.699315      -0.990769       2.401438                    0.997090       3.679351      10.525117       0.468587       1.315732      -0.700666       0.000723      -0.026196       0.038450       0.046531      -0.004997      -0.001111      -0.011379       0.006761       0.016102      -0.014620       0.001980       0.012640              1.796013       1.511502      -0.097330       0.031840       1.928004      -0.424405       1.948533           0.000728
           18              H       7.115667       2.118020       4.152671       0.086743       1.213676 0.89107090E+01  0.89848039E+02                                 1.867448                            1.733552      -1.223077       2.285094                    0.995167       3.741352      10.607111       0.480305       1.264716      -0.711184       0.032560       0.000248      -0.031916       0.045594      -0.004713      -0.010737      -0.001193       0.006998       0.038109      -0.013913      -0.004313       0.018226              1.922628       2.282718       0.006940      -0.580144       1.569346      -0.117433       1.915819           0.000313
           19              H       1.151173       5.711635       7.897001       0.110061       1.101051 0.87179834E+01  0.88145373E+02                                 1.819847                            1.770058      -1.165966       2.327495                    0.993880       3.745814      10.922973       0.449503       1.347690      -0.694259       0.023642       0.008699       0.028435       0.037989       0.005309       0.005829      -0.000271      -0.003461       0.026334      -0.011214       0.000249       0.010965              1.848933       1.982170       0.146243       0.208018       1.636092       0.123270       1.928537          -0.000024
           20              H      -0.008382       6.152870       6.929875       0.102816       1.071536 0.83036999E+01  0.83590942E+02                                 1.828862                            1.757282      -1.405003       2.206806                    0.991699       3.989525      11.908083       0.436291       1.394577      -0.682996      -0.019134       0.030082      -0.010256       0.037098      -0.002961      -0.000534      -0.006504       0.003814      -0.038006      -0.014954       0.004712       0.010242              1.877276       1.939136      -0.391587       0.019128       2.036452      -0.149757       1.656241          -0.000046
           21              H       8.097331       1.372546      20.825444       0.121234       1.043965 0.77827149E+01  0.76862932E+02                                 1.769749                            1.684763      -1.367542       2.236249                    0.993315       3.798811      11.124490       0.453464       1.367659      -0.688336       0.026402       0.026337      -0.009825       0.038564       0.009678      -0.002186      -0.001120       0.002402      -0.008017      -0.008483      -0.003006       0.011489              1.791639       1.888586       0.340554      -0.231450       1.967406      -0.120883       1.518923           0.000167
           22              H       2.720532       6.101562       4.747275       0.105444       1.087690 0.87642998E+01  0.89491090E+02                                 1.848032                            1.805903      -1.461272       2.176272                    0.991623       4.083561      12.304716       0.429873       1.395414      -0.682400       0.011660      -0.005779      -0.034552       0.036921       0.003523      -0.003053       0.006008       0.020249       0.013445      -0.015093       0.005416       0.009677              1.871656       1.802182       0.073696      -0.278565       1.688489       0.049532       2.124296           0.000015
           23              H       1.751907       7.039343       5.559183       0.113077       0.970978 0.73880825E+01  0.72025028E+02                                 1.699727                            1.650243      -1.152973       2.335149                    0.994172       3.717428      10.817061       0.454527       1.382277      -0.686484      -0.024392       0.031963      -0.001955       0.040254      -0.005535       0.002508      -0.000290      -0.010012      -0.016760      -0.007407      -0.002954       0.010362              1.731184       1.782055      -0.281075      -0.015398       1.981275      -0.015889       1.430222          -0.000044
           24              H       8.613310       3.712360       2.810635       0.150009       0.974826 0.69916364E+01  0.66342666E+02                                 1.623244                            1.546343      -1.071984       2.390030                    0.997992       3.281016       9.020405       0.503301       1.282520      -0.708782       0.020794      -0.028219      -0.000029       0.035053      -0.005531       0.005940       0.009235      -0.010708      -0.017951      -0.015259       0.001967       0.013292              1.649273       1.693256      -0.328929       0.213437       1.791928      -0.130628       1.462634          -0.000017
           25              H       4.804938       0.313444      22.824170       0.108729       1.124555 0.81562709E+01  0.80243530E+02                                 1.762223                            1.650158      -1.039831       2.379393                    0.997437       3.539872       9.833607       0.497276       1.251960      -0.714752      -0.027286       0.006561       0.023955       0.036897       0.002357      -0.010090       0.000378       0.007460      -0.015938      -0.011349      -0.001106       0.012455              1.810892       1.889741      -0.154290      -0.503740       1.614719       0.099239       1.928215          -0.000126
           26              H       6.952677       3.615045       1.268009       0.095989       1.127544 0.79704364E+01  0.77708809E+02                                 1.754958                            1.622952      -0.853801       2.468982                    0.999252       3.406601       9.320033       0.506941       1.239255      -0.718936       0.000615      -0.041789      -0.024204       0.048296      -0.009859       0.002806       0.005980      -0.019355      -0.025924      -0.014273      -0.004597       0.018871              1.815361       1.438161       0.169527       0.216868       2.043424       0.511480       1.964498          -0.000250
           27              H       6.835324       7.983219      20.729925       0.111138       1.111437 0.81250639E+01  0.80352985E+02                                 1.789356                            1.679158      -1.100051       2.354224                    0.996581       3.624758      10.300640       0.475930       1.301331      -0.703530       0.003029      -0.036068      -0.009557       0.037435       0.004239      -0.005428      -0.000667      -0.017616      -0.028991      -0.013052      -0.001704       0.014756              1.833664       1.532116      -0.104978      -0.099539       2.391844       0.374096       1.577033           0.000058
           28              H       5.293907       6.616506       8.099978       0.142614       0.934126 0.67474368E+01  0.64153550E+02                                 1.641028                            1.568535      -1.080650       2.384123                    0.997263       3.462964       9.875128       0.471133       1.367353      -0.689971      -0.006466      -0.020223       0.025819       0.033427       0.007913      -0.000674      -0.007476      -0.002071       0.009275      -0.011139      -0.000273       0.011413              1.656899       1.435841       0.001501       0.048740       1.655650      -0.420507       1.879206           0.000272
           29              H       7.626989       7.524875       3.455385       0.152358       0.938197 0.66530178E+01  0.63230288E+02                                 1.663170                            1.570242      -1.206668       2.333744                    0.995226       3.501343      10.084784       0.463718       1.389779      -0.685031       0.009352       0.030422       0.012992       0.034376      -0.004717       0.008756       0.001905      -0.012306      -0.008075      -0.013663       0.004416       0.009247              1.692367       1.484194       0.108443       0.098682       2.072186       0.365767       1.520720          -0.000220
           30              H       3.810235       8.006240       4.661308       0.139613       0.895506 0.64980613E+01  0.61797692E+02                                 1.645185                            1.575875      -1.388260       2.233790                    0.993766       3.724990      10.964204       0.449393       1.433149      -0.675356      -0.022343       0.001410      -0.022261       0.031572       0.006359       0.003192      -0.004484       0.007397       0.002826      -0.010463       0.003507       0.006956              1.664804       1.847957       0.100555       0.423873       1.397051      -0.061245       1.749406           0.000165
           31              H       5.022878       8.554899      22.055246       0.105954       1.057101 0.74458906E+01  0.71464337E+02                                 1.681196                            1.569954      -0.800599       2.491377                    0.999439       3.399991       9.269311       0.514097       1.241334      -0.717683      -0.025105      -0.026997       0.011148       0.038515       0.003530      -0.013728       0.004916      -0.006379      -0.042588      -0.022681       0.010575       0.012106              1.724235       1.744171       0.461416      -0.222227       1.885401      -0.175905       1.543132           0.000031
           32              H       5.959837       7.282378       1.931864       0.090724       1.141572 0.81074604E+01  0.80123074E+02                                 1.823200                            1.676146      -1.008134       2.392873                    0.997231       3.653587      10.373723       0.476940       1.299481      -0.703889      -0.024525       0.038388      -0.008595       0.046357      -0.003551       0.004218       0.004492      -0.019078      -0.026061      -0.012731      -0.002387       0.015118              1.891419       2.023368      -0.609016       0.270841       2.101994      -0.178085       1.548895          -0.000225
           33              H       5.644102       9.339802       4.494150       0.087410       1.093527 0.82301626E+01  0.81762794E+02                                 1.780679                            1.699308      -0.990752       2.401447                    0.997090       3.679335      10.525052       0.468589       1.315731      -0.700666       0.000723       0.026196      -0.038450       0.046531       0.004997       0.001112      -0.011379       0.006762       0.016102      -0.014620       0.001980       0.012640              1.796005       1.511496       0.097329      -0.031840       1.927996      -0.424402       1.948524           0.000728
           34              H       7.115667       7.954145       7.787154       0.086743       1.213674 0.89106896E+01  0.89847781E+02                                 1.867444                            1.733550      -1.223068       2.285098                    0.995167       3.741350      10.607097       0.480306       1.264714      -0.711184       0.032560      -0.000248       0.031915       0.045594       0.004713       0.010737      -0.001193       0.006997       0.038108      -0.013913      -0.004313       0.018226              1.922624       2.282714      -0.006940       0.580142       1.569344      -0.117432       1.915814           0.000313
           35              H       1.151173       4.360530       4.042825       0.110060       1.101066 0.87181345E+01  0.88147272E+02                                 1.819862                            1.770072      -1.165979       2.327488                    0.993880       3.745838      10.923062       0.449502       1.347688      -0.694259       0.023641      -0.008699      -0.028435       0.037988      -0.005309      -0.005828      -0.000270      -0.003462       0.026333      -0.011214       0.000249       0.010964              1.848948       1.982187      -0.146245      -0.208020       1.636105       0.123272       1.928552          -0.000024
           36              H      -0.008382       3.919295       5.009951       0.102817       1.071535 0.83036921E+01  0.83590849E+02                                 1.828862                            1.757281      -1.405003       2.206806                    0.991699       3.989523      11.908079       0.436291       1.394577      -0.682996      -0.019134      -0.030082       0.010256       0.037098       0.002961       0.000534      -0.006504       0.003814      -0.038006      -0.014954       0.004712       0.010242              1.877276       1.939135       0.391587      -0.019129       2.036451      -0.149758       1.656241          -0.000046
           37              H       1.216369       1.706681       8.885618       0.121235       1.043963 0.77827046E+01  0.76862792E+02                                 1.769746                            1.684760      -1.367553       2.236244                    0.993315       3.798809      11.124475       0.453465       1.367656      -0.688337      -0.026402       0.026337      -0.009825       0.038565      -0.009678       0.002186      -0.001120       0.002402      -0.008016      -0.008483      -0.003005       0.011489              1.791635       1.888582      -0.340552       0.231449       1.967402      -0.120882       1.518921           0.000167
           38              H       6.593168       5.767427      16.687100       0.105446       1.087675 0.87641357E+01  0.89489027E+02                                 1.848017                            1.805889      -1.461265       2.176277                    0.991623       4.083536      12.304628       0.429874       1.395418      -0.682400      -0.011660      -0.005779      -0.034553       0.036922      -0.003523       0.003053       0.006008       0.020250       0.013446      -0.015094       0.005416       0.009678              1.871641       1.802167      -0.073694       0.278562       1.688476       0.049532       2.124279           0.000014
           39              H       7.561793       6.705208      17.499008       0.113076       0.970978 0.73880851E+01  0.72025057E+02                                 1.699727                            1.650243      -1.152972       2.335149                    0.994172       3.717428      10.817060       0.454527       1.382277      -0.686485       0.024392       0.031962      -0.001955       0.040254       0.005535      -0.002508      -0.000290      -0.010012      -0.016760      -0.007407      -0.002954       0.010361              1.731184       1.782055       0.281075       0.015398       1.981275      -0.015889       1.430223          -0.000044
           40              H       0.700390       3.378225      14.750460       0.150009       0.974823 0.69916039E+01  0.66342240E+02                                 1.623237                            1.546337      -1.071981       2.390031                    0.997992       3.281004       9.020346       0.503304       1.282515      -0.708783      -0.020795      -0.028219      -0.000029       0.035053       0.005531      -0.005940       0.009235      -0.010708      -0.017951      -0.015258       0.001967       0.013292              1.649266       1.693250       0.328929      -0.213436       1.791920      -0.130628       1.462627          -0.000017
           41              H       4.508762       0.647579      10.884345       0.108729       1.124546 0.81561917E+01  0.80242496E+02                                 1.762209                            1.650146      -1.039825       2.379397                    0.997437       3.539852       9.833512       0.497280       1.251954      -0.714753       0.027286       0.006561       0.023954       0.036897      -0.002357       0.010090       0.000379       0.007460      -0.015937      -0.011349      -0.001106       0.012456              1.810876       1.889724       0.154287       0.503732       1.614707       0.099237       1.928197          -0.000125
           42              H       2.361023       3.280910      13.207835       0.095992       1.127516 0.79702063E+01  0.77706079E+02                                 1.754937                            1.622936      -0.853775       2.468996                    0.999252       3.406565       9.319934       0.506940       1.239265      -0.718934      -0.000615      -0.041788      -0.024205       0.048296       0.009859      -0.002806       0.005980      -0.019354      -0.025924      -0.014273      -0.004598       0.018870              1.815338       1.438146      -0.169523      -0.216864       2.043396       0.511468       1.964472          -0.000251
           43              H       2.478376       8.317354       8.790100       0.111139       1.111433 0.81250253E+01  0.80352550E+02                                 1.789355                            1.679158      -1.100047       2.354227                    0.996581       3.624754      10.300643       0.475928       1.301336      -0.703529      -0.003029      -0.036068      -0.009557       0.037435      -0.004239       0.005428      -0.000667      -0.017616      -0.028991      -0.013052      -0.001705       0.014756              1.833664       1.532115       0.104977       0.099539       2.391844       0.374096       1.577032           0.000058
           44              H       4.019793       6.282371      20.039803       0.142613       0.934138 0.67475397E+01  0.64154726E+02                                 1.641036                            1.568542      -1.080666       2.384114                    0.997263       3.462979       9.875162       0.471134       1.367345      -0.689973       0.006466      -0.020222       0.025819       0.033427      -0.007913       0.000674      -0.007476      -0.002071       0.009275      -0.011139      -0.000273       0.011413              1.656907       1.435848      -0.001501      -0.048741       1.655658      -0.420510       1.879216           0.000272
           45              H       1.686711       7.190740      15.395211       0.152357       0.938202 0.66530532E+01  0.63230685E+02                                 1.663173                            1.570244      -1.206669       2.333743                    0.995226       3.501349      10.084794       0.463719       1.389775      -0.685031      -0.009352       0.030421       0.012992       0.034376       0.004717      -0.008756       0.001905      -0.012305      -0.008075      -0.013663       0.004416       0.009247              1.692370       1.484196      -0.108444      -0.098683       2.072191       0.365769       1.520723          -0.000219
           46              H       5.503465       7.672105      16.601133       0.139614       0.895500 0.64980037E+01  0.61797007E+02                                 1.645178                            1.575869      -1.388251       2.233795                    0.993766       3.724972      10.964139       0.449394       1.433150      -0.675356       0.022343       0.001410      -0.022262       0.031572      -0.006359      -0.003192      -0.004484       0.007396       0.002826      -0.010463       0.003507       0.006956              1.664797       1.847948      -0.100554      -0.423871       1.397045      -0.061244       1.749400           0.000165
           47              H       4.290822       8.889034      10.115420       0.105955       1.057089 0.74457831E+01  0.71463027E+02                                 1.681182                            1.569942      -0.800585       2.491385                    0.999439       3.399968       9.269222       0.514099       1.241332      -0.717683       0.025105      -0.026997       0.011148       0.038515      -0.003530       0.013728       0.004916      -0.006380      -0.042589      -0.022681       0.010574       0.012107              1.724220       1.744157      -0.461411       0.222224       1.885385      -0.175903       1.543119           0.000031
           48              H       3.353863       6.948243      13.871689       0.090725       1.141551 0.81072926E+01  0.80121080E+02                                 1.823188                            1.676136      -1.008107       2.392887                    0.997232       3.653559      10.373655       0.476937       1.299493      -0.703887       0.024525       0.038387      -0.008595       0.046357       0.003551      -0.004217       0.004492      -0.019078      -0.026058      -0.012730      -0.002387       0.015118              1.891405       2.023353       0.609008      -0.270838       2.101977      -0.178083       1.548886          -0.000226
           49              H       3.669598       9.005667      16.433976       0.087409       1.093531 0.82301969E+01  0.81763220E+02                                 1.780682                            1.699311      -0.990757       2.401444                    0.997090       3.679343      10.525080       0.468588       1.315731      -0.700666      -0.000722       0.026196      -0.038450       0.046532      -0.004997      -0.001112      -0.011379       0.006762       0.016102      -0.014620       0.001980       0.012640              1.796009       1.511498      -0.097330       0.031840       1.927999      -0.424403       1.948528           0.000728
           50              H       2.198033       7.620010      19.726980       0.086743       1.213672 0.89106698E+01  0.89847552E+02                                 1.867445                            1.733550      -1.223065       2.285100                    0.995167       3.741344      10.607086       0.480305       1.264717      -0.711183      -0.032560      -0.000248       0.031916       0.045594      -0.004713      -0.010737      -0.001193       0.006997       0.038108      -0.013913      -0.004313       0.018226              1.922624       2.282714       0.006940      -0.580142       1.569344      -0.117432       1.915815           0.000313
           51              H       8.162527       4.026395      15.982650       0.110061       1.101049 0.87179647E+01  0.88145137E+02                                 1.819845                            1.770056      -1.165966       2.327496                    0.993880       3.745810      10.922959       0.449503       1.347691      -0.694259      -0.023641      -0.008699      -0.028436       0.037989       0.005309       0.005829      -0.000271      -0.003462       0.026335      -0.011214       0.000249       0.010965              1.848931       1.982167       0.146242       0.208018       1.636090       0.123270       1.928535          -0.000025
           52              H       0.008382       3.585160      16.949776       0.102816       1.071537 0.83037150E+01  0.83591128E+02                                 1.828864                            1.757283      -1.405002       2.206806                    0.991699       3.989528      11.908093       0.436291       1.394576      -0.682996       0.019134      -0.030082       0.010256       0.037098      -0.002961      -0.000534      -0.006504       0.003814      -0.038006      -0.014954       0.004712       0.010242              1.877278       1.939137      -0.391588       0.019128       2.036454      -0.149758       1.656242          -0.000046
           53              H       1.216369       8.365484       3.054207       0.121234       1.043966 0.77827327E+01  0.76863160E+02                                 1.769751                            1.684765      -1.367548       2.236246                    0.993315       3.798817      11.124515       0.453463       1.367659      -0.688336      -0.026402      -0.026337       0.009825       0.038565       0.009678      -0.002186      -0.001120       0.002402      -0.008017      -0.008483      -0.003006       0.011489              1.791641       1.888589       0.340555      -0.231450       1.967409      -0.120883       1.518925           0.000167
           54              H       6.593168       3.636468      19.132376       0.105444       1.087691 0.87643071E+01  0.89491181E+02                                 1.848032                            1.805904      -1.461272       2.176272                    0.991623       4.083562      12.304719       0.429873       1.395413      -0.682400      -0.011660       0.005779       0.034552       0.036921       0.003523      -0.003053       0.006008       0.020250       0.013445      -0.015093       0.005416       0.009678              1.871656       1.802182       0.073696      -0.278565       1.688490       0.049532       2.124296           0.000015
           55              H       7.561793       2.698687      18.320468       0.113076       0.970979 0.73880976E+01  0.72025218E+02                                 1.699730                            1.650245      -1.152975       2.335148                    0.994172       3.717433      10.817082       0.454526       1.382278      -0.686484       0.024392      -0.031963       0.001954       0.040254      -0.005535       0.002508      -0.000290      -0.010012      -0.016760      -0.007407      -0.002954       0.010361              1.731187       1.782057      -0.281076      -0.015398       1.981278      -0.015889       1.430224          -0.000044
           56              H       0.700390       6.025670      21.069016       0.150009       0.974824 0.69916237E+01  0.66342513E+02                                 1.623242                            1.546342      -1.071980       2.390032                    0.997992       3.281012       9.020391       0.503301       1.282521      -0.708782      -0.020794       0.028220       0.000029       0.035053      -0.005531       0.005940       0.009235      -0.010708      -0.017951      -0.015259       0.001967       0.013292              1.649271       1.693255      -0.328929       0.213437       1.791926      -0.130627       1.462632          -0.000017
           57              H       4.508762       9.424586       1.055481       0.108729       1.124555 0.81562726E+01  0.80243551E+02                                 1.762224                            1.650158      -1.039830       2.379394                    0.997437       3.539873       9.833610       0.497276       1.251960      -0.714752       0.027286      -0.006561      -0.023954       0.036897       0.002357      -0.010090       0.000378       0.007460      -0.015938      -0.011350      -0.001106       0.012456              1.810892       1.889741      -0.154290      -0.503740       1.614720       0.099239       1.928215          -0.000126
           58              H       2.361023       6.122985      22.611642       0.095989       1.127545 0.79704436E+01  0.77708908E+02                                 1.754960                            1.622954      -0.853802       2.468982                    0.999252       3.406603       9.320044       0.506940       1.239256      -0.718936      -0.000615       0.041788       0.024204       0.048296      -0.009859       0.002806       0.005980      -0.019355      -0.025924      -0.014273      -0.004597       0.018871              1.815363       1.438162       0.169527       0.216869       2.043426       0.511480       1.964500          -0.000250
           59              H       2.478376       1.754811       3.149726       0.111138       1.111437 0.81250671E+01  0.80353031E+02                                 1.789357                            1.679159      -1.100052       2.354223                    0.996581       3.624760      10.300649       0.475930       1.301332      -0.703530      -0.003029       0.036068       0.009557       0.037435       0.004239      -0.005428      -0.000667      -0.017616      -0.028991      -0.013052      -0.001705       0.014756              1.833665       1.532117      -0.104977      -0.099539       2.391845       0.374096       1.577033           0.000058
           60              H       4.019793       3.121524      15.779673       0.142615       0.934126 0.67474346E+01  0.64153528E+02                                 1.641028                            1.568535      -1.080652       2.384123                    0.997263       3.462963       9.875127       0.471133       1.367354      -0.689971       0.006466       0.020223      -0.025819       0.033427       0.007913      -0.000674      -0.007476      -0.002071       0.009275      -0.011139      -0.000273       0.011413              1.656899       1.435841       0.001501       0.048740       1.655650      -0.420507       1.879207           0.000272
           61              H       1.686711       2.213155      20.424266       0.152357       0.938198 0.66530256E+01  0.63230371E+02                                 1.663171                            1.570242      -1.206664       2.333745                    0.995226       3.501343      10.084780       0.463718       1.389778      -0.685031      -0.009352      -0.030422      -0.012991       0.034376      -0.004717       0.008756       0.001904      -0.012305      -0.008075      -0.013662       0.004415       0.009247              1.692367       1.484195       0.108443       0.098682       2.072187       0.365767       1.520721          -0.000220
           62              H       5.503465       1.731790      19.218343       0.139613       0.895506 0.64980596E+01  0.61797673E+02                                 1.645185                            1.575876      -1.388259       2.233790                    0.993766       3.724989      10.964202       0.449393       1.433149      -0.675356       0.022343      -0.001410       0.022261       0.031571       0.006359       0.003192      -0.004484       0.007397       0.002826      -0.010463       0.003507       0.006956              1.664804       1.847957       0.100555       0.423873       1.397051      -0.061245       1.749406           0.000165
           63              H       4.290822       1.183131       1.824405       0.105954       1.057101 0.74458899E+01  0.71464326E+02                                 1.681195                            1.569954      -0.800599       2.491377                    0.999439       3.399991       9.269310       0.514097       1.241333      -0.717683       0.025106       0.026997      -0.011148       0.038515       0.003530      -0.013728       0.004916      -0.006380      -0.042589      -0.022681       0.010575       0.012106              1.724235       1.744171       0.461416      -0.222227       1.885400      -0.175905       1.543132           0.000031
           64              H       3.353863       2.455652      21.947787       0.090723       1.141575 0.81074809E+01  0.80123323E+02                                 1.823202                            1.676147      -1.008135       2.392872                    0.997231       3.653591      10.373735       0.476940       1.299480      -0.703889       0.024525      -0.038388       0.008595       0.046357      -0.003551       0.004218       0.004492      -0.019078      -0.026061      -0.012731      -0.002387       0.015118              1.891421       2.023371      -0.609017       0.270841       2.101997      -0.178085       1.548897          -0.000225
           65              H       3.669598       0.398228      19.385501       0.087410       1.093533 0.82302242E+01  0.81763576E+02                                 1.780687                            1.699315      -0.990765       2.401440                    0.997090       3.679349      10.525110       0.468587       1.315732      -0.700666      -0.000722      -0.026196       0.038451       0.046532       0.004997       0.001111      -0.011379       0.006761       0.016103      -0.014620       0.001979       0.012640              1.796013       1.511501       0.097330      -0.031840       1.928005      -0.424406       1.948534           0.000728
           66              H       2.198033       1.783885      16.092497       0.086743       1.213675 0.89106968E+01  0.89847875E+02                                 1.867446                            1.733550      -1.223074       2.285095                    0.995167       3.741350      10.607099       0.480305       1.264715      -0.711184      -0.032560       0.000248      -0.031916       0.045594       0.004713       0.010737      -0.001193       0.006998       0.038109      -0.013913      -0.004313       0.018226              1.922625       2.282716      -0.006940       0.580143       1.569345      -0.117433       1.915816           0.000313
           67              H       8.162527       5.377500      19.836826       0.110060       1.101065 0.87181227E+01  0.88147125E+02                                 1.819861                            1.770071      -1.165979       2.327488                    0.993880       3.745835      10.923052       0.449502       1.347689      -0.694259      -0.023641       0.008699       0.028435       0.037988      -0.005309      -0.005828      -0.000270      -0.003462       0.026333      -0.011214       0.000249       0.010964              1.848947       1.982186      -0.146245      -0.208020       1.636104       0.123272       1.928551          -0.000024
           68              H       0.008382       5.818735      18.869700       0.102816       1.071535 0.83036992E+01  0.83590942E+02                                 1.828863                            1.757282      -1.405004       2.206805                    0.991699       3.989525      11.908088       0.436290       1.394578      -0.682996       0.019134       0.030082      -0.010256       0.037098       0.002961       0.000534      -0.006504       0.003814      -0.038006      -0.014954       0.004712       0.010242              1.877277       1.939136       0.391588      -0.019129       2.036452      -0.149758       1.656242          -0.000046
           69              C       7.486352       8.683691      14.738521      -0.130874      35.000275 0.46210667E+03  0.11105677E+05                                 9.488260                            7.330354      -0.148482       1.919982                    0.999492      30.443716      90.457139       0.584473       0.436053      -1.044952      -0.010749       0.014206      -0.009701       0.020284      -0.019414      -0.027124      -0.021748       0.028411       0.043966      -0.048189       0.009713       0.038476             10.809536      10.644248       2.197499       4.351017      13.028409       3.157894       8.755952           0.000421
           70              C       2.295827       3.834417       6.332406      -0.080817      27.344758 0.39677758E+03  0.92334232E+04                                 8.260808                            6.818554      -0.519870       1.845568                    0.995620      28.884283      86.095522       0.598993       0.439409      -1.036817       0.031760       0.017114      -0.080579       0.088287      -0.027652      -0.047945       0.006974       0.049535       0.055552      -0.050584      -0.020134       0.070718              9.647883      11.954271      -3.415930      -0.562085      10.012040       0.015540       6.977339           0.000051
           71              C       8.067527       5.620077       9.272230      -0.277418      33.710235 0.46533596E+03  0.11118434E+05                                 9.029759                            7.191993       0.188353       2.034849                    0.999102      30.297123      87.571648       0.614987       0.416834      -1.064810       0.002965       0.011261       0.028263       0.030568       0.012140       0.002438      -0.005469      -0.008765      -0.039147      -0.016047      -0.003681       0.019729             10.115771      10.629186       0.132548      -5.338966       9.112248       1.236651      10.605880          -0.000409
           72              C       5.513710       9.312044      13.555284      -0.118384      31.537754 0.42716452E+03  0.10027025E+05                                 8.709950                            6.944311       0.140749       2.015477                    0.999730      29.456720      85.408119       0.616361       0.423345      -1.056809       0.024117       0.011442       0.006428       0.027456       0.010310       0.007376      -0.004525       0.048685       0.053274      -0.035972       0.011682       0.024290              9.482304       8.031065      -0.526110       2.831347      12.747018       1.271951       7.668829           0.000253
           73              C       7.658656      -0.411991      15.168116      -0.023093      35.843961 0.42466539E+03  0.98499910E+04                                 9.351447                            6.811680       0.061002       2.025906                    0.999309      26.960245      75.089525       0.644502       0.409725      -1.076708      -0.032004      -0.014508      -0.025787       0.043586      -0.006385      -0.004869       0.000376      -0.009547       0.009153      -0.010797       0.002761       0.008036             11.095143      12.659711       1.370926       5.516891      11.851521       2.437348       8.774196           0.001212
           74              C       6.412482       8.342058      13.931388      -0.026262      35.800352 0.43741596E+03  0.10231939E+05                                 9.371325                            6.934152       0.051305       2.018743                    0.999410      27.318561      76.676263       0.635213       0.412215      -1.073935       0.013448       0.040217       0.011970       0.044062      -0.000332       0.000270      -0.004452       0.004316       0.034665      -0.008918      -0.003613       0.012531             10.967655       9.441489       1.128108       3.732824      14.938660       2.979326       8.522817          -0.003710
           75              C       8.813554      -0.042523      16.021813       0.580985      23.220382 0.24498248E+03  0.50385540E+04                                 7.430433                            5.496058      -0.055433       2.030879                    0.999413      22.347038      62.015073       0.644075       0.462380      -1.026742       0.049984      -0.004818       0.030265       0.058631       0.009145      -0.078805      -0.035604       0.013424       0.128631      -0.074094      -0.032724       0.106818              8.708930      10.152270       0.409062       4.042205       9.069699       1.588575       6.904819           0.002770
           76              C       8.252870       4.454014       8.548437       0.328894      28.348123 0.31826198E+03  0.69290385E+04                                 8.325374                            6.131263       0.099418       2.069287                    0.999585      23.835551      66.189819       0.635143       0.442941      -1.046694       0.041243      -0.007598      -0.022615       0.047646       0.002362      -0.006559      -0.007264       0.022657      -0.012419      -0.014540      -0.001896       0.016435              9.963155      11.337722       1.501140      -5.989738       8.568737       0.067750       9.983007          -0.002053
           77              C       4.329939       2.905775       5.528617       0.326986      27.283358 0.31636308E+03  0.68782885E+04                                 8.093624                            6.103215       0.120719       2.076521                    0.999495      23.836307      66.174625       0.638041       0.441533      -1.047392      -0.038382       0.024784      -0.007842       0.046356      -0.005815      -0.005145       0.009780       0.009321      -0.031972      -0.016397       0.000376       0.016021              9.494617      12.810830      -4.799924      -1.519449       8.456953      -1.116375       7.216069          -0.003324
           78              C       7.066304       5.662770      10.200909       0.107944      26.020856 0.32135782E+03  0.70271409E+04                                 7.712002                            6.038332       0.210184       2.083572                    0.999790      25.767141      72.170763       0.658324       0.425477      -1.055205       0.001215      -0.049492      -0.000618       0.049511      -0.006694       0.038951       0.003222      -0.038825      -0.002001      -0.050644       0.020229       0.030415              8.652290       8.486761       0.756580      -4.168450       8.107293       1.024007       9.362817          -0.002774
           79              C       6.232728       6.904188      13.512301       0.571205      23.853765 0.25985239E+03  0.54418865E+04                                 7.639044                            5.732012      -0.150748       1.998255                    0.999382      22.996879      65.106059       0.616829       0.474153      -1.016898      -0.014896      -0.051721      -0.034112       0.063723       0.008723      -0.065238      -0.003634       0.119261       0.057118      -0.069808      -0.032313       0.102120              8.798472       6.727073       0.767623       3.154769      10.702181       1.970619       8.966161          -0.001813
           80              C       6.732874       0.543233      14.798936      -0.109423      31.361037 0.43473308E+03  0.10260180E+05                                 8.717768                            7.032666      -0.028556       1.961165                    0.999695      29.637627      86.457156       0.608310       0.426627      -1.053682      -0.000103      -0.023373      -0.013253       0.026869       0.005753      -0.014874       0.001833      -0.050840      -0.004743      -0.032529       0.005674       0.026855              9.453518      10.283254      -0.424706       3.808296      10.392877       1.306853       7.684423           0.000721
           81              C       5.346995       2.910171       4.590624      -0.268307      34.135534 0.48330042E+03  0.11664577E+05                                 9.091098                            7.317712       0.097319       1.995246                    0.999430      30.669507      89.271474       0.610787       0.415494      -1.065024       0.008981      -0.000254      -0.011832       0.014857      -0.007660       0.030449      -0.014133      -0.030289       0.026163      -0.038982       0.001262       0.037720             10.033120      12.909183      -3.339067      -2.112526       8.399948      -1.662253       8.790229           0.002252
           82              C       7.481695       3.373770       8.885618      -0.255970      34.653831 0.46161748E+03  0.11025379E+05                                 9.234824                            7.178368       0.068512       1.995890                    0.998884      30.188526      87.705189       0.612624       0.418601      -1.061958       0.003243      -0.018862       0.015247       0.024470      -0.019786       0.005041       0.011108      -0.011221       0.020333      -0.027395       0.007110       0.020284             10.464493      11.656893       1.650009      -5.088175      10.286510       0.570003       9.450078          -0.000508
           83              C       4.464056       2.085470       6.617290      -0.260484      32.525078 0.47351268E+03  0.11399585E+05                                 8.885446                            7.298244       0.066389       1.995432                    0.998495      30.503888      89.432469       0.603132       0.421829      -1.058253       0.004463      -0.014109       0.011288       0.018612       0.005988      -0.010158       0.009166       0.022004      -0.025053      -0.020537       0.001320       0.019217              9.699166      11.656071      -4.278106      -0.738659       9.148818      -2.036864       8.292608           0.002228
           84              C       5.651553       0.204501      13.999684      -0.093796      30.565546 0.40940350E+03  0.94754151E+04                                 8.429435                            6.717565       0.240478       2.053497                    0.999800      28.602101      81.411319       0.640259       0.413336      -1.066875       0.023453      -0.017906      -0.000972       0.029523      -0.015488       0.020139      -0.005872      -0.013178      -0.052738      -0.030383      -0.001018       0.031402              9.192626       8.751274      -0.266980       3.234767      11.139098       1.452072       7.687506           0.000241
           85              C       6.495374       3.527669       9.819312       0.101574      26.423444 0.32827556E+03  0.72266238E+04                                 7.814461                            6.112860       0.162573       2.063478                    0.999761      26.117939      73.727590       0.651820       0.426856      -1.052908       0.011947       0.048773       0.015776       0.052635       0.006710       0.031465      -0.015715      -0.013589      -0.041122      -0.043771       0.016212       0.027559              8.760555       9.243737       1.024832      -4.029551       8.689802       1.303440       8.348125          -0.002651
           86              C       5.573318       1.300230       6.713286       0.095629      25.776979 0.34858702E+03  0.78186859E+04                                 7.775114                            6.382296       0.059600       2.029343                    0.999480      26.778836      77.231867       0.623174       0.438202      -1.042162       0.018984       0.021825      -0.041092       0.050252       0.030023       0.004615      -0.007969      -0.010785       0.070824      -0.043427       0.017373       0.026054              8.458850      10.277406      -3.187493      -1.350075       7.938997      -1.213533       7.160148          -0.000858
           87              C       6.435767       2.098223       4.785721       0.096794      25.604582 0.33210336E+03  0.73571703E+04                                 7.692975                            6.195380       0.044472       2.021520                    0.999769      26.623156      76.236302       0.637932       0.433405      -1.045335      -0.014036      -0.013334       0.050199       0.053803       0.031015      -0.004800       0.030228      -0.003488       0.053410      -0.049402       0.007123       0.042280              8.409221       9.935215      -2.582625      -1.023486       7.799346      -2.311581       7.493102          -0.001206
           88              C       0.583969       5.421983       7.166044      -0.078176      27.198311 0.38224104E+03  0.88100626E+04                                 8.199554                            6.666360      -0.455957       1.869671                    0.995253      28.556656      84.633542       0.609527       0.435985      -1.039138      -0.020445      -0.086376      -0.002923       0.088811       0.035992      -0.023655      -0.026071      -0.035821      -0.056556      -0.038088      -0.026056       0.064144              9.633648      11.337451       0.744545      -3.837687       7.726986      -0.759925       9.836509          -0.000008
           89              C       7.486352       0.720204      21.080956      -0.130878      35.000330 0.46210808E+03  0.11105721E+05                                 9.488268                            7.330365      -0.148482       1.919982                    0.999492      30.443786      90.457426       0.584472       0.436053      -1.044952      -0.010748      -0.014207       0.009702       0.020285       0.019413       0.027123      -0.021748       0.028411       0.043962      -0.048189       0.009713       0.038475             10.809533      10.644261      -2.197464      -4.351018      13.028376       3.157865       8.755961           0.000423
           90              C       2.295827       6.237748       5.607420      -0.080817      27.344751 0.39677707E+03  0.92334099E+04                                 8.260808                            6.818549      -0.519873       1.845566                    0.995620      28.884313      86.095654       0.598993       0.439409      -1.036817       0.031760      -0.017114       0.080580       0.088287       0.027652       0.047945       0.006973       0.049535       0.055547      -0.050584      -0.020134       0.070718              9.647885      11.954282       3.415936       0.562085      10.012041       0.015540       6.977333           0.000050
           91              C       8.067527       4.452088       2.667596      -0.277423      33.710436 0.46534002E+03  0.11118561E+05                                 9.029813                            7.192040       0.188333       2.034842                    0.999102      30.297252      87.572290       0.614983       0.416836      -1.064808       0.002964      -0.011262      -0.028263       0.030568      -0.012140      -0.002438      -0.005468      -0.008770      -0.039150      -0.016047      -0.003683       0.019730             10.115826      10.629208      -0.132532       5.338978       9.112323       1.236683      10.605946          -0.000404
           92              C       5.513710       0.091851      22.264193      -0.118378      31.537654 0.42716337E+03  0.10026994E+05                                 8.709938                            6.944305       0.140741       2.015475                    0.999730      29.456690      85.408094       0.616360       0.423345      -1.056809       0.024117      -0.011442      -0.006427       0.027456      -0.010310      -0.007376      -0.004525       0.048684       0.053272      -0.035972       0.011682       0.024290              9.482287       8.031080       0.526101      -2.831366      12.746933       1.271943       7.668847           0.000249
           93              C       7.658656      -0.590414      20.651361      -0.023095      35.844036 0.42466681E+03  0.98500339E+04                                 9.351464                            6.811695       0.060996       2.025904                    0.999309      26.960296      75.089755       0.644501       0.409726      -1.076707      -0.032004       0.014508       0.025789       0.043587       0.006385       0.004869       0.000376      -0.009546       0.009153      -0.010796       0.002760       0.008036             11.095157      12.659735      -1.370913      -5.516903      11.851520       2.437342       8.774216           0.001210
           94              C       6.412482       1.061837      21.888088      -0.026262      35.800299 0.43741690E+03  0.10231967E+05                                 9.371316                            6.934164       0.051295       2.018739                    0.999410      27.318586      76.676367       0.635212       0.412215      -1.073934       0.013447      -0.040218      -0.011967       0.044062       0.000331      -0.000273      -0.004450       0.004316       0.034664      -0.008917      -0.003613       0.012530             10.967621       9.441504      -1.128086      -3.732829      14.938538       2.979287       8.522822          -0.003709
           95              C       8.813554       9.446418      19.797663       0.580986      23.220346 0.24498211E+03  0.50385442E+04                                 7.430426                            5.496054      -0.055426       2.030882                    0.999413      22.347009      62.014965       0.644075       0.462380      -1.026742       0.049986       0.004817      -0.030264       0.058632      -0.009145       0.078806      -0.035604       0.013425       0.128633      -0.074094      -0.032725       0.106819              8.708919      10.152256      -0.409056      -4.042199       9.069687       1.588572       6.904815           0.002773
           96              C       8.252870       5.618151       3.391388       0.328894      28.348110 0.31826174E+03  0.69290336E+04                                 8.325375                            6.131263       0.099416       2.069286                    0.999585      23.835562      66.189905       0.635142       0.442942      -1.046693       0.041242       0.007598       0.022615       0.047646      -0.002361       0.006559      -0.007265       0.022657      -0.012418      -0.014541      -0.001895       0.016435              9.963151      11.337696      -1.501148       5.989720       8.568762       0.067751       9.982995          -0.002052
           97              C       4.329939       7.166390       6.411209       0.326984      27.283392 0.31636335E+03  0.68782958E+04                                 8.093628                            6.103215       0.120721       2.076521                    0.999495      23.836325      66.174674       0.638042       0.441532      -1.047393      -0.038381      -0.024785       0.007842       0.046357       0.005815       0.005145       0.009780       0.009322      -0.031973      -0.016397       0.000375       0.016022              9.494624      12.810846       4.799929       1.519456       8.456957      -1.116373       7.216070          -0.003332
           98              C       7.066304       4.409395       1.738916       0.107951      26.020808 0.32135711E+03  0.70271151E+04                                 7.711964                            6.038303       0.210171       2.083564                    0.999790      25.767125      72.170456       0.658330       0.425474      -1.055207       0.001216       0.049493       0.000620       0.049512       0.006693      -0.038951       0.003222      -0.038830      -0.002002      -0.050645       0.020231       0.030414              8.652242       8.486684      -0.756567       4.168402       8.107281       1.024027       9.362762          -0.002760
           99              C       6.232728       2.499707      22.307176       0.571219      23.853409 0.25984849E+03  0.54417736E+04                                 7.638949                            5.731959      -0.150590       1.998310                    0.999382      22.996476      65.104313       0.616834       0.474152      -1.016901      -0.014896       0.051723       0.034112       0.063724      -0.008724       0.065232      -0.003634       0.119248       0.057103      -0.069799      -0.032312       0.102111              8.798345       6.726987      -0.767590      -3.154721      10.702002       1.970562       8.966048          -0.001780
          100              C       6.732874       8.860662      21.020540      -0.109424      31.361098 0.43473400E+03  0.10260209E+05                                 8.717782                            7.032676      -0.028561       1.961163                    0.999695      29.637674      86.457362       0.608310       0.426628      -1.053682      -0.000102       0.023373       0.013254       0.026870      -0.005753       0.014875       0.001834      -0.050839      -0.004744      -0.032529       0.005675       0.026854              9.453534      10.283281       0.424709      -3.808311      10.392875       1.306855       7.684447           0.000720
          101              C       5.346995       7.161994       7.349201      -0.268311      34.135600 0.48330134E+03  0.11664605E+05                                 9.091110                            7.317719       0.097320       1.995246                    0.999430      30.669524      89.271550       0.610786       0.415494      -1.065024       0.008982       0.000253       0.011830       0.014856       0.007660      -0.030450      -0.014134      -0.030291       0.026162      -0.038983       0.001262       0.037721             10.033136      12.909211       3.339077       2.112533       8.399960      -1.662254       8.790238           0.002255
          102              C       7.481695       6.698395       3.054207      -0.255974      34.653968 0.46162009E+03  0.11025462E+05                                 9.234865                            7.178404       0.068495       1.995885                    0.998884      30.188603      87.705620       0.612621       0.418603      -1.061957       0.003242       0.018863      -0.015248       0.024471       0.019786      -0.005043       0.011107      -0.011225       0.020332      -0.027394       0.007111       0.020283             10.464536      11.656935      -1.650052       5.088182      10.286569       0.569977       9.450104          -0.000509
          103              C       4.464056       7.986695       5.322535      -0.260482      32.525166 0.47351436E+03  0.11399638E+05                                 8.885466                            7.298259       0.066383       1.995429                    0.998495      30.503961      89.432784       0.603131       0.421829      -1.058253       0.004463       0.014109      -0.011289       0.018612      -0.005988       0.010158       0.009164       0.022006      -0.025054      -0.020535       0.001318       0.019218              9.699188      11.656104       4.278113       0.738663       9.148837      -2.036871       8.292623           0.002232
          104              C       5.651553       9.199394      21.819792      -0.093795      30.565591 0.40940441E+03  0.94754443E+04                                 8.429451                            6.717578       0.240468       2.053494                    0.999800      28.602142      81.411556       0.640258       0.413337      -1.066874       0.023453       0.017906       0.000973       0.029523       0.015487      -0.020139      -0.005871      -0.013175      -0.052735      -0.030383      -0.001018       0.031401              9.192642       8.751304       0.266978      -3.234787      11.139085       1.452073       7.687539           0.000241
          105              C       6.495374       6.544496       2.120513       0.101578      26.423502 0.32827643E+03  0.72266437E+04                                 7.814455                            6.112857       0.162543       2.063465                    0.999761      26.117989      73.727605       0.651822       0.426855      -1.052910       0.011949      -0.048773      -0.015775       0.052634      -0.006709      -0.031466      -0.015715      -0.013593      -0.041134      -0.043774       0.016215       0.027559              8.760544       9.243715      -1.024857       4.029529       8.689814       1.303424       8.348102          -0.002662
          106              C       5.573318       8.771935       5.226539       0.095634      25.776884 0.34858546E+03  0.78186424E+04                                 7.775099                            6.382285       0.059596       2.029344                    0.999480      26.778759      77.231608       0.623174       0.438202      -1.042161       0.018985      -0.021825       0.041092       0.050252      -0.030020      -0.004614      -0.007970      -0.010782       0.070820      -0.043423       0.017370       0.026054              8.458834      10.277390       3.187486       1.350071       7.938980      -1.213530       7.160132          -0.000866
          107              C       6.435767       7.973942       7.154105       0.096787      25.604679 0.33210496E+03  0.73572155E+04                                 7.692997                            6.195397       0.044467       2.021518                    0.999769      26.623233      76.236596       0.637931       0.433405      -1.045335      -0.014035       0.013333      -0.050200       0.053803      -0.031013       0.004801       0.030228      -0.003487       0.053408      -0.049401       0.007123       0.042278              8.409246       9.935249       2.582638       1.023486       7.799372      -2.311587       7.493116          -0.001214
          108              C       0.583969       4.650182       4.773781      -0.078176      27.198292 0.38224090E+03  0.88100600E+04                                 8.199553                            6.666360      -0.455962       1.869669                    0.995253      28.556681      84.633667       0.609527       0.435985      -1.039137      -0.020446       0.086376       0.002924       0.088811      -0.035992       0.023656      -0.026071      -0.035822      -0.056560      -0.038090      -0.026055       0.064145              9.633645      11.337442      -0.744548       3.837681       7.726987      -0.759918       9.836506          -0.000008
          109              C       1.827348       1.054339       9.141130      -0.130874      35.000282 0.46210672E+03  0.11105679E+05                                 9.488262                            7.330355      -0.148484       1.919982                    0.999492      30.443721      90.457164       0.584473       0.436053      -1.044952       0.010750      -0.014205       0.009700       0.020284      -0.019413      -0.027124      -0.021748       0.028411       0.043966      -0.048189       0.009712       0.038476             10.809539      10.644253       2.197500       4.351020      13.028410       3.157895       8.755955           0.000422
          110              C       7.017873       5.903613      17.547245      -0.080817      27.344772 0.39677772E+03  0.92334280E+04                                 8.260813                            6.818556      -0.519873       1.845567                    0.995620      28.884300      86.095601       0.598993       0.439409      -1.036817      -0.031760      -0.017114       0.080579       0.088287      -0.027652      -0.047945       0.006974       0.049535       0.055551      -0.050584      -0.020134       0.070718              9.647890      11.954282      -3.415938      -0.562084      10.012045       0.015537       6.977343           0.000051
          111              C       1.246173       4.117953      14.607421      -0.277418      33.710212 0.46533558E+03  0.11118422E+05                                 9.029753                            7.191988       0.188356       2.034850                    0.999102      30.297108      87.571576       0.614987       0.416834      -1.064810      -0.002966      -0.011261      -0.028264       0.030569       0.012140       0.002439      -0.005469      -0.008765      -0.039147      -0.016048      -0.003681       0.019729             10.115765      10.629179       0.132547      -5.338963       9.112241       1.236652      10.605875          -0.000409
          112              C       3.799990       0.425986      10.324367      -0.118384      31.537746 0.42716441E+03  0.10027021E+05                                 8.709950                            6.944311       0.140747       2.015476                    0.999730      29.456712      85.408094       0.616360       0.423345      -1.056809      -0.024116      -0.011442      -0.006428       0.027456       0.010310       0.007377      -0.004524       0.048685       0.053274      -0.035972       0.011682       0.024290              9.482304       8.031065      -0.526110       2.831347      12.747017       1.271951       7.668829           0.000254
          113              C       1.655044      -0.256279       8.711535      -0.023094      35.844001 0.42466587E+03  0.98500050E+04                                 9.351454                            6.811684       0.061000       2.025905                    0.999309      26.960263      75.089592       0.644502       0.409725      -1.076708       0.032005       0.014508       0.025787       0.043586      -0.006385      -0.004869       0.000376      -0.009547       0.009155      -0.010797       0.002761       0.008036             11.095153      12.659727       1.370926       5.516899      11.851527       2.437348       8.774204           0.001209
          114              C       2.901218       1.395972       9.948263      -0.026262      35.800336 0.43741568E+03  0.10231931E+05                                 9.371323                            6.934150       0.051305       2.018743                    0.999410      27.318551      76.676232       0.635213       0.412215      -1.073934      -0.013447      -0.040216      -0.011970       0.044062      -0.000332       0.000270      -0.004452       0.004316       0.034666      -0.008918      -0.003613       0.012531             10.967654       9.441489       1.128110       3.732824      14.938658       2.979328       8.522816          -0.003709
          115              C       0.500146       9.780553       7.857838       0.580985      23.220351 0.24498206E+03  0.50385428E+04                                 7.430425                            5.496052      -0.055431       2.030880                    0.999413      22.347019      62.014997       0.644075       0.462380      -1.026742      -0.049984       0.004818      -0.030267       0.058632       0.009146      -0.078805      -0.035604       0.013426       0.128637      -0.074093      -0.032727       0.106819              8.708922      10.152264       0.409060       4.042203       9.069687       1.588572       6.904814           0.002771
          116              C       1.060830       5.284016      15.331214       0.328894      28.348107 0.31826176E+03  0.69290320E+04                                 8.325369                            6.131259       0.099421       2.069288                    0.999585      23.835541      66.189771       0.635143       0.442941      -1.046694      -0.041243       0.007598       0.022615       0.047646       0.002362      -0.006559      -0.007264       0.022658      -0.012419      -0.014540      -0.001896       0.016436              9.963150      11.337714       1.501139      -5.989735       8.568731       0.067750       9.983003          -0.002053
          117              C       4.983761       6.832255      18.351034       0.326988      27.283368 0.31636326E+03  0.68782938E+04                                 8.093628                            6.103218       0.120715       2.076519                    0.999495      23.836312      66.174661       0.638041       0.441533      -1.047392       0.038381      -0.024784       0.007842       0.046356      -0.005815      -0.005145       0.009781       0.009321      -0.031971      -0.016397       0.000376       0.016021              9.494622      12.810835      -4.799924      -1.519452       8.456954      -1.116376       7.216075          -0.003329
          118              C       2.247396       4.075260      13.678742       0.107945      26.020872 0.32135805E+03  0.70271469E+04                                 7.712005                            6.038333       0.210185       2.083572                    0.999790      25.767151      72.170793       0.658325       0.425477      -1.055205      -0.001216       0.049492       0.000618       0.049511      -0.006694       0.038951       0.003222      -0.038825      -0.002001      -0.050644       0.020229       0.030415              8.652293       8.486763       0.756580      -4.168451       8.107295       1.024009       9.362820          -0.002774
          119              C       3.080972       2.833842      10.367350       0.571205      23.853785 0.25985265E+03  0.54418935E+04                                 7.639050                            5.732016      -0.150751       1.998254                    0.999382      22.996895      65.106126       0.616828       0.474153      -1.016898       0.014896       0.051721       0.034112       0.063723       0.008723      -0.065237      -0.003634       0.119261       0.057119      -0.069808      -0.032312       0.102120              8.798478       6.727078       0.767625       3.154771      10.702189       1.970621       8.966168          -0.001815
          120              C       2.580826       9.194797       9.080715      -0.109425      31.361074 0.43473371E+03  0.10260199E+05                                 8.717776                            7.032672      -0.028560       1.961164                    0.999695      29.637649      86.457246       0.608310       0.426627      -1.053682       0.000104       0.023373       0.013253       0.026869       0.005753      -0.014875       0.001833      -0.050840      -0.004743      -0.032529       0.005675       0.026855              9.453527      10.283266      -0.424709       3.808301      10.392886       1.306853       7.684430           0.000723
          121              C       3.966705       6.827859      19.289027      -0.268306      34.135548 0.48330079E+03  0.11664589E+05                                 9.091101                            7.317715       0.097316       1.995245                    0.999430      30.669525      89.271555       0.610786       0.415494      -1.065024      -0.008981       0.000254       0.011832       0.014857      -0.007661       0.030449      -0.014133      -0.030289       0.026163      -0.038982       0.001262       0.037720             10.033121      12.909179      -3.339063      -2.112528       8.399949      -1.662255       8.790236           0.002254
          122              C       1.832005       6.364260      14.994033      -0.255970      34.653822 0.46161731E+03  0.11025374E+05                                 9.234822                            7.178367       0.068512       1.995891                    0.998884      30.188520      87.705166       0.612624       0.418601      -1.061958      -0.003243       0.018862      -0.015247       0.024470      -0.019786       0.005042       0.011108      -0.011221       0.020333      -0.027395       0.007111       0.020284             10.464492      11.656892       1.650010      -5.088175      10.286506       0.570001       9.450077          -0.000508
          123              C       4.849644       7.652560      17.262361      -0.260482      32.525063 0.47351251E+03  0.11399581E+05                                 8.885446                            7.298245       0.066384       1.995431                    0.998495      30.503885      89.432487       0.603131       0.421829      -1.058253      -0.004463       0.014109      -0.011288       0.018612       0.005988      -0.010158       0.009166       0.022004      -0.025054      -0.020537       0.001320       0.019217              9.699164      11.656065      -4.278101      -0.738662       9.148814      -2.036863       8.292612           0.002231
          124              C       3.662147       9.533529       9.879967      -0.093796      30.565531 0.40940327E+03  0.94754083E+04                                 8.429433                            6.717564       0.240475       2.053496                    0.999800      28.602090      81.411287       0.640259       0.413336      -1.066875      -0.023452       0.017906       0.000972       0.029523      -0.015487       0.020139      -0.005872      -0.013178      -0.052737      -0.030383      -0.001018       0.031401              9.192625       8.751274      -0.266980       3.234766      11.139095       1.452071       7.687505           0.000240
          125              C       2.818326       6.210361      14.060339       0.101575      26.423445 0.32827554E+03  0.72266232E+04                                 7.814461                            6.112860       0.162572       2.063478                    0.999761      26.117938      73.727587       0.651820       0.426856      -1.052908      -0.011947      -0.048773      -0.015776       0.052634       0.006710       0.031465      -0.015715      -0.013588      -0.041122      -0.043771       0.016212       0.027559              8.760555       9.243737       1.024833      -4.029551       8.689803       1.303439       8.348125          -0.002652
          126              C       3.740382       8.437800      17.166365       0.095629      25.776976 0.34858716E+03  0.78186907E+04                                 7.775117                            6.382301       0.059592       2.029341                    0.999480      26.778841      77.231914       0.623174       0.438202      -1.042161      -0.018984      -0.021825       0.041093       0.050253       0.030022       0.004614      -0.007971      -0.010784       0.070825      -0.043426       0.017371       0.026055              8.458851      10.277403      -3.187491      -1.350075       7.938999      -1.213533       7.160151          -0.000863
          127              C       2.877933       7.639807      19.093930       0.096792      25.604582 0.33210351E+03  0.73571746E+04                                 7.692976                            6.195382       0.044474       2.021521                    0.999769      26.623160      76.236326       0.637932       0.433405      -1.045335       0.014036       0.013334      -0.050199       0.053803       0.031014      -0.004801       0.030227      -0.003488       0.053411      -0.049402       0.007123       0.042278              8.409220       9.935212      -2.582621      -1.023488       7.799345      -2.311581       7.493104          -0.001211
          128              C       8.729731       4.316047      16.713607      -0.078176      27.198300 0.38224092E+03  0.88100588E+04                                 8.199551                            6.666359      -0.455956       1.869671                    0.995253      28.556649      84.633512       0.609527       0.435985      -1.039138       0.020445       0.086376       0.002923       0.088811       0.035991      -0.023655      -0.026071      -0.035822      -0.056556      -0.038088      -0.026056       0.064144              9.633643      11.337441       0.744541      -3.837683       7.726984      -0.759923       9.836505          -0.000008
          129              C       1.827348       9.017826       2.798695      -0.130878      35.000393 0.46210888E+03  0.11105746E+05                                 9.488284                            7.330375      -0.148491       1.919979                    0.999492      30.443818      90.457590       0.584472       0.436053      -1.044951       0.010749       0.014207      -0.009701       0.020285       0.019413       0.027123      -0.021748       0.028411       0.043963      -0.048188       0.009714       0.038475             10.809555      10.644285      -2.197475      -4.351031      13.028400       3.157876       8.755979           0.000422
          130              C       7.017873       3.500282      18.272231      -0.080817      27.344779 0.39677777E+03  0.92334307E+04                                 8.260815                            6.818557      -0.519875       1.845565                    0.995620      28.884335      86.095752       0.598993       0.439409      -1.036817      -0.031760       0.017115      -0.080580       0.088288       0.027652       0.047945       0.006974       0.049535       0.055548      -0.050583      -0.020134       0.070718              9.647892      11.954286       3.415937       0.562085      10.012050       0.015539       6.977339           0.000051
          131              C       1.246173       5.285942      21.212055      -0.277423      33.710419 0.46533973E+03  0.11118552E+05                                 9.029808                            7.192037       0.188336       2.034843                    0.999102      30.297241      87.572233       0.614983       0.416836      -1.064808      -0.002964       0.011262       0.028263       0.030568      -0.012140      -0.002438      -0.005468      -0.008770      -0.039150      -0.016048      -0.003683       0.019731             10.115821      10.629202      -0.132528       5.338976       9.112315       1.236685      10.605945          -0.000404
          132              C       3.799990       9.646179       1.615458      -0.118379      31.537706 0.42716420E+03  0.10027018E+05                                 8.709948                            6.944312       0.140738       2.015473                    0.999730      29.456724      85.408228       0.616360       0.423345      -1.056808      -0.024117       0.011441       0.006428       0.027456      -0.010310      -0.007377      -0.004525       0.048684       0.053271      -0.035971       0.011681       0.024290              9.482298       8.031090       0.526100      -2.831370      12.746949       1.271946       7.668856           0.000249
          133              C       1.655044      -0.077856       3.228290      -0.023095      35.844094 0.42466724E+03  0.98500477E+04                                 9.351477                            6.811700       0.060991       2.025902                    0.999309      26.960315      75.089851       0.644500       0.409726      -1.076707       0.032004      -0.014508      -0.025789       0.043587       0.006385       0.004870       0.000376      -0.009546       0.009155      -0.010797       0.002761       0.008036             11.095178      12.659765      -1.370921      -5.516920      11.851535       2.437349       8.774233           0.001211
          134              C       2.901218       8.676193       1.991563      -0.026262      35.800331 0.43741716E+03  0.10231975E+05                                 9.371323                            6.934166       0.051293       2.018739                    0.999410      27.318598      76.676428       0.635212       0.412215      -1.073934      -0.013447       0.040217       0.011968       0.044062       0.000331      -0.000273      -0.004450       0.004316       0.034664      -0.008916      -0.003613       0.012530             10.967634       9.441514      -1.128092      -3.732836      14.938556       2.979295       8.522832          -0.003709
          135              C       0.500146       0.291612       4.081988       0.580983      23.220398 0.24498264E+03  0.50385584E+04                                 7.430436                            5.496059      -0.055441       2.030877                    0.999413      22.347059      62.015149       0.644075       0.462380      -1.026742      -0.049985      -0.004816       0.030266       0.058632      -0.009146       0.078803      -0.035604       0.013426       0.128635      -0.074091      -0.032726       0.106818              8.708935      10.152281      -0.409058      -4.042212       9.069696       1.588574       6.904828           0.002770
          136              C       1.060830       4.119879      20.488263       0.328893      28.348108 0.31826166E+03  0.69290311E+04                                 8.325373                            6.131261       0.099417       2.069286                    0.999585      23.835560      66.189888       0.635143       0.442942      -1.046693      -0.041243      -0.007598      -0.022615       0.047646      -0.002361       0.006559      -0.007265       0.022658      -0.012417      -0.014541      -0.001895       0.016435              9.963150      11.337694      -1.501147       5.989721       8.568758       0.067751       9.982996          -0.002051
          137              C       4.983761       2.571640      17.468442       0.326989      27.283345 0.31636286E+03  0.68782828E+04                                 8.093623                            6.103214       0.120716       2.076520                    0.999495      23.836293      66.174588       0.638041       0.441533      -1.047392       0.038381       0.024785      -0.007842       0.046356       0.005814       0.005145       0.009781       0.009321      -0.031972      -0.016398       0.000377       0.016021              9.494615      12.810829       4.799919       1.519456       8.456947      -1.116374       7.216070          -0.003326
          138              C       2.247396       5.328635      22.140735       0.107951      26.020826 0.32135736E+03  0.70271221E+04                                 7.711968                            6.038306       0.210171       2.083564                    0.999790      25.767135      72.170498       0.658330       0.425474      -1.055207      -0.001216      -0.049493      -0.000620       0.049512       0.006693      -0.038951       0.003222      -0.038829      -0.002002      -0.050645       0.020231       0.030414              8.652247       8.486687      -0.756565       4.168405       8.107285       1.024030       9.362769          -0.002761
          139              C       3.080972       7.238323       1.572475       0.571219      23.853436 0.25984878E+03  0.54417818E+04                                 7.638957                            5.731964      -0.150596       1.998308                    0.999382      22.996499      65.104420       0.616834       0.474152      -1.016901       0.014897      -0.051723      -0.034112       0.063724      -0.008724       0.065232      -0.003634       0.119249       0.057104      -0.069800      -0.032312       0.102111              8.798357       6.726994      -0.767594      -3.154725      10.702018       1.970567       8.966058          -0.001780
          140              C       2.580826       0.877368       2.859111      -0.109426      31.361174 0.43473522E+03  0.10260245E+05                                 8.717797                            7.032686      -0.028563       1.961162                    0.999695      29.637723      86.457555       0.608309       0.426628      -1.053681       0.000103      -0.023373      -0.013254       0.026870      -0.005753       0.014875       0.001834      -0.050840      -0.004746      -0.032529       0.005674       0.026855              9.453552      10.283305       0.424710      -3.808322      10.392890       1.306857       7.684461           0.000719
          141              C       3.966705       2.576036      16.530450      -0.268310      34.135556 0.48330081E+03  0.11664589E+05                                 9.091104                            7.317717       0.097318       1.995246                    0.999430      30.669499      89.271469       0.610786       0.415494      -1.065024      -0.008981      -0.000253      -0.011830       0.014856       0.007660      -0.030451      -0.014133      -0.030290       0.026163      -0.038984       0.001263       0.037721             10.033126      12.909191       3.339067       2.112531       8.399951      -1.662254       8.790235           0.002253
          142              C       1.832005       3.039635      20.825444      -0.255974      34.653966 0.46162003E+03  0.11025460E+05                                 9.234863                            7.178401       0.068499       1.995886                    0.998884      30.188604      87.705602       0.612621       0.418603      -1.061957      -0.003242      -0.018863       0.015248       0.024471       0.019785      -0.005043       0.011107      -0.011225       0.020331      -0.027394       0.007111       0.020283             10.464533      11.656932      -1.650053       5.088182      10.286564       0.569975       9.450102          -0.000510
          143              C       4.849644       1.751335      18.557116      -0.260481      32.525100 0.47351327E+03  0.11399605E+05                                 8.885456                            7.298252       0.066381       1.995429                    0.998495      30.503917      89.432630       0.603131       0.421829      -1.058253      -0.004463      -0.014109       0.011289       0.018612      -0.005988       0.010157       0.009164       0.022005      -0.025054      -0.020536       0.001319       0.019217              9.699174      11.656081       4.278103       0.738663       9.148823      -2.036870       8.292617           0.002229
          144              C       3.662147       0.538636       2.059859      -0.093795      30.565616 0.40940473E+03  0.94754541E+04                                 8.429457                            6.717582       0.240463       2.053492                    0.999800      28.602157      81.411629       0.640257       0.413337      -1.066874      -0.023453      -0.017906      -0.000973       0.029523       0.015487      -0.020140      -0.005871      -0.013175      -0.052736      -0.030383      -0.001018       0.031401              9.192651       8.751314       0.266978      -3.234791      11.139093       1.452075       7.687545           0.000242
          145              C       2.818326       3.193534      21.759138       0.101579      26.423497 0.32827632E+03  0.72266404E+04                                 7.814453                            6.112855       0.162543       2.063465                    0.999761      26.117986      73.727583       0.651823       0.426854      -1.052910      -0.011949       0.048772       0.015775       0.052634      -0.006709      -0.031466      -0.015715      -0.013593      -0.041133      -0.043773       0.016215       0.027559              8.760541       9.243711      -1.024858       4.029527       8.689813       1.303424       8.348100          -0.002660
          146              C       3.740382       0.966095      18.653112       0.095635      25.776867 0.34858525E+03  0.78186355E+04                                 7.775088                            6.382277       0.059609       2.029347                    0.999480      26.778757      77.231555       0.623176       0.438201      -1.042162      -0.018985       0.021826      -0.041091       0.050252      -0.030024      -0.004614      -0.007969      -0.010785       0.070825      -0.043428       0.017373       0.026055              8.458819      10.277360       3.187473       1.350067       7.938968      -1.213534       7.160129          -0.000860
          147              C       2.877933       1.764088      16.725546       0.096790      25.604626 0.33210418E+03  0.73571934E+04                                 7.692985                            6.195389       0.044471       2.021519                    0.999769      26.623198      76.236460       0.637932       0.433405      -1.045335       0.014036      -0.013333       0.050201       0.053804      -0.031015       0.004801       0.030228      -0.003487       0.053411      -0.049403       0.007123       0.042280              8.409230       9.935229       2.582627       1.023489       7.799354      -2.311582       7.493108          -0.001208
          148              C       8.729731       5.087848      19.105870      -0.078176      27.198280 0.38224066E+03  0.88100532E+04                                 8.199549                            6.666357      -0.455961       1.869670                    0.995253      28.556675      84.633642       0.609527       0.435985      -1.039137       0.020445      -0.086376      -0.002924       0.088811      -0.035992       0.023656      -0.026071      -0.035823      -0.056560      -0.038090      -0.026055       0.064145              9.633640      11.337436      -0.744550       3.837680       7.726980      -0.759921       9.836505          -0.000008
          149              C       1.436173       5.036083       5.969913       0.089001      28.433749 0.34846287E+03  0.78518407E+04                                 9.531779                            7.277762      -0.701477       1.817826                    0.996191      26.675026      78.296140       0.476893       0.569994      -0.971303       0.001434      -0.000000       0.000000       0.001434      -0.000000       0.000000      -0.003105      -0.036080       0.013457      -0.020283       0.003689       0.016594             11.870129      14.421666       0.000011      -0.000004      10.899007      -0.127488      10.289715          -0.000014
          150              C       7.877527       4.701948      17.909738       0.089001      28.433748 0.34846291E+03  0.78518421E+04                                 9.531781                            7.277763      -0.701477       1.817826                    0.996191      26.675033      78.296177       0.476893       0.569994      -0.971303      -0.001434       0.000000      -0.000000       0.001434       0.000000       0.000000      -0.003105      -0.036080       0.013458      -0.020283       0.003690       0.016593             11.870129      14.421662      -0.000005       0.000002      10.899007      -0.127492      10.289718          -0.000016
          151              N       6.574541       1.294205       5.813023      -0.263424      35.982448 0.53420115E+03  0.13018311E+05                                 9.105889                            7.493022       0.006156       2.018550                    0.998763      28.499490      79.276016       0.637699       0.394131      -1.095884      -0.113917       0.100125      -0.013340       0.152250       0.040298      -0.022121      -0.007595      -0.028619       0.137478      -0.067394       0.010367       0.057027             10.064029      11.241946      -3.155950      -1.498758       9.958483      -2.309302       8.991656           0.035984
          152              N       6.242973       4.657900      10.484838      -0.221698      35.674008 0.50231083E+03  0.12006325E+05                                 8.984903                            7.204472       0.268563       2.103515                    0.999593      27.711853      75.355649       0.661311       0.387492      -1.104938       0.102187      -0.016660      -0.083660       0.133111       0.027719       0.023937       0.011742      -0.087108      -0.098658      -0.055045      -0.016235       0.071280             10.118931       9.573542       1.285975      -4.167020      10.699577       1.753175      10.083673          -0.015521
          153              N       6.574541       8.777960       6.126802      -0.263424      35.982433 0.53420109E+03  0.13018311E+05                                 9.105897                            7.493029       0.006130       2.018543                    0.998763      28.499475      79.276032       0.637698       0.394132      -1.095883      -0.113917      -0.100125       0.013337       0.152250      -0.040295       0.022122      -0.007600      -0.028621       0.137487      -0.067393       0.010362       0.057031             10.064038      11.241959       3.155958       1.498755       9.958497      -2.309303       8.991659           0.035988
          154              N       6.242973       5.414265       1.454987      -0.221707      35.672807 0.50229164E+03  0.12005712E+05                                 8.984593                            7.204252       0.268829       2.103606                    0.999593      27.711391      75.353105       0.661334       0.387483      -1.104948       0.102197       0.016660       0.083669       0.133125      -0.027716      -0.023947       0.011744      -0.087094      -0.098661      -0.055051      -0.016225       0.071276             10.118550       9.573136      -1.285945       4.166780      10.699268       1.753105      10.083247          -0.015490
          155              N       2.739159       8.443825      18.066628      -0.263428      35.982478 0.53420197E+03  0.13018338E+05                                 9.105906                            7.493037       0.006124       2.018541                    0.998763      28.499497      79.276103       0.637697       0.394132      -1.095883       0.113919      -0.100126       0.013340       0.152252       0.040296      -0.022123      -0.007597      -0.028618       0.137485      -0.067393       0.010363       0.057030             10.064045      11.241962      -3.155955      -1.498759       9.958504      -2.309306       8.991671           0.035987
          156              N       3.070727       5.080130      13.394813      -0.221695      35.673945 0.50230975E+03  0.12006291E+05                                 8.984888                            7.204461       0.268570       2.103518                    0.999593      27.711827      75.355524       0.661312       0.387492      -1.104939      -0.102187       0.016660       0.083660       0.133111       0.027719       0.023936       0.011742      -0.087109      -0.098658      -0.055045      -0.016236       0.071281             10.118912       9.573523       1.285973      -4.167009      10.699562       1.753172      10.083652          -0.015521
          157              N       2.739159       0.960070      17.752849      -0.263427      35.982493 0.53420237E+03  0.13018347E+05                                 9.105901                            7.493034       0.006142       2.018546                    0.998763      28.499498      79.276049       0.637698       0.394131      -1.095884       0.113918       0.100128      -0.013339       0.152252      -0.040297       0.022122      -0.007596      -0.028619       0.137480      -0.067393       0.010365       0.057028             10.064039      11.241955       3.155951       1.498759       9.958497      -2.309305       8.991665           0.035987
          158              N       3.070727       4.323765      22.424664      -0.221704      35.672749 0.50229069E+03  0.12005682E+05                                 8.984580                            7.204242       0.268835       2.103608                    0.999593      27.711367      75.352991       0.661335       0.387483      -1.104949      -0.102197      -0.016660      -0.083669       0.133125      -0.027717      -0.023947       0.011744      -0.087095      -0.098661      -0.055051      -0.016225       0.071276             10.118534       9.573117      -1.285943       4.166769      10.699255       1.753104      10.083230          -0.015491
          159              O       6.853020       6.038486      14.140813      -0.576438      32.804243 0.52445926E+03  0.12509109E+05                                 7.992980                            7.041797       0.795827       2.286390                    0.998809      28.023669      72.978732       0.724277       0.354557      -1.144432       0.002668       0.030569      -0.004339       0.030991      -0.048270      -0.026128      -0.079500       0.105927       0.099218      -0.130832       0.054438       0.076394              8.358051       7.320841      -2.232561       2.358913       9.026980      -2.261477       8.726331           0.003361
          160              O       5.409397       6.681373      12.586964      -0.542177      41.893111 0.58964705E+03  0.14516845E+05                                 9.616047                            7.534920       0.160997       2.090612                    0.997438      28.167269      75.112723       0.689016       0.361074      -1.136494       0.028037      -0.033499       0.034930       0.055932       0.036964       0.005226       0.041831       0.057194       0.032147      -0.068748       0.011954       0.056794             11.176636       9.742926       2.920675       3.894091       9.957750       4.332150      13.829230          -0.021464
          161              O       0.341813       9.454093      16.288310      -0.560710      35.060206 0.52958669E+03  0.12692574E+05                                 8.484133                            7.098156       0.512126       2.208335                    0.998147      27.722925      72.939364       0.716322       0.356767      -1.139918      -0.028848       0.031063      -0.005043       0.042692      -0.030099       0.014207      -0.019268       0.034802       0.048049      -0.044486       0.000108       0.044378              9.399486      11.714950      -3.015221       3.693334       8.975892      -0.601096       7.507614           0.053608
          162              O       8.924387       1.088419      16.476004      -0.569532      35.447430 0.53905064E+03  0.12911002E+05                                 8.459455                            7.134412       0.858315       2.326772                    0.996864      27.372282      70.809095       0.722200       0.354094      -1.147878      -0.007037      -0.019994      -0.004884       0.021752       0.029100      -0.066154       0.015278      -0.078419       0.053836      -0.097492       0.038408       0.059084              9.342375       7.352120       1.132204       1.222186      14.061979       2.847372       6.613027           0.014022
          163              O       9.136740       4.285008       7.559581      -0.157279      29.407634 0.34218976E+03  0.73440145E+04                                 7.760423                            5.751896       0.536302       2.330887                    0.998496      21.830131      54.135180       0.787142       0.362565      -1.136716       0.023920       0.160977       0.054263       0.171552       0.078223      -0.109159      -0.052587       0.037478      -0.033190      -0.106094      -0.060094       0.166188              9.591897      12.034660       2.115028      -6.477143       6.541821      -1.660820      10.199210          -0.000685
          164              O       3.289599       3.705184       5.298178      -0.171282      29.099458 0.34941486E+03  0.75379993E+04                                 7.673762                            5.799918       0.379279       2.266690                    0.998411      22.138943      55.034829       0.786426       0.361022      -1.137982      -0.027695      -0.063349       0.157545       0.172048      -0.084272      -0.088360       0.011546       0.150056      -0.113195      -0.109689      -0.057920       0.167608              9.356572      13.733806      -5.873135      -1.769467       8.848806       0.769696       5.487104          -0.000186
          165              O       6.853020       3.365409      21.678664      -0.576441      32.801911 0.52441216E+03  0.12507677E+05                                 7.992527                            7.041418       0.796122       2.286499                    0.998810      28.022836      72.975119       0.724308       0.354551      -1.144440       0.002666      -0.030573       0.004342       0.030994       0.048255       0.026111      -0.079487       0.105914       0.099200      -0.130806       0.054424       0.076382              8.357567       7.320417       2.232428      -2.358725       9.026475      -2.261348       8.725810           0.003355
          166              O       5.409397       2.722522      23.232512      -0.542194      41.891599 0.58962579E+03  0.14516139E+05                                 9.615666                            7.534666       0.161339       2.090716                    0.997440      28.167132      75.111013       0.689047       0.361063      -1.136507       0.028043       0.033485      -0.034933       0.055929      -0.036953      -0.005208       0.041811       0.057162       0.032132      -0.068722       0.011961       0.056760             11.176156       9.742528      -2.920513      -3.893880       9.957304       4.331913      13.828635          -0.021653
          167              O       0.341813      -0.050198      19.531167      -0.560706      35.060055 0.52958396E+03  0.12692491E+05                                 8.484107                            7.098136       0.512131       2.208338                    0.998147      27.722861      72.939124       0.716323       0.356767      -1.139918      -0.028846      -0.031065       0.005046       0.042692       0.030100      -0.014207      -0.019267       0.034805       0.048055      -0.044488       0.000109       0.044378              9.399456      11.714910       3.015214      -3.693319       8.975866      -0.601096       7.507593           0.053608
          168              O       8.924387       8.315476      19.343472      -0.569533      35.447331 0.53904895E+03  0.12910950E+05                                 8.459435                            7.134397       0.858331       2.326778                    0.996864      27.372256      70.808964       0.722202       0.354093      -1.147879      -0.007036       0.019993       0.004886       0.021751      -0.029099       0.066154       0.015277      -0.078419       0.053840      -0.097493       0.038408       0.059085              9.342350       7.352101      -1.132202      -1.222183      14.061932       2.847367       6.613017           0.014021
          169              O       9.136740       5.787157       4.380244      -0.157280      29.407644 0.34218992E+03  0.73440192E+04                                 7.760426                            5.751898       0.536299       2.330886                    0.998496      21.830131      54.135193       0.787142       0.362565      -1.136716       0.023920      -0.160977      -0.054262       0.171552      -0.078222       0.109159      -0.052587       0.037478      -0.033190      -0.106094      -0.060093       0.166188              9.591898      12.034656      -2.115031       6.477144       6.541828      -1.660820      10.199211          -0.000684
          170              O       3.289599       6.366981       6.641647      -0.171283      29.099494 0.34941505E+03  0.75380049E+04                                 7.673769                            5.799921       0.379285       2.266692                    0.998411      22.138941      55.034837       0.786425       0.361022      -1.137982      -0.027694       0.063349      -0.157545       0.172048       0.084272       0.088360       0.011544       0.150056      -0.113193      -0.109690      -0.057918       0.167608              9.356585      13.733829       5.873147       1.769475       8.848817       0.769697       5.487110          -0.000189
          171              O       2.460680       3.699544       9.738838      -0.576436      32.804253 0.52445945E+03  0.12509114E+05                                 7.992978                            7.041795       0.795833       2.286391                    0.998809      28.023687      72.978770       0.724278       0.354557      -1.144432      -0.002668      -0.030570       0.004339       0.030991      -0.048270      -0.026128      -0.079500       0.105928       0.099219      -0.130833       0.054438       0.076395              8.358049       7.320840      -2.232560       2.358912       9.026978      -2.261477       8.726328           0.003362
          172              O       3.904303       3.056657      11.292687      -0.542178      41.893174 0.58964802E+03  0.14516876E+05                                 9.616060                            7.534928       0.160991       2.090610                    0.997438      28.167284      75.112799       0.689016       0.361074      -1.136494      -0.028037       0.033499      -0.034930       0.055932       0.036964       0.005226       0.041831       0.057193       0.032147      -0.068748       0.011954       0.056794             11.176651       9.742939       2.920680       3.894097       9.957764       4.332158      13.829250          -0.021464
          173              O       8.971887       0.283937       7.591341      -0.560714      35.060324 0.52958888E+03  0.12692640E+05                                 8.484149                            7.098168       0.512129       2.208334                    0.998147      27.722989      72.939591       0.716322       0.356767      -1.139918       0.028844      -0.031067       0.005040       0.042691      -0.030101       0.014205      -0.019268       0.034806       0.048053      -0.044490       0.000111       0.044379              9.399505      11.714979      -3.015227       3.693346       8.975907      -0.601098       7.507630           0.053605
          174              O       0.389313       8.649611       7.403647      -0.569534      35.447400 0.53905017E+03  0.12910987E+05                                 8.459447                            7.134406       0.858325       2.326775                    0.996864      27.372279      70.809059       0.722201       0.354093      -1.147878       0.007035       0.019995       0.004881       0.021751       0.029100      -0.066154       0.015277      -0.078420       0.053840      -0.097493       0.038408       0.059085              9.342366       7.352115       1.132198       1.222185      14.061964       2.847365       6.613020           0.014020
          175              O       0.176960       5.453022      16.320070      -0.157281      29.407661 0.34219011E+03  0.73440242E+04                                 7.760429                            5.751899       0.536297       2.330885                    0.998496      21.830140      54.135215       0.787142       0.362565      -1.136716      -0.023920      -0.160977      -0.054263       0.171552       0.078223      -0.109159      -0.052587       0.037478      -0.033190      -0.106094      -0.060094       0.166188              9.591904      12.034669       2.115028      -6.477149       6.541824      -1.660822      10.199220          -0.000685
          176              O       6.024101       6.032846      18.581473      -0.171278      29.099388 0.34941399E+03  0.75379743E+04                                 7.673742                            5.799905       0.379295       2.266695                    0.998411      22.138932      55.034743       0.786428       0.361021      -1.137983       0.027695       0.063349      -0.157546       0.172049      -0.084272      -0.088360       0.011546       0.150056      -0.113197      -0.109689      -0.057920       0.167609              9.356546      13.733767      -5.873115      -1.769463       8.848779       0.769693       5.487092          -0.000188
          177              O       2.460680       6.372621       2.200987      -0.576438      32.801963 0.52441321E+03  0.12507708E+05                                 7.992532                            7.041422       0.796125       2.286499                    0.998810      28.022873      72.975229       0.724309       0.354551      -1.144440      -0.002666       0.030574      -0.004341       0.030996       0.048255       0.026111      -0.079488       0.105916       0.099202      -0.130806       0.054424       0.076382              8.357573       7.320421       2.232430      -2.358726       9.026483      -2.261349       8.725815           0.003355
          178              O       3.904303       7.015508       0.647139      -0.542196      41.891704 0.58962741E+03  0.14516190E+05                                 9.615686                            7.534679       0.161332       2.090713                    0.997440      28.167160      75.111144       0.689046       0.361063      -1.136506      -0.028044      -0.033485       0.034934       0.055929      -0.036953      -0.005208       0.041811       0.057161       0.032131      -0.068721       0.011961       0.056760             11.176181       9.742549      -2.920524      -3.893890       9.957328       4.331927      13.828667          -0.021652
          179              O       8.971887       9.788228       4.348484      -0.560711      35.060300 0.52958839E+03  0.12692623E+05                                 8.484137                            7.098158       0.512157       2.208342                    0.998147      27.723002      72.939572       0.716323       0.356767      -1.139919       0.028844       0.031066      -0.005038       0.042690       0.030101      -0.014206      -0.019269       0.034805       0.048050      -0.044489       0.000110       0.044380              9.399493      11.714960       3.015228      -3.693337       8.975900      -0.601098       7.507618           0.053603
          180              O       0.389313       1.422554       4.536179      -0.569537      35.447563 0.53905325E+03  0.12911082E+05                                 8.459482                            7.134434       0.858298       2.326766                    0.996864      27.372321      70.809275       0.722198       0.354094      -1.147878       0.007034      -0.019996      -0.004884       0.021753      -0.029099       0.066152       0.015278      -0.078418       0.053837      -0.097491       0.038408       0.059083              9.342405       7.352146      -1.132204      -1.222195      14.062016       2.847382       6.613052           0.014023
          181              O       0.176960       3.950873      19.499407      -0.157282      29.407702 0.34219059E+03  0.73440381E+04                                 7.760439                            5.751906       0.536290       2.330883                    0.998496      21.830146      54.135264       0.787141       0.362566      -1.136715      -0.023920       0.160977       0.054262       0.171552      -0.078222       0.109159      -0.052587       0.037478      -0.033190      -0.106094      -0.060093       0.166188              9.591916      12.034679      -2.115036       6.477159       6.541838      -1.660825      10.199232          -0.000685
          182              O       6.024101       3.371049      17.238004      -0.171277      29.099319 0.34941292E+03  0.75379451E+04                                 7.673729                            5.799896       0.379305       2.266700                    0.998411      22.138894      55.034618       0.786429       0.361021      -1.137983       0.027695      -0.063348       0.157545       0.172048       0.084272       0.088359       0.011545       0.150056      -0.113196      -0.109689      -0.057919       0.167608              9.356529      13.733741       5.873102       1.769464       8.848762       0.769691       5.487085          -0.000186

******************************************************
Auxiliary information for the entire system
The total spin magnetic moment of the unit cell is   8.098079
The total net atomic charge of the unit cell is   -0.000004
Accuracy of reproducing the electrostatic potential in the unit cell:
  The inner radius (bohr) =    5.0000
  The outer radius (bohr) =   12.0000
  Valid grid points have density less than (e/(bohr^3)) =    0.0001
  The number of valid grid points were=        29424
  The rms potential error without charges in kcal/mol is=      2.59545
  The rms potential error with partial charges in kcal/mol is=      0.68149
  The RRMSE value at monopole order=      0.26257
  The rms potential error with partial charges and cloud penetration in kcal/mol is=      0.67263
  The RRMSE value at monopole order with cloud penetration is=      0.25916
  The rms potential error with partial charges and atomic dipoles in kcal/mol is=      0.45396
  The RRMSE value at dipole order=      0.17490
  The rms potential error with partial charges, atomic dipoles and cloud penetration in kcal/mol is=      0.46047
  The RRMSE value at dipole order with cloud penetration=      0.17741

******************************************************
The electron densities and ab initio electrostatic potential were computed in VASP using the PBE functional and
projector augmented wave method. See the main text of the journal article for a description of computational details.
The atomic charges, dipoles, and quadrupoles were computed with the DDEC6 method as described in
(a) T. A. Manz and N. Gabaldon Limas, RSC Adv. 6 (2016) 47771-47801 DOI: 10.1039/c6ra04656h
(b) N. Gabaldon Limas and T. A. Manz, RSC Adv. 8 (2018) 2678-2707 DOI: 10.1039/c7ra11829e.
For each atom in the material, the electron cloud parameters were fit to the spherically averaged atom-in-material
electron density using radial positions for which this density was between 10^-4 and 10^-2 electrons per cubic bohr.
The polarizabilities, dispersion coefficients, and quantum Drude oscillator (QDO) parameters were fit using the MCLF method.
The magnetic structure of the system was optimized in VASP from the default ferromagnetic initial guess using spin polarization.
The atomic spin moments (ASMs) were computed on this optimized magnetic structure using the DDEC6 partition as inputs
to the method of T. A. Manz and D. S. Sholl, J. Chem. Theory Comput. 7 (2011) 4146-4164 DOI: 10.1021/ct200539n.
The RMSE and RRMSE were computed using a uniform grid with Ewald summation.
