# Supplementary material for: A collection of forcefield precursors for metal–organic frameworks
Source: RSC Adv. 2019 Nov 13;9(63):36492–507. doi: 10.1039/c9ra07327b (PMC9075174; doi:10.1039/c9ra07327b)
Supplement: RA-009-C9RA07327B-s4672 [file RA-009-C9RA07327B-s4672.xyz]

   91
jmolscript: load "" {1 1 1} spacegroup "x,y,z" unitcell [{      9.005600     0.000000     0.000000 }, {      0.000000    10.726300     0.000000 }, {      0.000000    -3.152879    12.601462 }]
Zn     5.576808     5.363150     0.000000     0.748819
Zn     8.415373    -1.576439     6.300731     0.761858
H      6.986544     0.705837     4.874246     0.100868
H      5.428576     1.015388     3.229755     0.145116
H      5.578969     7.812287     2.536674     0.149704
H      6.974837     7.615190     4.293318     0.092015
H      4.608166     0.993025     0.974093     0.100583
H      3.397813     0.675861     1.933064     0.108652
H      2.725095     8.719088     0.374263     0.106991
H      1.803822     9.655877     1.238724     0.106856
H      8.107742     6.014717    10.634374     0.144373
H      6.373263     4.572072    10.912866     0.090595
H      7.996072     6.266594     1.490753     0.087217
H      0.801498     7.641296     1.286609     0.144672
H      2.805244     0.789136     9.522925     0.121117
H      8.937157     2.527160     7.347912     0.139168
H      2.140631     4.693435     9.861904     0.125555
H      6.986544     6.867584     7.727216     0.100868
H      5.428576     6.558033     9.371707     0.145116
H      5.578969    -0.238866    10.064788     0.149704
H      6.974837    -0.041769     8.308144     0.092015
H      4.608166     6.580396    11.627369     0.100583
H      3.397813     6.897560    10.668398     0.108652
H      2.725095    -1.145667    12.227199     0.106991
H      1.803822    -2.082456    11.362738     0.106857
H      8.107742     1.558704     1.967088     0.144374
H      6.373263     3.001349     1.688596     0.090595
H      7.996072     1.306827    11.110709     0.087217
H      0.801498    -0.067875    11.314853     0.144672
H      2.805244     6.784285     3.078537     0.121117
H      8.937157     5.046261     5.253550     0.139169
H      2.140631     2.879986     2.739558     0.125556
C      6.683956    -0.036494     4.402951     0.127819
C      5.770788     0.167279     3.399874    -0.288034
C      5.370039     9.794081     2.641266     0.326664
C      5.841933     8.571654     3.004189    -0.254747
C      6.692962     8.466000     4.043809     0.099327
C      3.940851     0.329733     1.207220    -0.074303
C      2.191062     9.529489     0.359142    -0.084939
C      0.164802     5.399268    12.219638     0.331035
C      8.114946     5.416108    11.346356    -0.255690
C      7.075700     4.552794    11.521517     0.098677
C      8.027592     6.853466     0.769949     0.103246
C      0.112570     7.678617     0.661577    -0.273058
C      3.797662     2.914147    10.795672     0.582706
C      2.662956     2.771529     9.826620    -0.014848
C      2.333351     1.551360     9.275936    -0.087695
C      1.309414     1.455694     8.363590    -0.012874
C      0.615082     2.590036     7.975465    -0.178603
C      1.944309     3.877355     9.462438    -0.190166
C      0.937483     0.108318     7.772582     0.586743
C      0.942886     3.819101     8.524889     0.332557
C      6.683956     7.609915     8.198511     0.127819
C      5.770788     7.406142     9.201588    -0.288034
C      5.370039    -2.220660     9.960196     0.326664
C      5.841933    -0.998233     9.597273    -0.254747
C      6.692962    -0.892579     8.557653     0.099327
C      3.940851     7.243688    11.394242    -0.074303
C      2.191062    -1.956068    12.242320    -0.084939
C      0.164802     2.174153     0.381824     0.331035
C      8.114946     2.157313     1.255106    -0.255690
C      7.075700     3.020627     1.079945     0.098677
C      8.027592     0.719955    11.831513     0.103246
C      0.112570    -0.105196    11.939885    -0.273057
C      3.797662     4.659274     1.805790     0.582707
C      2.662956     4.801892     2.774842    -0.014848
C      2.333351     6.022061     3.325526    -0.087695
C      1.309414     6.117727     4.237872    -0.012874
C      0.615082     4.983385     4.625997    -0.178604
C      1.944309     3.696066     3.139024    -0.190166
C      0.937483     7.465103     4.828880     0.586743
C      0.942886     3.754320     4.076573     0.332557
C      3.070910     0.000000     0.000000     0.082961
N      7.157651    -1.211856     4.740670    -0.235896
N      7.019865     3.684305    12.523333    -0.245551
N      7.157651    -1.941023     7.860792    -0.235896
N      7.019865     3.889116     0.078129    -0.245551
O      3.998486     3.970583    11.357698    -0.560339
O      4.534320     1.897323    10.988475    -0.561456
O      0.125178     0.142811     6.807310    -0.561814
O      1.382360    -0.893635     8.248917    -0.556270
O      1.160822     6.260681    11.987771    -0.169270
O      4.558635     9.841621     1.585264    -0.161960
O      0.264765     4.931236     8.156926    -0.381564
O      3.998486     3.602838     1.243764    -0.560339
O      4.534320     5.676098     1.612987    -0.561456
O      0.125178     7.430610     5.794152    -0.561814
O      1.382360     8.467056     4.352545    -0.556270
O      1.160822     1.312740     0.613691    -0.169270
O      4.558635    -2.268200    11.016198    -0.161960
O      0.264765     2.642185     4.444536    -0.381565

The following XYZ coordinates are in angstroms. Other properties are in atomic units.
The sperically averaged electron density of each atom fit to a function of the form exp(a - br)
eigen_1, eigen_2 and eigen_3 are the three eigenvalues of traceless quadrupole moment tensor
  atom number  atomic symbol              X              Y              Z     net charge C6 coefficient C8 coefficient C10 coefficient fluctuating dipole atomic polarizability isotropic forcefield polarizability              a              b squared Pearson coefficient          <r^3>          <r^4>         wp_QDO          m_QDO          q_QDO       dipole_x       dipole_y       dipole_z         dipole            Qxy            Qxz            Qyz     Q(x^2-y^2)  Q(3z^2 - R^2)        eigen_1        eigen_2        eigen_3 static polarizability      alpha(xx)      alpha(xy)      alpha(xz)      alpha(yy)      alpha(yz)      alpha(zz) atomic spin moment
            1             Zn       5.576808       5.363150       0.000000       0.748819     100.347784 0.21555281E+04  0.70977659E+05                                17.616897                           15.106285       0.353512       1.949917                    0.997534      48.964593     135.452240       0.468538       0.397002      -1.147415      -0.101097      -0.000000      -0.000000       0.101097      -0.000000      -0.000000      -0.001757       0.003373       0.182967      -0.032214      -0.028808       0.061022             20.525817      29.652909      -0.000000      -0.000000      17.108927      -1.020105      14.815615           0.000750
            2             Zn       8.415373      -1.576439       6.300731       0.761858     105.344753 0.20668304E+04  0.67444482E+05                                18.267744                           14.874431       0.271027       1.930527                    0.996959      48.585171     134.437792       0.467582       0.401428      -1.142566       0.096892      -0.000000      -0.000000       0.096892       0.000000      -0.000000       0.000790      -0.103269      -0.181625      -0.060546      -0.021364       0.081910             22.171260      18.219337       0.000006       0.000008      17.659185       6.214179      30.635258           0.000217
            3              H       6.986544       0.705837       4.874246       0.100868       1.277474 0.91873928E+01  0.92600774E+02                                 1.898707                            1.738478      -0.971559       2.423643                    0.997809       3.443827       9.508451       0.492614       1.233608      -0.721406       0.017499       0.038787       0.021741       0.047784      -0.005490       0.009942       0.005554      -0.016094      -0.009819      -0.017164       0.005166       0.011998              1.967831       1.704559       0.387987       0.355554       2.191004       0.438848       2.007930           0.000041
            4              H       5.428576       1.015388       3.229755       0.145116       0.990120 0.70664648E+01  0.66965397E+02                                 1.617910                            1.538111      -0.873479       2.480955                    0.999326       3.221076       8.735986       0.514817       1.255465      -0.715401      -0.011764       0.033588      -0.001108       0.035606      -0.002791       0.008978       0.005572      -0.020091      -0.020527      -0.016877       0.001969       0.014907              1.642792       1.506909      -0.244693       0.178153       1.951612      -0.208320       1.469857           0.000042
            5              H       5.578969       7.812287       2.536674       0.149704       0.912685 0.63392358E+01  0.59576327E+02                                 1.633254                            1.531310      -1.313364       2.279084                    0.994142       3.543837      10.178842       0.469839       1.387141      -0.684763      -0.009710      -0.025803      -0.015531       0.031643      -0.004845       0.008791       0.000672      -0.011624       0.003991      -0.013269       0.004572       0.008697              1.675754       1.480707       0.214119       0.176916       1.970100       0.372300       1.576455          -0.000006
            6              H       6.974837       7.615190       4.293318       0.092015       1.168855 0.85268006E+01  0.84523784E+02                                 1.796798                            1.679996      -0.829191       2.477595                    0.999332       3.455465       9.523765       0.497796       1.241256      -0.718847       0.008751      -0.045922       0.009663       0.047736       0.001514       0.005338       0.001629      -0.031308      -0.019367      -0.015564      -0.003535       0.019099              1.841001       1.656566      -0.396860       0.222530       2.219205      -0.273742       1.647232           0.000020
            7              H       4.608166       0.993025       0.974093       0.100583       1.066969 0.82283240E+01  0.82492554E+02                                 1.811769                            1.740129      -1.287051       2.259784                    0.992528       3.941013      11.669235       0.442710       1.380012      -0.686044       0.022202       0.025481      -0.011428       0.035676       0.001059      -0.000546      -0.004815       0.004752      -0.033855      -0.012736       0.004342       0.008394              1.861885       2.005630       0.414933      -0.063470       1.954385      -0.156388       1.625638          -0.000014
            8              H       3.397813       0.675861       1.933064       0.108652       1.106513 0.87186647E+01  0.87728126E+02                                 1.799253                            1.749947      -0.961030       2.423353                    0.996509       3.612935      10.345175       0.462153       1.317138      -0.701640      -0.024828       0.011863       0.027573       0.038954      -0.005289      -0.008921      -0.002244      -0.003396       0.025430      -0.013270       0.000526       0.012743              1.826221       1.915005      -0.246873      -0.204520       1.695848       0.204915       1.867811          -0.000080
            9              H       2.725095       8.719088       0.374263       0.106991       1.037212 0.79721493E+01  0.79389438E+02                                 1.786489                            1.720382      -1.276989       2.267534                    0.993226       3.908547      11.579335       0.441787       1.392214      -0.683720       0.022779      -0.032367      -0.001514       0.039608      -0.004644       0.000913      -0.002895      -0.009724      -0.014353      -0.005460      -0.004287       0.009747              1.830884       1.902782      -0.300407      -0.016368       2.119844       0.046823       1.470026           0.000013
           10              H       1.803822       9.655877       1.238724       0.106856       1.106857 0.89899049E+01  0.91675003E+02                                 1.831035                            1.800361      -1.227548       2.294972                    0.993260       3.817265      11.210798       0.444237       1.352059      -0.693094      -0.013322       0.005502       0.037149       0.039847       0.003101      -0.002247       0.006898       0.019163       0.034299      -0.017561       0.004220       0.013341              1.846345       1.801856       0.074495      -0.239404       1.708268       0.095337       2.028912          -0.000052
           11              H       8.107742       6.014717      10.634374       0.144373       1.001963 0.73878938E+01  0.71776471E+02                                 1.708568                            1.632464      -1.348427       2.260565                    0.994005       3.556120      10.215020       0.466065       1.352689      -0.692576       0.003658       0.020237      -0.025231       0.032550       0.010495       0.005246      -0.008243      -0.006401      -0.001208      -0.016193       0.003703       0.012490              1.723032       1.511057      -0.033174       0.062786       1.774907      -0.436437       1.883133           0.000673
           12              H       6.373263       4.572072      10.912866       0.090595       1.204906 0.87432800E+01  0.87663170E+02                                 1.859994                            1.718989      -1.030980       2.378777                    0.997375       3.639312      10.258262       0.482015       1.267369      -0.711456      -0.032786       0.002018      -0.033716       0.047072       0.003767       0.011865      -0.006393       0.000372       0.031835      -0.015640      -0.002022       0.017662              1.927617       2.397132       0.041508       0.560907       1.568062      -0.066296       1.817657          -0.000017
           13              H       7.996072       6.266594       1.490753       0.087217       1.058384 0.78411771E+01  0.76749014E+02                                 1.726379                            1.646304      -0.888983       2.450449                    0.998218       3.569359      10.043864       0.482775       1.296194      -0.705236       0.000126      -0.027640       0.038369       0.047289       0.005266       0.003076      -0.014295       0.005792       0.011659      -0.017424       0.002919       0.014505              1.742467       1.455993       0.057166      -0.004057       1.872873      -0.425699       1.898535           0.000128
           14              H       0.801498       7.641296       1.286609       0.144672       0.883053 0.63832342E+01  0.60199736E+02                                 1.609103                            1.546460      -1.276462       2.291216                    0.994686       3.582590      10.367700       0.462258       1.404972      -0.681377       0.024812      -0.002151       0.022462       0.033538       0.004480       0.006407      -0.007492       0.012829      -0.000309      -0.013999       0.003616       0.010382              1.625705       1.832537       0.078169       0.379549       1.392816      -0.090653       1.651762           0.001211
           15              H       2.805244       0.789136       9.522925       0.121117       1.017405 0.74611375E+01  0.72550277E+02                                 1.710253                            1.627132      -1.218938       2.304764                    0.996112       3.633747      10.387764       0.473369       1.330675      -0.696542       0.021223      -0.031336       0.008496       0.038788      -0.010392       0.001476      -0.006281      -0.007873      -0.003624      -0.011169      -0.002938       0.014108              1.730500       1.704091      -0.304527       0.203033       1.989715      -0.145419       1.497696           0.002672
           16              H       8.937157       2.527160       7.347912       0.139168       1.342025 0.10346521E+02  0.10844508E+03                                 2.020427                            1.889803      -1.481285       2.192829                    0.992524       3.716686      10.791691       0.451461       1.294405      -0.706096      -0.024163      -0.001601      -0.025037       0.034832       0.000552       0.006707      -0.001288       0.021031      -0.015054      -0.009071      -0.006174       0.015245              2.070469       2.049654       0.106190       0.580422       1.821409       0.061164       2.340344          -0.000497
           17              H       2.140631       4.693435       9.861904       0.125555       1.113999 0.82401145E+01  0.82278368E+02                                 1.824530                            1.713237      -1.501853       2.172267                    0.992116       3.811728      11.103342       0.459220       1.335773      -0.694698       0.006655       0.028509       0.011810       0.031567       0.003995      -0.000274       0.002186      -0.015816      -0.012412      -0.007018      -0.004189       0.011207              1.872245       1.588018       0.173183       0.176528       2.291052       0.463259       1.737664          -0.000162
           18              H       6.986544       6.867584       7.727216       0.100868       1.277472 0.91873796E+01  0.92600600E+02                                 1.898705                            1.738476      -0.971558       2.423643                    0.997809       3.443825       9.508441       0.492614       1.233608      -0.721406       0.017499      -0.038787      -0.021741       0.047784       0.005490      -0.009942       0.005554      -0.016095      -0.009820      -0.017164       0.005166       0.011998              1.967829       1.704557      -0.387986      -0.355553       2.191001       0.438847       2.007928           0.000041
           19              H       5.428576       6.558033       9.371707       0.145116       0.990120 0.70664662E+01  0.66965411E+02                                 1.617910                            1.538111      -0.873478       2.480955                    0.999326       3.221076       8.735985       0.514818       1.255465      -0.715401      -0.011764      -0.033588       0.001108       0.035606       0.002791      -0.008978       0.005572      -0.020091      -0.020527      -0.016877       0.001969       0.014907              1.642792       1.506909       0.244693      -0.178153       1.951612      -0.208320       1.469857           0.000042
           20              H       5.578969      -0.238866      10.064788       0.149704       0.912685 0.63392405E+01  0.59576378E+02                                 1.633254                            1.531310      -1.313364       2.279084                    0.994142       3.543838      10.178843       0.469839       1.387140      -0.684764      -0.009710       0.025803       0.015531       0.031643       0.004845      -0.008791       0.000672      -0.011624       0.003991      -0.013269       0.004572       0.008697              1.675754       1.480707      -0.214119      -0.176916       1.970101       0.372300       1.576455          -0.000006
           21              H       6.974837      -0.041769       8.308144       0.092015       1.168854 0.85267939E+01  0.84523697E+02                                 1.796797                            1.679995      -0.829190       2.477595                    0.999332       3.455464       9.523760       0.497797       1.241256      -0.718847       0.008751       0.045922      -0.009663       0.047736      -0.001514      -0.005338       0.001629      -0.031308      -0.019367      -0.015564      -0.003535       0.019099              1.841000       1.656565       0.396860      -0.222529       2.219203      -0.273742       1.647231           0.000020
           22              H       4.608166       6.580396      11.627369       0.100583       1.066969 0.82283222E+01  0.82492536E+02                                 1.811770                            1.740129      -1.287052       2.259784                    0.992528       3.941013      11.669237       0.442710       1.380013      -0.686044       0.022202      -0.025481       0.011428       0.035676      -0.001059       0.000546      -0.004815       0.004752      -0.033855      -0.012736       0.004342       0.008394              1.861885       2.005631      -0.414933       0.063470       1.954385      -0.156388       1.625638          -0.000014
           23              H       3.397813       6.897560      10.668398       0.108652       1.106513 0.87186601E+01  0.87728070E+02                                 1.799252                            1.749947      -0.961030       2.423353                    0.996509       3.612934      10.345172       0.462153       1.317138      -0.701640      -0.024828      -0.011863      -0.027573       0.038954       0.005289       0.008921      -0.002244      -0.003396       0.025430      -0.013270       0.000526       0.012743              1.826221       1.915004       0.246873       0.204520       1.695848       0.204915       1.867810          -0.000080
           24              H       2.725095      -1.145667      12.227199       0.106991       1.037211 0.79721440E+01  0.79389377E+02                                 1.786489                            1.720382      -1.276989       2.267533                    0.993226       3.908546      11.579334       0.441787       1.392214      -0.683720       0.022779       0.032367       0.001514       0.039608       0.004644      -0.000913      -0.002895      -0.009724      -0.014353      -0.005460      -0.004287       0.009747              1.830884       1.902782       0.300407       0.016368       2.119844       0.046823       1.470026           0.000013
           25              H       1.803822      -2.082456      11.362738       0.106857       1.106857 0.89899023E+01  0.91674967E+02                                 1.831035                            1.800361      -1.227548       2.294972                    0.993260       3.817264      11.210793       0.444237       1.352058      -0.693094      -0.013322      -0.005502      -0.037149       0.039847      -0.003101       0.002247       0.006898       0.019163       0.034299      -0.017561       0.004220       0.013341              1.846345       1.801856      -0.074495       0.239404       1.708267       0.095337       2.028911          -0.000052
           26              H       8.107742       1.558704       1.967088       0.144374       1.001961 0.73878776E+01  0.71776280E+02                                 1.708566                            1.632463      -1.348423       2.260567                    0.994005       3.556117      10.215012       0.466065       1.352690      -0.692576       0.003658      -0.020237       0.025231       0.032550      -0.010495      -0.005246      -0.008243      -0.006401      -0.001208      -0.016193       0.003703       0.012490              1.723031       1.511056       0.033174      -0.062786       1.774905      -0.436436       1.883131           0.000673
           27              H       6.373263       3.001349       1.688596       0.090595       1.204907 0.87432893E+01  0.87663289E+02                                 1.859996                            1.718990      -1.030981       2.378776                    0.997375       3.639314      10.258270       0.482014       1.267369      -0.711456      -0.032786      -0.002018       0.033716       0.047072      -0.003767      -0.011865      -0.006393       0.000372       0.031835      -0.015640      -0.002022       0.017662              1.927618       2.397134      -0.041508      -0.560908       1.568063      -0.066296       1.817658          -0.000017
           28              H       7.996072       1.306827      11.110709       0.087217       1.058384 0.78411771E+01  0.76749014E+02                                 1.726379                            1.646304      -0.888984       2.450449                    0.998218       3.569359      10.043864       0.482775       1.296194      -0.705236       0.000126       0.027640      -0.038369       0.047289      -0.005266      -0.003076      -0.014295       0.005792       0.011659      -0.017424       0.002919       0.014505              1.742467       1.455993      -0.057166       0.004057       1.872873      -0.425699       1.898535           0.000128
           29              H       0.801498      -0.067875      11.314853       0.144672       0.883053 0.63832342E+01  0.60199736E+02                                 1.609103                            1.546460      -1.276462       2.291216                    0.994686       3.582590      10.367700       0.462258       1.404972      -0.681377       0.024812       0.002151      -0.022462       0.033538      -0.004480      -0.006407      -0.007492       0.012829      -0.000309      -0.013999       0.003616       0.010382              1.625705       1.832537      -0.078169      -0.379549       1.392815      -0.090653       1.651762           0.001211
           30              H       2.805244       6.784285       3.078537       0.121117       1.017404 0.74611362E+01  0.72550265E+02                                 1.710253                            1.627133      -1.218939       2.304764                    0.996112       3.633747      10.387766       0.473369       1.330676      -0.696542       0.021223       0.031336      -0.008496       0.038788       0.010392      -0.001476      -0.006281      -0.007873      -0.003624      -0.011169      -0.002938       0.014108              1.730501       1.704091       0.304527      -0.203033       1.989715      -0.145419       1.497696           0.002672
           31              H       8.937157       5.046261       5.253550       0.139169       1.342024 0.10346510E+02  0.10844494E+03                                 2.020426                            1.889802      -1.481285       2.192829                    0.992524       3.716685      10.791688       0.451461       1.294405      -0.706096      -0.024163       0.001601       0.025037       0.034832      -0.000552      -0.006707      -0.001288       0.021031      -0.015055      -0.009071      -0.006174       0.015245              2.070467       2.049652      -0.106190      -0.580421       1.821408       0.061164       2.340342          -0.000498
           32              H       2.140631       2.879986       2.739558       0.125556       1.113998 0.82401118E+01  0.82278333E+02                                 1.824530                            1.713236      -1.501853       2.172267                    0.992116       3.811727      11.103338       0.459220       1.335773      -0.694698       0.006655      -0.028509      -0.011810       0.031567      -0.003995       0.000274       0.002186      -0.015816      -0.012412      -0.007018      -0.004189       0.011207              1.872244       1.588017      -0.173182      -0.176528       2.291051       0.463259       1.737663          -0.000162
           33              C       6.683956      -0.036494       4.402951       0.127819      24.824974 0.29751931E+03  0.63801142E+04                                 7.441797                            5.785289       0.343652       2.138569                    0.999833      25.069702      69.478911       0.677059       0.421858      -1.057724       0.006959      -0.045344      -0.018197       0.049352       0.012918      -0.029010       0.012912       0.007565      -0.038604      -0.040103       0.009684       0.030419              8.351838       7.245641      -0.478057       4.071300       8.585486      -0.466935       9.224386           0.000127
           34              C       5.770788       0.167279       3.399874      -0.288034      33.766253 0.46311451E+03  0.11018230E+05                                 8.938207                            7.101508       0.323735       2.071104                    0.999718      30.225605      86.308360       0.630433       0.408361      -1.073584       0.006295       0.015327       0.026142       0.030951      -0.008751       0.008774      -0.008233      -0.032468      -0.066996      -0.026373      -0.005179       0.031552             10.028149       9.377064      -0.448724       5.386089       9.463433      -0.171890      11.243951           0.000108
           35              C       5.370039       9.794081       2.641266       0.326664      28.342372 0.31170004E+03  0.67351672E+04                                 8.247991                            6.021053       0.203559       2.103042                    0.999164      23.602585      64.799650       0.649913       0.436153      -1.053201      -0.035756      -0.000701      -0.030198       0.046807      -0.007187       0.008889      -0.008313       0.023794      -0.006345      -0.015974      -0.004394       0.020368              9.922643       9.582163      -1.815402       5.924861       9.277945      -1.377196      10.907819          -0.000010
           36              C       5.841933       8.571654       3.004189      -0.254747      35.156896 0.45739154E+03  0.10909703E+05                                 9.360935                            7.182482      -0.007349       1.974682                    0.998659      30.117566      87.711364       0.607140       0.422953      -1.058211      -0.004028      -0.015707       0.010123       0.019116       0.018276      -0.007569       0.009527       0.010210       0.009911      -0.025726       0.008395       0.017331             10.730623       9.808295      -1.623189       5.358460      11.069932      -0.653619      11.313644           0.000081
           37              C       6.692962       8.466000       4.043809       0.099327      25.756218 0.31932144E+03  0.69733105E+04                                 7.645354                            6.003233       0.262944       2.098035                    0.999844      25.855542      72.430742       0.662707       0.423227      -1.056333       0.001330       0.047272       0.009611       0.048258       0.003830      -0.032285      -0.002510      -0.024444      -0.072274      -0.046563       0.018599       0.027964              8.610477       7.689491      -0.656642       4.382469       8.317794       0.264142       9.824145           0.000068
           38              C       3.940851       0.329733       1.207220      -0.074303      26.876846 0.37933663E+03  0.87118379E+04                                 8.079854                            6.617496      -0.396766       1.887156                    0.996024      28.369672      83.470193       0.616066       0.432906      -1.042728       0.013385      -0.085040      -0.005165       0.086242      -0.036631       0.013701      -0.028789      -0.038921      -0.044193      -0.035233      -0.026755       0.061987              9.440619      10.604315      -1.162056       3.389588       8.314844      -1.075286       9.402699          -0.000024
           39              C       2.191062       9.529489       0.359142      -0.084939      27.900546 0.39441955E+03  0.91581630E+04                                 8.324557                            6.757029      -0.479671       1.851554                    0.996433      29.002967      86.146607       0.607675       0.434095      -1.040739      -0.041685       0.025476      -0.080396       0.094075       0.028283       0.036212       0.003309       0.042101       0.059292      -0.048491      -0.008841       0.057333              9.901779      12.591457       3.697709       0.882200      10.500007       0.401704       6.613873          -0.000022
           40              C       0.164802       5.399268      12.219638       0.331035      27.252635 0.31141510E+03  0.67508330E+04                                 8.120971                            6.071736       0.097991       2.072550                    0.999633      23.748730      66.050204       0.636460       0.443933      -1.044928       0.039374       0.028367      -0.009391       0.049429       0.004850       0.001430       0.013905       0.010184      -0.013617      -0.017825       0.004222       0.013603              9.669872      13.121714       4.979027       1.534113       8.966767      -1.165545       6.921135           0.000384
           41              C       8.114946       5.416108      11.346356      -0.255690      33.906210 0.47147132E+03  0.11337583E+05                                 9.134108                            7.282277      -0.027845       1.960561                    0.998935      30.577986      89.583326       0.603852       0.421804      -1.058326      -0.004900      -0.007125      -0.014399       0.016796      -0.001108      -0.022135      -0.001120      -0.038610       0.025639      -0.034909       0.015026       0.019884             10.209428      13.494060       3.566429       2.037008       8.858177      -1.607705       8.276046           0.001192
           42              C       7.075700       4.552794      11.521517       0.098677      25.430544 0.32613241E+03  0.71797463E+04                                 7.641241                            6.114751       0.217029       2.082861                    0.999820      26.189090      74.336694       0.647137       0.429927      -1.049259       0.016017      -0.019435       0.043598       0.050350      -0.027934       0.001717       0.018533      -0.001533       0.072027      -0.043051       0.008502       0.034548              8.462801      10.354087       2.782021       1.144770       8.073771      -2.084483       6.960545           0.000076
           43              C       8.027592       6.853466       0.769949       0.103246      25.063864 0.33521659E+03  0.74315831E+04                                 7.577422                            6.221070       0.127457       2.054031                    0.999750      26.295813      74.933950       0.638138       0.432948      -1.047285      -0.015057       0.027209      -0.034264       0.046271      -0.025739      -0.006566      -0.010110      -0.017566       0.063289      -0.039824       0.014497       0.025326              8.262709      10.008401       2.980352       1.336166       7.830004      -1.349412       6.949721           0.000095
           44              C       0.112570       7.678617       0.661577      -0.273058      32.794062 0.47777847E+03  0.11516200E+05                                 8.912522                            7.318482       0.102350       2.004191                    0.998892      30.578089      89.402103       0.604473       0.420385      -1.060256      -0.007440      -0.015439       0.016073       0.023496      -0.001916       0.008803       0.010779       0.023231      -0.019230      -0.019847       0.001697       0.018150              9.778342      11.649177       4.225581       0.627413       9.671733      -2.359563       8.014117           0.000826
           45              C       3.797662       2.914147      10.795672       0.582706      23.067306 0.24257500E+03  0.49716899E+04                                 7.394041                            5.464026       0.016197       2.058854                    0.999610      22.150513      61.159683       0.647496       0.461542      -1.028251       0.046985      -0.012237       0.034141       0.059354       0.020023      -0.074128      -0.037354       0.024036       0.098034      -0.064329      -0.039480       0.103809              8.734610       9.956048      -0.531301       4.365315       8.643621       1.147887       7.604162          -0.001211
           46              C       2.662956       2.771529       9.826620      -0.014848      35.468156 0.41377737E+03  0.95272418E+04                                 9.251860                            6.699620       0.106399       2.040777                    0.999236      26.698625      73.883348       0.653944       0.406785      -1.079564      -0.026966      -0.003016      -0.031705       0.041731      -0.007964      -0.019768      -0.001037      -0.022055       0.009574      -0.027416       0.009146       0.018270             11.078516      12.011332       0.392746       6.130490      11.246478       1.726692       9.977737          -0.030878
           47              C       2.333351       1.551360       9.275936      -0.087695      33.134533 0.42652099E+03  0.10034294E+05                                 9.138454                            7.034721      -0.113543       1.942312                    0.999457      29.250542      85.631774       0.598377       0.435096      -1.046865      -0.000738       0.016061      -0.014385       0.021574      -0.006601      -0.058637      -0.022989       0.031599       0.075590      -0.058875      -0.016784       0.075659             10.455099      10.067895       1.719301       4.984964      11.475218       2.687659       9.822183           0.209517
           48              C       1.309414       1.455694       8.363590      -0.012874      35.907264 0.42631675E+03  0.98946057E+04                                 9.385800                            6.834670       0.148153       2.054484                    0.999259      26.842032      74.703040       0.642253       0.410898      -1.076296       0.021593       0.039165       0.003096       0.044830      -0.009238      -0.008149      -0.018529       0.022008       0.054885      -0.031686       0.005157       0.026529             11.220829       9.243568       1.911201       4.691872      14.427976       3.109435       9.990944          -0.036501
           49              C       0.615082       2.590036       7.975465      -0.178603      33.449310 0.45344879E+03  0.10833848E+05                                 9.124224                            7.195282      -0.150422       1.922294                    0.999391      30.385145      89.684235       0.598760       0.428153      -1.050936       0.016989      -0.015016      -0.020192       0.030362       0.012879      -0.052733      -0.019625       0.093006       0.102067      -0.067414      -0.020643       0.088057             10.027546       7.283777       0.045889       2.984970      13.989797       1.433777       8.809063           0.162781
           50              C       1.944309       3.877355       9.462438      -0.190166      34.079030 0.46294629E+03  0.11129507E+05                                 9.287976                            7.316819      -0.213483       1.898970                    0.999200      30.731214      91.288890       0.587510       0.433656      -1.046524       0.016994      -0.008865       0.000194       0.019168       0.027732      -0.071675      -0.007189      -0.002083       0.050713      -0.073634      -0.009084       0.082718             10.265692      10.181796      -1.448287       4.728552      10.938530       0.574814       9.676751           0.161647
           51              C       0.937483       0.108318       7.772582       0.586743      22.332310 0.24392298E+03  0.50214546E+04                                 7.331503                            5.552296      -0.069459       2.035433                    0.999448      22.301704      62.327748       0.627777       0.473940      -1.018365      -0.009353      -0.037547      -0.053996       0.066429       0.005279      -0.071963      -0.005633       0.107324       0.048330      -0.062123      -0.042546       0.104669              8.528474       6.589231       1.511579       3.260438      10.495945       2.007233       8.500244          -0.001579
           52              C       0.942886       3.819101       8.524889       0.332557      27.904215 0.32600317E+03  0.71466716E+04                                 8.195514                            6.211318      -0.068224       2.011193                    0.999453      24.168431      67.540982       0.629575       0.443789      -1.045268      -0.008670       0.039455      -0.022004       0.046001       0.000377      -0.033464      -0.013867       0.019906       0.045946      -0.031306      -0.013539       0.044845              9.230965       7.722116      -1.137298       3.476090      11.588418       0.467306       8.382361           0.014004
           53              C       6.683956       7.609915       8.198511       0.127819      24.824977 0.29751937E+03  0.63801158E+04                                 7.441798                            5.785290       0.343652       2.138568                    0.999833      25.069703      69.478913       0.677059       0.421858      -1.057724       0.006959       0.045344       0.018197       0.049352      -0.012918       0.029010       0.012912       0.007565      -0.038605      -0.040103       0.009684       0.030419              8.351838       7.245642       0.478058      -4.071300       8.585486      -0.466936       9.224386           0.000127
           54              C       5.770788       7.406142       9.201588      -0.288034      33.766244 0.46311437E+03  0.11018226E+05                                 8.938205                            7.101507       0.323735       2.071105                    0.999718      30.225601      86.308343       0.630433       0.408361      -1.073584       0.006295      -0.015327      -0.026142       0.030951       0.008751      -0.008774      -0.008233      -0.032468      -0.066997      -0.026373      -0.005179       0.031552             10.028147       9.377061       0.448725      -5.386087       9.463432      -0.171891      11.243948           0.000108
           55              C       5.370039      -2.220660       9.960196       0.326664      28.342369 0.31170001E+03  0.67351662E+04                                 8.247991                            6.021053       0.203560       2.103042                    0.999164      23.602583      64.799643       0.649913       0.436153      -1.053201      -0.035756       0.000701       0.030198       0.046807       0.007187      -0.008889      -0.008313       0.023794      -0.006346      -0.015974      -0.004394       0.020368              9.922642       9.582162       1.815402      -5.924860       9.277945      -1.377197      10.907818          -0.000010
           56              C       5.841933      -0.998233       9.597273      -0.254747      35.156888 0.45739139E+03  0.10909698E+05                                 9.360934                            7.182481      -0.007349       1.974682                    0.998659      30.117562      87.711348       0.607140       0.422953      -1.058211      -0.004028       0.015707      -0.010123       0.019116      -0.018276       0.007569       0.009527       0.010210       0.009911      -0.025726       0.008395       0.017331             10.730621       9.808293       1.623188      -5.358459      11.069929      -0.653619      11.313642           0.000081
           57              C       6.692962      -0.892579       8.557653       0.099327      25.756230 0.31932165E+03  0.69733163E+04                                 7.645357                            6.003236       0.262943       2.098035                    0.999844      25.855550      72.430775       0.662707       0.423227      -1.056333       0.001330      -0.047272      -0.009611       0.048258      -0.003830       0.032286      -0.002510      -0.024444      -0.072274      -0.046563       0.018599       0.027964              8.610480       7.689494       0.656642      -4.382472       8.317795       0.264142       9.824150           0.000068
           58              C       3.940851       7.243688      11.394242      -0.074303      26.876849 0.37933668E+03  0.87118394E+04                                 8.079854                            6.617496      -0.396765       1.887156                    0.996024      28.369673      83.470195       0.616066       0.432906      -1.042728       0.013385       0.085040       0.005165       0.086242       0.036631      -0.013701      -0.028789      -0.038921      -0.044193      -0.035233      -0.026755       0.061987              9.440619      10.604315       1.162055      -3.389588       8.314844      -1.075286       9.402699          -0.000024
           59              C       2.191062      -1.956068      12.242320      -0.084939      27.900550 0.39441962E+03  0.91581651E+04                                 8.324558                            6.757030      -0.479671       1.851554                    0.996433      29.002969      86.146615       0.607675       0.434095      -1.040739      -0.041685      -0.025476       0.080396       0.094075      -0.028283      -0.036212       0.003309       0.042101       0.059292      -0.048491      -0.008841       0.057332              9.901780      12.591459      -3.697710      -0.882200      10.500008       0.401704       6.613873          -0.000022
           60              C       0.164802       2.174153       0.381824       0.331035      27.252639 0.31141516E+03  0.67508344E+04                                 8.120971                            6.071736       0.097990       2.072550                    0.999633      23.748732      66.050207       0.636460       0.443933      -1.044928       0.039374      -0.028367       0.009391       0.049429      -0.004850      -0.001430       0.013905       0.010184      -0.013617      -0.017825       0.004222       0.013603              9.669872      13.121715      -4.979027      -1.534113       8.966768      -1.165545       6.921135           0.000384
           61              C       8.114946       2.157313       1.255106      -0.255690      33.906204 0.47147124E+03  0.11337580E+05                                 9.134107                            7.282277      -0.027843       1.960562                    0.998935      30.577980      89.583299       0.603852       0.421804      -1.058326      -0.004900       0.007125       0.014399       0.016796       0.001108       0.022135      -0.001120      -0.038609       0.025640      -0.034909       0.015025       0.019884             10.209426      13.494060      -3.566429      -2.037008       8.858175      -1.607704       8.276044           0.001192
           62              C       7.075700       3.020627       1.079945       0.098677      25.430544 0.32613240E+03  0.71797462E+04                                 7.641241                            6.114751       0.217029       2.082861                    0.999820      26.189091      74.336699       0.647137       0.429927      -1.049259       0.016017       0.019435      -0.043598       0.050350       0.027934      -0.001717       0.018533      -0.001533       0.072027      -0.043051       0.008502       0.034548              8.462801      10.354088      -2.782021      -1.144770       8.073771      -2.084483       6.960545           0.000076
           63              C       8.027592       0.719955      11.831513       0.103246      25.063864 0.33521659E+03  0.74315833E+04                                 7.577422                            6.221070       0.127457       2.054031                    0.999750      26.295813      74.933949       0.638138       0.432948      -1.047285      -0.015057      -0.027209       0.034264       0.046271       0.025739       0.006566      -0.010110      -0.017566       0.063289      -0.039823       0.014497       0.025326              8.262709      10.008402      -2.980352      -1.336166       7.830003      -1.349412       6.949721           0.000095
           64              C       0.112570      -0.105196      11.939885      -0.273057      32.794051 0.47777828E+03  0.11516194E+05                                 8.912520                            7.318481       0.102351       2.004191                    0.998892      30.578082      89.402076       0.604473       0.420385      -1.060256      -0.007440       0.015440      -0.016073       0.023496       0.001916      -0.008803       0.010779       0.023231      -0.019230      -0.019847       0.001697       0.018150              9.778340      11.649175      -4.225580      -0.627413       9.671731      -2.359562       8.014115           0.000826
           65              C       3.797662       4.659274       1.805790       0.582707      23.067301 0.24257495E+03  0.49716883E+04                                 7.394039                            5.464025       0.016197       2.058854                    0.999610      22.150510      61.159671       0.647496       0.461541      -1.028251       0.046985       0.012237      -0.034141       0.059354      -0.020023       0.074128      -0.037354       0.024036       0.098034      -0.064329      -0.039479       0.103808              8.734609       9.956046       0.531301      -4.365314       8.643619       1.147887       7.604161          -0.001211
           66              C       2.662956       4.801892       2.774842      -0.014848      35.468161 0.41377742E+03  0.95272435E+04                                 9.251861                            6.699620       0.106398       2.040777                    0.999236      26.698627      73.883357       0.653944       0.406785      -1.079564      -0.026966       0.003016       0.031705       0.041731       0.007964       0.019768      -0.001037      -0.022054       0.009573      -0.027415       0.009146       0.018270             11.078517      12.011334      -0.392745      -6.130491      11.246478       1.726692       9.977738          -0.030878
           67              C       2.333351       6.022061       3.325526      -0.087695      33.134537 0.42652108E+03  0.10034296E+05                                 9.138455                            7.034722      -0.113543       1.942312                    0.999457      29.250545      85.631787       0.598377       0.435096      -1.046865      -0.000738      -0.016061       0.014385       0.021574       0.006601       0.058637      -0.022989       0.031599       0.075591      -0.058875      -0.016784       0.075659             10.455099      10.067896      -1.719301      -4.984964      11.475219       2.687658       9.822183           0.209517
           68              C       1.309414       6.117727       4.237872      -0.012874      35.907258 0.42631667E+03  0.98946032E+04                                 9.385799                            6.834669       0.148153       2.054484                    0.999259      26.842030      74.703034       0.642253       0.410898      -1.076296       0.021592      -0.039165      -0.003096       0.044830       0.009238       0.008149      -0.018529       0.022009       0.054885      -0.031686       0.005157       0.026529             11.220828       9.243566      -1.911200      -4.691871      14.427976       3.109434       9.990942          -0.036501
           69              C       0.615082       4.983385       4.625997      -0.178604      33.449357 0.45344957E+03  0.10833872E+05                                 9.124234                            7.195290      -0.150425       1.922293                    0.999391      30.385172      89.684350       0.598760       0.428153      -1.050936       0.016990       0.015015       0.020193       0.030363      -0.012880       0.052733      -0.019627       0.093006       0.102064      -0.067414      -0.020643       0.088058             10.027557       7.283783      -0.045888      -2.984972      13.989818       1.433779       8.809071           0.162781
           70              C       1.944309       3.696066       3.139024      -0.190166      34.079033 0.46294631E+03  0.11129508E+05                                 9.287977                            7.316819      -0.213483       1.898970                    0.999200      30.731215      91.288895       0.587510       0.433656      -1.046524       0.016993       0.008865      -0.000195       0.019168      -0.027732       0.071675      -0.007189      -0.002082       0.050709      -0.073634      -0.009084       0.082718             10.265693      10.181798       1.448288      -4.728554      10.938531       0.574813       9.676752           0.161647
           71              C       0.937483       7.465103       4.828880       0.586743      22.332307 0.24392295E+03  0.50214538E+04                                 7.331502                            5.552296      -0.069458       2.035433                    0.999448      22.301702      62.327739       0.627777       0.473940      -1.018366      -0.009353       0.037547       0.053996       0.066429      -0.005279       0.071963      -0.005633       0.107324       0.048330      -0.062123      -0.042546       0.104669              8.528472       6.589230      -1.511578      -3.260436      10.495945       2.007232       8.500242          -0.001579
           72              C       0.942886       3.754320       4.076573       0.332557      27.904224 0.32600324E+03  0.71466740E+04                                 8.195517                            6.211319      -0.068226       2.011192                    0.999453      24.168438      67.541021       0.629574       0.443790      -1.045267      -0.008670      -0.039455       0.022004       0.046001      -0.000376       0.033464      -0.013866       0.019905       0.045952      -0.031306      -0.013539       0.044845              9.230969       7.722120       1.137299      -3.476092      11.588425       0.467305       8.382364           0.014004
           73              C       3.070910       0.000000       0.000000       0.082961      29.928688 0.37061938E+03  0.84426939E+04                                 9.553763                            7.285180      -0.712571       1.811641                    0.996204      26.625754      77.432021       0.500691       0.537012      -0.990333       0.004188      -0.000000       0.000000       0.004188      -0.000000       0.000000       0.000927      -0.030271       0.006127      -0.016157       0.001972       0.014185             11.985931      14.804794      -0.000000      -0.000000      11.158049      -0.499196       9.994951           0.000025
           74              N       7.157651      -1.211856       4.740670      -0.235896      34.667672 0.48703997E+03  0.11556667E+05                                 8.843344                            7.112436       0.069579       2.057393                    0.998758      27.198869      73.792486       0.662727       0.389496      -1.103051      -0.082498       0.019061      -0.113758       0.141810       0.013643      -0.022234       0.017949      -0.088192      -0.123441      -0.060308      -0.008435       0.068743             10.029147       8.047389      -0.839144       4.496929      10.574146      -0.081044      11.465906          -0.000078
           75              N       7.019865       3.684305      12.523333      -0.245551      34.622145 0.51179966E+03  0.12327442E+05                                 8.874198                            7.331463      -0.056798       2.011865                    0.998087      27.785737      76.594553       0.645685       0.393833      -1.097166       0.103359       0.099349      -0.015793       0.144232      -0.039320       0.024392      -0.009140      -0.010511       0.134674      -0.063608       0.004800       0.058808              9.843985      11.261792       2.974199       1.849466       9.856472      -2.032158       8.413691          -0.000014
           76              N       7.157651      -1.941023       7.860792      -0.235896      34.667667 0.48703993E+03  0.11556665E+05                                 8.843343                            7.112436       0.069578       2.057393                    0.998758      27.198868      73.792482       0.662727       0.389496      -1.103051      -0.082498      -0.019061       0.113758       0.141810      -0.013643       0.022234       0.017949      -0.088192      -0.123441      -0.060308      -0.008435       0.068743             10.029145       8.047388       0.839145      -4.496928      10.574145      -0.081046      11.465904          -0.000079
           77              N       7.019865       3.889116       0.078129      -0.245551      34.622148 0.51179973E+03  0.12327444E+05                                 8.874199                            7.331464      -0.056798       2.011865                    0.998087      27.785739      76.594562       0.645685       0.393833      -1.097166       0.103359      -0.099349       0.015793       0.144232       0.039320      -0.024392      -0.009140      -0.010511       0.134674      -0.063608       0.004800       0.058808              9.843986      11.261793      -2.974199      -1.849466       9.856473      -2.032158       8.413692          -0.000014
           78              O       3.998486       3.970583      11.357698      -0.560339      34.674738 0.52633040E+03  0.12536874E+05                                 8.352745                            7.068790       0.767137       2.308097                    0.995868      27.027102      69.824665       0.722291       0.356011      -1.145820      -0.002508      -0.019900      -0.001945       0.020151       0.036385      -0.056371       0.021413      -0.038160       0.040570      -0.084215       0.030184       0.054032              9.241815       7.876130       1.081853       1.722678      12.603678       3.168178       7.245636          -0.005751
           79              O       4.534320       1.897323      10.988475      -0.561456      34.500853 0.51553342E+03  0.12245863E+05                                 8.341778                            6.956807       0.563114       2.235733                    0.997955      27.238314      70.831631       0.732452       0.352042      -1.146255      -0.012405       0.031674       0.014754       0.037078      -0.042848       0.010916      -0.030181       0.018076       0.008471      -0.051177      -0.005866       0.057042              9.326729      10.761904      -3.613101       3.167674       9.895192      -0.765403       7.323091           0.003273
           80              O       0.125178       0.142811       6.807310      -0.561814      39.224903 0.55293958E+03  0.13415479E+05                                 9.266581                            7.310999       0.192763       2.116942                    0.994976      27.741388      73.785213       0.696419       0.362499      -1.133737       0.038097      -0.023710       0.008034       0.045586       0.029950       0.032423       0.018767       0.059326       0.039934      -0.049315      -0.013934       0.063248             10.941968       9.886663       3.244166       5.371018       9.545583       3.078388      13.393658           0.001078
           81              O       1.382360      -0.893635       8.248917      -0.556270      27.042426 0.42853151E+03  0.97159327E+04                                 6.920710                            6.282190       1.013278       2.364802                    0.999691      27.005505      68.525742       0.782229       0.345359      -1.152191      -0.001153       0.010898      -0.030831       0.032721      -0.029029      -0.064390      -0.047755       0.027054      -0.002863      -0.095306       0.022345       0.072961              7.094946       5.801200      -1.193634       1.327780       8.960562      -1.251051       6.523075           0.008819
           82              O       1.160822       6.260681      11.987771      -0.169270      29.416038 0.34638731E+03  0.74599503E+04                                 7.747471                            5.777568       0.319536       2.245783                    0.998161      22.151789      55.104341       0.786996       0.361376      -1.137169       0.038567      -0.073763       0.151642       0.172985       0.088305       0.082915       0.010611       0.145900      -0.132217      -0.109275      -0.057647       0.166922              9.612360      14.007093       6.203831       1.834718       9.427468       0.929720       5.402520           0.000058
           83              O       4.558635       9.841621       1.585264      -0.161960      30.097907 0.33368429E+03  0.71045928E+04                                 7.830398                            5.637735       0.595166       2.348857                    0.999176      21.687752      53.274674       0.805375       0.357195      -1.142885      -0.006977       0.155491       0.061408       0.167323      -0.080453       0.094820      -0.069609      -0.023791      -0.013061      -0.103327      -0.059949       0.163276              9.865234      10.996022      -3.258618       6.565864       7.545388      -3.061217      11.054291          -0.000011
           84              O       0.264765       4.931236       8.156926      -0.381564      29.149312 0.42478027E+03  0.95540542E+04                                 7.386392                            6.260895       1.089888       2.412049                    0.999697      25.476531      63.176968       0.786942       0.346051      -1.158327       0.058097      -0.063860       0.004589       0.086455      -0.087564      -0.140579      -0.110852       0.017884       0.041312      -0.226273       0.073884       0.152389              8.068599       6.477623      -3.432245       1.011201      10.727092      -2.212959       7.001083           0.503701
           85              O       3.998486       3.602838       1.243764      -0.560339      34.674743 0.52633048E+03  0.12536877E+05                                 8.352746                            7.068791       0.767137       2.308097                    0.995868      27.027103      69.824671       0.722291       0.356011      -1.145820      -0.002508       0.019900       0.001945       0.020151      -0.036385       0.056371       0.021413      -0.038160       0.040570      -0.084215       0.030184       0.054032              9.241816       7.876131      -1.081853      -1.722679      12.603680       3.168179       7.245637          -0.005751
           86              O       4.534320       5.676098       1.612987      -0.561456      34.500860 0.51553354E+03  0.12245866E+05                                 8.341779                            6.956808       0.563114       2.235732                    0.997955      27.238317      70.831640       0.732452       0.352042      -1.146255      -0.012405      -0.031674      -0.014754       0.037078       0.042848      -0.010916      -0.030181       0.018076       0.008471      -0.051177      -0.005866       0.057042              9.326730      10.761905       3.613102      -3.167674       9.895193      -0.765403       7.323092           0.003273
           87              O       0.125178       7.430610       5.794152      -0.561814      39.224883 0.55293934E+03  0.13415472E+05                                 9.266578                            7.310998       0.192763       2.116942                    0.994976      27.741382      73.785188       0.696419       0.362499      -1.133737       0.038097       0.023710      -0.008034       0.045586      -0.029950      -0.032423       0.018767       0.059326       0.039934      -0.049315      -0.013934       0.063248             10.941963       9.886658      -3.244163      -5.371014       9.545579       3.078385      13.393652           0.001078
           88              O       1.382360       8.467056       4.352545      -0.556270      27.042428 0.42853156E+03  0.97159341E+04                                 6.920711                            6.282191       1.013277       2.364802                    0.999691      27.005503      68.525741       0.782228       0.345359      -1.152191      -0.001153      -0.010898       0.030831       0.032721       0.029029       0.064390      -0.047755       0.027054      -0.002862      -0.095306       0.022345       0.072961              7.094947       5.801201       1.193634      -1.327780       8.960565      -1.251051       6.523075           0.008820
           89              O       1.160822       1.312740       0.613691      -0.169270      29.416043 0.34638736E+03  0.74599517E+04                                 7.747472                            5.777569       0.319535       2.245783                    0.998161      22.151791      55.104347       0.786996       0.361376      -1.137169       0.038567       0.073763      -0.151642       0.172985      -0.088305      -0.082915       0.010611       0.145900      -0.132216      -0.109275      -0.057647       0.166923              9.612361      14.007095      -6.203832      -1.834718       9.427469       0.929720       5.402520           0.000058
           90              O       4.558635      -2.268200      11.016198      -0.161960      30.097903 0.33368426E+03  0.71045919E+04                                 7.830397                            5.637734       0.595166       2.348857                    0.999176      21.687751      53.274670       0.805375       0.357195      -1.142885      -0.006977      -0.155491      -0.061408       0.167323       0.080453      -0.094820      -0.069609      -0.023791      -0.013061      -0.103327      -0.059949       0.163276              9.865233      10.996021       3.258618      -6.565863       7.545388      -3.061217      11.054290          -0.000011
           91              O       0.264765       2.642185       4.444536      -0.381565      29.149376 0.42478134E+03  0.95540849E+04                                 7.386404                            6.260904       1.089883       2.412047                    0.999697      25.476552      63.177049       0.786942       0.346051      -1.158327       0.058096       0.063861      -0.004589       0.086455       0.087571       0.140579      -0.110848       0.017876       0.041349      -0.226274       0.073884       0.152389              8.068614       6.477634       3.432253      -1.011203      10.727113      -2.212965       7.001094           0.503699

******************************************************
Auxiliary information for the entire system
The total spin magnetic moment of the unit cell is   1.992442
The total net atomic charge of the unit cell is   0.000000
Accuracy of reproducing the electrostatic potential in the unit cell:
  The inner radius (bohr) =    5.0000
  The outer radius (bohr) =   12.0000
  Valid grid points have density less than (e/(bohr^3)) =    0.0001
  The number of valid grid points were=        19879
  The rms potential error without charges in kcal/mol is=      6.09758
  The rms potential error with partial charges in kcal/mol is=      1.26703
  The RRMSE value at monopole order=      0.20779
  The rms potential error with partial charges and cloud penetration in kcal/mol is=      1.24469
  The RRMSE value at monopole order with cloud penetration is=      0.20413
  The rms potential error with partial charges and atomic dipoles in kcal/mol is=      0.60633
  The RRMSE value at dipole order=      0.09944
  The rms potential error with partial charges, atomic dipoles and cloud penetration in kcal/mol is=      0.58112
  The RRMSE value at dipole order with cloud penetration=      0.09530

******************************************************
The electron densities and ab initio electrostatic potential were computed in VASP using the PBE functional and
projector augmented wave method. See the main text of the journal article for a description of computational details.
The atomic charges, dipoles, and quadrupoles were computed with the DDEC6 method as described in
(a) T. A. Manz and N. Gabaldon Limas, RSC Adv. 6 (2016) 47771-47801 DOI: 10.1039/c6ra04656h
(b) N. Gabaldon Limas and T. A. Manz, RSC Adv. 8 (2018) 2678-2707 DOI: 10.1039/c7ra11829e.
For each atom in the material, the electron cloud parameters were fit to the spherically averaged atom-in-material
electron density using radial positions for which this density was between 10^-4 and 10^-2 electrons per cubic bohr.
The polarizabilities, dispersion coefficients, and quantum Drude oscillator (QDO) parameters were fit using the MCLF method.
The magnetic structure of the system was optimized in VASP from the default ferromagnetic initial guess using spin polarization.
The atomic spin moments (ASMs) were computed on this optimized magnetic structure using the DDEC6 partition as inputs
to the method of T. A. Manz and D. S. Sholl, J. Chem. Theory Comput. 7 (2011) 4146-4164 DOI: 10.1021/ct200539n.
The RMSE and RRMSE were computed using a uniform grid with Ewald summation.
