# Supplementary material for: A collection of forcefield precursors for metal–organic frameworks
Source: RSC Adv. 2019 Nov 13;9(63):36492–507. doi: 10.1039/c9ra07327b (PMC9075174; doi:10.1039/c9ra07327b)
Supplement: RA-009-C9RA07327B-s4673 [file RA-009-C9RA07327B-s4673.xyz]

  276
jmolscript: load "" {1 1 1} spacegroup "x,y,z" unitcell [{     12.798000     0.000000     0.000000 }, {      0.000000    20.613000     0.000000 }, {      0.000000    -4.713742    18.292526 }]
Cd     6.442897    14.081829     1.424439     0.668077
Cd    12.754103    11.724958    10.570702     0.668077
Cd     0.043897     4.174300     7.721824     0.668077
Cd     6.355103     1.817429    16.868087     0.668077
H      0.810113     5.959798     4.485327     0.114230
H      1.933778     7.677976     5.496904     0.127615
H      1.320754     9.968585     2.279249     0.130374
H      0.289235     8.231919     1.227428     0.122260
H     11.520760     0.258500     1.364622     0.111436
H     11.058752    18.824097     0.398777     0.131873
H      9.961963    15.993425    15.391331     0.129898
H     10.580107    -2.602205    16.329738     0.123859
H      4.293729    13.944768     3.799358     0.082527
H      2.869312    12.626628     5.003006     0.138654
H      4.044168     9.588837     2.753025     0.130990
H      5.423792    10.969511     1.642669     0.090336
H      2.752850    11.518545     8.815168     0.087441
H      3.624394    10.998281     6.786527     0.129507
H     12.755767     9.923124     5.663366     0.128827
H     12.050597    10.337016     7.768836     0.081469
H      0.474806    13.655054    13.210862     0.090844
H     12.383345    14.306187    15.195601     0.125636
H      9.145451    12.161592    14.366950     0.137537
H     10.093783    11.639379    12.385869     0.087926
H      7.045299    17.165041     0.925602     0.086392
H      8.175362    13.986115    17.981553     0.138133
H     10.284473    10.956899    16.410225     0.127707
H      9.025150     9.557123    17.690702     0.081806
H      5.588887     3.602927    13.631590     0.114230
H      4.465222     5.321105    14.643167     0.127615
H      5.078246     7.611714    11.425512     0.130374
H      6.109765     5.875048    10.373691     0.122260
H      7.676240    -2.098371    10.510885     0.111436
H      8.138248    16.467226     9.545040     0.131873
H      9.235037    18.350296     6.245068     0.129898
H      8.616893    -0.245334     7.183475     0.123859
H      2.105271    11.587897    12.945621     0.082527
H      3.529688    10.269757    14.149269     0.138654
H      2.354832     7.231966    11.899288     0.130990
H      0.975208     8.612640    10.788932     0.090336
H      3.646150     9.161674    17.961431     0.087441
H      2.774606     8.641410    15.932790     0.129507
H      6.441233     7.566253    14.809629     0.128827
H      7.146403     7.980145    16.915099     0.081469
H      5.924194    16.011925     4.064599     0.090844
H      6.813655    16.663058     6.049338     0.125636
H     10.051549    14.518463     5.220687     0.137537
H      9.103217    13.996250     3.239606     0.087926
H     12.151701    14.808170    10.071865     0.086392
H     11.021638    16.342986     8.835290     0.138133
H      8.912527    13.313770     7.263962     0.127707
H     10.171850    11.913994     8.544439     0.081806
H      7.209113    12.296331     4.660936     0.114230
H      8.332778    10.578153     3.649359     0.127615
H      7.719754     8.287544     6.867014     0.130375
H      6.688235    10.024210     7.918835     0.122261
H      5.121760    17.997629     7.781641     0.111436
H      4.659752    -0.567968     8.747486     0.131873
H      3.562963    -2.451038    12.047458     0.129898
H      4.181107    16.144592    11.109051     0.123859
H     10.692729     4.311361     5.346905     0.082527
H      9.268312     5.629501     4.143257     0.138654
H     10.443168     8.667292     6.393238     0.130990
H     11.822792     7.286618     7.503594     0.090336
H      9.151850     6.737584     0.331095     0.087441
H     10.023394     7.257848     2.359736     0.129507
H      6.356767     8.333005     3.482897     0.128827
H      5.651597     7.919113     1.377427     0.081469
H      6.873806    -0.112667    14.227927     0.090844
H      5.984345    -0.763800    12.243188     0.125636
H      2.746451     1.380795    13.071839     0.137537
H      3.694783     1.903008    15.052920     0.087926
H      0.646299     1.091088     8.220661     0.086392
H      1.776362    -0.443728     9.457236     0.138133
H      3.885473     2.585488    11.028564     0.127707
H      2.626150     3.985264     9.748087     0.081806
H     11.987887     9.939460    13.807199     0.114230
H     10.864222     8.221282    12.795622     0.127615
H     11.477246     5.930673    16.013277     0.130375
H     12.508765     7.667339    17.065098     0.122261
H      1.277240    15.640758    16.927904     0.111436
H      1.739248    -2.924839    17.893749     0.131873
H      2.836037    -0.094167     2.901195     0.129898
H      2.217893    18.501463     1.962788     0.123859
H      8.504271     1.954490    14.493168     0.082527
H      9.928688     3.272630    13.289520     0.138654
H      8.753832     6.310421    15.539501     0.130990
H      7.374208     4.929747    16.649857     0.090336
H     10.045150     4.380713     9.477358     0.087441
H      9.173606     4.900977    11.505999     0.129507
H      0.042233     5.976134    12.629160     0.128827
H      0.747403     5.562242    10.523690     0.081468
H     12.323194     2.244204     5.081664     0.090844
H      0.414655     1.593071     3.096925     0.125636
H      3.652549     3.737666     3.925576     0.137537
H      2.704217     4.259879     5.906657     0.087926
H      5.752701    -1.265783    17.366924     0.086392
H      4.622638     1.913143     0.310973     0.138133
H      2.513527     4.942359     1.882301     0.127707
H      3.772850     6.342135     0.601824     0.081806
C     12.616268     5.780870     2.099982    -0.087267
C     12.183696     4.821364     1.607913    -0.025795
C     11.738326     3.635834     1.017064    -0.040010
C     11.405578     2.630221     0.471947    -0.077395
C      0.436412     6.892480     2.745708     0.120188
C      0.927855     6.763583     4.029843    -0.116865
C      1.584392     7.790920     4.642643    -0.167303
C      1.727730     9.014882     3.980454     0.186407
C      1.231168     9.154613     2.718269    -0.179588
C      0.606625     8.121859     2.094494    -0.116374
C     11.044674    -3.323643    18.153503     0.143898
C     11.207209     0.238522     0.490240    -0.119024
C     10.935891    14.892824    18.206551    -0.187287
C     10.503319    14.851512    16.959001     0.200159
C     10.310069    16.020825    16.252909    -0.183083
C     10.635138    -3.383203    16.832782    -0.103185
C      4.247656    13.041885     3.583506     0.107516
C      3.376112    12.264275     4.313378    -0.251417
C      3.280127    10.948086     3.989600     0.244109
C      4.074883    10.489067     2.987169    -0.244586
C      4.902914    11.317906     2.330468     0.107329
C      2.182059    11.174680     8.165784     0.117040
C      2.715736    10.882593     6.947501    -0.237138
C      1.887705    10.421097     5.970680     0.242835
C      0.559273    10.233185     6.299946    -0.241088
C      0.142058    10.507599     7.554813     0.100323
C     12.425578    13.349895    13.443177     0.102859
C     11.900860    13.726791    14.652313    -0.247790
C     10.683770    13.269720    15.082188     0.240784
C      9.996518    12.477289    14.165732    -0.244637
C     10.578827    12.169887    12.974889     0.098606
C      7.694158    16.861747     0.334753     0.108078
C      8.391649    13.084511    17.904724    -0.251062
C      9.429566    12.681659    17.052293     0.233380
C      9.631775    11.306428    16.973635    -0.252481
C      8.851097    10.469448    17.741921     0.101596
C      6.580732     3.423999    11.246245    -0.087267
C      7.013304     2.464493    10.754176    -0.025795
C      7.458674     1.278963    10.163327    -0.040009
C      7.791422     0.273350     9.618210    -0.077395
C      5.962588     4.535609    11.891971     0.120188
C      5.471145     4.406712    13.176106    -0.116865
C      4.814608     5.434049    13.788906    -0.167303
C      4.671270     6.658011    13.126717     0.186407
C      5.167832     6.797742    11.864532    -0.179588
C      5.792375     5.764988    11.240757    -0.116374
C      8.152326    -0.966772     9.007240     0.143898
C      7.989791    -2.118349     9.636503    -0.119024
C      8.261109    17.249695     9.060288    -0.187287
C      8.693681    17.208383     7.812738     0.200159
C      8.886931    18.377696     7.106646    -0.183083
C      8.561862    -1.026332     7.686519    -0.103185
C      2.151344    10.685014    12.729769     0.107516
C      3.022888     9.907404    13.459641    -0.251417
C      3.118873     8.591215    13.135863     0.244109
C      2.324117     8.132196    12.133432    -0.244586
C      1.496086     8.961035    11.476731     0.107329
C      4.216941     8.817809    17.312047     0.117040
C      3.683264     8.525722    16.093764    -0.237138
C      4.511295     8.064226    15.116943     0.242835
C      5.839727     7.876314    15.446209    -0.241088
C      6.256942     8.150728    16.701076     0.100323
C      6.771422    15.706766     4.296914     0.102859
C      7.296140    16.083662     5.506050    -0.247791
C      8.513230    15.626591     5.935925     0.240784
C      9.200482    14.834160     5.019469    -0.244637
C      8.618173    14.526758     3.828626     0.098606
C     11.502842    14.504876     9.481016     0.108078
C     10.805351    15.441382     8.758461    -0.251062
C      9.767434    15.038530     7.906030     0.233380
C      9.565225    13.663299     7.827372    -0.252481
C     10.345903    12.826319     8.595658     0.101596
C      6.217268    12.475259     7.046281    -0.087267
C      5.784696    13.434765     7.538350    -0.025795
C      5.339326    14.620295     8.129199    -0.040010
C      5.006578    15.625908     8.674316    -0.077395
C      6.835412    11.363649     6.400555     0.120188
C      7.326855    11.492546     5.116420    -0.116865
C      7.983392    10.465209     4.503620    -0.167303
C      8.126730     9.241247     5.165809     0.186407
C      7.630168     9.101516     6.427994    -0.179588
C      7.005625    10.134270     7.051769    -0.116374
C      4.645674    16.866030     9.285286     0.143898
C      4.808209    18.017607     8.656023    -0.119024
C      4.536891    -1.350437     9.232238    -0.187287
C      4.104319    -1.309125    10.479788     0.200159
C      3.911069    -2.478438    11.185880    -0.183083
C      4.236138    16.925590    10.606007    -0.103185
C     10.646656     5.214244     5.562757     0.107516
C      9.775112     5.991854     4.832885    -0.251417
C      9.679127     7.308043     5.156663     0.244109
C     10.473883     7.767062     6.159094    -0.244586
C     11.301914     6.938223     6.815795     0.107329
C      8.581059     7.081449     0.980479     0.117040
C      9.114736     7.373536     2.198762    -0.237138
C      8.286705     7.835032     3.175583     0.242835
C      6.958273     8.022944     2.846317    -0.241088
C      6.541058     7.748530     1.591450     0.100323
C      6.026578     0.192492    13.995612     0.102859
C      5.501860    -0.184404    12.786476    -0.247790
C      4.284770     0.272667    12.356601     0.240784
C      3.597518     1.065098    13.273057    -0.244637
C      4.179827     1.372500    14.463900     0.098606
C      1.295158     1.394382     8.811510     0.108078
C      1.992649     0.457876     9.534065    -0.251062
C      3.030566     0.860728    10.386496     0.233380
C      3.232775     2.235959    10.465154    -0.252481
C      2.452097     3.072939     9.696868     0.101596
C      0.181732    10.118388    16.192544    -0.087267
C      0.614304    11.077894    16.684613    -0.025795
C      1.059674    12.263424    17.275462    -0.040010
C      1.392422    13.269037    17.820579    -0.077395
C     12.361588     9.006778    15.546818     0.120188
C     11.870145     9.135675    14.262683    -0.116865
C     11.213608     8.108338    13.649883    -0.167303
C     11.070270     6.884376    14.312072     0.186407
C     11.566832     6.744645    15.574257    -0.179588
C     12.191375     7.777399    16.198032    -0.116374
C      1.753326    19.222901     0.139023     0.143898
C      1.590791    15.660736    17.802286    -0.119024
C      1.862109     1.006434     0.085975    -0.187287
C      2.294681     1.047746     1.333525     0.200159
C      2.487931    -0.121567     2.039617    -0.183083
C      2.162862    19.282461     1.459744    -0.103185
C      8.550344     2.857373    14.709020     0.107516
C      9.421888     3.634983    13.979148    -0.251417
C      9.517873     4.951172    14.302926     0.244109
C      8.723117     5.410191    15.305357    -0.244586
C      7.895086     4.581352    15.962058     0.107329
C     10.615941     4.724578    10.126742     0.117040
C     10.082264     5.016665    11.345025    -0.237138
C     10.910295     5.478161    12.321846     0.242835
C     12.238727     5.666073    11.992580    -0.241088
C     12.655942     5.391659    10.737713     0.100323
C      0.372422     2.549363     4.849349     0.102859
C      0.897140     2.172467     3.640213    -0.247790
C      2.114230     2.629538     3.210338     0.240784
C      2.801482     3.421969     4.126794    -0.244637
C      2.219173     3.729371     5.317637     0.098606
C      5.103842    -0.962489    17.957773     0.108078
C      4.406351     2.814747     0.387802    -0.251062
C      3.368434     3.217599     1.240233     0.233380
C      3.166225     4.592830     1.318891    -0.252481
C      3.946903     5.429810     0.550605     0.101596
N      2.379148    10.100279     4.671911    -0.174796
N      5.016816    12.616079     2.612173    -0.222338
N      0.922736    11.003258     8.495049    -0.212006
N     10.169291    13.600908    16.340713    -0.159768
N     11.779279    12.566174    12.588916    -0.222335
N      7.883568    15.568145     0.243291    -0.214666
N      4.019852     7.743408    13.818174    -0.174796
N      1.382184    10.259208    11.758436    -0.222338
N      5.476264     8.646387    17.641312    -0.212006
N      9.027709    15.957779     7.194450    -0.159768
N      7.417721    14.923045     3.442653    -0.222335
N     11.313432    13.211274     9.389554    -0.214666
N      8.778148     8.155850     4.474352    -0.174796
N     11.415816     5.640050     6.534090    -0.222338
N      7.321736     7.252871     0.651214    -0.212006
N      3.770291    -0.058521    11.098076    -0.159768
N      5.380279     0.976213    14.849873    -0.222335
N      1.484568     2.687984     8.902972    -0.214666
N     10.418852     5.798979    13.620615    -0.174796
N      7.781184     3.283179    15.680353    -0.222338
N     11.875264     4.896000     9.797477    -0.212006
N      2.628709     2.298350     1.951813    -0.159768
N      1.018721     3.333084     5.703610    -0.222335
N      4.914432     0.331113    18.049235    -0.214666
Cl     4.580404    15.931097     1.584133    -0.653788
Cl     8.207357    12.186274     1.195599    -0.627389
Cl     1.818596    13.574226    10.730396    -0.653788
Cl    10.989643     9.829403    10.341862    -0.627388
Cl    10.979404     2.325032     7.562130    -0.653788
Cl     1.808357     6.069855     7.950664    -0.627388
Cl     8.217596    -0.031839    16.708393    -0.653788
Cl     4.590643     3.712984    17.096927    -0.627389

The following XYZ coordinates are in angstroms. Other properties are in atomic units.
The sperically averaged electron density of each atom fit to a function of the form exp(a - br)
eigen_1, eigen_2 and eigen_3 are the three eigenvalues of traceless quadrupole moment tensor
  atom number  atomic symbol              X              Y              Z     net charge C6 coefficient C8 coefficient C10 coefficient fluctuating dipole atomic polarizability isotropic forcefield polarizability              a              b squared Pearson coefficient          <r^3>          <r^4>         wp_QDO          m_QDO          q_QDO       dipole_x       dipole_y       dipole_z         dipole            Qxy            Qxz            Qyz     Q(x^2-y^2)  Q(3z^2 - R^2)        eigen_1        eigen_2        eigen_3 static polarizability      alpha(xx)      alpha(xy)      alpha(xz)      alpha(yy)      alpha(yz)      alpha(zz) atomic spin moment
            1             Cd       6.442897      14.081829       1.424439       0.668077     200.758542 0.48089183E+04  0.18873261E+06                                27.629650                           22.918519       1.193813       2.016193                    0.997362      86.794549     241.509533       0.381022       0.409597      -1.167404      -0.005192       0.001182      -0.003403       0.006319      -0.145693      -0.026811       0.018215      -0.007592      -0.225979      -0.109453      -0.077795       0.187248             34.315461      29.564959       9.230320       0.634610      30.303314      -5.222026      43.078110          -0.000003
            2             Cd      12.754103      11.724958      10.570702       0.668077     200.758540 0.48089183E+04  0.18873261E+06                                27.629650                           22.918519       1.193813       2.016193                    0.997362      86.794549     241.509535       0.381022       0.409597      -1.167404       0.005192       0.001182      -0.003403       0.006319       0.145693       0.026811       0.018215      -0.007592      -0.225979      -0.109453      -0.077795       0.187248             34.315461      29.564960      -9.230320      -0.634610      30.303314      -5.222025      43.078110          -0.000003
            3             Cd       0.043897       4.174300       7.721824       0.668077     200.758545 0.48089183E+04  0.18873261E+06                                27.629651                           22.918519       1.193813       2.016193                    0.997362      86.794550     241.509536       0.381022       0.409597      -1.167404      -0.005192      -0.001183       0.003403       0.006319       0.145693       0.026811       0.018215      -0.007592      -0.225979      -0.109453      -0.077795       0.187248             34.315462      29.564960      -9.230321      -0.634609      30.303315      -5.222026      43.078111          -0.000003
            4             Cd       6.355103       1.817429      16.868087       0.668077     200.758542 0.48089183E+04  0.18873261E+06                                27.629650                           22.918519       1.193813       2.016193                    0.997362      86.794549     241.509533       0.381022       0.409597      -1.167404       0.005192      -0.001183       0.003403       0.006319      -0.145693      -0.026811       0.018215      -0.007592      -0.225979      -0.109453      -0.077795       0.187248             34.315461      29.564959       9.230320       0.634610      30.303314      -5.222025      43.078110          -0.000003
            5              H       0.810113       5.959798       4.485327       0.114230       0.918918 0.65923228E+01  0.62918161E+02                                 1.672916                            1.586840      -1.297361       2.267645                    0.993291       3.808523      11.228858       0.448032       1.432383      -0.675469      -0.006124      -0.029238       0.020741       0.036367       0.008377       0.006912      -0.001890      -0.015945       0.008405      -0.015694       0.005350       0.010345              1.716008       1.414076       0.091664      -0.059811       2.140254      -0.307885       1.593695          -0.000000
            6              H       1.933778       7.677976       5.496904       0.127615       1.166961 0.90841548E+01  0.93063636E+02                                 1.898996                            1.815536      -1.419366       2.214079                    0.992690       3.838198      11.372198       0.439394       1.360682      -0.690613       0.014460      -0.007493       0.032837       0.036654       0.006223       0.007891       0.001150      -0.002230       0.000385      -0.009957      -0.000425       0.010382              1.936833       1.646302       0.049320       0.312317       1.753307      -0.057634       2.410891           0.000000
            7              H       1.320754       9.968585       2.279249       0.130374       1.059334 0.76471240E+01  0.73377124E+02                                 1.655591                            1.571998      -0.854245       2.485872                    0.999384       3.169421       8.446505       0.526752       1.211817      -0.727028       0.000722       0.029922      -0.020945       0.036532       0.003064       0.007477      -0.006598      -0.023799       0.021496      -0.018630       0.003964       0.014666              1.694890       1.453358       0.192628       0.000003       2.050831      -0.331729       1.580481          -0.000000
            8              H       0.289235       8.231919       1.227428       0.122260       1.097920 0.78760951E+01  0.75866648E+02                                 1.675200                            1.580876      -0.792470       2.511430                    0.999666       3.146964       8.306988       0.534380       1.189915      -0.732921      -0.011120       0.007182      -0.036917       0.039218       0.005850       0.010826      -0.005335      -0.017850       0.021997      -0.019621       0.006475       0.013146              1.710569       1.544205       0.003333       0.313333       1.475696      -0.107523       2.111807          -0.000000
            9              H      11.520760       0.258500       1.364622       0.111436       1.096832 0.79754496E+01  0.77410552E+02                                 1.695180                            1.605340      -0.766395       2.516878                    0.999619       3.289419       8.844504       0.520776       1.211742      -0.726339       0.012489       0.000016       0.035284       0.037430       0.000511       0.007686      -0.001784      -0.020493       0.033233      -0.017869       0.004456       0.013413              1.720722       1.508644       0.091524       0.330768       1.550750       0.163607       2.102771           0.000000
           10              H      11.058752      18.824097       0.398777       0.131873       1.126778 0.85190681E+01  0.84303270E+02                                 1.750016                            1.680215      -0.926901       2.452466                    0.998648       3.315243       9.085530       0.498064       1.242707      -0.719700       0.007164      -0.029069       0.022213       0.037279      -0.001659       0.008011      -0.006571      -0.026245       0.033298      -0.020691       0.003023       0.017668              1.770209       1.470280       0.029897       0.075753       2.212909      -0.272421       1.627439           0.000000
           11              H       9.961963      15.993425      15.391331       0.129898       1.072470 0.77326042E+01  0.73971976E+02                                 1.630653                            1.551709      -0.860380       2.482444                    0.999326       3.119770       8.145194       0.548326       1.167686      -0.738086      -0.017765       0.004142      -0.034222       0.038780       0.002652       0.012199      -0.005504      -0.015919       0.025509      -0.018863       0.003361       0.015502              1.653123       1.409215      -0.005184       0.309141       1.503885       0.096257       2.046270           0.000001
           12              H      10.580107      -2.602205      16.329738       0.123859       1.339663 0.99611096E+01  0.10263399E+03                                 1.985357                            1.833391      -0.983586       2.425214                    0.997868       3.437016       9.651304       0.469774       1.265418      -0.715539      -0.002410       0.033670      -0.022443       0.040536       0.006650       0.004913      -0.003403      -0.020705       0.031333      -0.018639       0.006423       0.012216              2.041430       1.586852      -0.131181       0.148678       2.615740      -0.428195       1.921699          -0.000000
           13              H       4.293729      13.944768       3.799358       0.082527       1.429366 0.10732885E+02  0.11356086E+03                                 2.112053                            1.926736      -1.186634       2.304518                    0.994800       3.858166      11.265289       0.446308       1.297057      -0.705546      -0.001374       0.043470       0.012292       0.045195       0.001968      -0.015495       0.013781      -0.008980      -0.002641      -0.022567       0.002761       0.019807              2.194396       1.773419       0.341471       0.004696       3.070294       0.179841       1.739476           0.000000
           14              H       2.869312      12.626628       5.003006       0.138654       1.086547 0.80128616E+01  0.78005006E+02                                 1.697002                            1.621077      -0.944929       2.442237                    0.999007       3.251716       8.807757       0.511588       1.229846      -0.722350      -0.017565       0.018941       0.024710       0.035747      -0.002116      -0.010088       0.011073      -0.015984      -0.017330      -0.017268      -0.001067       0.018335              1.724031       1.691773      -0.058349      -0.442797       1.557456       0.132790       1.922864          -0.000000
           15              H       4.044168       9.588837       2.753025       0.130990       0.961059 0.69466123E+01  0.66507669E+02                                 1.672347                            1.590797      -1.028572       2.403466                    0.997148       3.503794      10.015639       0.468295       1.366116      -0.690353       0.002949      -0.032071      -0.009469       0.033570      -0.002731      -0.009827       0.003781      -0.022627      -0.012243      -0.016842       0.001633       0.015209              1.705625       1.571928       0.061463      -0.106095       2.133429       0.200272       1.411520           0.000000
           16              H       5.423792      10.969511       1.642669       0.090336       1.159678 0.84148402E+01  0.84686377E+02                                 1.898585                            1.750543      -1.278927       2.267097                    0.993346       3.898282      11.498125       0.445664       1.365623      -0.689064       0.022746      -0.018137      -0.033806       0.044600      -0.000530      -0.010978       0.005118      -0.017089       0.002561      -0.016318       0.003594       0.012724              1.990345       1.948502      -0.177745      -0.600962       1.697754       0.201326       2.324778           0.000000
           17              H       2.752850      11.518545       8.815168       0.087441       1.405480 0.10593277E+02  0.11166824E+03                                 2.084759                            1.912668      -1.174477       2.312677                    0.995175       3.816834      11.107932       0.448670       1.295031      -0.706133       0.029319       0.016787       0.030494       0.045511       0.003519       0.003886       0.001529       0.027039       0.007437      -0.015271       0.001130       0.014141              2.152223       2.148441       0.316601       0.490158       1.757867       0.376544       2.550361           0.000000
           18              H       3.624394      10.998281       6.786527       0.129507       1.044783 0.74749506E+01  0.72903543E+02                                 1.757744                            1.640255      -1.320928       2.260042                    0.993618       3.682797      10.631860       0.465286       1.349726      -0.692307       0.030204       0.001855      -0.003291       0.030439      -0.000125       0.000181       0.006391       0.017842       0.014945      -0.013611       0.006409       0.007201              1.832709       2.506752       0.238861      -0.217519       1.393251      -0.021562       1.598125          -0.000000
           19              H      12.755767       9.923124       5.663366       0.128827       1.087699 0.80671604E+01  0.79268012E+02                                 1.739072                            1.656236      -1.092296       2.365800                    0.997402       3.451924       9.630404       0.488848       1.275132      -0.710415      -0.024370      -0.009903      -0.021228       0.033802       0.004587       0.005398       0.001902       0.025352       0.015682      -0.016138       0.001772       0.014366              1.779290       1.915577       0.236075       0.282734       1.536374       0.296436       1.885917           0.000000
           20              H      12.050597      10.337016       7.768836       0.081469       1.159666 0.82918217E+01  0.83049686E+02                                 1.888827                            1.728752      -1.212357       2.288054                    0.994580       3.915346      11.479263       0.452451       1.351595      -0.691610      -0.039671      -0.011658       0.008074       0.042129       0.004940       0.005576       0.008505       0.020305      -0.000687      -0.015049      -0.000291       0.015341              1.984577       2.660766       0.113312      -0.370644       1.565928       0.047150       1.727038           0.000000
           21              H       0.474806      13.655054      13.210862       0.090844       1.387021 0.10362662E+02  0.10825413E+03                                 2.031868                            1.864103      -1.251243       2.273972                    0.995222       3.786378      10.843567       0.466265       1.257476      -0.713868       0.040684       0.016897      -0.006344       0.044508       0.008958       0.006877       0.012926       0.007791      -0.007093      -0.015616      -0.003640       0.019256              2.089747       2.627978       0.267853      -0.500601       1.716862      -0.082926       1.924401           0.000000
           22              H      12.383345      14.306187      15.195601       0.125636       1.086747 0.80149183E+01  0.78902481E+02                                 1.756117                            1.663195      -1.166407       2.330440                    0.996071       3.557293      10.047871       0.480724       1.294251      -0.705305       0.020935       0.020716       0.015314       0.033196       0.015845      -0.004602       0.005291       0.012229      -0.004638      -0.018995       0.001202       0.017793              1.797355       1.662676       0.254302       0.204150       1.797036       0.467977       1.932352           0.000000
           23              H       9.145451      12.161592      14.366950       0.137537       1.039629 0.76203030E+01  0.72771084E+02                                 1.605250                            1.547872      -0.903147       2.463782                    0.999171       3.128618       8.212526       0.543990       1.179041      -0.734890      -0.033664      -0.013040       0.003162       0.036240       0.009491      -0.000235       0.010450       0.016892      -0.007937      -0.017744       0.002564       0.015180              1.613034       1.941733       0.244211      -0.187019       1.381984      -0.042296       1.515384           0.000000
           24              H      10.093783      11.639379      12.385869       0.087926       1.408642 0.10658005E+02  0.11175256E+03                                 2.031896                            1.875954      -1.195940       2.299234                    0.995900       3.736254      10.604157       0.471764       1.238226      -0.719011      -0.026493      -0.024325      -0.025084       0.043850       0.009637      -0.003352      -0.000462       0.023078      -0.008820      -0.013613      -0.003439       0.017052              2.093586       1.859311       0.278042       0.376490       1.972354       0.498563       2.449092           0.000000
           25              H       7.045299      17.165041       0.925602       0.086392       1.464799 0.10910692E+02  0.11504150E+03                                 2.079902                            1.892213      -1.231312       2.281978                    0.994801       3.791371      10.780605       0.472047       1.230605      -0.720327      -0.029879       0.018255       0.028797       0.045335      -0.004899      -0.008817       0.003767      -0.029072      -0.006518      -0.018467       0.000573       0.017893              2.151649       2.412123      -0.148275      -0.761948       1.760907       0.107851       2.281915           0.000000
           26              H       8.175362      13.986115      17.981553       0.138133       1.041642 0.75651664E+01  0.72118953E+02                                 1.607510                            1.541280      -0.918219       2.457059                    0.999045       3.130235       8.211648       0.545631       1.177541      -0.735069      -0.013954       0.033931       0.003817       0.036886      -0.008896      -0.013300       0.000846      -0.013412      -0.014870      -0.019078       0.002673       0.016406              1.620970       1.445328      -0.065190      -0.090701       2.118898       0.015095       1.298684           0.000000
           27              H      10.284473      10.956899      16.410225       0.127707       0.991593 0.72133817E+01  0.70115352E+02                                 1.726849                            1.633514      -1.493827       2.176732                    0.992092       3.822049      11.216007       0.454249       1.387198      -0.683792       0.021391      -0.014648      -0.017935       0.031525       0.000443      -0.009297       0.000982      -0.014303      -0.015073      -0.014174       0.004441       0.009732              1.769940       1.933130      -0.206249      -0.505690       1.613718       0.138949       1.762974          -0.000000
           28              H       9.025150       9.557123      17.690702       0.081806       1.263765 0.93455369E+01  0.95994410E+02                                 1.964377                            1.809527      -1.251114       2.268382                    0.994334       3.937036      11.511795       0.453845       1.313884      -0.699791       0.011067      -0.040632      -0.003680       0.042272      -0.002512      -0.012975       0.008074      -0.003084      -0.011863      -0.016083       0.000298       0.015785              2.028229       1.659057       0.009650      -0.098655       2.836243      -0.006654       1.589387           0.000000
           29              H       5.588887       3.602927      13.631590       0.114230       0.918918 0.65923228E+01  0.62918161E+02                                 1.672916                            1.586840      -1.297361       2.267645                    0.993291       3.808523      11.228858       0.448032       1.432383      -0.675469       0.006124      -0.029238       0.020741       0.036367      -0.008377      -0.006912      -0.001890      -0.015945       0.008405      -0.015694       0.005350       0.010345              1.716008       1.414076      -0.091664       0.059811       2.140254      -0.307885       1.593695          -0.000000
           30              H       4.465222       5.321105      14.643167       0.127615       1.166962 0.90841599E+01  0.93063697E+02                                 1.898996                            1.815537      -1.419366       2.214079                    0.992690       3.838199      11.372200       0.439394       1.360681      -0.690613      -0.014460      -0.007493       0.032837       0.036654      -0.006223      -0.007891       0.001150      -0.002230       0.000385      -0.009957      -0.000425       0.010382              1.936834       1.646302      -0.049320      -0.312317       1.753307      -0.057634       2.410892           0.000000
           31              H       5.078246       7.611714      11.425512       0.130374       1.059334 0.76471243E+01  0.73377129E+02                                 1.655591                            1.571998      -0.854245       2.485872                    0.999384       3.169421       8.446506       0.526752       1.211817      -0.727028      -0.000722       0.029922      -0.020945       0.036532      -0.003064      -0.007477      -0.006598      -0.023799       0.021496      -0.018630       0.003964       0.014666              1.694890       1.453358      -0.192628      -0.000003       2.050831      -0.331729       1.580481          -0.000000
           32              H       6.109765       5.875048      10.373691       0.122260       1.097920 0.78760951E+01  0.75866648E+02                                 1.675200                            1.580876      -0.792470       2.511430                    0.999666       3.146964       8.306988       0.534380       1.189915      -0.732921       0.011120       0.007182      -0.036917       0.039218      -0.005850      -0.010826      -0.005335      -0.017850       0.021997      -0.019621       0.006475       0.013146              1.710569       1.544205      -0.003333      -0.313333       1.475696      -0.107523       2.111807          -0.000000
           33              H       7.676240      -2.098371      10.510885       0.111436       1.096832 0.79754496E+01  0.77410552E+02                                 1.695180                            1.605340      -0.766395       2.516878                    0.999619       3.289419       8.844504       0.520776       1.211742      -0.726339      -0.012489       0.000016       0.035284       0.037430      -0.000511      -0.007686      -0.001784      -0.020493       0.033233      -0.017869       0.004456       0.013413              1.720722       1.508644      -0.091524      -0.330768       1.550750       0.163607       2.102771           0.000000
           34              H       8.138248      16.467226       9.545040       0.131873       1.126778 0.85190644E+01  0.84303227E+02                                 1.750016                            1.680215      -0.926901       2.452466                    0.998648       3.315242       9.085528       0.498064       1.242708      -0.719700      -0.007164      -0.029069       0.022213       0.037279       0.001659      -0.008011      -0.006571      -0.026245       0.033298      -0.020691       0.003023       0.017668              1.770209       1.470280      -0.029897      -0.075753       2.212909      -0.272421       1.627439           0.000000
           35              H       9.235037      18.350296       6.245068       0.129898       1.072470 0.77326036E+01  0.73971967E+02                                 1.630653                            1.551709      -0.860380       2.482444                    0.999326       3.119770       8.145193       0.548326       1.167686      -0.738086       0.017765       0.004142      -0.034222       0.038780      -0.002652      -0.012199      -0.005504      -0.015919       0.025509      -0.018863       0.003361       0.015502              1.653123       1.409215       0.005184      -0.309141       1.503885       0.096257       2.046270           0.000001
           36              H       8.616893      -0.245334       7.183475       0.123859       1.339662 0.99610980E+01  0.10263383E+03                                 1.985355                            1.833389      -0.983586       2.425214                    0.997868       3.437015       9.651294       0.469774       1.265416      -0.715539       0.002410       0.033670      -0.022443       0.040536      -0.006650      -0.004913      -0.003403      -0.020705       0.031333      -0.018639       0.006423       0.012216              2.041428       1.586851       0.131181      -0.148678       2.615735      -0.428194       1.921697          -0.000000
           37              H       2.105271      11.587897      12.945621       0.082527       1.429367 0.10732893E+02  0.11356098E+03                                 2.112054                            1.926736      -1.186634       2.304518                    0.994800       3.858168      11.265297       0.446308       1.297057      -0.705546       0.001374       0.043470       0.012292       0.045195      -0.001968       0.015495       0.013781      -0.008980      -0.002641      -0.022567       0.002761       0.019807              2.194397       1.773420      -0.341471      -0.004696       3.070296       0.179841       1.739477           0.000000
           38              H       3.529688      10.269757      14.149269       0.138654       1.086548 0.80128657E+01  0.78005058E+02                                 1.697002                            1.621077      -0.944929       2.442237                    0.999007       3.251717       8.807761       0.511588       1.229846      -0.722350       0.017565       0.018941       0.024710       0.035747       0.002116       0.010088       0.011073      -0.015984      -0.017330      -0.017268      -0.001067       0.018335              1.724032       1.691773       0.058349       0.442797       1.557457       0.132790       1.922865          -0.000000
           39              H       2.354832       7.231966      11.899288       0.130990       0.961059 0.69466123E+01  0.66507669E+02                                 1.672347                            1.590797      -1.028572       2.403466                    0.997148       3.503794      10.015639       0.468295       1.366116      -0.690353      -0.002949      -0.032071      -0.009469       0.033570       0.002731       0.009827       0.003781      -0.022627      -0.012243      -0.016842       0.001633       0.015209              1.705625       1.571928      -0.061463       0.106095       2.133429       0.200272       1.411520           0.000000
           40              H       0.975208       8.612640      10.788932       0.090336       1.159678 0.84148396E+01  0.84686368E+02                                 1.898585                            1.750542      -1.278926       2.267097                    0.993346       3.898282      11.498124       0.445664       1.365622      -0.689064      -0.022746      -0.018137      -0.033806       0.044600       0.000530       0.010978       0.005118      -0.017089       0.002561      -0.016318       0.003594       0.012724              1.990344       1.948502       0.177745       0.600962       1.697753       0.201325       2.324778           0.000000
           41              H       3.646150       9.161674      17.961431       0.087441       1.405480 0.10593277E+02  0.11166824E+03                                 2.084759                            1.912668      -1.174477       2.312677                    0.995175       3.816834      11.107933       0.448669       1.295031      -0.706133      -0.029319       0.016787       0.030494       0.045511      -0.003519      -0.003886       0.001529       0.027039       0.007437      -0.015271       0.001130       0.014141              2.152223       2.148441      -0.316601      -0.490158       1.757867       0.376544       2.550361           0.000000
           42              H       2.774606       8.641410      15.932790       0.129507       1.044783 0.74749506E+01  0.72903543E+02                                 1.757744                            1.640255      -1.320928       2.260042                    0.993618       3.682797      10.631860       0.465286       1.349726      -0.692307      -0.030204       0.001855      -0.003291       0.030439       0.000125      -0.000181       0.006391       0.017842       0.014945      -0.013611       0.006409       0.007201              1.832709       2.506752      -0.238861       0.217519       1.393251      -0.021562       1.598125          -0.000000
           43              H       6.441233       7.566253      14.809629       0.128827       1.087699 0.80671614E+01  0.79268027E+02                                 1.739073                            1.656236      -1.092297       2.365800                    0.997402       3.451924       9.630405       0.488848       1.275132      -0.710415       0.024370      -0.009903      -0.021228       0.033802      -0.004587      -0.005398       0.001902       0.025352       0.015682      -0.016138       0.001772       0.014366              1.779290       1.915578      -0.236075      -0.282734       1.536374       0.296436       1.885918           0.000000
           44              H       7.146403       7.980145      16.915099       0.081469       1.159666 0.82918266E+01  0.83049742E+02                                 1.888827                            1.728752      -1.212357       2.288054                    0.994580       3.915347      11.479264       0.452451       1.351594      -0.691610       0.039671      -0.011658       0.008074       0.042129      -0.004940      -0.005576       0.008505       0.020305      -0.000687      -0.015049      -0.000291       0.015341              1.984577       2.660766      -0.113312       0.370644       1.565928       0.047150       1.727038           0.000000
           45              H       5.924194      16.011925       4.064599       0.090844       1.387021 0.10362662E+02  0.10825413E+03                                 2.031868                            1.864103      -1.251243       2.273972                    0.995222       3.786378      10.843566       0.466265       1.257476      -0.713868      -0.040684       0.016897      -0.006344       0.044508      -0.008958      -0.006877       0.012926       0.007791      -0.007093      -0.015616      -0.003640       0.019256              2.089747       2.627978      -0.267853       0.500601       1.716862      -0.082926       1.924400           0.000000
           46              H       6.813655      16.663058       6.049338       0.125636       1.086747 0.80149183E+01  0.78902481E+02                                 1.756117                            1.663195      -1.166407       2.330440                    0.996071       3.557293      10.047871       0.480724       1.294251      -0.705305      -0.020935       0.020716       0.015314       0.033196      -0.015845       0.004602       0.005291       0.012229      -0.004638      -0.018995       0.001202       0.017793              1.797355       1.662676      -0.254302      -0.204150       1.797036       0.467977       1.932352           0.000000
           47              H      10.051549      14.518463       5.220687       0.137537       1.039628 0.76202982E+01  0.72771024E+02                                 1.605249                            1.547871      -0.903147       2.463783                    0.999171       3.128617       8.212521       0.543990       1.179040      -0.734890       0.033664      -0.013040       0.003162       0.036240      -0.009491       0.000235       0.010450       0.016892      -0.007937      -0.017744       0.002564       0.015180              1.613033       1.941732      -0.244211       0.187019       1.381984      -0.042296       1.515384           0.000000
           48              H       9.103217      13.996250       3.239606       0.087926       1.408642 0.10658005E+02  0.11175257E+03                                 2.031896                            1.875955      -1.195940       2.299234                    0.995900       3.736254      10.604158       0.471764       1.238226      -0.719011       0.026493      -0.024325      -0.025084       0.043850      -0.009637       0.003352      -0.000462       0.023078      -0.008820      -0.013613      -0.003439       0.017052              2.093586       1.859312      -0.278042      -0.376490       1.972355       0.498563       2.449092           0.000000
           49              H      12.151701      14.808170      10.071865       0.086392       1.464799 0.10910694E+02  0.11504153E+03                                 2.079903                            1.892213      -1.231313       2.281978                    0.994801       3.791371      10.780608       0.472046       1.230606      -0.720326       0.029879       0.018255       0.028797       0.045335       0.004899       0.008817       0.003767      -0.029072      -0.006518      -0.018467       0.000573       0.017893              2.151649       2.412124       0.148275       0.761948       1.760908       0.107851       2.281916           0.000000
           50              H      11.021638      16.342986       8.835290       0.138133       1.041643 0.75651714E+01  0.72119012E+02                                 1.607511                            1.541281      -0.918220       2.457059                    0.999045       3.130236       8.211651       0.545631       1.177541      -0.735069       0.013954       0.033931       0.003817       0.036886       0.008896       0.013300       0.000846      -0.013412      -0.014870      -0.019078       0.002673       0.016406              1.620971       1.445329       0.065190       0.090701       2.118899       0.015095       1.298684           0.000000
           51              H       8.912527      13.313770       7.263962       0.127707       0.991593 0.72133825E+01  0.70115360E+02                                 1.726849                            1.633514      -1.493827       2.176732                    0.992092       3.822049      11.216006       0.454249       1.387197      -0.683792      -0.021391      -0.014648      -0.017935       0.031525      -0.000443       0.009297       0.000982      -0.014303      -0.015073      -0.014174       0.004441       0.009732              1.769940       1.933130       0.206249       0.505690       1.613718       0.138949       1.762974          -0.000000
           52              H      10.171850      11.913994       8.544439       0.081806       1.263765 0.93455375E+01  0.95994415E+02                                 1.964377                            1.809527      -1.251114       2.268382                    0.994334       3.937036      11.511794       0.453845       1.313884      -0.699791      -0.011067      -0.040632      -0.003680       0.042272       0.002512       0.012975       0.008074      -0.003084      -0.011863      -0.016083       0.000298       0.015785              2.028229       1.659057      -0.009650       0.098655       2.836243      -0.006654       1.589387          -0.000000
           53              H       7.209113      12.296331       4.660936       0.114230       0.918918 0.65923218E+01  0.62918152E+02                                 1.672916                            1.586840      -1.297361       2.267645                    0.993291       3.808523      11.228859       0.448032       1.432383      -0.675469      -0.006124       0.029238      -0.020741       0.036367      -0.008377      -0.006912      -0.001890      -0.015945       0.008405      -0.015694       0.005350       0.010345              1.716008       1.414076      -0.091664       0.059811       2.140254      -0.307885       1.593695          -0.000000
           54              H       8.332778      10.578153       3.649359       0.127615       1.166962 0.90841594E+01  0.93063692E+02                                 1.898997                            1.815537      -1.419366       2.214079                    0.992690       3.838199      11.372201       0.439394       1.360682      -0.690613       0.014460       0.007493      -0.032837       0.036654      -0.006223      -0.007891       0.001150      -0.002230       0.000385      -0.009957      -0.000425       0.010382              1.936834       1.646302      -0.049320      -0.312317       1.753307      -0.057634       2.410892           0.000000
           55              H       7.719754       8.287544       6.867014       0.130375       1.059334 0.76471191E+01  0.73377068E+02                                 1.655590                            1.571997      -0.854245       2.485872                    0.999384       3.169420       8.446503       0.526752       1.211817      -0.727028       0.000722      -0.029922       0.020945       0.036532      -0.003064      -0.007477      -0.006598      -0.023799       0.021496      -0.018630       0.003964       0.014666              1.694889       1.453357      -0.192628      -0.000003       2.050830      -0.331729       1.580481          -0.000000
           56              H       6.688235      10.024210       7.918835       0.122261       1.097920 0.78760918E+01  0.75866607E+02                                 1.675199                            1.580875      -0.792469       2.511430                    0.999666       3.146964       8.306987       0.534381       1.189914      -0.732921      -0.011120      -0.007182       0.036917       0.039218      -0.005850      -0.010826      -0.005335      -0.017850       0.021997      -0.019621       0.006475       0.013146              1.710568       1.544204      -0.003333      -0.313333       1.475695      -0.107523       2.111805          -0.000000
           57              H       5.121760      17.997629       7.781641       0.111436       1.096832 0.79754521E+01  0.77410577E+02                                 1.695179                            1.605340      -0.766395       2.516878                    0.999619       3.289420       8.844505       0.520776       1.211741      -0.726340       0.012489      -0.000016      -0.035284       0.037430      -0.000511      -0.007686      -0.001784      -0.020493       0.033233      -0.017869       0.004456       0.013413              1.720721       1.508644      -0.091524      -0.330768       1.550750       0.163607       2.102771           0.000000
           58              H       4.659752      -0.567968       8.747486       0.131873       1.126778 0.85190695E+01  0.84303287E+02                                 1.750016                            1.680215      -0.926902       2.452466                    0.998648       3.315243       9.085530       0.498064       1.242707      -0.719700       0.007164       0.029069      -0.022213       0.037279       0.001659      -0.008011      -0.006571      -0.026245       0.033298      -0.020691       0.003023       0.017668              1.770210       1.470280      -0.029897      -0.075753       2.212910      -0.272421       1.627439           0.000000
           59              H       3.562963      -2.451038      12.047458       0.129898       1.072470 0.77326030E+01  0.73971962E+02                                 1.630653                            1.551709      -0.860380       2.482444                    0.999326       3.119770       8.145194       0.548326       1.167686      -0.738086      -0.017765      -0.004142       0.034222       0.038780      -0.002652      -0.012199      -0.005504      -0.015919       0.025509      -0.018863       0.003361       0.015502              1.653123       1.409215       0.005184      -0.309141       1.503885       0.096257       2.046270           0.000001
           60              H       4.181107      16.144592      11.109051       0.123859       1.339663 0.99611120E+01  0.10263403E+03                                 1.985358                            1.833392      -0.983585       2.425214                    0.997868       3.437016       9.651306       0.469773       1.265418      -0.715539      -0.002410      -0.033670       0.022443       0.040536      -0.006650      -0.004913      -0.003403      -0.020705       0.031333      -0.018639       0.006423       0.012216              2.041431       1.586853       0.131181      -0.148678       2.615741      -0.428195       1.921700          -0.000000
           61              H      10.692729       4.311361       5.346905       0.082527       1.429367 0.10732889E+02  0.11356092E+03                                 2.112053                            1.926736      -1.186634       2.304518                    0.994800       3.858167      11.265292       0.446308       1.297057      -0.705546      -0.001374      -0.043470      -0.012292       0.045195      -0.001968       0.015495       0.013781      -0.008980      -0.002641      -0.022567       0.002761       0.019807              2.194397       1.773419      -0.341471      -0.004696       3.070295       0.179841       1.739476           0.000000
           62              H       9.268312       5.629501       4.143257       0.138654       1.086548 0.80128657E+01  0.78005058E+02                                 1.697002                            1.621077      -0.944929       2.442237                    0.999007       3.251717       8.807761       0.511588       1.229846      -0.722350      -0.017565      -0.018941      -0.024710       0.035747       0.002116       0.010088       0.011073      -0.015984      -0.017330      -0.017268      -0.001067       0.018335              1.724032       1.691773       0.058349       0.442797       1.557457       0.132790       1.922865          -0.000000
           63              H      10.443168       8.667292       6.393238       0.130990       0.961059 0.69466123E+01  0.66507669E+02                                 1.672347                            1.590797      -1.028572       2.403466                    0.997148       3.503794      10.015639       0.468295       1.366116      -0.690353       0.002949       0.032071       0.009469       0.033570       0.002731       0.009827       0.003781      -0.022627      -0.012243      -0.016842       0.001633       0.015209              1.705625       1.571928      -0.061463       0.106095       2.133429       0.200272       1.411520           0.000000
           64              H      11.822792       7.286618       7.503594       0.090336       1.159678 0.84148401E+01  0.84686377E+02                                 1.898585                            1.750543      -1.278927       2.267097                    0.993346       3.898282      11.498125       0.445664       1.365623      -0.689064       0.022746       0.018137       0.033806       0.044600       0.000530       0.010978       0.005118      -0.017089       0.002561      -0.016318       0.003594       0.012724              1.990345       1.948502       0.177745       0.600962       1.697754       0.201326       2.324778           0.000000
           65              H       9.151850       6.737584       0.331095       0.087441       1.405480 0.10593277E+02  0.11166824E+03                                 2.084759                            1.912668      -1.174477       2.312677                    0.995175       3.816834      11.107933       0.448669       1.295031      -0.706133       0.029319      -0.016787      -0.030494       0.045511      -0.003519      -0.003886       0.001529       0.027039       0.007437      -0.015271       0.001130       0.014141              2.152223       2.148441      -0.316601      -0.490158       1.757867       0.376544       2.550361           0.000000
           66              H      10.023394       7.257848       2.359736       0.129507       1.044783 0.74749506E+01  0.72903543E+02                                 1.757744                            1.640255      -1.320928       2.260042                    0.993618       3.682797      10.631860       0.465286       1.349726      -0.692307       0.030204      -0.001855       0.003291       0.030439       0.000125      -0.000181       0.006391       0.017842       0.014945      -0.013611       0.006409       0.007201              1.832709       2.506752      -0.238861       0.217519       1.393251      -0.021562       1.598125          -0.000000
           67              H       6.356767       8.333005       3.482897       0.128827       1.087699 0.80671617E+01  0.79268028E+02                                 1.739072                            1.656236      -1.092297       2.365800                    0.997402       3.451924       9.630404       0.488848       1.275132      -0.710415      -0.024370       0.009903       0.021228       0.033802      -0.004587      -0.005398       0.001902       0.025352       0.015682      -0.016138       0.001772       0.014366              1.779290       1.915577      -0.236075      -0.282734       1.536374       0.296436       1.885917           0.000000
           68              H       5.651597       7.919113       1.377427       0.081469       1.159666 0.82918266E+01  0.83049742E+02                                 1.888827                            1.728752      -1.212357       2.288054                    0.994580       3.915347      11.479264       0.452451       1.351594      -0.691610      -0.039671       0.011658      -0.008074       0.042129      -0.004940      -0.005576       0.008505       0.020305      -0.000687      -0.015049      -0.000291       0.015341              1.984577       2.660766      -0.113312       0.370644       1.565928       0.047150       1.727038           0.000000
           69              H       6.873806      -0.112667      14.227927       0.090844       1.387021 0.10362663E+02  0.10825415E+03                                 2.031868                            1.864103      -1.251243       2.273972                    0.995222       3.786378      10.843567       0.466265       1.257476      -0.713868       0.040684      -0.016897       0.006344       0.044508      -0.008958      -0.006877       0.012926       0.007791      -0.007093      -0.015616      -0.003640       0.019256              2.089747       2.627979      -0.267853       0.500601       1.716862      -0.082926       1.924401           0.000000
           70              H       5.984345      -0.763800      12.243188       0.125636       1.086747 0.80149187E+01  0.78902484E+02                                 1.756117                            1.663195      -1.166407       2.330440                    0.996071       3.557293      10.047870       0.480725       1.294250      -0.705305       0.020935      -0.020716      -0.015314       0.033196      -0.015845       0.004602       0.005291       0.012229      -0.004638      -0.018995       0.001202       0.017793              1.797354       1.662676      -0.254301      -0.204150       1.797036       0.467977       1.932352           0.000000
           71              H       2.746451       1.380795      13.071839       0.137537       1.039628 0.76202999E+01  0.72771045E+02                                 1.605249                            1.547871      -0.903148       2.463782                    0.999171       3.128617       8.212522       0.543990       1.179041      -0.734890      -0.033664       0.013040      -0.003162       0.036240      -0.009491       0.000235       0.010450       0.016892      -0.007937      -0.017744       0.002564       0.015180              1.613034       1.941733      -0.244211       0.187019       1.381984      -0.042296       1.515384           0.000000
           72              H       3.694783       1.903008      15.052920       0.087926       1.408642 0.10658003E+02  0.11175254E+03                                 2.031895                            1.875954      -1.195940       2.299234                    0.995900       3.736254      10.604155       0.471764       1.238225      -0.719011      -0.026493       0.024325       0.025084       0.043850      -0.009637       0.003352      -0.000462       0.023078      -0.008820      -0.013613      -0.003439       0.017052              2.093585       1.859311      -0.278042      -0.376489       1.972354       0.498562       2.449091           0.000000
           73              H       0.646299       1.091088       8.220661       0.086392       1.464799 0.10910692E+02  0.11504151E+03                                 2.079903                            1.892213      -1.231312       2.281978                    0.994801       3.791371      10.780607       0.472047       1.230606      -0.720326      -0.029879      -0.018255      -0.028797       0.045335       0.004899       0.008817       0.003767      -0.029072      -0.006518      -0.018467       0.000573       0.017893              2.151649       2.412124       0.148275       0.761948       1.760908       0.107851       2.281916           0.000000
           74              H       1.776362      -0.443728       9.457236       0.138133       1.041642 0.75651664E+01  0.72118953E+02                                 1.607510                            1.541280      -0.918219       2.457059                    0.999045       3.130235       8.211648       0.545631       1.177541      -0.735069      -0.013954      -0.033931      -0.003817       0.036886       0.008896       0.013300       0.000846      -0.013412      -0.014870      -0.019078       0.002673       0.016406              1.620970       1.445328       0.065190       0.090701       2.118898       0.015095       1.298684           0.000000
           75              H       3.885473       2.585488      11.028564       0.127707       0.991593 0.72133817E+01  0.70115352E+02                                 1.726849                            1.633514      -1.493827       2.176732                    0.992092       3.822049      11.216007       0.454249       1.387198      -0.683792       0.021391       0.014648       0.017935       0.031525      -0.000443       0.009297       0.000982      -0.014303      -0.015073      -0.014173       0.004441       0.009732              1.769940       1.933130       0.206249       0.505690       1.613718       0.138949       1.762974          -0.000000
           76              H       2.626150       3.985264       9.748087       0.081806       1.263765 0.93455369E+01  0.95994410E+02                                 1.964377                            1.809527      -1.251114       2.268382                    0.994334       3.937036      11.511795       0.453845       1.313884      -0.699791       0.011067       0.040632       0.003680       0.042272       0.002512       0.012975       0.008074      -0.003084      -0.011863      -0.016083       0.000298       0.015785              2.028229       1.659057      -0.009650       0.098655       2.836243      -0.006654       1.589387           0.000000
           77              H      11.987887       9.939460      13.807199       0.114230       0.918919 0.65923278E+01  0.62918218E+02                                 1.672917                            1.586840      -1.297361       2.267645                    0.993291       3.808524      11.228859       0.448033       1.432382      -0.675469       0.006124       0.029238      -0.020741       0.036367       0.008377       0.006912      -0.001890      -0.015945       0.008405      -0.015694       0.005350       0.010345              1.716009       1.414076       0.091664      -0.059811       2.140254      -0.307885       1.593695          -0.000000
           78              H      10.864222       8.221282      12.795622       0.127615       1.166962 0.90841594E+01  0.93063692E+02                                 1.898997                            1.815537      -1.419366       2.214079                    0.992690       3.838199      11.372201       0.439394       1.360682      -0.690613      -0.014460       0.007493      -0.032837       0.036654       0.006223       0.007891       0.001150      -0.002230       0.000385      -0.009957      -0.000425       0.010382              1.936834       1.646302       0.049320       0.312317       1.753307      -0.057634       2.410892           0.000000
           79              H      11.477246       5.930673      16.013277       0.130375       1.059334 0.76471191E+01  0.73377068E+02                                 1.655590                            1.571997      -0.854245       2.485872                    0.999384       3.169420       8.446503       0.526752       1.211817      -0.727028      -0.000722      -0.029922       0.020945       0.036532       0.003064       0.007477      -0.006598      -0.023799       0.021496      -0.018630       0.003964       0.014666              1.694889       1.453357       0.192628       0.000003       2.050830      -0.331729       1.580481          -0.000000
           80              H      12.508765       7.667339      17.065098       0.122261       1.097920 0.78760930E+01  0.75866622E+02                                 1.675199                            1.580875      -0.792469       2.511430                    0.999666       3.146964       8.306987       0.534381       1.189914      -0.732921       0.011120      -0.007182       0.036917       0.039218       0.005850       0.010826      -0.005335      -0.017850       0.021997      -0.019621       0.006475       0.013146              1.710568       1.544204       0.003333       0.313333       1.475695      -0.107523       2.111806          -0.000000
           81              H       1.277240      15.640758      16.927904       0.111436       1.096832 0.79754522E+01  0.77410581E+02                                 1.695180                            1.605340      -0.766395       2.516878                    0.999619       3.289420       8.844506       0.520776       1.211741      -0.726339      -0.012489      -0.000016      -0.035284       0.037430       0.000511       0.007686      -0.001784      -0.020493       0.033233      -0.017869       0.004456       0.013413              1.720722       1.508644       0.091524       0.330768       1.550750       0.163607       2.102771           0.000000
           82              H       1.739248      -2.924839      17.893749       0.131873       1.126778 0.85190697E+01  0.84303292E+02                                 1.750016                            1.680215      -0.926902       2.452466                    0.998648       3.315243       9.085531       0.498064       1.242707      -0.719700      -0.007164       0.029069      -0.022213       0.037279      -0.001658       0.008011      -0.006571      -0.026245       0.033298      -0.020691       0.003023       0.017668              1.770210       1.470281       0.029897       0.075753       2.212910      -0.272421       1.627439           0.000000
           83              H       2.836037      -0.094167       2.901195       0.129898       1.072470 0.77325998E+01  0.73971921E+02                                 1.630653                            1.551708      -0.860380       2.482444                    0.999326       3.119769       8.145190       0.548326       1.167686      -0.738086       0.017765      -0.004142       0.034222       0.038780       0.002652       0.012199      -0.005504      -0.015919       0.025509      -0.018863       0.003361       0.015502              1.653123       1.409215      -0.005184       0.309140       1.503884       0.096257       2.046269           0.000001
           84              H       2.217893      18.501463       1.962788       0.123859       1.339664 0.99611147E+01  0.10263405E+03                                 1.985357                            1.833392      -0.983586       2.425214                    0.997868       3.437017       9.651306       0.469774       1.265417      -0.715539       0.002410      -0.033670       0.022443       0.040536       0.006650       0.004913      -0.003403      -0.020705       0.031333      -0.018639       0.006423       0.012216              2.041431       1.586853      -0.131181       0.148678       2.615740      -0.428195       1.921699          -0.000000
           85              H       8.504271       1.954490      14.493168       0.082527       1.429367 0.10732894E+02  0.11356098E+03                                 2.112054                            1.926736      -1.186634       2.304518                    0.994800       3.858168      11.265295       0.446308       1.297057      -0.705546       0.001374      -0.043470      -0.012292       0.045195       0.001968      -0.015495       0.013781      -0.008980      -0.002641      -0.022567       0.002761       0.019807              2.194397       1.773419       0.341471       0.004696       3.070295       0.179841       1.739476           0.000000
           86              H       9.928688       3.272630      13.289520       0.138654       1.086547 0.80128633E+01  0.78005031E+02                                 1.697002                            1.621077      -0.944929       2.442237                    0.999007       3.251716       8.807759       0.511588       1.229846      -0.722350       0.017565      -0.018941      -0.024710       0.035747      -0.002116      -0.010088       0.011073      -0.015984      -0.017330      -0.017268      -0.001067       0.018335              1.724032       1.691774      -0.058349      -0.442797       1.557457       0.132790       1.922865          -0.000000
           87              H       8.753832       6.310421      15.539501       0.130990       0.961059 0.69466123E+01  0.66507669E+02                                 1.672347                            1.590797      -1.028572       2.403466                    0.997148       3.503794      10.015639       0.468295       1.366116      -0.690353      -0.002949       0.032071       0.009469       0.033570      -0.002731      -0.009827       0.003781      -0.022627      -0.012243      -0.016842       0.001633       0.015209              1.705625       1.571928       0.061463      -0.106095       2.133429       0.200272       1.411520           0.000000
           88              H       7.374208       4.929747      16.649857       0.090336       1.159678 0.84148396E+01  0.84686368E+02                                 1.898585                            1.750542      -1.278926       2.267097                    0.993346       3.898282      11.498124       0.445664       1.365622      -0.689064      -0.022746       0.018137       0.033806       0.044600      -0.000530      -0.010978       0.005118      -0.017089       0.002561      -0.016318       0.003594       0.012724              1.990344       1.948502      -0.177745      -0.600962       1.697753       0.201325       2.324778           0.000000
           89              H      10.045150       4.380713       9.477358       0.087441       1.405480 0.10593280E+02  0.11166828E+03                                 2.084758                            1.912668      -1.174477       2.312677                    0.995175       3.816835      11.107934       0.448670       1.295031      -0.706133      -0.029319      -0.016787      -0.030494       0.045511       0.003519       0.003886       0.001529       0.027039       0.007437      -0.015271       0.001130       0.014141              2.152223       2.148440       0.316601       0.490158       1.757867       0.376544       2.550361           0.000000
           90              H       9.173606       4.900977      11.505999       0.129507       1.044783 0.74749506E+01  0.72903544E+02                                 1.757744                            1.640255      -1.320928       2.260042                    0.993618       3.682797      10.631860       0.465286       1.349726      -0.692307      -0.030204      -0.001855       0.003291       0.030439      -0.000125       0.000181       0.006391       0.017842       0.014945      -0.013611       0.006409       0.007201              1.832709       2.506752       0.238861      -0.217519       1.393251      -0.021562       1.598125          -0.000000
           91              H       0.042233       5.976134      12.629160       0.128827       1.087700 0.80671650E+01  0.79268064E+02                                 1.739072                            1.656236      -1.092297       2.365800                    0.997402       3.451925       9.630405       0.488848       1.275131      -0.710416       0.024370       0.009903       0.021228       0.033802       0.004587       0.005398       0.001902       0.025352       0.015682      -0.016138       0.001772       0.014366              1.779290       1.915577       0.236075       0.282734       1.536374       0.296436       1.885917           0.000000
           92              H       0.747403       5.562242      10.523690       0.081468       1.159666 0.82918247E+01  0.83049720E+02                                 1.888827                            1.728752      -1.212357       2.288054                    0.994580       3.915347      11.479265       0.452451       1.351595      -0.691610       0.039671       0.011658      -0.008074       0.042129       0.004940       0.005576       0.008505       0.020305      -0.000687      -0.015049      -0.000291       0.015341              1.984577       2.660766       0.113312      -0.370644       1.565928       0.047150       1.727038           0.000000
           93              H      12.323194       2.244204       5.081664       0.090844       1.387021 0.10362662E+02  0.10825413E+03                                 2.031867                            1.864102      -1.251243       2.273972                    0.995222       3.786378      10.843563       0.466266       1.257475      -0.713868      -0.040684      -0.016897       0.006344       0.044508       0.008958       0.006877       0.012926       0.007791      -0.007093      -0.015616      -0.003640       0.019256              2.089746       2.627977       0.267853      -0.500601       1.716861      -0.082926       1.924400           0.000000
           94              H       0.414655       1.593071       3.096925       0.125636       1.086747 0.80149149E+01  0.78902442E+02                                 1.756117                            1.663195      -1.166407       2.330440                    0.996071       3.557292      10.047869       0.480724       1.294251      -0.705305      -0.020935      -0.020716      -0.015314       0.033196       0.015845      -0.004602       0.005291       0.012229      -0.004638      -0.018995       0.001202       0.017793              1.797355       1.662676       0.254302       0.204150       1.797036       0.467977       1.932352           0.000000
           95              H       3.652549       3.737666       3.925576       0.137537       1.039628 0.76202994E+01  0.72771038E+02                                 1.605249                            1.547871      -0.903148       2.463782                    0.999171       3.128617       8.212521       0.543990       1.179040      -0.734890       0.033664       0.013040      -0.003162       0.036239       0.009491      -0.000235       0.010450       0.016892      -0.007937      -0.017744       0.002564       0.015180              1.613033       1.941733       0.244211      -0.187019       1.381984      -0.042296       1.515384           0.000000
           96              H       2.704217       4.259879       5.906657       0.087926       1.408642 0.10658003E+02  0.11175254E+03                                 2.031895                            1.875954      -1.195940       2.299234                    0.995900       3.736254      10.604155       0.471764       1.238225      -0.719011       0.026493       0.024325       0.025084       0.043850       0.009637      -0.003352      -0.000462       0.023078      -0.008820      -0.013613      -0.003439       0.017052              2.093585       1.859311       0.278042       0.376489       1.972354       0.498562       2.449091           0.000000
           97              H       5.752701      -1.265783      17.366924       0.086392       1.464799 0.10910692E+02  0.11504150E+03                                 2.079902                            1.892213      -1.231312       2.281978                    0.994801       3.791371      10.780606       0.472047       1.230606      -0.720327       0.029879      -0.018255      -0.028797       0.045335      -0.004899      -0.008817       0.003767      -0.029072      -0.006518      -0.018467       0.000573       0.017893              2.151649       2.412124      -0.148275      -0.761948       1.760908       0.107851       2.281915           0.000000
           98              H       4.622638       1.913143       0.310973       0.138133       1.041642 0.75651655E+01  0.72118938E+02                                 1.607510                            1.541280      -0.918219       2.457059                    0.999045       3.130235       8.211646       0.545631       1.177540      -0.735069       0.013954      -0.033931      -0.003817       0.036886      -0.008896      -0.013300       0.000846      -0.013412      -0.014870      -0.019078       0.002673       0.016406              1.620970       1.445328      -0.065190      -0.090701       2.118897       0.015095       1.298684           0.000000
           99              H       2.513527       4.942359       1.882301       0.127707       0.991593 0.72133817E+01  0.70115352E+02                                 1.726849                            1.633514      -1.493827       2.176732                    0.992092       3.822049      11.216007       0.454249       1.387198      -0.683792      -0.021391       0.014648       0.017935       0.031525       0.000443      -0.009297       0.000982      -0.014303      -0.015073      -0.014173       0.004441       0.009732              1.769940       1.933130      -0.206249      -0.505690       1.613718       0.138949       1.762974          -0.000000
          100              H       3.772850       6.342135       0.601824       0.081806       1.263765 0.93455375E+01  0.95994415E+02                                 1.964377                            1.809527      -1.251114       2.268382                    0.994334       3.937036      11.511794       0.453845       1.313884      -0.699791      -0.011067       0.040632       0.003680       0.042272      -0.002512      -0.012975       0.008074      -0.003084      -0.011863      -0.016083       0.000298       0.015785              2.028229       1.659057       0.009650      -0.098655       2.836243      -0.006654       1.589387           0.000000
          101              C      12.616268       5.780870       2.099982      -0.087267      67.642027 0.46161794E+03  0.10948692E+05                                13.844161                            7.203638       0.560112       2.143431                    0.999685      29.078372      82.287552       0.612596       0.421553      -1.067521       0.049191       0.105297       0.054205       0.128240      -0.044161      -0.011006      -0.070738       0.035578       0.093215      -0.097664       0.017815       0.079849             21.460055      14.234453      11.724259       6.462400      34.745903      14.630954      15.399809          -0.000001
          102              C      12.183696       4.821364       1.607913      -0.025795      75.165544 0.43553221E+03  0.10212396E+05                                14.730163                            7.047928       0.435468       2.108143                    0.999503      28.802443      81.864488       0.610752       0.427695      -1.060382      -0.062861      -0.124401      -0.069844       0.155902      -0.027534      -0.003981      -0.026513       0.075858       0.024407      -0.061070       0.017576       0.043495             23.663552      13.757872      11.777513       6.516833      40.392550      17.035073      16.840233           0.000000
          103              C      11.738326       3.635834       1.017064      -0.040010      86.148665 0.46843344E+03  0.11173507E+05                                15.967626                            7.278280       0.323201       2.060847                    0.999624      29.531584      84.357977       0.605513       0.424073      -1.063796       0.031418       0.140804       0.060785       0.156549      -0.026795      -0.005488      -0.026662       0.058468       0.021497      -0.054889       0.017827       0.037062             26.486305      13.795360      12.337982       7.045053      46.563826      19.999024      19.099728           0.000001
          104              C      11.405578       2.630221       0.471947      -0.077395      84.254515 0.48839263E+03  0.11757654E+05                                15.963791                            7.443530       0.379766       2.081258                    0.999883      29.607073      84.633082       0.598046       0.425422      -1.064226      -0.054747      -0.100221      -0.069647       0.133762      -0.033849       0.007280      -0.069522       0.064173       0.114571      -0.095647       0.011848       0.083799             27.087173      13.073290      11.780564       6.748544      48.654825      20.779359      19.533403           0.000000
          105              C       0.436412       6.892480       2.745708       0.120188      39.083598 0.39524085E+03  0.90576733E+04                                10.088068                            6.723497      -0.110839       1.986458                    0.999148      26.032060      73.471027       0.623148       0.428904      -1.058203      -0.009739      -0.023515      -0.015370       0.029733       0.028716       0.015918       0.015329      -0.040305       0.001327      -0.036895      -0.007977       0.044872             13.655565       9.288634       6.075204       3.799913      19.613903       4.684847      12.064157          -0.000001
          106              C       0.927855       6.763583       4.029843      -0.116865      33.915170 0.44855508E+03  0.10706280E+05                                 9.357357                            7.232818      -0.124501       1.942170                    0.998010      29.803315      88.418222       0.586750       0.437351      -1.043570       0.009666       0.027081       0.016073       0.032942      -0.000225      -0.011833      -0.005493      -0.001064      -0.013979      -0.014865       0.002842       0.012023             11.174023       7.928176       3.960962       2.963363      13.904083       2.599041      11.689811           0.000000
          107              C       1.584392       7.790920       4.642643      -0.167303      34.607519 0.45131991E+03  0.10787123E+05                                 9.400820                            7.189359      -0.142521       1.927136                    0.998748      30.436453      90.312007       0.596702       0.429464      -1.048495      -0.021831      -0.030776      -0.002565       0.037819      -0.015908       0.003357       0.002392       0.037685       0.013513      -0.027277       0.004567       0.022710             11.223473       7.724225       4.695614       2.104457      15.907226       1.528913      10.038969           0.000000
          108              C       1.727730       9.014882       3.980454       0.186407      33.549841 0.38314400E+03  0.87022551E+04                                 9.175150                            6.611531      -0.019496       2.011162                    0.999340      25.539190      71.483523       0.630323       0.427832      -1.060109       0.022529       0.043612       0.024773       0.054984       0.033872       0.000064       0.028828      -0.021692      -0.015169      -0.042418      -0.006463       0.048881             11.506571       8.290241       5.395143       2.572472      15.223314       2.359892      11.006157          -0.000001
          109              C       1.231168       9.154613       2.718269      -0.179588      32.687538 0.41949113E+03  0.97863561E+04                                 8.867458                            6.834043       0.150197       2.018934                    0.999774      29.514467      84.857313       0.628845       0.417507      -1.062221      -0.012123      -0.024568      -0.029769       0.040457      -0.008116      -0.009120      -0.019857      -0.029559      -0.021882      -0.027049      -0.002379       0.029429             10.349973       8.068247       4.146104       3.097650      12.355935       1.835027      10.625737          -0.000001
          110              C       0.606625       8.121859       2.094494      -0.116374      32.581351 0.40470632E+03  0.93355592E+04                                 8.818756                            6.678664       0.296679       2.072270                    0.999731      28.591320      81.127109       0.642444       0.413305      -1.067371       0.022772       0.023363       0.015291       0.036031      -0.006249       0.013166      -0.004178      -0.000755       0.056786      -0.017453      -0.007714       0.025166             10.509468       7.822939       4.122994       2.390332      14.509752       1.131518       9.195712          -0.000000
          111              C      11.044674      -3.323643      18.153503       0.143898      40.536171 0.36063457E+03  0.81099500E+04                                10.472752                            6.485004      -0.331207       1.927001                    0.998627      25.649542      72.658072       0.622832       0.437305      -1.048862      -0.003048       0.039185       0.010231       0.040613       0.005878       0.006632       0.016013      -0.037506      -0.015578      -0.019373      -0.010938       0.030311             15.488119       7.699168       4.343717       3.964875      25.473549       7.828958      13.291639          -0.000000
          112              C      11.207209       0.238522       0.490240      -0.119024      34.076964 0.40173237E+03  0.92924840E+04                                 9.263928                            6.731984       0.094611       2.009754                    0.999641      28.943372      83.482665       0.625937       0.423039      -1.056312      -0.006433      -0.040831      -0.019346       0.045638      -0.000876       0.008407       0.007696       0.021102       0.071238      -0.023903      -0.003422       0.027326             12.024337       6.447588       2.688266       2.397808      19.960310       4.074851       9.665112           0.000000
          113              C      10.935891      14.892824      18.206551      -0.187287      34.558294 0.43278263E+03  0.10208325E+05                                 9.337842                            7.002226      -0.028967       1.964188                    0.999068      29.976521      87.579153       0.611206       0.424848      -1.054199       0.012678       0.033973       0.038759       0.053077      -0.007664       0.000785      -0.018125      -0.007919      -0.026724      -0.020914      -0.001162       0.022076             11.652460       6.701052       3.146604       2.827552      17.290062       4.439329      10.966265           0.000000
          114              C      10.503319      14.851512      16.959001       0.200159      33.417852 0.36352392E+03  0.81850953E+04                                 9.296963                            6.515377      -0.120852       1.986318                    0.999590      25.434342      71.916463       0.621209       0.437902      -1.049292      -0.014591      -0.046107      -0.026855       0.055317       0.017262      -0.009417       0.032665      -0.051974      -0.044438      -0.042772      -0.008969       0.051741             12.326036       6.159774       2.914740       2.294600      19.575671       4.567499      11.242664          -0.000001
          115              C      10.310069      16.020825      16.252909      -0.183083      34.617953 0.42790184E+03  0.10010864E+05                                 9.208346                            6.867846       0.210405       2.036320                    0.999805      29.506962      84.366141       0.633360       0.413360      -1.067148      -0.002525       0.033919       0.006445       0.034618      -0.002801       0.016731      -0.005137       0.015834       0.079271      -0.021774      -0.012457       0.034231             11.311132       5.756330       1.425780       2.092088      18.333125       2.891230       9.843941          -0.000000
          116              C      10.635138      -3.383203      16.832782      -0.103185      34.332114 0.40540957E+03  0.94003652E+04                                 9.289829                            6.756511       0.116965       2.021894                    0.999523      28.827635      83.291571       0.625566       0.422262      -1.056636      -0.014827      -0.020804      -0.000171       0.025547       0.001514       0.000231      -0.014506      -0.011324      -0.022034      -0.015804      -0.001995       0.017799             11.614306       6.343774       1.953308       3.097715      16.783422       3.905382      11.715721          -0.000000
          117              C       4.247656      13.041885       3.583506       0.107516      26.228598 0.32196272E+03  0.70889475E+04                                 7.871290                            6.098639       0.026162       2.023768                    0.999585      26.377960      75.703760       0.642153       0.433203      -1.043760       0.000638      -0.033012      -0.028859       0.043853      -0.016512       0.031210       0.013954      -0.000253      -0.000198      -0.042245       0.010978       0.031267              9.070698       8.471313       2.889810      -3.525569      10.494476      -0.873093       8.246303          -0.000000
          118              C       3.376112      12.264275       4.313378      -0.251417      34.065493 0.44677148E+03  0.10592769E+05                                 9.169148                            7.066008       0.166764       2.021655                    0.999589      30.286190      87.905628       0.616436       0.419077      -1.060772       0.006528       0.022358       0.003337       0.023530      -0.020148      -0.011285       0.010455      -0.002529       0.007226      -0.021456      -0.006688       0.028144             10.778815      10.401633       4.382833      -4.471686      12.527507      -1.569546       9.407304          -0.000001
          119              C       3.280127      10.948086       3.989600       0.244109      32.489473 0.34541569E+03  0.76709709E+04                                 9.091548                            6.331668       0.077298       2.049047                    0.999450      24.858406      69.577648       0.633683       0.435237      -1.051948      -0.025036      -0.027568       0.018770       0.041703       0.022352      -0.002672      -0.011602       0.009632       0.027321      -0.028912       0.004464       0.024448             11.866393      13.039575       5.244206      -6.088927      12.276645      -1.604342      10.282958          -0.000001
          120              C       4.074883      10.489067       2.987169      -0.244586      35.331970 0.45307898E+03  0.10795694E+05                                 9.410699                            7.131493       0.102890       2.004534                    0.999209      30.289717      88.552955       0.610676       0.420938      -1.058061       0.004149       0.005136      -0.008475       0.010743      -0.012571       0.013214       0.001588      -0.039241      -0.047915      -0.028817      -0.002581       0.031398             11.339514      12.565502       3.277377      -6.032564      11.031130      -1.126634      10.421911          -0.000000
          121              C       4.902914      11.317906       2.330468       0.107329      26.465358 0.32973795E+03  0.73102877E+04                                 7.976407                            6.228935      -0.008778       2.017594                    0.999084      26.403686      76.267103       0.626110       0.441255      -1.038012      -0.011448       0.039479       0.022589       0.046903      -0.024805       0.025459       0.003685       0.026073       0.028651      -0.039093       0.000332       0.038761              9.217843       8.582983       2.270240      -3.877231      10.302641      -0.756485       8.767904           0.000000
          122              C       2.182059      11.174680       8.165784       0.117040      25.989177 0.30799003E+03  0.66957365E+04                                 7.762114                            5.929739       0.131367       2.064101                    0.999747      25.791015      73.166098       0.658080       0.428120      -1.048526      -0.040428      -0.009675      -0.014209       0.043931      -0.008160       0.026341      -0.016863      -0.046270      -0.070412      -0.045334       0.001413       0.043922              8.875046       9.956876       0.898339      -1.918240       4.743942       1.733779      11.924321          -0.000000
          123              C       2.715736      10.882593       6.947501      -0.237138      35.317588 0.45167642E+03  0.10754861E+05                                 9.421803                            7.139113       0.083168       2.001334                    0.999171      30.200697      88.287092       0.607906       0.423148      -1.056585       0.005669       0.004361       0.017512       0.018916      -0.008127      -0.004791      -0.011347      -0.001191      -0.049372      -0.022660       0.005320       0.017340             10.998945      11.626322       1.450747      -2.052732       5.822957       2.432027      15.547556          -0.000000
          124              C       1.887705      10.421097       5.970680       0.242835      32.155417 0.35667145E+03  0.79823269E+04                                 9.024520                            6.451551      -0.000095       2.027317                    0.999377      24.938369      70.003646       0.625394       0.437614      -1.050827       0.015448      -0.019939      -0.039957       0.047252       0.004779      -0.022117       0.000819      -0.036115       0.055951      -0.036780       0.009169       0.027611             11.262438      11.691819       1.417869      -3.454408       6.008046       2.658229      16.087447          -0.000001
          125              C       0.559273      10.233185       6.299946      -0.241088      34.750296 0.44725566E+03  0.10614848E+05                                 9.275450                            7.068565       0.147151       2.015513                    0.999543      30.313866      88.239601       0.616042       0.418927      -1.060095      -0.004966      -0.015794       0.014162       0.021787       0.000553       0.029000      -0.005210      -0.004590      -0.010127      -0.031513       0.004031       0.027481             10.993066      12.642328       0.856421      -3.651690       6.019358       2.589064      14.317512          -0.000000
          126              C       0.142058      10.507599       7.554813       0.100323      26.971696 0.32729530E+03  0.72286090E+04                                 8.014545                            6.161086       0.089334       2.045775                    0.999572      26.296605      75.334265       0.637654       0.434917      -1.043799       0.044484       0.000584       0.017832       0.047929      -0.005817       0.007182      -0.018366      -0.030335      -0.116106      -0.043726       0.003364       0.040362              9.234759      10.171359       0.623477      -1.754856       5.286669       2.346477      12.246249           0.000000
          127              C      12.425578      13.349895      13.443177       0.102859      26.228402 0.31872264E+03  0.69824268E+04                                 7.811729                            6.032054       0.146433       2.064050                    0.999756      26.096987      74.102479       0.653076       0.428104      -1.049472      -0.033157      -0.021594      -0.009979       0.040807      -0.004659       0.020197      -0.023036      -0.011788      -0.075274      -0.041135       0.006490       0.034645              8.873234       8.428255       0.691293      -2.596352       6.110752       2.653630      12.080694           0.000001
          128              C      11.900860      13.726791      14.652313      -0.247790      35.828841 0.47182254E+03  0.11358656E+05                                 9.513152                            7.290811       0.004830       1.963946                    0.999341      30.912100      90.887093       0.602218       0.422478      -1.056924       0.014356      -0.001377      -0.017183       0.022433       0.013510       0.023372       0.003422       0.001070      -0.028067      -0.027525      -0.001671       0.029196             11.025085      10.195330       0.637675      -4.158632       7.468255       3.558309      15.411670           0.000000
          129              C      10.683770      13.269720      15.082188       0.240784      32.222160 0.36141303E+03  0.81282875E+04                                 9.087564                            6.525337      -0.016663       2.019251                    0.999529      25.205955      71.303374       0.616421       0.441808      -1.046636      -0.016630       0.003486       0.043459       0.046663      -0.005194      -0.017569       0.004704      -0.028964       0.043742      -0.029138       0.005071       0.024067             11.197203       9.275188       0.900998      -3.959182       7.631018       3.989797      16.685402          -0.000000
          130              C       9.996518      12.477289      14.165732      -0.244637      33.432461 0.44434714E+03  0.10493600E+05                                 8.970790                            7.005718       0.229146       2.040618                    0.999694      30.027862      86.246331       0.626167       0.414204      -1.066653       0.000066      -0.016451      -0.009332       0.018913       0.012208       0.002357      -0.005838       0.039183      -0.062957      -0.024332      -0.009253       0.033585             10.307981       8.665638       0.962893      -2.332812       7.075166       3.569154      15.183137          -0.000000
          131              C      10.578827      12.169887      12.974889       0.098606      25.234738 0.31537665E+03  0.68900906E+04                                 7.583973                            5.991876       0.096582       2.045395                    0.999731      26.119827      74.036003       0.656725       0.426901      -1.050336       0.035750       0.022710       0.009496       0.043405      -0.000400       0.027062      -0.017872      -0.025914      -0.066540      -0.044082       0.010582       0.033500              8.495574       7.943432       0.806801      -2.016267       5.772401       2.222029      11.770888          -0.000000
          132              C       7.694158      16.861747       0.334753       0.108078      26.265604 0.31214655E+03  0.68000158E+04                                 7.792616                            5.956069       0.034297       2.026243                    0.999721      26.018527      73.573419       0.659724       0.426179      -1.051087       0.015665      -0.033784      -0.021952       0.043228      -0.019432       0.024654       0.018105       0.030999       0.040183      -0.044828       0.008967       0.035861              8.876289       8.421329       1.904050      -3.957145      10.477655      -1.875702       7.729882           0.000000
          133              C       8.391649      13.084511      17.904724      -0.251062      35.208693 0.45064586E+03  0.10655196E+05                                 9.227295                            7.001074       0.253096       2.042194                    0.999771      30.112479      85.890295       0.635119       0.407873      -1.073247      -0.012978      -0.003579       0.009288       0.016356      -0.022885       0.000238       0.004891      -0.033836      -0.062083      -0.022363      -0.016747       0.039110             10.779123      11.274455       3.184591      -5.389884      11.985716      -2.728436       9.077197          -0.000000
          134              C       9.429566      12.681659      17.052293       0.233380      32.942041 0.36105965E+03  0.80984806E+04                                 9.138409                            6.464110       0.016515       2.028877                    0.999528      25.123371      70.408074       0.629233       0.433980      -1.053904       0.026881       0.028963      -0.021107       0.044799       0.020694      -0.005858      -0.006023      -0.003809       0.030666      -0.025894       0.004119       0.021775             11.437964      10.786385       4.196406      -5.327300      14.263604      -2.911779       9.263904          -0.000000
          135              C       9.631775      11.306428      16.973635      -0.252481      37.751534 0.49287918E+03  0.11984390E+05                                 9.846293                            7.451470       0.029354       1.971861                    0.999083      31.066108      91.511183       0.596288       0.422449      -1.057948      -0.006127      -0.014839       0.006056       0.017159      -0.013359      -0.003318       0.004076       0.017197       0.011995      -0.018071       0.002175       0.015896             11.677863      10.906074       3.188925      -5.236381      14.634276      -2.836912       9.493240          -0.000000
          136              C       8.851097      10.469448      17.741921       0.101596      27.171839 0.32197472E+03  0.70726135E+04                                 7.991944                            6.058536       0.106773       2.048044                    0.999777      26.222348      74.593381       0.652233       0.427509      -1.049686      -0.015426       0.037058       0.023743       0.046637      -0.012514       0.035290       0.017143       0.009274       0.005471      -0.044034       0.005719       0.038315              9.294885       9.257787       2.176900      -4.335132      10.690938      -1.818311       7.935930          -0.000000
          137              C       6.580732       3.423999      11.246245      -0.087267      67.642024 0.46161791E+03  0.10948691E+05                                13.844161                            7.203638       0.560112       2.143431                    0.999685      29.078371      82.287550       0.612596       0.421553      -1.067521      -0.049191       0.105297       0.054205       0.128240       0.044161       0.011006      -0.070738       0.035578       0.093215      -0.097664       0.017815       0.079848             21.460055      14.234453     -11.724259      -6.462400      34.745903      14.630954      15.399808          -0.000001
          138              C       7.013304       2.464493      10.754176      -0.025795      75.165544 0.43553222E+03  0.10212397E+05                                14.730163                            7.047928       0.435468       2.108143                    0.999503      28.802443      81.864488       0.610752       0.427695      -1.060382       0.062861      -0.124401      -0.069844       0.155902       0.027534       0.003981      -0.026513       0.075858       0.024407      -0.061070       0.017576       0.043495             23.663551      13.757872     -11.777513      -6.516832      40.392550      17.035072      16.840233           0.000000
          139              C       7.458674       1.278963      10.163327      -0.040009      86.148660 0.46843343E+03  0.11173507E+05                                15.967624                            7.278280       0.323201       2.060847                    0.999624      29.531584      84.357975       0.605513       0.424073      -1.063796      -0.031418       0.140804       0.060785       0.156549       0.026794       0.005488      -0.026662       0.058468       0.021497      -0.054889       0.017827       0.037062             26.486303      13.795359     -12.337981      -7.045052      46.563823      19.999022      19.099726           0.000001
          140              C       7.791422       0.273350       9.618210      -0.077395      84.254515 0.48839263E+03  0.11757654E+05                                15.963791                            7.443530       0.379766       2.081258                    0.999883      29.607073      84.633082       0.598046       0.425422      -1.064226       0.054747      -0.100221      -0.069647       0.133762       0.033849      -0.007280      -0.069522       0.064173       0.114571      -0.095647       0.011848       0.083799             27.087173      13.073290     -11.780564      -6.748543      48.654827      20.779359      19.533402          -0.000000
          141              C       5.962588       4.535609      11.891971       0.120188      39.083598 0.39524085E+03  0.90576733E+04                                10.088068                            6.723497      -0.110839       1.986458                    0.999148      26.032060      73.471027       0.623148       0.428904      -1.058203       0.009739      -0.023515      -0.015370       0.029733      -0.028716      -0.015918       0.015329      -0.040305       0.001327      -0.036895      -0.007977       0.044872             13.655565       9.288634      -6.075204      -3.799913      19.613903       4.684847      12.064157          -0.000001
          142              C       5.471145       4.406712      13.176106      -0.116865      33.915170 0.44855509E+03  0.10706280E+05                                 9.357357                            7.232818      -0.124501       1.942170                    0.998010      29.803315      88.418222       0.586750       0.437351      -1.043570      -0.009666       0.027081       0.016073       0.032942       0.000225       0.011833      -0.005493      -0.001064      -0.013979      -0.014865       0.002842       0.012023             11.174023       7.928176      -3.960962      -2.963363      13.904083       2.599041      11.689811           0.000000
          143              C       4.814608       5.434049      13.788906      -0.167303      34.607518 0.45131988E+03  0.10787123E+05                                 9.400820                            7.189359      -0.142521       1.927136                    0.998748      30.436453      90.312008       0.596702       0.429464      -1.048495       0.021831      -0.030776      -0.002565       0.037819       0.015908      -0.003357       0.002392       0.037685       0.013513      -0.027277       0.004567       0.022710             11.223473       7.724225      -4.695614      -2.104457      15.907226       1.528913      10.038969           0.000000
          144              C       4.671270       6.658011      13.126717       0.186407      33.549841 0.38314399E+03  0.87022550E+04                                 9.175150                            6.611531      -0.019496       2.011162                    0.999340      25.539190      71.483524       0.630323       0.427832      -1.060109      -0.022529       0.043612       0.024773       0.054984      -0.033872      -0.000064       0.028828      -0.021692      -0.015169      -0.042418      -0.006463       0.048881             11.506571       8.290241      -5.395143      -2.572472      15.223314       2.359892      11.006157          -0.000001
          145              C       5.167832       6.797742      11.864532      -0.179588      32.687540 0.41949116E+03  0.97863569E+04                                 8.867458                            6.834044       0.150197       2.018934                    0.999774      29.514468      84.857318       0.628845       0.417507      -1.062221       0.012123      -0.024568      -0.029769       0.040457       0.008116       0.009120      -0.019857      -0.029559      -0.021882      -0.027049      -0.002379       0.029429             10.349973       8.068247      -4.146104      -3.097650      12.355936       1.835027      10.625737          -0.000001
          146              C       5.792375       5.764988      11.240757      -0.116374      32.581351 0.40470632E+03  0.93355592E+04                                 8.818756                            6.678664       0.296679       2.072270                    0.999731      28.591320      81.127110       0.642444       0.413305      -1.067371      -0.022772       0.023363       0.015291       0.036031       0.006250      -0.013166      -0.004178      -0.000755       0.056786      -0.017453      -0.007714       0.025166             10.509468       7.822939      -4.122994      -2.390332      14.509753       1.131518       9.195712          -0.000000
          147              C       8.152326      -0.966772       9.007240       0.143898      40.536171 0.36063457E+03  0.81099500E+04                                10.472752                            6.485004      -0.331207       1.927001                    0.998627      25.649542      72.658072       0.622832       0.437305      -1.048862       0.003048       0.039185       0.010231       0.040613      -0.005878      -0.006632       0.016013      -0.037506      -0.015578      -0.019373      -0.010938       0.030311             15.488119       7.699169      -4.343717      -3.964875      25.473550       7.828959      13.291638          -0.000000
          148              C       7.989791      -2.118349       9.636503      -0.119024      34.076966 0.40173240E+03  0.92924849E+04                                 9.263929                            6.731984       0.094611       2.009754                    0.999641      28.943373      83.482670       0.625937       0.423039      -1.056312       0.006433      -0.040831      -0.019346       0.045638       0.000876      -0.008407       0.007696       0.021102       0.071238      -0.023903      -0.003422       0.027326             12.024338       6.447589      -2.688267      -2.397808      19.960311       4.074851       9.665113           0.000000
          149              C       8.261109      17.249695       9.060288      -0.187287      34.558295 0.43278265E+03  0.10208325E+05                                 9.337842                            7.002226      -0.028967       1.964188                    0.999068      29.976521      87.579153       0.611206       0.424848      -1.054199      -0.012678       0.033973       0.038759       0.053077       0.007664      -0.000785      -0.018125      -0.007919      -0.026724      -0.020914      -0.001162       0.022076             11.652460       6.701052      -3.146604      -2.827552      17.290062       4.439329      10.966265           0.000000
          150              C       8.693681      17.208383       7.812738       0.200159      33.417851 0.36352392E+03  0.81850953E+04                                 9.296963                            6.515377      -0.120852       1.986318                    0.999590      25.434342      71.916464       0.621209       0.437902      -1.049292       0.014591      -0.046107      -0.026855       0.055317      -0.017262       0.009417       0.032665      -0.051974      -0.044438      -0.042772      -0.008969       0.051741             12.326036       6.159774      -2.914740      -2.294600      19.575670       4.567499      11.242664          -0.000001
          151              C       8.886931      18.377696       7.106646      -0.183083      34.617953 0.42790186E+03  0.10010865E+05                                 9.208346                            6.867846       0.210405       2.036320                    0.999805      29.506963      84.366140       0.633360       0.413360      -1.067149       0.002525       0.033919       0.006445       0.034618       0.002801      -0.016731      -0.005137       0.015834       0.079271      -0.021774      -0.012457       0.034231             11.311130       5.756330      -1.425780      -2.092088      18.333121       2.891229       9.843941          -0.000000
          152              C       8.561862      -1.026332       7.686519      -0.103185      34.332112 0.40540956E+03  0.94003645E+04                                 9.289829                            6.756511       0.116965       2.021894                    0.999523      28.827633      83.291557       0.625566       0.422262      -1.056636       0.014827      -0.020804      -0.000171       0.025547      -0.001514      -0.000231      -0.014506      -0.011324      -0.022034      -0.015804      -0.001995       0.017799             11.614305       6.343774      -1.953308      -3.097715      16.783419       3.905383      11.715721          -0.000000
          153              C       2.151344      10.685014      12.729769       0.107516      26.228600 0.32196274E+03  0.70889480E+04                                 7.871291                            6.098639       0.026162       2.023767                    0.999585      26.377962      75.703770       0.642153       0.433203      -1.043760      -0.000638      -0.033012      -0.028859       0.043853       0.016512      -0.031210       0.013954      -0.000253      -0.000198      -0.042245       0.010978       0.031267              9.070698       8.471314      -2.889810       3.525569      10.494477      -0.873093       8.246304          -0.000000
          154              C       3.022888       9.907404      13.459641      -0.251417      34.065495 0.44677149E+03  0.10592769E+05                                 9.169149                            7.066008       0.166764       2.021655                    0.999589      30.286191      87.905634       0.616436       0.419077      -1.060772      -0.006528       0.022358       0.003337       0.023530       0.020148       0.011285       0.010455      -0.002529       0.007226      -0.021456      -0.006688       0.028144             10.778815      10.401634      -4.382834       4.471686      12.527508      -1.569546       9.407304          -0.000001
          155              C       3.118873       8.591215      13.135863       0.244109      32.489473 0.34541569E+03  0.76709709E+04                                 9.091548                            6.331668       0.077298       2.049047                    0.999450      24.858406      69.577649       0.633683       0.435237      -1.051948       0.025036      -0.027568       0.018770       0.041703      -0.022352       0.002672      -0.011602       0.009632       0.027321      -0.028912       0.004464       0.024448             11.866393      13.039575      -5.244206       6.088927      12.276645      -1.604342      10.282958          -0.000001
          156              C       2.324117       8.132196      12.133432      -0.244586      35.331968 0.45307895E+03  0.10795693E+05                                 9.410699                            7.131493       0.102890       2.004534                    0.999209      30.289716      88.552953       0.610676       0.420938      -1.058061      -0.004149       0.005136      -0.008475       0.010743       0.012571      -0.013214       0.001588      -0.039241      -0.047915      -0.028817      -0.002581       0.031398             11.339514      12.565502      -3.277376       6.032564      11.031130      -1.126633      10.421910          -0.000000
          157              C       1.496086       8.961035      11.476731       0.107329      26.465358 0.32973796E+03  0.73102878E+04                                 7.976408                            6.228935      -0.008778       2.017594                    0.999084      26.403686      76.267103       0.626110       0.441255      -1.038012       0.011448       0.039479       0.022589       0.046903       0.024805      -0.025459       0.003685       0.026073       0.028651      -0.039093       0.000332       0.038761              9.217843       8.582983      -2.270240       3.877230      10.302642      -0.756485       8.767904           0.000000
          158              C       4.216941       8.817809      17.312047       0.117040      25.989179 0.30799006E+03  0.66957370E+04                                 7.762114                            5.929739       0.131366       2.064101                    0.999747      25.791016      73.166100       0.658080       0.428120      -1.048526       0.040428      -0.009675      -0.014209       0.043931       0.008160      -0.026341      -0.016863      -0.046270      -0.070412      -0.045334       0.001413       0.043922              8.875046       9.956876      -0.898339       1.918240       4.743942       1.733779      11.924321           0.000000
          159              C       3.683264       8.525722      16.093764      -0.237138      35.317587 0.45167640E+03  0.10754861E+05                                 9.421803                            7.139113       0.083168       2.001334                    0.999171      30.200696      88.287091       0.607906       0.423148      -1.056585      -0.005669       0.004361       0.017512       0.018916       0.008127       0.004791      -0.011347      -0.001191      -0.049372      -0.022660       0.005320       0.017340             10.998945      11.626323      -1.450747       2.052732       5.822958       2.432027      15.547556          -0.000000
          160              C       4.511295       8.064226      15.116943       0.242835      32.155417 0.35667145E+03  0.79823270E+04                                 9.024520                            6.451551      -0.000095       2.027317                    0.999377      24.938369      70.003645       0.625394       0.437614      -1.050827      -0.015448      -0.019939      -0.039957       0.047252      -0.004779       0.022117       0.000819      -0.036115       0.055951      -0.036780       0.009169       0.027611             11.262437      11.691819      -1.417869       3.454408       6.008046       2.658229      16.087446          -0.000001
          161              C       5.839727       7.876314      15.446209      -0.241088      34.750294 0.44725562E+03  0.10614847E+05                                 9.275449                            7.068565       0.147151       2.015513                    0.999543      30.313865      88.239597       0.616042       0.418927      -1.060095       0.004966      -0.015794       0.014162       0.021787      -0.000553      -0.029000      -0.005210      -0.004591      -0.010127      -0.031513       0.004031       0.027481             10.993065      12.642327      -0.856421       3.651690       6.019357       2.589064      14.317511          -0.000000
          162              C       6.256942       8.150728      16.701076       0.100323      26.971695 0.32729529E+03  0.72286087E+04                                 8.014545                            6.161086       0.089334       2.045775                    0.999572      26.296605      75.334266       0.637654       0.434917      -1.043799      -0.044484       0.000584       0.017832       0.047929       0.005817      -0.007182      -0.018366      -0.030335      -0.116106      -0.043726       0.003364       0.040362              9.234759      10.171359      -0.623477       1.754856       5.286669       2.346477      12.246249           0.000000
          163              C       6.771422      15.706766       4.296914       0.102859      26.228402 0.31872263E+03  0.69824267E+04                                 7.811729                            6.032054       0.146433       2.064050                    0.999756      26.096987      74.102478       0.653076       0.428104      -1.049472       0.033157      -0.021594      -0.009979       0.040807       0.004659      -0.020197      -0.023036      -0.011787      -0.075274      -0.041135       0.006490       0.034645              8.873234       8.428255      -0.691293       2.596352       6.110752       2.653630      12.080694           0.000001
          164              C       7.296140      16.083662       5.506050      -0.247791      35.828842 0.47182256E+03  0.11358657E+05                                 9.513152                            7.290811       0.004830       1.963946                    0.999341      30.912101      90.887094       0.602218       0.422478      -1.056924      -0.014356      -0.001377      -0.017183       0.022433      -0.013510      -0.023372       0.003422       0.001070      -0.028067      -0.027525      -0.001671       0.029196             11.025085      10.195329      -0.637675       4.158632       7.468255       3.558309      15.411670           0.000000
          165              C       8.513230      15.626591       5.935925       0.240784      32.222161 0.36141303E+03  0.81282877E+04                                 9.087564                            6.525337      -0.016663       2.019251                    0.999529      25.205955      71.303372       0.616421       0.441808      -1.046636       0.016630       0.003486       0.043460       0.046663       0.005194       0.017569       0.004704      -0.028964       0.043742      -0.029138       0.005071       0.024067             11.197203       9.275188      -0.900997       3.959182       7.631018       3.989796      16.685402          -0.000000
          166              C       9.200482      14.834160       5.019469      -0.244637      33.432458 0.44434709E+03  0.10493599E+05                                 8.970789                            7.005717       0.229146       2.040618                    0.999694      30.027860      86.246319       0.626167       0.414204      -1.066653      -0.000066      -0.016451      -0.009332       0.018913      -0.012208      -0.002357      -0.005838       0.039183      -0.062957      -0.024332      -0.009253       0.033585             10.307980       8.665637      -0.962892       2.332812       7.075166       3.569154      15.183136          -0.000000
          167              C       8.618173      14.526758       3.828626       0.098606      25.234742 0.31537671E+03  0.68900923E+04                                 7.583974                            5.991877       0.096582       2.045395                    0.999731      26.119830      74.036013       0.656725       0.426901      -1.050336      -0.035750       0.022710       0.009496       0.043405       0.000400      -0.027061      -0.017872      -0.025914      -0.066540      -0.044082       0.010582       0.033500              8.495574       7.943433      -0.806801       2.016267       5.772401       2.222030      11.770889          -0.000000
          168              C      11.502842      14.504876       9.481016       0.108078      26.265606 0.31214659E+03  0.68000168E+04                                 7.792616                            5.956069       0.034297       2.026243                    0.999721      26.018529      73.573425       0.659724       0.426179      -1.051087      -0.015665      -0.033784      -0.021952       0.043228       0.019432      -0.024654       0.018105       0.030999       0.040183      -0.044828       0.008967       0.035861              8.876289       8.421329      -1.904050       3.957145      10.477655      -1.875702       7.729882           0.000000
          169              C      10.805351      15.441382       8.758461      -0.251062      35.208689 0.45064580E+03  0.10655194E+05                                 9.227294                            7.001073       0.253096       2.042194                    0.999771      30.112478      85.890290       0.635119       0.407873      -1.073247       0.012978      -0.003579       0.009288       0.016356       0.022885      -0.000238       0.004891      -0.033836      -0.062083      -0.022363      -0.016747       0.039110             10.779122      11.274454      -3.184591       5.389884      11.985715      -2.728436       9.077197          -0.000000
          170              C       9.767434      15.038530       7.906030       0.233380      32.942039 0.36105963E+03  0.80984800E+04                                 9.138409                            6.464109       0.016515       2.028877                    0.999528      25.123370      70.408068       0.629233       0.433980      -1.053904      -0.026881       0.028963      -0.021107       0.044799      -0.020694       0.005858      -0.006023      -0.003809       0.030666      -0.025894       0.004119       0.021775             11.437963      10.786384      -4.196405       5.327300      14.263602      -2.911779       9.263904          -0.000001
          171              C       9.565225      13.663299       7.827372      -0.252481      37.751532 0.49287914E+03  0.11984388E+05                                 9.846292                            7.451469       0.029354       1.971861                    0.999083      31.066107      91.511176       0.596288       0.422449      -1.057948       0.006127      -0.014839       0.006056       0.017159       0.013359       0.003318       0.004076       0.017197       0.011995      -0.018071       0.002175       0.015896             11.677862      10.906074      -3.188924       5.236380      14.634274      -2.836911       9.493239          -0.000000
          172              C      10.345903      12.826319       8.595658       0.101596      27.171839 0.32197472E+03  0.70726136E+04                                 7.991944                            6.058536       0.106773       2.048044                    0.999777      26.222348      74.593381       0.652233       0.427509      -1.049686       0.015426       0.037058       0.023743       0.046637       0.012514      -0.035290       0.017143       0.009274       0.005471      -0.044034       0.005719       0.038315              9.294885       9.257787      -2.176900       4.335132      10.690938      -1.818311       7.935930          -0.000000
          173              C       6.217268      12.475259       7.046281      -0.087267      67.642027 0.46161793E+03  0.10948692E+05                                13.844161                            7.203638       0.560112       2.143431                    0.999685      29.078372      82.287552       0.612596       0.421553      -1.067521       0.049191      -0.105297      -0.054205       0.128240       0.044161       0.011006      -0.070738       0.035578       0.093215      -0.097664       0.017815       0.079848             21.460055      14.234453     -11.724260      -6.462400      34.745904      14.630955      15.399809          -0.000001
          174              C       5.784696      13.434765       7.538350      -0.025795      75.165556 0.43553228E+03  0.10212398E+05                                14.730164                            7.047929       0.435468       2.108143                    0.999503      28.802445      81.864497       0.610752       0.427695      -1.060382      -0.062861       0.124401       0.069844       0.155902       0.027534       0.003981      -0.026513       0.075858       0.024407      -0.061070       0.017576       0.043495             23.663555      13.757873     -11.777515      -6.516834      40.392555      17.035075      16.840236           0.000000
          175              C       5.339326      14.620295       8.129199      -0.040010      86.148673 0.46843348E+03  0.11173508E+05                                15.967627                            7.278281       0.323201       2.060847                    0.999624      29.531585      84.357982       0.605513       0.424073      -1.063796       0.031418      -0.140804      -0.060785       0.156549       0.026795       0.005488      -0.026662       0.058468       0.021497      -0.054889       0.017827       0.037062             26.486307      13.795361     -12.337983      -7.045053      46.563830      19.999026      19.099729           0.000001
          176              C       5.006578      15.625908       8.674316      -0.077395      84.254520 0.48839264E+03  0.11757654E+05                                15.963792                            7.443530       0.379766       2.081258                    0.999883      29.607073      84.633085       0.598046       0.425422      -1.064226      -0.054747       0.100221       0.069647       0.133762       0.033849      -0.007280      -0.069522       0.064173       0.114571      -0.095647       0.011848       0.083799             27.087175      13.073291     -11.780565      -6.748544      48.654830      20.779361      19.533404           0.000000
          177              C       6.835412      11.363649       6.400555       0.120188      39.083599 0.39524085E+03  0.90576733E+04                                10.088068                            6.723497      -0.110839       1.986458                    0.999148      26.032060      73.471025       0.623148       0.428904      -1.058203      -0.009739       0.023515       0.015370       0.029733      -0.028716      -0.015918       0.015329      -0.040305       0.001327      -0.036895      -0.007977       0.044872             13.655565       9.288634      -6.075204      -3.799913      19.613903       4.684848      12.064157          -0.000001
          178              C       7.326855      11.492546       5.116420      -0.116865      33.915169 0.44855507E+03  0.10706280E+05                                 9.357357                            7.232817      -0.124501       1.942170                    0.998010      29.803314      88.418217       0.586750       0.437351      -1.043570       0.009666      -0.027081      -0.016073       0.032942       0.000225       0.011833      -0.005493      -0.001064      -0.013979      -0.014865       0.002842       0.012023             11.174023       7.928175      -3.960962      -2.963363      13.904082       2.599040      11.689811          -0.000000
          179              C       7.983392      10.465209       4.503620      -0.167303      34.607518 0.45131989E+03  0.10787123E+05                                 9.400820                            7.189359      -0.142521       1.927136                    0.998748      30.436453      90.312007       0.596702       0.429464      -1.048495      -0.021831       0.030776       0.002565       0.037819       0.015908      -0.003357       0.002392       0.037685       0.013513      -0.027277       0.004567       0.022710             11.223473       7.724225      -4.695614      -2.104457      15.907226       1.528913      10.038969           0.000001
          180              C       8.126730       9.241247       5.165809       0.186407      33.549839 0.38314396E+03  0.87022542E+04                                 9.175150                            6.611531      -0.019496       2.011162                    0.999340      25.539189      71.483522       0.630323       0.427832      -1.060109       0.022529      -0.043612      -0.024773       0.054984      -0.033872      -0.000064       0.028828      -0.021692      -0.015169      -0.042418      -0.006463       0.048881             11.506571       8.290241      -5.395143      -2.572472      15.223314       2.359892      11.006157          -0.000001
          181              C       7.630168       9.101516       6.427994      -0.179588      32.687542 0.41949119E+03  0.97863578E+04                                 8.867459                            6.834044       0.150197       2.018934                    0.999774      29.514468      84.857320       0.628845       0.417507      -1.062221      -0.012123       0.024568       0.029769       0.040457       0.008116       0.009120      -0.019857      -0.029559      -0.021882      -0.027049      -0.002379       0.029428             10.349974       8.068248      -4.146105      -3.097650      12.355937       1.835027      10.625738          -0.000001
          182              C       7.005625      10.134270       7.051769      -0.116374      32.581355 0.40470639E+03  0.93355612E+04                                 8.818757                            6.678665       0.296679       2.072270                    0.999731      28.591322      81.127117       0.642444       0.413305      -1.067371       0.022772      -0.023363      -0.015291       0.036031       0.006250      -0.013166      -0.004178      -0.000754       0.056785      -0.017453      -0.007714       0.025166             10.509469       7.822940      -4.122995      -2.390332      14.509755       1.131518       9.195712          -0.000000
          183              C       4.645674      16.866030       9.285286       0.143898      40.536174 0.36063459E+03  0.81099506E+04                                10.472752                            6.485005      -0.331207       1.927001                    0.998627      25.649543      72.658077       0.622832       0.437305      -1.048862      -0.003048      -0.039185      -0.010231       0.040613      -0.005878      -0.006632       0.016013      -0.037506      -0.015578      -0.019373      -0.010938       0.030311             15.488120       7.699169      -4.343718      -3.964875      25.473551       7.828959      13.291640          -0.000000
          184              C       4.808209      18.017607       8.656023      -0.119024      34.076969 0.40173242E+03  0.92924857E+04                                 9.263930                            6.731985       0.094611       2.009754                    0.999641      28.943374      83.482676       0.625937       0.423039      -1.056312      -0.006433       0.040831       0.019346       0.045638       0.000876      -0.008407       0.007696       0.021102       0.071238      -0.023903      -0.003422       0.027326             12.024339       6.447589      -2.688267      -2.397808      19.960315       4.074852       9.665114           0.000000
          185              C       4.536891      -1.350437       9.232238      -0.187287      34.558294 0.43278262E+03  0.10208324E+05                                 9.337842                            7.002226      -0.028967       1.964188                    0.999068      29.976521      87.579154       0.611206       0.424848      -1.054199       0.012678      -0.033973      -0.038759       0.053077       0.007664      -0.000785      -0.018125      -0.007919      -0.026723      -0.020914      -0.001162       0.022076             11.652460       6.701052      -3.146604      -2.827552      17.290063       4.439329      10.966265           0.000000
          186              C       4.104319      -1.309125      10.479788       0.200159      33.417852 0.36352391E+03  0.81850952E+04                                 9.296963                            6.515377      -0.120852       1.986318                    0.999590      25.434342      71.916467       0.621209       0.437902      -1.049292      -0.014591       0.046107       0.026855       0.055317      -0.017262       0.009417       0.032665      -0.051974      -0.044438      -0.042772      -0.008969       0.051741             12.326038       6.159775      -2.914740      -2.294600      19.575674       4.567499      11.242665          -0.000001
          187              C       3.911069      -2.478438      11.185880      -0.183083      34.617953 0.42790185E+03  0.10010864E+05                                 9.208346                            6.867846       0.210405       2.036320                    0.999805      29.506962      84.366139       0.633360       0.413360      -1.067148      -0.002525      -0.033919      -0.006445       0.034618       0.002801      -0.016731      -0.005137       0.015834       0.079271      -0.021774      -0.012457       0.034231             11.311132       5.756330      -1.425780      -2.092088      18.333125       2.891229       9.843941          -0.000000
          188              C       4.236138      16.925590      10.606007      -0.103185      34.332110 0.40540951E+03  0.94003633E+04                                 9.289828                            6.756510       0.116965       2.021894                    0.999523      28.827633      83.291563       0.625566       0.422262      -1.056636      -0.014827       0.020804       0.000171       0.025547      -0.001514      -0.000231      -0.014506      -0.011324      -0.022034      -0.015804      -0.001995       0.017799             11.614304       6.343773      -1.953307      -3.097714      16.783420       3.905380      11.715719          -0.000000
          189              C      10.646656       5.214244       5.562757       0.107516      26.228603 0.32196279E+03  0.70889494E+04                                 7.871291                            6.098640       0.026162       2.023767                    0.999585      26.377964      75.703776       0.642153       0.433203      -1.043760       0.000638       0.033012       0.028859       0.043853       0.016512      -0.031210       0.013954      -0.000253      -0.000198      -0.042245       0.010978       0.031267              9.070699       8.471315      -2.889811       3.525570      10.494477      -0.873094       8.246305           0.000000
          190              C       9.775112       5.991854       4.832885      -0.251417      34.065499 0.44677156E+03  0.10592771E+05                                 9.169150                            7.066010       0.166764       2.021655                    0.999589      30.286193      87.905647       0.616436       0.419077      -1.060772       0.006528      -0.022358      -0.003337       0.023530       0.020148       0.011285       0.010456      -0.002529       0.007226      -0.021455      -0.006688       0.028144             10.778817      10.401636      -4.382835       4.471687      12.527510      -1.569546       9.407306          -0.000001
          191              C       9.679127       7.308043       5.156663       0.244109      32.489475 0.34541572E+03  0.76709715E+04                                 9.091548                            6.331668       0.077298       2.049047                    0.999450      24.858407      69.577651       0.633683       0.435237      -1.051948      -0.025036       0.027568      -0.018770       0.041703      -0.022352       0.002672      -0.011602       0.009632       0.027321      -0.028912       0.004464       0.024448             11.866393      13.039575      -5.244206       6.088927      12.276645      -1.604342      10.282959          -0.000001
          192              C      10.473883       7.767062       6.159094      -0.244586      35.331968 0.45307895E+03  0.10795693E+05                                 9.410699                            7.131493       0.102890       2.004534                    0.999209      30.289716      88.552953       0.610676       0.420938      -1.058061       0.004149      -0.005136       0.008475       0.010743       0.012571      -0.013214       0.001588      -0.039241      -0.047915      -0.028817      -0.002581       0.031398             11.339514      12.565502      -3.277376       6.032564      11.031130      -1.126633      10.421911          -0.000000
          193              C      11.301914       6.938223       6.815795       0.107329      26.465358 0.32973795E+03  0.73102877E+04                                 7.976407                            6.228935      -0.008778       2.017594                    0.999084      26.403686      76.267101       0.626110       0.441255      -1.038012      -0.011448      -0.039479      -0.022589       0.046903       0.024805      -0.025459       0.003685       0.026073       0.028651      -0.039093       0.000332       0.038761              9.217842       8.582983      -2.270239       3.877230      10.302641      -0.756484       8.767904           0.000000
          194              C       8.581059       7.081449       0.980479       0.117040      25.989180 0.30799008E+03  0.66957376E+04                                 7.762114                            5.929739       0.131366       2.064101                    0.999747      25.791017      73.166104       0.658080       0.428120      -1.048526      -0.040428       0.009675       0.014209       0.043931       0.008160      -0.026341      -0.016863      -0.046270      -0.070412      -0.045334       0.001413       0.043922              8.875047       9.956876      -0.898339       1.918240       4.743942       1.733779      11.924321          -0.000000
          195              C       9.114736       7.373536       2.198762      -0.237138      35.317589 0.45167643E+03  0.10754862E+05                                 9.421804                            7.139113       0.083168       2.001334                    0.999171      30.200697      88.287094       0.607906       0.423148      -1.056585       0.005669      -0.004361      -0.017512       0.018916       0.008127       0.004791      -0.011347      -0.001191      -0.049372      -0.022660       0.005320       0.017340             10.998946      11.626323      -1.450747       2.052732       5.822958       2.432027      15.547557          -0.000000
          196              C       8.286705       7.835032       3.175583       0.242835      32.155417 0.35667145E+03  0.79823269E+04                                 9.024520                            6.451551      -0.000095       2.027317                    0.999377      24.938369      70.003646       0.625394       0.437614      -1.050827       0.015448       0.019939       0.039957       0.047252      -0.004779       0.022117       0.000819      -0.036115       0.055951      -0.036780       0.009169       0.027611             11.262438      11.691819      -1.417869       3.454408       6.008046       2.658229      16.087447          -0.000001
          197              C       6.958273       8.022944       2.846317      -0.241088      34.750295 0.44725563E+03  0.10614848E+05                                 9.275449                            7.068565       0.147151       2.015513                    0.999543      30.313865      88.239598       0.616042       0.418927      -1.060095      -0.004966       0.015794      -0.014162       0.021787      -0.000553      -0.029000      -0.005210      -0.004591      -0.010127      -0.031513       0.004031       0.027481             10.993065      12.642327      -0.856421       3.651690       6.019357       2.589064      14.317511          -0.000000
          198              C       6.541058       7.748530       1.591450       0.100323      26.971695 0.32729529E+03  0.72286086E+04                                 8.014545                            6.161086       0.089334       2.045775                    0.999572      26.296605      75.334266       0.637654       0.434917      -1.043799       0.044484      -0.000584      -0.017832       0.047929       0.005817      -0.007182      -0.018366      -0.030335      -0.116106      -0.043726       0.003364       0.040362              9.234759      10.171359      -0.623477       1.754856       5.286669       2.346477      12.246249           0.000000
          199              C       6.026578       0.192492      13.995612       0.102859      26.228402 0.31872263E+03  0.69824267E+04                                 7.811729                            6.032054       0.146433       2.064050                    0.999756      26.096987      74.102479       0.653076       0.428104      -1.049472      -0.033157       0.021594       0.009979       0.040807       0.004659      -0.020197      -0.023036      -0.011788      -0.075274      -0.041135       0.006490       0.034645              8.873234       8.428255      -0.691293       2.596352       6.110752       2.653630      12.080694           0.000001
          200              C       5.501860      -0.184404      12.786476      -0.247790      35.828841 0.47182254E+03  0.11358656E+05                                 9.513152                            7.290811       0.004830       1.963946                    0.999341      30.912100      90.887092       0.602218       0.422478      -1.056924       0.014356       0.001377       0.017183       0.022433      -0.013510      -0.023372       0.003422       0.001070      -0.028067      -0.027525      -0.001671       0.029196             11.025085      10.195330      -0.637675       4.158632       7.468255       3.558309      15.411670           0.000000
          201              C       4.284770       0.272667      12.356601       0.240784      32.222161 0.36141303E+03  0.81282877E+04                                 9.087564                            6.525337      -0.016663       2.019251                    0.999529      25.205955      71.303372       0.616421       0.441808      -1.046636      -0.016630      -0.003486      -0.043459       0.046663       0.005194       0.017569       0.004704      -0.028964       0.043742      -0.029138       0.005071       0.024067             11.197203       9.275188      -0.900997       3.959182       7.631018       3.989796      16.685402          -0.000000
          202              C       3.597518       1.065098      13.273057      -0.244637      33.432457 0.44434709E+03  0.10493599E+05                                 8.970789                            7.005717       0.229146       2.040618                    0.999694      30.027860      86.246320       0.626167       0.414204      -1.066653       0.000066       0.016451       0.009332       0.018913      -0.012208      -0.002357      -0.005838       0.039183      -0.062957      -0.024332      -0.009253       0.033585             10.307979       8.665637      -0.962893       2.332812       7.075166       3.569154      15.183135          -0.000000
          203              C       4.179827       1.372500      14.463900       0.098606      25.234738 0.31537665E+03  0.68900906E+04                                 7.583973                            5.991876       0.096582       2.045395                    0.999731      26.119827      74.035998       0.656725       0.426901      -1.050336       0.035750      -0.022710      -0.009496       0.043405       0.000400      -0.027062      -0.017872      -0.025914      -0.066540      -0.044082       0.010582       0.033500              8.495573       7.943432      -0.806801       2.016267       5.772401       2.222029      11.770887          -0.000000
          204              C       1.295158       1.394382       8.811510       0.108078      26.265605 0.31214657E+03  0.68000163E+04                                 7.792616                            5.956069       0.034297       2.026243                    0.999721      26.018528      73.573423       0.659724       0.426179      -1.051087       0.015665       0.033784       0.021952       0.043228       0.019432      -0.024654       0.018105       0.030999       0.040184      -0.044828       0.008967       0.035861              8.876289       8.421329      -1.904050       3.957145      10.477655      -1.875702       7.729882           0.000000
          205              C       1.992649       0.457876       9.534065      -0.251062      35.208695 0.45064589E+03  0.10655197E+05                                 9.227296                            7.001074       0.253096       2.042193                    0.999771      30.112480      85.890300       0.635119       0.407873      -1.073247      -0.012978       0.003579      -0.009288       0.016356       0.022885      -0.000238       0.004891      -0.033836      -0.062083      -0.022363      -0.016747       0.039110             10.779124      11.274456      -3.184592       5.389885      11.985717      -2.728437       9.077198          -0.000000
          206              C       3.030566       0.860728      10.386496       0.233380      32.942043 0.36105968E+03  0.80984812E+04                                 9.138410                            6.464110       0.016515       2.028877                    0.999528      25.123372      70.408077       0.629233       0.433980      -1.053904       0.026881      -0.028963       0.021107       0.044799      -0.020694       0.005858      -0.006023      -0.003809       0.030666      -0.025894       0.004119       0.021775             11.437965      10.786386      -4.196406       5.327300      14.263605      -2.911780       9.263905          -0.000001
          207              C       3.232775       2.235959      10.465154      -0.252481      37.751538 0.49287923E+03  0.11984391E+05                                 9.846294                            7.451470       0.029353       1.971860                    0.999083      31.066110      91.511191       0.596288       0.422449      -1.057948      -0.006127       0.014839      -0.006056       0.017159       0.013359       0.003318       0.004076       0.017197       0.011995      -0.018071       0.002175       0.015896             11.677864      10.906075      -3.188925       5.236381      14.634277      -2.836912       9.493240          -0.000000
          208              C       2.452097       3.072939       9.696868       0.101596      27.171839 0.32197471E+03  0.70726135E+04                                 7.991944                            6.058536       0.106773       2.048044                    0.999777      26.222348      74.593382       0.652233       0.427509      -1.049686      -0.015426      -0.037058      -0.023743       0.046637       0.012514      -0.035290       0.017143       0.009274       0.005471      -0.044034       0.005719       0.038315              9.294885       9.257787      -2.176900       4.335132      10.690938      -1.818311       7.935930          -0.000000
          209              C       0.181732      10.118388      16.192544      -0.087267      67.642027 0.46161793E+03  0.10948692E+05                                13.844161                            7.203638       0.560112       2.143431                    0.999685      29.078372      82.287551       0.612596       0.421553      -1.067521      -0.049191      -0.105297      -0.054205       0.128240      -0.044161      -0.011006      -0.070738       0.035578       0.093215      -0.097664       0.017815       0.079848             21.460055      14.234453      11.724260       6.462400      34.745903      14.630954      15.399809          -0.000001
          210              C       0.614304      11.077894      16.684613      -0.025795      75.165553 0.43553225E+03  0.10212398E+05                                14.730164                            7.047929       0.435468       2.108143                    0.999503      28.802444      81.864494       0.610752       0.427695      -1.060382       0.062861       0.124401       0.069844       0.155902      -0.027534      -0.003981      -0.026513       0.075858       0.024407      -0.061070       0.017576       0.043495             23.663554      13.757873      11.777515       6.516833      40.392554      17.035075      16.840235           0.000000
          211              C       1.059674      12.263424      17.275462      -0.040010      86.148681 0.46843351E+03  0.11173510E+05                                15.967628                            7.278281       0.323201       2.060847                    0.999624      29.531586      84.357988       0.605513       0.424073      -1.063796      -0.031418      -0.140804      -0.060785       0.156549      -0.026795      -0.005488      -0.026662       0.058468       0.021497      -0.054889       0.017827       0.037062             26.486309      13.795362      12.337984       7.045054      46.563833      19.999028      19.099731           0.000001
          212              C       1.392422      13.269037      17.820579      -0.077395      84.254523 0.48839266E+03  0.11757655E+05                                15.963792                            7.443531       0.379766       2.081258                    0.999883      29.607074      84.633088       0.598046       0.425422      -1.064226       0.054747       0.100221       0.069647       0.133762      -0.033849       0.007280      -0.069522       0.064173       0.114571      -0.095647       0.011848       0.083799             27.087175      13.073291      11.780565       6.748544      48.654830      20.779361      19.533404          -0.000000
          213              C      12.361588       9.006778      15.546818       0.120188      39.083599 0.39524085E+03  0.90576733E+04                                10.088068                            6.723497      -0.110839       1.986458                    0.999148      26.032060      73.471027       0.623148       0.428904      -1.058203       0.009739       0.023515       0.015370       0.029733       0.028716       0.015918       0.015329      -0.040305       0.001327      -0.036895      -0.007977       0.044872             13.655565       9.288635       6.075204       3.799913      19.613904       4.684848      12.064157          -0.000001
          214              C      11.870145       9.135675      14.262683      -0.116865      33.915169 0.44855506E+03  0.10706280E+05                                 9.357357                            7.232817      -0.124501       1.942170                    0.998010      29.803315      88.418218       0.586750       0.437351      -1.043570      -0.009666      -0.027081      -0.016073       0.032942      -0.000225      -0.011833      -0.005493      -0.001064      -0.013979      -0.014865       0.002842       0.012023             11.174023       7.928175       3.960962       2.963363      13.904082       2.599040      11.689811           0.000000
          215              C      11.213608       8.108338      13.649883      -0.167303      34.607519 0.45131991E+03  0.10787123E+05                                 9.400820                            7.189359      -0.142521       1.927136                    0.998748      30.436454      90.312009       0.596702       0.429464      -1.048495       0.021831       0.030776       0.002565       0.037819      -0.015908       0.003357       0.002392       0.037685       0.013513      -0.027277       0.004567       0.022710             11.223473       7.724225       4.695614       2.104457      15.907226       1.528913      10.038969           0.000000
          216              C      11.070270       6.884376      14.312072       0.186407      33.549839 0.38314396E+03  0.87022541E+04                                 9.175150                            6.611531      -0.019496       2.011162                    0.999340      25.539189      71.483522       0.630323       0.427832      -1.060109      -0.022529      -0.043612      -0.024773       0.054984       0.033872       0.000064       0.028828      -0.021692      -0.015169      -0.042418      -0.006463       0.048881             11.506571       8.290241       5.395143       2.572472      15.223314       2.359892      11.006157          -0.000001
          217              C      11.566832       6.744645      15.574257      -0.179588      32.687542 0.41949119E+03  0.97863579E+04                                 8.867459                            6.834044       0.150197       2.018934                    0.999774      29.514468      84.857321       0.628845       0.417507      -1.062221       0.012123       0.024568       0.029769       0.040457      -0.008116      -0.009120      -0.019857      -0.029559      -0.021882      -0.027049      -0.002379       0.029428             10.349974       8.068248       4.146105       3.097650      12.355937       1.835027      10.625738          -0.000001
          218              C      12.191375       7.777399      16.198032      -0.116374      32.581355 0.40470639E+03  0.93355611E+04                                 8.818757                            6.678665       0.296679       2.072270                    0.999731      28.591322      81.127118       0.642444       0.413305      -1.067371      -0.022772      -0.023363      -0.015291       0.036031      -0.006250       0.013166      -0.004178      -0.000754       0.056785      -0.017453      -0.007714       0.025166             10.509469       7.822940       4.122995       2.390332      14.509755       1.131518       9.195712          -0.000000
          219              C       1.753326      19.222901       0.139023       0.143898      40.536174 0.36063459E+03  0.81099506E+04                                10.472752                            6.485005      -0.331207       1.927001                    0.998627      25.649543      72.658076       0.622832       0.437305      -1.048862       0.003048      -0.039185      -0.010231       0.040613       0.005878       0.006632       0.016013      -0.037506      -0.015578      -0.019373      -0.010938       0.030311             15.488120       7.699169       4.343717       3.964875      25.473551       7.828959      13.291639          -0.000000
          220              C       1.590791      15.660736      17.802286      -0.119024      34.076969 0.40173242E+03  0.92924855E+04                                 9.263930                            6.731985       0.094611       2.009754                    0.999641      28.943374      83.482675       0.625937       0.423039      -1.056312       0.006433       0.040831       0.019346       0.045638      -0.000876       0.008407       0.007696       0.021102       0.071238      -0.023903      -0.003422       0.027326             12.024339       6.447589       2.688267       2.397808      19.960314       4.074852       9.665113           0.000000
          221              C       1.862109       1.006434       0.085975      -0.187287      34.558294 0.43278262E+03  0.10208324E+05                                 9.337842                            7.002226      -0.028967       1.964188                    0.999068      29.976521      87.579154       0.611206       0.424848      -1.054199      -0.012678      -0.033973      -0.038759       0.053077      -0.007664       0.000785      -0.018125      -0.007919      -0.026723      -0.020914      -0.001162       0.022076             11.652460       6.701052       3.146604       2.827552      17.290063       4.439328      10.966265           0.000000
          222              C       2.294681       1.047746       1.333525       0.200159      33.417852 0.36352391E+03  0.81850953E+04                                 9.296963                            6.515377      -0.120852       1.986318                    0.999590      25.434342      71.916466       0.621209       0.437902      -1.049292       0.014591       0.046107       0.026855       0.055317       0.017262      -0.009417       0.032665      -0.051974      -0.044438      -0.042772      -0.008969       0.051741             12.326037       6.159775       2.914740       2.294600      19.575673       4.567499      11.242664          -0.000001
          223              C       2.487931      -0.121567       2.039617      -0.183083      34.617954 0.42790187E+03  0.10010865E+05                                 9.208346                            6.867845       0.210405       2.036320                    0.999805      29.506963      84.366138       0.633360       0.413360      -1.067149       0.002525      -0.033919      -0.006445       0.034618      -0.002801       0.016731      -0.005137       0.015834       0.079271      -0.021774      -0.012457       0.034231             11.311131       5.756330       1.425780       2.092087      18.333123       2.891229       9.843940          -0.000000
          224              C       2.162862      19.282461       1.459744      -0.103185      34.332111 0.40540952E+03  0.94003637E+04                                 9.289829                            6.756511       0.116965       2.021894                    0.999523      28.827634      83.291565       0.625566       0.422262      -1.056636       0.014827       0.020804       0.000171       0.025547       0.001514       0.000231      -0.014506      -0.011324      -0.022034      -0.015804      -0.001995       0.017799             11.614304       6.343773       1.953307       3.097715      16.783420       3.905381      11.715720           0.000000
          225              C       8.550344       2.857373      14.709020       0.107516      26.228600 0.32196274E+03  0.70889480E+04                                 7.871290                            6.098639       0.026162       2.023767                    0.999585      26.377962      75.703767       0.642153       0.433203      -1.043760      -0.000638       0.033012       0.028859       0.043853      -0.016512       0.031210       0.013954      -0.000253      -0.000198      -0.042245       0.010978       0.031267              9.070698       8.471314       2.889810      -3.525569      10.494477      -0.873093       8.246304          -0.000000
          226              C       9.421888       3.634983      13.979148      -0.251417      34.065493 0.44677147E+03  0.10592769E+05                                 9.169149                            7.066008       0.166764       2.021655                    0.999589      30.286190      87.905630       0.616436       0.419077      -1.060772      -0.006528      -0.022358      -0.003337       0.023530      -0.020148      -0.011285       0.010455      -0.002529       0.007226      -0.021456      -0.006688       0.028144             10.778815      10.401634       4.382834      -4.471686      12.527507      -1.569546       9.407304          -0.000001
          227              C       9.517873       4.951172      14.302926       0.244109      32.489475 0.34541572E+03  0.76709716E+04                                 9.091548                            6.331668       0.077298       2.049047                    0.999450      24.858407      69.577650       0.633683       0.435237      -1.051948       0.025036       0.027568      -0.018770       0.041703       0.022352      -0.002672      -0.011602       0.009632       0.027321      -0.028912       0.004464       0.024448             11.866393      13.039575       5.244206      -6.088927      12.276645      -1.604342      10.282958          -0.000001
          228              C       8.723117       5.410191      15.305357      -0.244586      35.331968 0.45307895E+03  0.10795693E+05                                 9.410699                            7.131493       0.102890       2.004534                    0.999209      30.289716      88.552952       0.610676       0.420938      -1.058061      -0.004149      -0.005136       0.008475       0.010743      -0.012571       0.013214       0.001588      -0.039241      -0.047915      -0.028817      -0.002581       0.031398             11.339514      12.565502       3.277376      -6.032564      11.031130      -1.126633      10.421910          -0.000000
          229              C       7.895086       4.581352      15.962058       0.107329      26.465357 0.32973794E+03  0.73102872E+04                                 7.976407                            6.228935      -0.008778       2.017594                    0.999084      26.403685      76.267098       0.626110       0.441255      -1.038012       0.011448      -0.039479      -0.022589       0.046903      -0.024805       0.025459       0.003685       0.026073       0.028651      -0.039093       0.000332       0.038761              9.217842       8.582983       2.270240      -3.877230      10.302641      -0.756485       8.767903           0.000000
          230              C      10.615941       4.724578      10.126742       0.117040      25.989180 0.30799007E+03  0.66957374E+04                                 7.762114                            5.929739       0.131366       2.064101                    0.999747      25.791017      73.166104       0.658080       0.428120      -1.048526       0.040428       0.009675       0.014209       0.043931      -0.008160       0.026341      -0.016863      -0.046270      -0.070412      -0.045334       0.001413       0.043922              8.875047       9.956876       0.898339      -1.918240       4.743942       1.733779      11.924321          -0.000000
          231              C      10.082264       5.016665      11.345025      -0.237138      35.317587 0.45167640E+03  0.10754861E+05                                 9.421804                            7.139113       0.083168       2.001334                    0.999171      30.200696      88.287092       0.607906       0.423148      -1.056585      -0.005669      -0.004361      -0.017512       0.018916      -0.008127      -0.004791      -0.011347      -0.001191      -0.049372      -0.022660       0.005320       0.017340             10.998946      11.626323       1.450747      -2.052732       5.822958       2.432027      15.547556          -0.000000
          232              C      10.910295       5.478161      12.321846       0.242835      32.155417 0.35667145E+03  0.79823269E+04                                 9.024520                            6.451551      -0.000095       2.027317                    0.999377      24.938369      70.003647       0.625394       0.437614      -1.050827      -0.015448       0.019939       0.039957       0.047252       0.004779      -0.022117       0.000819      -0.036115       0.055951      -0.036780       0.009169       0.027611             11.262438      11.691820       1.417869      -3.454409       6.008046       2.658229      16.087447          -0.000001
          233              C      12.238727       5.666073      11.992580      -0.241088      34.750296 0.44725564E+03  0.10614848E+05                                 9.275450                            7.068565       0.147151       2.015513                    0.999543      30.313866      88.239602       0.616042       0.418927      -1.060095       0.004966       0.015794      -0.014162       0.021787       0.000553       0.029000      -0.005210      -0.004590      -0.010127      -0.031513       0.004031       0.027481             10.993066      12.642328       0.856421      -3.651691       6.019358       2.589064      14.317512          -0.000000
          234              C      12.655942       5.391659      10.737713       0.100323      26.971697 0.32729531E+03  0.72286094E+04                                 8.014545                            6.161086       0.089334       2.045775                    0.999572      26.296606      75.334271       0.637654       0.434917      -1.043799      -0.044484      -0.000584      -0.017832       0.047929      -0.005817       0.007182      -0.018366      -0.030335      -0.116107      -0.043726       0.003364       0.040362              9.234759      10.171359       0.623477      -1.754856       5.286669       2.346477      12.246249           0.000000
          235              C       0.372422       2.549363       4.849349       0.102859      26.228400 0.31872261E+03  0.69824261E+04                                 7.811729                            6.032054       0.146433       2.064050                    0.999756      26.096986      74.102473       0.653076       0.428104      -1.049472       0.033157       0.021594       0.009979       0.040807      -0.004659       0.020197      -0.023036      -0.011788      -0.075274      -0.041135       0.006490       0.034645              8.873233       8.428254       0.691293      -2.596351       6.110752       2.653630      12.080694           0.000001
          236              C       0.897140       2.172467       3.640213      -0.247790      35.828840 0.47182253E+03  0.11358656E+05                                 9.513151                            7.290811       0.004830       1.963946                    0.999341      30.912099      90.887088       0.602218       0.422478      -1.056924      -0.014355       0.001377       0.017183       0.022433       0.013510       0.023372       0.003422       0.001070      -0.028067      -0.027525      -0.001671       0.029196             11.025084      10.195329       0.637675      -4.158631       7.468255       3.558309      15.411669           0.000000
          237              C       2.114230       2.629538       3.210338       0.240784      32.222159 0.36141302E+03  0.81282872E+04                                 9.087564                            6.525337      -0.016663       2.019251                    0.999529      25.205954      71.303366       0.616421       0.441808      -1.046636       0.016630      -0.003486      -0.043459       0.046663      -0.005194      -0.017569       0.004704      -0.028964       0.043742      -0.029138       0.005071       0.024067             11.197202       9.275187       0.900997      -3.959182       7.631017       3.989796      16.685400          -0.000000
          238              C       2.801482       3.421969       4.126794      -0.244637      33.432451 0.44434699E+03  0.10493596E+05                                 8.970787                            7.005716       0.229146       2.040618                    0.999694      30.027857      86.246305       0.626167       0.414204      -1.066653      -0.000066       0.016451       0.009332       0.018913       0.012207       0.002357      -0.005838       0.039183      -0.062957      -0.024332      -0.009253       0.033585             10.307978       8.665636       0.962892      -2.332812       7.075165       3.569153      15.183133          -0.000000
          239              C       2.219173       3.729371       5.317637       0.098606      25.234742 0.31537672E+03  0.68900925E+04                                 7.583974                            5.991877       0.096582       2.045395                    0.999731      26.119830      74.036010       0.656725       0.426901      -1.050336      -0.035750      -0.022710      -0.009496       0.043405      -0.000400       0.027061      -0.017872      -0.025914      -0.066540      -0.044082       0.010582       0.033500              8.495574       7.943433       0.806801      -2.016267       5.772401       2.222029      11.770889          -0.000000
          240              C       5.103842      -0.962489      17.957773       0.108078      26.265606 0.31214659E+03  0.68000170E+04                                 7.792616                            5.956069       0.034297       2.026243                    0.999721      26.018529      73.573426       0.659724       0.426179      -1.051087      -0.015665       0.033784       0.021952       0.043228      -0.019432       0.024654       0.018105       0.030999       0.040184      -0.044828       0.008967       0.035861              8.876289       8.421329       1.904050      -3.957145      10.477655      -1.875702       7.729882          -0.000000
          241              C       4.406351       2.814747       0.387802      -0.251062      35.208692 0.45064585E+03  0.10655196E+05                                 9.227295                            7.001074       0.253096       2.042193                    0.999771      30.112479      85.890292       0.635119       0.407873      -1.073247       0.012978       0.003579      -0.009288       0.016356      -0.022885       0.000238       0.004891      -0.033836      -0.062083      -0.022363      -0.016747       0.039110             10.779122      11.274455       3.184591      -5.389884      11.985715      -2.728436       9.077197          -0.000000
          242              C       3.368434       3.217599       1.240233       0.233380      32.942041 0.36105966E+03  0.80984806E+04                                 9.138409                            6.464109       0.016515       2.028877                    0.999528      25.123371      70.408072       0.629233       0.433980      -1.053904      -0.026881      -0.028963       0.021107       0.044799       0.020694      -0.005858      -0.006023      -0.003809       0.030666      -0.025894       0.004119       0.021775             11.437964      10.786385       4.196406      -5.327300      14.263604      -2.911779       9.263904          -0.000001
          243              C       3.166225       4.592830       1.318891      -0.252481      37.751536 0.49287920E+03  0.11984390E+05                                 9.846293                            7.451470       0.029353       1.971861                    0.999083      31.066109      91.511186       0.596288       0.422449      -1.057948       0.006127       0.014839      -0.006056       0.017159      -0.013359      -0.003318       0.004076       0.017197       0.011995      -0.018071       0.002175       0.015896             11.677863      10.906075       3.188925      -5.236381      14.634276      -2.836912       9.493240          -0.000000
          244              C       3.946903       5.429810       0.550605       0.101596      27.171840 0.32197474E+03  0.70726141E+04                                 7.991944                            6.058536       0.106773       2.048044                    0.999777      26.222349      74.593385       0.652233       0.427509      -1.049686       0.015426      -0.037058      -0.023743       0.046637      -0.012514       0.035290       0.017143       0.009274       0.005471      -0.044034       0.005719       0.038315              9.294886       9.257788       2.176900      -4.335132      10.690938      -1.818311       7.935931          -0.000000
          245              N       2.379148      10.100279       4.671911      -0.174796      44.578723 0.43145425E+03  0.99047028E+04                                10.413537                            6.598314      -0.037927       2.048011                    0.998308      25.491566      67.413205       0.705078       0.378410      -1.114127      -0.018611       0.006838      -0.008601       0.021612       0.071836      -0.038702       0.036916      -0.036865       0.113535      -0.112000       0.050817       0.061184             14.287140      13.656808       6.816199      -4.676755      13.726584       1.165692      15.478028          -0.000001
          246              N       5.016816      12.616079       2.612173      -0.222338      35.104702 0.51938129E+03  0.12594273E+05                                 9.109424                            7.501506      -0.172303       1.978605                    0.996804      27.917831      77.986123       0.621695       0.406295      -1.085357      -0.089453      -0.084388       0.060433       0.137023      -0.042351       0.016031       0.045637      -0.033653       0.006399      -0.069959       0.007607       0.062352             10.329057       8.710129       2.177396      -3.506135      11.945662      -0.365902      10.331381          -0.000001
          247              N       0.922736      11.003258       8.495049      -0.212006      35.625488 0.50247827E+03  0.12075686E+05                                 9.192111                            7.375512      -0.095575       2.007124                    0.997042      27.554178      76.453431       0.627788       0.405974      -1.086322       0.047178      -0.030465      -0.132016       0.143465       0.021475       0.039763      -0.009405       0.019731      -0.189471      -0.079080       0.016530       0.062550             10.507497      12.527698       0.875863      -1.347390       5.942711       1.988503      13.052083          -0.000000
          248              N      10.169291      13.600908      16.340713      -0.159768      43.800153 0.41707750E+03  0.95354608E+04                                10.393638                            6.549155      -0.166836       2.011175                    0.997922      25.503692      68.274649       0.694698       0.385643      -1.104031       0.012901       0.001882       0.010750       0.016898       0.045399      -0.046681       0.027777      -0.085700       0.062843      -0.097471       0.041555       0.055916             14.156236       9.575230       4.316527      -4.248619      17.186849       2.861379      15.706628          -0.000001
          249              N      11.779279      12.566174      12.588916      -0.222335      34.692955 0.52010472E+03  0.12599054E+05                                 9.016953                            7.497705      -0.103392       2.001277                    0.996663      27.813776      77.311844       0.623824       0.405319      -1.087488      -0.056792       0.038865       0.123918       0.141744       0.031901       0.036417      -0.012739       0.017285      -0.178742      -0.076909       0.010049       0.066861             10.038257       9.916228       1.161673      -1.914963       7.262941       2.199566      12.935602          -0.000001
          250              N       7.883568      15.568145       0.243291      -0.214666      35.231400 0.49904494E+03  0.11973074E+05                                 9.111381                            7.340972      -0.138675       1.990944                    0.997296      27.611097      76.556293       0.630436       0.404948      -1.086970       0.070615       0.093217      -0.077246       0.140153      -0.048412       0.020614       0.046765       0.008900      -0.028419      -0.078759       0.019617       0.059141             10.358460       9.856531       1.537643      -4.316512      11.993149      -1.148856       9.225701          -0.000001
          251              N       4.019852       7.743408      13.818174      -0.174796      44.578724 0.43145427E+03  0.99047036E+04                                10.413537                            6.598314      -0.037927       2.048011                    0.998308      25.491567      67.413206       0.705078       0.378410      -1.114127       0.018611       0.006838      -0.008601       0.021612      -0.071836       0.038702       0.036916      -0.036865       0.113535      -0.112000       0.050817       0.061184             14.287140      13.656808      -6.816199       4.676755      13.726584       1.165692      15.478028          -0.000001
          252              N       1.382184      10.259208      11.758436      -0.222338      35.104702 0.51938128E+03  0.12594273E+05                                 9.109424                            7.501506      -0.172303       1.978605                    0.996804      27.917831      77.986124       0.621695       0.406295      -1.085357       0.089453      -0.084388       0.060433       0.137023       0.042351      -0.016031       0.045637      -0.033653       0.006399      -0.069959       0.007607       0.062352             10.329057       8.710129      -2.177396       3.506135      11.945662      -0.365902      10.331381          -0.000001
          253              N       5.476264       8.646387      17.641312      -0.212006      35.625488 0.50247827E+03  0.12075686E+05                                 9.192110                            7.375512      -0.095575       2.007124                    0.997042      27.554178      76.453430       0.627788       0.405974      -1.086322      -0.047178      -0.030465      -0.132016       0.143465      -0.021475      -0.039763      -0.009405       0.019731      -0.189471      -0.079080       0.016530       0.062550             10.507497      12.527698      -0.875863       1.347390       5.942711       1.988503      13.052083          -0.000000
          254              N       9.027709      15.957779       7.194450      -0.159768      43.800150 0.41707747E+03  0.95354600E+04                                10.393638                            6.549155      -0.166836       2.011175                    0.997922      25.503691      68.274645       0.694698       0.385643      -1.104031      -0.012901       0.001882       0.010750       0.016898      -0.045399       0.046681       0.027777      -0.085700       0.062843      -0.097471       0.041555       0.055916             14.156235       9.575230      -4.316527       4.248619      17.186847       2.861379      15.706627          -0.000001
          255              N       7.417721      14.923045       3.442653      -0.222335      34.692954 0.52010471E+03  0.12599054E+05                                 9.016953                            7.497705      -0.103392       2.001277                    0.996663      27.813776      77.311843       0.623824       0.405319      -1.087488       0.056792       0.038865       0.123918       0.141744      -0.031901      -0.036417      -0.012739       0.017285      -0.178742      -0.076909       0.010049       0.066861             10.038257       9.916228      -1.161673       1.914962       7.262941       2.199566      12.935601          -0.000001
          256              N      11.313432      13.211274       9.389554      -0.214666      35.231397 0.49904487E+03  0.11973072E+05                                 9.111381                            7.340972      -0.138675       1.990944                    0.997296      27.611095      76.556287       0.630436       0.404948      -1.086970      -0.070615       0.093217      -0.077246       0.140153       0.048412      -0.020614       0.046765       0.008900      -0.028419      -0.078759       0.019617       0.059141             10.358460       9.856530      -1.537642       4.316512      11.993149      -1.148855       9.225700          -0.000001
          257              N       8.778148       8.155850       4.474352      -0.174796      44.578726 0.43145428E+03  0.99047038E+04                                10.413537                            6.598314      -0.037927       2.048011                    0.998308      25.491567      67.413208       0.705078       0.378410      -1.114127      -0.018611      -0.006838       0.008601       0.021612      -0.071836       0.038702       0.036916      -0.036865       0.113535      -0.112000       0.050817       0.061184             14.287141      13.656808      -6.816200       4.676755      13.726585       1.165692      15.478029          -0.000001
          258              N      11.415816       5.640050       6.534090      -0.222338      35.104704 0.51938131E+03  0.12594274E+05                                 9.109425                            7.501506      -0.172303       1.978605                    0.996804      27.917832      77.986127       0.621695       0.406295      -1.085357      -0.089453       0.084388      -0.060433       0.137023       0.042351      -0.016031       0.045637      -0.033653       0.006399      -0.069959       0.007607       0.062352             10.329058       8.710130      -2.177396       3.506135      11.945662      -0.365902      10.331382          -0.000001
          259              N       7.321736       7.252871       0.651214      -0.212006      35.625489 0.50247827E+03  0.12075686E+05                                 9.192111                            7.375512      -0.095575       2.007124                    0.997042      27.554178      76.453433       0.627788       0.405974      -1.086322       0.047178       0.030465       0.132016       0.143465      -0.021475      -0.039763      -0.009405       0.019731      -0.189471      -0.079080       0.016530       0.062550             10.507498      12.527698      -0.875863       1.347390       5.942711       1.988503      13.052083          -0.000000
          260              N       3.770291      -0.058521      11.098076      -0.159768      43.800151 0.41707747E+03  0.95354599E+04                                10.393638                            6.549155      -0.166836       2.011175                    0.997922      25.503691      68.274646       0.694698       0.385643      -1.104031       0.012901      -0.001882      -0.010750       0.016898      -0.045399       0.046681       0.027777      -0.085700       0.062843      -0.097471       0.041555       0.055916             14.156235       9.575230      -4.316527       4.248619      17.186849       2.861379      15.706627          -0.000001
          261              N       5.380279       0.976213      14.849873      -0.222335      34.692953 0.52010468E+03  0.12599053E+05                                 9.016953                            7.497705      -0.103392       2.001277                    0.996663      27.813775      77.311840       0.623824       0.405319      -1.087488      -0.056792      -0.038865      -0.123918       0.141744      -0.031901      -0.036417      -0.012739       0.017285      -0.178742      -0.076909       0.010049       0.066861             10.038256       9.916227      -1.161673       1.914962       7.262941       2.199566      12.935601          -0.000001
          262              N       1.484568       2.687984       8.902972      -0.214666      35.231401 0.49904494E+03  0.11973075E+05                                 9.111382                            7.340973      -0.138675       1.990944                    0.997296      27.611097      76.556296       0.630436       0.404948      -1.086970       0.070615      -0.093217       0.077246       0.140153       0.048412      -0.020614       0.046765       0.008900      -0.028419      -0.078759       0.019617       0.059141             10.358461       9.856531      -1.537643       4.316513      11.993150      -1.148856       9.225701          -0.000001
          263              N      10.418852       5.798979      13.620615      -0.174796      44.578726 0.43145428E+03  0.99047038E+04                                10.413537                            6.598314      -0.037927       2.048011                    0.998308      25.491567      67.413208       0.705078       0.378410      -1.114127       0.018611      -0.006838       0.008601       0.021612       0.071836      -0.038702       0.036916      -0.036865       0.113535      -0.112000       0.050817       0.061184             14.287141      13.656808       6.816200      -4.676755      13.726585       1.165692      15.478029          -0.000001
          264              N       7.781184       3.283179      15.680353      -0.222338      35.104703 0.51938129E+03  0.12594273E+05                                 9.109424                            7.501506      -0.172302       1.978605                    0.996804      27.917831      77.986123       0.621695       0.406295      -1.085357       0.089453       0.084388      -0.060433       0.137023      -0.042351       0.016031       0.045637      -0.033653       0.006399      -0.069959       0.007607       0.062352             10.329057       8.710129       2.177396      -3.506135      11.945662      -0.365902      10.331381          -0.000001
          265              N      11.875264       4.896000       9.797477      -0.212006      35.625489 0.50247827E+03  0.12075686E+05                                 9.192111                            7.375512      -0.095575       2.007124                    0.997042      27.554178      76.453432       0.627788       0.405974      -1.086322      -0.047178       0.030465       0.132016       0.143465       0.021475       0.039763      -0.009405       0.019731      -0.189471      -0.079080       0.016530       0.062550             10.507497      12.527698       0.875863      -1.347390       5.942711       1.988503      13.052083          -0.000000
          266              N       2.628709       2.298350       1.951813      -0.159768      43.800147 0.41707744E+03  0.95354590E+04                                10.393637                            6.549154      -0.166836       2.011175                    0.997922      25.503690      68.274641       0.694698       0.385643      -1.104031      -0.012901      -0.001882      -0.010750       0.016898       0.045399      -0.046681       0.027777      -0.085700       0.062843      -0.097471       0.041555       0.055916             14.156234       9.575229       4.316527      -4.248619      17.186847       2.861379      15.706626          -0.000001
          267              N       1.018721       3.333084       5.703610      -0.222335      34.692953 0.52010468E+03  0.12599053E+05                                 9.016953                            7.497705      -0.103392       2.001277                    0.996663      27.813775      77.311841       0.623823       0.405319      -1.087488       0.056793      -0.038865      -0.123918       0.141744       0.031901       0.036417      -0.012739       0.017285      -0.178742      -0.076909       0.010049       0.066861             10.038257       9.916227       1.161673      -1.914962       7.262941       2.199566      12.935602          -0.000001
          268              N       4.914432       0.331113      18.049235      -0.214666      35.231398 0.49904490E+03  0.11973073E+05                                 9.111381                            7.340972      -0.138674       1.990944                    0.997296      27.611096      76.556289       0.630436       0.404948      -1.086970      -0.070615      -0.093217       0.077246       0.140153      -0.048412       0.020614       0.046765       0.008900      -0.028419      -0.078759       0.019617       0.059141             10.358460       9.856530       1.537642      -4.316512      11.993149      -1.148855       9.225700          -0.000001
          269             Cl       4.580404      15.931097       1.584133      -0.653788     162.634385 0.50914565E+04  0.20675083E+06                                20.236650                           19.412817       1.194429       1.990874                    0.999704      81.105118     244.910551       0.543419       0.277566      -1.261427      -0.044496       0.026207      -0.033258       0.061423      -0.103967       0.030352      -0.007967       0.017503      -0.207273      -0.085892      -0.056641       0.142533             20.603107      22.230677      -4.487984       2.269554      21.262957      -1.960575      18.315688           0.000002
          270             Cl       8.207357      12.186274       1.195599      -0.627389     149.235331 0.46169764E+04  0.18290970E+06                                19.021703                           18.426667       1.558260       2.103313                    0.999803      78.871716     235.057636       0.560609       0.275783      -1.263766      -0.001328      -0.047775       0.007870       0.048437      -0.067819       0.004120      -0.020250      -0.125086      -0.002277      -0.092088      -0.004733       0.096821             19.814738      17.266333      -1.379709      -0.484589      20.031229      -2.407777      22.146653           0.000003
          271             Cl       1.818596      13.574226      10.730396      -0.653788     162.634407 0.50914574E+04  0.20675087E+06                                20.236652                           19.412820       1.194429       1.990874                    0.999704      81.105119     244.910562       0.543419       0.277566      -1.261427       0.044496       0.026207      -0.033258       0.061423       0.103967      -0.030352      -0.007966       0.017503      -0.207273      -0.085892      -0.056641       0.142533             20.603110      22.230679       4.487985      -2.269554      21.262960      -1.960576      18.315690           0.000002
          272             Cl      10.989643       9.829403      10.341862      -0.627388     149.235315 0.46169757E+04  0.18290967E+06                                19.021701                           18.426665       1.558260       2.103313                    0.999803      78.871714     235.057624       0.560609       0.275783      -1.263766       0.001328      -0.047775       0.007870       0.048437       0.067819      -0.004120      -0.020250      -0.125086      -0.002277      -0.092088      -0.004733       0.096821             19.814736      17.266331       1.379709       0.484589      20.031227      -2.407776      22.146651           0.000003
          273             Cl      10.979404       2.325032       7.562130      -0.653788     162.634380 0.50914564E+04  0.20675082E+06                                20.236649                           19.412817       1.194429       1.990874                    0.999704      81.105118     244.910551       0.543419       0.277566      -1.261427      -0.044496      -0.026207       0.033258       0.061423       0.103967      -0.030352      -0.007966       0.017503      -0.207273      -0.085892      -0.056641       0.142533             20.603107      22.230676       4.487983      -2.269553      21.262956      -1.960575      18.315688           0.000002
          274             Cl       1.808357       6.069855       7.950664      -0.627388     149.235294 0.46169749E+04  0.18290963E+06                                19.021700                           18.426664       1.558261       2.103313                    0.999803      78.871710     235.057606       0.560609       0.275783      -1.263766      -0.001328       0.047775      -0.007870       0.048437       0.067819      -0.004120      -0.020250      -0.125086      -0.002277      -0.092088      -0.004733       0.096821             19.814734      17.266330       1.379708       0.484589      20.031225      -2.407776      22.146648           0.000003
          275             Cl       8.217596      -0.031839      16.708393      -0.653788     162.634402 0.50914572E+04  0.20675086E+06                                20.236651                           19.412819       1.194429       1.990874                    0.999704      81.105120     244.910563       0.543419       0.277566      -1.261427       0.044496      -0.026207       0.033258       0.061423      -0.103967       0.030352      -0.007966       0.017503      -0.207274      -0.085892      -0.056641       0.142533             20.603109      22.230678      -4.487984       2.269554      21.262959      -1.960575      18.315690           0.000002
          276             Cl       4.590643       3.712984      17.096927      -0.627389     149.235313 0.46169757E+04  0.18290966E+06                                19.021702                           18.426665       1.558260       2.103313                    0.999803      78.871713     235.057621       0.560609       0.275783      -1.263766       0.001328       0.047775      -0.007870       0.048437      -0.067819       0.004120      -0.020250      -0.125086      -0.002277      -0.092088      -0.004733       0.096821             19.814736      17.266331      -1.379709      -0.484589      20.031227      -2.407777      22.146651           0.000003

******************************************************
Auxiliary information for the entire system
The total spin magnetic moment of the unit cell is   -0.000015
The total net atomic charge of the unit cell is   0.000005
Accuracy of reproducing the electrostatic potential in the unit cell:
  The inner radius (bohr) =    5.0000
  The outer radius (bohr) =   12.0000
  Valid grid points have density less than (e/(bohr^3)) =    0.0001
  The number of valid grid points were=       195580
  The rms potential error without charges in kcal/mol is=      4.74341
  The rms potential error with partial charges in kcal/mol is=      0.53200
  The RRMSE value at monopole order=      0.11216
  The rms potential error with partial charges and cloud penetration in kcal/mol is=      0.54200
  The RRMSE value at monopole order with cloud penetration is=      0.11426
  The rms potential error with partial charges and atomic dipoles in kcal/mol is=      0.27794
  The RRMSE value at dipole order=      0.05859
  The rms potential error with partial charges, atomic dipoles and cloud penetration in kcal/mol is=      0.27182
  The RRMSE value at dipole order with cloud penetration=      0.05730

******************************************************
The electron densities and ab initio electrostatic potential were computed in VASP using the PBE functional and
projector augmented wave method. See the main text of the journal article for a description of computational details.
The atomic charges, dipoles, and quadrupoles were computed with the DDEC6 method as described in
(a) T. A. Manz and N. Gabaldon Limas, RSC Adv. 6 (2016) 47771-47801 DOI: 10.1039/c6ra04656h
(b) N. Gabaldon Limas and T. A. Manz, RSC Adv. 8 (2018) 2678-2707 DOI: 10.1039/c7ra11829e.
For each atom in the material, the electron cloud parameters were fit to the spherically averaged atom-in-material
electron density using radial positions for which this density was between 10^-4 and 10^-2 electrons per cubic bohr.
The polarizabilities, dispersion coefficients, and quantum Drude oscillator (QDO) parameters were fit using the MCLF method.
The magnetic structure of the system was optimized in VASP from the default ferromagnetic initial guess using spin polarization.
The atomic spin moments (ASMs) were computed on this optimized magnetic structure using the DDEC6 partition as inputs
to the method of T. A. Manz and D. S. Sholl, J. Chem. Theory Comput. 7 (2011) 4146-4164 DOI: 10.1021/ct200539n.
The RMSE and RRMSE were computed using a uniform grid with Ewald summation.
