# Supplementary material for: A collection of forcefield precursors for metal–organic frameworks
Source: RSC Adv. 2019 Nov 13;9(63):36492–507. doi: 10.1039/c9ra07327b (PMC9075174; doi:10.1039/c9ra07327b)
Supplement: RA-009-C9RA07327B-s4674 [file RA-009-C9RA07327B-s4674.xyz]

  260
jmolscript: load "" {1 1 1} spacegroup "x,y,z" unitcell [{      8.019100     0.000000     0.000000 }, {      0.000000    17.305000     0.000000 }, {      0.000000     0.000000    23.303400 }]
La     5.108327    15.517567    18.232813     1.955184
La     6.920323     1.787433     6.581113     1.955184
La     2.910773     6.865067    16.722287     1.955181
La     1.098777    10.439933     5.070587     1.955181
La     2.910773     1.787433     5.070587     1.955183
La     1.098777    15.517567    16.722287     1.955187
La     5.108327    10.439933     6.581113     1.955185
La     6.920323     6.865067    18.232813     1.955176
Cu     0.000000     0.000000    11.651700     0.742341
Cu     4.009550     0.000000     0.000000     0.742366
Cu     0.000000     8.652500     0.000000     0.742364
Cu     4.009550     8.652500    11.651700     0.742364
H      2.989520    14.396029    11.472264     0.114581
H      4.929341    13.113729    11.416336     0.111230
H      6.518726    13.402722    13.061556     0.112432
H      6.393628     2.818985    15.415199     0.145898
H      6.267729     1.194045    13.779300     0.101498
H      2.001567     1.749535    12.837843     0.094772
H      2.175582     3.481766    14.338582     0.139583
H      1.020030     2.908971    23.123964     0.114583
H      7.099309     4.191271    23.068036     0.111231
H      5.509924     3.902277     1.409856     0.112433
H      5.635022    14.486016     3.763499     0.145899
H      5.760921    16.110955     2.127600     0.101499
H      2.007983    15.555465     1.186143     0.094772
H      1.833968    13.823234     2.686882     0.139584
H      5.029580     5.743529     0.179436     0.114579
H      3.089759     4.461229     0.235364     0.111227
H      1.500374     4.750223    21.893544     0.112429
H      1.625472    11.471485    19.539901     0.145895
H      1.751371     9.846545    21.175800     0.101498
H      6.017533    10.402036    22.117257     0.094770
H      5.843518    12.134266    20.616518     0.139579
H      6.999070    11.561471    11.831136     0.114580
H      0.919791    12.843771    11.887064     0.111230
H      2.509176    12.554778    10.241844     0.112430
H      2.384078     5.833516     7.888201     0.145898
H      2.258179     7.458455     9.524100     0.101498
H      6.011117     6.902965    10.465557     0.094771
H      6.185132     5.170734     8.964818     0.139581
H      5.029580     2.908971    11.831136     0.114581
H      3.089759     4.191271    11.887064     0.111230
H      1.500374     3.902277    10.241844     0.112432
H      1.625472    14.486016     7.888201     0.145897
H      1.751371    16.110955     9.524100     0.101498
H      6.017533    15.555465    10.465557     0.094772
H      5.843518    13.823234     8.964818     0.139582
H      6.999070    14.396029     0.179436     0.114582
H      0.919791    13.113729     0.235364     0.111231
H      2.509176    13.402722    21.893544     0.112433
H      2.384078     2.818985    19.539901     0.145898
H      2.258179     1.194045    21.175800     0.101498
H      6.011117     1.749535    22.117257     0.094771
H      6.185132     3.481766    20.616518     0.139583
H      2.989520    11.561471    23.123964     0.114581
H      4.929341    12.843771    23.068036     0.111228
H      6.518726    12.554778     1.409856     0.112430
H      6.393628     5.833516     3.763499     0.145895
H      6.267729     7.458455     2.127600     0.101498
H      2.001567     6.902965     1.186143     0.094771
H      2.175582     5.170734     2.686882     0.139580
H      1.020030     5.743529    11.472264     0.114580
H      7.099309     4.461229    11.416336     0.111229
H      5.509924     4.750223    13.061556     0.112430
H      5.635022    11.471485    15.415199     0.145899
H      5.760921     9.846545    13.779300     0.101498
H      2.007983    10.402036    12.837843     0.094771
H      1.833968    12.134266    14.338582     0.139582
C      6.621371    14.876762    15.173776     0.595041
C      4.071297    16.658139    15.198944     0.612952
C      2.082560    16.102649    13.229340     0.634205
C      5.542802    14.810657    14.129551    -0.064059
C      4.368004    15.568616    14.185945    -0.046462
C      3.408118    15.386568    13.181335    -0.053346
C      3.626237    14.489477    12.142936    -0.085520
C      4.790610    13.729787    12.100757    -0.095067
C      5.735260    13.902491    13.089287    -0.105545
C      0.445060     4.445828    16.078414     0.620385
C      0.291093     3.343153    15.055395     0.021710
C      7.133791     2.636590    14.882017    -0.136544
C      7.068035     1.652628    13.905372     0.090365
C      1.255791     1.993363    13.337701     0.072649
C      1.374474     3.016262    14.256088    -0.129724
C      5.407279     2.428238     3.522076     0.595041
C      7.957353     0.646861     3.547244     0.612952
C      1.926990     1.202351     1.577640     0.634209
C      6.485848     2.494343     2.477851    -0.064058
C      7.660646     1.736384     2.534245    -0.046461
C      0.601433     1.918432     1.529635    -0.053352
C      0.383313     2.815523     0.491236    -0.085518
C      7.238040     3.575213     0.449057    -0.095066
C      6.293390     3.402509     1.437587    -0.105544
C      3.564490    12.859172     4.426714     0.620386
C      3.718457    13.961847     3.403695     0.021711
C      4.894859    14.668410     3.230317    -0.136543
C      4.960615    15.652373     2.253672     0.090370
C      2.753759    15.311637     1.686001     0.072653
C      2.635076    14.288739     2.604388    -0.129724
C      1.397729     6.224262    19.781324     0.595040
C      3.947803     8.005639    19.756156     0.612951
C      5.936540     7.450149    21.725760     0.634208
C      2.476298     6.158157    20.825549    -0.064060
C      3.651096     6.916116    20.769155    -0.046461
C      4.610982     6.734068    21.773765    -0.053355
C      4.392863     5.836977    22.812164    -0.085521
C      3.228490     5.077287    22.854343    -0.095069
C      2.283840     5.249991    21.865813    -0.105546
C      7.574040    13.098328    18.876686     0.620386
C      7.728007    11.995653    19.899705     0.021708
C      0.885309    11.289090    20.073083    -0.136543
C      0.951065    10.305127    21.049728     0.090370
C      6.763309    10.645863    21.617399     0.072652
C      6.644626    11.668762    20.699012    -0.129725
C      2.611821    11.080738     8.129624     0.595040
C      0.061747     9.299361     8.104456     0.612951
C      6.092110     9.854851    10.074060     0.634209
C      1.533252    11.146843     9.173849    -0.064059
C      0.358454    10.388884     9.117455    -0.046461
C      7.417668    10.570932    10.122065    -0.053353
C      7.635787    11.468024    11.160464    -0.085521
C      0.781060    12.227713    11.202643    -0.095068
C      1.725710    12.055009    10.214113    -0.105545
C      4.454610     4.206672     7.224986     0.620385
C      4.300643     5.309347     8.248005     0.021710
C      3.124241     6.015910     8.421383    -0.136544
C      3.058485     6.999873     9.398028     0.090370
C      5.265341     6.659137     9.965699     0.072653
C      5.384024     5.636238     9.047312    -0.129724
C      1.397729     2.428238     8.129624     0.595041
C      3.947803     0.646861     8.104456     0.612952
C      5.936540     1.202351    10.074060     0.634205
C      2.476298     2.494343     9.173849    -0.064059
C      3.651096     1.736384     9.117455    -0.046462
C      4.610982     1.918432    10.122065    -0.053347
C      4.392863     2.815523    11.160464    -0.085521
C      3.228490     3.575213    11.202643    -0.095067
C      2.283840     3.402509    10.214113    -0.105545
C      7.574040    12.859172     7.224986     0.620385
C      7.728007    13.961847     8.248005     0.021710
C      0.885309    14.668410     8.421383    -0.136544
C      0.951065    15.652373     9.398028     0.090365
C      6.763309    15.311637     9.965699     0.072649
C      6.644626    14.288739     9.047312    -0.129725
C      2.611821    14.876762    19.781324     0.595041
C      0.061747    16.658139    19.756156     0.612951
C      6.092110    16.102649    21.725760     0.634210
C      1.533252    14.810657    20.825549    -0.064058
C      0.358454    15.568616    20.769155    -0.046460
C      7.417668    15.386568    21.773765    -0.053352
C      7.635787    14.489477    22.812164    -0.085518
C      0.781060    13.729787    22.854343    -0.095066
C      1.725710    13.902491    21.865813    -0.105544
C      4.454610     4.445828    18.876686     0.620385
C      4.300643     3.343153    19.899705     0.021711
C      3.124241     2.636590    20.073083    -0.136543
C      3.058485     1.652628    21.049728     0.090369
C      5.265341     1.993363    21.617399     0.072652
C      5.384024     3.016262    20.699012    -0.129724
C      6.621371    11.080738     3.522076     0.595041
C      4.071297     9.299361     3.547244     0.612951
C      2.082560     9.854851     1.577640     0.634209
C      5.542802    11.146843     2.477851    -0.064059
C      4.368004    10.388884     2.534245    -0.046460
C      3.408118    10.570932     1.529635    -0.053354
C      3.626237    11.468024     0.491236    -0.085520
C      4.790610    12.227713     0.449057    -0.095068
C      5.735260    12.055009     1.437587    -0.105545
C      0.445060     4.206672     4.426714     0.620385
C      0.291093     5.309347     3.403695     0.021708
C      7.133791     6.015910     3.230317    -0.136544
C      7.068035     6.999873     2.253672     0.090369
C      1.255791     6.659137     1.686001     0.072652
C      1.374474     5.636238     2.604388    -0.129725
C      5.407279     6.224262    15.173776     0.595040
C      7.957353     8.005639    15.198944     0.612951
C      1.926990     7.450149    13.229340     0.634209
C      6.485848     6.158157    14.129551    -0.064059
C      7.660646     6.916116    14.185945    -0.046461
C      0.601433     6.734068    13.181335    -0.053353
C      0.383313     5.836977    12.142936    -0.085521
C      7.238040     5.077287    12.100757    -0.095068
C      6.293390     5.249991    13.089287    -0.105545
C      3.564490    13.098328    16.078414     0.620386
C      3.718457    11.995653    15.055395     0.021711
C      4.894859    11.289090    14.882017    -0.136543
C      4.960615    10.305127    13.905372     0.090371
C      2.753759    10.645863    13.337701     0.072653
C      2.635076    11.668762    14.256088    -0.129724
N      0.101843     1.340445    13.139855    -0.219025
N      3.907707    15.964555     1.488155    -0.219032
N      7.917257     9.992945    21.815245    -0.219031
N      4.111393     7.312055    10.163545    -0.219031
N      7.917257    15.964555    10.163545    -0.219024
N      4.111393     1.340445    21.815245    -0.219032
N      0.101843     7.312055     1.488155    -0.219031
N      3.907707     9.992945    13.139855    -0.219031
O      6.512311    15.724188    16.133410    -0.692507
O      7.614135    14.136108    15.079863    -0.545397
O      3.615010    16.297503    16.343374    -0.754926
O      4.236491     0.511190    14.821195    -0.504777
O      1.475514    16.209940    14.295937    -0.620624
O      1.678398    16.512950    12.100290    -0.534341
O      1.588584     4.944212    16.156247    -0.612134
O      7.476207     4.785698    16.767029    -0.593652
O      5.516339     1.580812     4.481710    -0.692507
O      4.414515     3.168892     3.428163    -0.545396
O      0.394540     1.007497     4.691674    -0.754928
O      7.792159    16.793810     3.169495    -0.504779
O      2.534036     1.095060     2.644237    -0.620624
O      2.331152     0.792050     0.448590    -0.534347
O      2.420966    12.360788     4.504547    -0.612134
O      4.552443    12.519302     5.115329    -0.593653
O      1.506789     7.071688    18.821690    -0.692506
O      0.404965     5.483608    19.875237    -0.545401
O      4.404090     7.645003    18.611726    -0.754928
O      3.782609     9.163690    20.133905    -0.504781
O      6.543586     7.557440    20.659163    -0.620623
O      6.340702     7.860450    22.854810    -0.534347
O      6.430516    13.596712    18.798853    -0.612136
O      0.542893    13.438198    18.188071    -0.593655
O      2.502761    10.233312     7.169990    -0.692506
O      3.604585    11.821392     8.223537    -0.545399
O      7.624560     9.659997     6.960026    -0.754926
O      0.226941     8.141310     8.482205    -0.504777
O      5.485064     9.747560     9.007463    -0.620624
O      5.687948     9.444550    11.203110    -0.534346
O      5.598134     3.708288     7.147153    -0.612135
O      3.466657     3.866802     6.536371    -0.593653
O      1.506789     1.580812     7.169990    -0.692507
O      0.404965     3.168892     8.223537    -0.545398
O      4.404090     1.007497     6.960026    -0.754926
O      3.782609    16.793810     8.482205    -0.504778
O      6.543586     1.095060     9.007463    -0.620624
O      6.340702     0.792050    11.203110    -0.534341
O      6.430516    12.360788     7.147153    -0.612135
O      0.542893    12.519302     6.536371    -0.593653
O      2.502761    15.724188    18.821690    -0.692506
O      3.604585    14.136108    19.875237    -0.545395
O      7.624560    16.297503    18.611726    -0.754928
O      0.226941     0.511190    20.133905    -0.504777
O      5.485064    16.209940    20.659163    -0.620623
O      5.687948    16.512950    22.854810    -0.534348
O      5.598134     4.944212    18.798853    -0.612134
O      3.466657     4.785698    18.188071    -0.593653
O      6.512311    10.233312     4.481710    -0.692506
O      7.614135    11.821392     3.428163    -0.545400
O      3.615010     9.659997     4.691674    -0.754928
O      4.236491     8.141310     3.169495    -0.504777
O      1.475514     9.747560     2.644237    -0.620624
O      1.678398     9.444550     0.448590    -0.534345
O      1.588584     3.708288     4.504547    -0.612136
O      7.476207     3.866802     5.115329    -0.593655
O      5.516339     7.071688    16.133410    -0.692505
O      4.414515     5.483608    15.079863    -0.545399
O      0.394540     7.645003    16.343374    -0.754925
O      7.792159     9.163690    14.821195    -0.504779
O      2.534036     7.557440    14.295937    -0.620624
O      2.331152     7.860450    12.100290    -0.534347
O      2.420966    13.596712    16.156247    -0.612135
O      4.552443    13.438198    16.767029    -0.593652

The following XYZ coordinates are in angstroms. Other properties are in atomic units.
The sperically averaged electron density of each atom fit to a function of the form exp(a - br)
eigen_1, eigen_2 and eigen_3 are the three eigenvalues of traceless quadrupole moment tensor
  atom number  atomic symbol              X              Y              Z     net charge C6 coefficient C8 coefficient C10 coefficient fluctuating dipole atomic polarizability isotropic forcefield polarizability              a              b squared Pearson coefficient          <r^3>          <r^4>         wp_QDO          m_QDO          q_QDO       dipole_x       dipole_y       dipole_z         dipole            Qxy            Qxz            Qyz     Q(x^2-y^2)  Q(3z^2 - R^2)        eigen_1        eigen_2        eigen_3 static polarizability      alpha(xx)      alpha(xy)      alpha(xz)      alpha(yy)      alpha(yz)      alpha(zz) atomic spin moment
            1             La       5.108327      15.517567      18.232813       1.955184     213.504469 0.60109362E+04  0.24709527E+06                                25.514744                           22.683616       1.424821       2.044033                    0.999382     103.272032     285.161215       0.464163       0.321006      -1.252515       0.025885       0.008184      -0.009327       0.028706       0.001308      -0.040792       0.007538      -0.318433      -0.176296      -0.148454      -0.040375       0.188829             27.919442      30.653691       0.468500       3.565045      17.626952       2.319023      35.477682           0.000013
            2             La       6.920323       1.787433       6.581113       1.955184     213.504538 0.60109375E+04  0.24709534E+06                                25.514751                           22.683619       1.424822       2.044033                    0.999382     103.272030     285.161223       0.464162       0.321006      -1.252515      -0.025883      -0.008184      -0.009327       0.028704       0.001306       0.040794      -0.007539      -0.318433      -0.176299      -0.148454      -0.040375       0.188829             27.919454      30.653696       0.468501      -3.565044      17.626959      -2.319036      35.477708          -0.000035
            3             La       2.910773       6.865067      16.722287       1.955181     213.504767 0.60109478E+04  0.24709588E+06                                25.514775                           22.683644       1.424813       2.044030                    0.999382     103.272098     285.161541       0.464162       0.321007      -1.252515      -0.025884       0.008185       0.009327       0.028705      -0.001308      -0.040792      -0.007538      -0.318436      -0.176298      -0.148455      -0.040376       0.188830             27.919471      30.653724      -0.468498       3.565041      17.626995      -2.319031      35.477694           0.000023
            4             La       1.098777      10.439933       5.070587       1.955181     213.504665 0.60109442E+04  0.24709569E+06                                25.514766                           22.683637       1.424814       2.044031                    0.999382     103.272070     285.161431       0.464162       0.321007      -1.252515       0.025884      -0.008185       0.009326       0.028705      -0.001307       0.040792       0.007539      -0.318435      -0.176301      -0.148454      -0.040376       0.188831             27.919461      30.653704      -0.468503      -3.565038      17.626989       2.319036      35.477690          -0.000025
            5             La       2.910773       1.787433       5.070587       1.955183     213.504750 0.60109461E+04  0.24709579E+06                                25.514772                           22.683640       1.424814       2.044031                    0.999382     103.272070     285.161429       0.464162       0.321007      -1.252515      -0.025885      -0.008184       0.009327       0.028706       0.001308      -0.040792       0.007539      -0.318433      -0.176296      -0.148454      -0.040375       0.188828             27.919474      30.653732       0.468501       3.565053      17.626972       2.319027      35.477719           0.000009
            6             La       1.098777      15.517567      16.722287       1.955187     213.504054 0.60109200E+04  0.24709442E+06                                25.514703                           22.683578       1.424833       2.044036                    0.999382     103.271960     285.160843       0.464163       0.321006      -1.252516       0.025883       0.008184       0.009327       0.028704       0.001306       0.040794      -0.007539      -0.318432      -0.176300      -0.148454      -0.040375       0.188829             27.919401      30.653631       0.468501      -3.565035      17.626928      -2.319031      35.477642          -0.000031
            7             La       5.108327      10.439933       6.581113       1.955185     213.504115 0.60109243E+04  0.24709465E+06                                25.514711                           22.683589       1.424826       2.044034                    0.999382     103.271994     285.161005       0.464163       0.321006      -1.252516       0.025884      -0.008184      -0.009327       0.028705      -0.001307      -0.040792      -0.007538      -0.318434      -0.176298      -0.148454      -0.040376       0.188830             27.919399      30.653640      -0.468495       3.565030      17.626954      -2.319024      35.477603           0.000021
            8             La       6.920323       6.865067      18.232813       1.955176     213.505609 0.60109786E+04  0.24709750E+06                                25.514857                           22.683717       1.424795       2.044025                    0.999382     103.272224     285.162216       0.464161       0.321007      -1.252515      -0.025884       0.008186      -0.009326       0.028705      -0.001307       0.040793       0.007539      -0.318438      -0.176302      -0.148456      -0.040377       0.188832             27.919563      30.653826      -0.468506      -3.565051      17.627048       2.319046      35.477815          -0.000022
            9             Cu       0.000000       0.000000      11.651700       0.742341      64.840717 0.10340905E+04  0.28204232E+05                                13.863927                           11.041439       1.285952       2.316920                    0.996066      42.337465     104.950006       0.507956       0.442104      -1.122280       0.000000       0.000000      -0.000000       0.000000      -0.019287      -0.029860      -0.049366       0.168313      -0.204609      -0.114672      -0.009067       0.123739             16.424453      15.663256      -4.215208       6.175197      16.746683       2.574672      16.863420          -0.741631
           10             Cu       4.009550       0.000000       0.000000       0.742366      64.838254 0.10340454E+04  0.28202636E+05                                13.863454                           11.041092       1.286105       2.316975                    0.996066      42.337094     104.947699       0.507973       0.442095      -1.122288       0.000000       0.000000       0.000000       0.000000      -0.019281       0.029864       0.049369       0.168313      -0.204615      -0.114675      -0.009066       0.123741             16.423862      15.662704      -4.215043      -6.174933      16.746095      -2.574588      16.862789           0.742029
           11             Cu       0.000000       8.652500       0.000000       0.742364      64.838140 0.10340442E+04  0.28202596E+05                                13.863441                           11.041090       1.286091       2.316971                    0.996066      42.337056     104.947594       0.507972       0.442095      -1.122287       0.000000      -0.000000      -0.000000       0.000001       0.019279      -0.029866       0.049371       0.168312      -0.204615      -0.114677      -0.009064       0.123740             16.423840      15.662676       4.215035       6.174915      16.746084      -2.574582      16.862759          -0.742211
           12             Cu       4.009550       8.652500      11.651700       0.742364      64.838298 0.10340468E+04  0.28202686E+05                                13.863465                           11.041105       1.286093       2.316971                    0.996066      42.337096     104.947752       0.507972       0.442096      -1.122287       0.000000      -0.000000       0.000000       0.000000       0.019280       0.029865      -0.049370       0.168312      -0.204616      -0.114676      -0.009064       0.123740             16.423873      15.662712       4.215049      -6.174932      16.746120       2.574584      16.862785           0.742031
           13              H       2.989520      14.396029      11.472264       0.114581       0.912581 0.63999461E+01  0.60142214E+02                                 1.622476                            1.530715      -0.999776       2.409532                    0.997292       3.546814      10.105451       0.474744       1.372915      -0.688222      -0.024286      -0.002156      -0.031808       0.040078      -0.001205       0.004175       0.007334       0.011511       0.018018      -0.012287       0.001714       0.010573              1.661770       1.831214       0.059376       0.474958       1.427737       0.103954       1.726358          -0.000063
           14              H       4.929341      13.113729      11.416336       0.111230       0.904174 0.63670550E+01  0.59309493E+02                                 1.567136                            1.493999      -0.751047       2.521936                    0.999610       3.399067       9.408620       0.500181       1.314599      -0.700969       0.004026      -0.026557      -0.030307       0.040497      -0.007780       0.006683       0.011793      -0.003474       0.011388      -0.017647       0.003871       0.013776              1.587846       1.417365      -0.097509      -0.108998       1.640792       0.359166       1.705381          -0.000013
           15              H       6.518726      13.402722      13.061556       0.112432       0.941999 0.68406905E+01  0.65530519E+02                                 1.670084                            1.593016      -1.176117       2.323206                    0.995142       3.689707      10.702966       0.459612       1.391142      -0.684206       0.033824      -0.022125      -0.000011       0.040418      -0.012800      -0.001474       0.004657       0.006189      -0.019236      -0.011602      -0.005476       0.017078              1.700851       1.996457      -0.402619      -0.072123       1.645618       0.110091       1.460477          -0.000012
           16              H       6.393628       2.818985      15.415199       0.145898       0.954181 0.70142243E+01  0.66969229E+02                                 1.637684                            1.581442      -0.935967       2.462048                    0.998748       3.309222       9.287519       0.479791       1.337083      -0.697683      -0.033159       0.008877       0.023590       0.041651      -0.000526      -0.008691       0.004781       0.019548       0.001078      -0.012250      -0.002917       0.015166              1.636857       1.807032      -0.073358      -0.347240       1.467612       0.127076       1.635927          -0.000454
           17              H       6.267729       1.194045      13.779300       0.101498       1.035999 0.73016924E+01  0.71078709E+02                                 1.768116                            1.634892      -1.271677       2.266888                    0.994977       3.857499      11.270667       0.458357       1.372732      -0.686660      -0.040614      -0.019681      -0.004436       0.045349       0.000768      -0.001287       0.008801       0.002199      -0.017115      -0.011678       0.004094       0.007584              1.830264       2.217889       0.554789       0.095486       1.783997       0.058792       1.488906          -0.000732
           18              H       2.001567       1.749535      12.837843       0.094772       1.022266 0.74994986E+01  0.73552448E+02                                 1.761412                            1.665508      -1.271148       2.270369                    0.994016       3.867356      11.371428       0.450245       1.387051      -0.684334       0.042348      -0.014011      -0.016586       0.047590      -0.000922      -0.005959       0.011879       0.019551      -0.018061      -0.018676       0.003125       0.015551              1.792500       2.046455      -0.186042      -0.462087       1.620415       0.126627       1.710630          -0.000638
           19              H       2.175582       3.481766      14.338582       0.139583       0.910716 0.65649205E+01  0.61999870E+02                                 1.615512                            1.549886      -1.019558       2.416075                    0.997789       3.420519       9.725500       0.472654       1.372149      -0.689277       0.036990       0.018321       0.007177       0.041898       0.006046      -0.003790       0.002245       0.019749      -0.025046      -0.011300      -0.004837       0.016137              1.631745       1.910914       0.340952       0.027785       1.586354       0.102168       1.397967          -0.000441
           20              H       1.020030       2.908971      23.123964       0.114583       0.912578 0.63999169E+01  0.60141848E+02                                 1.622470                            1.530709      -0.999766       2.409537                    0.997292       3.546800      10.105391       0.474746       1.372911      -0.688222       0.024286       0.002156      -0.031808       0.040078      -0.001205      -0.004175      -0.007334       0.011510       0.018017      -0.012287       0.001714       0.010573              1.661764       1.831207       0.059376      -0.474955       1.427732      -0.103953       1.726352           0.000060
           21              H       7.099309       4.191271      23.068036       0.111231       0.904174 0.63670494E+01  0.59309427E+02                                 1.567136                            1.493998      -0.751048       2.521935                    0.999610       3.399065       9.408613       0.500181       1.314599      -0.700969      -0.004026       0.026557      -0.030307       0.040497      -0.007780      -0.006683      -0.011793      -0.003474       0.011389      -0.017647       0.003871       0.013776              1.587845       1.417364      -0.097509       0.108998       1.640791      -0.359165       1.705380           0.000012
           22              H       5.509924       3.902277       1.409856       0.112433       0.941995 0.68406576E+01  0.65530134E+02                                 1.670081                            1.593013      -1.176118       2.323207                    0.995142       3.689699      10.702942       0.459612       1.391144      -0.684205      -0.033824       0.022125      -0.000011       0.040418      -0.012801       0.001474      -0.004657       0.006189      -0.019236      -0.011602      -0.005476       0.017078              1.700848       1.996454      -0.402617       0.072123       1.645614      -0.110091       1.460475           0.000010
           23              H       5.635022      14.486016       3.763499       0.145899       0.954175 0.70141702E+01  0.66968584E+02                                 1.637678                            1.581437      -0.935967       2.462049                    0.998748       3.309208       9.287471       0.479792       1.337084      -0.697683       0.033159      -0.008877       0.023591       0.041651      -0.000526       0.008691      -0.004780       0.019548       0.001078      -0.012250      -0.002917       0.015166              1.636851       1.807026      -0.073357       0.347238       1.467606      -0.127075       1.635921           0.000447
           24              H       5.760921      16.110955       2.127600       0.101499       1.035995 0.73016548E+01  0.71078222E+02                                 1.768109                            1.634886      -1.271665       2.266894                    0.994977       3.857483      11.270596       0.458359       1.372729      -0.686661       0.040615       0.019681      -0.004436       0.045349       0.000768       0.001287      -0.008801       0.002199      -0.017115      -0.011678       0.004094       0.007584              1.830256       2.217881       0.554786      -0.095485       1.783988      -0.058792       1.488900           0.000731
           25              H       2.007983      15.555465       1.186143       0.094772       1.022262 0.74994589E+01  0.73551949E+02                                 1.761407                            1.665503      -1.271140       2.270374                    0.994016       3.867342      11.371372       0.450246       1.387050      -0.684335      -0.042349       0.014011      -0.016586       0.047590      -0.000922       0.005958      -0.011879       0.019551      -0.018061      -0.018676       0.003125       0.015552              1.792495       2.046449      -0.186041       0.462085       1.620410      -0.126627       1.710625           0.000637
           26              H       1.833968      13.823234       2.686882       0.139584       0.910713 0.65648973E+01  0.61999603E+02                                 1.615510                            1.549884      -1.019559       2.416075                    0.997789       3.420512       9.725480       0.472654       1.372151      -0.689277      -0.036990      -0.018321       0.007177       0.041898       0.006046       0.003790      -0.002245       0.019749      -0.025046      -0.011300      -0.004837       0.016137              1.631743       1.910911       0.340952      -0.027785       1.586353      -0.102168       1.397965           0.000437
           27              H       5.029580       5.743529       0.179436       0.114579       0.912579 0.63999286E+01  0.60141982E+02                                 1.622472                            1.530711      -0.999766       2.409537                    0.997292       3.546803      10.105400       0.474745       1.372912      -0.688222       0.024285      -0.002155       0.031809       0.040078       0.001205       0.004175      -0.007334       0.011510       0.018017      -0.012287       0.001714       0.010573              1.661766       1.831209      -0.059376       0.474957       1.427734      -0.103953       1.726355          -0.000061
           28              H       3.089759       4.461229       0.235364       0.111227       0.904178 0.63670925E+01  0.59309934E+02                                 1.567142                            1.494004      -0.751049       2.521934                    0.999610       3.399079       9.408663       0.500180       1.314600      -0.700969      -0.004026      -0.026557       0.030307       0.040497       0.007780       0.006683      -0.011793      -0.003474       0.011388      -0.017647       0.003872       0.013776              1.587852       1.417369       0.097509      -0.108999       1.640798      -0.359168       1.705388          -0.000013
           29              H       1.500374       4.750223      21.893544       0.112429       0.942001 0.68407085E+01  0.65530745E+02                                 1.670088                            1.593019      -1.176123       2.323203                    0.995142       3.689715      10.702999       0.459611       1.391144      -0.684205      -0.033824      -0.022125       0.000011       0.040418       0.012800      -0.001474      -0.004657       0.006188      -0.019236      -0.011602      -0.005476       0.017078              1.700855       1.996463       0.402620      -0.072123       1.645621      -0.110092       1.460480          -0.000011
           30              H       1.625472      11.471485      19.539901       0.145895       0.954175 0.70141686E+01  0.66968559E+02                                 1.637678                            1.581437      -0.935968       2.462049                    0.998748       3.309205       9.287459       0.479791       1.337085      -0.697682       0.033159       0.008877      -0.023591       0.041652       0.000526      -0.008691      -0.004780       0.019548       0.001078      -0.012250      -0.002917       0.015166              1.636851       1.807027       0.073357      -0.347239       1.467607      -0.127076       1.635921          -0.000451
           31              H       1.751371       9.846545      21.175800       0.101498       1.035989 0.73016024E+01  0.71077585E+02                                 1.768103                            1.634881      -1.271663       2.266896                    0.994977       3.857467      11.270539       0.458360       1.372730      -0.686660       0.040615      -0.019681       0.004436       0.045350      -0.000768      -0.001286      -0.008801       0.002200      -0.017115      -0.011678       0.004094       0.007584              1.830250       2.217872      -0.554783       0.095485       1.783983      -0.058791       1.488895          -0.000732
           32              H       6.017533      10.402036      22.117257       0.094770       1.022255 0.74993949E+01  0.73551164E+02                                 1.761401                            1.665497      -1.271135       2.270377                    0.994016       3.867324      11.371307       0.450246       1.387053      -0.684334      -0.042349      -0.014011       0.016586       0.047591       0.000922      -0.005959      -0.011879       0.019552      -0.018061      -0.018676       0.003125       0.015552              1.792488       2.046441       0.186040      -0.462083       1.620404      -0.126626       1.710619          -0.000637
           33              H       5.843518      12.134266      20.616518       0.139579       0.910714 0.65649035E+01  0.61999679E+02                                 1.615513                            1.549886      -1.019562       2.416074                    0.997789       3.420514       9.725489       0.472653       1.372153      -0.689277      -0.036991       0.018320      -0.007177       0.041898      -0.006046      -0.003790      -0.002245       0.019749      -0.025046      -0.011300      -0.004837       0.016137              1.631746       1.910915      -0.340952       0.027785       1.586355      -0.102168       1.397967          -0.000438
           34              H       6.999070      11.561471      11.831136       0.114580       0.912579 0.63999282E+01  0.60141982E+02                                 1.622472                            1.530711      -0.999767       2.409536                    0.997292       3.546804      10.105405       0.474745       1.372912      -0.688222      -0.024285       0.002156       0.031808       0.040078       0.001205      -0.004175       0.007334       0.011510       0.018017      -0.012287       0.001714       0.010573              1.661766       1.831210      -0.059376      -0.474957       1.427734       0.103953       1.726354           0.000060
           35              H       0.919791      12.843771      11.887064       0.111230       0.904175 0.63670573E+01  0.59309502E+02                                 1.567135                            1.493998      -0.751040       2.521938                    0.999610       3.399065       9.408605       0.500182       1.314596      -0.700970       0.004026       0.026557       0.030307       0.040497       0.007780      -0.006683       0.011793      -0.003474       0.011388      -0.017647       0.003871       0.013776              1.587845       1.417364       0.097509       0.108998       1.640791       0.359165       1.705379           0.000011
           36              H       2.509176      12.554778      10.241844       0.112430       0.941998 0.68406766E+01  0.65530360E+02                                 1.670084                            1.593015      -1.176119       2.323206                    0.995142       3.689705      10.702962       0.459611       1.391144      -0.684205       0.033824       0.022125       0.000011       0.040418       0.012800       0.001474       0.004657       0.006189      -0.019236      -0.011602      -0.005476       0.017078              1.700850       1.996457       0.402619       0.072123       1.645618       0.110091       1.460477           0.000009
           37              H       2.384078       5.833516       7.888201       0.145898       0.954175 0.70141675E+01  0.66968542E+02                                 1.637677                            1.581436      -0.935966       2.462050                    0.998748       3.309206       9.287460       0.479792       1.337083      -0.697683      -0.033159      -0.008877      -0.023591       0.041651       0.000526       0.008691       0.004780       0.019548       0.001079      -0.012250      -0.002917       0.015166              1.636850       1.807025       0.073357       0.347238       1.467605       0.127075       1.635920           0.000448
           38              H       2.258179       7.458455       9.524100       0.101498       1.035993 0.73016408E+01  0.71078053E+02                                 1.768108                            1.634884      -1.271666       2.266894                    0.994977       3.857479      11.270582       0.458359       1.372729      -0.686661      -0.040615       0.019681       0.004436       0.045350      -0.000768       0.001287       0.008801       0.002200      -0.017115      -0.011678       0.004094       0.007584              1.830255       2.217879      -0.554785      -0.095485       1.783987       0.058792       1.488899           0.000732
           39              H       6.011117       6.902965      10.465557       0.094771       1.022259 0.74994300E+01  0.73551598E+02                                 1.761405                            1.665501      -1.271140       2.270374                    0.994016       3.867334      11.371345       0.450246       1.387052      -0.684334       0.042349       0.014011       0.016586       0.047591       0.000922       0.005959       0.011879       0.019551      -0.018061      -0.018676       0.003125       0.015552              1.792492       2.046446       0.186041       0.462084       1.620408       0.126626       1.710622           0.000638
           40              H       6.185132       5.170734       8.964818       0.139581       0.910713 0.65648960E+01  0.61999590E+02                                 1.615511                            1.549885      -1.019561       2.416075                    0.997789       3.420512       9.725481       0.472653       1.372152      -0.689277       0.036990      -0.018321      -0.007177       0.041898      -0.006046       0.003790       0.002245       0.019749      -0.025047      -0.011300      -0.004837       0.016137              1.631744       1.910913      -0.340952      -0.027785       1.586353       0.102167       1.397966           0.000436
           41              H       5.029580       2.908971      11.831136       0.114581       0.912581 0.63999492E+01  0.60142249E+02                                 1.622476                            1.530715      -0.999777       2.409531                    0.997292       3.546815      10.105454       0.474744       1.372915      -0.688222       0.024286       0.002156       0.031808       0.040078      -0.001205       0.004175       0.007334       0.011511       0.018018      -0.012287       0.001714       0.010573              1.661770       1.831214       0.059376       0.474958       1.427738       0.103954       1.726359          -0.000063
           42              H       3.089759       4.191271      11.887064       0.111230       0.904174 0.63670510E+01  0.59309447E+02                                 1.567136                            1.493999      -0.751047       2.521936                    0.999610       3.399066       9.408617       0.500181       1.314599      -0.700969      -0.004026       0.026557       0.030307       0.040497      -0.007780       0.006683       0.011793      -0.003474       0.011388      -0.017647       0.003871       0.013776              1.587846       1.417364      -0.097509      -0.108998       1.640792       0.359165       1.705381          -0.000013
           43              H       1.500374       3.902277      10.241844       0.112432       0.941998 0.68406852E+01  0.65530455E+02                                 1.670084                            1.593015      -1.176117       2.323207                    0.995142       3.689706      10.702962       0.459612       1.391142      -0.684206      -0.033824       0.022125       0.000011       0.040418      -0.012800      -0.001474       0.004657       0.006189      -0.019236      -0.011602      -0.005476       0.017078              1.700850       1.996457      -0.402618      -0.072123       1.645617       0.110091       1.460477          -0.000012
           44              H       1.625472      14.486016       7.888201       0.145897       0.954181 0.70142232E+01  0.66969213E+02                                 1.637683                            1.581442      -0.935966       2.462048                    0.998748       3.309222       9.287517       0.479791       1.337083      -0.697683       0.033159      -0.008877      -0.023590       0.041651      -0.000526      -0.008691       0.004781       0.019548       0.001078      -0.012250      -0.002917       0.015166              1.636857       1.807032      -0.073357      -0.347240       1.467611       0.127076       1.635926          -0.000455
           45              H       1.751371      16.110955       9.524100       0.101498       1.035997 0.73016778E+01  0.71078534E+02                                 1.768115                            1.634891      -1.271675       2.266889                    0.994977       3.857496      11.270657       0.458358       1.372733      -0.686660       0.040614       0.019682       0.004436       0.045349       0.000768      -0.001287       0.008801       0.002199      -0.017115      -0.011678       0.004094       0.007584              1.830262       2.217888       0.554788       0.095486       1.783994       0.058792       1.488905          -0.000732
           46              H       6.017533      15.555465      10.465557       0.094772       1.022266 0.74994943E+01  0.73552396E+02                                 1.761412                            1.665508      -1.271148       2.270369                    0.994016       3.867355      11.371425       0.450245       1.387051      -0.684334      -0.042349       0.014011       0.016586       0.047590      -0.000922      -0.005959       0.011879       0.019551      -0.018061      -0.018676       0.003125       0.015551              1.792500       2.046455      -0.186042      -0.462087       1.620415       0.126627       1.710630          -0.000638
           47              H       5.843518      13.823234       8.964818       0.139582       0.910716 0.65649196E+01  0.61999859E+02                                 1.615513                            1.549886      -1.019557       2.416075                    0.997789       3.420518       9.725497       0.472654       1.372150      -0.689277      -0.036990      -0.018320      -0.007177       0.041898       0.006046      -0.003790       0.002245       0.019749      -0.025046      -0.011300      -0.004837       0.016137              1.631745       1.910914       0.340952       0.027785       1.586355       0.102168       1.397967          -0.000441
           48              H       6.999070      14.396029       0.179436       0.114582       0.912579 0.63999287E+01  0.60141987E+02                                 1.622472                            1.530711      -0.999767       2.409536                    0.997292       3.546804      10.105405       0.474746       1.372911      -0.688222      -0.024286      -0.002156       0.031808       0.040078      -0.001205      -0.004175      -0.007334       0.011510       0.018017      -0.012287       0.001714       0.010573              1.661766       1.831209       0.059376      -0.474956       1.427734      -0.103953       1.726354           0.000060
           49              H       0.919791      13.113729       0.235364       0.111231       0.904175 0.63670595E+01  0.59309547E+02                                 1.567137                            1.494000      -0.751048       2.521935                    0.999610       3.399068       9.408625       0.500181       1.314599      -0.700969       0.004026      -0.026557       0.030307       0.040497      -0.007780      -0.006683      -0.011793      -0.003474       0.011388      -0.017647       0.003871       0.013776              1.587847       1.417365      -0.097509       0.108998       1.640793      -0.359166       1.705382           0.000012
           50              H       2.509176      13.402722      21.893544       0.112433       0.941997 0.68406696E+01  0.65530276E+02                                 1.670082                            1.593014      -1.176119       2.323207                    0.995142       3.689701      10.702949       0.459611       1.391143      -0.684206       0.033824      -0.022125       0.000011       0.040418      -0.012801       0.001474      -0.004657       0.006188      -0.019236      -0.011602      -0.005476       0.017078              1.700849       1.996455      -0.402618       0.072123       1.645616      -0.110091       1.460476           0.000010
           51              H       2.384078       2.818985      19.539901       0.145898       0.954176 0.70141738E+01  0.66968632E+02                                 1.637679                            1.581438      -0.935968       2.462049                    0.998748       3.309209       9.287477       0.479791       1.337085      -0.697682      -0.033159       0.008877      -0.023591       0.041651      -0.000526       0.008691      -0.004780       0.019548       0.001078      -0.012250      -0.002917       0.015166              1.636852       1.807027      -0.073357       0.347239       1.467607      -0.127076       1.635922           0.000448
           52              H       2.258179       1.194045      21.175800       0.101498       1.035996 0.73016648E+01  0.71078342E+02                                 1.768110                            1.634887      -1.271665       2.266894                    0.994977       3.857485      11.270603       0.458359       1.372729      -0.686661      -0.040615      -0.019681       0.004436       0.045349       0.000768       0.001287      -0.008801       0.002199      -0.017115      -0.011678       0.004094       0.007584              1.830258       2.217882       0.554787      -0.095486       1.783991      -0.058792       1.488901           0.000731
           53              H       6.011117       1.749535      22.117257       0.094771       1.022263 0.74994623E+01  0.73551992E+02                                 1.761408                            1.665504      -1.271140       2.270374                    0.994016       3.867343      11.371376       0.450246       1.387051      -0.684334       0.042349      -0.014011       0.016586       0.047590      -0.000922       0.005958      -0.011879       0.019551      -0.018061      -0.018676       0.003125       0.015552              1.792495       2.046450      -0.186041       0.462085       1.620411      -0.126627       1.710626           0.000637
           54              H       6.185132       3.481766      20.616518       0.139583       0.910712 0.65648861E+01  0.61999476E+02                                 1.615510                            1.549884      -1.019559       2.416075                    0.997789       3.420510       9.725475       0.472654       1.372152      -0.689277       0.036990       0.018321      -0.007177       0.041898       0.006046       0.003790      -0.002245       0.019749      -0.025047      -0.011300      -0.004837       0.016137              1.631742       1.910911       0.340951      -0.027785       1.586352      -0.102167       1.397965           0.000437
           55              H       2.989520      11.561471      23.123964       0.114581       0.912578 0.63999166E+01  0.60141842E+02                                 1.622470                            1.530710      -0.999765       2.409537                    0.997292       3.546799      10.105387       0.474746       1.372912      -0.688222      -0.024285       0.002155      -0.031809       0.040078       0.001205       0.004175      -0.007334       0.011510       0.018017      -0.012287       0.001714       0.010573              1.661764       1.831208      -0.059376       0.474956       1.427732      -0.103953       1.726353          -0.000061
           56              H       4.929341      12.843771      23.068036       0.111228       0.904177 0.63670809E+01  0.59309797E+02                                 1.567140                            1.494002      -0.751049       2.521934                    0.999610       3.399075       9.408649       0.500180       1.314600      -0.700969       0.004026       0.026557      -0.030307       0.040497       0.007780       0.006683      -0.011793      -0.003474       0.011388      -0.017647       0.003872       0.013776              1.587850       1.417368       0.097509      -0.108999       1.640796      -0.359167       1.705386          -0.000013
           57              H       6.518726      12.554778       1.409856       0.112430       0.942001 0.68407088E+01  0.65530745E+02                                 1.670087                            1.593019      -1.176123       2.323204                    0.995142       3.689714      10.702994       0.459611       1.391143      -0.684206       0.033824       0.022125      -0.000011       0.040418       0.012800      -0.001474      -0.004657       0.006188      -0.019236      -0.011602      -0.005476       0.017078              1.700854       1.996462       0.402620      -0.072123       1.645621      -0.110092       1.460480          -0.000011
           58              H       6.393628       5.833516       3.763499       0.145895       0.954176 0.70141752E+01  0.66968644E+02                                 1.637679                            1.581438      -0.935969       2.462048                    0.998748       3.309208       9.287472       0.479791       1.337086      -0.697682      -0.033159      -0.008877       0.023591       0.041651       0.000526      -0.008691      -0.004780       0.019548       0.001078      -0.012250      -0.002917       0.015166              1.636853       1.807028       0.073357      -0.347239       1.467607      -0.127075       1.635922          -0.000452
           59              H       6.267729       7.458455       2.127600       0.101498       1.035990 0.73016163E+01  0.71077753E+02                                 1.768105                            1.634882      -1.271664       2.266896                    0.994977       3.857471      11.270553       0.458360       1.372730      -0.686661      -0.040615       0.019681      -0.004436       0.045350      -0.000768      -0.001286      -0.008801       0.002200      -0.017115      -0.011678       0.004094       0.007584              1.830252       2.217874      -0.554784       0.095485       1.783984      -0.058792       1.488897          -0.000732
           60              H       2.001567       6.902965       1.186143       0.094771       1.022255 0.74993925E+01  0.73551137E+02                                 1.761401                            1.665497      -1.271136       2.270377                    0.994016       3.867323      11.371305       0.450246       1.387053      -0.684334       0.042349       0.014011      -0.016586       0.047591       0.000922      -0.005959      -0.011879       0.019552      -0.018061      -0.018676       0.003125       0.015552              1.792488       2.046441       0.186040      -0.462082       1.620404      -0.126626       1.710618          -0.000638
           61              H       2.175582       5.170734       2.686882       0.139580       0.910714 0.65649019E+01  0.61999664E+02                                 1.615513                            1.549886      -1.019563       2.416074                    0.997789       3.420514       9.725491       0.472653       1.372153      -0.689277       0.036991      -0.018320       0.007177       0.041898      -0.006046      -0.003790      -0.002245       0.019749      -0.025046      -0.011300      -0.004837       0.016137              1.631746       1.910915      -0.340952       0.027785       1.586355      -0.102168       1.397967          -0.000439
           62              H       1.020030       5.743529      11.472264       0.114580       0.912579 0.63999287E+01  0.60141987E+02                                 1.622472                            1.530711      -0.999767       2.409536                    0.997292       3.546804      10.105405       0.474745       1.372912      -0.688222       0.024285      -0.002156      -0.031808       0.040078       0.001205      -0.004175       0.007334       0.011510       0.018017      -0.012287       0.001714       0.010573              1.661766       1.831209      -0.059376      -0.474956       1.427734       0.103953       1.726354           0.000060
           63              H       7.099309       4.461229      11.416336       0.111229       0.904174 0.63670556E+01  0.59309485E+02                                 1.567135                            1.493998      -0.751041       2.521938                    0.999610       3.399065       9.408606       0.500182       1.314597      -0.700970      -0.004026      -0.026557      -0.030307       0.040497       0.007780      -0.006683       0.011793      -0.003474       0.011388      -0.017647       0.003871       0.013776              1.587845       1.417364       0.097509       0.108998       1.640791       0.359165       1.705380           0.000011
           64              H       5.509924       4.750223      13.061556       0.112430       0.941998 0.68406794E+01  0.65530396E+02                                 1.670084                            1.593016      -1.176120       2.323205                    0.995142       3.689707      10.702970       0.459611       1.391144      -0.684205      -0.033824      -0.022125      -0.000011       0.040418       0.012800       0.001474       0.004657       0.006189      -0.019236      -0.011602      -0.005476       0.017078              1.700851       1.996458       0.402619       0.072123       1.645617       0.110091       1.460477           0.000009
           65              H       5.635022      11.471485      15.415199       0.145899       0.954174 0.70141601E+01  0.66968448E+02                                 1.637675                            1.581435      -0.935965       2.462050                    0.998748       3.309203       9.287447       0.479793       1.337082      -0.697683       0.033159       0.008877       0.023591       0.041651       0.000526       0.008691       0.004780       0.019548       0.001079      -0.012249      -0.002917       0.015166              1.636848       1.807023       0.073357       0.347237       1.467604       0.127075       1.635918           0.000450
           66              H       5.760921       9.846545      13.779300       0.101498       1.035992 0.73016332E+01  0.71077965E+02                                 1.768107                            1.634884      -1.271666       2.266894                    0.994977       3.857477      11.270577       0.458359       1.372730      -0.686660       0.040615      -0.019681      -0.004436       0.045350      -0.000768       0.001287       0.008801       0.002200      -0.017115      -0.011678       0.004094       0.007584              1.830255       2.217878      -0.554785      -0.095485       1.783987       0.058792       1.488899           0.000732
           67              H       2.007983      10.402036      12.837843       0.094771       1.022259 0.74994257E+01  0.73551552E+02                                 1.761405                            1.665501      -1.271140       2.270374                    0.994016       3.867334      11.371348       0.450245       1.387053      -0.684334      -0.042349      -0.014011      -0.016586       0.047591       0.000922       0.005959       0.011879       0.019551      -0.018061      -0.018676       0.003125       0.015552              1.792492       2.046446       0.186040       0.462084       1.620407       0.126626       1.710623           0.000638
           68              H       1.833968      12.134266      14.338582       0.139582       0.910714 0.65649009E+01  0.61999646E+02                                 1.615511                            1.549885      -1.019561       2.416075                    0.997789       3.420513       9.725484       0.472654       1.372151      -0.689277      -0.036990       0.018321       0.007177       0.041898      -0.006046       0.003790       0.002245       0.019749      -0.025046      -0.011300      -0.004837       0.016137              1.631744       1.910913      -0.340952      -0.027785       1.586353       0.102167       1.397966           0.000437
           69              C       6.621371      14.876762      15.173776       0.595041      22.279849 0.26611591E+03  0.56386281E+04                                 7.444285                            5.887241      -0.219054       1.973180                    0.999464      23.471699      68.105627       0.591861       0.488409      -1.003616       0.024610       0.006241       0.048110       0.054398       0.036181      -0.057296      -0.041002      -0.099125      -0.043002      -0.087437      -0.012403       0.099840              8.313473      10.114564      -1.140847       2.744978       5.878759       1.413170       8.947097          -0.000094
           70              C       4.071297      16.658139      15.198944       0.612952      22.678901 0.27034352E+03  0.57560645E+04                                 7.500893                            5.955178      -0.471685       1.884787                    0.998831      23.760397      69.316796       0.584779       0.491932      -1.000902      -0.022417       0.021266       0.059774       0.067288      -0.009884       0.052204       0.001270       0.153333      -0.081930      -0.064709      -0.045885       0.110593              8.236689       5.277877       0.679733      -1.519039       9.983628      -1.060748       9.448560          -0.000073
           71              C       2.082560      16.102649      13.229340       0.634205      21.699341 0.23927558E+03  0.49379086E+04                                 7.340477                            5.609777      -0.260289       1.981965                    0.999061      22.333793      63.995603       0.601779       0.493201      -1.000973      -0.057900       0.030302      -0.003763       0.065458       0.072074       0.012409       0.031010      -0.110273      -0.122787      -0.070570      -0.047610       0.118180              8.399580       9.710622      -3.237019       0.813918       6.252941      -1.503885       9.235177          -0.001552
           72              C       5.542802      14.810657      14.129551      -0.064059      37.537772 0.49393655E+03  0.11993645E+05                                 9.879659                            7.526076      -0.175040       1.944574                    0.998346      28.853387      84.407577       0.586582       0.430029      -1.055265      -0.037500      -0.005765      -0.027187       0.046676      -0.002091      -0.003511       0.002221      -0.027029      -0.017953      -0.012456      -0.004486       0.016941             11.369244      13.673266      -2.377238       3.700313       8.421237       2.288489      12.013230          -0.000279
           73              C       4.368004      15.568616      14.185945      -0.046462      36.812411 0.50656136E+03  0.12396265E+05                                 9.825180                            7.714258      -0.340262       1.884598                    0.998309      29.222438      86.233554       0.568146       0.440542      -1.047371       0.015789      -0.028265      -0.028810       0.043338       0.032655      -0.022229      -0.044248      -0.029737       0.053056      -0.045643      -0.026286       0.071929             11.040543      12.918398      -3.162742       2.245145       9.504201       2.524369      10.699030          -0.001782
           74              C       3.408118      15.386568      13.181335      -0.053346      36.645042 0.47668436E+03  0.11431489E+05                                 9.647212                            7.330432      -0.049388       1.986527                    0.998973      28.161817      80.925341       0.604192       0.422727      -1.063578       0.042628      -0.015461      -0.010176       0.046473       0.007774      -0.009076      -0.028696      -0.015904       0.037847      -0.022093      -0.016931       0.039025             11.195772      14.473397      -4.004767       2.565029       8.878525       1.950641      10.235395          -0.007933
           75              C       3.626237      14.489477      12.142936      -0.085520      30.311209 0.43128529E+03  0.10150204E+05                                 8.546885                            7.017807       0.179711       2.044794                    0.999393      28.814433      83.712110       0.607752       0.428223      -1.053566       0.025257       0.010740       0.006453       0.028194       0.022075       0.003958      -0.014376       0.001604       0.056536      -0.034776       0.009044       0.025732              9.222184      10.852185      -2.715830       1.172553       8.237249       2.213109       8.577118          -0.000721
           76              C       4.790610      13.729787      12.100757      -0.095067      29.609754 0.43580870E+03  0.10286295E+05                                 8.418335                            7.069313       0.102761       2.020548                    0.998623      28.938619      84.270359       0.603467       0.430021      -1.052172      -0.009623       0.015904       0.013604       0.023035      -0.005313       0.006239       0.008062      -0.030761       0.047816      -0.025638       0.004677       0.020960              8.968828      10.485894      -2.073252       1.189079       7.599567       1.861005       8.821023           0.000129
           77              C       5.735260      13.902491      13.089287      -0.105545      31.210884 0.46671201E+03  0.11261782E+05                                 8.839826                            7.397370      -0.221269       1.900251                    0.999050      30.401095      90.976419       0.577313       0.439680      -1.041162      -0.020587       0.013536       0.011342       0.027123      -0.014271      -0.008888      -0.017463       0.007528      -0.039618      -0.030248       0.008312       0.021936              9.418786       9.712136      -1.390683       1.631919       7.776911       2.726642      10.767311          -0.000916
           78              C       0.445060       4.445828      16.078414       0.620385      21.550393 0.24176058E+03  0.49808148E+04                                 7.171915                            5.555120      -0.134572       2.017575                    0.998759      22.240850      62.795164       0.621096       0.478666      -1.012795       0.021371       0.031312       0.059762       0.070771      -0.027166       0.025020      -0.085154      -0.025660       0.069371      -0.074014      -0.034212       0.108227              8.060869       8.592080       0.570825      -0.709295       7.750308       3.343579       7.840220          -0.000224
           79              C       0.291093       3.343153      15.055395       0.021710      32.440038 0.42837993E+03  0.99764708E+04                                 8.873783                            6.921266      -0.091218       1.984672                    0.999066      26.738245      75.080030       0.627170       0.419347      -1.068475      -0.003386      -0.029916      -0.025110       0.039204      -0.011319       0.008139      -0.036024       0.029229       0.004910      -0.044184       0.006485       0.037698             10.057158       9.043638       1.531142      -0.367693      11.218931       5.370622       9.908905           0.002626
           80              C       7.133791       2.636590      14.882017      -0.136544      29.984114 0.43412725E+03  0.10228313E+05                                 8.456133                            7.031415       0.037911       1.998409                    0.999232      29.085249      84.395182       0.608723       0.427071      -1.054850       0.006369       0.006715      -0.004462       0.010275      -0.016649      -0.001593      -0.016146       0.018251       0.009769      -0.027814       0.006735       0.021078              9.038770       8.723712       2.110197      -0.151570      10.141413       3.747744       8.251184          -0.005056
           81              C       7.068035       1.652628      13.905372       0.090365      26.474624 0.35569485E+03  0.80221430E+04                                 7.989415                            6.504256      -0.082525       1.995333                    0.998506      26.658438      77.211791       0.608898       0.446014      -1.037093       0.043303       0.007370      -0.014485       0.046252      -0.009703       0.005957      -0.038291       0.014177      -0.020291      -0.043669       0.006018       0.037651              8.601871       9.175117       1.627486      -0.584230       8.693811       3.170821       7.936685          -0.000769
           82              C       1.255791       1.993363      13.337701       0.072649      26.536805 0.36587482E+03  0.83166310E+04                                 7.991581                            6.584320      -0.138824       1.967100                    0.998652      27.215297      79.335629       0.606416       0.444345      -1.037257      -0.039177      -0.023853       0.024881       0.052181      -0.017493       0.002878      -0.037768       0.025766      -0.031813      -0.048470       0.009102       0.039368              8.575091       9.022084       0.948438      -0.893569       9.200087       3.301348       7.503102          -0.000211
           83              C       1.374474       3.016262      14.256088      -0.129724      30.658601 0.44202585E+03  0.10480975E+05                                 8.660643                            7.147344      -0.043667       1.972926                    0.998963      29.298155      85.804963       0.596045       0.433384      -1.049030      -0.004646      -0.007648       0.015109       0.017560      -0.002922       0.020662      -0.017430       0.014352      -0.022417      -0.028487      -0.000723       0.029211              9.312607       8.775725       0.430766      -1.397862      10.063008       4.336344       9.099087          -0.004430
           84              C       5.407279       2.428238       3.522076       0.595041      22.279870 0.26611624E+03  0.56386358E+04                                 7.444283                            5.887240      -0.219046       1.973182                    0.999464      23.471701      68.105590       0.591861       0.488409      -1.003616      -0.024610      -0.006241       0.048110       0.054398       0.036181       0.057295       0.041002      -0.099125      -0.043002      -0.087437      -0.012403       0.099840              8.313471      10.114559      -1.140847      -2.744975       5.878758      -1.413171       8.947095           0.000090
           85              C       7.957353       0.646861       3.547244       0.612952      22.678888 0.27034335E+03  0.57560598E+04                                 7.500890                            5.955176      -0.471685       1.884787                    0.998831      23.760388      69.316762       0.584779       0.491932      -1.000902       0.022417      -0.021266       0.059774       0.067288      -0.009884      -0.052205      -0.001270       0.153334      -0.081930      -0.064709      -0.045885       0.110594              8.236686       5.277875       0.679732       1.519038       9.983625       1.060748       9.448557           0.000067
           86              C       1.926990       1.202351       1.577640       0.634209      21.699197 0.23927376E+03  0.49378608E+04                                 7.340444                            5.609755      -0.260283       1.981969                    0.999062      22.333689      63.995212       0.601781       0.493201      -1.000973       0.057899      -0.030303      -0.003765       0.065457       0.072075      -0.012408      -0.031009      -0.110272      -0.122778      -0.070572      -0.047606       0.118179              8.399536       9.710562      -3.236994      -0.813902       6.252909       1.503871       9.235137           0.001490
           87              C       6.485848       2.494343       2.477851      -0.064058      37.537728 0.49393599E+03  0.11993624E+05                                 9.879641                            7.526065      -0.175025       1.944578                    0.998346      28.853357      84.407384       0.586584       0.430028      -1.055266       0.037501       0.005766      -0.027187       0.046676      -0.002091       0.003512      -0.002221      -0.027029      -0.017953      -0.012456      -0.004486       0.016941             11.369221      13.673229      -2.377231      -3.700299       8.421223      -2.288489      12.013210           0.000275
           88              C       7.660646       1.736384       2.534245      -0.046461      36.812340 0.50656053E+03  0.12396236E+05                                 9.825157                            7.714243      -0.340257       1.884600                    0.998309      29.222382      86.233281       0.568147       0.440541      -1.047372      -0.015789       0.028265      -0.028810       0.043338       0.032654       0.022228       0.044249      -0.029739       0.053057      -0.045643      -0.026287       0.071930             11.040514      12.918359      -3.162732      -2.245133       9.504179      -2.524364      10.699004           0.001778
           89              C       0.601433       1.918432       1.529635      -0.053352      36.645053 0.47668472E+03  0.11431501E+05                                 9.647223                            7.330443      -0.049396       1.986525                    0.998973      28.161814      80.925376       0.604190       0.422727      -1.063577      -0.042629       0.015458      -0.010177       0.046473       0.007774       0.009076       0.028697      -0.015907       0.037849      -0.022094      -0.016933       0.039027             11.195781      14.473404      -4.004771      -2.565024       8.878533      -1.950643      10.235405           0.007949
           90              C       0.383313       2.815523       0.491236      -0.085518      30.311060 0.43128271E+03  0.10150126E+05                                 8.546852                            7.017783       0.179722       2.044800                    0.999393      28.814326      83.711657       0.607754       0.428222      -1.053567      -0.025257      -0.010741       0.006453       0.028195       0.022075      -0.003959       0.014378       0.001600       0.056531      -0.034775       0.009043       0.025733              9.222146      10.852135      -2.715816      -1.172544       8.237215      -2.213101       8.577087           0.000715
           91              C       7.238040       3.575213       0.449057      -0.095066      29.609744 0.43580853E+03  0.10286289E+05                                 8.418331                            7.069311       0.102760       2.020548                    0.998623      28.938600      84.270266       0.603467       0.430021      -1.052172       0.009623      -0.015904       0.013605       0.023035      -0.005314      -0.006239      -0.008062      -0.030762       0.047814      -0.025638       0.004678       0.020960              8.968823      10.485883      -2.073248      -1.189079       7.599562      -1.861005       8.821024          -0.000132
           92              C       6.293390       3.402509       1.437587      -0.105544      31.210840 0.46671116E+03  0.11261755E+05                                 8.839815                            7.397361      -0.221265       1.900253                    0.999050      30.401058      90.976248       0.577313       0.439680      -1.041162       0.020587      -0.013535       0.011343       0.027123      -0.014271       0.008888       0.017463       0.007526      -0.039618      -0.030248       0.008312       0.021935              9.418774       9.712121      -1.390678      -1.631916       7.776898      -2.726640      10.767304           0.000915
           93              C       3.564490      12.859172       4.426714       0.620386      21.550362 0.24176023E+03  0.49808054E+04                                 7.171906                            5.555115      -0.134569       2.017577                    0.998759      22.240826      62.795061       0.621096       0.478666      -1.012795      -0.021371      -0.031311       0.059762       0.070771      -0.027166      -0.025020       0.085154      -0.025662       0.069371      -0.074014      -0.034213       0.108227              8.060857       8.592071       0.570823       0.709295       7.750293      -3.343570       7.840206           0.000223
           94              C       3.718457      13.961847       3.403695       0.021711      32.439949 0.42837881E+03  0.99764358E+04                                 8.873761                            6.921253      -0.091212       1.984675                    0.999066      26.738198      75.079811       0.627171       0.419346      -1.068476       0.003386       0.029917      -0.025109       0.039204      -0.011319      -0.008139       0.036026       0.029229       0.004909      -0.044185       0.006486       0.037700             10.057129       9.043614       1.531133       0.367695      11.218895      -5.370601       9.908877          -0.002655
           95              C       4.894859      14.668410       3.230317      -0.136543      29.983980 0.43412530E+03  0.10228253E+05                                 8.456104                            7.031398       0.037918       1.998413                    0.999232      29.085151      84.394769       0.608724       0.427070      -1.054850      -0.006369      -0.006714      -0.004459       0.010273      -0.016649       0.001592       0.016146       0.018249       0.009773      -0.027814       0.006734       0.021079              9.038735       8.723685       2.110188       0.151572      10.141368      -3.747719       8.251150           0.005069
           96              C       4.960615      15.652373       2.253672       0.090370      26.474438 0.35569206E+03  0.80220619E+04                                 7.989371                            6.504226      -0.082523       1.995335                    0.998506      26.658312      77.211264       0.608900       0.446014      -1.037093      -0.043304      -0.007370      -0.014484       0.046253      -0.009703      -0.005957       0.038291       0.014179      -0.020288      -0.043670       0.006018       0.037651              8.601819       9.175074       1.627477       0.584226       8.693752      -3.170788       7.936632           0.000712
           97              C       2.753759      15.311637       1.686001       0.072653      26.536674 0.36587255E+03  0.83165650E+04                                 7.991549                            6.584296      -0.138821       1.967102                    0.998652      27.215203      79.335240       0.606418       0.444345      -1.037257       0.039178       0.023853       0.024882       0.052182      -0.017493      -0.002878       0.037768       0.025769      -0.031811      -0.048470       0.009102       0.039368              8.575054       9.022047       0.948430       0.893568       9.200043      -3.301328       7.503072           0.000154
           98              C       2.635076      14.288739       2.604388      -0.129724      30.658566 0.44202525E+03  0.10480955E+05                                 8.660635                            7.147338      -0.043667       1.972927                    0.998963      29.298116      85.804795       0.596046       0.433384      -1.049030       0.004645       0.007648       0.015110       0.017561      -0.002922      -0.020662       0.017430       0.014351      -0.022415      -0.028486      -0.000724       0.029211              9.312596       8.775711       0.430765       1.397857      10.062998      -4.336340       9.099079           0.004444
           99              C       1.397729       6.224262      19.781324       0.595040      22.279834 0.26611571E+03  0.56386221E+04                                 7.444277                            5.887236      -0.219048       1.973182                    0.999464      23.471678      68.105517       0.591861       0.488409      -1.003616      -0.024610       0.006241      -0.048110       0.054398      -0.036181      -0.057296       0.041002      -0.099125      -0.043001      -0.087437      -0.012403       0.099840              8.313464      10.114548       1.140845       2.744972       5.878755      -1.413171       8.947088          -0.000092
          100              C       3.947803       8.005639      19.756156       0.612951      22.678863 0.27034299E+03  0.57560480E+04                                 7.500879                            5.955168      -0.471676       1.884791                    0.998831      23.760328      69.316476       0.584780       0.491931      -1.000902       0.022417       0.021266      -0.059774       0.067288       0.009885       0.052204      -0.001270       0.153334      -0.081927      -0.064710      -0.045884       0.110593              8.236672       5.277865      -0.679730      -1.519036       9.983613       1.060745       9.448540          -0.000069
          101              C       5.936540       7.450149      21.725760       0.634208      21.699169 0.23927350E+03  0.49378534E+04                                 7.340437                            5.609752      -0.260281       1.981970                    0.999062      22.333655      63.995070       0.601781       0.493201      -1.000973       0.057898       0.030303       0.003766       0.065457      -0.072076       0.012407      -0.031008      -0.110271      -0.122778      -0.070573      -0.047606       0.118179              8.399526       9.710546       3.236987       0.813899       6.252903       1.503871       9.235128          -0.001493
          102              C       2.476298       6.158157      20.825549      -0.064060      37.537702 0.49393562E+03  0.11993613E+05                                 9.879639                            7.526064      -0.175025       1.944579                    0.998346      28.853340      84.407327       0.586583       0.430028      -1.055266       0.037500      -0.005765       0.027188       0.046676       0.002091      -0.003512      -0.002220      -0.027029      -0.017952      -0.012456      -0.004485       0.016941             11.369218      13.673228       2.377232       3.700298       8.421222      -2.288486      12.013204          -0.000277
          103              C       3.651096       6.916116      20.769155      -0.046461      36.812261 0.50655933E+03  0.12396198E+05                                 9.825138                            7.714230      -0.340250       1.884603                    0.998309      29.222334      86.233073       0.568148       0.440541      -1.047372      -0.015790      -0.028264       0.028811       0.043339      -0.032654      -0.022229       0.044250      -0.029739       0.053059      -0.045644      -0.026287       0.071931             11.040491      12.918330       3.162724       2.245129       9.504161      -2.524357      10.698981          -0.001780
          104              C       4.610982       6.734068      21.773765      -0.053355      36.645043 0.47668475E+03  0.11431503E+05                                 9.647227                            7.330448      -0.049399       1.986524                    0.998973      28.161815      80.925411       0.604189       0.422728      -1.063577      -0.042630      -0.015456       0.010179       0.046473      -0.007774      -0.009077       0.028698      -0.015907       0.037850      -0.022095      -0.016933       0.039028             11.195782      14.473398       4.004765       2.565026       8.878536      -1.950647      10.235413          -0.007952
          105              C       4.392863       5.836977      22.812164      -0.085521      30.311034 0.43128223E+03  0.10150112E+05                                 8.546846                            7.017778       0.179726       2.044801                    0.999393      28.814315      83.711607       0.607754       0.428222      -1.053567      -0.025259       0.010744      -0.006451       0.028197      -0.022075       0.003959       0.014379       0.001600       0.056533      -0.034776       0.009042       0.025734              9.222139      10.852125       2.715812       1.172547       8.237210      -2.213099       8.577082          -0.000715
          106              C       3.228490       5.077287      22.854343      -0.095069      29.609760 0.43580877E+03  0.10286295E+05                                 8.418329                            7.069308       0.102769       2.020550                    0.998623      28.938617      84.270295       0.603468       0.430021      -1.052173       0.009622       0.015905      -0.013603       0.023035       0.005314       0.006239      -0.008062      -0.030763       0.047816      -0.025639       0.004679       0.020960              8.968821      10.485878       2.073248       1.189079       7.599561      -1.861007       8.821022           0.000132
          107              C       2.283840       5.249991      21.865813      -0.105546      31.210817 0.46671068E+03  0.11261740E+05                                 8.839810                            7.397356      -0.221262       1.900253                    0.999050      30.401053      90.976226       0.577314       0.439680      -1.041162       0.020586       0.013536      -0.011342       0.027123       0.014271      -0.008888       0.017464       0.007526      -0.039619      -0.030248       0.008312       0.021936              9.418769       9.712119       1.390679       1.631918       7.776894      -2.726637      10.767293          -0.000916
          108              C       7.574040      13.098328      18.876686       0.620386      21.550327 0.24175987E+03  0.49807960E+04                                 7.171899                            5.555112      -0.134569       2.017577                    0.998759      22.240804      62.794981       0.621096       0.478666      -1.012795      -0.021371       0.031310      -0.059762       0.070771       0.027166       0.025019       0.085154      -0.025661       0.069369      -0.074014      -0.034213       0.108227              8.060847       8.592062      -0.570822      -0.709295       7.750283      -3.343563       7.840196          -0.000227
          109              C       7.728007      11.995653      19.899705       0.021708      32.439911 0.42837848E+03  0.99764242E+04                                 8.873748                            6.921247      -0.091199       1.984679                    0.999067      26.738185      75.079709       0.627172       0.419346      -1.068476       0.003385      -0.029918       0.025107       0.039203       0.011319       0.008139       0.036026       0.029229       0.004908      -0.044185       0.006485       0.037700             10.057110       9.043604      -1.531132      -0.367697      11.218872      -5.370583       9.908855           0.002651
          110              C       0.885309      11.289090      20.073083      -0.136543      29.983908 0.43412399E+03  0.10228213E+05                                 8.456086                            7.031384       0.037925       1.998416                    0.999232      29.085098      84.394528       0.608725       0.427070      -1.054851      -0.006369       0.006712       0.004458       0.010271       0.016648      -0.001592       0.016147       0.018250       0.009772      -0.027813       0.006734       0.021079              9.038715       8.723666      -2.110179      -0.151574      10.141348      -3.747709       8.251131          -0.005073
          111              C       0.951065      10.305127      21.049728       0.090370      26.474390 0.35569137E+03  0.80220409E+04                                 7.989358                            6.504218      -0.082520       1.995337                    0.998506      26.658263      77.211045       0.608901       0.446014      -1.037094      -0.043304       0.007370       0.014483       0.046252       0.009704       0.005957       0.038292       0.014180      -0.020287      -0.043670       0.006018       0.037651              8.601804       9.175053      -1.627470      -0.584226       8.693741      -3.170782       7.936617          -0.000715
          112              C       6.763309      10.645863      21.617399       0.072652      26.536611 0.36587173E+03  0.83165399E+04                                 7.991534                            6.584287      -0.138816       1.967105                    0.998652      27.215140      79.334966       0.606418       0.444345      -1.037258       0.039177      -0.023854      -0.024882       0.052182       0.017493       0.002878       0.037768       0.025770      -0.031810      -0.048470       0.009102       0.039368              8.575036       9.022028      -0.948433      -0.893563       9.200027      -3.301316       7.503052          -0.000156
          113              C       6.644626      11.668762      20.699012      -0.129725      30.658457 0.44202356E+03  0.10480904E+05                                 8.660610                            7.147321      -0.043660       1.972930                    0.998963      29.298054      85.804519       0.596047       0.433384      -1.049031       0.004644      -0.007649      -0.015112       0.017563       0.002923       0.020662       0.017430       0.014352      -0.022414      -0.028486      -0.000725       0.029211              9.312567       8.775693      -0.430767      -1.397854      10.062962      -4.336317       9.099045          -0.004448
          114              C       2.611821      11.080738       8.129624       0.595040      22.279849 0.26611596E+03  0.56386286E+04                                 7.444281                            5.887239      -0.219047       1.973182                    0.999464      23.471691      68.105566       0.591861       0.488409      -1.003616       0.024610      -0.006241      -0.048110       0.054398      -0.036181       0.057296      -0.041001      -0.099125      -0.043001      -0.087437      -0.012403       0.099840              8.313467      10.114555       1.140846      -2.744973       5.878758       1.413171       8.947089           0.000091
          115              C       0.061747       9.299361       8.104456       0.612951      22.678901 0.27034356E+03  0.57560637E+04                                 7.500887                            5.955175      -0.471678       1.884790                    0.998831      23.760366      69.316626       0.584780       0.491931      -1.000902      -0.022417      -0.021266      -0.059774       0.067288       0.009884      -0.052204       0.001270       0.153333      -0.081927      -0.064709      -0.045884       0.110593              8.236682       5.277871      -0.679731       1.519037       9.983626      -1.060747       9.448548           0.000069
          116              C       6.092110       9.854851      10.074060       0.634209      21.699186 0.23927374E+03  0.49378600E+04                                 7.340441                            5.609755      -0.260281       1.981970                    0.999062      22.333677      63.995158       0.601781       0.493201      -1.000973      -0.057899      -0.030302       0.003765       0.065457      -0.072076      -0.012407       0.031008      -0.110271      -0.122778      -0.070573      -0.047606       0.118179              8.399530       9.710554       3.236991      -0.813902       6.252908      -1.503872       9.235129           0.001492
          117              C       1.533252      11.146843       9.173849      -0.064059      37.537699 0.49393562E+03  0.11993613E+05                                 9.879637                            7.526063      -0.175025       1.944579                    0.998346      28.853341      84.407331       0.586583       0.430028      -1.055266      -0.037500       0.005766       0.027187       0.046676       0.002091       0.003512       0.002221      -0.027029      -0.017953      -0.012456      -0.004486       0.016941             11.369216      13.673226       2.377231      -3.700298       8.421223       2.288486      12.013198           0.000277
          118              C       0.358454      10.388884       9.117455      -0.046461      36.812292 0.50655983E+03  0.12396214E+05                                 9.825145                            7.714236      -0.340252       1.884602                    0.998309      29.222357      86.233171       0.568148       0.440541      -1.047372       0.015789       0.028264       0.028811       0.043338      -0.032654       0.022229      -0.044249      -0.029740       0.053058      -0.045643      -0.026287       0.071930             11.040499      12.918342       3.162727      -2.245131       9.504171       2.524359      10.698985           0.001780
          119              C       7.417668      10.570932      10.122065      -0.053353      36.645010 0.47668432E+03  0.11431489E+05                                 9.647217                            7.330441      -0.049394       1.986526                    0.998973      28.161795      80.925310       0.604190       0.422728      -1.063577       0.042629       0.015457       0.010178       0.046473      -0.007774       0.009076      -0.028698      -0.015907       0.037850      -0.022095      -0.016933       0.039028             11.195771      14.473386       4.004763      -2.565025       8.878531       1.950644      10.235396           0.007952
          120              C       7.635787      11.468024      11.160464      -0.085521      30.311062 0.43128279E+03  0.10150129E+05                                 8.546855                            7.017785       0.179719       2.044798                    0.999393      28.814334      83.711704       0.607753       0.428222      -1.053567       0.025258      -0.010743      -0.006452       0.028196      -0.022075      -0.003959      -0.014379       0.001600       0.056532      -0.034776       0.009042       0.025734              9.222149      10.852142       2.715816      -1.172551       8.237220       2.213098       8.577084           0.000716
          121              C       0.781060      12.227713      11.202643      -0.095068      29.609742 0.43580850E+03  0.10286287E+05                                 8.418326                            7.069308       0.102771       2.020551                    0.998623      28.938604      84.270249       0.603467       0.430021      -1.052172      -0.009623      -0.015904      -0.013604       0.023035       0.005314      -0.006239       0.008062      -0.030763       0.047815      -0.025638       0.004679       0.020960              8.968818      10.485882       2.073248      -1.189080       7.599559       1.861002       8.821013          -0.000132
          122              C       1.725710      12.055009      10.214113      -0.105545      31.210801 0.46671045E+03  0.11261734E+05                                 8.839810                            7.397357      -0.221266       1.900253                    0.999050      30.401028      90.976147       0.577313       0.439680      -1.041162      -0.020587      -0.013535      -0.011343       0.027123       0.014271       0.008888      -0.017464       0.007526      -0.039619      -0.030248       0.008313       0.021935              9.418768       9.712117       1.390679      -1.631916       7.776899       2.726637      10.767288           0.000915
          123              C       4.454610       4.206672       7.224986       0.620385      21.550345 0.24176008E+03  0.49808012E+04                                 7.171902                            5.555113      -0.134567       2.017578                    0.998759      22.240813      62.795007       0.621096       0.478666      -1.012795       0.021370      -0.031311      -0.059761       0.070771       0.027166      -0.025019      -0.085154      -0.025661       0.069371      -0.074014      -0.034213       0.108227              8.060851       8.592067      -0.570823       0.709295       7.750288       3.343565       7.840198           0.000223
          124              C       4.300643       5.309347       8.248005       0.021710      32.439921 0.42837855E+03  0.99764275E+04                                 8.873753                            6.921250      -0.091206       1.984677                    0.999066      26.738190      75.079762       0.627171       0.419346      -1.068476      -0.003386       0.029916       0.025109       0.039203       0.011319      -0.008139      -0.036026       0.029229       0.004909      -0.044185       0.006486       0.037699             10.057118       9.043610      -1.531135       0.367695      11.218884       5.370588       9.908859          -0.002654
          125              C       3.124241       6.015910       8.421383      -0.136544      29.983995 0.43412555E+03  0.10228260E+05                                 8.456105                            7.031399       0.037920       1.998414                    0.999232      29.085160      84.394785       0.608724       0.427070      -1.054850       0.006369      -0.006714       0.004460       0.010273       0.016649       0.001592      -0.016146       0.018250       0.009773      -0.027814       0.006735       0.021079              9.038736       8.723685      -2.110190       0.151571      10.141375       3.747718       8.251146           0.005071
          126              C       3.058485       6.999873       9.398028       0.090370      26.474426 0.35569189E+03  0.80220569E+04                                 7.989368                            6.504224      -0.082523       1.995335                    0.998506      26.658300      77.211210       0.608900       0.446014      -1.037094       0.043303      -0.007371       0.014485       0.046253       0.009704      -0.005957      -0.038291       0.014180      -0.020288      -0.043669       0.006018       0.037651              8.601815       9.175067      -1.627476       0.584225       8.693752       3.170786       7.936624           0.000714
          127              C       5.265341       6.659137       9.965699       0.072653      26.536635 0.36587210E+03  0.83165511E+04                                 7.991541                            6.584292      -0.138819       1.967103                    0.998652      27.215163      79.335073       0.606418       0.444345      -1.037258      -0.039177       0.023852      -0.024881       0.052181       0.017493      -0.002878      -0.037768       0.025769      -0.031812      -0.048470       0.009102       0.039368              8.575043       9.022037      -0.948431       0.893565       9.200037       3.301320       7.503056           0.000155
          128              C       5.384024       5.636238       9.047312      -0.129724      30.658486 0.44202407E+03  0.10480919E+05                                 8.660617                            7.147327      -0.043663       1.972929                    0.998963      29.298072      85.804606       0.596046       0.433384      -1.049031      -0.004645       0.007647      -0.015110       0.017560       0.002922      -0.020662      -0.017430       0.014351      -0.022415      -0.028486      -0.000724       0.029210              9.312575       8.775700      -0.430768       1.397855      10.062974       4.336321       9.099050           0.004445
          129              C       1.397729       2.428238       8.129624       0.595041      22.279845 0.26611586E+03  0.56386269E+04                                 7.444284                            5.887240      -0.219054       1.973180                    0.999464      23.471695      68.105611       0.591861       0.488409      -1.003616      -0.024610      -0.006241      -0.048110       0.054398       0.036181      -0.057296      -0.041002      -0.099125      -0.043002      -0.087437      -0.012403       0.099840              8.313473      10.114563      -1.140847       2.744978       5.878759       1.413170       8.947096          -0.000095
          130              C       3.947803       0.646861       8.104456       0.612952      22.678893 0.27034339E+03  0.57560611E+04                                 7.500892                            5.955177      -0.471685       1.884787                    0.998831      23.760391      69.316777       0.584779       0.491932      -1.000902       0.022417      -0.021266      -0.059774       0.067288      -0.009884       0.052204       0.001270       0.153333      -0.081930      -0.064709      -0.045885       0.110593              8.236687       5.277876       0.679733      -1.519039       9.983627      -1.060748       9.448559          -0.000074
          131              C       5.936540       1.202351      10.074060       0.634205      21.699339 0.23927555E+03  0.49379077E+04                                 7.340477                            5.609777      -0.260289       1.981965                    0.999061      22.333791      63.995598       0.601779       0.493201      -1.000973       0.057900      -0.030302       0.003764       0.065458       0.072074       0.012409       0.031010      -0.110274      -0.122787      -0.070570      -0.047610       0.118180              8.399580       9.710622      -3.237018       0.813917       6.252941      -1.503885       9.235177          -0.001553
          132              C       2.476298       2.494343       9.173849      -0.064059      37.537771 0.49393658E+03  0.11993646E+05                                 9.879659                            7.526077      -0.175040       1.944574                    0.998346      28.853387      84.407578       0.586582       0.430029      -1.055265       0.037500       0.005765       0.027187       0.046676      -0.002091      -0.003511       0.002221      -0.027029      -0.017954      -0.012456      -0.004486       0.016942             11.369244      13.673266      -2.377238       3.700313       8.421237       2.288488      12.013230          -0.000280
          133              C       3.651096       1.736384       9.117455      -0.046462      36.812402 0.50656124E+03  0.12396261E+05                                 9.825178                            7.714257      -0.340262       1.884598                    0.998309      29.222434      86.233539       0.568146       0.440542      -1.047371      -0.015789       0.028265       0.028810       0.043338       0.032655      -0.022229      -0.044248      -0.029737       0.053056      -0.045643      -0.026286       0.071929             11.040541      12.918396      -3.162741       2.245145       9.504200       2.524368      10.699028          -0.001783
          134              C       4.610982       1.918432      10.122065      -0.053347      36.645060 0.47668464E+03  0.11431497E+05                                 9.647216                            7.330435      -0.049390       1.986526                    0.998973      28.161827      80.925384       0.604191       0.422727      -1.063578      -0.042628       0.015461       0.010176       0.046473       0.007774      -0.009076      -0.028696      -0.015904       0.037847      -0.022093      -0.016931       0.039025             11.195777      14.473404      -4.004769       2.565031       8.878528       1.950641      10.235400          -0.007933
          135              C       4.392863       2.815523      11.160464      -0.085521      30.311217 0.43128543E+03  0.10150209E+05                                 8.546886                            7.017808       0.179711       2.044794                    0.999393      28.814440      83.712134       0.607752       0.428222      -1.053566      -0.025257      -0.010740      -0.006454       0.028194       0.022075       0.003958      -0.014376       0.001604       0.056535      -0.034776       0.009044       0.025732              9.222185      10.852187      -2.715830       1.172553       8.237250       2.213109       8.577119          -0.000722
          136              C       3.228490       3.575213      11.202643      -0.095067      29.609758 0.43580877E+03  0.10286297E+05                                 8.418335                            7.069314       0.102762       2.020548                    0.998623      28.938620      84.270359       0.603467       0.430021      -1.052172       0.009623      -0.015904      -0.013604       0.023035      -0.005313       0.006239       0.008062      -0.030761       0.047815      -0.025637       0.004677       0.020960              8.968828      10.485894      -2.073252       1.189080       7.599567       1.861005       8.821023           0.000129
          137              C       2.283840       3.402509      10.214113      -0.105545      31.210863 0.46671163E+03  0.11261770E+05                                 8.839821                            7.397366      -0.221269       1.900251                    0.999050      30.401088      90.976388       0.577313       0.439680      -1.041162       0.020587      -0.013535      -0.011342       0.027123      -0.014271      -0.008888      -0.017463       0.007528      -0.039618      -0.030248       0.008312       0.021936              9.418781       9.712134      -1.390681       1.631919       7.776905       2.726639      10.767305          -0.000917
          138              C       7.574040      12.859172       7.224986       0.620385      21.550386 0.24176049E+03  0.49808126E+04                                 7.171915                            5.555120      -0.134574       2.017575                    0.998759      22.240847      62.795160       0.621096       0.478666      -1.012795      -0.021371      -0.031311      -0.059762       0.070771      -0.027166       0.025020      -0.085154      -0.025660       0.069370      -0.074015      -0.034212       0.108227              8.060868       8.592079       0.570825      -0.709295       7.750308       3.343579       7.840218          -0.000225
          139              C       7.728007      13.961847       8.248005       0.021710      32.440037 0.42837993E+03  0.99764703E+04                                 8.873781                            6.921265      -0.091216       1.984673                    0.999066      26.738242      75.080009       0.627170       0.419347      -1.068475       0.003386       0.029917       0.025110       0.039204      -0.011319       0.008139      -0.036024       0.029229       0.004909      -0.044183       0.006485       0.037698             10.057156       9.043634       1.531139      -0.367694      11.218931       5.370622       9.908904           0.002625
          140              C       0.885309      14.668410       8.421383      -0.136544      29.984092 0.43412708E+03  0.10228308E+05                                 8.456129                            7.031414       0.037913       1.998410                    0.999232      29.085237      84.395129       0.608723       0.427071      -1.054850      -0.006369      -0.006715       0.004461       0.010274      -0.016649      -0.001593      -0.016146       0.018250       0.009769      -0.027814       0.006735       0.021078              9.038764       8.723710       2.110197      -0.151571      10.141405       3.747737       8.251176          -0.005057
          141              C       0.951065      15.652373       9.398028       0.090365      26.474593 0.35569447E+03  0.80221322E+04                                 7.989409                            6.504253      -0.082524       1.995333                    0.998506      26.658420      77.211720       0.608898       0.446014      -1.037093      -0.043303      -0.007370       0.014484       0.046252      -0.009703       0.005957      -0.038291       0.014178      -0.020290      -0.043669       0.006018       0.037652              8.601864       9.175115       1.627485      -0.584232       8.693800       3.170813       7.936676          -0.000770
          142              C       6.763309      15.311637       9.965699       0.072649      26.536798 0.36587454E+03  0.83166231E+04                                 7.991579                            6.584318      -0.138824       1.967100                    0.998652      27.215291      79.335603       0.606416       0.444345      -1.037257       0.039177       0.023853      -0.024882       0.052182      -0.017493       0.002878      -0.037768       0.025767      -0.031813      -0.048470       0.009102       0.039368              8.575089       9.022081       0.948438      -0.893568       9.200085       3.301349       7.503102          -0.000211
          143              C       6.644626      14.288739       9.047312      -0.129725      30.658604 0.44202575E+03  0.10480971E+05                                 8.660643                            7.147342      -0.043666       1.972926                    0.998963      29.298149      85.804932       0.596045       0.433384      -1.049030       0.004646       0.007648      -0.015110       0.017561      -0.002922       0.020662      -0.017430       0.014352      -0.022418      -0.028487      -0.000723       0.029211              9.312607       8.775720       0.430765      -1.397860      10.063012       4.336349       9.099089          -0.004431
          144              C       2.611821      14.876762      19.781324       0.595041      22.279872 0.26611625E+03  0.56386361E+04                                 7.444283                            5.887240      -0.219046       1.973182                    0.999464      23.471701      68.105590       0.591861       0.488409      -1.003616       0.024610       0.006241      -0.048110       0.054398       0.036181       0.057295       0.041002      -0.099125      -0.043002      -0.087437      -0.012403       0.099840              8.313471      10.114559      -1.140846      -2.744975       5.878758      -1.413172       8.947096           0.000091
          145              C       0.061747      16.658139      19.756156       0.612951      22.678900 0.27034351E+03  0.57560639E+04                                 7.500892                            5.955178      -0.471684       1.884788                    0.998831      23.760392      69.316769       0.584779       0.491932      -1.000902      -0.022417       0.021266      -0.059774       0.067288      -0.009884      -0.052205      -0.001270       0.153334      -0.081930      -0.064709      -0.045885       0.110594              8.236687       5.277875       0.679732       1.519039       9.983627       1.060746       9.448560           0.000068
          146              C       6.092110      16.102649      21.725760       0.634210      21.699198 0.23927385E+03  0.49378633E+04                                 7.340445                            5.609757      -0.260284       1.981969                    0.999061      22.333690      63.995220       0.601781       0.493201      -1.000973      -0.057898       0.030303       0.003765       0.065457       0.072075      -0.012408      -0.031008      -0.110272      -0.122778      -0.070572      -0.047606       0.118179              8.399537       9.710562      -3.236992      -0.813903       6.252909       1.503872       9.235139           0.001491
          147              C       1.533252      14.810657      20.825549      -0.064058      37.537721 0.49393586E+03  0.11993620E+05                                 9.879640                            7.526064      -0.175025       1.944578                    0.998346      28.853353      84.407374       0.586583       0.430028      -1.055266      -0.037501      -0.005766       0.027187       0.046676      -0.002091       0.003512      -0.002221      -0.027029      -0.017953      -0.012456      -0.004486       0.016942             11.369221      13.673229      -2.377230      -3.700300       8.421222      -2.288489      12.013212           0.000276
          148              C       0.358454      15.568616      20.769155      -0.046460      36.812321 0.50656012E+03  0.12396224E+05                                 9.825153                            7.714240      -0.340256       1.884600                    0.998309      29.222375      86.233255       0.568148       0.440541      -1.047372       0.015789      -0.028265       0.028810       0.043338       0.032654       0.022228       0.044249      -0.029739       0.053057      -0.045643      -0.026287       0.071930             11.040510      12.918350      -3.162728      -2.245133       9.504174      -2.524365      10.699005           0.001779
          149              C       7.417668      15.386568      21.773765      -0.053352      36.645042 0.47668460E+03  0.11431497E+05                                 9.647222                            7.330442      -0.049396       1.986525                    0.998973      28.161813      80.925375       0.604190       0.422728      -1.063577       0.042629      -0.015458       0.010178       0.046473       0.007774       0.009076       0.028697      -0.015907       0.037849      -0.022094      -0.016933       0.039027             11.195778      14.473394      -4.004763      -2.565028       8.878530      -1.950646      10.235412           0.007950
          150              C       7.635787      14.489477      22.812164      -0.085518      30.311072 0.43128287E+03  0.10150131E+05                                 8.546855                            7.017785       0.179721       2.044799                    0.999393      28.814338      83.711714       0.607754       0.428222      -1.053567       0.025257       0.010742      -0.006453       0.028195       0.022075      -0.003959       0.014378       0.001600       0.056531      -0.034775       0.009043       0.025733              9.222150      10.852138      -2.715815      -1.172548       8.237218      -2.213103       8.577093           0.000715
          151              C       0.781060      13.729787      22.854343      -0.095066      29.609769 0.43580903E+03  0.10286304E+05                                 8.418336                            7.069315       0.102758       2.020547                    0.998623      28.938624      84.270367       0.603467       0.430021      -1.052172      -0.009623       0.015903      -0.013605       0.023035      -0.005314      -0.006239      -0.008062      -0.030762       0.047814      -0.025638       0.004678       0.020960              8.968829      10.485889      -2.073250      -1.189079       7.599567      -1.861007       8.821030          -0.000132
          152              C       1.725710      13.902491      21.865813      -0.105544      31.210860 0.46671152E+03  0.11261766E+05                                 8.839819                            7.397364      -0.221266       1.900252                    0.999050      30.401068      90.976294       0.577313       0.439680      -1.041162      -0.020587       0.013535      -0.011343       0.027124      -0.014271       0.008888       0.017463       0.007526      -0.039618      -0.030248       0.008312       0.021936              9.418779       9.712124      -1.390680      -1.631917       7.776904      -2.726642      10.767309           0.000916
          153              C       4.454610       4.445828      18.876686       0.620385      21.550364 0.24176027E+03  0.49808064E+04                                 7.171907                            5.555116      -0.134569       2.017577                    0.998759      22.240828      62.795071       0.621096       0.478666      -1.012795       0.021371       0.031311      -0.059761       0.070771      -0.027166      -0.025020       0.085154      -0.025662       0.069371      -0.074014      -0.034213       0.108227              8.060858       8.592072       0.570824       0.709295       7.750293      -3.343570       7.840208           0.000224
          154              C       4.300643       3.343153      19.899705       0.021711      32.439944 0.42837874E+03  0.99764340E+04                                 8.873761                            6.921253      -0.091213       1.984675                    0.999066      26.738197      75.079812       0.627171       0.419346      -1.068476      -0.003386      -0.029917       0.025109       0.039204      -0.011319      -0.008139       0.036026       0.029229       0.004909      -0.044185       0.006486       0.037700             10.057128       9.043616       1.531135       0.367694      11.218892      -5.370599       9.908876          -0.002654
          155              C       3.124241       2.636590      20.073083      -0.136543      29.983985 0.43412516E+03  0.10228250E+05                                 8.456106                            7.031397       0.037916       1.998412                    0.999232      29.085152      84.394780       0.608724       0.427070      -1.054850       0.006369       0.006714       0.004460       0.010273      -0.016649       0.001592       0.016146       0.018249       0.009772      -0.027814       0.006734       0.021079              9.038737       8.723684       2.110186       0.151572      10.141371      -3.747724       8.251155           0.005070
          156              C       3.058485       1.652628      21.049728       0.090369      26.474468 0.35569241E+03  0.80220722E+04                                 7.989378                            6.504230      -0.082523       1.995335                    0.998506      26.658328      77.211330       0.608900       0.446014      -1.037093       0.043303       0.007371       0.014485       0.046253      -0.009703      -0.005957       0.038291       0.014180      -0.020289      -0.043670       0.006019       0.037651              8.601827       9.175075       1.627478       0.584225       8.693763      -3.170796       7.936642           0.000713
          157              C       5.265341       1.993363      21.617399       0.072652      26.536685 0.36587292E+03  0.83165756E+04                                 7.991552                            6.584300      -0.138821       1.967102                    0.998652      27.215212      79.335276       0.606417       0.444345      -1.037257      -0.039178      -0.023853      -0.024882       0.052182      -0.017493      -0.002878       0.037768       0.025769      -0.031812      -0.048470       0.009102       0.039368              8.575056       9.022051       0.948429       0.893569       9.200046      -3.301327       7.503072           0.000154
          158              C       5.384024       3.016262      20.699012      -0.129724      30.658533 0.44202485E+03  0.10480943E+05                                 8.660629                            7.147335      -0.043667       1.972927                    0.998963      29.298101      85.804740       0.596046       0.433384      -1.049030      -0.004645      -0.007648      -0.015110       0.017561      -0.002922      -0.020662       0.017430       0.014351      -0.022415      -0.028487      -0.000724       0.029211              9.312589       8.775710       0.430765       1.397858      10.062986      -4.336332       9.099071           0.004445
          159              C       6.621371      11.080738       3.522076       0.595041      22.279841 0.26611583E+03  0.56386255E+04                                 7.444279                            5.887238      -0.219048       1.973182                    0.999464      23.471687      68.105556       0.591861       0.488409      -1.003616       0.024610      -0.006241       0.048110       0.054398      -0.036181      -0.057296       0.041002      -0.099125      -0.043001      -0.087437      -0.012403       0.099840              8.313466      10.114551       1.140845       2.744973       5.878757      -1.413171       8.947090          -0.000093
          160              C       4.071297       9.299361       3.547244       0.612951      22.678891 0.27034342E+03  0.57560595E+04                                 7.500883                            5.955173      -0.471674       1.884791                    0.998831      23.760349      69.316550       0.584780       0.491931      -1.000902      -0.022417      -0.021266       0.059774       0.067288       0.009885       0.052204      -0.001270       0.153334      -0.081926      -0.064709      -0.045884       0.110593              8.236677       5.277869      -0.679730      -1.519037       9.983619       1.060746       9.448544          -0.000070
          161              C       2.082560       9.854851       1.577640       0.634209      21.699176 0.23927360E+03  0.49378562E+04                                 7.340438                            5.609753      -0.260280       1.981970                    0.999062      22.333662      63.995095       0.601781       0.493201      -1.000973      -0.057898      -0.030303      -0.003766       0.065457      -0.072076       0.012407      -0.031008      -0.110271      -0.122778      -0.070573      -0.047606       0.118179              8.399527       9.710547       3.236987       0.813900       6.252904       1.503872       9.235129          -0.001494
          162              C       5.542802      11.146843       2.477851      -0.064059      37.537699 0.49393553E+03  0.11993610E+05                                 9.879637                            7.526062      -0.175023       1.944579                    0.998346      28.853337      84.407310       0.586583       0.430028      -1.055266      -0.037500       0.005765      -0.027188       0.046676       0.002091      -0.003512      -0.002220      -0.027029      -0.017952      -0.012456      -0.004485       0.016941             11.369216      13.673225       2.377231       3.700297       8.421221      -2.288487      12.013202          -0.000277
          163              C       4.368004      10.388884       2.534245      -0.046460      36.812260 0.50655935E+03  0.12396198E+05                                 9.825137                            7.714230      -0.340249       1.884603                    0.998309      29.222333      86.233063       0.568149       0.440541      -1.047373       0.015790       0.028264      -0.028811       0.043339      -0.032654      -0.022229       0.044250      -0.029739       0.053059      -0.045643      -0.026287       0.071931             11.040489      12.918330       3.162725       2.245127       9.504159      -2.524356      10.698977          -0.001780
          164              C       3.408118      10.570932       1.529635      -0.053354      36.645020 0.47668452E+03  0.11431495E+05                                 9.647221                            7.330444      -0.049395       1.986526                    0.998973      28.161798      80.925328       0.604190       0.422728      -1.063577       0.042630       0.015456      -0.010179       0.046473      -0.007774      -0.009077       0.028698      -0.015907       0.037851      -0.022095      -0.016933       0.039028             11.195774      14.473389       4.004763       2.565024       8.878531      -1.950644      10.235402          -0.007952
          165              C       3.626237      11.468024       0.491236      -0.085520      30.311005 0.43128176E+03  0.10150097E+05                                 8.546840                            7.017774       0.179728       2.044802                    0.999393      28.814292      83.711513       0.607754       0.428222      -1.053567       0.025259      -0.010744       0.006451       0.028197      -0.022075       0.003959       0.014379       0.001599       0.056533      -0.034776       0.009042       0.025734              9.222132      10.852122       2.715811       1.172547       8.237204      -2.213094       8.577072          -0.000715
          166              C       4.790610      12.227713       0.449057      -0.095068      29.609739 0.43580834E+03  0.10286282E+05                                 8.418325                            7.069305       0.102768       2.020550                    0.998623      28.938603      84.270243       0.603468       0.430021      -1.052173      -0.009622      -0.015905       0.013603       0.023035       0.005314       0.006240      -0.008062      -0.030763       0.047816      -0.025639       0.004679       0.020960              8.968817      10.485877       2.073247       1.189079       7.599556      -1.861005       8.821018           0.000132
          167              C       5.735260      12.055009       1.437587      -0.105545      31.210838 0.46671102E+03  0.11261750E+05                                 8.839814                            7.397359      -0.221263       1.900253                    0.999050      30.401055      90.976234       0.577313       0.439680      -1.041162      -0.020586      -0.013536       0.011342       0.027123       0.014271      -0.008888       0.017464       0.007526      -0.039618      -0.030248       0.008312       0.021936              9.418773       9.712121       1.390680       1.631918       7.776900      -2.726640      10.767299          -0.000916
          168              C       0.445060       4.206672       4.426714       0.620385      21.550334 0.24175993E+03  0.49807976E+04                                 7.171901                            5.555113      -0.134569       2.017577                    0.998759      22.240809      62.795006       0.621096       0.478666      -1.012795       0.021371      -0.031310       0.059762       0.070771       0.027166       0.025020       0.085154      -0.025662       0.069370      -0.074014      -0.034213       0.108227              8.060850       8.592065      -0.570822      -0.709295       7.750287      -3.343565       7.840199          -0.000228
          169              C       0.291093       5.309347       3.403695       0.021708      32.439936 0.42837876E+03  0.99764333E+04                                 8.873755                            6.921251      -0.091203       1.984678                    0.999067      26.738197      75.079773       0.627171       0.419346      -1.068476      -0.003385       0.029918      -0.025107       0.039203       0.011319       0.008139       0.036026       0.029229       0.004909      -0.044185       0.006486       0.037699             10.057119       9.043611      -1.531134      -0.367696      11.218884      -5.370590       9.908863           0.002650
          170              C       7.133791       6.015910       3.230317      -0.136544      29.983956 0.43412484E+03  0.10228239E+05                                 8.456098                            7.031392       0.037921       1.998414                    0.999232      29.085135      84.394689       0.608724       0.427070      -1.054850       0.006369      -0.006713      -0.004458       0.010272       0.016648      -0.001592       0.016146       0.018250       0.009772      -0.027813       0.006734       0.021079              9.038727       8.723679      -2.110186      -0.151573      10.141362      -3.747714       8.251141          -0.005075
          171              C       7.068035       6.999873       2.253672       0.090369      26.474411 0.35569169E+03  0.80220505E+04                                 7.989363                            6.504221      -0.082520       1.995336                    0.998506      26.658283      77.211127       0.608900       0.446014      -1.037094       0.043303      -0.007370      -0.014484       0.046252       0.009704       0.005957       0.038291       0.014181      -0.020287      -0.043670       0.006019       0.037651              8.601809       9.175059      -1.627472      -0.584226       8.693746      -3.170785       7.936623          -0.000716
          172              C       1.255791       6.659137       1.686001       0.072652      26.536615 0.36587180E+03  0.83165418E+04                                 7.991536                            6.584289      -0.138816       1.967105                    0.998652      27.215140      79.334972       0.606418       0.444345      -1.037258      -0.039177       0.023853       0.024881       0.052181       0.017492       0.002878       0.037768       0.025770      -0.031810      -0.048470       0.009103       0.039368              8.575037       9.022028      -0.948431      -0.893564       9.200030      -3.301318       7.503054          -0.000157
          173              C       1.374474       5.636238       2.604388      -0.129725      30.658478 0.44202392E+03  0.10480915E+05                                 8.660614                            7.147324      -0.043662       1.972929                    0.998963      29.298068      85.804581       0.596047       0.433384      -1.049031      -0.004644       0.007649       0.015111       0.017562       0.002922       0.020662       0.017430       0.014352      -0.022414      -0.028486      -0.000724       0.029210              9.312572       8.775698      -0.430768      -1.397855      10.062968      -4.336319       9.099050          -0.004449
          174              C       5.407279       6.224262      15.173776       0.595040      22.279852 0.26611599E+03  0.56386295E+04                                 7.444280                            5.887238      -0.219046       1.973182                    0.999464      23.471692      68.105564       0.591861       0.488409      -1.003616      -0.024610       0.006241       0.048110       0.054398      -0.036181       0.057296      -0.041001      -0.099124      -0.043001      -0.087437      -0.012403       0.099840              8.313467      10.114554       1.140846      -2.744973       5.878758       1.413171       8.947089           0.000092
          175              C       7.957353       8.005639      15.198944       0.612951      22.678893 0.27034344E+03  0.57560603E+04                                 7.500885                            5.955173      -0.471677       1.884790                    0.998831      23.760357      69.316586       0.584780       0.491931      -1.000902       0.022417       0.021266       0.059774       0.067288       0.009884      -0.052204       0.001270       0.153333      -0.081927      -0.064709      -0.045884       0.110593              8.236679       5.277870      -0.679731       1.519037       9.983623      -1.060748       9.448545           0.000070
          176              C       1.926990       7.450149      13.229340       0.634209      21.699186 0.23927364E+03  0.49378575E+04                                 7.340440                            5.609753      -0.260281       1.981970                    0.999062      22.333676      63.995152       0.601781       0.493201      -1.000973       0.057899       0.030302      -0.003766       0.065457      -0.072076      -0.012407       0.031008      -0.110271      -0.122778      -0.070573      -0.047606       0.118179              8.399530       9.710556       3.236993      -0.813901       6.252909      -1.503871       9.235127           0.001492
          177              C       6.485848       6.158157      14.129551      -0.064059      37.537710 0.49393579E+03  0.11993618E+05                                 9.879639                            7.526064      -0.175025       1.944579                    0.998346      28.853347      84.407352       0.586583       0.430028      -1.055266       0.037500      -0.005766      -0.027187       0.046676       0.002091       0.003512       0.002221      -0.027029      -0.017953      -0.012456      -0.004486       0.016941             11.369218      13.673229       2.377232      -3.700298       8.421225       2.288486      12.013199           0.000278
          178              C       7.660646       6.916116      14.185945      -0.046461      36.812305 0.50656011E+03  0.12396223E+05                                 9.825148                            7.714238      -0.340253       1.884601                    0.998309      29.222359      86.233179       0.568148       0.440541      -1.047372      -0.015789      -0.028264      -0.028811       0.043338      -0.032654       0.022229      -0.044249      -0.029739       0.053058      -0.045643      -0.026287       0.071930             11.040503      12.918349       3.162730      -2.245132       9.504174       2.524358      10.698984           0.001780
          179              C       0.601433       6.734068      13.181335      -0.053353      36.645033 0.47668450E+03  0.11431495E+05                                 9.647221                            7.330443      -0.049395       1.986526                    0.998973      28.161806      80.925354       0.604190       0.422728      -1.063577      -0.042629      -0.015457      -0.010178       0.046473      -0.007774       0.009076      -0.028698      -0.015907       0.037849      -0.022095      -0.016933       0.039027             11.195777      14.473400       4.004772      -2.565021       8.878536       1.950642      10.235396           0.007952
          180              C       0.383313       5.836977      12.142936      -0.085521      30.311066 0.43128285E+03  0.10150131E+05                                 8.546855                            7.017786       0.179720       2.044798                    0.999393      28.814335      83.711705       0.607753       0.428222      -1.053567      -0.025258       0.010743       0.006452       0.028196      -0.022075      -0.003959      -0.014379       0.001600       0.056533      -0.034776       0.009042       0.025734              9.222149      10.852140       2.715819      -1.172546       8.237222       2.213100       8.577085           0.000715
          181              C       7.238040       5.077287      12.100757      -0.095068      29.609741 0.43580850E+03  0.10286287E+05                                 8.418326                            7.069307       0.102772       2.020551                    0.998623      28.938597      84.270218       0.603467       0.430021      -1.052173       0.009622       0.015904       0.013604       0.023035       0.005314      -0.006239       0.008062      -0.030762       0.047815      -0.025638       0.004679       0.020960              8.968817      10.485880       2.073248      -1.189080       7.599560       1.861002       8.821012          -0.000132
          182              C       6.293390       5.249991      13.089287      -0.105545      31.210791 0.46671028E+03  0.11261729E+05                                 8.839807                            7.397355      -0.221265       1.900253                    0.999050      30.401031      90.976156       0.577313       0.439680      -1.041162       0.020587       0.013535       0.011343       0.027123       0.014271       0.008888      -0.017464       0.007526      -0.039619      -0.030248       0.008313       0.021935              9.418765       9.712117       1.390678      -1.631916       7.776895       2.726635      10.767285           0.000915
          183              C       3.564490      13.098328      16.078414       0.620386      21.550336 0.24175998E+03  0.49807985E+04                                 7.171899                            5.555112      -0.134566       2.017578                    0.998759      22.240805      62.794972       0.621097       0.478666      -1.012795      -0.021371       0.031311       0.059761       0.070771       0.027166      -0.025019      -0.085155      -0.025662       0.069371      -0.074015      -0.034213       0.108227              8.060847       8.592063      -0.570822       0.709295       7.750284       3.343563       7.840195           0.000224
          184              C       3.718457      11.995653      15.055395       0.021711      32.439900 0.42837829E+03  0.99764195E+04                                 8.873748                            6.921247      -0.091203       1.984678                    0.999066      26.738180      75.079712       0.627172       0.419346      -1.068476       0.003386      -0.029917      -0.025108       0.039203       0.011319      -0.008139      -0.036026       0.029229       0.004909      -0.044185       0.006486       0.037700             10.057110       9.043604      -1.531133       0.367695      11.218875       5.370583       9.908852          -0.002653
          185              C       4.894859      11.289090      14.882017      -0.136543      29.983970 0.43412511E+03  0.10228246E+05                                 8.456099                            7.031394       0.037924       1.998415                    0.999232      29.085138      84.394684       0.608724       0.427070      -1.054851      -0.006369       0.006714      -0.004459       0.010272       0.016648       0.001592      -0.016147       0.018249       0.009774      -0.027814       0.006735       0.021079              9.038728       8.723677      -2.110185       0.151571      10.141368       3.747716       8.251140           0.005073
          186              C       4.960615      10.305127      13.905372       0.090371      26.474412 0.35569166E+03  0.80220498E+04                                 7.989364                            6.504221      -0.082522       1.995336                    0.998506      26.658286      77.211148       0.608900       0.446014      -1.037094      -0.043303       0.007370      -0.014484       0.046253       0.009704      -0.005957      -0.038291       0.014179      -0.020287      -0.043669       0.006018       0.037651              8.601810       9.175063      -1.627475       0.584225       8.693748       3.170783       7.936619           0.000715
          187              C       2.753759      10.645863      13.337701       0.072653      26.536634 0.36587208E+03  0.83165506E+04                                 7.991540                            6.584291      -0.138820       1.967103                    0.998652      27.215165      79.335078       0.606418       0.444345      -1.037258       0.039177      -0.023853       0.024881       0.052181       0.017493      -0.002878      -0.037768       0.025769      -0.031811      -0.048470       0.009102       0.039368              8.575042       9.022037      -0.948434       0.893565       9.200034       3.301318       7.503055           0.000156
          188              C       2.635076      11.668762      14.256088      -0.129724      30.658486 0.44202408E+03  0.10480920E+05                                 8.660616                            7.147326      -0.043662       1.972929                    0.998963      29.298073      85.804603       0.596046       0.433384      -1.049031       0.004645      -0.007648       0.015110       0.017561       0.002922      -0.020662      -0.017430       0.014351      -0.022415      -0.028486      -0.000724       0.029210              9.312574       8.775699      -0.430767       1.397854      10.062973       4.336321       9.099050           0.004447
          189              N       0.101843       1.340445      13.139855      -0.219025      35.119811 0.53948811E+03  0.13172185E+05                                 8.968607                            7.532330      -0.060494       1.993767                    0.999488      28.288763      78.620819       0.636095       0.394374      -1.096329       0.006017       0.090826       0.096333       0.132536      -0.001150       0.002321      -0.023187       0.095933      -0.072795      -0.053949      -0.006249       0.060198              9.591746      11.233544       1.049717      -0.538490       9.028470       3.184407       8.513223          -0.067107
          190              N       3.907707      15.964555       1.488155      -0.219032      35.120048 0.53949315E+03  0.13172340E+05                                 8.968652                            7.532372      -0.060493       1.993764                    0.999488      28.288890      78.621295       0.636093       0.394374      -1.096328      -0.006017      -0.090825       0.096332       0.132534      -0.001149      -0.002321       0.023186       0.095932      -0.072793      -0.053948      -0.006250       0.060198              9.591791      11.233597       1.049723       0.538487       9.028515      -3.184418       8.513262           0.067235
          191              N       7.917257       9.992945      21.815245      -0.219031      35.119970 0.53949181E+03  0.13172296E+05                                 8.968632                            7.532358      -0.060487       1.993767                    0.999488      28.288846      78.621080       0.636094       0.394374      -1.096329      -0.006017       0.090825      -0.096332       0.132534       0.001148       0.002321       0.023186       0.095932      -0.072792      -0.053948      -0.006250       0.060198              9.591767      11.233567      -1.049720      -0.538488       9.028497      -3.184407       8.513238          -0.067250
          192              N       4.111393       7.312055      10.163545      -0.219031      35.119996 0.53949228E+03  0.13172312E+05                                 8.968639                            7.532363      -0.060490       1.993766                    0.999488      28.288863      78.621167       0.636093       0.394374      -1.096328       0.006017      -0.090826      -0.096331       0.132534       0.001149      -0.002321      -0.023186       0.095932      -0.072793      -0.053948      -0.006250       0.060198              9.591775      11.233579      -1.049721       0.538488       9.028505       3.184410       8.513243           0.067236
          193              N       7.917257      15.964555      10.163545      -0.219024      35.119800 0.53948787E+03  0.13172177E+05                                 8.968604                            7.532327      -0.060492       1.993767                    0.999488      28.288757      78.620788       0.636095       0.394374      -1.096329      -0.006018      -0.090826      -0.096334       0.132536      -0.001149       0.002321      -0.023187       0.095933      -0.072795      -0.053949      -0.006249       0.060198              9.591742      11.233543       1.049720      -0.538489       9.028465       3.184404       8.513219          -0.067107
          194              N       4.111393       1.340445      21.815245      -0.219032      35.120054 0.53949332E+03  0.13172345E+05                                 8.968654                            7.532373      -0.060494       1.993764                    0.999488      28.288894      78.621313       0.636092       0.394375      -1.096328       0.006017       0.090826      -0.096332       0.132534      -0.001149      -0.002321       0.023185       0.095932      -0.072793      -0.053948      -0.006250       0.060197              9.591792      11.233596       1.049719       0.538489       9.028517      -3.184421       8.513264           0.067235
          195              N       0.101843       7.312055       1.488155      -0.219031      35.119970 0.53949184E+03  0.13172297E+05                                 8.968633                            7.532358      -0.060488       1.993766                    0.999488      28.288848      78.621094       0.636094       0.394374      -1.096329       0.006017      -0.090825       0.096332       0.132534       0.001148       0.002321       0.023186       0.095932      -0.072792      -0.053948      -0.006249       0.060198              9.591768      11.233568      -1.049719      -0.538489       9.028497      -3.184407       8.513240          -0.067250
          196              N       3.907707       9.992945      13.139855      -0.219031      35.119996 0.53949224E+03  0.13172311E+05                                 8.968639                            7.532362      -0.060489       1.993766                    0.999488      28.288861      78.621156       0.636093       0.394374      -1.096329      -0.006017       0.090825       0.096332       0.132534       0.001148      -0.002321      -0.023186       0.095932      -0.072793      -0.053948      -0.006250       0.060198              9.591775      11.233579      -1.049722       0.538488       9.028505       3.184409       8.513242           0.067236
          197              O       6.512311      15.724188      16.133410      -0.692507      42.389521 0.74331526E+03  0.19425535E+05                                 9.747975                            8.560268      -0.070438       1.995068                    0.993474      30.541432      84.401136       0.633977       0.369686      -1.127803      -0.021510       0.001147      -0.065283       0.068745       0.017955      -0.020131       0.032621      -0.104599       0.062266      -0.073012       0.007317       0.065695             10.407679       9.017251       0.175327       0.943702       8.084184       2.999203      14.121602           0.000006
          198              O       7.614135      14.136108      15.079863      -0.545397      32.929650 0.52517567E+03  0.12531271E+05                                 8.089616                            7.085750       0.530197       2.233197                    0.996659      27.103615      70.611745       0.716007       0.358508      -1.141194      -0.031433      -0.035652      -0.017993       0.050822      -0.012958      -0.045329      -0.056413      -0.010204      -0.151127      -0.097635       0.035218       0.062417              8.636994      12.434115      -2.717587       0.862122       7.052856       0.152126       6.424009          -0.000148
          199              O       3.615010      16.297503      16.343374      -0.754926      49.248803 0.81490126E+03  0.21803163E+05                                10.701366                            8.908709      -0.183170       1.926492                    0.997735      32.382724      90.706016       0.626810       0.365221      -1.130631       0.014386       0.033572      -0.068352       0.077499       0.005865      -0.016917      -0.030577       0.066352       0.089300      -0.058635       0.008291       0.050344             11.877259       9.281099       1.322581      -3.115692       8.434226      -3.771321      17.916453          -0.000306
          200              O       4.236491       0.511190      14.821195      -0.504777      30.288040 0.45306033E+03  0.10402937E+05                                 7.585866                            6.511537       0.942826       2.372233                    0.997798      26.299738      66.883854       0.760088       0.350948      -1.149018      -0.001497       0.002728       0.008492       0.009045       0.032398       0.049012      -0.073068       0.079016      -0.228863      -0.137000       0.043207       0.093793              8.181328       6.050222       1.663791      -0.527546      12.615965      -2.569245       5.877796          -0.000102
          201              O       1.475514      16.209940      14.295937      -0.620624      38.498617 0.66317542E+03  0.16811021E+05                                 9.051216                            8.063636       0.177022       2.092021                    0.995276      28.976193      78.363315       0.657167       0.367675      -1.131549       0.014940       0.016418      -0.056525       0.060728       0.061739      -0.026834       0.038774      -0.069867       0.005501      -0.091853       0.015426       0.076427              9.480784       9.032061      -0.399090      -2.840004       6.543115      -1.264243      12.867176          -0.001025
          202              O       1.678398      16.512950      12.100290      -0.534341      42.899622 0.60589606E+03  0.15029984E+05                                 9.855681                            7.689675       0.160395       2.100204                    0.997471      27.882646      74.819861       0.674678       0.365973      -1.131814      -0.004526       0.003088       0.024499       0.025104       0.000886       0.039289      -0.018616      -0.036946       0.024721      -0.051374       0.008262       0.043112             11.573521      11.684556      -4.185390       5.648195       9.288904      -3.776020      13.747105          -0.066376
          203              O       1.588584       4.944212      16.156247      -0.612134      41.412527 0.65857841E+03  0.16690263E+05                                 9.581408                            8.079283      -0.089133       2.012124                    0.993954      28.908070      78.549465       0.650251       0.371680      -1.126814      -0.031083      -0.072219       0.007546       0.078986       0.004140       0.024408      -0.063398       0.025846      -0.025792      -0.076433       0.016465       0.059968             10.427594      14.429654       3.911469       2.440825       8.959601       1.576366       7.893527           0.000169
          204              O       7.476207       4.785698      16.767029      -0.593652      38.288750 0.61010424E+03  0.15142985E+05                                 9.050197                            7.728192       0.197614       2.105900                    0.995232      28.438192      76.043264       0.672226       0.367099      -1.132260       0.015301      -0.046850      -0.009318       0.050158      -0.050206      -0.023400      -0.063316       0.031701       0.021704      -0.097433       0.032980       0.064453              9.857518      11.196380      -2.374773      -4.375715       7.518629       2.390215      10.857545           0.000169
          205              O       5.516339       1.580812       4.481710      -0.692507      42.389507 0.74331499E+03  0.19425526E+05                                 9.747974                            8.560268      -0.070441       1.995068                    0.993474      30.541428      84.401130       0.633976       0.369686      -1.127803       0.021510      -0.001147      -0.065282       0.068744       0.017955       0.020130      -0.032623      -0.104601       0.062264      -0.073013       0.007316       0.065697             10.407678       9.017253       0.175327      -0.943699       8.084184      -2.999204      14.121598          -0.000013
          206              O       4.414515       3.168892       3.428163      -0.545396      32.929537 0.52517337E+03  0.12531202E+05                                 8.089596                            7.085733       0.530202       2.233199                    0.996659      27.103569      70.611565       0.716008       0.358507      -1.141194       0.031433       0.035653      -0.017992       0.050822      -0.012959       0.045329       0.056413      -0.010204      -0.151127      -0.097635       0.035218       0.062417              8.636970      12.434078      -2.717579      -0.862116       7.052839      -0.152128       6.423993           0.000144
          207              O       0.394540       1.007497       4.691674      -0.754928      49.248935 0.81490412E+03  0.21803261E+05                                10.701389                            8.908728      -0.183177       1.926489                    0.997735      32.382767      90.706213       0.626809       0.365221      -1.130631      -0.014386      -0.033571      -0.068351       0.077498       0.005865       0.016917       0.030578       0.066355       0.089301      -0.058638       0.008292       0.050345             11.877285       9.281120       1.322584       3.115699       8.434244       3.771329      17.916491           0.000297
          208              O       7.792159      16.793810       3.169495      -0.504779      30.288020 0.45305994E+03  0.10402925E+05                                 7.585860                            6.511532       0.942834       2.372235                    0.997798      26.299739      66.883835       0.760089       0.350947      -1.149018       0.001498      -0.002728       0.008492       0.009044       0.032398      -0.049012       0.073068       0.079016      -0.228859      -0.137000       0.043207       0.093793              8.181322       6.050215       1.663788       0.527546      12.615956       2.569244       5.877794           0.000090
          209              O       2.534036       1.095060       2.644237      -0.620624      38.498570 0.66317440E+03  0.16810987E+05                                 9.051206                            8.063627       0.177026       2.092022                    0.995276      28.976171      78.363210       0.657168       0.367675      -1.131550      -0.014941      -0.016417      -0.056523       0.060725       0.061740       0.026834      -0.038775      -0.069868       0.005503      -0.091855       0.015427       0.076428              9.480772       9.032050      -0.399090       2.840006       6.543108       1.264234      12.867159           0.001008
          210              O       2.331152       0.792050       0.448590      -0.534347      42.899613 0.60589651E+03  0.15029997E+05                                 9.855682                            7.689681       0.160406       2.100207                    0.997471      27.882648      74.819847       0.674677       0.365973      -1.131814       0.004520      -0.003085       0.024498       0.025102       0.000885      -0.039287       0.018616      -0.036940       0.024709      -0.051371       0.008261       0.043110             11.573517      11.684541      -4.185379      -5.648187       9.288900       3.776014      13.747110           0.066474
          211              O       2.420966      12.360788       4.504547      -0.612134      41.412510 0.65857822E+03  0.16690257E+05                                 9.581405                            8.079282      -0.089135       2.012124                    0.993954      28.908065      78.549447       0.650251       0.371680      -1.126814       0.031083       0.072219       0.007547       0.078985       0.004140      -0.024408       0.063398       0.025846      -0.025793      -0.076433       0.016465       0.059968             10.427589      14.429650       3.911463      -2.440822       8.959594      -1.576362       7.893523          -0.000173
          212              O       4.552443      12.519302       5.115329      -0.593653      38.288726 0.61010390E+03  0.15142974E+05                                 9.050193                            7.728191       0.197614       2.105900                    0.995232      28.438186      76.043238       0.672226       0.367099      -1.132260      -0.015301       0.046850      -0.009317       0.050158      -0.050206       0.023400       0.063316       0.031701       0.021703      -0.097433       0.032980       0.064453              9.857512      11.196377      -2.374769       4.375712       7.518622      -2.390208      10.857536          -0.000175
          213              O       1.506789       7.071688      18.821690      -0.692506      42.389384 0.74331230E+03  0.19425437E+05                                 9.747953                            8.560250      -0.070437       1.995069                    0.993474      30.541382      84.400940       0.633977       0.369686      -1.127803       0.021510       0.001149       0.065282       0.068744      -0.017955      -0.020130      -0.032623      -0.104601       0.062264      -0.073013       0.007316       0.065697             10.407653       9.017227      -0.175325       0.943692       8.084173      -2.999198      14.121558           0.000010
          214              O       0.404965       5.483608      19.875237      -0.545401      32.929680 0.52517631E+03  0.12531290E+05                                 8.089623                            7.085755       0.530197       2.233196                    0.996659      27.103625      70.611789       0.716006       0.358508      -1.141193       0.031434      -0.035652       0.017992       0.050822       0.012958      -0.045329       0.056414      -0.010203      -0.151125      -0.097635       0.035218       0.062417              8.637000      12.434122       2.717587       0.862124       7.052861      -0.152127       6.424016          -0.000147
          215              O       4.404090       7.645003      18.611726      -0.754928      49.248653 0.81489868E+03  0.21803074E+05                                10.701339                            8.908691      -0.183165       1.926494                    0.997735      32.382687      90.705834       0.626811       0.365221      -1.130632      -0.014386       0.033574       0.068351       0.077499      -0.005864      -0.016917       0.030577       0.066352       0.089300      -0.058636       0.008291       0.050344             11.877225       9.281075      -1.322575      -3.115680       8.434208       3.771304      17.916390          -0.000302
          216              O       3.782609       9.163690      20.133905      -0.504781      30.287760 0.45305511E+03  0.10402785E+05                                 7.585814                            6.511495       0.942844       2.372240                    0.997798      26.299637      66.883446       0.760092       0.350947      -1.149019       0.001498       0.002729      -0.008491       0.009044      -0.032398       0.049012       0.073068       0.079016      -0.228855      -0.136999       0.043207       0.093792              8.181271       6.050177      -1.663773      -0.527540      12.615877       2.569223       5.877757          -0.000094
          217              O       6.543586       7.557440      20.659163      -0.620623      38.498466 0.66317224E+03  0.16810918E+05                                 9.051189                            8.063613       0.177028       2.092023                    0.995276      28.976127      78.363042       0.657168       0.367675      -1.131550      -0.014941       0.016418       0.056522       0.060725      -0.061740      -0.026834      -0.038775      -0.069868       0.005502      -0.091855       0.015427       0.076429              9.480752       9.032031       0.399088      -2.840001       6.543099       1.264232      12.867128          -0.001011
          218              O       6.340702       7.860450      22.854810      -0.534347      42.899368 0.60589266E+03  0.15029876E+05                                 9.855645                            7.689657       0.160407       2.100209                    0.997471      27.882564      74.819538       0.674678       0.365973      -1.131814       0.004518       0.003086      -0.024498       0.025101      -0.000885       0.039287       0.018616      -0.036938       0.024708      -0.051370       0.008260       0.043109             11.573468      11.684486       4.185357       5.648155       9.288867       3.775998      13.747050          -0.066490
          219              O       6.430516      13.596712      18.798853      -0.612136      41.412472 0.65857777E+03  0.16690241E+05                                 9.581396                            8.079277      -0.089129       2.012126                    0.993954      28.908064      78.549418       0.650251       0.371680      -1.126814       0.031083      -0.072220      -0.007547       0.078987      -0.004139       0.024408       0.063398       0.025845      -0.025795      -0.076433       0.016465       0.059968             10.427576      14.429631      -3.911456       2.440816       8.959584      -1.576358       7.893514           0.000170
          220              O       0.542893      13.438198      18.188071      -0.593655      38.288728 0.61010413E+03  0.15142981E+05                                 9.050191                            7.728191       0.197619       2.105901                    0.995232      28.438198      76.043263       0.672227       0.367099      -1.132260      -0.015301      -0.046851       0.009317       0.050159       0.050205      -0.023400       0.063316       0.031700       0.021702      -0.097433       0.032980       0.064453              9.857508      11.196372       2.374767      -4.375708       7.518621      -2.390207      10.857531           0.000170
          221              O       2.502761      10.233312       7.169990      -0.692506      42.389457 0.74331395E+03  0.19425491E+05                                 9.747964                            8.560260      -0.070439       1.995068                    0.993474      30.541413      84.401056       0.633977       0.369686      -1.127803      -0.021510      -0.001148       0.065282       0.068744      -0.017955       0.020130       0.032623      -0.104601       0.062265      -0.073013       0.007316       0.065697             10.407665       9.017239      -0.175326      -0.943695       8.084182       2.999201      14.121574          -0.000009
          222              O       3.604585      11.821392       8.223537      -0.545399      32.929631 0.52517528E+03  0.12531259E+05                                 8.089614                            7.085748       0.530198       2.233197                    0.996659      27.103603      70.611703       0.716007       0.358508      -1.141194      -0.031434       0.035652       0.017993       0.050822       0.012958       0.045329      -0.056413      -0.010203      -0.151126      -0.097635       0.035218       0.062417              8.636990      12.434108       2.717585      -0.862120       7.052856       0.152128       6.424006           0.000144
          223              O       7.624560       9.659997       6.960026      -0.754926      49.248666 0.81489893E+03  0.21803084E+05                                10.701342                            8.908693      -0.183165       1.926493                    0.997735      32.382691      90.705860       0.626811       0.365221      -1.130632       0.014387      -0.033573       0.068351       0.077498      -0.005865       0.016917      -0.030576       0.066352       0.089301      -0.058635       0.008291       0.050344             11.877227       9.281076      -1.322576       3.115680       8.434212      -3.771306      17.916393           0.000302
          224              O       0.226941       8.141310       8.482205      -0.504777      30.287824 0.45305627E+03  0.10402818E+05                                 7.585823                            6.511502       0.942843       2.372240                    0.997798      26.299668      66.883549       0.760091       0.350947      -1.149019      -0.001497      -0.002728      -0.008491       0.009043      -0.032398      -0.049012      -0.073069       0.079015      -0.228855      -0.136999       0.043207       0.093792              8.181282       6.050186      -1.663777       0.527541      12.615896      -2.569227       5.877763           0.000095
          225              O       5.485064       9.747560       9.007463      -0.620624      38.498581 0.66317490E+03  0.16811004E+05                                 9.051209                            8.063631       0.177025       2.092022                    0.995276      28.976182      78.363255       0.657167       0.367675      -1.131550       0.014941      -0.016417       0.056523       0.060726      -0.061740       0.026834       0.038775      -0.069868       0.005502      -0.091855       0.015427       0.076428              9.480772       9.032051       0.399090       2.840004       6.543114      -1.264237      12.867151           0.001011
          226              O       5.687948       9.444550      11.203110      -0.534346      42.899472 0.60589435E+03  0.15029929E+05                                 9.855658                            7.689666       0.160409       2.100209                    0.997471      27.882605      74.819677       0.674678       0.365973      -1.131814      -0.004519      -0.003086      -0.024498       0.025101      -0.000885      -0.039287      -0.018616      -0.036939       0.024709      -0.051371       0.008261       0.043110             11.573485      11.684507       4.185367      -5.648166       9.288883      -3.776004      13.747065           0.066476
          227              O       5.598134       3.708288       7.147153      -0.612135      41.412462 0.65857745E+03  0.16690231E+05                                 9.581396                            8.079276      -0.089131       2.012125                    0.993954      28.908054      78.549390       0.650251       0.371680      -1.126814      -0.031083       0.072219      -0.007546       0.078985      -0.004140      -0.024409      -0.063398       0.025846      -0.025792      -0.076433       0.016465       0.059969             10.427578      14.429634      -3.911458      -2.440817       8.959585       1.576357       7.893514          -0.000174
          228              O       3.466657       3.866802       6.536371      -0.593653      38.288661 0.61010275E+03  0.15142938E+05                                 9.050180                            7.728181       0.197619       2.105902                    0.995232      28.438170      76.043157       0.672227       0.367099      -1.132260       0.015301       0.046850       0.009317       0.050158       0.050205       0.023401      -0.063316       0.031700       0.021703      -0.097433       0.032980       0.064454              9.857495      11.196359       2.374765       4.375703       7.518611       2.390202      10.857516          -0.000175
          229              O       1.506789       1.580812       7.169990      -0.692507      42.389493 0.74331466E+03  0.19425515E+05                                 9.747970                            8.560264      -0.070437       1.995069                    0.993474      30.541421      84.401092       0.633977       0.369686      -1.127803       0.021510      -0.001147       0.065283       0.068745       0.017955      -0.020131       0.032621      -0.104599       0.062266      -0.073012       0.007317       0.065695             10.407674       9.017247       0.175327       0.943701       8.084180       2.999202      14.121594           0.000005
          230              O       0.404965       3.168892       8.223537      -0.545398      32.929639 0.52517546E+03  0.12531265E+05                                 8.089614                            7.085748       0.530198       2.233197                    0.996659      27.103610      70.611726       0.716007       0.358508      -1.141194       0.031433       0.035652       0.017993       0.050822      -0.012958      -0.045329      -0.056413      -0.010203      -0.151127      -0.097635       0.035218       0.062417              8.636992      12.434113      -2.717586       0.862122       7.052855       0.152126       6.424008          -0.000149
          231              O       4.404090       1.007497       6.960026      -0.754926      49.248777 0.81490071E+03  0.21803145E+05                                10.701362                            8.908705      -0.183170       1.926492                    0.997735      32.382713      90.705974       0.626810       0.365221      -1.130631      -0.014386      -0.033572       0.068352       0.077499       0.005865      -0.016917      -0.030577       0.066352       0.089300      -0.058635       0.008291       0.050344             11.877255       9.281096       1.322580      -3.115691       8.434223      -3.771320      17.916446          -0.000308
          232              O       3.782609      16.793810       8.482205      -0.504778      30.288061 0.45306073E+03  0.10402948E+05                                 7.585870                            6.511540       0.942825       2.372232                    0.997798      26.299748      66.883890       0.760088       0.350948      -1.149018       0.001497      -0.002728      -0.008493       0.009045       0.032398       0.049012      -0.073068       0.079016      -0.228863      -0.137000       0.043207       0.093793              8.181332       6.050225       1.663792      -0.527547      12.615972      -2.569247       5.877799          -0.000103
          233              O       6.543586       1.095060       9.007463      -0.620624      38.498584 0.66317467E+03  0.16810997E+05                                 9.051211                            8.063631       0.177023       2.092021                    0.995276      28.976177      78.363256       0.657167       0.367675      -1.131549      -0.014940      -0.016418       0.056525       0.060727       0.061739      -0.026834       0.038774      -0.069868       0.005501      -0.091854       0.015426       0.076427              9.480778       9.032055      -0.399090      -2.840003       6.543111      -1.264241      12.867168          -0.001027
          234              O       6.340702       0.792050      11.203110      -0.534341      42.899647 0.60589648E+03  0.15029997E+05                                 9.855684                            7.689677       0.160396       2.100204                    0.997471      27.882656      74.819894       0.674678       0.365973      -1.131814       0.004526      -0.003087      -0.024499       0.025104       0.000886       0.039289      -0.018616      -0.036946       0.024720      -0.051374       0.008262       0.043112             11.573526      11.684561      -4.185391       5.648198       9.288906      -3.776021      13.747110          -0.066377
          235              O       6.430516      12.360788       7.147153      -0.612135      41.412545 0.65857879E+03  0.16690274E+05                                 9.581410                            8.079285      -0.089133       2.012124                    0.993954      28.908079      78.549492       0.650251       0.371680      -1.126814       0.031083       0.072220      -0.007546       0.078986       0.004140       0.024409      -0.063398       0.025846      -0.025792      -0.076433       0.016465       0.059968             10.427596      14.429657       3.911470       2.440825       8.959603       1.576366       7.893527           0.000168
          236              O       0.542893      12.519302       6.536371      -0.593653      38.288782 0.61010493E+03  0.15143007E+05                                 9.050202                            7.728196       0.197615       2.105900                    0.995232      28.438208      76.043316       0.672226       0.367099      -1.132260      -0.015301       0.046850       0.009318       0.050159      -0.050205      -0.023400      -0.063316       0.031701       0.021704      -0.097433       0.032980       0.064453              9.857523      11.196385      -2.374774      -4.375718       7.518633       2.390216      10.857550           0.000168
          237              O       2.502761      15.724188      18.821690      -0.692506      42.389518 0.74331522E+03  0.19425534E+05                                 9.747976                            8.560269      -0.070441       1.995067                    0.993474      30.541433      84.401147       0.633976       0.369686      -1.127803      -0.021510       0.001148       0.065282       0.068744       0.017955       0.020130      -0.032623      -0.104601       0.062264      -0.073013       0.007316       0.065697             10.407680       9.017254       0.175327      -0.943700       8.084185      -2.999205      14.121602          -0.000012
          238              O       3.604585      14.136108      19.875237      -0.545395      32.929523 0.52517310E+03  0.12531193E+05                                 8.089593                            7.085730       0.530202       2.233199                    0.996659      27.103564      70.611545       0.716008       0.358507      -1.141194      -0.031433      -0.035653       0.017991       0.050822      -0.012959       0.045329       0.056413      -0.010204      -0.151128      -0.097635       0.035218       0.062417              8.636967      12.434073      -2.717578      -0.862116       7.052837      -0.152128       6.423991           0.000145
          239              O       7.624560      16.297503      18.611726      -0.754928      49.248970 0.81490486E+03  0.21803287E+05                                10.701394                            8.908732      -0.183177       1.926489                    0.997735      32.382783      90.706271       0.626809       0.365221      -1.130631       0.014386       0.033571       0.068352       0.077498       0.005864       0.016917       0.030578       0.066355       0.089301      -0.058638       0.008292       0.050345             11.877290       9.281124       1.322584       3.115700       8.434246       3.771329      17.916501           0.000298
          240              O       0.226941       0.511190      20.133905      -0.504777      30.287950 0.45305863E+03  0.10402887E+05                                 7.585848                            6.511522       0.942836       2.372237                    0.997798      26.299706      66.883720       0.760089       0.350947      -1.149018      -0.001498       0.002728      -0.008492       0.009044       0.032398      -0.049012       0.073068       0.079016      -0.228860      -0.137000       0.043207       0.093792              8.181308       6.050206       1.663785       0.527545      12.615934       2.569239       5.877785           0.000091
          241              O       5.485064      16.209940      20.659163      -0.620623      38.498570 0.66317449E+03  0.16810990E+05                                 9.051207                            8.063629       0.177024       2.092022                    0.995276      28.976172      78.363220       0.657168       0.367675      -1.131550       0.014941       0.016418       0.056523       0.060726       0.061740       0.026834      -0.038775      -0.069868       0.005503      -0.091855       0.015427       0.076428              9.480773       9.032049      -0.399090       2.840005       6.543108       1.264236      12.867161           0.001009
          242              O       5.687948      16.512950      22.854810      -0.534348      42.899625 0.60589676E+03  0.15030005E+05                                 9.855685                            7.689684       0.160406       2.100207                    0.997471      27.882652      74.819869       0.674677       0.365973      -1.131814      -0.004520       0.003086      -0.024498       0.025102       0.000885      -0.039287       0.018616      -0.036940       0.024709      -0.051371       0.008261       0.043110             11.573520      11.684543      -4.185380      -5.648188       9.288902       3.776015      13.747114           0.066474
          243              O       5.598134       4.944212      18.798853      -0.612134      41.412480 0.65857763E+03  0.16690238E+05                                 9.581401                            8.079279      -0.089135       2.012124                    0.993954      28.908053      78.549406       0.650251       0.371680      -1.126814      -0.031083      -0.072219      -0.007547       0.078985       0.004140      -0.024408       0.063398       0.025846      -0.025793      -0.076433       0.016465       0.059968             10.427584      14.429643       3.911461      -2.440821       8.959589      -1.576360       7.893520          -0.000172
          244              O       3.466657       4.785698      18.188071      -0.593653      38.288738 0.61010413E+03  0.15142982E+05                                 9.050196                            7.728193       0.197613       2.105900                    0.995232      28.438189      76.043255       0.672226       0.367099      -1.132260       0.015301      -0.046849       0.009317       0.050158      -0.050206       0.023400       0.063316       0.031701       0.021703      -0.097433       0.032980       0.064453              9.857515      11.196380      -2.374769       4.375713       7.518624      -2.390209      10.857540          -0.000174
          245              O       6.512311      10.233312       4.481710      -0.692506      42.389430 0.74331332E+03  0.19425471E+05                                 9.747961                            8.560257      -0.070440       1.995069                    0.993474      30.541400      84.401014       0.633977       0.369686      -1.127803      -0.021510      -0.001148      -0.065282       0.068744      -0.017955      -0.020130      -0.032623      -0.104601       0.062264      -0.073013       0.007316       0.065697             10.407662       9.017235      -0.175325       0.943693       8.084179      -2.999200      14.121571           0.000009
          246              O       7.614135      11.821392       3.428163      -0.545400      32.929692 0.52517652E+03  0.12531297E+05                                 8.089624                            7.085756       0.530197       2.233196                    0.996659      27.103631      70.611807       0.716007       0.358508      -1.141193      -0.031434       0.035652      -0.017992       0.050821       0.012958      -0.045329       0.056414      -0.010203      -0.151125      -0.097635       0.035218       0.062417              8.637001      12.434124       2.717588       0.862123       7.052863      -0.152128       6.424017          -0.000148
          247              O       3.615010       9.659997       4.691674      -0.754928      49.248721 0.81490014E+03  0.21803124E+05                                10.701351                            8.908701      -0.183166       1.926493                    0.997735      32.382713      90.705945       0.626810       0.365221      -1.130632       0.014386      -0.033573      -0.068351       0.077499      -0.005864      -0.016917       0.030577       0.066352       0.089300      -0.058636       0.008291       0.050344             11.877237       9.281086      -1.322576      -3.115683       8.434216       3.771308      17.916409          -0.000303
          248              O       4.236491       8.141310       3.169495      -0.504777      30.287701 0.45305398E+03  0.10402752E+05                                 7.585802                            6.511485       0.942848       2.372242                    0.997798      26.299612      66.883350       0.760092       0.350947      -1.149019      -0.001498      -0.002729       0.008491       0.009043      -0.032398       0.049012       0.073068       0.079016      -0.228854      -0.136999       0.043207       0.093791              8.181258       6.050169      -1.663770      -0.527539      12.615856       2.569219       5.877749          -0.000096
          249              O       1.475514       9.747560       2.644237      -0.620624      38.498539 0.66317392E+03  0.16810972E+05                                 9.051202                            8.063625       0.177026       2.092022                    0.995276      28.976161      78.363176       0.657168       0.367675      -1.131550       0.014941      -0.016418      -0.056523       0.060726      -0.061740      -0.026834      -0.038775      -0.069868       0.005502      -0.091855       0.015427       0.076428              9.480766       9.032044       0.399089      -2.840004       6.543109       1.264236      12.867146          -0.001011
          250              O       1.678398       9.444550       0.448590      -0.534345      42.899333 0.60589205E+03  0.15029857E+05                                 9.855639                            7.689653       0.160406       2.100209                    0.997471      27.882551      74.819491       0.674679       0.365973      -1.131814      -0.004518      -0.003087       0.024497       0.025101      -0.000885       0.039287       0.018616      -0.036938       0.024709      -0.051370       0.008260       0.043110             11.573460      11.684477       4.185353       5.648150       9.288862       3.775995      13.747042          -0.066489
          251              O       1.588584       3.708288       4.504547      -0.612136      41.412484 0.65857793E+03  0.16690247E+05                                 9.581399                            8.079279      -0.089130       2.012126                    0.993954      28.908065      78.549430       0.650251       0.371680      -1.126814      -0.031083       0.072220       0.007547       0.078986      -0.004139       0.024408       0.063398       0.025845      -0.025794      -0.076433       0.016465       0.059968             10.427580      14.429636      -3.911458       2.440818       8.959587      -1.576360       7.893517           0.000169
          252              O       7.476207       3.866802       5.115329      -0.593655      38.288731 0.61010415E+03  0.15142982E+05                                 9.050193                            7.728191       0.197618       2.105901                    0.995232      28.438195      76.043262       0.672227       0.367099      -1.132260       0.015301       0.046851      -0.009316       0.050159       0.050205      -0.023400       0.063316       0.031700       0.021702      -0.097433       0.032980       0.064453              9.857510      11.196374       2.374768      -4.375710       7.518623      -2.390208      10.857534           0.000169
          253              O       5.516339       7.071688      16.133410      -0.692505      42.389406 0.74331280E+03  0.19425454E+05                                 9.747956                            8.560253      -0.070439       1.995069                    0.993474      30.541391      84.400975       0.633977       0.369686      -1.127803       0.021510       0.001148      -0.065282       0.068744      -0.017955       0.020130       0.032623      -0.104601       0.062265      -0.073013       0.007316       0.065697             10.407656       9.017230      -0.175325      -0.943693       8.084176       2.999199      14.121562          -0.000008
          254              O       4.414515       5.483608      15.079863      -0.545399      32.929658 0.52517580E+03  0.12531275E+05                                 8.089619                            7.085752       0.530197       2.233196                    0.996659      27.103613      70.611744       0.716007       0.358508      -1.141194       0.031434      -0.035652      -0.017993       0.050822       0.012958       0.045329      -0.056413      -0.010203      -0.151125      -0.097635       0.035218       0.062417              8.636996      12.434117       2.717587      -0.862121       7.052859       0.152128       6.424011           0.000144
          255              O       0.394540       7.645003      16.343374      -0.754925      49.248552 0.81489655E+03  0.21803002E+05                                10.701324                            8.908679      -0.183163       1.926495                    0.997735      32.382649      90.705688       0.626811       0.365221      -1.130632      -0.014387       0.033573      -0.068351       0.077498      -0.005865       0.016917      -0.030576       0.066352       0.089301      -0.058635       0.008291       0.050344             11.877206       9.281060      -1.322574       3.115674       8.434199      -3.771300      17.916360           0.000303
          256              O       7.792159       9.163690      14.821195      -0.504779      30.287861 0.45305699E+03  0.10402839E+05                                 7.585830                            6.511507       0.942842       2.372239                    0.997798      26.299688      66.883617       0.760091       0.350947      -1.149019       0.001497       0.002728       0.008491       0.009043      -0.032398      -0.049012      -0.073068       0.079016      -0.228854      -0.136999       0.043207       0.093792              8.181289       6.050191      -1.663778       0.527541      12.615908      -2.569230       5.877768           0.000097
          257              O       2.534036       7.557440      14.295937      -0.620624      38.498552 0.66317413E+03  0.16810979E+05                                 9.051204                            8.063626       0.177026       2.092022                    0.995276      28.976166      78.363193       0.657168       0.367675      -1.131550      -0.014941       0.016416      -0.056523       0.060725      -0.061741       0.026834       0.038775      -0.069868       0.005503      -0.091855       0.015427       0.076428              9.480767       9.032047       0.399090       2.840005       6.543110      -1.264235      12.867145           0.001012
          258              O       2.331152       7.860450      12.100290      -0.534347      42.899489 0.60589457E+03  0.15029936E+05                                 9.855662                            7.689668       0.160409       2.100209                    0.997471      27.882609      74.819695       0.674678       0.365973      -1.131814       0.004519       0.003085       0.024498       0.025101      -0.000885      -0.039287      -0.018616      -0.036939       0.024709      -0.051371       0.008261       0.043110             11.573490      11.684513       4.185371      -5.648170       9.288887      -3.776007      13.747069           0.066476
          259              O       2.420966      13.596712      16.156247      -0.612135      41.412462 0.65857751E+03  0.16690233E+05                                 9.581395                            8.079276      -0.089130       2.012125                    0.993954      28.908056      78.549393       0.650251       0.371680      -1.126814       0.031083      -0.072219       0.007546       0.078986      -0.004140      -0.024409      -0.063398       0.025845      -0.025793      -0.076434       0.016465       0.059969             10.427577      14.429632      -3.911457      -2.440817       8.959585       1.576357       7.893514          -0.000173
          260              O       4.552443      13.438198      16.767029      -0.593652      38.288627 0.61010211E+03  0.15142917E+05                                 9.050174                            7.728176       0.197621       2.105903                    0.995232      28.438159      76.043110       0.672228       0.367099      -1.132260      -0.015301      -0.046851      -0.009317       0.050159       0.050205       0.023401      -0.063317       0.031700       0.021703      -0.097434       0.032980       0.064454              9.857488      11.196351       2.374762       4.375698       7.518605       2.390199      10.857507          -0.000173

******************************************************
Auxiliary information for the entire system
The total spin magnetic moment of the unit cell is   -0.000037
The total net atomic charge of the unit cell is   -0.000001
Accuracy of reproducing the electrostatic potential in the unit cell:
  The inner radius (bohr) =    5.0000
  The outer radius (bohr) =   12.0000
  Valid grid points have density less than (e/(bohr^3)) =    0.0001
  The number of valid grid points were=         4816
  The rms potential error without charges in kcal/mol is=      9.66278
  The rms potential error with partial charges in kcal/mol is=      0.60041
  The RRMSE value at monopole order=      0.06214
  The rms potential error with partial charges and cloud penetration in kcal/mol is=      0.59335
  The RRMSE value at monopole order with cloud penetration is=      0.06141
  The rms potential error with partial charges and atomic dipoles in kcal/mol is=      0.59170
  The RRMSE value at dipole order=      0.06123
  The rms potential error with partial charges, atomic dipoles and cloud penetration in kcal/mol is=      0.56783
  The RRMSE value at dipole order with cloud penetration=      0.05876

******************************************************
The electron densities and ab initio electrostatic potential were computed in VASP using the PBE functional and
projector augmented wave method. See the main text of the journal article for a description of computational details.
The atomic charges, dipoles, and quadrupoles were computed with the DDEC6 method as described in
(a) T. A. Manz and N. Gabaldon Limas, RSC Adv. 6 (2016) 47771-47801 DOI: 10.1039/c6ra04656h
(b) N. Gabaldon Limas and T. A. Manz, RSC Adv. 8 (2018) 2678-2707 DOI: 10.1039/c7ra11829e.
For each atom in the material, the electron cloud parameters were fit to the spherically averaged atom-in-material
electron density using radial positions for which this density was between 10^-4 and 10^-2 electrons per cubic bohr.
The polarizabilities, dispersion coefficients, and quantum Drude oscillator (QDO) parameters were fit using the MCLF method.
The magnetic structure of the system was optimized in VASP from the default ferromagnetic initial guess using spin polarization.
The atomic spin moments (ASMs) were computed on this optimized magnetic structure using the DDEC6 partition as inputs
to the method of T. A. Manz and D. S. Sholl, J. Chem. Theory Comput. 7 (2011) 4146-4164 DOI: 10.1021/ct200539n.
The RMSE and RRMSE were computed using a uniform grid with Ewald summation.
