# Supplementary material for: A collection of forcefield precursors for metal–organic frameworks
Source: RSC Adv. 2019 Nov 13;9(63):36492–507. doi: 10.1039/c9ra07327b (PMC9075174; doi:10.1039/c9ra07327b)
Supplement: RA-009-C9RA07327B-s4675 [file RA-009-C9RA07327B-s4675.xyz]

  260
jmolscript: load "" {1 1 1} spacegroup "x,y,z" unitcell [{      7.952900     0.000000     0.000000 }, {      0.000000    17.246600     0.000000 }, {      0.000000     0.000000    23.270200 }]
Pr     6.846254    15.452264     6.553354     2.149600
Pr     5.083096     1.794336    18.188454     2.149600
Pr     1.106646     6.828964     5.081746     2.149694
Pr     2.869804    10.417636    16.716846     2.149694
Pr     1.106646     1.794336    16.716846     2.149600
Pr     2.869804    15.452264     5.081746     2.149600
Pr     6.846254    10.417636    18.188454     2.149694
Pr     5.083096     6.828964     6.553354     2.149694
Cu     3.976450     0.000000     0.000000     0.723695
Cu     0.000000     0.000000    11.635100     0.723691
Cu     3.976450     8.623300    11.635100     0.748730
Cu     0.000000     8.623300     0.000000     0.748729
H      0.998089    14.314678    23.114290     0.116460
H      7.004119    13.069473    23.042152     0.113232
H      5.414334    13.345419     1.426463     0.113672
H      2.342129    14.430230    19.509736     0.145310
H      2.229198    16.051411    21.138650     0.099831
H      5.974218    15.473650    22.083420     0.093611
H      6.159521    13.790381    20.554568     0.143479
H      2.978361     2.931922    11.479190     0.116460
H      4.925231     4.177127    11.407052     0.113232
H      6.515016     3.901181    13.061563     0.113672
H      1.634321     2.816370     7.874636     0.145309
H      1.747252     1.195189     9.503550     0.099831
H      5.955132     1.772950    10.448320     0.093611
H      5.769829     3.456219     8.919468     0.143479
H      6.954811     5.691378    11.791010     0.116460
H      0.948781     4.446173    11.863148     0.113189
H      2.538566     4.722119    10.208637     0.113642
H      5.610771     5.806930    15.395564     0.145250
H      5.723702     7.428111    13.766650     0.099491
H      1.978682     6.850350    12.821880     0.093325
H      1.793379     5.167081    14.350732     0.143416
H      4.974539    11.555222     0.155910     0.116460
H      3.027669    12.800427     0.228048     0.113189
H      1.437884    12.524481    21.843737     0.113642
H      6.318579    11.439670     3.760464     0.145250
H      6.205648     9.818489     2.131550     0.099491
H      1.997768    10.396250     1.186780     0.093325
H      2.183071    12.079519     2.715632     0.143416
H      6.954811     2.931922     0.155910     0.116460
H      0.948781     4.177127     0.228048     0.113232
H      2.538566     3.901181    21.843737     0.113672
H      5.610771     2.816370     3.760464     0.145310
H      5.723702     1.195189     2.131550     0.099831
H      1.978682     1.772950     1.186780     0.093611
H      1.793379     3.456219     2.715632     0.143479
H      4.974539    14.314678    11.791010     0.116460
H      3.027669    13.069473    11.863148     0.113232
H      1.437884    13.345419    10.208637     0.113672
H      6.318579    14.430230    15.395564     0.145309
H      6.205648    16.051411    13.766650     0.099831
H      1.997768    15.473650    12.821880     0.093611
H      2.183071    13.790381    14.350732     0.143479
H      0.998089    11.555222    11.479190     0.116460
H      7.004119    12.800427    11.407052     0.113189
H      5.414334    12.524481    13.061563     0.113642
H      2.342129    11.439670     7.874636     0.145250
H      2.229198     9.818489     9.503550     0.099491
H      5.974218    10.396250    10.448320     0.093325
H      6.159521    12.079519     8.919468     0.143416
H      2.978361     5.691378    23.114290     0.116460
H      4.925231     4.446173    23.042152     0.113189
H      6.515016     4.722119     1.426463     0.113642
H      1.634321     5.806930    19.509736     0.145250
H      1.747252     7.428111    21.138650     0.099491
H      5.955132     6.850350    22.083420     0.093325
H      5.769829     5.167081    20.554568     0.143416
C      5.326852    14.802757     3.542655     0.608859
C      7.876552    16.586055     3.557315     0.624265
C      1.915854    16.006569     1.611694     0.649322
C      6.392541    14.744118     2.496892    -0.059728
C      7.583090    15.494345     2.545993    -0.041036
C      0.588515    15.302908     1.552820    -0.053196
C      0.360266    14.412984     0.511944    -0.089061
C      7.148862    13.673104     0.463077    -0.098949
C      6.198490    13.845570     1.456715    -0.103057
C      4.413064    12.805601    18.840950     0.637588
C      4.265140    13.905934    19.858323     0.025402
C      3.085725    14.613044    20.037969    -0.134628
C      3.029260    15.594376    21.010664     0.089535
C      5.229827    15.244270    21.573802     0.073974
C      5.352302    14.242242    20.649975    -0.134099
C      6.602498     2.443843    15.177755     0.608860
C      4.052798     0.660545    15.192415     0.624265
C      2.060596     1.240031    13.246794     0.649322
C      5.536809     2.502482    14.131992    -0.059727
C      4.346260     1.752255    14.181093    -0.041036
C      3.387935     1.943692    13.187920    -0.053195
C      3.616184     2.833616    12.147044    -0.089061
C      4.780488     3.573496    12.098177    -0.098949
C      5.730860     3.401030    13.091815    -0.103057
C      7.516286     4.441000     7.205850     0.637588
C      7.664210     3.340666     8.223223     0.025401
C      0.890725     2.633556     8.402869    -0.134628
C      0.947190     1.652224     9.375564     0.089533
C      6.699523     2.002330     9.938702     0.073972
C      6.577048     3.004358     9.014875    -0.134099
C      2.626048     6.179457     8.092445     0.608722
C      0.076348     7.962755     8.077785     0.624349
C      6.037046     7.383269    10.023406     0.650993
C      1.560359     6.120818     9.138208    -0.060131
C      0.369810     6.871045     9.089107    -0.041064
C      7.364385     6.679608    10.082280    -0.053583
C      7.592634     5.789684    11.123156    -0.088845
C      0.804038     5.049804    11.172023    -0.099054
C      1.754410     5.222270    10.178385    -0.103513
C      3.539836     4.182301    16.064350     0.637501
C      3.687760     5.282634    15.046977     0.025674
C      4.867175     5.989744    14.867331    -0.134749
C      4.923640     6.971076    13.894636     0.090694
C      2.723073     6.620970    13.331498     0.074856
C      2.600598     5.618942    14.255325    -0.134104
C      1.350402    11.067143    19.727545     0.608722
C      3.900102     9.283845    19.712885     0.624349
C      5.892304     9.863331    21.658506     0.650993
C      2.416091    11.125782    20.773308    -0.060131
C      3.606640    10.375555    20.724207    -0.041064
C      4.564965    10.566992    21.717380    -0.053583
C      4.336716    11.456916    22.758256    -0.088845
C      3.172412    12.196796    22.807123    -0.099054
C      2.222040    12.024330    21.813485    -0.103513
C      0.436614    13.064300     4.429250     0.637501
C      0.288690    11.963966     3.411877     0.025674
C      7.062175    11.256856     3.232231    -0.134749
C      7.005710    10.275524     2.259536     0.090694
C      1.253377    10.625630     1.696398     0.074856
C      1.375852    11.627658     2.620225    -0.134104
C      2.626048     2.443843    19.727545     0.608859
C      0.076348     0.660545    19.712885     0.624265
C      6.037046     1.240031    21.658506     0.649322
C      1.560359     2.502482    20.773308    -0.059728
C      0.369810     1.752255    20.724207    -0.041036
C      7.364385     1.943692    21.717380    -0.053196
C      7.592634     2.833616    22.758256    -0.089061
C      0.804038     3.573496    22.807123    -0.098949
C      1.754410     3.401030    21.813485    -0.103057
C      3.539836     4.441000     4.429250     0.637588
C      3.687760     3.340666     3.411877     0.025402
C      4.867175     2.633556     3.232231    -0.134628
C      4.923640     1.652224     2.259536     0.089535
C      2.723073     2.002330     1.696398     0.073974
C      2.600598     3.004358     2.620225    -0.134099
C      1.350402    14.802757     8.092445     0.608860
C      3.900102    16.586055     8.077785     0.624265
C      5.892304    16.006569    10.023406     0.649322
C      2.416091    14.744118     9.138208    -0.059727
C      3.606640    15.494345     9.089107    -0.041036
C      4.564965    15.302908    10.082280    -0.053195
C      4.336716    14.412984    11.123156    -0.089061
C      3.172412    13.673104    11.172023    -0.098949
C      2.222040    13.845570    10.178385    -0.103057
C      0.436614    12.805601    16.064350     0.637588
C      0.288690    13.905934    15.046977     0.025401
C      7.062175    14.613044    14.867331    -0.134628
C      7.005710    15.594376    13.894636     0.089533
C      1.253377    15.244270    13.331498     0.073972
C      1.375852    14.242242    14.255325    -0.134099
C      5.326852    11.067143    15.177755     0.608722
C      7.876552     9.283845    15.192415     0.624349
C      1.915854     9.863331    13.246794     0.650993
C      6.392541    11.125782    14.131992    -0.060131
C      7.583090    10.375555    14.181093    -0.041064
C      0.588515    10.566992    13.187920    -0.053583
C      0.360266    11.456916    12.147044    -0.088845
C      7.148862    12.196796    12.098177    -0.099054
C      6.198490    12.024330    13.091815    -0.103513
C      4.413064    13.064300     7.205850     0.637501
C      4.265140    11.963966     8.223223     0.025674
C      3.085725    11.256856     8.402869    -0.134749
C      3.029260    10.275524     9.375564     0.090694
C      5.229827    10.625630     9.938702     0.074856
C      5.352302    11.627658     9.014875    -0.134104
C      6.602498     6.179457     3.542655     0.608722
C      4.052798     7.962755     3.557315     0.624349
C      2.060596     7.383269     1.611694     0.650993
C      5.536809     6.120818     2.496892    -0.060131
C      4.346260     6.871045     2.545993    -0.041064
C      3.387935     6.679608     1.552820    -0.053583
C      3.616184     5.789684     0.511944    -0.088845
C      4.780488     5.049804     0.463077    -0.099054
C      5.730860     5.222270     1.456715    -0.103513
C      7.516286     4.182301    18.840950     0.637501
C      7.664210     5.282634    19.858323     0.025674
C      0.890725     5.989744    20.037969    -0.134749
C      0.947190     6.971076    21.010664     0.090694
C      6.699523     6.620970    21.573802     0.074856
C      6.577048     5.618942    20.649975    -0.134104
N      4.081428    15.913438    21.778347    -0.211344
N      7.847922     1.333162    10.143247    -0.211340
N      3.871472     7.290138    13.126953    -0.217778
N      0.104978     9.956462     1.491853    -0.217777
N      3.871472     1.333162     1.491853    -0.211344
N      0.104978    15.913438    13.126953    -0.211340
N      4.081428     9.956462    10.143247    -0.217778
N      7.847922     7.290138    21.778347    -0.217777
O      5.440579    15.658188     4.501387    -0.759731
O      4.333535    14.066327     3.463769    -0.564481
O      0.373786    16.233190     4.710121    -0.828750
O      7.721471     0.501876     3.181269    -0.502429
O      2.510731    16.135919     2.675840    -0.653502
O      2.330200    16.413589     0.481460    -0.535395
O      5.551124    12.298550    18.769045    -0.652748
O      3.418952    12.466015    18.156108    -0.623568
O      6.488771     1.588412    16.136487    -0.759731
O      7.595815     3.180273    15.098869    -0.564482
O      3.602664     1.013410    16.345221    -0.828750
O      4.207879    16.744724    14.816369    -0.502429
O      1.465719     1.110681    14.310940    -0.653503
O      1.646250     0.833011    12.116560    -0.535393
O      6.378226     4.948050     7.133945    -0.652749
O      0.557498     4.780585     6.521008    -0.623569
O      2.512321     7.034888     7.133713    -0.759750
O      3.619365     5.443027     8.171331    -0.564578
O      7.579114     7.609890     6.924979    -0.828871
O      0.231429     9.125176     8.453831    -0.502567
O      5.442169     7.512619     8.959260    -0.654390
O      5.622700     7.790289    11.153640    -0.542625
O      2.401776     3.675250    16.136255    -0.652733
O      4.533948     3.842715    16.749192    -0.623569
O      1.464129    10.211712    18.768813    -0.759750
O      0.357085    11.803573    19.806431    -0.564578
O      4.350236     9.636710    18.560079    -0.828871
O      3.745021     8.121424    20.088931    -0.502567
O      6.487181     9.733981    20.594360    -0.654390
O      6.306650     9.456311    22.788740    -0.542625
O      1.574674    13.571350     4.501155    -0.652733
O      7.395402    13.403885     5.114092    -0.623569
O      2.512321     1.588412    18.768813    -0.759731
O      3.619365     3.180273    19.806431    -0.564481
O      7.579114     1.013410    18.560079    -0.828750
O      0.231429    16.744724    20.088931    -0.502429
O      5.442169     1.110681    20.594360    -0.653502
O      5.622700     0.833011    22.788740    -0.535395
O      2.401776     4.948050     4.501155    -0.652748
O      4.533948     4.780585     5.114092    -0.623568
O      1.464129    15.658188     7.133713    -0.759731
O      0.357085    14.066327     8.171331    -0.564482
O      4.350236    16.233190     6.924979    -0.828750
O      3.745021     0.501876     8.453831    -0.502429
O      6.487181    16.135919     8.959260    -0.653503
O      6.306650    16.413589    11.153640    -0.535393
O      1.574674    12.298550    16.136255    -0.652749
O      7.395402    12.466015    16.749192    -0.623569
O      5.440579    10.211712    16.136487    -0.759750
O      4.333535    11.803573    15.098869    -0.564578
O      0.373786     9.636710    16.345221    -0.828871
O      7.721471     8.121424    14.816369    -0.502567
O      2.510731     9.733981    14.310940    -0.654390
O      2.330200     9.456311    12.116560    -0.542625
O      5.551124    13.571350     7.133945    -0.652733
O      3.418952    13.403885     6.521008    -0.623569
O      6.488771     7.034888     4.501387    -0.759750
O      7.595815     5.443027     3.463769    -0.564578
O      3.602664     7.609890     4.710121    -0.828871
O      4.207879     9.125176     3.181269    -0.502566
O      1.465719     7.512619     2.675840    -0.654390
O      1.646250     7.790289     0.481460    -0.542625
O      6.378226     3.675250    18.769045    -0.652733
O      0.557498     3.842715    18.156108    -0.623569

The following XYZ coordinates are in angstroms. Other properties are in atomic units.
The sperically averaged electron density of each atom fit to a function of the form exp(a - br)
eigen_1, eigen_2 and eigen_3 are the three eigenvalues of traceless quadrupole moment tensor
  atom number  atomic symbol              X              Y              Z     net charge C6 coefficient C8 coefficient C10 coefficient fluctuating dipole atomic polarizability isotropic forcefield polarizability              a              b squared Pearson coefficient          <r^3>          <r^4>         wp_QDO          m_QDO          q_QDO       dipole_x       dipole_y       dipole_z         dipole            Qxy            Qxz            Qyz     Q(x^2-y^2)  Q(3z^2 - R^2)        eigen_1        eigen_2        eigen_3 static polarizability      alpha(xx)      alpha(xy)      alpha(xz)      alpha(yy)      alpha(yz)      alpha(zz) atomic spin moment
            1             Pr       6.846254      15.452264       6.553354       2.149600     146.303977 0.36771448E+04  0.13133677E+06                                17.906722                           16.025530       2.700685       2.488072                    0.999606      86.192914     209.382547       0.654765       0.261906      -1.341418      -0.028122      -0.018356      -0.017622       0.037925      -0.002738       0.035542       0.006405      -0.217339      -0.115955      -0.107774      -0.020477       0.128250             19.517736      21.028872      -0.209967      -2.345833      12.703190       1.315352      24.821146          -0.000007
            2             Pr       5.083096       1.794336      18.188454       2.149600     146.303994 0.36771451E+04  0.13133678E+06                                17.906723                           16.025530       2.700686       2.488072                    0.999606      86.192919     209.382559       0.654765       0.261906      -1.341418       0.028122       0.018356      -0.017622       0.037926      -0.002738      -0.035541      -0.006404      -0.217339      -0.115955      -0.107773      -0.020477       0.128250             19.517737      21.028873      -0.209968       2.345834      12.703192      -1.315352      24.821146          -0.000007
            3             Pr       1.106646       6.828964       5.081746       2.149694     146.305468 0.36769918E+04  0.13132973E+06                                17.906818                           16.025149       2.700666       2.488093                    0.999606      86.190131     209.373444       0.654776       0.261904      -1.341422       0.028152      -0.018362       0.017540       0.037913       0.002756       0.035499      -0.006482      -0.217302      -0.115605      -0.107748      -0.020431       0.128179             19.518057      21.029128       0.210297      -2.346237      12.704234      -1.315204      24.820810          -0.000031
            4             Pr       2.869804      10.417636      16.716846       2.149694     146.305489 0.36769924E+04  0.13132976E+06                                17.906820                           16.025151       2.700665       2.488093                    0.999606      86.190132     209.373453       0.654776       0.261904      -1.341422      -0.028152       0.018362       0.017540       0.037913       0.002756      -0.035499       0.006482      -0.217302      -0.115605      -0.107748      -0.020431       0.128180             19.518059      21.029131       0.210297       2.346237      12.704237       1.315204      24.820810          -0.000029
            5             Pr       1.106646       1.794336      16.716846       2.149600     146.303978 0.36771448E+04  0.13133677E+06                                17.906722                           16.025530       2.700685       2.488072                    0.999606      86.192914     209.382547       0.654765       0.261906      -1.341418       0.028122       0.018356       0.017622       0.037925      -0.002738       0.035542       0.006405      -0.217339      -0.115955      -0.107774      -0.020477       0.128250             19.517736      21.028872      -0.209967      -2.345833      12.703192       1.315353      24.821145          -0.000007
            6             Pr       2.869804      15.452264       5.081746       2.149600     146.303999 0.36771454E+04  0.13133680E+06                                17.906723                           16.025531       2.700686       2.488072                    0.999606      86.192920     209.382564       0.654765       0.261906      -1.341418      -0.028122      -0.018356       0.017622       0.037926      -0.002738      -0.035541      -0.006404      -0.217339      -0.115955      -0.107773      -0.020477       0.128250             19.517738      21.028874      -0.209968       2.345834      12.703191      -1.315352      24.821148          -0.000007
            7             Pr       6.846254      10.417636      18.188454       2.149694     146.305479 0.36769920E+04  0.13132974E+06                                17.906819                           16.025150       2.700665       2.488093                    0.999606      86.190131     209.373447       0.654776       0.261904      -1.341422      -0.028152       0.018362      -0.017540       0.037913       0.002756       0.035499      -0.006482      -0.217302      -0.115605      -0.107748      -0.020431       0.128179             19.518058      21.029129       0.210297      -2.346237      12.704236      -1.315204      24.820810          -0.000031
            8             Pr       5.083096       6.828964       6.553354       2.149694     146.305490 0.36769925E+04  0.13132976E+06                                17.906820                           16.025151       2.700666       2.488093                    0.999606      86.190132     209.373455       0.654776       0.261904      -1.341422       0.028152      -0.018362      -0.017540       0.037913       0.002756      -0.035499       0.006482      -0.217302      -0.115605      -0.107748      -0.020431       0.128179             19.518060      21.029132       0.210297       2.346237      12.704235       1.315204      24.820811          -0.000030
            9             Cu       3.976450       0.000000       0.000000       0.723695      66.320225 0.10531804E+04  0.28867281E+05                                14.080252                           11.158548       1.245015       2.301458                    0.996074      42.599428     105.989303       0.504033       0.443347      -1.121076       0.000000      -0.000000       0.000000       0.000000       0.023789       0.026511      -0.047104       0.166349      -0.195352      -0.111115      -0.010213       0.121328             16.718954      15.625247       4.401586      -6.302675      17.235113       2.388198      17.296502           0.001314
           10             Cu       0.000000       0.000000      11.635100       0.723691      66.320213 0.10531796E+04  0.28867284E+05                                14.080339                           11.158611       1.244966       2.301443                    0.996074      42.599177     105.989112       0.504027       0.443352      -1.121071      -0.000000       0.000000       0.000000       0.000000       0.023813      -0.026488       0.047079       0.166353      -0.195343      -0.111091      -0.010238       0.121329             16.719064      15.625346       4.401617       6.302723      17.235225      -2.388214      17.296621           0.001277
           11             Cu       3.976450       8.623300      11.635100       0.748730      64.585362 0.10199986E+04  0.27714951E+05                                13.804584                           10.951449       1.316457       2.328379                    0.996237      42.146785     104.161409       0.511230       0.440935      -1.123414      -0.000000       0.000000      -0.000000       0.000000      -0.023685       0.026982       0.046915       0.167548      -0.196578      -0.111396      -0.010796       0.122193             16.383608      15.327748      -4.315828      -6.159493      16.896196      -2.338448      16.926880          -0.712042
           12             Cu       0.000000       8.623300       0.000000       0.748729      64.585467 0.10200005E+04  0.27715018E+05                                13.804596                           10.951457       1.316459       2.328380                    0.996237      42.146831     104.161542       0.511230       0.440935      -1.123414       0.000000       0.000000      -0.000000       0.000000      -0.023686      -0.026982      -0.046914       0.167548      -0.196577      -0.111395      -0.010797       0.122192             16.383623      15.327761      -4.315833       6.159499      16.896210       2.338450      16.926896          -0.712041
           13              H       0.998089      14.314678      23.114290       0.116460       0.905796 0.63376643E+01  0.59472181E+02                                 1.621108                            1.528358      -1.019926       2.401541                    0.997092       3.549743      10.140352       0.472247       1.382140      -0.686369       0.023251      -0.002554      -0.030487       0.038427       0.001057      -0.004173       0.006698       0.011981       0.019151      -0.012085       0.001537       0.010548              1.661087       1.832411      -0.066425      -0.475041       1.424806       0.112207       1.726045          -0.000004
           14              H       7.004119      13.069473      23.042152       0.113232       0.893160 0.62781036E+01  0.58390590E+02                                 1.566640                            1.493121      -0.778608       2.512244                    0.999403       3.409890       9.492226       0.494537       1.331658      -0.697337      -0.003787      -0.024806      -0.030051       0.039151       0.007479      -0.006749       0.012057      -0.003064       0.013768      -0.017722       0.003434       0.014288              1.587769       1.422266       0.104670       0.117447       1.626227       0.356555       1.714815           0.000009
           15              H       5.414334      13.345419       1.426463       0.113672       0.930745 0.67442374E+01  0.64395467E+02                                 1.659608                            1.584055      -1.171743       2.327768                    0.995096       3.668400      10.633400       0.459774       1.395208      -0.683517      -0.034045      -0.021710      -0.000060       0.040378       0.012704       0.000657       0.004219       0.006998      -0.020030      -0.011704      -0.005219       0.016923              1.689359       1.981706       0.396647       0.076578       1.629465       0.113578       1.456907          -0.000001
           16              H       2.342129      14.430230      19.509736       0.145310       0.942093 0.69102259E+01  0.65747558E+02                                 1.625906                            1.571473      -0.929159       2.466555                    0.998835       3.296284       9.243050       0.480359       1.340149      -0.697101      -0.033797      -0.009424      -0.024306       0.042683       0.000688       0.008623       0.005724       0.019370       0.001840      -0.012931      -0.002268       0.015199              1.624360       1.795673       0.075138       0.340608       1.460210       0.125241       1.617197          -0.000002
           17              H       2.229198      16.051411      21.138650       0.099831       1.039836 0.73492459E+01  0.71654840E+02                                 1.772273                            1.640046      -1.255476       2.272466                    0.995114       3.865734      11.302127       0.457723       1.372463      -0.686722      -0.040088       0.019625       0.003638       0.044782      -0.000082       0.000536       0.008777       0.001636      -0.017081      -0.011438       0.003669       0.007769              1.833341       2.217700      -0.557266      -0.091748       1.792802       0.056599       1.489521           0.000001
           18              H       5.974218      15.473650      22.083420       0.093611       1.020248 0.74891902E+01  0.73392237E+02                                 1.756996                            1.662821      -1.257804       2.276943                    0.994083       3.850926      11.301522       0.451443       1.384483      -0.684967       0.041799       0.013015       0.016937       0.046940       0.000280       0.006050       0.012102       0.019388      -0.017600      -0.018944       0.003660       0.015284              1.786393       2.033147       0.169214       0.467967       1.600601       0.117297       1.725430           0.000000
           19              H       6.159521      13.790381      20.554568       0.143479       0.889029 0.63610020E+01  0.59619315E+02                                 1.592851                            1.528130      -1.007236       2.425753                    0.997951       3.377693       9.576398       0.474699       1.376659      -0.688512       0.036737      -0.017630      -0.008219       0.041569      -0.005556       0.003036       0.003385       0.019850      -0.022112      -0.011654      -0.003604       0.015258              1.609090       1.892213      -0.330709      -0.042576       1.555087       0.106453       1.379971          -0.000001
           20              H       2.978361       2.931922      11.479190       0.116460       0.905795 0.63376572E+01  0.59472099E+02                                 1.621107                            1.528357      -1.019925       2.401541                    0.997092       3.549741      10.140346       0.472247       1.382140      -0.686369      -0.023251       0.002554      -0.030487       0.038427       0.001058       0.004173      -0.006698       0.011981       0.019150      -0.012085       0.001537       0.010548              1.661087       1.832411      -0.066425       0.475041       1.424805      -0.112207       1.726044          -0.000004
           21              H       4.925231       4.177127      11.407052       0.113232       0.893160 0.62781025E+01  0.58390583E+02                                 1.566641                            1.493121      -0.778608       2.512244                    0.999403       3.409890       9.492229       0.494537       1.331659      -0.697337       0.003787       0.024806      -0.030051       0.039151       0.007479       0.006749      -0.012057      -0.003064       0.013768      -0.017722       0.003434       0.014288              1.587770       1.422266       0.104670      -0.117447       1.626228      -0.356555       1.714816           0.000009
           22              H       6.515016       3.901181      13.061563       0.113672       0.930745 0.67442347E+01  0.64395433E+02                                 1.659608                            1.584054      -1.171742       2.327769                    0.995096       3.668399      10.633395       0.459775       1.395207      -0.683517       0.034045       0.021710      -0.000060       0.040378       0.012704      -0.000657      -0.004219       0.006998      -0.020030      -0.011704      -0.005219       0.016923              1.689359       1.981705       0.396647      -0.076578       1.629465      -0.113578       1.456906          -0.000001
           23              H       1.634321       2.816370       7.874636       0.145309       0.942093 0.69102237E+01  0.65747540E+02                                 1.625907                            1.571474      -0.929160       2.466555                    0.998835       3.296284       9.243054       0.480358       1.340150      -0.697101       0.033797       0.009424      -0.024306       0.042683       0.000688      -0.008623      -0.005724       0.019370       0.001840      -0.012931      -0.002268       0.015199              1.624361       1.795674       0.075138      -0.340608       1.460210      -0.125241       1.617198          -0.000002
           24              H       1.747252       1.195189       9.503550       0.099831       1.039835 0.73492324E+01  0.71654681E+02                                 1.772272                            1.640045      -1.255476       2.272466                    0.995114       3.865731      11.302118       0.457723       1.372464      -0.686722       0.040088      -0.019625       0.003638       0.044782      -0.000082      -0.000536      -0.008777       0.001636      -0.017081      -0.011438       0.003669       0.007769              1.833340       2.217699      -0.557266       0.091748       1.792801      -0.056599       1.489520           0.000002
           25              H       5.955132       1.772950      10.448320       0.093611       1.020246 0.74891783E+01  0.73392099E+02                                 1.756995                            1.662821      -1.257806       2.276942                    0.994083       3.850924      11.301518       0.451443       1.384484      -0.684967      -0.041799      -0.013015       0.016937       0.046940       0.000280      -0.006050      -0.012102       0.019388      -0.017600      -0.018944       0.003660       0.015284              1.786392       2.033147       0.169214      -0.467967       1.600600      -0.117297       1.725429           0.000001
           26              H       5.769829       3.456219       8.919468       0.143479       0.889029 0.63610048E+01  0.59619348E+02                                 1.592851                            1.528130      -1.007237       2.425753                    0.997951       3.377694       9.576401       0.474699       1.376659      -0.688512      -0.036737       0.017630      -0.008219       0.041569      -0.005556      -0.003036      -0.003385       0.019850      -0.022112      -0.011654      -0.003604       0.015258              1.609090       1.892213      -0.330709       0.042576       1.555087      -0.106453       1.379971          -0.000000
           27              H       6.954811       5.691378      11.791010       0.116460       0.905370 0.63336196E+01  0.59422609E+02                                 1.620415                            1.527730      -1.018429       2.402278                    0.997107       3.548170      10.133680       0.472426       1.381888      -0.686425      -0.023271      -0.002477       0.030469       0.038419      -0.001108      -0.004185      -0.006697       0.011943       0.019018      -0.012074       0.001558       0.010516              1.660374       1.831624       0.066366      -0.474764       1.424215      -0.112113       1.725283          -0.000065
           28              H       0.948781       4.446173      11.863148       0.113189       0.893345 0.62797511E+01  0.58409912E+02                                 1.566869                            1.493324      -0.778684       2.512180                    0.999401       3.410348       9.493915       0.494498       1.331671      -0.697333       0.003778      -0.024809       0.030045       0.039147      -0.007484      -0.006752      -0.012062      -0.003042       0.013782      -0.017731       0.003440       0.014290              1.588010       1.422471      -0.104678       0.117447       1.626468      -0.356628       1.715092          -0.000005
           29              H       2.538566       4.722119      10.208637       0.113642       0.930928 0.67461732E+01  0.64419719E+02                                 1.659925                            1.584358      -1.172343       2.327460                    0.995086       3.669297      10.637095       0.459689       1.395340      -0.683489       0.034030      -0.021737       0.000042       0.040380      -0.012710       0.000661      -0.004230       0.007016      -0.019973      -0.011718      -0.005206       0.016924              1.689680       1.982037      -0.396706       0.076593       1.629784      -0.113634       1.457218          -0.000000
           30              H       5.610771       5.806930      15.395564       0.145250       0.942308 0.69120504E+01  0.65767906E+02                                 1.625999                            1.571557      -0.929097       2.466516                    0.998836       3.296533       9.243338       0.480412       1.339939      -0.697143       0.033785      -0.009396       0.024288       0.042657      -0.000692       0.008631      -0.005728       0.019386       0.001867      -0.012941      -0.002272       0.015213              1.624444       1.795802      -0.075152       0.340665       1.460261      -0.125246       1.617269          -0.000432
           31              H       5.723702       7.428111      13.766650       0.099491       1.040546 0.73545259E+01  0.71717785E+02                                 1.772931                            1.640516      -1.254648       2.272684                    0.995111       3.867068      11.306204       0.457717       1.372263      -0.686761       0.040168       0.019592      -0.003649       0.044840       0.000093       0.000499      -0.008759       0.001691      -0.017009      -0.011415       0.003685       0.007729              1.834078       2.218849       0.557740      -0.091874       1.793420      -0.056640       1.489966          -0.000639
           32              H       1.978682       6.850350      12.821880       0.093325       1.020785 0.74934682E+01  0.73443081E+02                                 1.757439                            1.663157      -1.257301       2.277029                    0.994078       3.852095      11.304853       0.451464       1.384251      -0.685011      -0.041904       0.013028      -0.016879       0.047017      -0.000317       0.006070      -0.012103       0.019410      -0.017715      -0.018957       0.003625       0.015332              1.786859       2.033833      -0.169350       0.468278       1.600919      -0.117334       1.725825          -0.000545
           33              H       1.793379       5.167081      14.350732       0.143416       0.889188 0.63622489E+01  0.59632752E+02                                 1.592905                            1.528174      -1.006885       2.425858                    0.997954       3.377787       9.576190       0.474751       1.376468      -0.688550      -0.036732      -0.017604       0.008205       0.041551       0.005564       0.003035      -0.003387       0.019856      -0.022126      -0.011660      -0.003606       0.015266              1.609139       1.892318       0.330764      -0.042581       1.555120      -0.106440       1.379979          -0.000420
           34              H       4.974539      11.555222       0.155910       0.116460       0.905370 0.63336196E+01  0.59422609E+02                                 1.620415                            1.527730      -1.018429       2.402277                    0.997107       3.548170      10.133680       0.472426       1.381888      -0.686425       0.023271       0.002477       0.030469       0.038419      -0.001108       0.004185       0.006697       0.011943       0.019018      -0.012074       0.001558       0.010516              1.660374       1.831624       0.066366       0.474764       1.424215       0.112113       1.725283          -0.000065
           35              H       3.027669      12.800427       0.228048       0.113189       0.893345 0.62797502E+01  0.58409897E+02                                 1.566869                            1.493324      -0.778683       2.512181                    0.999401       3.410347       9.493909       0.494499       1.331671      -0.697334      -0.003778       0.024809       0.030045       0.039147      -0.007484       0.006752       0.012062      -0.003042       0.013782      -0.017731       0.003440       0.014290              1.588010       1.422471      -0.104678      -0.117447       1.626467       0.356628       1.715092          -0.000006
           36              H       1.437884      12.524481      21.843737       0.113642       0.930928 0.67461723E+01  0.64419711E+02                                 1.659925                            1.584358      -1.172343       2.327460                    0.995086       3.669297      10.637096       0.459689       1.395341      -0.683489      -0.034030       0.021737       0.000042       0.040380      -0.012710      -0.000661       0.004230       0.007016      -0.019973      -0.011718      -0.005206       0.016924              1.689680       1.982037      -0.396706      -0.076593       1.629784       0.113634       1.457218          -0.000000
           37              H       6.318579      11.439670       3.760464       0.145250       0.942308 0.69120499E+01  0.65767898E+02                                 1.625999                            1.571557      -0.929097       2.466516                    0.998836       3.296533       9.243336       0.480413       1.339938      -0.697143      -0.033785       0.009396       0.024288       0.042657      -0.000692      -0.008631       0.005728       0.019386       0.001867      -0.012941      -0.002272       0.015213              1.624443       1.795802      -0.075152      -0.340665       1.460260       0.125246       1.617269          -0.000432
           38              H       6.205648       9.818489       2.131550       0.099491       1.040546 0.73545259E+01  0.71717785E+02                                 1.772931                            1.640516      -1.254648       2.272684                    0.995111       3.867068      11.306204       0.457717       1.372263      -0.686761      -0.040168      -0.019592      -0.003649       0.044840       0.000093      -0.000499       0.008759       0.001691      -0.017009      -0.011415       0.003685       0.007729              1.834078       2.218849       0.557740       0.091874       1.793420       0.056640       1.489966          -0.000639
           39              H       1.997768      10.396250       1.186780       0.093325       1.020784 0.74934632E+01  0.73443025E+02                                 1.757439                            1.663157      -1.257301       2.277029                    0.994078       3.852094      11.304852       0.451464       1.384252      -0.685010       0.041904      -0.013028      -0.016879       0.047017      -0.000317      -0.006070       0.012103       0.019410      -0.017715      -0.018957       0.003625       0.015332              1.786859       2.033832      -0.169350      -0.468278       1.600919       0.117334       1.725825          -0.000545
           40              H       2.183071      12.079519       2.715632       0.143416       0.889188 0.63622531E+01  0.59632796E+02                                 1.592905                            1.528174      -1.006885       2.425858                    0.997954       3.377788       9.576191       0.474751       1.376467      -0.688550       0.036732       0.017604       0.008205       0.041551       0.005564      -0.003035       0.003387       0.019856      -0.022126      -0.011660      -0.003606       0.015266              1.609139       1.892318       0.330764       0.042581       1.555120       0.106440       1.379979          -0.000420
           41              H       6.954811       2.931922       0.155910       0.116460       0.905796 0.63376643E+01  0.59472181E+02                                 1.621108                            1.528358      -1.019926       2.401541                    0.997092       3.549743      10.140352       0.472247       1.382140      -0.686369      -0.023251       0.002554       0.030487       0.038427       0.001057      -0.004173       0.006698       0.011981       0.019151      -0.012085       0.001537       0.010548              1.661087       1.832411      -0.066425      -0.475041       1.424806       0.112207       1.726045          -0.000004
           42              H       0.948781       4.177127       0.228048       0.113232       0.893160 0.62781036E+01  0.58390590E+02                                 1.566640                            1.493121      -0.778608       2.512244                    0.999403       3.409890       9.492226       0.494537       1.331658      -0.697337       0.003787       0.024806       0.030051       0.039151       0.007479      -0.006749       0.012057      -0.003064       0.013768      -0.017722       0.003434       0.014288              1.587769       1.422266       0.104670       0.117447       1.626227       0.356555       1.714815           0.000009
           43              H       2.538566       3.901181      21.843737       0.113672       0.930745 0.67442374E+01  0.64395467E+02                                 1.659608                            1.584055      -1.171743       2.327768                    0.995096       3.668400      10.633400       0.459774       1.395208      -0.683517       0.034045       0.021710       0.000060       0.040378       0.012704       0.000657       0.004219       0.006998      -0.020030      -0.011704      -0.005219       0.016923              1.689359       1.981706       0.396647       0.076578       1.629465       0.113578       1.456907          -0.000001
           44              H       5.610771       2.816370       3.760464       0.145310       0.942093 0.69102259E+01  0.65747558E+02                                 1.625906                            1.571473      -0.929159       2.466555                    0.998835       3.296284       9.243050       0.480359       1.340149      -0.697101       0.033797       0.009424       0.024306       0.042683       0.000688       0.008623       0.005724       0.019370       0.001840      -0.012931      -0.002268       0.015199              1.624360       1.795673       0.075138       0.340608       1.460210       0.125241       1.617197          -0.000002
           45              H       5.723702       1.195189       2.131550       0.099831       1.039837 0.73492468E+01  0.71654849E+02                                 1.772273                            1.640046      -1.255475       2.272466                    0.995114       3.865734      11.302126       0.457723       1.372462      -0.686722       0.040088      -0.019625      -0.003638       0.044782      -0.000082       0.000536       0.008777       0.001636      -0.017081      -0.011438       0.003669       0.007769              1.833341       2.217700      -0.557266      -0.091748       1.792802       0.056599       1.489520           0.000001
           46              H       1.978682       1.772950       1.186780       0.093611       1.020248 0.74891902E+01  0.73392237E+02                                 1.756996                            1.662821      -1.257804       2.276943                    0.994083       3.850926      11.301522       0.451443       1.384483      -0.684967      -0.041799      -0.013015      -0.016937       0.046940       0.000280       0.006050       0.012102       0.019388      -0.017600      -0.018944       0.003660       0.015284              1.786393       2.033147       0.169214       0.467967       1.600601       0.117297       1.725430           0.000000
           47              H       1.793379       3.456219       2.715632       0.143479       0.889029 0.63610020E+01  0.59619315E+02                                 1.592851                            1.528130      -1.007236       2.425753                    0.997951       3.377693       9.576398       0.474699       1.376659      -0.688512      -0.036737       0.017630       0.008219       0.041569      -0.005556       0.003036       0.003385       0.019850      -0.022112      -0.011654      -0.003604       0.015258              1.609090       1.892213      -0.330709      -0.042576       1.555087       0.106453       1.379971          -0.000000
           48              H       4.974539      14.314678      11.791010       0.116460       0.905795 0.63376572E+01  0.59472099E+02                                 1.621107                            1.528357      -1.019925       2.401541                    0.997092       3.549741      10.140346       0.472247       1.382140      -0.686369       0.023251      -0.002554       0.030487       0.038427       0.001058       0.004173      -0.006698       0.011981       0.019150      -0.012085       0.001537       0.010548              1.661087       1.832411      -0.066425       0.475041       1.424805      -0.112207       1.726044          -0.000004
           49              H       3.027669      13.069473      11.863148       0.113232       0.893161 0.62781076E+01  0.58390635E+02                                 1.566641                            1.493121      -0.778608       2.512244                    0.999403       3.409891       9.492229       0.494537       1.331657      -0.697337      -0.003787      -0.024806       0.030051       0.039150       0.007479       0.006749      -0.012057      -0.003064       0.013768      -0.017722       0.003434       0.014288              1.587770       1.422266       0.104670      -0.117447       1.626228      -0.356555       1.714816           0.000009
           50              H       1.437884      13.345419      10.208637       0.113672       0.930745 0.67442339E+01  0.64395426E+02                                 1.659608                            1.584054      -1.171742       2.327769                    0.995096       3.668399      10.633396       0.459775       1.395207      -0.683517      -0.034045      -0.021710       0.000060       0.040378       0.012704      -0.000657      -0.004219       0.006998      -0.020030      -0.011704      -0.005219       0.016923              1.689359       1.981706       0.396647      -0.076578       1.629465      -0.113578       1.456906          -0.000001
           51              H       6.318579      14.430230      15.395564       0.145309       0.942093 0.69102237E+01  0.65747540E+02                                 1.625907                            1.571474      -0.929160       2.466555                    0.998835       3.296284       9.243054       0.480358       1.340150      -0.697101      -0.033797      -0.009424       0.024306       0.042683       0.000688      -0.008623      -0.005724       0.019370       0.001840      -0.012931      -0.002268       0.015199              1.624361       1.795674       0.075138      -0.340608       1.460210      -0.125241       1.617198          -0.000002
           52              H       6.205648      16.051411      13.766650       0.099831       1.039835 0.73492324E+01  0.71654681E+02                                 1.772272                            1.640045      -1.255476       2.272466                    0.995114       3.865731      11.302118       0.457723       1.372464      -0.686722      -0.040088       0.019625      -0.003638       0.044782      -0.000082      -0.000536      -0.008777       0.001636      -0.017081      -0.011438       0.003669       0.007769              1.833340       2.217699      -0.557266       0.091748       1.792801      -0.056599       1.489520           0.000002
           53              H       1.997768      15.473650      12.821880       0.093611       1.020246 0.74891783E+01  0.73392098E+02                                 1.756995                            1.662821      -1.257806       2.276942                    0.994083       3.850924      11.301518       0.451443       1.384484      -0.684967       0.041799       0.013015      -0.016937       0.046940       0.000280      -0.006050      -0.012102       0.019388      -0.017600      -0.018944       0.003660       0.015284              1.786392       2.033147       0.169214      -0.467967       1.600600      -0.117297       1.725429           0.000001
           54              H       2.183071      13.790381      14.350732       0.143479       0.889029 0.63610048E+01  0.59619348E+02                                 1.592851                            1.528130      -1.007237       2.425753                    0.997951       3.377694       9.576401       0.474699       1.376659      -0.688512       0.036737      -0.017630       0.008219       0.041569      -0.005556      -0.003036      -0.003385       0.019850      -0.022112      -0.011654      -0.003604       0.015258              1.609090       1.892213      -0.330709       0.042576       1.555087      -0.106453       1.379971          -0.000000
           55              H       0.998089      11.555222      11.479190       0.116460       0.905370 0.63336196E+01  0.59422609E+02                                 1.620415                            1.527730      -1.018429       2.402278                    0.997107       3.548170      10.133680       0.472426       1.381888      -0.686425       0.023271       0.002477      -0.030469       0.038419      -0.001108      -0.004185      -0.006697       0.011943       0.019018      -0.012074       0.001558       0.010516              1.660374       1.831624       0.066366      -0.474764       1.424215      -0.112113       1.725283          -0.000065
           56              H       7.004119      12.800427      11.407052       0.113189       0.893345 0.62797511E+01  0.58409912E+02                                 1.566869                            1.493324      -0.778684       2.512180                    0.999401       3.410348       9.493915       0.494498       1.331671      -0.697333      -0.003778       0.024809      -0.030045       0.039147      -0.007484      -0.006752      -0.012062      -0.003042       0.013782      -0.017731       0.003440       0.014290              1.588010       1.422471      -0.104678       0.117447       1.626468      -0.356628       1.715092          -0.000005
           57              H       5.414334      12.524481      13.061563       0.113642       0.930928 0.67461732E+01  0.64419719E+02                                 1.659925                            1.584358      -1.172343       2.327460                    0.995086       3.669297      10.637095       0.459689       1.395340      -0.683489      -0.034030       0.021737      -0.000042       0.040380      -0.012710       0.000661      -0.004230       0.007016      -0.019973      -0.011718      -0.005206       0.016924              1.689680       1.982037      -0.396706       0.076593       1.629784      -0.113634       1.457218          -0.000000
           58              H       2.342129      11.439670       7.874636       0.145250       0.942308 0.69120508E+01  0.65767909E+02                                 1.625999                            1.571557      -0.929097       2.466516                    0.998836       3.296533       9.243337       0.480412       1.339938      -0.697143      -0.033785       0.009396      -0.024288       0.042657      -0.000692       0.008631      -0.005728       0.019386       0.001867      -0.012941      -0.002272       0.015213              1.624444       1.795802      -0.075152       0.340665       1.460261      -0.125246       1.617269          -0.000432
           59              H       2.229198       9.818489       9.503550       0.099491       1.040546 0.73545268E+01  0.71717794E+02                                 1.772931                            1.640516      -1.254648       2.272684                    0.995111       3.867068      11.306203       0.457717       1.372263      -0.686761      -0.040168      -0.019592       0.003649       0.044840       0.000093       0.000499      -0.008759       0.001691      -0.017009      -0.011415       0.003685       0.007729              1.834078       2.218849       0.557740      -0.091874       1.793420      -0.056640       1.489966          -0.000639
           60              H       5.974218      10.396250      10.448320       0.093325       1.020784 0.74934624E+01  0.73443016E+02                                 1.757439                            1.663157      -1.257301       2.277029                    0.994078       3.852094      11.304853       0.451464       1.384252      -0.685010       0.041904      -0.013028       0.016879       0.047017      -0.000317       0.006070      -0.012103       0.019410      -0.017715      -0.018957       0.003625       0.015332              1.786859       2.033833      -0.169350       0.468278       1.600919      -0.117334       1.725825          -0.000545
           61              H       6.159521      12.079519       8.919468       0.143416       0.889188 0.63622489E+01  0.59632752E+02                                 1.592905                            1.528174      -1.006885       2.425858                    0.997954       3.377787       9.576190       0.474751       1.376468      -0.688550       0.036732       0.017604      -0.008205       0.041551       0.005564       0.003035      -0.003387       0.019856      -0.022126      -0.011660      -0.003606       0.015266              1.609139       1.892318       0.330764      -0.042581       1.555120      -0.106440       1.379979          -0.000420
           62              H       2.978361       5.691378      23.114290       0.116460       0.905370 0.63336188E+01  0.59422601E+02                                 1.620415                            1.527730      -1.018429       2.402277                    0.997107       3.548170      10.133681       0.472426       1.381888      -0.686425      -0.023271      -0.002477      -0.030469       0.038419      -0.001108       0.004185       0.006697       0.011943       0.019018      -0.012074       0.001558       0.010516              1.660374       1.831624       0.066366       0.474764       1.424215       0.112113       1.725284          -0.000065
           63              H       4.925231       4.446173      23.042152       0.113189       0.893345 0.62797495E+01  0.58409891E+02                                 1.566869                            1.493324      -0.778683       2.512181                    0.999401       3.410347       9.493910       0.494499       1.331671      -0.697334       0.003778      -0.024809      -0.030045       0.039147      -0.007484       0.006752       0.012062      -0.003042       0.013782      -0.017731       0.003440       0.014290              1.588010       1.422471      -0.104678      -0.117447       1.626467       0.356628       1.715092          -0.000006
           64              H       6.515016       4.722119       1.426463       0.113642       0.930928 0.67461723E+01  0.64419711E+02                                 1.659925                            1.584358      -1.172343       2.327460                    0.995086       3.669297      10.637096       0.459689       1.395341      -0.683489       0.034030      -0.021737      -0.000042       0.040380      -0.012710      -0.000661       0.004230       0.007016      -0.019973      -0.011718      -0.005206       0.016924              1.689680       1.982037      -0.396706      -0.076593       1.629784       0.113634       1.457218          -0.000000
           65              H       1.634321       5.806930      19.509736       0.145250       0.942308 0.69120504E+01  0.65767900E+02                                 1.625999                            1.571557      -0.929097       2.466516                    0.998836       3.296533       9.243335       0.480413       1.339938      -0.697143       0.033785      -0.009396      -0.024288       0.042657      -0.000692      -0.008631       0.005728       0.019386       0.001867      -0.012941      -0.002272       0.015213              1.624443       1.795801      -0.075152      -0.340665       1.460260       0.125246       1.617268          -0.000432
           66              H       1.747252       7.428111      21.138650       0.099491       1.040546 0.73545259E+01  0.71717785E+02                                 1.772931                            1.640516      -1.254648       2.272684                    0.995111       3.867068      11.306204       0.457717       1.372263      -0.686761       0.040168       0.019592       0.003649       0.044840       0.000093      -0.000499       0.008759       0.001691      -0.017009      -0.011415       0.003685       0.007729              1.834078       2.218849       0.557740       0.091874       1.793420       0.056640       1.489966          -0.000639
           67              H       5.955132       6.850350      22.083420       0.093325       1.020784 0.74934624E+01  0.73443017E+02                                 1.757439                            1.663157      -1.257301       2.277029                    0.994078       3.852094      11.304853       0.451464       1.384252      -0.685010      -0.041904       0.013028       0.016879       0.047017      -0.000317      -0.006070       0.012103       0.019410      -0.017715      -0.018957       0.003625       0.015332              1.786859       2.033833      -0.169350      -0.468278       1.600919       0.117334       1.725825          -0.000545
           68              H       5.769829       5.167081      20.554568       0.143416       0.889188 0.63622531E+01  0.59632796E+02                                 1.592905                            1.528174      -1.006885       2.425858                    0.997954       3.377788       9.576191       0.474751       1.376467      -0.688550      -0.036732      -0.017604      -0.008205       0.041551       0.005564      -0.003035       0.003387       0.019856      -0.022126      -0.011660      -0.003606       0.015266              1.609139       1.892318       0.330764       0.042581       1.555120       0.106440       1.379979          -0.000420
           69              C       5.326852      14.802757       3.542655       0.608859      22.030461 0.26158521E+03  0.55300344E+04                                 7.419565                            5.856094      -0.274428       1.954686                    0.999459      23.531526      68.652671       0.589328       0.491625      -0.999950      -0.021487       0.007473       0.046542       0.051804      -0.034692       0.061998      -0.042400      -0.107946      -0.054958      -0.094964      -0.009493       0.104457              8.303098      10.163270       1.145392      -2.789982       5.815808       1.346440       8.930217          -0.000002
           70              C       7.876552      16.586055       3.557315       0.624265      22.467099 0.26816751E+03  0.57123879E+04                                 7.512308                            5.970448      -0.542362       1.863903                    0.998606      23.864862      70.205339       0.576840       0.498470      -0.995127       0.022128       0.023937       0.064225       0.072024       0.009865      -0.052843       0.003357       0.154171      -0.102664      -0.064177      -0.049352       0.113529              8.247486       5.264112      -0.657126       1.452082      10.077015      -1.041800       9.401329          -0.000001
           71              C       1.915854      16.006569       1.611694       0.649322      21.288740 0.23358472E+03  0.47971276E+04                                 7.275469                            5.563744      -0.299856       1.974619                    0.998866      22.156711      63.575638       0.600134       0.496960      -0.997912       0.060473       0.030887      -0.001468       0.067920      -0.071149      -0.012849       0.031324      -0.105785      -0.136237      -0.066408      -0.051915       0.118323              8.316882       9.634648       3.179395      -0.806990       6.145772      -1.442369       9.170226           0.000007
           72              C       6.392541      14.744118       2.496892      -0.059728      37.315718 0.48827564E+03  0.11824722E+05                                 9.855872                            7.491033      -0.183964       1.944863                    0.998231      28.691366      83.883567       0.586855       0.430973      -1.054451       0.036243      -0.002627      -0.022957       0.042983       0.001545       0.005864       0.003129      -0.026354      -0.024456      -0.014542      -0.003287       0.017828             11.365311      13.689254       2.304726      -3.792603       8.267937       2.258356      12.138743           0.000015
           73              C       7.583090      15.494345       2.545993      -0.041036      36.529423 0.50246665E+03  0.12274380E+05                                 9.797569                            7.696345      -0.356371       1.882252                    0.998165      29.098264      85.865455       0.567180       0.442072      -1.046187      -0.017192      -0.030234      -0.024875       0.042760      -0.031208       0.022031      -0.043611      -0.024937       0.059040      -0.044729      -0.025663       0.070392             11.015991      12.939209       3.058062      -2.312419       9.401807       2.526660      10.706956           0.000030
           74              C       0.588515      15.302908       1.552820      -0.053196      36.446345 0.47174357E+03  0.11288218E+05                                 9.619069                            7.296889      -0.065852       1.982864                    0.998958      28.103256      80.777063       0.604764       0.423254      -1.062809      -0.043006      -0.017395      -0.012408       0.048021      -0.008778       0.010026      -0.028962      -0.018815       0.042101      -0.021425      -0.019426       0.040851             11.159540      14.431849       3.936981      -2.477057       8.786186       2.025652      10.260586           0.000007
           75              C       0.360266      14.412984       0.511944      -0.089061      30.321406 0.42926672E+03  0.10096168E+05                                 8.554950                            7.005144       0.161418       2.038583                    0.999363      28.862506      83.968899       0.607489       0.428685      -1.052728      -0.023745       0.012584       0.009063       0.028360      -0.022954      -0.003006      -0.017501      -0.004371       0.060145      -0.036688       0.006557       0.030131              9.237167      10.911934       2.680313      -1.113361       8.149688       2.273143       8.649879           0.000001
           76              C       7.148862      13.673104       0.463077      -0.098949      29.717234 0.43686736E+03  0.10320502E+05                                 8.443466                            7.079799       0.073338       2.010936                    0.998634      29.015917      84.612567       0.602603       0.430253      -1.051728       0.009496       0.016636       0.015437       0.024602       0.003879      -0.007791       0.005528      -0.031994       0.046159      -0.025885       0.006841       0.019044              9.003234      10.588281       2.090045      -1.122164       7.501046       1.871912       8.920376           0.000019
           77              C       6.198490      13.845570       1.456715      -0.103057      31.138233 0.46527078E+03  0.11212878E+05                                 8.816325                            7.377108      -0.210206       1.905279                    0.998997      30.274872      90.398103       0.579425       0.438629      -1.042291       0.021571       0.011918       0.010381       0.026742       0.015584       0.007080      -0.019979       0.013470      -0.040817      -0.032792       0.008037       0.024755              9.398171       9.687778       1.368943      -1.624608       7.673353       2.725525      10.833381           0.000017
           78              C       4.413064      12.805601      18.840950       0.637588      21.196960 0.23614901E+03  0.48447725E+04                                 7.126033                            5.513305      -0.184122       2.005809                    0.998777      22.109966      62.633703       0.618514       0.482691      -1.008998       0.021288      -0.031097      -0.060157       0.070987       0.028531      -0.025027      -0.089782      -0.017946       0.066003      -0.081063      -0.030295       0.111357              8.018388       8.559478      -0.580046       0.711967       7.729919       3.310539       7.765768          -0.000005
           79              C       4.265140      13.905934      19.858323       0.025402      32.445691 0.42677092E+03  0.99330122E+04                                 8.893552                            6.920165      -0.091020       1.986792                    0.999033      26.654997      74.906452       0.625390       0.420794      -1.067194      -0.000697       0.028057       0.025852       0.038157       0.010786      -0.007717      -0.034275       0.032753       0.007675      -0.043569       0.007639       0.035930             10.094598       9.043728      -1.507449       0.350095      11.314049       5.442138       9.926017          -0.000017
           80              C       3.085725      14.613044      20.037969      -0.134628      29.922861 0.43378238E+03  0.10219549E+05                                 8.451756                            7.034138       0.037002       1.998848                    0.999157      29.055419      84.343485       0.607806       0.427741      -1.054293       0.002649      -0.006084       0.002296       0.007021       0.015510       0.003329      -0.012757       0.018930       0.012319      -0.025725       0.008359       0.017366              9.030593       8.703105      -2.087518       0.143517      10.174758       3.757651       8.213917          -0.000005
           81              C       3.029260      15.594376      21.010664       0.089535      26.428576 0.35593577E+03  0.80336362E+04                                 7.996341                            6.518211      -0.094137       1.991560                    0.998453      26.718056      77.561812       0.606246       0.447627      -1.035551       0.042627      -0.006353       0.014408       0.045443       0.009842      -0.006287      -0.038191       0.011996      -0.021461      -0.043143       0.005040       0.038103              8.598925       9.118478      -1.604679       0.622574       8.742379       3.174551       7.935918          -0.000016
           82              C       5.229827      15.244270      21.573802       0.073974      26.433245 0.36414626E+03  0.82700750E+04                                 7.977477                            6.575118      -0.128509       1.970583                    0.998639      27.195815      79.323258       0.605773       0.445208      -1.036437      -0.039767       0.024307      -0.025510       0.053131       0.017706      -0.003741      -0.036178       0.021217      -0.039825      -0.046408       0.006901       0.039507              8.551114       8.928530      -1.042126       0.864996       9.123323       3.298581       7.601489          -0.000018
           83              C       5.352302      14.242242      20.649975      -0.134099      30.504620 0.43789530E+03  0.10358853E+05                                 8.627895                            7.112275      -0.038382       1.976368                    0.998905      29.216033      85.469105       0.597705       0.433190      -1.049131      -0.004548       0.005821      -0.019113       0.020490       0.002957      -0.020478      -0.016959       0.011893      -0.018624      -0.027361      -0.001100       0.028462              9.276474       8.755050      -0.399649       1.322050       9.953671       4.368404       9.120700           0.000012
           84              C       6.602498       2.443843      15.177755       0.608860      22.030454 0.26158512E+03  0.55300320E+04                                 7.419564                            5.856094      -0.274427       1.954687                    0.999459      23.531520      68.652652       0.589328       0.491625      -0.999950       0.021487      -0.007473       0.046541       0.051804      -0.034692      -0.061998       0.042400      -0.107946      -0.054957      -0.094964      -0.009493       0.104457              8.303097      10.163267       1.145393       2.789981       5.815807      -1.346439       8.930215          -0.000001
           85              C       4.052798       0.660545      15.192415       0.624265      22.467099 0.26816751E+03  0.57123879E+04                                 7.512308                            5.970449      -0.542363       1.863903                    0.998606      23.864864      70.205351       0.576840       0.498470      -0.995127      -0.022128      -0.023937       0.064225       0.072024       0.009865       0.052843      -0.003357       0.154171      -0.102664      -0.064177      -0.049352       0.113529              8.247486       5.264112      -0.657126      -1.452082      10.077016       1.041800       9.401330          -0.000001
           86              C       2.060596       1.240031      13.246794       0.649322      21.288681 0.23358398E+03  0.47971096E+04                                 7.275465                            5.563741      -0.299867       1.974616                    0.998866      22.156673      63.575555       0.600133       0.496961      -0.997911      -0.060471      -0.030886      -0.001468       0.067918      -0.071148       0.012848      -0.031324      -0.105782      -0.136234      -0.066407      -0.051913       0.118320              8.316878       9.634644       3.179393       0.806991       6.145769       1.442369       9.170222           0.000008
           87              C       5.536809       2.502482      14.131992      -0.059727      37.315692 0.48827528E+03  0.11824711E+05                                 9.855868                            7.491031      -0.183964       1.944863                    0.998231      28.691352      83.883520       0.586855       0.430973      -1.054451      -0.036243       0.002627      -0.022958       0.042983       0.001545      -0.005864      -0.003129      -0.026354      -0.024456      -0.014542      -0.003286       0.017828             11.365306      13.689248       2.304725       3.792601       8.267934      -2.258354      12.138737           0.000015
           88              C       4.346260       1.752255      14.181093      -0.041036      36.529409 0.50246644E+03  0.12274374E+05                                 9.797568                            7.696345      -0.356373       1.882251                    0.998165      29.098256      85.865439       0.567180       0.442072      -1.046187       0.017192       0.030234      -0.024874       0.042760      -0.031208      -0.022032       0.043611      -0.024937       0.059039      -0.044729      -0.025663       0.070392             11.015990      12.939209       3.058062       2.312419       9.401807      -2.526659      10.706955           0.000031
           89              C       3.387935       1.943692      13.187920      -0.053195      36.446298 0.47174289E+03  0.11288199E+05                                 9.619070                            7.296889      -0.065859       1.982863                    0.998958      28.103231      80.777023       0.604763       0.423254      -1.062808       0.043004       0.017394      -0.012407       0.048019      -0.008777      -0.010025       0.028961      -0.018814       0.042100      -0.021425      -0.019425       0.040849             11.159541      14.431851       3.936982       2.477059       8.786186      -2.025651      10.260586           0.000007
           90              C       3.616184       2.833616      12.147044      -0.089061      30.321386 0.42926640E+03  0.10096159E+05                                 8.554947                            7.005142       0.161418       2.038584                    0.999363      28.862491      83.968851       0.607489       0.428685      -1.052728       0.023745      -0.012584       0.009063       0.028360      -0.022954       0.003006       0.017502      -0.004370       0.060145      -0.036688       0.006557       0.030131              9.237164      10.911931       2.680313       1.113360       8.149686      -2.273142       8.649875           0.000002
           91              C       4.780488       3.573496      12.098177      -0.098949      29.717229 0.43686730E+03  0.10320501E+05                                 8.443465                            7.079798       0.073338       2.010936                    0.998634      29.015914      84.612557       0.602603       0.430253      -1.051728      -0.009496      -0.016637       0.015437       0.024602       0.003879       0.007791      -0.005528      -0.031994       0.046159      -0.025885       0.006841       0.019044              9.003233      10.588280       2.090045       1.122164       7.501046      -1.871912       8.920374           0.000019
           92              C       5.730860       3.401030      13.091815      -0.103057      31.138222 0.46527059E+03  0.11212873E+05                                 8.816325                            7.377109      -0.210207       1.905279                    0.998997      30.274864      90.398086       0.579424       0.438630      -1.042291      -0.021571      -0.011918       0.010381       0.026742       0.015584      -0.007080       0.019979       0.013470      -0.040817      -0.032792       0.008037       0.024754              9.398170       9.687777       1.368942       1.624607       7.673353      -2.725525      10.833381           0.000018
           93              C       7.516286       4.441000       7.205850       0.637588      21.196952 0.23614895E+03  0.48447712E+04                                 7.126032                            5.513305      -0.184123       2.005808                    0.998777      22.109968      62.633715       0.618514       0.482691      -1.008998      -0.021288       0.031097      -0.060157       0.070986       0.028531       0.025027       0.089782      -0.017945       0.066003      -0.081063      -0.030295       0.111357              8.018387       8.559483      -0.580046      -0.711969       7.729914      -3.310534       7.765763          -0.000005
           94              C       7.664210       3.340666       8.223223       0.025401      32.445706 0.42677133E+03  0.99330243E+04                                 8.893555                            6.920168      -0.091020       1.986792                    0.999033      26.655008      74.906494       0.625389       0.420794      -1.067194       0.000697      -0.028057       0.025851       0.038157       0.010786       0.007717       0.034274       0.032753       0.007675      -0.043568       0.007639       0.035929             10.094601       9.043733      -1.507450      -0.350096      11.314054      -5.442139       9.926017          -0.000016
           95              C       0.890725       2.633556       8.402869      -0.134628      29.922873 0.43378268E+03  0.10219558E+05                                 8.451761                            7.034142       0.036998       1.998846                    0.999157      29.055428      84.343541       0.607806       0.427741      -1.054292      -0.002649       0.006083       0.002296       0.007021       0.015509      -0.003330       0.012756       0.018930       0.012320      -0.025724       0.008359       0.017365              9.030599       8.703111      -2.087518      -0.143518      10.174764      -3.757653       8.213922          -0.000005
           96              C       0.947190       1.652224       9.375564       0.089533      26.428534 0.35593512E+03  0.80336180E+04                                 7.996333                            6.518205      -0.094141       1.991559                    0.998453      26.718023      77.561698       0.606247       0.447627      -1.035551      -0.042627       0.006353       0.014407       0.045442       0.009841       0.006287       0.038190       0.011995      -0.021463      -0.043142       0.005040       0.038102              8.598917       9.118469      -1.604677      -0.622574       8.742372      -3.174549       7.935912          -0.000014
           97              C       6.699523       2.002330       9.938702       0.073972      26.433203 0.36414559E+03  0.82700559E+04                                 7.977470                            6.575112      -0.128511       1.970583                    0.998639      27.195781      79.323139       0.605773       0.445208      -1.036437       0.039766      -0.024306      -0.025510       0.053131       0.017707       0.003740       0.036177       0.021216      -0.039824      -0.046408       0.006901       0.039506              8.551106       8.928521      -1.042125      -0.864995       9.123315      -3.298578       7.601482          -0.000017
           98              C       6.577048       3.004358       9.014875      -0.134099      30.504621 0.43789540E+03  0.10358857E+05                                 8.627898                            7.112278      -0.038384       1.976367                    0.998905      29.216036      85.469133       0.597704       0.433190      -1.049131       0.004548      -0.005821      -0.019112       0.020490       0.002957       0.020477       0.016958       0.011893      -0.018624      -0.027361      -0.001100       0.028461              9.276477       8.755054      -0.399650      -1.322050       9.953675      -4.368405       9.120703           0.000012
           99              C       2.626048       6.179457       8.092445       0.608722      22.036592 0.26165418E+03  0.55319510E+04                                 7.421140                            5.856938      -0.274974       1.954423                    0.999458      23.537122      68.675649       0.589265       0.491637      -0.999927       0.021429       0.007357      -0.046652       0.051862       0.034697       0.061973       0.042302      -0.107906      -0.055289      -0.094938      -0.009449       0.104387              8.305204      10.166003      -1.145409      -2.791282       5.817027      -1.346983       8.932581          -0.000064
          100              C       0.076348       7.962755       8.077785       0.624349      22.466015 0.26814636E+03  0.57118262E+04                                 7.512157                            5.970265      -0.542693       1.863814                    0.998605      23.863740      70.201416       0.576841       0.498479      -0.995122      -0.022192       0.023939      -0.064218       0.072039      -0.009870      -0.052887      -0.003304       0.154213      -0.102783      -0.064152      -0.049438       0.113590              8.247445       5.264003       0.657020       1.452067      10.077485       1.041698       9.400846          -0.000060
          101              C       6.037046       7.383269      10.023406       0.650993      21.256428 0.23320058E+03  0.47876559E+04                                 7.269467                            5.560094      -0.301658       1.974189                    0.998868      22.146736      63.553321       0.600132       0.497125      -0.997748      -0.060376       0.031075       0.002152       0.067938       0.071511      -0.012503      -0.031287      -0.106741      -0.134662      -0.067291      -0.051281       0.118572              8.308725       9.624167      -3.174439      -0.802227       6.140331       1.438246       9.161677          -0.000323
          102              C       1.560359       6.120818       9.138208      -0.060131      37.341432 0.48861245E+03  0.11835274E+05                                 9.860894                            7.493865      -0.185099       1.944301                    0.998234      28.705773      83.942418       0.586697       0.431001      -1.054401      -0.036408      -0.002862       0.022803       0.043055      -0.001655       0.005713      -0.003222      -0.026474      -0.024438      -0.014420      -0.003504       0.017924             11.371957      13.697222      -2.306100      -3.795877       8.272445      -2.260076      12.146203          -0.000132
          103              C       0.369810       6.871045       9.089107      -0.041064      36.533383 0.50249957E+03  0.12275351E+05                                 9.798024                            7.696351      -0.356259       1.882229                    0.998168      29.100067      85.870584       0.567208       0.442044      -1.046207       0.017157      -0.030276       0.024822       0.042745       0.031092       0.021960       0.043659      -0.025078       0.059202      -0.044681      -0.025691       0.070372             11.016832      12.940095      -3.058731      -2.312473       9.402973      -2.526872      10.707428          -0.001655
          104              C       7.364385       6.679608      10.082280      -0.053583      36.445564 0.47170136E+03  0.11286931E+05                                 9.619282                            7.296712      -0.066176       1.982900                    0.998951      28.100394      80.767288       0.604754       0.423271      -1.062800       0.043000      -0.017687       0.012505       0.048148       0.009119       0.009977       0.029243      -0.018671       0.043289      -0.021883      -0.019424       0.041306             11.160328      14.433407      -3.937801      -2.478057       8.786522      -2.024885      10.261055          -0.007632
          105              C       7.592634       5.789684      11.123156      -0.088845      30.310105 0.42905841E+03  0.10089856E+05                                 8.552607                            7.003228       0.162362       2.039009                    0.999361      28.853577      83.931944       0.607612       0.428659      -1.052764       0.023643       0.012788      -0.009061       0.028366       0.022605      -0.003090       0.017554      -0.004515       0.059629      -0.036337       0.006346       0.029992              9.234877      10.909491      -2.680171      -1.113119       8.148055      -2.272211       8.647087          -0.000595
          106              C       0.804038       5.049804      11.172023      -0.099054      29.724987 0.43699057E+03  0.10324254E+05                                 8.445152                            7.080907       0.072634       2.010627                    0.998634      29.021590      84.635598       0.602535       0.430266      -1.051709      -0.009539       0.016577      -0.015492       0.024613      -0.003965      -0.007792      -0.005530      -0.032036       0.046521      -0.025982       0.006856       0.019126              9.005289      10.590238      -2.090443      -1.122780       7.502811      -1.872543       8.922818           0.000289
          107              C       1.754410       5.222270      10.178385      -0.103513      31.158561 0.46562018E+03  0.11223627E+05                                 8.820301                            7.379867      -0.210930       1.904848                    0.998998      30.290261      90.459271       0.579306       0.438628      -1.042271      -0.021710       0.011684      -0.010559       0.026821      -0.015813       0.007037       0.019900       0.013679      -0.040563      -0.032790       0.007843       0.024947              9.402837       9.691936      -1.369513      -1.625825       7.676937      -2.727465      10.839639          -0.000783
          108              C       3.539836       4.182301      16.064350       0.637501      21.197638 0.23616477E+03  0.48451692E+04                                 7.126110                            5.513458      -0.184179       2.005778                    0.998776      22.110709      62.635967       0.618512       0.482685      -1.009002      -0.021312      -0.031087       0.060227       0.071048      -0.028532      -0.025015       0.089812      -0.017979       0.065997      -0.081084      -0.030302       0.111386              8.018282       8.559618       0.580074       0.712006       7.729744      -3.310265       7.765483          -0.000148
          109              C       3.687760       5.282634      15.046977       0.025674      32.435742 0.42663266E+03  0.99288967E+04                                 8.891761                            6.919068      -0.090628       1.986989                    0.999033      26.649350      74.884903       0.625442       0.420797      -1.067202       0.000678       0.028167      -0.025861       0.038245      -0.010788      -0.007738       0.034252       0.032598       0.007788      -0.043494       0.007558       0.035936             10.092263       9.041823       1.507133       0.349961      11.311472      -5.440562       9.923495           0.004487
          110              C       4.867175       5.989744      14.867331      -0.134749      29.914551 0.43365130E+03  0.10215557E+05                                 8.449862                            7.032855       0.037310       1.999053                    0.999156      29.049846      84.320018       0.607898       0.427714      -1.054323      -0.002746      -0.006132      -0.002256       0.007087      -0.015603       0.003356       0.012886       0.019137       0.012474      -0.025946       0.008455       0.017491              9.028261       8.701285       2.086367       0.144051      10.171560      -3.756378       8.211936          -0.004787
          111              C       4.923640       6.971076      13.894636       0.090694      26.399431 0.35547284E+03  0.80211419E+04                                 7.991767                            6.514962      -0.095900       1.991166                    0.998453      26.708333      77.541516       0.606216       0.447763      -1.035399      -0.043062      -0.006443      -0.014595       0.045922      -0.009927      -0.006411       0.038586       0.012557      -0.021625      -0.043683       0.005235       0.038448              8.593499       9.116088       1.605566       0.620024       8.735574      -3.169842       7.928834           0.000637
          112              C       2.723073       6.620970      13.331498       0.074856      26.411239 0.36381813E+03  0.82613115E+04                                 7.973952                            6.572961      -0.130095       1.970126                    0.998644      27.192153      79.323554       0.605721       0.445317      -1.036305       0.040123       0.024486       0.025785       0.053612      -0.017808      -0.003629       0.036568       0.021584      -0.040595      -0.046985       0.007195       0.039790              8.546433       8.926109       1.038962       0.867129       9.117109      -3.293995       7.596083           0.001153
          113              C       2.600598       5.618942      14.255325      -0.134104      30.492382 0.43769998E+03  0.10352955E+05                                 8.625283                            7.110516      -0.038142       1.976589                    0.998902      29.208182      85.437556       0.597808       0.433169      -1.049157       0.004625       0.005819       0.019162       0.020553      -0.002894      -0.020523       0.017139       0.011930      -0.018720      -0.027565      -0.000990       0.028555              9.273226       8.752798       0.400326       1.321074       9.950345      -4.366057       9.116536          -0.004139
          114              C       1.350402      11.067143      19.727545       0.608722      22.036591 0.26165417E+03  0.55319507E+04                                 7.421140                            5.856938      -0.274974       1.954423                    0.999458      23.537123      68.675657       0.589265       0.491637      -0.999927      -0.021430      -0.007357      -0.046652       0.051862       0.034697      -0.061973      -0.042302      -0.107906      -0.055289      -0.094938      -0.009449       0.104387              8.305204      10.166003      -1.145409       2.791283       5.817027       1.346983       8.932582          -0.000064
          115              C       3.900102       9.283845      19.712885       0.624349      22.466016 0.26814638E+03  0.57118265E+04                                 7.512157                            5.970265      -0.542693       1.863814                    0.998605      23.863739      70.201407       0.576841       0.498479      -0.995122       0.022192      -0.023939      -0.064218       0.072039      -0.009870       0.052887       0.003304       0.154213      -0.102783      -0.064152      -0.049438       0.113590              8.247444       5.264002       0.657020      -1.452067      10.077484      -1.041698       9.400846          -0.000060
          116              C       5.892304       9.863331      21.658506       0.650993      21.256426 0.23320056E+03  0.47876552E+04                                 7.269467                            5.560094      -0.301658       1.974189                    0.998868      22.146735      63.553318       0.600132       0.497125      -0.997748       0.060376      -0.031075       0.002152       0.067938       0.071511       0.012503       0.031287      -0.106741      -0.134662      -0.067291      -0.051281       0.118572              8.308725       9.624167      -3.174439       0.802227       6.140331      -1.438246       9.161677          -0.000323
          117              C       2.416091      11.125782      20.773308      -0.060131      37.341436 0.48861250E+03  0.11835276E+05                                 9.860895                            7.493866      -0.185100       1.944300                    0.998234      28.705775      83.942427       0.586697       0.431001      -1.054401       0.036408       0.002862       0.022803       0.043055      -0.001655      -0.005713       0.003222      -0.026474      -0.024437      -0.014420      -0.003504       0.017924             11.371958      13.697224      -2.306101       3.795877       8.272445       2.260076      12.146204          -0.000132
          118              C       3.606640      10.375555      20.724207      -0.041064      36.533379 0.50249951E+03  0.12275350E+05                                 9.798024                            7.696351      -0.356258       1.882229                    0.998168      29.100065      85.870579       0.567208       0.442044      -1.046207      -0.017157       0.030276       0.024822       0.042745       0.031092      -0.021960      -0.043659      -0.025078       0.059202      -0.044681      -0.025691       0.070372             11.016832      12.940096      -3.058732       2.312474       9.402972       2.526871      10.707427          -0.001655
          119              C       4.564965      10.566992      21.717380      -0.053583      36.445559 0.47170128E+03  0.11286929E+05                                 9.619281                            7.296711      -0.066175       1.982900                    0.998951      28.100391      80.767275       0.604754       0.423271      -1.062800      -0.043000       0.017687       0.012505       0.048148       0.009119      -0.009978      -0.029243      -0.018671       0.043289      -0.021883      -0.019424       0.041306             11.160327      14.433406      -3.937800       2.478057       8.786521       2.024884      10.261054          -0.007632
          120              C       4.336716      11.456916      22.758256      -0.088845      30.310107 0.42905844E+03  0.10089857E+05                                 8.552607                            7.003228       0.162362       2.039009                    0.999361      28.853578      83.931942       0.607612       0.428658      -1.052764      -0.023643      -0.012788      -0.009061       0.028366       0.022605       0.003090      -0.017554      -0.004515       0.059629      -0.036337       0.006346       0.029992              9.234877      10.909490      -2.680171       1.113119       8.148054       2.272211       8.647087          -0.000595
          121              C       3.172412      12.196796      22.807123      -0.099054      29.724991 0.43699064E+03  0.10324256E+05                                 8.445152                            7.080907       0.072636       2.010627                    0.998634      29.021592      84.635596       0.602535       0.430266      -1.051709       0.009539      -0.016577      -0.015492       0.024613      -0.003965       0.007792       0.005530      -0.032036       0.046521      -0.025982       0.006856       0.019126              9.005289      10.590238      -2.090443       1.122780       7.502810       1.872543       8.922817           0.000289
          122              C       2.222040      12.024330      21.813485      -0.103513      31.158563 0.46562023E+03  0.11223628E+05                                 8.820302                            7.379868      -0.210930       1.904848                    0.998998      30.290263      90.459279       0.579306       0.438628      -1.042271       0.021710      -0.011684      -0.010559       0.026821      -0.015814      -0.007037      -0.019900       0.013679      -0.040563      -0.032790       0.007843       0.024947              9.402838       9.691937      -1.369513       1.625825       7.676937       2.727465      10.839640          -0.000783
          123              C       0.436614      13.064300       4.429250       0.637501      21.197628 0.23616469E+03  0.48451671E+04                                 7.126108                            5.513457      -0.184178       2.005778                    0.998776      22.110708      62.635962       0.618512       0.482685      -1.009002       0.021313       0.031087       0.060227       0.071048      -0.028532       0.025015      -0.089812      -0.017979       0.065997      -0.081084      -0.030302       0.111386              8.018278       8.559622       0.580073      -0.712007       7.729737       3.310258       7.765476          -0.000149
          124              C       0.288690      11.963966       3.411877       0.025674      32.435734 0.42663274E+03  0.99288990E+04                                 8.891760                            6.919069      -0.090628       1.986989                    0.999033      26.649348      74.884897       0.625442       0.420797      -1.067202      -0.000678      -0.028167      -0.025861       0.038245      -0.010788       0.007738      -0.034252       0.032598       0.007788      -0.043494       0.007558       0.035936             10.092262       9.041823       1.507132      -0.349962      11.311470       5.440559       9.923491           0.004487
          125              C       7.062175      11.256856       3.232231      -0.134749      29.914546 0.43365124E+03  0.10215555E+05                                 8.449861                            7.032854       0.037310       1.999053                    0.999156      29.049844      84.320007       0.607898       0.427714      -1.054323       0.002746       0.006132      -0.002256       0.007087      -0.015603      -0.003356      -0.012886       0.019137       0.012474      -0.025946       0.008455       0.017491              9.028259       8.701284       2.086365      -0.144052      10.171558       3.756377       8.211935          -0.004787
          126              C       7.005710      10.275524       2.259536       0.090694      26.399430 0.35547284E+03  0.80211420E+04                                 7.991767                            6.514962      -0.095900       1.991166                    0.998453      26.708333      77.541515       0.606216       0.447763      -1.035399       0.043062       0.006443      -0.014595       0.045922      -0.009928       0.006411      -0.038586       0.012557      -0.021624      -0.043683       0.005235       0.038448              8.593498       9.116088       1.605566      -0.620024       8.735574       3.169842       7.928833           0.000637
          127              C       1.253377      10.625630       1.696398       0.074856      26.411241 0.36381818E+03  0.82613128E+04                                 7.973951                            6.572960      -0.130094       1.970126                    0.998644      27.192154      79.323554       0.605721       0.445317      -1.036305      -0.040123      -0.024486       0.025785       0.053612      -0.017808       0.003629      -0.036568       0.021584      -0.040595      -0.046985       0.007195       0.039790              8.546433       8.926108       1.038962      -0.867129       9.117109       3.293995       7.596082           0.001153
          128              C       1.375852      11.627658       2.620225      -0.134104      30.492378 0.43769995E+03  0.10352954E+05                                 8.625282                            7.110515      -0.038141       1.976589                    0.998902      29.208182      85.437551       0.597808       0.433169      -1.049157      -0.004625      -0.005819       0.019162       0.020553      -0.002894       0.020523      -0.017139       0.011930      -0.018720      -0.027565      -0.000990       0.028555              9.273225       8.752797       0.400327      -1.321073       9.950343       4.366056       9.116534          -0.004139
          129              C       2.626048       2.443843      19.727545       0.608859      22.030460 0.26158520E+03  0.55300342E+04                                 7.419565                            5.856095      -0.274428       1.954686                    0.999459      23.531526      68.652673       0.589328       0.491625      -0.999950       0.021487      -0.007473      -0.046542       0.051804      -0.034692       0.061998      -0.042400      -0.107946      -0.054958      -0.094964      -0.009493       0.104457              8.303098      10.163270       1.145393      -2.789982       5.815808       1.346440       8.930217          -0.000002
          130              C       0.076348       0.660545      19.712885       0.624265      22.467101 0.26816755E+03  0.57123887E+04                                 7.512308                            5.970449      -0.542362       1.863903                    0.998606      23.864863      70.205340       0.576840       0.498470      -0.995127      -0.022128      -0.023937      -0.064225       0.072024       0.009865      -0.052843       0.003357       0.154171      -0.102664      -0.064177      -0.049352       0.113529              8.247486       5.264112      -0.657126       1.452082      10.077015      -1.041800       9.401329          -0.000001
          131              C       6.037046       1.240031      21.658506       0.649322      21.288741 0.23358474E+03  0.47971280E+04                                 7.275469                            5.563744      -0.299856       1.974619                    0.998866      22.156712      63.575641       0.600134       0.496960      -0.997912      -0.060473      -0.030887       0.001468       0.067920      -0.071149      -0.012849       0.031324      -0.105785      -0.136237      -0.066408      -0.051915       0.118323              8.316883       9.634649       3.179395      -0.806990       6.145773      -1.442369       9.170226           0.000007
          132              C       1.560359       2.502482      20.773308      -0.059728      37.315715 0.48827560E+03  0.11824721E+05                                 9.855872                            7.491033      -0.183964       1.944863                    0.998231      28.691365      83.883566       0.586855       0.430973      -1.054451      -0.036243       0.002627       0.022957       0.042983       0.001545       0.005864       0.003129      -0.026354      -0.024456      -0.014542      -0.003287       0.017828             11.365311      13.689254       2.304726      -3.792603       8.267937       2.258356      12.138743           0.000015
          133              C       0.369810       1.752255      20.724207      -0.041036      36.529424 0.50246666E+03  0.12274380E+05                                 9.797569                            7.696345      -0.356371       1.882252                    0.998165      29.098264      85.865453       0.567180       0.442072      -1.046187       0.017192       0.030234       0.024875       0.042760      -0.031208       0.022031      -0.043611      -0.024937       0.059040      -0.044729      -0.025663       0.070392             11.015990      12.939209       3.058062      -2.312419       9.401807       2.526660      10.706955           0.000030
          134              C       7.364385       1.943692      21.717380      -0.053196      36.446343 0.47174354E+03  0.11288217E+05                                 9.619069                            7.296889      -0.065852       1.982864                    0.998958      28.103255      80.777058       0.604764       0.423254      -1.062809       0.043006       0.017395       0.012408       0.048021      -0.008778       0.010026      -0.028962      -0.018815       0.042101      -0.021425      -0.019426       0.040851             11.159540      14.431848       3.936981      -2.477057       8.786185       2.025652      10.260585           0.000007
          135              C       7.592634       2.833616      22.758256      -0.089061      30.321406 0.42926672E+03  0.10096168E+05                                 8.554950                            7.005144       0.161418       2.038583                    0.999363      28.862506      83.968898       0.607489       0.428685      -1.052728       0.023745      -0.012584      -0.009063       0.028360      -0.022954      -0.003006      -0.017501      -0.004371       0.060145      -0.036688       0.006557       0.030131              9.237167      10.911934       2.680313      -1.113361       8.149687       2.273143       8.649878           0.000001
          136              C       0.804038       3.573496      22.807123      -0.098949      29.717233 0.43686735E+03  0.10320502E+05                                 8.443466                            7.079799       0.073338       2.010936                    0.998634      29.015917      84.612570       0.602603       0.430253      -1.051728      -0.009496      -0.016636      -0.015437       0.024602       0.003879      -0.007791       0.005528      -0.031994       0.046159      -0.025885       0.006841       0.019044              9.003235      10.588282       2.090045      -1.122165       7.501046       1.871912       8.920376           0.000019
          137              C       1.754410       3.401030      21.813485      -0.103057      31.138234 0.46527081E+03  0.11212879E+05                                 8.816326                            7.377109      -0.210206       1.905279                    0.998997      30.274873      90.398108       0.579425       0.438629      -1.042291      -0.021571      -0.011918      -0.010381       0.026742       0.015584       0.007080      -0.019979       0.013470      -0.040817      -0.032792       0.008037       0.024755              9.398171       9.687778       1.368943      -1.624608       7.673353       2.725525      10.833382           0.000017
          138              C       3.539836       4.441000       4.429250       0.637588      21.196949 0.23614892E+03  0.48447702E+04                                 7.126031                            5.513304      -0.184122       2.005809                    0.998777      22.109965      62.633702       0.618514       0.482691      -1.008998      -0.021288       0.031097       0.060157       0.070987       0.028531      -0.025027      -0.089782      -0.017946       0.066003      -0.081063      -0.030295       0.111357              8.018385       8.559482      -0.580046       0.711969       7.729912       3.310533       7.765762          -0.000005
          139              C       3.687760       3.340666       3.411877       0.025402      32.445687 0.42677103E+03  0.99330154E+04                                 8.893551                            6.920166      -0.091020       1.986792                    0.999033      26.654996      74.906451       0.625389       0.420794      -1.067194       0.000697      -0.028057      -0.025852       0.038157       0.010786      -0.007717      -0.034275       0.032753       0.007675      -0.043569       0.007639       0.035930             10.094597       9.043729      -1.507449       0.350096      11.314048       5.442135       9.926013          -0.000017
          140              C       4.867175       2.633556       3.232231      -0.134628      29.922858 0.43378235E+03  0.10219548E+05                                 8.451756                            7.034138       0.037002       1.998848                    0.999157      29.055418      84.343483       0.607806       0.427741      -1.054293      -0.002649       0.006084      -0.002296       0.007021       0.015510       0.003329      -0.012757       0.018930       0.012319      -0.025725       0.008359       0.017366              9.030592       8.703105      -2.087517       0.143518      10.174756       3.757649       8.213916          -0.000004
          141              C       4.923640       1.652224       2.259536       0.089535      26.428573 0.35593574E+03  0.80336355E+04                                 7.996340                            6.518211      -0.094137       1.991560                    0.998453      26.718055      77.561808       0.606246       0.447627      -1.035551      -0.042627       0.006353      -0.014408       0.045443       0.009842      -0.006287      -0.038191       0.011996      -0.021461      -0.043143       0.005040       0.038103              8.598924       9.118478      -1.604679       0.622574       8.742378       3.174550       7.935917          -0.000016
          142              C       2.723073       2.002330       1.696398       0.073974      26.433245 0.36414628E+03  0.82700756E+04                                 7.977477                            6.575119      -0.128509       1.970583                    0.998639      27.195816      79.323262       0.605773       0.445208      -1.036437       0.039767      -0.024307       0.025510       0.053131       0.017706      -0.003741      -0.036178       0.021217      -0.039825      -0.046408       0.006902       0.039507              8.551114       8.928530      -1.042126       0.864996       9.123323       3.298580       7.601488          -0.000018
          143              C       2.600598       3.004358       2.620225      -0.134099      30.504617 0.43789529E+03  0.10358853E+05                                 8.627894                            7.112275      -0.038382       1.976368                    0.998905      29.216033      85.469106       0.597705       0.433190      -1.049131       0.004548      -0.005821       0.019113       0.020490       0.002957      -0.020478      -0.016959       0.011893      -0.018624      -0.027361      -0.001100       0.028462              9.276473       8.755050      -0.399649       1.322049       9.953670       4.368403       9.120698           0.000012
          144              C       1.350402      14.802757       8.092445       0.608860      22.030456 0.26158514E+03  0.55300325E+04                                 7.419564                            5.856094      -0.274427       1.954687                    0.999459      23.531521      68.652654       0.589328       0.491625      -0.999950      -0.021487       0.007473      -0.046541       0.051804      -0.034692      -0.061998       0.042400      -0.107946      -0.054957      -0.094964      -0.009493       0.104457              8.303097      10.163268       1.145392       2.789981       5.815808      -1.346439       8.930215          -0.000001
          145              C       3.900102      16.586055       8.077785       0.624265      22.467100 0.26816752E+03  0.57123881E+04                                 7.512308                            5.970449      -0.542363       1.863903                    0.998606      23.864864      70.205350       0.576840       0.498470      -0.995127       0.022128       0.023937      -0.064225       0.072024       0.009865       0.052843      -0.003357       0.154171      -0.102664      -0.064177      -0.049352       0.113529              8.247486       5.264112      -0.657126      -1.452082      10.077016       1.041800       9.401330          -0.000001
          146              C       5.892304      16.006569      10.023406       0.649322      21.288681 0.23358399E+03  0.47971098E+04                                 7.275465                            5.563741      -0.299867       1.974616                    0.998866      22.156674      63.575560       0.600133       0.496961      -0.997911       0.060471       0.030886       0.001468       0.067918      -0.071148       0.012848      -0.031324      -0.105782      -0.136234      -0.066407      -0.051913       0.118320              8.316879       9.634644       3.179394       0.806991       6.145770       1.442369       9.170222           0.000008
          147              C       2.416091      14.744118       9.138208      -0.059727      37.315695 0.48827531E+03  0.11824712E+05                                 9.855869                            7.491031      -0.183964       1.944863                    0.998231      28.691353      83.883522       0.586855       0.430973      -1.054451       0.036243      -0.002627       0.022958       0.042983       0.001545      -0.005864      -0.003129      -0.026354      -0.024456      -0.014542      -0.003286       0.017828             11.365307      13.689248       2.304725       3.792601       8.267934      -2.258355      12.138738           0.000015
          148              C       3.606640      15.494345       9.089107      -0.041036      36.529409 0.50246646E+03  0.12274375E+05                                 9.797568                            7.696345      -0.356373       1.882251                    0.998165      29.098256      85.865437       0.567180       0.442072      -1.046187      -0.017192      -0.030234       0.024874       0.042760      -0.031208      -0.022032       0.043611      -0.024937       0.059039      -0.044729      -0.025663       0.070392             11.015990      12.939208       3.058062       2.312419       9.401806      -2.526659      10.706955           0.000031
          149              C       4.564965      15.302908      10.082280      -0.053195      36.446297 0.47174286E+03  0.11288198E+05                                 9.619070                            7.296889      -0.065859       1.982863                    0.998958      28.103230      80.777020       0.604763       0.423254      -1.062808      -0.043004      -0.017394       0.012407       0.048019      -0.008777      -0.010025       0.028961      -0.018814       0.042100      -0.021425      -0.019425       0.040849             11.159541      14.431851       3.936982       2.477059       8.786186      -2.025651      10.260586           0.000007
          150              C       4.336716      14.412984      11.123156      -0.089061      30.321388 0.42926643E+03  0.10096160E+05                                 8.554947                            7.005142       0.161418       2.038584                    0.999363      28.862492      83.968853       0.607489       0.428685      -1.052728      -0.023745       0.012584      -0.009063       0.028360      -0.022954       0.003006       0.017502      -0.004370       0.060145      -0.036688       0.006557       0.030131              9.237164      10.911931       2.680313       1.113360       8.149686      -2.273142       8.649875           0.000002
          151              C       3.172412      13.673104      11.172023      -0.098949      29.717230 0.43686730E+03  0.10320501E+05                                 8.443465                            7.079799       0.073338       2.010936                    0.998634      29.015915      84.612560       0.602603       0.430253      -1.051728       0.009496       0.016637      -0.015437       0.024602       0.003879       0.007791      -0.005528      -0.031994       0.046159      -0.025885       0.006841       0.019044              9.003233      10.588280       2.090045       1.122164       7.501046      -1.871912       8.920375           0.000019
          152              C       2.222040      13.845570      10.178385      -0.103057      31.138224 0.46527061E+03  0.11212874E+05                                 8.816326                            7.377109      -0.210207       1.905279                    0.998997      30.274865      90.398092       0.579424       0.438630      -1.042291       0.021571       0.011918      -0.010381       0.026742       0.015584      -0.007080       0.019979       0.013470      -0.040817      -0.032792       0.008037       0.024755              9.398171       9.687778       1.368942       1.624608       7.673353      -2.725525      10.833381           0.000018
          153              C       0.436614      12.805601      16.064350       0.637588      21.196961 0.23614902E+03  0.48447730E+04                                 7.126035                            5.513305      -0.184123       2.005808                    0.998777      22.109968      62.633716       0.618514       0.482691      -1.008998       0.021288      -0.031097       0.060157       0.070986       0.028531       0.025027       0.089782      -0.017945       0.066003      -0.081063      -0.030295       0.111357              8.018390       8.559479      -0.580046      -0.711967       7.729921      -3.310540       7.765770          -0.000005
          154              C       0.288690      13.905934      15.046977       0.025401      32.445710 0.42677122E+03  0.99330211E+04                                 8.893555                            6.920167      -0.091020       1.986792                    0.999033      26.655009      74.906494       0.625390       0.420794      -1.067194      -0.000697       0.028057      -0.025851       0.038157       0.010786       0.007717       0.034274       0.032753       0.007675      -0.043568       0.007639       0.035929             10.094602       9.043731      -1.507450      -0.350095      11.314054      -5.442141       9.926021          -0.000016
          155              C       7.062175      14.613044      14.867331      -0.134628      29.922876 0.43378269E+03  0.10219559E+05                                 8.451762                            7.034143       0.036998       1.998846                    0.999157      29.055428      84.343543       0.607806       0.427742      -1.054292       0.002649      -0.006083      -0.002296       0.007021       0.015509      -0.003330       0.012756       0.018930       0.012320      -0.025724       0.008359       0.017365              9.030600       8.703111      -2.087519      -0.143517      10.174766      -3.757654       8.213923          -0.000005
          156              C       7.005710      15.594376      13.894636       0.089533      26.428535 0.35593512E+03  0.80336180E+04                                 7.996334                            6.518205      -0.094141       1.991559                    0.998453      26.718023      77.561700       0.606246       0.447627      -1.035551       0.042627      -0.006353      -0.014407       0.045442       0.009841       0.006287       0.038190       0.011995      -0.021463      -0.043142       0.005040       0.038102              8.598918       9.118469      -1.604677      -0.622573       8.742373      -3.174549       7.935912          -0.000014
          157              C       1.253377      15.244270      13.331498       0.073972      26.433206 0.36414562E+03  0.82700567E+04                                 7.977470                            6.575112      -0.128511       1.970583                    0.998639      27.195782      79.323141       0.605773       0.445208      -1.036437      -0.039766       0.024306       0.025510       0.053131       0.017707       0.003740       0.036177       0.021216      -0.039825      -0.046408       0.006901       0.039506              8.551106       8.928521      -1.042125      -0.864995       9.123315      -3.298579       7.601483          -0.000017
          158              C       1.375852      14.242242      14.255325      -0.134099      30.504624 0.43789540E+03  0.10358857E+05                                 8.627898                            7.112278      -0.038384       1.976367                    0.998905      29.216036      85.469133       0.597704       0.433190      -1.049131      -0.004548       0.005821       0.019112       0.020490       0.002957       0.020477       0.016958       0.011893      -0.018624      -0.027361      -0.001100       0.028461              9.276478       8.755054      -0.399649      -1.322050       9.953676      -4.368407       9.120705           0.000012
          159              C       5.326852      11.067143      15.177755       0.608722      22.036592 0.26165418E+03  0.55319509E+04                                 7.421140                            5.856938      -0.274974       1.954423                    0.999458      23.537122      68.675650       0.589265       0.491637      -0.999927      -0.021429      -0.007357       0.046652       0.051862       0.034697       0.061973       0.042302      -0.107906      -0.055289      -0.094938      -0.009449       0.104387              8.305204      10.166003      -1.145409      -2.791283       5.817027      -1.346983       8.932581          -0.000064
          160              C       7.876552       9.283845      15.192415       0.624349      22.466017 0.26814639E+03  0.57118269E+04                                 7.512157                            5.970265      -0.542693       1.863814                    0.998605      23.863741      70.201417       0.576841       0.498479      -0.995122       0.022192      -0.023939       0.064218       0.072039      -0.009870      -0.052887      -0.003304       0.154213      -0.102783      -0.064152      -0.049438       0.113590              8.247445       5.264003       0.657020       1.452067      10.077485       1.041698       9.400846          -0.000060
          161              C       1.915854       9.863331      13.246794       0.650993      21.256428 0.23320058E+03  0.47876558E+04                                 7.269467                            5.560094      -0.301658       1.974189                    0.998868      22.146736      63.553322       0.600132       0.497125      -0.997748       0.060376      -0.031075      -0.002152       0.067938       0.071511      -0.012503      -0.031287      -0.106741      -0.134662      -0.067291      -0.051281       0.118572              8.308725       9.624167      -3.174439      -0.802227       6.140331       1.438246       9.161677          -0.000323
          162              C       6.392541      11.125782      14.131992      -0.060131      37.341432 0.48861245E+03  0.11835274E+05                                 9.860894                            7.493865      -0.185099       1.944301                    0.998234      28.705773      83.942417       0.586697       0.431001      -1.054401       0.036408       0.002862      -0.022803       0.043055      -0.001655       0.005713      -0.003222      -0.026474      -0.024438      -0.014420      -0.003504       0.017924             11.371956      13.697222      -2.306100      -3.795877       8.272444      -2.260076      12.146203          -0.000132
          163              C       7.583090      10.375555      14.181093      -0.041064      36.533383 0.50249957E+03  0.12275351E+05                                 9.798024                            7.696351      -0.356259       1.882229                    0.998168      29.100067      85.870584       0.567208       0.442044      -1.046207      -0.017157       0.030276      -0.024822       0.042745       0.031092       0.021960       0.043659      -0.025078       0.059202      -0.044681      -0.025691       0.070372             11.016832      12.940095      -3.058732      -2.312474       9.402973      -2.526872      10.707427          -0.001655
          164              C       0.588515      10.566992      13.187920      -0.053583      36.445562 0.47170133E+03  0.11286930E+05                                 9.619282                            7.296712      -0.066175       1.982900                    0.998951      28.100393      80.767286       0.604754       0.423271      -1.062800      -0.043000       0.017687      -0.012505       0.048148       0.009119       0.009977       0.029243      -0.018671       0.043289      -0.021883      -0.019424       0.041306             11.160328      14.433407      -3.937801      -2.478057       8.786522      -2.024884      10.261055          -0.007632
          165              C       0.360266      11.456916      12.147044      -0.088845      30.310105 0.42905841E+03  0.10089856E+05                                 8.552607                            7.003228       0.162362       2.039009                    0.999361      28.853577      83.931942       0.607612       0.428658      -1.052764      -0.023643      -0.012788       0.009061       0.028366       0.022605      -0.003090       0.017554      -0.004515       0.059629      -0.036337       0.006346       0.029992              9.234877      10.909490      -2.680171      -1.113119       8.148054      -2.272211       8.647087          -0.000595
          166              C       7.148862      12.196796      12.098177      -0.099054      29.724987 0.43699057E+03  0.10324254E+05                                 8.445152                            7.080907       0.072634       2.010627                    0.998634      29.021590      84.635598       0.602535       0.430266      -1.051709       0.009539      -0.016577       0.015492       0.024613      -0.003965      -0.007792      -0.005530      -0.032036       0.046521      -0.025982       0.006856       0.019126              9.005289      10.590238      -2.090443      -1.122780       7.502811      -1.872543       8.922818           0.000289
          167              C       6.198490      12.024330      13.091815      -0.103513      31.158561 0.46562018E+03  0.11223627E+05                                 8.820301                            7.379868      -0.210930       1.904848                    0.998998      30.290261      90.459272       0.579306       0.438628      -1.042271       0.021710      -0.011684       0.010559       0.026821      -0.015813       0.007037       0.019900       0.013679      -0.040563      -0.032790       0.007843       0.024947              9.402837       9.691936      -1.369513      -1.625825       7.676937      -2.727465      10.839639          -0.000783
          168              C       4.413064      13.064300       7.205850       0.637501      21.197629 0.23616469E+03  0.48451674E+04                                 7.126108                            5.513457      -0.184178       2.005778                    0.998776      22.110709      62.635968       0.618512       0.482686      -1.009002       0.021312       0.031087      -0.060227       0.071048      -0.028532      -0.025015       0.089812      -0.017979       0.065997      -0.081084      -0.030302       0.111386              8.018279       8.559622       0.580073       0.712007       7.729737      -3.310258       7.765476          -0.000148
          169              C       4.265140      11.963966       8.223223       0.025674      32.435738 0.42663279E+03  0.99289005E+04                                 8.891761                            6.919069      -0.090628       1.986989                    0.999033      26.649350      74.884903       0.625442       0.420797      -1.067202      -0.000678      -0.028167       0.025861       0.038245      -0.010788      -0.007738       0.034252       0.032598       0.007788      -0.043494       0.007558       0.035936             10.092262       9.041824       1.507133       0.349962      11.311471      -5.440559       9.923491           0.004487
          170              C       3.085725      11.256856       8.402869      -0.134749      29.914549 0.43365129E+03  0.10215557E+05                                 8.449861                            7.032855       0.037310       1.999053                    0.999156      29.049846      84.320017       0.607898       0.427714      -1.054323       0.002746       0.006132       0.002256       0.007087      -0.015603       0.003356       0.012886       0.019137       0.012474      -0.025946       0.008455       0.017491              9.028260       8.701285       2.086366       0.144052      10.171559      -3.756377       8.211936          -0.004787
          171              C       3.029260      10.275524       9.375564       0.090694      26.399430 0.35547284E+03  0.80211419E+04                                 7.991767                            6.514962      -0.095900       1.991166                    0.998453      26.708333      77.541515       0.606216       0.447763      -1.035399       0.043062       0.006443       0.014595       0.045922      -0.009927      -0.006411       0.038586       0.012557      -0.021625      -0.043683       0.005235       0.038448              8.593498       9.116088       1.605566       0.620024       8.735574      -3.169841       7.928833           0.000637
          172              C       5.229827      10.625630       9.938702       0.074856      26.411241 0.36381818E+03  0.82613129E+04                                 7.973951                            6.572960      -0.130094       1.970126                    0.998644      27.192154      79.323555       0.605721       0.445317      -1.036305      -0.040123      -0.024486      -0.025785       0.053612      -0.017808      -0.003629       0.036568       0.021584      -0.040595      -0.046985       0.007195       0.039790              8.546433       8.926108       1.038962       0.867129       9.117108      -3.293995       7.596082           0.001153
          173              C       5.352302      11.627658       9.014875      -0.134104      30.492379 0.43769997E+03  0.10352955E+05                                 8.625282                            7.110515      -0.038142       1.976589                    0.998902      29.208182      85.437556       0.597808       0.433169      -1.049157      -0.004625      -0.005819      -0.019162       0.020553      -0.002894      -0.020523       0.017139       0.011930      -0.018720      -0.027565      -0.000990       0.028555              9.273225       8.752798       0.400326       1.321073       9.950344      -4.366056       9.116535          -0.004139
          174              C       6.602498       6.179457       3.542655       0.608722      22.036591 0.26165416E+03  0.55319505E+04                                 7.421140                            5.856938      -0.274974       1.954423                    0.999458      23.537123      68.675659       0.589265       0.491637      -0.999927       0.021430       0.007357       0.046652       0.051862       0.034697      -0.061973      -0.042302      -0.107906      -0.055289      -0.094938      -0.009449       0.104387              8.305205      10.166004      -1.145409       2.791283       5.817028       1.346983       8.932582          -0.000064
          175              C       4.052798       7.962755       3.557315       0.624349      22.466016 0.26814638E+03  0.57118266E+04                                 7.512157                            5.970265      -0.542693       1.863814                    0.998605      23.863739      70.201408       0.576841       0.498479      -0.995122      -0.022192       0.023939       0.064218       0.072039      -0.009870       0.052887       0.003304       0.154213      -0.102783      -0.064152      -0.049438       0.113590              8.247444       5.264002       0.657020      -1.452067      10.077484      -1.041698       9.400846          -0.000060
          176              C       2.060596       7.383269       1.611694       0.650993      21.256428 0.23320057E+03  0.47876556E+04                                 7.269467                            5.560094      -0.301658       1.974189                    0.998868      22.146736      63.553321       0.600132       0.497125      -0.997748      -0.060376       0.031075      -0.002152       0.067938       0.071511       0.012503       0.031287      -0.106741      -0.134662      -0.067291      -0.051281       0.118572              8.308725       9.624167      -3.174439       0.802227       6.140331      -1.438246       9.161677          -0.000323
          177              C       5.536809       6.120818       2.496892      -0.060131      37.341436 0.48861250E+03  0.11835276E+05                                 9.860895                            7.493865      -0.185100       1.944300                    0.998234      28.705775      83.942425       0.586697       0.431001      -1.054401      -0.036408      -0.002862      -0.022803       0.043055      -0.001655      -0.005713       0.003222      -0.026474      -0.024437      -0.014420      -0.003504       0.017924             11.371957      13.697223      -2.306100       3.795877       8.272445       2.260076      12.146204          -0.000132
          178              C       4.346260       6.871045       2.545993      -0.041064      36.533380 0.50249953E+03  0.12275350E+05                                 9.798023                            7.696350      -0.356258       1.882229                    0.998168      29.100065      85.870576       0.567208       0.442044      -1.046207       0.017157      -0.030276      -0.024822       0.042745       0.031092      -0.021960      -0.043659      -0.025078       0.059202      -0.044681      -0.025691       0.070372             11.016831      12.940095      -3.058731       2.312473       9.402972       2.526871      10.707427          -0.001655
          179              C       3.387935       6.679608       1.552820      -0.053583      36.445557 0.47170125E+03  0.11286928E+05                                 9.619281                            7.296711      -0.066175       1.982900                    0.998951      28.100390      80.767272       0.604754       0.423271      -1.062800       0.043000      -0.017687      -0.012505       0.048148       0.009119      -0.009978      -0.029243      -0.018671       0.043289      -0.021883      -0.019424       0.041306             11.160327      14.433406      -3.937800       2.478057       8.786521       2.024884      10.261054          -0.007632
          180              C       3.616184       5.789684       0.511944      -0.088845      30.310107 0.42905844E+03  0.10089857E+05                                 8.552607                            7.003228       0.162362       2.039009                    0.999361      28.853578      83.931945       0.607612       0.428658      -1.052764       0.023643       0.012788       0.009061       0.028366       0.022605       0.003090      -0.017554      -0.004515       0.059629      -0.036337       0.006346       0.029992              9.234878      10.909491      -2.680171       1.113119       8.148054       2.272211       8.647087          -0.000595
          181              C       4.780488       5.049804       0.463077      -0.099054      29.724994 0.43699070E+03  0.10324258E+05                                 8.445152                            7.080907       0.072636       2.010627                    0.998634      29.021594      84.635603       0.602535       0.430266      -1.051709      -0.009539       0.016577       0.015492       0.024613      -0.003965       0.007792       0.005530      -0.032036       0.046521      -0.025982       0.006856       0.019126              9.005289      10.590239      -2.090443       1.122780       7.502810       1.872543       8.922818           0.000289
          182              C       5.730860       5.222270       1.456715      -0.103513      31.158566 0.46562028E+03  0.11223630E+05                                 8.820302                            7.379868      -0.210930       1.904848                    0.998998      30.290265      90.459286       0.579306       0.438628      -1.042271      -0.021710       0.011684       0.010559       0.026821      -0.015814      -0.007037      -0.019900       0.013679      -0.040563      -0.032790       0.007843       0.024947              9.402839       9.691938      -1.369513       1.625826       7.676937       2.727466      10.839641          -0.000783
          183              C       7.516286       4.182301      18.840950       0.637501      21.197637 0.23616476E+03  0.48451689E+04                                 7.126110                            5.513457      -0.184178       2.005778                    0.998776      22.110708      62.635962       0.618512       0.482685      -1.009002      -0.021313      -0.031087      -0.060227       0.071048      -0.028532       0.025015      -0.089812      -0.017979       0.065997      -0.081084      -0.030302       0.111386              8.018281       8.559618       0.580073      -0.712006       7.729744       3.310264       7.765482          -0.000149
          184              C       7.664210       5.282634      19.858323       0.025674      32.435737 0.42663260E+03  0.99288952E+04                                 8.891761                            6.919068      -0.090628       1.986989                    0.999033      26.649348      74.884897       0.625442       0.420797      -1.067202       0.000678       0.028167       0.025861       0.038245      -0.010788       0.007738      -0.034252       0.032598       0.007788      -0.043494       0.007558       0.035936             10.092263       9.041822       1.507133      -0.349961      11.311472       5.440562       9.923495           0.004487
          185              C       0.890725       5.989744      20.037969      -0.134749      29.914548 0.43365125E+03  0.10215555E+05                                 8.449861                            7.032854       0.037310       1.999053                    0.999156      29.049844      84.320007       0.607898       0.427714      -1.054323      -0.002746      -0.006132       0.002256       0.007087      -0.015603      -0.003356      -0.012886       0.019137       0.012474      -0.025946       0.008455       0.017491              9.028260       8.701284       2.086366      -0.144051      10.171560       3.756378       8.211936          -0.004787
          186              C       0.947190       6.971076      21.010664       0.090694      26.399429 0.35547282E+03  0.80211413E+04                                 7.991767                            6.514962      -0.095900       1.991166                    0.998453      26.708332      77.541513       0.606216       0.447763      -1.035399      -0.043062      -0.006443       0.014595       0.045922      -0.009927       0.006411      -0.038586       0.012557      -0.021624      -0.043683       0.005235       0.038448              8.593499       9.116088       1.605566      -0.620024       8.735574       3.169842       7.928834           0.000637
          187              C       6.699523       6.620970      21.573802       0.074856      26.411241 0.36381817E+03  0.82613128E+04                                 7.973952                            6.572961      -0.130095       1.970126                    0.998644      27.192154      79.323557       0.605721       0.445317      -1.036305       0.040123       0.024486      -0.025785       0.053612      -0.017808       0.003629      -0.036568       0.021584      -0.040595      -0.046985       0.007195       0.039790              8.546434       8.926109       1.038962      -0.867129       9.117109       3.293996       7.596083           0.001153
          188              C       6.577048       5.618942      20.649975      -0.134104      30.492380 0.43769996E+03  0.10352955E+05                                 8.625282                            7.110515      -0.038141       1.976589                    0.998902      29.208182      85.437553       0.597808       0.433169      -1.049157       0.004625       0.005819      -0.019162       0.020553      -0.002894       0.020523      -0.017139       0.011930      -0.018720      -0.027565      -0.000990       0.028555              9.273226       8.752797       0.400326      -1.321073       9.950344       4.366057       9.116536          -0.004139
          189              N       4.081428      15.913438      21.778347      -0.211344      34.880212 0.53592989E+03  0.13059395E+05                                 8.929844                            7.507294      -0.051932       2.000733                    0.999390      28.096060      77.924399       0.637384       0.394358      -1.096700       0.006419      -0.087314      -0.094748       0.129004       0.000120      -0.002177      -0.021023       0.092595      -0.078665      -0.051030      -0.008439       0.059468              9.545747      11.032588      -1.068495       0.508566       9.072842       3.197854       8.531811           0.000130
          190              N       7.847922       1.333162      10.143247      -0.211340      34.880008 0.53592610E+03  0.13059291E+05                                 8.929851                            7.507299      -0.051943       2.000729                    0.999390      28.095948      77.924272       0.637379       0.394361      -1.096696      -0.006419       0.087301      -0.094738       0.128988       0.000120       0.002177       0.021017       0.092586      -0.078663      -0.051020      -0.008443       0.059464              9.545756      11.032593      -1.068496      -0.508565       9.072853      -3.197861       8.531821           0.000126
          191              N       3.871472       7.290138      13.126953      -0.217778      35.085491 0.54010195E+03  0.13188196E+05                                 8.967703                            7.539598      -0.056235       1.997844                    0.999396      28.209064      78.349440       0.635543       0.394686      -1.096338      -0.006588      -0.088870       0.096703       0.131502      -0.000491      -0.002430       0.022469       0.093458      -0.079597      -0.052745      -0.007333       0.060078              9.585961      11.079195       1.071226       0.507857       9.112692      -3.211823       8.565996          -0.064252
          192              N       0.104978       9.956462       1.491853      -0.217777      35.085494 0.54010201E+03  0.13188198E+05                                 8.967704                            7.539598      -0.056235       1.997844                    0.999396      28.209066      78.349449       0.635542       0.394686      -1.096338       0.006588       0.088870       0.096703       0.131502      -0.000491       0.002430      -0.022469       0.093458      -0.079597      -0.052745      -0.007333       0.060078              9.585962      11.079196       1.071226      -0.507857       9.112693       3.211823       8.565996          -0.064252
          193              N       3.871472       1.333162       1.491853      -0.211344      34.880211 0.53592989E+03  0.13059395E+05                                 8.929845                            7.507294      -0.051932       2.000733                    0.999390      28.096060      77.924400       0.637384       0.394358      -1.096700      -0.006419       0.087314       0.094748       0.129004       0.000120      -0.002177      -0.021023       0.092595      -0.078665      -0.051030      -0.008439       0.059468              9.545747      11.032588      -1.068495       0.508566       9.072842       3.197854       8.531811           0.000130
          194              N       0.104978      15.913438      13.126953      -0.211340      34.880007 0.53592606E+03  0.13059290E+05                                 8.929852                            7.507300      -0.051943       2.000729                    0.999390      28.095947      77.924272       0.637379       0.394361      -1.096696       0.006419      -0.087301       0.094738       0.128988       0.000120       0.002177       0.021017       0.092586      -0.078664      -0.051020      -0.008444       0.059464              9.545756      11.032593      -1.068496      -0.508565       9.072853      -3.197862       8.531822           0.000126
          195              N       4.081428       9.956462      10.143247      -0.217778      35.085489 0.54010191E+03  0.13188195E+05                                 8.967703                            7.539598      -0.056235       1.997844                    0.999396      28.209063      78.349439       0.635542       0.394686      -1.096338       0.006588       0.088870      -0.096703       0.131502      -0.000491      -0.002430       0.022469       0.093458      -0.079597      -0.052745      -0.007333       0.060078              9.585961      11.079195       1.071226       0.507857       9.112692      -3.211822       8.565995          -0.064252
          196              N       7.847922       7.290138      21.778347      -0.217777      35.085495 0.54010201E+03  0.13188198E+05                                 8.967704                            7.539598      -0.056235       1.997844                    0.999396      28.209066      78.349450       0.635542       0.394686      -1.096338      -0.006588      -0.088870      -0.096703       0.131502      -0.000491       0.002430      -0.022469       0.093458      -0.079597      -0.052745      -0.007333       0.060078              9.585962      11.079196       1.071226      -0.507856       9.112693       3.211823       8.565997          -0.064252
          197              O       5.440579      15.658188       4.501387      -0.759731      47.398899 0.85533876E+03  0.23197141E+05                                10.576998                            9.247159      -0.277455       1.906007                    0.995951      32.514012      92.123575       0.602421       0.374895      -1.121654       0.027365       0.012488      -0.076165       0.081890      -0.016947       0.017988       0.031151      -0.126309       0.059852      -0.080447       0.008374       0.072073             11.338496       9.900326      -0.201955      -1.116600       8.634975       3.225470      15.480186           0.000008
          198              O       4.333535      14.066327       3.463769      -0.564481      34.138881 0.54635297E+03  0.13171787E+05                                 8.305883                            7.241118       0.519136       2.221187                    0.997109      27.524884      72.182511       0.705936       0.359890      -1.139601       0.032795      -0.047828      -0.026906       0.063930       0.012166       0.053568      -0.063735      -0.021247      -0.151155      -0.107478       0.032934       0.074545              8.897816      12.917707       2.818655      -0.940469       7.188348       0.115519       6.587393          -0.000025
          199              O       0.373786      16.233190       4.710121      -0.828750      55.484008 0.94671378E+03  0.26353569E+05                                11.653401                            9.667917      -0.244995       1.875753                    0.998738      34.696763      99.826400       0.594302       0.370236      -1.124379      -0.014794       0.040545      -0.076212       0.087584      -0.000644       0.024250      -0.025466       0.055045       0.090492      -0.051403      -0.000665       0.052068             12.965926      10.019633      -1.444256       3.370792       9.205664      -4.230775      19.672481           0.000033
          200              O       7.721471       0.501876       3.181269      -0.502429      30.530144 0.45611862E+03  0.10490839E+05                                 7.638764                            6.538079       0.935288       2.373303                    0.997525      26.240508      66.790549       0.757740       0.351442      -1.148608       0.002644       0.005729       0.012136       0.013678      -0.031398      -0.047460      -0.070575       0.083554      -0.232364      -0.135032       0.039437       0.095596              8.257824       6.065523      -1.668901       0.532881      12.800728      -2.646738       5.907220           0.000013
          201              O       2.510731      16.135919       2.675840      -0.653502      40.110930 0.70027242E+03  0.18025388E+05                                 9.349935                            8.334678       0.069287       2.042841                    0.995594      29.857658      81.823456       0.639656       0.371999      -1.126320      -0.012018       0.019185      -0.068497       0.072141      -0.066394       0.016913       0.039480      -0.066252      -0.041505      -0.085462      -0.002168       0.087630              9.797666       9.346771       0.415396       2.890405       6.739075      -1.294052      13.307153           0.000004
          202              O       2.330200      16.413589       0.481460      -0.535395      42.991619 0.60246312E+03  0.14914729E+05                                 9.844302                            7.645598       0.210609       2.115241                    0.997675      27.838579      74.481353       0.679982       0.363851      -1.134136       0.007545       0.005961       0.027105       0.028760       0.000764      -0.037755      -0.020102      -0.034121       0.030451      -0.048950       0.004442       0.044509             11.593320      11.633482       4.255386      -5.752372       9.310891      -3.871570      13.835586           0.000125
          203              O       5.551124      12.298550      18.769045      -0.652748      44.271779 0.70991236E+03  0.18342729E+05                                10.039222                            8.410906      -0.113167       1.986911                    0.995124      29.867040      82.101012       0.634359       0.373690      -1.124637      -0.032525       0.084174      -0.004947       0.090375       0.007266      -0.023570      -0.071641       0.021621      -0.013003      -0.079568       0.006267       0.073301             10.984517      15.250668      -4.188201      -2.595539       9.429439       1.680894       8.273444          -0.000025
          204              O       3.418952      12.466015      18.156108      -0.623568      40.084331 0.64558766E+03  0.16254104E+05                                 9.335809                            7.957301       0.207498       2.096591                    0.996152      29.092486      78.387023       0.661440       0.367797      -1.131559       0.012459       0.059222       0.013381       0.061980       0.045263       0.020430      -0.077506       0.041028       0.008266      -0.106334       0.032683       0.073651             10.190178      11.674509       2.456883       4.548765       7.708043       2.448704      11.187981          -0.000008
          205              O       6.488771       1.588412      16.136487      -0.759731      47.398897 0.85533872E+03  0.23197139E+05                                10.576998                            9.247158      -0.277455       1.906007                    0.995951      32.514011      92.123570       0.602421       0.374895      -1.121654      -0.027365      -0.012488      -0.076166       0.081890      -0.016947      -0.017988      -0.031151      -0.126309       0.059853      -0.080447       0.008374       0.072073             11.338495       9.900326      -0.201954       1.116600       8.634974      -3.225468      15.480183           0.000008
          206              O       7.595815       3.180273      15.098869      -0.564482      34.138875 0.54635287E+03  0.13171784E+05                                 8.305882                            7.241117       0.519137       2.221188                    0.997109      27.524882      72.182502       0.705936       0.359890      -1.139601      -0.032795       0.047828      -0.026907       0.063930       0.012166      -0.053568       0.063736      -0.021247      -0.151155      -0.107478       0.032934       0.074545              8.897814      12.917704       2.818655       0.940469       7.188347      -0.115519       6.587392          -0.000025
          207              O       3.602664       1.013410      16.345221      -0.828750      55.484017 0.94671394E+03  0.26353575E+05                                11.653402                            9.667917      -0.244994       1.875754                    0.998738      34.696768      99.826412       0.594302       0.370236      -1.124379       0.014794      -0.040545      -0.076212       0.087584      -0.000644      -0.024250       0.025466       0.055045       0.090492      -0.051403      -0.000666       0.052068             12.965927      10.019633      -1.444257      -3.370792       9.205665       4.230777      19.672482           0.000032
          208              O       4.207879      16.744724      14.816369      -0.502429      30.530162 0.45611893E+03  0.10490848E+05                                 7.638769                            6.538082       0.935284       2.373302                    0.997525      26.240510      66.790569       0.757739       0.351442      -1.148608      -0.002644      -0.005729       0.012135       0.013678      -0.031398       0.047459       0.070575       0.083554      -0.232364      -0.135032       0.039437       0.095596              8.257829       6.065526      -1.668902      -0.532881      12.800736       2.646740       5.907223           0.000014
          209              O       1.465719       1.110681      14.310940      -0.653503      40.110903 0.70027190E+03  0.18025371E+05                                 9.349929                            8.334673       0.069290       2.042842                    0.995593      29.857647      81.823403       0.639657       0.371999      -1.126321       0.012018      -0.019186      -0.068496       0.072141      -0.066393      -0.016914      -0.039480      -0.066251      -0.041505      -0.085461      -0.002167       0.087629              9.797660       9.346764       0.415396      -2.890401       6.739071       1.294052      13.307146           0.000005
          210              O       1.646250       0.833011      12.116560      -0.535393      42.991438 0.60245991E+03  0.14914639E+05                                 9.844309                            7.645602       0.210602       2.115240                    0.997675      27.838451      74.481133       0.679978       0.363853      -1.134133      -0.007551      -0.005963       0.027110       0.028767       0.000772       0.037751       0.020101      -0.034104       0.030432      -0.048939       0.004433       0.044506             11.593330      11.633495       4.255393       5.752379       9.310899       3.871574      13.835595           0.000123
          211              O       6.378226       4.948050       7.133945      -0.652749      44.271778 0.70991219E+03  0.18342724E+05                                10.039222                            8.410905      -0.113168       1.986911                    0.995124      29.867041      82.101018       0.634359       0.373691      -1.124637       0.032525      -0.084174      -0.004946       0.090375       0.007266       0.023570       0.071641       0.021621      -0.013003      -0.079568       0.006267       0.073301             10.984518      15.250673      -4.188199       2.595538       9.429436      -1.680894       8.273444          -0.000025
          212              O       0.557498       4.780585       6.521008      -0.623569      40.084333 0.64558764E+03  0.16254104E+05                                 9.335810                            7.957301       0.207498       2.096591                    0.996152      29.092488      78.387031       0.661440       0.367797      -1.131559      -0.012458      -0.059222       0.013381       0.061980       0.045263      -0.020430       0.077506       0.041028       0.008266      -0.106334       0.032683       0.073651             10.190178      11.674512       2.456881      -4.548766       7.708041      -2.448702      11.187981          -0.000008
          213              O       2.512321       7.034888       7.133713      -0.759750      47.406094 0.85545049E+03  0.23201053E+05                                10.578263                            9.247849      -0.277733       1.905892                    0.995952      32.516040      92.132690       0.602387       0.374902      -1.121643      -0.027398       0.012431       0.076136       0.081865       0.016961       0.017959      -0.031161      -0.126306       0.059636      -0.080408       0.008317       0.072091             11.340146       9.901663       0.202194      -1.117153       8.636552      -3.226471      15.482224           0.000007
          214              O       3.619365       5.443027       8.171331      -0.564578      34.148188 0.54651779E+03  0.13176860E+05                                 8.307682                            7.242388       0.518573       2.220964                    0.997107      27.527933      72.195414       0.705843       0.359907      -1.139578      -0.032833      -0.047863       0.026868       0.063959      -0.012103       0.053591       0.063676      -0.021163      -0.151399      -0.107477       0.032958       0.074519              8.900018      12.921482      -2.819268      -0.941145       7.189795      -0.115690       6.588778          -0.000155
          215              O       7.579114       7.609890       6.924979      -0.828871      55.487582 0.94678189E+03  0.26355883E+05                                11.653701                            9.668138      -0.244937       1.875755                    0.998737      34.698256      99.830783       0.594308       0.370226      -1.124388       0.014770       0.040489       0.076279       0.087613       0.000616       0.024217       0.025523       0.055179       0.090599      -0.051511      -0.000577       0.052088             12.966223      10.019889       1.444310       3.370942       9.206391       4.230807      19.672389          -0.000275
          216              O       0.231429       9.125176       8.453831      -0.502567      30.529843 0.45610186E+03  0.10490296E+05                                 7.638529                            6.537740       0.935698       2.373419                    0.997526      26.241101      66.790292       0.757801       0.351419      -1.148634      -0.002694       0.005702      -0.012084       0.013631       0.031440      -0.047517       0.070640       0.083630      -0.232348      -0.135126       0.039467       0.095659              8.257814       6.065315       1.668860       0.532810      12.801168       2.646680       5.906960          -0.000109
          217              O       5.442169       7.512619       8.959260      -0.654390      40.149758 0.70109086E+03  0.18051791E+05                                 9.355694                            8.339291       0.069327       2.042611                    0.995600      29.873214      81.879159       0.639506       0.371976      -1.126334       0.012271       0.019240       0.068089       0.071811       0.066559       0.016999      -0.039554      -0.067130      -0.041890      -0.085761      -0.002288       0.088049              9.803609       9.351557      -0.415296       2.894711       6.743467       1.294301      13.315803          -0.000300
          218              O       5.622700       7.790289      11.153640      -0.542625      43.279919 0.60750028E+03  0.15071404E+05                                 9.889770                            7.679667       0.209000       2.113095                    0.997695      27.941497      74.846446       0.678156       0.364057      -1.133928      -0.005574       0.005570      -0.026708       0.027846       0.000129      -0.038315       0.020039      -0.036957       0.031557      -0.050581       0.005920       0.044661             11.648800      11.689443      -4.277854      -5.782457       9.353979       3.889297      13.902977          -0.063769
          219              O       2.401776       3.675250      16.136255      -0.652733      44.271726 0.70992923E+03  0.18343305E+05                                10.039221                            8.411044      -0.113169       1.986898                    0.995125      29.867509      82.103057       0.634348       0.373694      -1.124632       0.032523       0.084206       0.004980       0.090405      -0.007268      -0.023577       0.071659       0.021632      -0.013026      -0.079592       0.006273       0.073318             10.984281      15.250734       4.188004      -2.595302       9.429000      -1.680485       8.273110           0.000304
          220              O       4.533948       3.842715      16.749192      -0.623569      40.085047 0.64561576E+03  0.16255006E+05                                 9.335893                            7.957481       0.207513       2.096573                    0.996155      29.093255      78.389843       0.661431       0.367797      -1.131558      -0.012481       0.059259      -0.013335       0.062010      -0.045269       0.020461       0.077523       0.041026       0.008171      -0.106365       0.032713       0.073652             10.190035      11.674751      -2.456765       4.548768       7.707857      -2.448418      11.187497           0.000362
          221              O       1.464129      10.211712      18.768813      -0.759750      47.406094 0.85545046E+03  0.23201052E+05                                10.578264                            9.247849      -0.277734       1.905892                    0.995952      32.516039      92.132688       0.602387       0.374902      -1.121643       0.027398      -0.012431       0.076136       0.081865       0.016961      -0.017959       0.031161      -0.126306       0.059636      -0.080408       0.008317       0.072091             11.340146       9.901662       0.202194       1.117153       8.636552       3.226471      15.482224           0.000007
          222              O       0.357085      11.803573      19.806431      -0.564578      34.148203 0.54651811E+03  0.13176870E+05                                 8.307685                            7.242390       0.518572       2.220963                    0.997107      27.527939      72.195440       0.705843       0.359907      -1.139578       0.032833       0.047863       0.026868       0.063959      -0.012103      -0.053591      -0.063676      -0.021163      -0.151399      -0.107477       0.032958       0.074519              8.900022      12.921487      -2.819269       0.941145       7.189798       0.115690       6.588781          -0.000155
          223              O       4.350236       9.636710      18.560079      -0.828871      55.487576 0.94678178E+03  0.26355879E+05                                11.653701                            9.668138      -0.244937       1.875755                    0.998737      34.698254      99.830775       0.594308       0.370226      -1.124388      -0.014770      -0.040489       0.076279       0.087612       0.000616      -0.024217      -0.025523       0.055179       0.090599      -0.051511      -0.000577       0.052088             12.966222      10.019889       1.444310      -3.370941       9.206390      -4.230807      19.672387          -0.000275
          224              O       3.745021       8.121424      20.088931      -0.502567      30.529837 0.45610174E+03  0.10490292E+05                                 7.638527                            6.537739       0.935699       2.373419                    0.997526      26.241100      66.790284       0.757802       0.351419      -1.148634       0.002694      -0.005702      -0.012084       0.013631       0.031440       0.047517      -0.070640       0.083630      -0.232348      -0.135126       0.039467       0.095659              8.257812       6.065314       1.668859      -0.532810      12.801164      -2.646679       5.906959          -0.000109
          225              O       6.487181       9.733981      20.594360      -0.654390      40.149760 0.70109092E+03  0.18051794E+05                                 9.355695                            8.339291       0.069327       2.042611                    0.995600      29.873215      81.879164       0.639506       0.371976      -1.126334      -0.012271      -0.019240       0.068089       0.071811       0.066558      -0.016999       0.039554      -0.067130      -0.041891      -0.085761      -0.002288       0.088049              9.803610       9.351557      -0.415296      -2.894711       6.743467      -1.294302      13.315805          -0.000300
          226              O       6.306650       9.456311      22.788740      -0.542625      43.279934 0.60750052E+03  0.15071411E+05                                 9.889773                            7.679668       0.208999       2.113094                    0.997695      27.941502      74.846467       0.678155       0.364057      -1.133927       0.005574      -0.005570      -0.026708       0.027846       0.000129       0.038315      -0.020039      -0.036957       0.031557      -0.050581       0.005920       0.044661             11.648803      11.689447      -4.277856       5.782459       9.353982      -3.889298      13.902981          -0.063769
          227              O       1.574674      13.571350       4.501155      -0.652733      44.271716 0.70992891E+03  0.18343295E+05                                10.039219                            8.411042      -0.113168       1.986898                    0.995125      29.867508      82.103051       0.634348       0.373694      -1.124632      -0.032523      -0.084206       0.004980       0.090405      -0.007268       0.023577      -0.071659       0.021632      -0.013026      -0.079592       0.006273       0.073318             10.984279      15.250735       4.188000       2.595300       9.428994       1.680483       8.273107           0.000304
          228              O       7.395402      13.403885       5.114092      -0.623569      40.085038 0.64561552E+03  0.16254999E+05                                 9.335891                            7.957479       0.207513       2.096573                    0.996155      29.093253      78.389835       0.661431       0.367797      -1.131558       0.012481      -0.059259      -0.013335       0.062010      -0.045269      -0.020461      -0.077523       0.041026       0.008171      -0.106365       0.032713       0.073652             10.190033      11.674752      -2.456762      -4.548768       7.707853       2.448415      11.187494           0.000362
          229              O       2.512321       1.588412      18.768813      -0.759731      47.398898 0.85533874E+03  0.23197140E+05                                10.576999                            9.247159      -0.277455       1.906007                    0.995951      32.514011      92.123574       0.602421       0.374895      -1.121654      -0.027365      -0.012488       0.076165       0.081890      -0.016947       0.017988       0.031151      -0.126309       0.059852      -0.080447       0.008374       0.072073             11.338496       9.900327      -0.201955      -1.116600       8.634975       3.225469      15.480185           0.000008
          230              O       3.619365       3.180273      19.806431      -0.564481      34.138881 0.54635299E+03  0.13171788E+05                                 8.305883                            7.241118       0.519136       2.221187                    0.997109      27.524884      72.182512       0.705936       0.359890      -1.139601      -0.032795       0.047828       0.026906       0.063930       0.012166       0.053568      -0.063735      -0.021247      -0.151155      -0.107478       0.032934       0.074545              8.897816      12.917707       2.818655      -0.940469       7.188348       0.115519       6.587393          -0.000025
          231              O       7.579114       1.013410      18.560079      -0.828750      55.484006 0.94671374E+03  0.26353568E+05                                11.653401                            9.667917      -0.244995       1.875753                    0.998738      34.696762      99.826398       0.594302       0.370236      -1.124379       0.014794      -0.040545       0.076212       0.087584      -0.000644       0.024250      -0.025466       0.055045       0.090492      -0.051403      -0.000665       0.052068             12.965926      10.019633      -1.444256       3.370792       9.205664      -4.230775      19.672480           0.000033
          232              O       0.231429      16.744724      20.088931      -0.502429      30.530141 0.45611856E+03  0.10490837E+05                                 7.638764                            6.538078       0.935288       2.373303                    0.997525      26.240506      66.790543       0.757740       0.351442      -1.148608      -0.002644      -0.005729      -0.012136       0.013678      -0.031398      -0.047460      -0.070575       0.083554      -0.232364      -0.135032       0.039437       0.095596              8.257823       6.065523      -1.668900       0.532881      12.800727      -2.646738       5.907220           0.000013
          233              O       5.442169       1.110681      20.594360      -0.653502      40.110932 0.70027247E+03  0.18025390E+05                                 9.349935                            8.334679       0.069287       2.042841                    0.995594      29.857659      81.823460       0.639656       0.371999      -1.126320       0.012018      -0.019185       0.068497       0.072141      -0.066394       0.016913       0.039480      -0.066252      -0.041505      -0.085462      -0.002168       0.087630              9.797667       9.346771       0.415396       2.890405       6.739075      -1.294052      13.307154           0.000004
          234              O       5.622700       0.833011      22.788740      -0.535395      42.991618 0.60246311E+03  0.14914728E+05                                 9.844301                            7.645598       0.210609       2.115241                    0.997675      27.838579      74.481352       0.679982       0.363851      -1.134136      -0.007545      -0.005961      -0.027105       0.028760       0.000764      -0.037755      -0.020102      -0.034121       0.030451      -0.048951       0.004442       0.044509             11.593319      11.633481       4.255386      -5.752372       9.310891      -3.871570      13.835585           0.000125
          235              O       2.401776       4.948050       4.501155      -0.652748      44.271774 0.70991212E+03  0.18342722E+05                                10.039221                            8.410904      -0.113167       1.986911                    0.995124      29.867040      82.101013       0.634359       0.373691      -1.124637       0.032525      -0.084174       0.004947       0.090375       0.007266      -0.023570      -0.071641       0.021621      -0.013003      -0.079568       0.006267       0.073301             10.984516      15.250671      -4.188198      -2.595537       9.429435       1.680893       8.273443          -0.000025
          236              O       4.533948       4.780585       5.114092      -0.623568      40.084326 0.64558751E+03  0.16254100E+05                                 9.335808                            7.957300       0.207498       2.096591                    0.996152      29.092486      78.387022       0.661440       0.367797      -1.131559      -0.012459      -0.059222      -0.013381       0.061980       0.045263       0.020430      -0.077506       0.041028       0.008266      -0.106334       0.032683       0.073651             10.190176      11.674511       2.456880       4.548765       7.708039       2.448701      11.187978          -0.000008
          237              O       1.464129      15.658188       7.133713      -0.759731      47.398897 0.85533872E+03  0.23197139E+05                                10.576998                            9.247158      -0.277455       1.906007                    0.995951      32.514011      92.123570       0.602421       0.374895      -1.121654       0.027365       0.012488       0.076166       0.081890      -0.016947      -0.017988      -0.031151      -0.126309       0.059853      -0.080447       0.008374       0.072073             11.338495       9.900326      -0.201955       1.116600       8.634974      -3.225469      15.480184           0.000009
          238              O       0.357085      14.066327       8.171331      -0.564482      34.138877 0.54635291E+03  0.13171785E+05                                 8.305882                            7.241117       0.519136       2.221188                    0.997109      27.524883      72.182505       0.705936       0.359890      -1.139601       0.032795      -0.047828       0.026907       0.063930       0.012166      -0.053568       0.063736      -0.021247      -0.151155      -0.107478       0.032934       0.074545              8.897815      12.917705       2.818655       0.940469       7.188347      -0.115519       6.587392          -0.000025
          239              O       4.350236      16.233190       6.924979      -0.828750      55.484014 0.94671389E+03  0.26353573E+05                                11.653402                            9.667917      -0.244994       1.875754                    0.998738      34.696767      99.826409       0.594302       0.370236      -1.124379      -0.014794       0.040545       0.076212       0.087584      -0.000644      -0.024250       0.025466       0.055045       0.090492      -0.051403      -0.000666       0.052068             12.965926      10.019633      -1.444257      -3.370792       9.205665       4.230776      19.672482           0.000032
          240              O       3.745021       0.501876       8.453831      -0.502429      30.530161 0.45611892E+03  0.10490847E+05                                 7.638768                            6.538082       0.935284       2.373302                    0.997525      26.240511      66.790569       0.757739       0.351442      -1.148608       0.002644       0.005729      -0.012135       0.013678      -0.031398       0.047459       0.070575       0.083554      -0.232364      -0.135032       0.039437       0.095596              8.257828       6.065526      -1.668902      -0.532881      12.800735       2.646739       5.907223           0.000014
          241              O       6.487181      16.135919       8.959260      -0.653503      40.110906 0.70027196E+03  0.18025373E+05                                 9.349929                            8.334674       0.069290       2.042842                    0.995593      29.857648      81.823408       0.639656       0.371999      -1.126321      -0.012018       0.019186       0.068496       0.072141      -0.066393      -0.016914      -0.039480      -0.066251      -0.041505      -0.085461      -0.002167       0.087629              9.797661       9.346765       0.415396      -2.890402       6.739071       1.294052      13.307147           0.000006
          242              O       6.306650      16.413589      11.153640      -0.535393      42.991445 0.60246002E+03  0.14914642E+05                                 9.844310                            7.645603       0.210602       2.115240                    0.997675      27.838453      74.481142       0.679978       0.363854      -1.134133       0.007551       0.005963      -0.027110       0.028767       0.000772       0.037751       0.020101      -0.034104       0.030432      -0.048939       0.004433       0.044506             11.593332      11.633497       4.255393       5.752380       9.310900       3.871575      13.835598           0.000123
          243              O       1.574674      12.298550      16.136255      -0.652749      44.271784 0.70991245E+03  0.18342733E+05                                10.039223                            8.410907      -0.113168       1.986911                    0.995124      29.867041      82.101019       0.634358       0.373691      -1.124637      -0.032525       0.084174       0.004946       0.090375       0.007266       0.023570       0.071641       0.021621      -0.013003      -0.079568       0.006267       0.073301             10.984519      15.250670      -4.188202       2.595540       9.429441      -1.680895       8.273446          -0.000025
          244              O       7.395402      12.466015      16.749192      -0.623569      40.084337 0.64558778E+03  0.16254108E+05                                 9.335811                            7.957302       0.207498       2.096591                    0.996152      29.092488      78.387031       0.661440       0.367797      -1.131559       0.012458       0.059222      -0.013381       0.061980       0.045263      -0.020430       0.077506       0.041028       0.008266      -0.106334       0.032683       0.073651             10.190179      11.674510       2.456884      -4.548766       7.708045      -2.448705      11.187983          -0.000008
          245              O       5.440579      10.211712      16.136487      -0.759750      47.406095 0.85545051E+03  0.23201054E+05                                10.578264                            9.247850      -0.277733       1.905892                    0.995952      32.516040      92.132691       0.602387       0.374902      -1.121643       0.027398      -0.012431      -0.076136       0.081865       0.016961       0.017959      -0.031161      -0.126306       0.059636      -0.080408       0.008317       0.072091             11.340146       9.901663       0.202194      -1.117153       8.636552      -3.226471      15.482224           0.000007
          246              O       4.333535      11.803573      15.098869      -0.564578      34.148188 0.54651780E+03  0.13176860E+05                                 8.307682                            7.242388       0.518573       2.220964                    0.997107      27.527933      72.195415       0.705843       0.359907      -1.139578       0.032833       0.047863      -0.026868       0.063959      -0.012103       0.053591       0.063676      -0.021163      -0.151399      -0.107477       0.032958       0.074519              8.900018      12.921482      -2.819268      -0.941145       7.189795      -0.115690       6.588778          -0.000155
          247              O       0.373786       9.636710      16.345221      -0.828871      55.487581 0.94678187E+03  0.26355882E+05                                11.653702                            9.668138      -0.244937       1.875755                    0.998737      34.698255      99.830782       0.594308       0.370226      -1.124388      -0.014770      -0.040489      -0.076279       0.087613       0.000616       0.024217       0.025523       0.055179       0.090599      -0.051511      -0.000577       0.052088             12.966223      10.019889       1.444310       3.370942       9.206391       4.230807      19.672388          -0.000275
          248              O       7.721471       8.121424      14.816369      -0.502567      30.529843 0.45610186E+03  0.10490296E+05                                 7.638529                            6.537740       0.935698       2.373419                    0.997526      26.241101      66.790292       0.757801       0.351419      -1.148634       0.002694      -0.005702       0.012084       0.013631       0.031440      -0.047517       0.070640       0.083630      -0.232348      -0.135126       0.039467       0.095659              8.257814       6.065315       1.668860       0.532810      12.801168       2.646680       5.906960          -0.000109
          249              O       2.510731       9.733981      14.310940      -0.654390      40.149759 0.70109089E+03  0.18051793E+05                                 9.355694                            8.339291       0.069327       2.042611                    0.995600      29.873215      81.879161       0.639506       0.371976      -1.126334      -0.012271      -0.019240      -0.068089       0.071811       0.066558       0.016999      -0.039554      -0.067130      -0.041890      -0.085761      -0.002288       0.088049              9.803609       9.351557      -0.415296       2.894711       6.743467       1.294301      13.315803          -0.000300
          250              O       2.330200       9.456311      12.116560      -0.542625      43.279917 0.60750026E+03  0.15071403E+05                                 9.889770                            7.679667       0.209000       2.113095                    0.997695      27.941496      74.846445       0.678156       0.364057      -1.133927       0.005574      -0.005570       0.026708       0.027846       0.000129      -0.038315       0.020039      -0.036957       0.031557      -0.050581       0.005920       0.044661             11.648800      11.689443      -4.277854      -5.782457       9.353979       3.889297      13.902977          -0.063769
          251              O       5.551124      13.571350       7.133945      -0.652733      44.271720 0.70992898E+03  0.18343297E+05                                10.039220                            8.411043      -0.113169       1.986898                    0.995125      29.867509      82.103057       0.634348       0.373694      -1.124632      -0.032523      -0.084206      -0.004980       0.090405      -0.007268      -0.023577       0.071659       0.021632      -0.013026      -0.079592       0.006273       0.073318             10.984280      15.250737       4.188001      -2.595301       9.428995      -1.680483       8.273108           0.000304
          252              O       3.418952      13.403885       6.521008      -0.623569      40.085042 0.64561560E+03  0.16255001E+05                                 9.335892                            7.957479       0.207513       2.096573                    0.996155      29.093255      78.389842       0.661431       0.367797      -1.131558       0.012481      -0.059259       0.013335       0.062010      -0.045269       0.020461       0.077523       0.041026       0.008171      -0.106365       0.032713       0.073652             10.190034      11.674753      -2.456762       4.548769       7.707853      -2.448415      11.187495           0.000362
          253              O       6.488771       7.034888       4.501387      -0.759750      47.406093 0.85545044E+03  0.23201051E+05                                10.578263                            9.247849      -0.277734       1.905892                    0.995952      32.516039      92.132686       0.602387       0.374902      -1.121643      -0.027398       0.012431      -0.076136       0.081865       0.016961      -0.017959       0.031161      -0.126306       0.059636      -0.080408       0.008317       0.072091             11.340146       9.901662       0.202194       1.117153       8.636552       3.226471      15.482224           0.000007
          254              O       7.595815       5.443027       3.463769      -0.564578      34.148204 0.54651813E+03  0.13176871E+05                                 8.307686                            7.242390       0.518572       2.220963                    0.997107      27.527939      72.195441       0.705843       0.359907      -1.139578      -0.032833      -0.047863      -0.026868       0.063959      -0.012103      -0.053591      -0.063676      -0.021163      -0.151399      -0.107477       0.032958       0.074519              8.900022      12.921487      -2.819269       0.941145       7.189798       0.115690       6.588781          -0.000155
          255              O       3.602664       7.609890       4.710121      -0.828871      55.487573 0.94678173E+03  0.26355877E+05                                11.653700                            9.668137      -0.244937       1.875755                    0.998737      34.698253      99.830772       0.594308       0.370226      -1.124388       0.014770       0.040489      -0.076279       0.087612       0.000616      -0.024217      -0.025523       0.055179       0.090599      -0.051511      -0.000577       0.052088             12.966222      10.019888       1.444310      -3.370941       9.206390      -4.230806      19.672387          -0.000275
          256              O       4.207879       9.125176       3.181269      -0.502566      30.529832 0.45610165E+03  0.10490290E+05                                 7.638527                            6.537738       0.935699       2.373419                    0.997526      26.241098      66.790277       0.757802       0.351419      -1.148634      -0.002694       0.005702       0.012084       0.013631       0.031440       0.047517      -0.070640       0.083630      -0.232348      -0.135126       0.039467       0.095659              8.257811       6.065313       1.668859      -0.532810      12.801163      -2.646679       5.906958          -0.000109
          257              O       1.465719       7.512619       2.675840      -0.654390      40.149762 0.70109096E+03  0.18051795E+05                                 9.355695                            8.339291       0.069327       2.042611                    0.995600      29.873216      81.879166       0.639506       0.371976      -1.126334       0.012271       0.019240      -0.068089       0.071811       0.066558      -0.016999       0.039554      -0.067130      -0.041891      -0.085761      -0.002288       0.088049              9.803610       9.351557      -0.415296      -2.894711       6.743467      -1.294302      13.315805          -0.000300
          258              O       1.646250       7.790289       0.481460      -0.542625      43.279937 0.60750056E+03  0.15071413E+05                                 9.889773                            7.679668       0.208999       2.113094                    0.997695      27.941503      74.846470       0.678155       0.364057      -1.133927      -0.005574       0.005570       0.026708       0.027846       0.000130       0.038315      -0.020039      -0.036957       0.031557      -0.050581       0.005920       0.044661             11.648804      11.689447      -4.277856       5.782460       9.353982      -3.889298      13.902982          -0.063769
          259              O       6.378226       3.675250      18.769045      -0.652733      44.271722 0.70992917E+03  0.18343303E+05                                10.039221                            8.411044      -0.113168       1.986898                    0.995125      29.867508      82.103052       0.634348       0.373694      -1.124632       0.032523       0.084206      -0.004980       0.090406      -0.007268       0.023577      -0.071659       0.021632      -0.013026      -0.079592       0.006273       0.073318             10.984280      15.250733       4.188003       2.595302       9.428999       1.680485       8.273109           0.000304
          260              O       0.557498       3.842715      18.156108      -0.623569      40.085041 0.64561565E+03  0.16255003E+05                                 9.335892                            7.957480       0.207513       2.096573                    0.996155      29.093253      78.389834       0.661431       0.367797      -1.131558      -0.012481       0.059259       0.013335       0.062010      -0.045269      -0.020461      -0.077523       0.041026       0.008171      -0.106365       0.032713       0.073652             10.190034      11.674749      -2.456765      -4.548768       7.707856       2.448418      11.187496           0.000362

******************************************************
Auxiliary information for the entire system
The total spin magnetic moment of the unit cell is   -1.996608
The total net atomic charge of the unit cell is   0.000006
Accuracy of reproducing the electrostatic potential in the unit cell:
  The inner radius (bohr) =    5.0000
  The outer radius (bohr) =   12.0000
  Valid grid points have density less than (e/(bohr^3)) =    0.0001
  The number of valid grid points were=         3873
  The rms potential error without charges in kcal/mol is=      9.29797
  The rms potential error with partial charges in kcal/mol is=      0.97818
  The RRMSE value at monopole order=      0.10520
  The rms potential error with partial charges and cloud penetration in kcal/mol is=      0.96872
  The RRMSE value at monopole order with cloud penetration is=      0.10419
  The rms potential error with partial charges and atomic dipoles in kcal/mol is=      0.35256
  The RRMSE value at dipole order=      0.03792
  The rms potential error with partial charges, atomic dipoles and cloud penetration in kcal/mol is=      0.34156
  The RRMSE value at dipole order with cloud penetration=      0.03673

******************************************************
The electron densities and ab initio electrostatic potential were computed in VASP using the PBE functional and
projector augmented wave method. See the main text of the journal article for a description of computational details.
The atomic charges, dipoles, and quadrupoles were computed with the DDEC6 method as described in
(a) T. A. Manz and N. Gabaldon Limas, RSC Adv. 6 (2016) 47771-47801 DOI: 10.1039/c6ra04656h
(b) N. Gabaldon Limas and T. A. Manz, RSC Adv. 8 (2018) 2678-2707 DOI: 10.1039/c7ra11829e.
For each atom in the material, the electron cloud parameters were fit to the spherically averaged atom-in-material
electron density using radial positions for which this density was between 10^-4 and 10^-2 electrons per cubic bohr.
The polarizabilities, dispersion coefficients, and quantum Drude oscillator (QDO) parameters were fit using the MCLF method.
The magnetic structure of the system was optimized in VASP from the default ferromagnetic initial guess using spin polarization.
The atomic spin moments (ASMs) were computed on this optimized magnetic structure using the DDEC6 partition as inputs
to the method of T. A. Manz and D. S. Sholl, J. Chem. Theory Comput. 7 (2011) 4146-4164 DOI: 10.1021/ct200539n.
The RMSE and RRMSE were computed using a uniform grid with Ewald summation.
