# Supplementary material for: A collection of forcefield precursors for metal–organic frameworks
Source: RSC Adv. 2019 Nov 13;9(63):36492–507. doi: 10.1039/c9ra07327b (PMC9075174; doi:10.1039/c9ra07327b)
Supplement: RA-009-C9RA07327B-s4676 [file RA-009-C9RA07327B-s4676.xyz]

  310
jmolscript: load "" {1 1 1} spacegroup "x,y,z" unitcell [{     22.332600     0.000000     0.000000 }, {     -7.444119    21.055406     0.000000 }, {     -7.444119   -10.527531    18.234616 }]
Cu    16.449490    10.805424     0.000000     0.834516
Cu     4.704361    19.110518     0.000000     0.834520
Cu     4.311603     6.097503     7.192462     0.834494
Cu    -3.132612    -4.430164    11.042154     0.827822
Cu     1.561128     5.125075     8.876793     0.834620
Cu    12.148503     0.972460     1.684331     0.834535
Cu   -10.576753    13.707895     9.357823     0.828050
Cu   -10.576753     1.250321    16.550285     0.834597
Cu    16.449490    -5.402624     9.357823     0.805609
Cu     4.704361    -9.555103    16.550285     0.834611
Cu    -3.132612    11.777884     1.684331     0.834580
Cu     4.311603     3.180187     8.876793     0.834664
Cu     8.212039    -5.806670    10.057667     0.834054
Cu     6.676442    -4.720861     8.176949     0.833999
Cu     8.212039    11.613530     0.000000     0.836086
Cu     6.676442     9.441876     0.000000     0.836287
Cu    -6.676333     4.721015     8.176949     0.828564
Cu    -8.211905     5.806860    10.057667     0.805617
H      7.243309    -0.434647    15.585126     0.137495
H      4.619954    17.211767     2.649490     0.137531
H      3.071552     8.932814     6.165124     0.137527
H     -0.046092    -4.654184    12.069492     0.137507
H     -0.200909     3.186838    10.818598     0.137873
H     12.064100     4.216364     2.003984     0.137889
H     10.515770    11.400520     7.416018     0.137767
H     -7.490237     2.252029    16.230632     0.137918
H     14.687463    -2.751847    10.065508     0.137848
H     -2.824200    10.155150    13.581142     0.137884
H     -4.372649    11.249947     4.653474     0.137900
H      7.398110     2.402499     8.169108     0.137895
H     14.687463    10.092934     2.649490     0.137544
H     -2.824200     6.684186    15.585126     0.137516
H     -4.372649    -1.594833    12.069492     0.137433
H      7.398110     5.873464     6.165124     0.137543
H      7.243309    13.714509     7.416018     0.137739
H      4.619954    -6.311205    16.230632     0.137851
H      3.071552     0.872849    10.818598     0.137821
H     -0.046092    12.779598     2.003984     0.137833
H     -0.200909     7.775838     8.169108     0.137931
H     12.064100    -0.372637     4.653474     0.137939
H     10.515770     0.722329    13.581142     0.137937
H     -7.490237    12.930220    10.065508     0.137948
H      6.169814    -0.755798     9.638818     0.148194
H      8.532618    -2.221226    12.651177     0.153020
H      7.249253     1.629809    12.778819     0.157582
H     12.119196    -4.962678     8.595798     0.148024
H      9.949943    -3.223530     5.583439     0.152899
H     14.008520    -3.149837     5.455797     0.157026
H     -1.274360    13.085986     5.474032     0.148197
H      1.088440    11.209976     8.249340     0.153040
H     -0.194970     9.173887     4.978050     0.157134
H      5.318193    -7.367166    12.760584     0.148151
H      2.761843    -5.764876     9.985276     0.153080
H      1.270039    -7.653515    13.256566     0.157151
H     -1.274360    -1.802210    14.069830     0.148275
H      1.088440     1.539281    13.832780     0.153210
H     -0.194970    -0.275727    10.433847     0.157627
H     12.119196     9.925518     0.000000     0.148377
H      9.949943     6.447165     0.000000     0.153343
H     14.008520     6.299777     0.000000     0.157685
H      6.169814     8.725400     4.164786     0.148313
H      8.532618    12.066895     4.401836     0.153335
H      7.249253    10.251951     7.800769     0.158138
H      5.318193    14.734573     0.000000     0.148375
H      2.761843    11.529940     0.000000     0.153340
H      1.270039    15.307280     0.000000     0.157698
H     -8.718552     2.558352    12.760584     0.148342
H     -6.355789     0.682289     9.985276     0.153235
H     -7.639155    -1.353738    13.256566     0.157045
H     -2.769157     5.565035     9.638818     0.148348
H     -4.938370     7.304240    12.651177     0.153223
H     -0.879791     7.377935    12.778819     0.157504
H     -8.718552     9.771895     8.595798     0.148303
H     -6.355789     8.306410     5.583439     0.153089
H     -7.639155    12.157443     5.455797     0.156990
H     12.762385     3.160468     5.474032     0.148349
H     10.206071     4.762811     8.249340     0.153243
H      8.714225     2.874110     4.978050     0.157071
H     -3.599976    10.182394     0.000000     0.443945
H     10.800045     0.000000     0.000000     0.443949
H      3.844269     5.436595     9.416356     0.443955
H     -3.599976    -5.091114     8.818260     0.442201
C      8.130806    -0.166193    15.381628     0.122279
C      4.577230    18.137996     2.852988     0.122215
C      2.483016     8.452967     6.734773     0.122262
C     -0.302327    -5.369020    11.499843     0.122153
C      0.686586     2.876375    10.687855     0.122505
C     12.021363     3.929476     1.100094     0.122421
C      9.927235    12.133775     7.546761     0.122927
C     -7.746461     2.116125    17.134522     0.122423
C     15.574963    -2.709838    10.399749     0.122342
C     -2.866927     9.515810    14.281534     0.122869
C     -4.961193    10.996539     3.953082     0.122795
C      7.141881     3.253239     7.834867     0.122813
C     15.574963    10.361392     2.852988     0.122257
C     -2.866927     7.610411    15.381628     0.122357
C     -4.961193    -2.074691    11.499843     0.122653
C      7.141881     5.158638     6.734773     0.122332
C      8.130806    13.404048     7.546761     0.122058
C      4.577230    -6.598076    17.134522     0.122330
C      2.483016     1.606102    10.687855     0.122441
C     -0.302327    12.643676     1.100094     0.122350
C      0.686586     7.817841     7.834867     0.122792
C     12.021363    -1.011991     3.953082     0.122804
C      9.927235     0.468933    14.281534     0.122879
C     -7.746461    13.780967    10.399749     0.122695
C      5.825908     1.739276    10.517727     0.509370
C      6.598317     0.592393    11.116916     0.016656
C      6.628383    -0.627774    10.461564    -0.129766
C      7.377269    -1.696435    11.067500     0.012323
C      8.038323    -1.516084    12.251109    -0.185409
C      7.959423    -0.269283    12.842093     0.158185
C      7.271580     0.792537    12.331888    -0.185814
C      7.387681    -3.026828    10.316416     0.580214
C     14.586200    -4.455251     7.716889     0.508025
C     13.247432    -4.109316     7.117700     0.016734
C     12.087033    -4.487676     7.773052    -0.130161
C     10.829854    -4.137846     7.167116     0.012250
C     10.779526    -3.454504     5.983507    -0.186021
C     11.981315    -3.113307     5.392523     0.157830
C     13.211695    -3.407867     5.902728    -0.184804
C      9.572085    -4.571475     7.918200     0.580229
C     -1.618301    11.077284     3.752684     0.509286
C     -0.845882    11.131830     5.045518     0.016342
C     -0.815798    12.309466     5.774538    -0.129790
C     -0.066904    12.319058     7.003004     0.012367
C      0.594140    11.203862     7.438629    -0.185539
C      0.515222    10.068653     6.654358     0.157953
C     -0.172631     9.979577     5.479684    -0.184594
C     -0.056472    13.634712     7.779617     0.580257
C      3.539037    -8.360965    14.481932     0.509298
C      3.332976    -7.614563    13.189098     0.016325
C      4.433225    -7.193672    12.460078    -0.130034
C      4.192623    -6.484433    11.231612     0.012329
C      2.920854    -6.232930    10.795987    -0.185490
C      1.876883    -6.685719    11.580258     0.158219
C      2.022199    -7.363903    12.754932    -0.184522
C      5.429548    -6.036065    10.454999     0.580156
C     -1.618301    -2.288614    11.469573     0.509054
C     -0.845882    -1.196253    12.163218     0.017597
C     -0.815798    -1.153708    13.547590    -0.129767
C     -0.066904    -0.094616    14.170120     0.012369
C      0.594140     0.840237    13.422136    -0.185606
C      0.515222     0.728631    12.046881     0.158688
C     -0.172631    -0.244135    11.382412    -0.182910
C     -0.056472    -0.079862    15.697816     0.580643
C     14.586200     8.910648     0.000000     0.508960
C     13.247432     8.218767     0.000000     0.017504
C     12.087033     8.975498     0.000000    -0.129861
C     10.829854     8.275827     0.000000     0.012687
C     10.779526     6.909121     0.000000    -0.185272
C     11.981315     6.226715     0.000000     0.158909
C     13.211695     6.815845     0.000000    -0.182710
C      9.572085     9.143100     0.000000     0.580471
C      5.825908     8.239044     6.765043     0.509060
C      6.598317     9.331392     6.071398     0.017618
C      6.628383     9.373911     4.687026    -0.129764
C      7.377269    10.432992     4.064496     0.012449
C      8.038323    11.367859     4.812480    -0.184893
C      7.959423    11.256278     6.187735     0.159093
C      7.271580    10.283525     6.852204    -0.183776
C      7.387681    10.447716     2.536800     0.580536
C      3.539037    16.722203     0.000000     0.508957
C      3.332976    15.229375     0.000000     0.017508
C      4.433225    14.387580     0.000000    -0.129864
C      4.192623    12.969077     0.000000     0.012681
C      2.920854    12.466064     0.000000    -0.185277
C      1.876883    13.371657     0.000000     0.158911
C      2.022199    14.728046     0.000000    -0.182686
C      5.429548    12.072328     0.000000     0.580473
C     -9.062470     0.549683    14.481932     0.509349
C     -8.290069     0.604204    13.189098     0.016282
C     -8.259994     1.781826    12.460078    -0.130143
C     -7.511116     1.791395    11.231612     0.014519
C     -6.850078     0.676191    10.795987    -0.185850
C     -6.928986    -0.459004    11.580258     0.158031
C     -7.616823    -0.548057    12.754932    -0.184673
C     -7.500694     3.107034    10.454999     0.577818
C     -0.302141     6.072478    10.517727     0.509427
C     -1.640901     6.418424    11.116916     0.016646
C     -2.801308     6.040052    10.461564    -0.130046
C     -4.058480     6.389894    11.067500     0.014538
C     -4.108792     7.073258    12.251109    -0.185814
C     -2.906995     7.414467    12.842093     0.158271
C     -1.676622     7.119897    12.331888    -0.186110
C     -5.316258     5.956251    10.316416     0.577857
C     -9.062470    12.266952     7.716889     0.509442
C     -8.290069    11.120059     7.117700     0.016578
C     -8.259994     9.899904     7.773052    -0.130125
C     -7.511116     8.831231     7.167116     0.014396
C     -6.850078     9.011560     5.983507    -0.186432
C     -6.928986    10.258350     5.392523     0.157859
C     -7.616823    11.320179     5.902728    -0.185049
C     -7.500694     7.500853     7.918200     0.577887
C     10.983206     2.166637     3.752684     0.509340
C     10.777162     2.913063     5.045518     0.016336
C     11.877421     3.333967     5.774538    -0.130074
C     11.636836     4.043230     7.003004     0.014576
C     10.365072     4.294741     7.438629    -0.185951
C      9.321091     3.841937     6.654358     0.158041
C      9.466391     3.163732     5.479684    -0.184868
C     12.873771     4.491613     7.779617     0.577902
Se    -4.978627    14.081856     0.000000     1.757211
Se    14.936043     0.000000     0.000000     1.757235
Se     2.465573     3.486832     6.039305     1.757231
Se    -4.978627    -7.040813    12.195311     1.754626
N      9.068187     0.145330    16.245402    -0.143182
N      4.558468    19.125592     1.989214    -0.143227
N      2.728972     7.304716     7.320287    -0.143163
N     -1.466903    -5.519888    10.914329    -0.142645
N      1.623958     3.468657     9.986187    -0.142765
N     12.002596     2.687624     0.676687    -0.142669
N     10.173201    13.214977     8.248429    -0.141923
N     -8.911031     1.684493    17.557929    -0.142639
N     16.512332    -3.613643    10.237643    -0.135334
N     -2.885677     9.770066    15.568715    -0.143013
N     -4.715245    11.063588     2.665901    -0.143102
N      5.977314     3.835739     7.996973    -0.143022
N     16.512332    10.672899     1.989214    -0.143206
N     -2.885677     8.598023    16.245402    -0.143153
N     -4.715245    -3.222953    10.914329    -0.142379
N      5.977314     5.007782     7.320287    -0.143143
N      9.068187    13.996343     8.248429    -0.135023
N      4.558468    -7.839920    17.557929    -0.142601
N      2.728972     2.687290     9.986187    -0.142733
N     -1.466903    12.212037     0.676687    -0.142646
N      1.623958     6.914039     7.996973    -0.142955
N     12.002596    -0.757759     2.665901    -0.143034
N     10.173201     0.536007    15.568715    -0.142950
N     -8.911031    14.363463    10.237643    -0.142395
N      8.668865    -0.031871    14.137662    -0.012582
N     11.968654    -2.365326     4.096954    -0.012470
N      1.224652     8.827967     7.096548    -0.012645
N      0.470672    -6.430426    11.138068    -0.012922
N      1.224652     1.731913    11.193501    -0.013173
N     11.968654     4.730729     0.000000    -0.013271
N      8.668865    12.259577     7.041115    -0.013642
N      0.470672    12.861063     0.000000    -0.013271
N     -6.219561    -1.699698    11.138068    -0.012936
N     -2.919639     8.162472    14.137662    -0.012470
N     -6.219561    10.495737     4.096954    -0.012404
N      7.914885     4.097238     7.096548    -0.012533
O      5.216368     1.528816     9.400856    -0.530009
O      5.773807     2.882484    11.092664    -0.576787
O      8.061232    -3.975895    10.868378    -0.555072
O      6.754470    -3.082214     9.250421    -0.511358
O     14.590969    -5.100062     8.833760    -0.527875
O     15.681388    -4.123318     7.141952    -0.576393
O      8.452773    -4.252807     7.366238    -0.555154
O      9.730949    -5.186915     8.984195    -0.511276
O     -2.227831    12.149738     3.376504    -0.529933
O     -1.670420    10.007769     3.050104    -0.576830
O      0.617087    13.631248     8.877523    -0.555127
O     -0.689675    14.585570     7.294576    -0.511352
O      4.753337    -8.578148    14.858112    -0.530036
O      2.548068    -8.766591    15.184512    -0.576798
O      5.201751    -5.402203     9.357093    -0.555075
O      6.537098    -6.316097    10.940040    -0.511444
O     -2.227831    -3.150616    12.210264    -0.533479
O     -1.670420    -2.362320    10.192056    -0.576067
O      0.617087     0.872689    16.243761    -0.551685
O     -0.689675    -0.975343    16.278771    -0.507973
O     14.590969    10.200291     0.000000    -0.530422
O     15.681388     8.246771     0.000000    -0.575754
O      8.452773     8.505752     0.000000    -0.551537
O      9.730949    10.373999     0.000000    -0.508013
O      5.216368     7.377029     6.024352    -0.530497
O      5.773807     8.165362     8.042560    -0.575653
O      8.061232    11.400258     1.990855    -0.551535
O      6.754470     9.552224     1.955845    -0.508120
O      4.753337    17.156576     0.000000    -0.530429
O      2.548068    17.533468     0.000000    -0.575718
O      5.201751    10.804582     0.000000    -0.551539
O      6.537098    12.632401     0.000000    -0.508011
O     -9.671995     1.622143    14.858112    -0.529758
O     -9.114579    -0.519820    15.184512    -0.576897
O     -6.827150     3.103550     9.357093    -0.553924
O     -8.133891     4.057901    10.940040    -0.506206
O     -0.297387     5.427646     9.400856    -0.529827
O      0.793055     6.404422    11.092664    -0.576748
O     -6.435563     6.274929    10.868378    -0.550166
O     -5.157408     5.340791     9.250421    -0.510041
O     -9.671995    12.056514     8.833760    -0.532862
O     -9.114579    13.410150     7.141952    -0.577261
O     -6.827150     6.551775     7.366238    -0.554025
O     -8.133891     7.445487     8.984195    -0.506072
O     12.197501     1.949447     3.376504    -0.529758
O      9.992228     1.760998     3.050104    -0.576753
O     12.645988     5.125496     8.877523    -0.550225
O     13.981315     4.211571     7.294576    -0.510033
O     -3.876451    10.964392     0.000000    -0.906052
O     -5.526365    15.631112     0.000000    -0.597957
O     11.629478     0.000000     0.000000    -0.906042
O     16.579276     0.000000     0.000000    -0.598039
O      3.567785     5.045589     8.739122    -0.906049
O      1.917817     2.712191     4.697602    -0.598076
O     -3.876451    -5.482106     9.495494    -0.893249
O     -5.526365    -7.815428    13.537014    -0.596685
O     16.093517    13.050983     0.000000    -0.770278
O      6.940154    19.523415     0.000000    -0.770269
O      3.371683     4.768260     5.605321    -0.770415
O     -4.072511    -5.759377    12.629295    -0.767035
O      1.205129     4.002277     6.932072    -0.769689
O     14.384291     0.766008     1.326751    -0.769658
O    -11.516648    12.998030    11.302544    -0.766257
O    -11.516648     3.289435    16.907865    -0.769627
O     16.093517    -6.525385    11.302544    -0.764153
O      6.940154    -9.761548    16.907865    -0.769875
O     -4.072511    13.816991     1.326751    -0.769778
O      3.371683     2.470286     6.932072    -0.769797

The following XYZ coordinates are in angstroms. Other properties are in atomic units.
The sperically averaged electron density of each atom fit to a function of the form exp(a - br)
eigen_1, eigen_2 and eigen_3 are the three eigenvalues of traceless quadrupole moment tensor
  atom number  atomic symbol              X              Y              Z     net charge C6 coefficient C8 coefficient C10 coefficient fluctuating dipole atomic polarizability isotropic forcefield polarizability              a              b squared Pearson coefficient          <r^3>          <r^4>         wp_QDO          m_QDO          q_QDO       dipole_x       dipole_y       dipole_z         dipole            Qxy            Qxz            Qyz     Q(x^2-y^2)  Q(3z^2 - R^2)        eigen_1        eigen_2        eigen_3 static polarizability      alpha(xx)      alpha(xy)      alpha(xz)      alpha(yy)      alpha(yz)      alpha(zz) atomic spin moment
            1             Cu      16.449490      10.805424       0.000000       0.834516      73.144635 0.10988525E+04  0.30353346E+05                                15.025401                           11.386138       1.099706       2.274118                    0.994481      41.184940     101.908790       0.501181       0.442430      -1.124876      -0.001565       0.069087       0.000023       0.069105       0.009312       0.000033       0.000070       0.167076      -0.293069      -0.097690      -0.035211       0.132900             21.057286      20.954857       7.306823      -0.001370      13.136669      -0.001031      29.080333           0.776495
            2             Cu       4.704361      19.110518       0.000000       0.834520      73.143815 0.10988397E+04  0.30352893E+05                                15.025288                           11.386066       1.099714       2.274122                    0.994481      41.184780     101.908119       0.501183       0.442430      -1.124877       0.065650       0.021553       0.000020       0.069097      -0.045264       0.000074       0.000056      -0.141637      -0.293079      -0.097693      -0.035202       0.132895             21.057193       9.412649       3.225911       0.001730      24.678512       0.001017      29.080418           0.776469
            3             Cu       4.311603       6.097503       7.192462       0.834494      73.166322 0.10992071E+04  0.30366270E+05                                15.029642                           11.388982       1.099456       2.274037                    0.994483      41.187148     101.926949       0.501040       0.442508      -1.124801      -0.032060      -0.045342      -0.041168       0.069127       0.060144      -0.047185      -0.066739      -0.042516       0.204233      -0.097829      -0.035036       0.132865             21.063802      26.940737      -3.040473      -3.535515      24.787095      -4.999871      11.463573           0.776603
            4             Cu      -3.132612      -4.430164      11.042154       0.827822      73.724861 0.11086439E+04  0.30701606E+05                                15.119177                           11.449297       1.077217       2.265801                    0.994419      41.320280     102.480316       0.498816       0.443401      -1.123901      -0.031295      -0.044077       0.042318       0.068651       0.059465       0.046808       0.064337      -0.041852       0.207715      -0.097667      -0.033297       0.130964             21.204083      27.120311      -3.041683       3.572388      24.955586       5.043898      11.536353           0.735975
            5             Cu       1.561128       5.125075       8.876793       0.834620      73.159450 0.10991026E+04  0.30362120E+05                                15.027959                           11.387825       1.100122       2.274218                    0.994491      41.185597     101.915048       0.501115       0.442461      -1.124852      -0.001459      -0.034519      -0.059837       0.069095      -0.004542      -0.007850       0.027452       0.214217      -0.150851      -0.097820      -0.034922       0.132742             21.060801      20.971158      -3.657556      -6.331686      25.090877      -6.898444      17.120366           0.777131
            6             Cu      12.148503       0.972460       1.684331       0.834535      73.167296 0.10992214E+04  0.30366367E+05                                15.029193                           11.388579       1.100488       2.274277                    0.994494      41.188424     101.925270       0.501087       0.442471      -1.124840       0.065588      -0.010867      -0.018726       0.069069       0.022680       0.039329       0.094124       0.021641       0.195838      -0.097789      -0.035139       0.132928             21.062938       9.413940      -1.612981      -2.794811      27.977673      -1.896308      25.797200           0.777126
            7             Cu     -10.576753      13.707895       9.357823       0.828050      73.691765 0.11081396E+04  0.30682858E+05                                15.112606                           11.445049       1.077800       2.265998                    0.994425      41.314685     102.444352       0.499037       0.443274      -1.124029      -0.031265      -0.014501       0.059323       0.068608      -0.070114      -0.028079      -0.003788      -0.159552      -0.145385      -0.097560      -0.033109       0.130670             21.192907      27.102489      -1.583979       4.407627      19.258515       8.327670      17.217719           0.736678
            8             Cu     -10.576753       1.250321      16.550285       0.834597      73.142574 0.10988500E+04  0.30352796E+05                                15.024441                           11.385587       1.100263       2.274241                    0.994491      41.184917     101.902825       0.501236       0.442388      -1.124920      -0.032090       0.058231       0.018732       0.069076       0.010837      -0.075572      -0.068304      -0.045361       0.195838      -0.097703      -0.035082       0.132786             21.054864      26.916616       4.576859       0.852117      10.459718       3.265594      25.788259           0.777285
            9             Cu      16.449490      -5.402624       9.357823       0.805609      75.406912 0.11384212E+04  0.31762863E+05                                15.383083                           11.634774       1.001396       2.238082                    0.994252      41.738658     104.195240       0.492317       0.445907      -1.121363      -0.003681      -0.034454       0.059791       0.069105      -0.002261       0.003974      -0.029108       0.209315      -0.141795      -0.097793      -0.030628       0.128422             21.597016      21.545505      -3.778208       6.537726      25.699569       7.054127      17.545974           0.180361
           10             Cu       4.704361      -9.555103      16.550285       0.834611      73.145634 0.10988747E+04  0.30353812E+05                                15.025094                           11.385870       1.100073       2.274187                    0.994489      41.185252     101.906028       0.501217       0.442400      -1.124906       0.065587      -0.010846       0.018721       0.069063       0.022681      -0.039184      -0.094018       0.021623       0.195890      -0.097693      -0.035094       0.132787             21.056456       9.412741      -1.612099       2.796879      27.966725       1.895259      25.789902           0.777278
           11             Cu      -3.132612      11.777884       1.684331       0.834580      73.166313 0.10991929E+04  0.30365451E+05                                15.029154                           11.388496       1.100408       2.274264                    0.994493      41.187857     101.924376       0.501084       0.442476      -1.124834      -0.032100       0.058196      -0.018714       0.069046       0.010847       0.075648       0.068439      -0.045324       0.195892      -0.097791      -0.035147       0.132938             21.063124      26.929062       4.579744      -0.858771      10.463656      -3.269735      25.796654           0.777341
           12             Cu       4.311603       3.180187       8.876793       0.834664      73.158023 0.10990686E+04  0.30361005E+05                                15.027861                           11.387712       1.100032       2.274202                    0.994490      41.184981     101.913891       0.501113       0.442465      -1.124847      -0.032039      -0.012876      -0.059815       0.069066      -0.070862       0.028512       0.001734      -0.160890      -0.150877      -0.097825      -0.034923       0.132748             21.060966      26.935641      -1.548449      -4.393974      19.126830      -8.268210      17.120426           0.777330
           13             Cu       8.212039      -5.806670      10.057667       0.834054      51.313404 0.78801032E+03  0.20168828E+05                                12.120811                            9.769427       1.037476       2.258082                    0.996072      40.373700      98.346280       0.526890       0.454190      -1.109873       0.088829      -0.062813       0.108811       0.153870       0.039436      -0.068209       0.052189      -0.034640      -0.085899      -0.114459       0.052692       0.061767             15.525383      16.541804       3.278903      -5.676692      16.574262       2.695103      13.460082           0.626133
           14             Cu       6.676442      -4.720861       8.176949       0.833999      51.323370 0.78821350E+03  0.20175485E+05                                12.122759                            9.771060       1.037162       2.257964                    0.996073      40.376076      98.358124       0.526811       0.454225      -1.109843      -0.088854       0.062795      -0.108799       0.153868       0.041554      -0.071848       0.047056      -0.022738      -0.085849      -0.114469       0.052856       0.061614             15.527531      14.516287       2.562228      -4.435449      18.604523       4.451652      13.461784           0.626045
           15             Cu       8.212039      11.613530       0.000000       0.836086      50.853588 0.78065663E+03  0.19929066E+05                                12.037344                            9.714370       1.047918       2.262351                    0.996132      40.279125      97.912730       0.529272       0.453315      -1.110673       0.090557       0.128066       0.000026       0.156849      -0.076859       0.000031       0.000037       0.054346       0.181525      -0.111775       0.051266       0.060508             15.398654      16.400535      -6.487848       0.000830      11.813043       0.000370      17.982383           0.579181
           16             Cu       6.676442       9.441876       0.000000       0.836287      50.846985 0.78053138E+03  0.19925037E+05                                12.036357                            9.713589       1.048294       2.262503                    0.996136      40.276169      97.902986       0.529294       0.453315      -1.110675      -0.090541      -0.128045      -0.000009       0.156822      -0.081235       0.000045       0.000057       0.057441       0.153801      -0.111796       0.051267       0.060529             15.397566      14.393531      -5.069078       0.000727      10.809247       0.000119      20.989920          -0.690099
           17             Cu      -6.676333       4.721015       8.176949       0.828564      51.838926 0.79791797E+03  0.20493245E+05                                12.217584                            9.845007       1.010971       2.248891                    0.995960      40.504528      98.945373       0.523538       0.455518      -1.108687       0.086386      -0.061116      -0.105817       0.149649       0.039910       0.069091      -0.052495      -0.034686      -0.086729      -0.115652       0.053569       0.062083             15.654382      16.677238       3.305881       5.724893      16.714311      -2.719210      13.571598           0.548811
           18             Cu      -8.211905       5.806860      10.057667       0.805617      53.547700 0.82895577E+03  0.21512141E+05                                12.519440                           10.068588       0.955513       2.226700                    0.995795      40.981219     100.900007       0.514656       0.458603      -1.105909      -0.087402       0.061807       0.107059       0.151397       0.041432       0.071728      -0.047274      -0.023452      -0.085915      -0.114505       0.053315       0.061190             16.069591      15.012911       2.659154       4.604588      19.271340      -4.628320      13.924523           0.144313
           19              H       7.243309      -0.434647      15.585126       0.137495       1.219259 0.86456344E+01  0.85555942E+02                                 1.823338                            1.676721      -0.935054       2.456984                    0.998928       3.236942       8.764825       0.507571       1.219427      -0.725780      -0.052867      -0.011735       0.017448       0.056895       0.008845      -0.002084      -0.000399       0.030986      -0.010522      -0.016089      -0.003698       0.019786              1.905084       2.494854       0.410201      -0.310535       1.474506      -0.148641       1.745892           0.000044
           20              H       4.619954      17.211767       2.649490       0.137531       1.219365 0.86467132E+01  0.85570935E+02                                 1.823598                            1.676946      -0.935111       2.456977                    0.998922       3.237088       8.765993       0.507472       1.219603      -0.725740       0.006565      -0.053739      -0.017424       0.056873      -0.002855      -0.000302       0.002117      -0.035223      -0.010560      -0.016083      -0.003714       0.019797              1.905366       1.330222      -0.001595       0.036652       2.639687       0.342387       1.746189           0.000044
           21              H       3.071552       8.932814       6.165124       0.137527       1.219155 0.86450515E+01  0.85552659E+02                                 1.823612                            1.676959      -0.934917       2.457050                    0.998924       3.236973       8.766351       0.507378       1.219856      -0.725683       0.037414       0.022680      -0.036374       0.056897       0.004498      -0.011329      -0.013471       0.000075      -0.004207      -0.016062      -0.003718       0.019780              1.905382       2.181527       0.314977      -0.493691       1.766361      -0.407608       1.768258           0.000042
           22              H      -0.046092      -4.654184      12.069492       0.137507       1.220072 0.86533857E+01  0.85658112E+02                                 1.824702                            1.677906      -0.935563       2.456683                    0.998923       3.238314       8.771943       0.507158       1.220058      -0.725633       0.008842       0.042825       0.036348       0.056863       0.003480       0.008959       0.015190      -0.005715      -0.004297      -0.016105      -0.003707       0.019812              1.906560       1.615481       0.114547       0.219923       2.334904       0.601831       1.769294           0.000020
           23              H      -0.200909       3.186838      10.818598       0.137873       1.216737 0.86235895E+01  0.85286787E+02                                 1.821264                            1.674920      -0.933951       2.457797                    0.998939       3.233321       8.753560       0.507669       1.219920      -0.725678      -0.052962       0.021039       0.001370       0.057004      -0.006188      -0.006569      -0.004198       0.023025      -0.034653      -0.016048      -0.003745       0.019793              1.902910       2.491880      -0.473321      -0.199647       1.804631      -0.043030       1.412219           0.000039
           24              H      12.064100       4.216364       2.003984       0.137889       1.217188 0.86273937E+01  0.85333503E+02                                 1.821714                            1.675292      -0.934074       2.457752                    0.998940       3.233545       8.754527       0.507614       1.219924      -0.725680       0.006627       0.011719       0.055376       0.056989       0.001198       0.002671       0.008887      -0.016189       0.046421      -0.016072      -0.003751       0.019823              1.903412       1.329102       0.032486      -0.016840       1.671239       0.215568       2.709894           0.000041
           25              H      10.515770      11.400520       7.416018       0.137767       1.217709 0.86323476E+01  0.85393330E+02                                 1.821996                            1.675587      -0.935142       2.457177                    0.998935       3.234806       8.758019       0.507662       1.219653      -0.725732       0.037572      -0.042913      -0.001292       0.057052      -0.012007       0.001800       0.007577      -0.010082      -0.034690      -0.016052      -0.003690       0.019742              1.903684       2.179511      -0.584433      -0.025917       2.118853       0.202630       1.412686          -0.000175
           26              H      -7.490237       2.252029      16.230632       0.137918       1.216825 0.86239006E+01  0.85286761E+02                                 1.821006                            1.674680      -0.934159       2.457737                    0.998938       3.232986       8.751196       0.507852       1.219527      -0.725769       0.008838       0.010149      -0.055383       0.056995       0.006018      -0.007480      -0.005469       0.011085       0.046420      -0.016069      -0.003743       0.019812              1.902654       1.612179       0.132696      -0.208759       1.387072      -0.055948       2.708712           0.000038
           27              H      14.687463      -2.751847      10.065508       0.137848       1.217535 0.86315036E+01  0.85383057E+02                                 1.821818                            1.675518      -0.935628       2.456977                    0.998929       3.234548       8.757276       0.507666       1.219672      -0.725728      -0.052931      -0.009282      -0.018936       0.056978      -0.002638       0.008666       0.004650       0.023668      -0.032454      -0.016084      -0.003683       0.019767              1.903400       2.492251       0.063896       0.509742       1.548244       0.191631       1.669705           0.000111
           28              H      -2.824200      10.155150      13.581142       0.137884       1.215712 0.86143840E+01  0.85166713E+02                                 1.819673                            1.673592      -0.933218       2.458223                    0.998950       3.231703       8.745580       0.508106       1.219289      -0.725825       0.006544       0.042043      -0.037912       0.056989       0.001715      -0.002322      -0.010963      -0.019815       0.035481      -0.016055      -0.003731       0.019786              1.901132       1.327871      -0.030756      -0.019683       2.260580      -0.556468       2.114944           0.000041
           29              H      -4.372649      11.249947       4.653474       0.137900       1.216167 0.86187620E+01  0.85225500E+02                                 1.820590                            1.674384      -0.933168       2.458248                    0.998947       3.232271       8.749482       0.507791       1.219822      -0.725706       0.037419       0.020195       0.037907       0.056965       0.007556       0.009586       0.005865       0.013262       0.035470      -0.016053      -0.003759       0.019813              1.902116       2.177512       0.269412       0.518387       1.412804       0.204171       2.116031           0.000040
           30              H       7.398110       2.402499       8.169108       0.137895       1.215767 0.86151896E+01  0.85180365E+02                                 1.820079                            1.673945      -0.933191       2.458213                    0.998945       3.231947       8.747772       0.507905       1.219688      -0.725734       0.008954      -0.052997       0.018938       0.056987      -0.009473      -0.001435      -0.009704      -0.015163      -0.032465      -0.016033      -0.003752       0.019785              1.901562       1.611485      -0.246872      -0.010594       2.425074      -0.543732       1.668127           0.000040
           31              H      14.687463      10.092934       2.649490       0.137544       1.219098 0.86443233E+01  0.85540185E+02                                 1.823232                            1.676638      -0.934950       2.457068                    0.998924       3.236650       8.764046       0.507560       1.219492      -0.725767      -0.052853      -0.011740      -0.017416       0.056873       0.008855       0.002099       0.000413       0.030972      -0.010569      -0.016079      -0.003717       0.019796              1.904954       2.494608       0.410123       0.310470       1.474429       0.148598       1.745826           0.000041
           32              H      -2.824200       6.684186      15.585126       0.137516       1.218817 0.86417088E+01  0.85505845E+02                                 1.822767                            1.676241      -0.934801       2.457126                    0.998930       3.236274       8.761924       0.507698       1.219283      -0.725815       0.006539      -0.053762       0.017438       0.056896      -0.002851       0.000325      -0.002096      -0.035214      -0.010531      -0.016083      -0.003700       0.019783              1.904450       1.329709      -0.001640      -0.036590       2.638301      -0.342118       1.745341           0.000042
           33              H      -4.372649      -1.594833      12.069492       0.137433       1.220402 0.86566263E+01  0.85698094E+02                                 1.825009                            1.678209      -0.936049       2.456458                    0.998919       3.238814       8.773663       0.507118       1.220042      -0.725637       0.037459       0.022621       0.036393       0.056915       0.004476       0.011315       0.013461       0.000143      -0.004202      -0.016058      -0.003691       0.019749              1.906853       2.183395       0.315149       0.494198       1.767629       0.407963       1.769535          -0.000172
           34              H       7.398110       5.873464       6.165124       0.137543       1.218740 0.86413584E+01  0.85505373E+02                                 1.823060                            1.676496      -0.934669       2.457184                    0.998926       3.236341       8.763552       0.507505       1.219704      -0.725720       0.008928       0.042840      -0.036362       0.056897       0.003481      -0.008917      -0.015170      -0.005706      -0.004220      -0.016056      -0.003721       0.019777              1.904769       1.614074       0.114456      -0.219635       2.332495      -0.601033       1.767737           0.000039
           35              H       7.243309      13.714509       7.416018       0.137739       1.218939 0.86436348E+01  0.85534620E+02                                 1.823309                            1.676757      -0.936763       2.456312                    0.998925       3.236581       8.764911       0.507441       1.219762      -0.725702      -0.052939       0.021095      -0.001324       0.057002      -0.006154       0.006603       0.004255       0.022934      -0.034729      -0.016106      -0.003652       0.019758              1.905066       2.494748      -0.474093       0.199851       1.806851       0.043208       1.413598           0.000115
           36              H       4.619954      -6.311205      16.230632       0.137851       1.217654 0.86313204E+01  0.85380335E+02                                 1.821967                            1.675503      -0.934606       2.457465                    0.998932       3.234279       8.756348       0.507669       1.219677      -0.725731       0.006603       0.011706      -0.055367       0.056975       0.001193      -0.002652      -0.008869      -0.016197       0.046410      -0.016071      -0.003732       0.019803              1.903681       1.329253       0.032492       0.016894       1.671450      -0.215588       2.710340           0.000044
           37              H       3.071552       0.872849      10.818598       0.137821       1.217376 0.86292774E+01  0.85358080E+02                                 1.821970                            1.675526      -0.934277       2.457596                    0.998934       3.234243       8.757153       0.507548       1.219998      -0.725658       0.037487      -0.042903       0.001374       0.056989      -0.012046      -0.001769      -0.007596      -0.010116      -0.034649      -0.016049      -0.003738       0.019788              1.903661       2.179435      -0.584414       0.025986       2.118854      -0.202698       1.412693           0.000042
           38              H      -0.046092      12.779598       2.003984       0.137833       1.217844 0.86332329E+01  0.85406672E+02                                 1.822435                            1.675912      -0.934406       2.457544                    0.998936       3.234494       8.758211       0.507490       1.220001      -0.725660       0.008835       0.010142       0.055363       0.056973       0.006019       0.007486       0.005472       0.011092       0.046419      -0.016073      -0.003744       0.019817              1.904179       1.613429       0.132880       0.208952       1.388004       0.055968       2.711103           0.000042
           39              H      -0.200909       7.775838       8.169108       0.137931       1.215554 0.86133064E+01  0.85157751E+02                                 1.819939                            1.673815      -0.933100       2.458287                    0.998947       3.231674       8.747049       0.507897       1.219765      -0.725717      -0.052969      -0.009243       0.018922       0.057002      -0.002599      -0.008663      -0.004594       0.023727      -0.032476      -0.016037      -0.003756       0.019793              1.901440       2.489721       0.063693      -0.509100       1.546572      -0.191203       1.668027           0.000040
           40              H      12.064100      -0.372637       4.653474       0.137939       1.215800 0.86155220E+01  0.85185709E+02                                 1.820261                            1.674095      -0.932992       2.458364                    0.998950       3.231793       8.747875       0.507822       1.219859      -0.725698       0.006594       0.042021       0.037914       0.056980       0.001711       0.002351       0.010996      -0.019813       0.035474      -0.016056      -0.003763       0.019819              1.901789       1.328240      -0.030782       0.019698       2.261474       0.556721       2.115653           0.000040
           41              H      10.515770       0.722329      13.581142       0.137937       1.215298 0.86106624E+01  0.85120490E+02                                 1.819263                            1.673231      -0.933020       2.458361                    0.998953       3.231050       8.743250       0.508162       1.219289      -0.725827       0.037459       0.020223      -0.037919       0.057009       0.007564      -0.009564      -0.005864       0.013250       0.035490      -0.016059      -0.003739       0.019798              1.900717       2.175783       0.269125      -0.517993       1.411910      -0.204014       2.114460           0.000037
           42              H      -7.490237      12.930220      10.065508       0.137948       1.216038 0.86175267E+01  0.85208727E+02                                 1.820259                            1.674098      -0.933674       2.457989                    0.998943       3.232351       8.748960       0.507919       1.219580      -0.725755       0.008871      -0.052999      -0.018935       0.056975      -0.009504       0.001459       0.009732      -0.015160      -0.032480      -0.016078      -0.003737       0.019814              1.901793       1.611616      -0.246898       0.010604       2.425469       0.543840       1.668294           0.000016
           43              H       6.169814      -0.755798       9.638818       0.148194       1.104194 0.82173592E+01  0.80367547E+02                                 1.695094                            1.622846      -1.247497       2.307049                    0.995845       3.309273       8.935769       0.521080       1.201859      -0.727729      -0.022422      -0.006296      -0.040323       0.046565       0.003914       0.009552       0.002930       0.010454       0.036098      -0.012549      -0.005255       0.017805              1.713371       1.559716      -0.066641       0.295624       1.692821       0.086162       1.887575           0.000642
           44              H       8.532618      -2.221226      12.651177       0.153020       1.145875 0.86279451E+01  0.85030065E+02                                 1.725543                            1.656813      -1.097460       2.384015                    0.997537       3.176842       8.483894       0.520919       1.193084      -0.732390       0.021205      -0.034344       0.014695       0.042955      -0.009644       0.009773      -0.008239      -0.003585       0.000004      -0.011193      -0.007274       0.018467              1.726397       1.595257      -0.256641       0.215218       1.919466      -0.103421       1.664467           0.000230
           45              H       7.249253       1.629809      12.778819       0.157582       1.151511 0.87774702E+01  0.87126362E+02                                 1.749956                            1.686134      -1.145977       2.363288                    0.997084       3.217973       8.706052       0.508019       1.214636      -0.727024      -0.003175       0.040346       0.017943       0.044270       0.003084       0.002528       0.014014      -0.015188       0.008322      -0.009742      -0.009431       0.019173              1.743189       1.491826      -0.081955       0.133921       2.006829       0.227549       1.730913          -0.000004
           46              H      12.119196      -4.962678       8.595798       0.148024       1.107429 0.82484545E+01  0.80751244E+02                                 1.698480                            1.625951      -1.252678       2.304270                    0.995791       3.315267       8.957589       0.520542       1.201915      -0.727690       0.001449      -0.023209       0.040282       0.046512      -0.000161       0.000287      -0.009908      -0.013263       0.036201      -0.012669      -0.005115       0.017784              1.716846       1.723711      -0.010027       0.017362       1.535439      -0.308270       1.891388           0.000224
           47              H       9.949943      -3.223530       5.583439       0.152899       1.145995 0.86293935E+01  0.85049024E+02                                 1.725592                            1.656867      -1.098383       2.383439                    0.997526       3.178425       8.488719       0.520944       1.192961      -0.732399      -0.039441       0.008526      -0.014683       0.042940      -0.006369       0.011027      -0.006481       0.014958       0.000021      -0.011223      -0.007259       0.018482              1.726479       2.044794      -0.097702       0.169229       1.470056      -0.168458       1.664588           0.000236
           48              H      14.008520      -3.149837       5.455797       0.157026       1.147787 0.87414853E+01  0.86674294E+02                                 1.745422                            1.682062      -1.138519       2.366312                    0.997171       3.215824       8.693577       0.508945       1.213752      -0.727205       0.039105       0.010446      -0.017932       0.044270       0.007177      -0.012382      -0.007103       0.007954       0.008466      -0.009735      -0.009485       0.019220              1.738659       1.995274       0.097544      -0.168938       1.494170      -0.201223       1.726532           0.000018
           49              H      -1.274360      13.085986       5.474032       0.148197       1.104508 0.82204983E+01  0.80407285E+02                                 1.695555                            1.623271      -1.247460       2.307056                    0.995843       3.309634       8.937740       0.520947       1.202029      -0.727691      -0.022493       0.038052      -0.014667       0.046573      -0.010218       0.001396      -0.008610      -0.009514      -0.023864      -0.012536      -0.005252       0.017788              1.713842       1.560111      -0.222787       0.205629       1.914049      -0.041298       1.667366           0.000642
           50              H       1.088440      11.209976       8.249340       0.153040       1.145352 0.86230187E+01  0.84967608E+02                                 1.724804                            1.656165      -1.097441       2.384043                    0.997539       3.176474       8.481639       0.521114       1.192832      -0.732444       0.021131       0.004427       0.037134       0.042954      -0.003632       0.013241      -0.003345       0.004899       0.025500      -0.011191      -0.007286       0.018478              1.725641       1.594613      -0.058040       0.329599       1.637988       0.058645       1.944323           0.000229
           51              H      -0.194970       9.173887       4.978050       0.157134       1.144590 0.87097540E+01  0.86273227E+02                                 1.741465                            1.678430      -1.135799       2.367745                    0.997200       3.211541       8.675036       0.509805       1.212919      -0.727397      -0.003329      -0.035773      -0.025925       0.044305      -0.003717      -0.001295       0.008520      -0.024798      -0.020327      -0.009654      -0.009538       0.019192              1.734679       1.485408      -0.074343       0.136793       1.986354       0.231353       1.732276          -0.000001
           52              H       5.318193      -7.367166      12.760584       0.148151       1.104584 0.82213645E+01  0.80418488E+02                                 1.695639                            1.623353      -1.248047       2.306739                    0.995833       3.310271       8.939834       0.520932       1.202025      -0.727686       0.043362      -0.008519       0.014672       0.046563      -0.004948       0.008591       0.001555       0.020261      -0.023853      -0.012537      -0.005258       0.017795              1.713942       2.014847      -0.062028       0.107449       1.459485      -0.180125       1.667496           0.000644
           53              H       2.761843      -5.764876       9.985276       0.153080       1.144773 0.86178816E+01  0.84907564E+02                                 1.724478                            1.655871      -1.097282       2.384165                    0.997539       3.176191       8.481465       0.521047       1.193119      -0.732372      -0.002899       0.021391      -0.037141       0.042958      -0.004365       0.007577      -0.011355       0.000754       0.025506      -0.011179      -0.007295       0.018475              1.725310       1.669356      -0.031515       0.054577       1.562646      -0.330186       1.943928           0.000226
           54              H       1.270039      -7.653515      13.256566       0.157151       1.145002 0.87136101E+01  0.86320384E+02                                 1.741950                            1.678874      -1.135518       2.367907                    0.997201       3.211155       8.674250       0.509708       1.213024      -0.727386      -0.032629      -0.015059       0.025913       0.044305       0.004908      -0.008455      -0.001609       0.023949      -0.020331      -0.009657      -0.009526       0.019183              1.735171       1.978033       0.099636      -0.172578       1.494711      -0.206188       1.732769          -0.000003
           55              H      -1.274360      -1.802210      14.069830       0.148275       1.104717 0.82217647E+01  0.80416905E+02                                 1.695232                            1.622965      -1.249108       2.306271                    0.995838       3.309125       8.934083       0.521242       1.201391      -0.727840      -0.022492      -0.031797       0.025554       0.046582       0.006155      -0.008228      -0.011631      -0.004345      -0.008069      -0.012604      -0.005182       0.017786              1.713495       1.559876       0.289476      -0.090147       1.764568      -0.127489       1.816040           0.000205
           56              H       1.088440       1.539281      13.832780       0.153210       1.142215 0.85919568E+01  0.84576560E+02                                 1.721070                            1.652729      -1.093786       2.386032                    0.997574       3.170960       8.459845       0.521922       1.192182      -0.732618       0.021231       0.030032       0.022315       0.043019       0.013302       0.003514       0.004970      -0.009404      -0.017074      -0.011263      -0.007223       0.018486              1.721889       1.591413       0.313510       0.114261       1.813092       0.161589       1.761162           0.000197
           57              H      -0.194970      -0.275727      10.433847       0.157627       1.141622 0.86806221E+01  0.85911118E+02                                 1.738503                            1.675692      -1.133932       2.369144                    0.997228       3.205842       8.655425       0.510198       1.213022      -0.727395      -0.003252      -0.004577      -0.043982       0.044339       0.000585      -0.003909      -0.005534      -0.000414       0.052484      -0.009809      -0.009367       0.019176              1.731645       1.482956       0.155101       0.003992       1.592624       0.005648       2.119354           0.000020
           58              H      12.119196       9.925518       0.000000       0.148377       1.102686 0.82023268E+01  0.80176241E+02                                 1.693000                            1.620938      -1.246394       2.307753                    0.995859       3.305419       8.920146       0.521639       1.201233      -0.727892       0.001645       0.046576       0.000010       0.046606       0.000346       0.000003       0.000012      -0.030340      -0.015739      -0.012551      -0.005246       0.017797              1.711183       1.717377       0.020114       0.000001       2.062504      -0.000002       1.353669           0.000672
           59              H       9.949943       6.447165       0.000000       0.153343       1.140801 0.85785408E+01  0.84412082E+02                                 1.719698                            1.651478      -1.093202       2.386443                    0.997581       3.169177       8.453651       0.522098       1.192239      -0.732605      -0.039463      -0.017163      -0.000004       0.043034       0.012717       0.000005       0.000007       0.003918      -0.033655      -0.011218      -0.007258       0.018477              1.720480       2.037176       0.194767       0.000007       1.755485       0.000000       1.368779          -0.000215
           60              H      14.008520       6.299777       0.000000       0.157685       1.141167 0.86754945E+01  0.85842810E+02                                 1.737774                            1.675006      -1.132775       2.369753                    0.997241       3.203792       8.647400       0.510419       1.212745      -0.727478       0.039161      -0.020838       0.000018       0.044360      -0.014328       0.000006       0.000007      -0.004212      -0.028086      -0.009802      -0.009362       0.019163              1.730917       1.986025      -0.194294       0.000000       1.833952      -0.000002       1.372775           0.000021
           61              H       6.169814       8.725400       4.164786       0.148313       1.102971 0.82048091E+01  0.80205872E+02                                 1.693227                            1.621128      -1.246262       2.307773                    0.995864       3.305811       8.921248       0.521640       1.201151      -0.727911      -0.022494      -0.031824      -0.025549       0.046600       0.006258       0.008196       0.011592      -0.004429      -0.008216      -0.012545      -0.005269       0.017813              1.711432       1.558117       0.288933       0.090089       1.762410       0.127404       1.813769           0.000242
           62              H       8.532618      12.066895       4.401836       0.153335       1.141914 0.85892502E+01  0.84546875E+02                                 1.721239                            1.652868      -1.092709       2.386703                    0.997584       3.169649       8.457377       0.521689       1.192758      -0.732498       0.021258       0.030062      -0.022290       0.043040       0.013278      -0.003507      -0.004963      -0.009392      -0.017153      -0.011226      -0.007245       0.018470              1.722035       1.591528       0.313596      -0.114328       1.813280      -0.161684       1.761297           0.000191
           63              H       7.249253      10.251951       7.800769       0.158138       1.147646 0.87392098E+01  0.86647151E+02                                 1.745881                            1.682373      -1.143038       2.365283                    0.997126       3.210444       8.679150       0.508652       1.214517      -0.727082      -0.003187      -0.004540       0.043980       0.044329       0.000498       0.003933       0.005543      -0.000353       0.052380      -0.009891      -0.009258       0.019149              1.739034       1.488484       0.156216      -0.004022       1.598945      -0.005682       2.129673           0.000007
           64              H       5.318193      14.734573       0.000000       0.148375       1.102698 0.82024450E+01  0.80177687E+02                                 1.693012                            1.620950      -1.246399       2.307750                    0.995859       3.305441       8.920222       0.521638       1.201232      -0.727892       0.043364       0.017077       0.000002       0.046605       0.009804       0.000012       0.000007       0.023162      -0.015741      -0.012550      -0.005247       0.017797              1.711195       2.011527       0.124107       0.000005       1.768379       0.000007       1.353680           0.000673
           65              H       2.761843      11.529940       0.000000       0.153340       1.140838 0.85789079E+01  0.84416655E+02                                 1.719739                            1.651516      -1.093226       2.386429                    0.997580       3.169234       8.453870       0.522090       1.192244      -0.732603      -0.003027      -0.042927      -0.000013       0.043033       0.008660       0.000005       0.000007      -0.019034      -0.033656      -0.011219      -0.007258       0.018477              1.720520       1.664406       0.062964      -0.000004       2.128345       0.000005       1.368808          -0.000218
           66              H       1.270039      15.307280       0.000000       0.157698       1.141015 0.86739682E+01  0.85823501E+02                                 1.737588                            1.674833      -1.132652       2.369824                    0.997243       3.203531       8.646342       0.510460       1.212708      -0.727487      -0.032701       0.029977      -0.000015       0.044362      -0.009822       0.000013      -0.000002       0.021287      -0.028082      -0.009802      -0.009361       0.019163              1.730733       1.972748      -0.198890       0.000004       1.846798      -0.000007       1.372653           0.000017
           67              H      -8.718552       2.558352      12.760584       0.148342       1.104940 0.82248123E+01  0.80461474E+02                                 1.696037                            1.623716      -1.250827       2.305483                    0.995819       3.310698       8.941802       0.520857       1.202058      -0.727673      -0.022517       0.038031       0.014745       0.046592      -0.010228      -0.001359       0.008763      -0.009349      -0.023914      -0.012699      -0.005132       0.017830              1.714355       1.560498      -0.222808      -0.205717       1.914642       0.041179       1.667924           0.000486
           68              H      -6.355789       0.682289       9.985276       0.153235       1.146205 0.86324871E+01  0.85095316E+02                                 1.726593                            1.657815      -1.100491       2.382731                    0.997515       3.178196       8.491561       0.520438       1.193898      -0.732185       0.021154       0.004367      -0.037154       0.042976      -0.003624      -0.013220       0.003446       0.005066       0.025561      -0.011095      -0.007426       0.018521              1.727439       1.596135      -0.058209      -0.330058       1.639821      -0.058744       1.946361           0.000186
           69              H      -7.639155      -1.353738      13.256566       0.157045       1.146071 0.87239922E+01  0.86451090E+02                                 1.743199                            1.679997      -1.136109       2.367528                    0.997193       3.212861       8.680954       0.509469       1.213202      -0.727342      -0.003311      -0.035766       0.025926       0.044298      -0.003722       0.001290      -0.008512      -0.024797      -0.020290      -0.009639      -0.009544       0.019183              1.736461       1.486751      -0.074475      -0.137055       1.988559      -0.231753       1.734073           0.000001
           70              H      -2.769157       5.565035       9.638818       0.148348       1.104540 0.82210577E+01  0.80416245E+02                                 1.695719                            1.623419      -1.249939       2.305957                    0.995829       3.310085       8.939921       0.520865       1.202166      -0.727651       0.001563      -0.023248      -0.040329       0.046576      -0.000273      -0.000476       0.009953      -0.013190       0.036173      -0.012634      -0.005181       0.017815              1.714016       1.720709      -0.009998      -0.017309       1.533111       0.307567       1.888229           0.000630
           71              H      -4.938370       7.304240      12.651177       0.153223       1.147367 0.86428843E+01  0.85220070E+02                                 1.727529                            1.658633      -1.101582       2.382149                    0.997508       3.178825       8.493251       0.520415       1.193639      -0.732254      -0.039435       0.008581       0.014771       0.042976      -0.006448      -0.011153       0.006405       0.014700       0.000069      -0.011062      -0.007478       0.018540              1.728405       2.047273      -0.097817      -0.169408       1.471516       0.168798       1.666427           0.000055
           72              H      -0.879791       7.377935      12.778819       0.157504       1.152234 0.87844025E+01  0.87213396E+02                                 1.750752                            1.686840      -1.146472       2.362971                    0.997078       3.219193       8.710593       0.507889       1.214694      -0.727007       0.039091       0.010433       0.017945       0.044261       0.007161       0.012367       0.007066       0.007970       0.008328      -0.009722      -0.009455       0.019176              1.744031       2.002194       0.098182       0.170037       1.498160       0.202284       1.731737           0.000009
           73              H      -8.718552       9.771895       8.595798       0.148303       1.106359 0.82385180E+01  0.80631454E+02                                 1.697560                            1.625108      -1.253708       2.303977                    0.995794       3.313632       8.952570       0.520600       1.202117      -0.727643      -0.022444      -0.006235       0.040321       0.046566       0.004031      -0.009470      -0.002897       0.010740       0.036305      -0.012769      -0.005049       0.017818              1.715925       1.561844      -0.066935      -0.296178       1.695635      -0.086321       1.890295           0.000447
           74              H      -6.355789       8.306410       5.583439       0.153089       1.147036 0.86402044E+01  0.85188602E+02                                 1.727173                            1.658333      -1.101591       2.382030                    0.997503       3.179900       8.496380       0.520473       1.193578      -0.732250       0.021201      -0.034339      -0.014718       0.042956      -0.009647      -0.009772       0.008328      -0.003460       0.000057      -0.011134      -0.007392       0.018526              1.728058       1.596673      -0.256861      -0.215547       1.921326       0.103383       1.666174           0.000194
           75              H      -7.639155      12.157443       5.455797       0.156990       1.147003 0.87334241E+01  0.86571310E+02                                 1.744370                            1.681076      -1.137281       2.366889                    0.997180       3.214726       8.688441       0.509208       1.213449      -0.727277      -0.003221       0.040362      -0.017907       0.044273       0.003018      -0.002596      -0.014006      -0.015277       0.008374      -0.009649      -0.009541       0.019190              1.737640       1.487689      -0.081540      -0.133221       1.999783      -0.226230       1.725448           0.000012
           76              H      12.762385       3.160468       5.474032       0.148349       1.104872 0.82243698E+01  0.80458129E+02                                 1.696200                            1.623863      -1.249907       2.305960                    0.995827       3.310470       8.941991       0.520729       1.202340      -0.727612       0.043374      -0.008534      -0.014692       0.046583      -0.004996      -0.008649      -0.001599       0.020154      -0.023881      -0.012619      -0.005178       0.017797              1.714509       2.015508      -0.062042      -0.107462       1.459937       0.180265       1.668081           0.000631
           77              H      10.206071       4.762811       8.249340       0.153243       1.146813 0.86376426E+01  0.85153407E+02                                 1.726724                            1.657927      -1.101576       2.382167                    0.997509       3.178453       8.490838       0.520634       1.193348      -0.732316      -0.002953       0.021409       0.037145       0.042974      -0.004438      -0.007694       0.011307       0.000542       0.025573      -0.011061      -0.007491       0.018552              1.727582       1.671676      -0.031527      -0.054604       1.564546       0.330821       1.946524           0.000052
           78              H       8.714225       2.874110       4.978050       0.157071       1.145157 0.87150943E+01  0.86339857E+02                                 1.742064                            1.678954      -1.136187       2.367491                    0.997195       3.212489       8.678452       0.509718       1.212933      -0.727391      -0.032608      -0.015052      -0.025930       0.044297       0.004899       0.008464       0.001635       0.023976      -0.020290      -0.009636      -0.009559       0.019195              1.735325       1.978227       0.099681       0.172656       1.494820       0.206232       1.732929           0.000008
           79              H      -3.599976      10.182394       0.000000       0.443945       0.415278 0.26066427E+01  0.19919049E+02                                 1.060149                            1.064540      -1.191306       2.539012                    0.999912       2.027894       5.521176       0.491638       1.630324      -0.647684       0.012382      -0.035057       0.000003       0.037179      -0.009999      -0.000000       0.000008      -0.024802      -0.031848      -0.010623      -0.010615       0.021238              1.068783       1.074649       0.008310      -0.000007       1.054079      -0.000001       1.077621           0.001934
           80              H      10.800045       0.000000       0.000000       0.443949       0.415270 0.26065756E+01  0.19918389E+02                                 1.060132                            1.064523      -1.191311       2.539013                    0.999912       2.027861       5.521048       0.491644       1.630315      -0.647685      -0.037179      -0.000013       0.000000       0.037179       0.000017       0.000010       0.000003       0.031860      -0.031848      -0.010623      -0.010615       0.021238              1.068767       1.051127      -0.000002       0.000007       1.077570      -0.000002       1.077605           0.001934
           81              H       3.844269       5.436595       9.416356       0.443955       0.417773 0.26270868E+01  0.20112202E+02                                 1.064297                            1.068694      -1.191189       2.539056                    0.999912       2.028400       5.525546       0.490747       1.630284      -0.647763       0.012397       0.017528       0.030347       0.037173       0.005004       0.008664       0.012251      -0.003535       0.031792      -0.010609      -0.010606       0.021215              1.072990       1.078915      -0.004190      -0.007240       1.075944      -0.010239       1.064110           0.001930
           82              H      -3.599976      -5.091114       8.818260       0.442201       0.419399 0.26408708E+01  0.20245039E+02                                 1.066712                            1.071134      -1.193630       2.536257                    0.999913       2.038661       5.558004       0.490414       1.629189      -0.647844       0.011903       0.017538      -0.030359       0.037026       0.004832      -0.008364      -0.012395      -0.003264       0.031890      -0.010839      -0.010272       0.021111              1.075399       1.081208      -0.004117       0.007099       1.078306       0.010053       1.066684           0.001256
           83              C       8.130806      -0.166193      15.381628       0.122279      25.985196 0.29407177E+03  0.62622918E+04                                 7.669131                            5.727268       0.563937       2.218530                    0.999853      24.611019      67.072121       0.687628       0.418286      -1.064298       0.021555       0.019856      -0.007540       0.030261      -0.020074      -0.018151      -0.002898      -0.042133      -0.047846      -0.036747      -0.000670       0.037417              9.473180      10.619925       2.480917       0.367678       4.702358      -0.008133      13.097257           0.001211
           84              C       4.577230      18.137996       2.852988       0.122215      25.989996 0.29411874E+03  0.62636418E+04                                 7.670628                            5.728048       0.563432       2.218347                    0.999853      24.613018      67.082935       0.687511       0.418333      -1.064251       0.011596       0.026891       0.007529       0.030237      -0.002391      -0.003244       0.018154       0.058101      -0.047964      -0.036854      -0.000620       0.037474              9.475750       3.801269       0.069858       0.130898      11.524080      -0.344647      13.101901           0.001178
           85              C       2.483016       8.452967       6.734773       0.122262      25.991231 0.29413921E+03  0.62642696E+04                                 7.671287                            5.728557       0.563580       2.218401                    0.999853      24.613025      67.086874       0.687416       0.418378      -1.064209      -0.022679      -0.019023       0.006144       0.030231       0.009990       0.004618       0.029393       0.020328       0.059942      -0.036914      -0.000669       0.037583              9.476249      11.546016      -1.994329      -1.839635      10.572536      -3.130069       6.310196           0.001206
           86              C      -0.302327      -5.369020      11.499843       0.122153      25.999039 0.29421491E+03  0.62664364E+04                                 7.673499                            5.729674       0.563057       2.218219                    0.999852      24.616626      67.104962       0.687264       0.418433      -1.064148      -0.010510      -0.027655      -0.006272       0.030243       0.001208      -0.026111      -0.013954      -0.028513       0.059325      -0.036895      -0.000355       0.037250              9.479948      11.940078      -1.859104       2.339300      10.187603       2.778274       6.312163           0.001393
           87              C       0.686586       2.876375      10.687855       0.122505      25.975774 0.29397815E+03  0.62597935E+04                                 7.667967                            5.726874       0.564750       2.218941                    0.999853      24.603400      67.048436       0.687558       0.418361      -1.064251       0.021505      -0.016515      -0.013681       0.030371      -0.005701       0.026797       0.021047      -0.011020       0.045628      -0.037090      -0.000577       0.037667              9.470961      10.620235      -0.923697      -2.331097      11.002017      -3.627926       6.790629           0.001121
           88              C      12.021363       3.929476       1.100094       0.122421      25.976561 0.29399036E+03  0.62601057E+04                                 7.667933                            5.726861       0.564686       2.218896                    0.999853      24.604501      67.051268       0.687584       0.418342      -1.064266       0.011738      -0.007052      -0.027137       0.030396      -0.001566       0.003851      -0.011334       0.070157      -0.011751      -0.037004      -0.000493       0.037497              9.470663       3.799993       0.078421      -0.125295      12.992869      -0.508505      11.619128           0.001168
           89              C       9.927235      12.133775       7.546761       0.122927      25.978615 0.29402737E+03  0.62610010E+04                                 7.667686                            5.726834       0.564835       2.218929                    0.999851      24.606803      67.054977       0.687666       0.418285      -1.064317      -0.022397       0.015120       0.013723       0.030308      -0.000698      -0.010639      -0.032151       0.015991       0.045083      -0.036916      -0.000478       0.037394              9.470212      11.541385      -0.596863       2.644989      10.079285       3.405814       6.789967           0.000137
           90              C      -7.746461       2.116125      17.134522       0.122423      25.972286 0.29394249E+03  0.62587164E+04                                 7.666585                            5.726079       0.564879       2.218973                    0.999853      24.603115      67.041484       0.687701       0.418296      -1.064315      -0.010588       0.008733       0.027074       0.030355      -0.023260       0.012068       0.000250      -0.052689      -0.011812      -0.037102      -0.000420       0.037523              9.468751      11.919314       2.949196       0.437260       4.869866       0.287566      11.617074           0.001164
           91              C      15.574963      -2.709838      10.399749       0.122342      25.989211 0.29413783E+03  0.62637452E+04                                 7.670386                            5.728248       0.565804       2.219361                    0.999849      24.605562      67.046828       0.687541       0.418335      -1.064319       0.021478      -0.003437       0.020666       0.030003       0.025792      -0.008354      -0.017613      -0.006399       0.061080      -0.036749      -0.000428       0.037177              9.475918      10.619394      -1.560856       1.962340      10.999755       3.642259       6.808605           0.002189
           92              C      -2.866927       9.515810      14.281534       0.122869      25.958573 0.29376227E+03  0.62537740E+04                                 7.663801                            5.724293       0.565429       2.219344                    0.999853      24.592582      67.001738       0.687830       0.418291      -1.064342       0.011421      -0.019973       0.019499       0.030158       0.004048      -0.000357      -0.006787       0.038956      -0.106431      -0.036793      -0.000854       0.037648              9.466092       3.798429      -0.146852      -0.004249      12.395258       0.853801      12.204588           0.001195
           93              C      -4.961193      10.996539       3.953082       0.122795      25.967896 0.29386089E+03  0.62566160E+04                                 7.666673                            5.725886       0.564627       2.219043                    0.999853      24.596342      67.023578       0.687596       0.418384      -1.064247      -0.022689       0.004181      -0.019484       0.030198      -0.009095       0.006364       0.002704      -0.035477      -0.106344      -0.036810      -0.000866       0.037676              9.470498      11.538075       2.588829      -0.808088       4.662995      -0.280878      12.210423           0.001181
           94              C       7.141881       3.253239       7.834867       0.122813      25.966142 0.29384871E+03  0.62562620E+04                                 7.666215                            5.725739       0.564968       2.219156                    0.999853      24.595736      67.020373       0.687614       0.418380      -1.064254      -0.010312       0.019168      -0.020867       0.030152       0.021995       0.014374       0.014080      -0.027878       0.061454      -0.036951      -0.000854       0.037805              9.469524      11.926666      -1.094982      -2.774737       9.677222      -3.063336       6.804685           0.001192
           95              C      15.574963      10.361392       2.852988       0.122257      25.987497 0.29408917E+03  0.62628081E+04                                 7.670030                            5.727707       0.563607       2.218425                    0.999853      24.611400      67.075799       0.687547       0.418325      -1.064264       0.021499       0.019828       0.007538       0.030202      -0.020100       0.018189       0.002959      -0.042252      -0.048029      -0.036847      -0.000652       0.037499              9.475074      10.620923       2.481080      -0.369097       4.702960       0.007242      13.101339           0.001187
           96              C      -2.866927       7.610411      15.381628       0.122357      25.980960 0.29402146E+03  0.62608794E+04                                 7.668160                            5.726708       0.564259       2.218674                    0.999853      24.608132      67.059863       0.687682       0.418275      -1.064317       0.011442       0.026922      -0.007557       0.030213      -0.002337       0.003347      -0.018047       0.058067      -0.047931      -0.036738      -0.000723       0.037461              9.472107       3.800183       0.069894      -0.129422      11.519727       0.345100      13.096409           0.001201
           97              C      -4.961193      -2.074691      11.499843       0.122653      26.000656 0.29425381E+03  0.62673787E+04                                 7.673195                            5.729696       0.563177       2.218213                    0.999851      24.618318      67.106923       0.687337       0.418381      -1.064197      -0.022359      -0.019185      -0.006437       0.030157       0.009713      -0.004693      -0.029245       0.020484       0.059649      -0.036738      -0.000625       0.037363              9.479220      11.551026      -1.999312       1.838970      10.576039       3.129617       6.310595           0.000205
           98              C       7.141881       5.158638       6.734773       0.122332      25.987085 0.29409043E+03  0.62628922E+04                                 7.670293                            5.727985       0.563921       2.218547                    0.999853      24.610271      67.074798       0.687477       0.418364      -1.064231      -0.010324      -0.027681       0.006204       0.030188       0.001426       0.026199       0.014180      -0.028318       0.059910      -0.036906      -0.000717       0.037624              9.475135      11.934415      -1.856907      -2.337418      10.181708      -2.777075       6.309282           0.001196
           99              C       8.130806      13.404048       7.546761       0.122058      25.996130 0.29424197E+03  0.62665327E+04                                 7.671083                            5.728818       0.565960       2.219264                    0.999850      24.612571      67.069516       0.687585       0.418270      -1.064358       0.021557      -0.016262       0.013596       0.030233      -0.005766      -0.026586      -0.020472      -0.011659       0.044697      -0.036777      -0.000190       0.036968              9.475494      10.622199      -0.921974       2.332177      11.010005       3.632486       6.794278           0.002142
          100              C       4.577230      -6.598076      17.134522       0.122330      25.977473 0.29400083E+03  0.62603466E+04                                 7.667732                            5.726697       0.564546       2.218813                    0.999853      24.606488      67.055461       0.687646       0.418303      -1.064297       0.011714      -0.007080       0.027078       0.030341      -0.001547      -0.003750       0.011471       0.070172      -0.011725      -0.037097      -0.000382       0.037479              9.470334       3.799915       0.078520       0.125820      12.992169       0.508577      11.618918           0.001170
          101              C       2.483016       1.606102      10.687855       0.122441      25.979445 0.29401908E+03  0.62609383E+04                                 7.668772                            5.727308       0.564465       2.218810                    0.999853      24.605853      67.058515       0.687520       0.418366      -1.064239      -0.022728       0.014789      -0.013665       0.030364      -0.000980       0.010912       0.032260       0.015784       0.045600      -0.037089      -0.000550       0.037639              9.472076      11.542024      -0.598187      -2.643826      10.082848      -3.407586       6.791355           0.001123
          102              C      -0.302327      12.643676       1.100094       0.122350      25.980275 0.29403238E+03  0.62612750E+04                                 7.668715                            5.727284       0.564427       2.218770                    0.999853      24.607039      67.061434       0.687551       0.418344      -1.064256      -0.010563       0.008696      -0.027141       0.030394      -0.023261      -0.011970      -0.000172      -0.052570      -0.011680      -0.037004      -0.000463       0.037467              9.471723      11.923678       2.950511      -0.437900       4.871217      -0.288118      11.620276           0.001169
          103              C       0.686586       7.817841       7.834867       0.122792      25.967338 0.29386596E+03  0.62567434E+04                                 7.666551                            5.725975       0.564891       2.219127                    0.999853      24.596388      67.023541       0.687585       0.418390      -1.064244       0.021480      -0.003395      -0.020958       0.030202       0.025894       0.008510       0.018204      -0.005895       0.061409      -0.036958      -0.000831       0.037789              9.469733      10.616809      -1.557885      -1.963897      10.987092      -3.637215       6.805298           0.001201
          104              C      12.021363      -1.011991       3.953082       0.122804      25.967312 0.29385729E+03  0.62565103E+04                                 7.666590                            5.725878       0.564722       2.219086                    0.999853      24.595780      67.021544       0.687593       0.418388      -1.064246       0.011599      -0.020000      -0.019488       0.030238       0.004083       0.000489       0.006902       0.039013      -0.106359      -0.036814      -0.000862       0.037676              9.470223       3.799639      -0.147613       0.005201      12.401237      -0.854208      12.209794           0.001170
          105              C       9.927235       0.468933      14.281534       0.122879      25.958127 0.29376067E+03  0.62537285E+04                                 7.663760                            5.724324       0.565405       2.219346                    0.999853      24.592235      67.000632       0.687820       0.418298      -1.064339      -0.022679       0.004239       0.019509       0.030215      -0.009072      -0.006262      -0.002673      -0.035395      -0.106459      -0.036804      -0.000844       0.037648              9.465773      11.532498       2.587298       0.805036       4.661081       0.279553      12.203739           0.001199
          106              C      -7.746461      13.780967      10.399749       0.122695      25.970697 0.29389177E+03  0.62574694E+04                                 7.667416                            5.726315       0.564540       2.219020                    0.999852      24.598409      67.031360       0.687544       0.418403      -1.064229      -0.010520       0.019138       0.020810       0.030166       0.022109      -0.014093      -0.013811      -0.027936       0.061511      -0.037038      -0.000447       0.037485              9.471528      11.928182      -1.095404       2.776186       9.679981       3.064130       6.806422           0.001383
          107              C       5.825908       1.739276      10.517727       0.509370      27.281464 0.30552324E+03  0.66254980E+04                                 8.377606                            6.150439      -0.118730       1.993373                    0.999085      23.893477      67.589167       0.608321       0.464301      -1.027981      -0.029684       0.030231      -0.031500       0.052795       0.045264      -0.049460      -0.006218       0.092567       0.015874      -0.070258      -0.019596       0.089854             10.739683       9.537117      -5.209356       4.074149      13.105712      -3.941842       9.576220          -0.000358
          108              C       6.598317       0.592393      11.116916       0.016656      40.668157 0.43149908E+03  0.10047072E+05                                10.257722                            6.881850      -0.058290       1.985738                    0.999143      26.987699      75.275276       0.639123       0.411587      -1.075643       0.026408      -0.018475       0.031804       0.045279       0.010913       0.001322       0.011984       0.006989       0.030929      -0.019519       0.001355       0.018164             13.895551      11.271353      -6.128031       6.064866      17.021900      -3.291403      13.393399           0.006187
          109              C       6.628383      -0.627774      10.461564      -0.129766      35.709808 0.45942877E+03  0.10954250E+05                                 9.503729                            7.208182      -0.105853       1.934200                    0.999335      29.852867      86.505166       0.605727       0.424096      -1.059064       0.004900      -0.009707       0.001796       0.011021       0.023597      -0.013383      -0.008766       0.065308       0.044373      -0.047981       0.006201       0.041781             11.339678       7.707156      -4.006311       2.033148      17.554361       0.679593       8.757516           0.001109
          110              C       7.377269      -1.696435      11.067500       0.012323      40.077557 0.43067493E+03  0.99964380E+04                                10.111716                            6.839904      -0.011710       2.002161                    0.999042      26.776137      73.922238       0.647782       0.407363      -1.081296       0.004213       0.034299       0.026190       0.043360      -0.006222       0.003956      -0.014858       0.012680      -0.000966      -0.018618       0.001864       0.016754             13.540986       7.511231      -1.425633       2.906790      19.668802       6.009465      13.442925           0.012016
          111              C       8.038323      -1.516084      12.251109      -0.185409      35.321871 0.43750596E+03  0.10304041E+05                                 9.323417                            6.966561       0.060686       1.984125                    0.999624      29.983503      86.330138       0.625170       0.415991      -1.064265      -0.008559      -0.016565      -0.024243       0.030583      -0.009706      -0.017838      -0.032009       0.020546      -0.059807      -0.049418       0.021704       0.027714             11.223028       7.112842       0.327354       3.791693      12.588593       4.969704      13.967650          -0.000022
          112              C       7.959423      -0.269283      12.842093       0.158185      38.876501 0.38488106E+03  0.87085034E+04                                 9.976815                            6.542501       0.064182       2.034083                    0.999426      25.508442      70.121838       0.649078       0.417054      -1.072173       0.024639      -0.000680       0.039253       0.046350       0.006776       0.053216       0.017507       0.018902       0.152857      -0.046166      -0.037102       0.083269             13.859753      10.282594      -0.567275       7.925557      11.550998       2.723676      19.745668           0.001779
          113              C       7.271580       0.792537      12.331888      -0.185814      35.897986 0.44649093E+03  0.10574977E+05                                 9.471798                            7.055215       0.034331       1.976291                    0.999651      30.105323      87.079483       0.618586       0.418061      -1.062368      -0.025950       0.018261      -0.032779       0.045622       0.021556      -0.036738       0.015831       0.002996      -0.038529      -0.052261       0.014193       0.038068             11.597212      10.089360      -3.097833       6.543594      10.209574      -2.043884      14.492701           0.000355
          114              C       7.387681      -3.026828      10.316416       0.580214      23.504819 0.26603348E+03  0.55759484E+04                                 7.631359                            5.778658       0.014858       2.061223                    0.999537      22.423366      62.469892       0.620833       0.470705      -1.023912       0.000254      -0.049684      -0.028535       0.057296       0.033725      -0.061168      -0.048666       0.130153      -0.027246      -0.089918      -0.029068       0.118987              9.436896       5.339576      -0.743766       0.950313      14.343578       4.471315       8.627534          -0.000041
          115              C      14.586200      -4.455251       7.716889       0.508025      27.326590 0.30591960E+03  0.66363366E+04                                 8.387294                            6.153802      -0.118416       1.993228                    0.999079      23.914280      67.662530       0.608239       0.464206      -1.028019       0.038964      -0.017690       0.031228       0.052975       0.005552      -0.009618       0.048914      -0.127797       0.014566      -0.069026      -0.020651       0.089678             10.760518      16.021395      -2.940852       5.093252       6.667551      -2.533815       9.592607           0.000116
          116              C      13.247432      -4.109316       7.117700       0.016734      40.716675 0.43187297E+03  0.10058593E+05                                10.267479                            6.885391      -0.059569       1.985072                    0.999145      27.002543      75.342822       0.638841       0.411654      -1.075531      -0.026273       0.018593      -0.031557       0.045075       0.006281      -0.010803      -0.004929      -0.019361       0.030584      -0.019564       0.001717       0.017847             13.916000      20.271883      -2.967369       5.139653       8.066925      -4.626833      13.409191           0.000946
          117              C      12.087033      -4.487676       7.773052      -0.130161      35.749824 0.45993558E+03  0.10970065E+05                                 9.511880                            7.212714      -0.108462       1.933104                    0.999333      29.875785      86.604547       0.605428       0.424162      -1.058955      -0.010884       0.001392      -0.001755       0.011112      -0.002031       0.003731       0.016072      -0.080995       0.044101      -0.048184       0.005730       0.042455             11.352293      19.002911      -0.022074       0.038664       6.288183      -2.145972       8.765784           0.001104
          118              C      10.829854      -4.137846       7.167116       0.012250      40.095102 0.43080517E+03  0.10000425E+05                                10.115004                            6.841069      -0.011697       2.002098                    0.999043      26.780775      73.943637       0.647694       0.407379      -1.081263       0.030882       0.015399      -0.026210       0.043334      -0.008777       0.015307       0.001220      -0.001886      -0.000918      -0.018546       0.001802       0.016744             13.547615      19.227655       2.712745      -4.697955       7.968213      -4.745147      13.446978           0.012047
          119              C      10.779526      -3.454504       5.983507      -0.186021      35.355955 0.43798404E+03  0.10318232E+05                                 9.329187                            6.970286       0.059783       1.983590                    0.999625      30.001544      86.397475       0.625007       0.415982      -1.064259      -0.012762      -0.013642       0.024296       0.030647      -0.014039       0.024393       0.027480      -0.003529      -0.059721      -0.049524       0.021914       0.027610             11.230965      11.783040       1.976533      -3.423257       7.932070      -5.235688      13.977785           0.000374
          120              C      11.981315      -3.113307       5.392523       0.157830      38.891256 0.38497794E+03  0.87112897E+04                                 9.978866                            6.542731       0.065273       2.034332                    0.999424      25.513775      70.140102       0.649151       0.416978      -1.072216      -0.009118       0.022993      -0.039284       0.046422      -0.000649       0.001282      -0.056278      -0.023007       0.153468      -0.046506      -0.037098       0.083603             13.865881      11.768464      -0.044665       0.077608      10.071821      -8.386181      19.757358           0.001399
          121              C      13.211695      -3.407867       5.902728      -0.184804      35.936936 0.44692787E+03  0.10589367E+05                                 9.486693                            7.064559       0.023635       1.973235                    0.999627      30.107565      87.141633       0.617319       0.418759      -1.061779       0.026080      -0.018287       0.032571       0.045557       0.015912      -0.027225       0.029129      -0.028763      -0.038154      -0.052126       0.014523       0.037603             11.620701      12.165288      -2.381616       4.125537       8.171508      -5.502179      14.525307          -0.000003
          122              C       9.572085      -4.571475       7.918200       0.580229      23.508851 0.26605836E+03  0.55767604E+04                                 7.633066                            5.779419       0.014660       2.061126                    0.999540      22.425613      62.483641       0.620695       0.470785      -1.023839      -0.046968      -0.016370       0.028570       0.057360      -0.014763       0.025664       0.073961      -0.143644      -0.027169      -0.090135      -0.028916       0.119050              9.440277      13.818132       2.252498      -3.900803       5.873576      -2.386818       8.629124          -0.000046
          123              C      -1.618301      11.077284       3.752684       0.509286      27.284791 0.30554637E+03  0.66260732E+04                                 8.378103                            6.150436      -0.118412       1.993456                    0.999085      23.894694      67.591260       0.608361       0.464265      -1.028009      -0.030126       0.011985      -0.041692       0.052815       0.020421      -0.063962      -0.026581       0.057055      -0.089403      -0.070131      -0.019760       0.089891             10.740937       9.537132      -0.923256       6.549325       7.045477      -0.442648      15.640202          -0.000358
          124              C      -0.845882      11.131830       5.045518       0.016342      40.670036 0.43152424E+03  0.10047631E+05                                10.257003                            6.881197      -0.057179       1.986044                    0.999144      26.989524      75.276009       0.639284       0.411485      -1.075728       0.025744      -0.018286       0.032211       0.045108      -0.006561      -0.008589      -0.002260      -0.017790      -0.042572      -0.019316       0.001158       0.018158             13.895366      11.271510      -2.187049       8.340965      11.446936      -0.075093      18.967652           0.006187
          125              C      -0.815798      12.309466       5.774538      -0.129790      35.707272 0.45941099E+03  0.10953752E+05                                 9.503063                            7.207917      -0.105998       1.934129                    0.999334      29.854190      86.509526       0.605752       0.424082      -1.059070       0.004339       0.003119       0.009565       0.010957       0.000032      -0.027018      -0.028010       0.031946      -0.055717      -0.047694       0.005894       0.041800             11.338633       7.706804       0.242334       4.486129      11.544372       4.147371      14.764724           0.001109
          126              C      -0.066904      12.319058       7.003004       0.012367      40.079191 0.43069550E+03  0.99970792E+04                                10.112034                            6.840160      -0.012008       2.002052                    0.999042      26.776844      73.925870       0.647754       0.407374      -1.081284       0.003839      -0.039938      -0.016350       0.043326      -0.000227       0.007428      -0.010026       0.021208       0.024430      -0.018700       0.001890       0.016810             13.541441       7.511513      -1.804047       2.688558      20.205116       5.700224      12.907693           0.012016
          127              C       0.594140      11.203862       7.438629      -0.185539      35.328548 0.43761936E+03  0.10307324E+05                                 9.324465                            6.967498       0.060339       1.983989                    0.999625      29.986166      86.338832       0.625127       0.415995      -1.064268      -0.009036       0.029119       0.002631       0.030602       0.020422      -0.000514      -0.007495       0.063128       0.067735      -0.049572       0.021771       0.027801             11.224556       7.113801      -3.448312       1.612331      17.930403       1.887393       8.629463          -0.000022
          128              C       0.515222      10.068653       6.654358       0.157953      38.878057 0.38488587E+03  0.87085528E+04                                 9.976386                            6.541926       0.065183       2.034371                    0.999422      25.509290      70.121651       0.649204       0.416976      -1.072234       0.024304      -0.033750       0.020751       0.046480      -0.049570       0.020980      -0.028320      -0.060618      -0.085915      -0.046423      -0.036928       0.083352             13.860511      10.285251      -6.583894       4.454021      20.058142      -2.188954      11.238139           0.001779
          129              C      -0.172631       9.979577       5.479684      -0.184594      35.909878 0.44664775E+03  0.10580290E+05                                 9.480289                            7.061558       0.025294       1.973870                    0.999629      30.092573      87.067186       0.617599       0.418666      -1.061916      -0.026717       0.018724      -0.031857       0.045599       0.021030      -0.036426       0.015954       0.001894      -0.039652      -0.052013       0.014758       0.037255             11.609811      10.103653      -4.125217       5.964908      11.660193      -2.886610      13.065585           0.000358
          130              C      -0.056472      13.634712       7.779617       0.580257      23.502370 0.26600436E+03  0.55751802E+04                                 7.630720                            5.778266       0.014672       2.061186                    0.999539      22.422479      62.466344       0.620867       0.470693      -1.023920       0.000109       0.049514       0.028924       0.057343       0.036228      -0.059699      -0.046607       0.133676      -0.016558      -0.089909      -0.029047       0.118955              9.435940       5.339188      -0.450485       1.119558      13.927848       4.709714       9.040784          -0.000042
          131              C       3.539037      -8.360965      14.481932       0.509298      27.284381 0.30553035E+03  0.66256540E+04                                 8.378058                            6.150253      -0.118384       1.993464                    0.999086      23.894615      67.591171       0.608371       0.464262      -1.028009       0.021397      -0.024370       0.041736       0.052855      -0.002017       0.003797       0.069250      -0.069984      -0.089513      -0.070241      -0.019705       0.089946             10.741403       7.902940      -1.501222       2.600879       8.679841      -6.027614      15.641428          -0.000360
          132              C       3.332976      -7.614563      13.189098       0.016325      40.675534 0.43156160E+03  0.10048826E+05                                10.258295                            6.881708      -0.057109       1.986041                    0.999144      26.990951      75.283863       0.639223       0.411511      -1.075700      -0.025788       0.018176      -0.032214       0.045090       0.000514      -0.000719       0.008854       0.022123      -0.042486      -0.019305       0.001141       0.018163             13.898122      12.805057      -1.646427       2.852180       9.917586      -7.840463      18.971724           0.006175
          133              C       4.433225      -7.193672      12.460078      -0.130034      35.722926 0.45962719E+03  0.10960258E+05                                 9.505881                            7.209642      -0.106254       1.933962                    0.999335      29.861021      86.536248       0.605673       0.424085      -1.059062       0.001531       0.005195      -0.009623       0.011042      -0.010057       0.017594       0.034964      -0.024765      -0.055694      -0.047945       0.006057       0.041888             11.342694      10.969793       1.395283      -2.416317       8.287775      -5.614186      14.770515           0.001138
          134              C       4.192623      -6.484433      11.231612       0.012329      40.086323 0.43074352E+03  0.99985149E+04                                10.113356                            6.840558      -0.011863       2.002075                    0.999042      26.778012      73.931307       0.647730       0.407376      -1.081278      -0.038917      -0.009695       0.016322       0.043301      -0.006798       0.011917      -0.003664      -0.016121       0.024540      -0.018652       0.001850       0.016802             13.544516      19.934978       2.586707      -4.479757       7.788691      -4.435381      12.909878           0.012003
          135              C       2.920854      -6.232930      10.795987      -0.185490      35.327226 0.43758340E+03  0.10306217E+05                                 9.324219                            6.967110       0.060543       1.984078                    0.999624      29.983939      86.330024       0.625161       0.415983      -1.064280       0.030410       0.001185      -0.002665       0.030550      -0.003990       0.007052       0.003205      -0.074785       0.067567      -0.049588       0.021583       0.028005             11.225200      18.898960       0.716789      -1.241586       6.147751      -2.148809       8.628889          -0.000011
          136              C       1.876883      -6.685719      11.580258       0.158219      38.876495 0.38482947E+03  0.87070648E+04                                 9.976813                            6.541797       0.064675       2.034253                    0.999424      25.507183      70.117826       0.649151       0.417020      -1.072192      -0.039948       0.011657      -0.020785       0.046515      -0.019475       0.033691      -0.010186       0.109293      -0.085844      -0.046230      -0.037015       0.083244             13.862834      23.116197      -2.050970       3.550369       7.233349      -3.469856      11.238956           0.001652
          137              C       2.022199      -7.363903      12.754932      -0.184522      35.906738 0.44657921E+03  0.10578348E+05                                 9.480046                            7.061138       0.025034       1.973826                    0.999628      30.090892      87.063383       0.617596       0.418680      -1.061898       0.026507      -0.018967       0.031837       0.045562       0.015787      -0.027047       0.029231      -0.027913      -0.039740      -0.052041       0.014603       0.037439             11.610440      14.081979      -2.719810       4.710775       7.683558      -4.661629      13.065784           0.000362
          138              C       5.429548      -6.036065      10.454999       0.580156      23.508732 0.26606961E+03  0.55770152E+04                                 7.632774                            5.779417       0.014676       2.061130                    0.999539      22.425916      62.483135       0.620720       0.470765      -1.023857       0.046702       0.016572      -0.028912       0.057372      -0.013850       0.024163       0.071906      -0.149619      -0.016556      -0.090068      -0.029001       0.119069              9.439397      13.262606       2.349953      -4.069670       6.011702      -2.626339       9.043882          -0.000039
          139              C      -1.618301      -2.288614      11.469573       0.509054      27.274602 0.30546011E+03  0.66237702E+04                                 8.375534                            6.149067      -0.117390       1.993842                    0.999075      23.895698      67.593059       0.608499       0.464189      -1.028046      -0.029885      -0.042281      -0.010643       0.052859      -0.065380      -0.013846      -0.019679       0.046107      -0.123924      -0.069331      -0.020648       0.089979             10.736970       9.534755       6.131415       2.473113      13.870681       3.497620       8.805474          -0.000347
          140              C      -0.845882      -1.196253      12.163218       0.017597      40.623817 0.43101901E+03  0.10032999E+05                                10.251477                            6.878661      -0.058955       1.985829                    0.999140      26.967650      75.205996       0.639189       0.411664      -1.075604       0.025829       0.036636       0.000483       0.044828      -0.005135      -0.010236      -0.014513       0.003642       0.018609      -0.020404       0.002347       0.018057             13.886870      11.267453       8.314414       2.273920      17.146649       3.215789      13.246509           0.005512
          141              C      -0.815798      -1.153708      13.547590      -0.129767      35.683632 0.45917301E+03  0.10946179E+05                                 9.497334                            7.205174      -0.105096       1.934453                    0.999335      29.846683      86.467859       0.606005       0.423979      -1.059181       0.004437       0.006327       0.006870       0.010339      -0.023531      -0.013562      -0.019183       0.016634      -0.102988      -0.048042       0.005920       0.042122             11.329127       7.704262       3.763681       2.450432      10.365527       3.465254      15.917593           0.001568
          142              C      -0.066904      -0.094616      14.170120       0.012369      40.039787 0.43055884E+03  0.99920542E+04                                10.100588                            6.836266      -0.005451       2.003954                    0.999060      26.775601      73.889973       0.648406       0.407040      -1.081621       0.004103       0.005850      -0.041950       0.042555       0.007221       0.003548       0.005004      -0.005113      -0.046325      -0.016618       0.000061       0.016557             13.517889       7.505322       3.228694      -0.217055       9.788279      -0.307205      23.260067          -0.000226
          143              C       0.594140       0.840237      13.422136      -0.185606      35.298663 0.43736423E+03  0.10298989E+05                                 9.317199                            6.964491       0.062816       1.984855                    0.999628      29.973202      86.269235       0.625443       0.415879      -1.064427      -0.008820      -0.012405       0.025968       0.030101      -0.010359       0.017503       0.024747       0.007334      -0.100438      -0.049968       0.022239       0.027729             11.211547       7.109560       3.118472      -2.177435       9.314538      -3.079388      17.210544          -0.000363
          144              C       0.515222       0.728631      12.046881       0.158688      38.824588 0.38441035E+03  0.86948156E+04                                 9.967518                            6.538167       0.065244       2.034725                    0.999422      25.488926      70.046040       0.649371       0.417012      -1.072247       0.024578       0.034819      -0.018790       0.046578       0.042474      -0.032235      -0.045585      -0.030011       0.005598      -0.045979      -0.036704       0.082684             13.844277      10.276100       7.142516      -3.468861      15.326030      -4.905475      15.930702           0.000879
          145              C      -0.172631      -0.244135      11.382412      -0.182910      35.811487 0.44526960E+03  0.10538674E+05                                 9.462695                            7.050310       0.028521       1.975675                    0.999628      30.034537      86.840126       0.618185       0.418624      -1.062026      -0.026312      -0.037093      -0.000189       0.045478      -0.042989      -0.000154      -0.000243       0.030410       0.040837      -0.052406       0.013613       0.038792             11.586803      10.085117       7.213492      -0.588764      15.185542      -0.832649       9.489749           0.001186
          146              C      -0.056472      -0.079862      15.697816       0.580643      23.510616 0.26617384E+03  0.55789075E+04                                 7.630982                            5.779749       0.015124       2.061211                    0.999555      22.412172      62.412538       0.620924       0.470635      -1.024082       0.000194       0.000297       0.057177       0.057178      -0.069598       0.001453       0.002043       0.049211      -0.271403      -0.090569      -0.028484       0.119053              9.432510       5.340127       1.196230       0.169913       6.185960       0.240031      16.771442           0.000043
          147              C      14.586200       8.910648       0.000000       0.508960      27.275005 0.30551813E+03  0.66249721E+04                                 8.374612                            6.149380      -0.117296       1.993898                    0.999080      23.890190      67.564837       0.608558       0.464148      -1.028126       0.038373       0.036262       0.000100       0.052796      -0.011904       0.000016       0.000032      -0.043439       0.270086      -0.069782      -0.020246       0.090029             10.733008      15.969514       5.854135      -0.000072      11.030710      -0.000078       5.198799          -0.000619
          148              C      13.247432       8.218767       0.000000       0.017504      40.602853 0.43089205E+03  0.10029006E+05                                10.246823                            6.877161      -0.057198       1.986425                    0.999141      26.963180      75.182313       0.639345       0.411605      -1.075674      -0.026164      -0.036358       0.000059       0.044794      -0.012777       0.000027       0.000017      -0.028384       0.006023      -0.020100       0.002008       0.018092             13.876567      20.202111       5.913707       0.000052      16.041476      -0.000052       5.386114           0.005166
          149              C      12.087033       8.975498       0.000000      -0.129861      35.667957 0.45901520E+03  0.10940950E+05                                 9.493298                            7.203253      -0.103097       1.935173                    0.999338      29.837753      86.422614       0.606201       0.423898      -1.059282      -0.010275      -0.002291       0.000074       0.010527       0.004839       0.000091       0.000081      -0.053621       0.126544      -0.048334       0.006153       0.042182             11.322262      18.941949       0.049489       0.000223       9.983536      -0.000039       5.041301           0.000138
          150              C      10.829854       8.275827       0.000000       0.012687      40.022992 0.43039410E+03  0.99872017E+04                                10.097962                            6.835184      -0.005366       2.004084                    0.999058      26.768413      73.864544       0.648430       0.407067      -1.081611       0.030088      -0.029988       0.000018       0.042481       0.016662       0.000036       0.000038       0.001260       0.000800      -0.016807       0.000266       0.016540             13.512865      19.166382      -5.399409       0.000331      16.151033      -0.000172       5.221179          -0.000483
          151              C      10.779526       6.909121       0.000000      -0.185272      35.274095 0.43703949E+03  0.10289085E+05                                 9.312288                            6.961496       0.063983       1.985389                    0.999627      29.958823      86.208885       0.625654       0.415830      -1.064495      -0.012500       0.027339       0.000029       0.030061       0.028546       0.000058       0.000070       0.043674       0.084527      -0.050029       0.021852       0.028177             11.204873      11.749962      -3.938374       0.000200      16.962341      -0.000130       4.902317           0.000619
          152              C      11.981315       6.226715       0.000000       0.158909      38.809059 0.38428403E+03  0.86911566E+04                                 9.964845                            6.537160       0.065370       2.034845                    0.999423      25.483551      70.025737       0.649417       0.417020      -1.072252      -0.009273      -0.045705       0.000028       0.046637       0.001298       0.000062       0.000052      -0.119305      -0.137387      -0.045796      -0.036768       0.082564             13.838782      11.743814       0.091146       0.000109      24.548426      -0.000059       5.224105           0.001570
          153              C      13.211695       6.815845       0.000000      -0.182710      35.791715 0.44504354E+03  0.10531750E+05                                 9.458632                            7.048254       0.028912       1.975877                    0.999628      30.026162      86.803074       0.618324       0.418593      -1.062069       0.026379       0.037033       0.000073       0.045468      -0.031232       0.000087       0.000099       0.021165       0.116672      -0.052422       0.013531       0.038891             11.579845      12.119545       4.744040       0.000060      17.637518      -0.000011       4.982472           0.001243
          154              C       9.572085       9.143100       0.000000       0.580471      23.513159 0.26621618E+03  0.55800540E+04                                 7.631799                            5.780476       0.015481       2.061318                    0.999554      22.413529      62.419137       0.620838       0.470678      -1.024052      -0.046894       0.032754      -0.000010       0.057200       0.029974       0.000013       0.000043      -0.015982       0.357613      -0.090623      -0.028581       0.119204              9.432887      13.801450      -4.493400       0.000288      10.002430      -0.000137       4.494780          -0.000831
          155              C       5.825908       8.239044       6.765043       0.509060      27.273353 0.30551218E+03  0.66248497E+04                                 8.374473                            6.149558      -0.117651       1.993790                    0.999080      23.889255      67.563529       0.608510       0.464184      -1.028100      -0.029818      -0.042242       0.010400       0.052742      -0.065441       0.014215       0.020070       0.046323      -0.123143      -0.069877      -0.020066       0.089943             10.732700       9.531603       6.127385      -2.470374      13.863549      -3.493541       8.802947          -0.000410
          156              C       6.598317       9.331392       6.071398       0.017618      40.604541 0.43090676E+03  0.10029483E+05                                10.247584                            6.877694      -0.058136       1.986149                    0.999141      26.963098      75.183778       0.639259       0.411655      -1.075636       0.026029       0.036702      -0.000195       0.044995      -0.004987       0.010229       0.014415       0.003556       0.018972      -0.020225       0.002133       0.018092             13.877503      11.259275       8.305620      -2.268583      17.131639      -3.208224      13.241594           0.006050
          157              C       6.628383       9.373911       4.687026      -0.129764      35.670203 0.45902584E+03  0.10941356E+05                                 9.494096                            7.203560      -0.103221       1.935130                    0.999339      29.838182      86.426741       0.606155       0.423924      -1.059257       0.004579       0.006408      -0.006980       0.010524      -0.023311       0.013793       0.019492       0.016487      -0.103020      -0.048325       0.006429       0.041896             11.323529       7.700283       3.760000      -2.447670      10.358820      -3.461616      15.911483           0.001351
          158              C       7.377269      10.432992       4.064496       0.012449      40.026727 0.43043898E+03  0.99884460E+04                                10.098371                            6.835296      -0.005087       2.004147                    0.999059      26.770752      73.870367       0.648463       0.407037      -1.081636       0.004101       0.005746       0.041964       0.042554       0.007178      -0.003522      -0.005004      -0.005056      -0.046503      -0.016670       0.000141       0.016530             13.513984       7.503175       3.227075       0.219346       9.784971       0.309892      23.253807          -0.000198
          159              C       8.038323      11.367859       4.812480      -0.184893      35.264812 0.43687030E+03  0.10284405E+05                                 9.311697                            6.960687       0.063889       1.985466                    0.999627      29.953926      86.200060       0.625600       0.415894      -1.064422      -0.008699      -0.012373      -0.025873       0.029970      -0.010574      -0.017353      -0.024540       0.007454      -0.100770      -0.049878       0.021871       0.028006             11.204439       7.105158       3.116098       2.176316       9.308532       3.077534      17.199626          -0.000560
          160              C       7.959423      11.256278       6.187735       0.159093      38.812673 0.38430759E+03  0.86921281E+04                                 9.967062                            6.538529       0.062690       2.034069                    0.999426      25.483711      70.035980       0.649152       0.417169      -1.072118       0.024468       0.034638       0.018963       0.046455       0.042026       0.032128       0.045494      -0.029872       0.005116      -0.045454      -0.036803       0.082257             13.841560      10.273129       7.139347       3.466462      15.321262       4.902189      15.930290           0.000363
          161              C       7.271580      10.283525       6.852204      -0.183776      35.780719 0.44488200E+03  0.10526329E+05                                 9.450658                            7.042074       0.038100       1.978381                    0.999650      30.037172      86.810996       0.619279       0.418011      -1.062504      -0.026166      -0.037165      -0.000109       0.045452      -0.043548       0.000355       0.000423       0.030739       0.039054      -0.052694       0.013023       0.039671             11.568734      10.066498       7.196657       0.587852      15.155048       0.831309       9.484656           0.000981
          162              C       7.387681      10.447716       2.536800       0.580536      23.512224 0.26620462E+03  0.55796693E+04                                 7.631164                            5.780015       0.015442       2.061296                    0.999553      22.412797      62.413310       0.620926       0.470623      -1.024097       0.000187       0.000248      -0.057132       0.057133      -0.069660      -0.001386      -0.001970       0.049255      -0.271261      -0.090514      -0.028582       0.119096              9.432407       5.340183       1.196199      -0.168736       6.186006      -0.238897      16.771031           0.000039
          163              C       3.539037      16.722203       0.000000       0.508957      27.274911 0.30551807E+03  0.66249571E+04                                 8.374549                            6.149355      -0.117254       1.993913                    0.999080      23.890008      67.563817       0.608564       0.464145      -1.028130       0.021398       0.048263       0.000028       0.052794       0.004393       0.000073       0.000042       0.048757       0.270085      -0.069785      -0.020243       0.090028             10.732854       7.899856       3.000975       0.000265      19.099914       0.000421       5.198792          -0.000619
          164              C       3.332976      15.229375       0.000000       0.017508      40.602065 0.43088578E+03  0.10028813E+05                                10.246660                            6.877097      -0.057177       1.986434                    0.999141      26.962952      75.181238       0.639351       0.411604      -1.075676      -0.025558      -0.036785      -0.000041       0.044793      -0.001019       0.000043       0.000028       0.038140       0.006022      -0.020101       0.002007       0.018094             13.876234      12.786511       3.291832       0.000178      23.456121       0.000340       5.386069           0.005166
          165              C       4.433225      14.387580       0.000000      -0.129864      35.668039 0.45901728E+03  0.10941012E+05                                 9.493305                            7.203268      -0.103096       1.935172                    0.999338      29.837843      86.422933       0.606200       0.423898      -1.059282       0.001264      -0.010451      -0.000002       0.010528       0.020616       0.000068       0.000109       0.035622       0.126534      -0.048333       0.006155       0.042178             11.322253      10.947752      -2.776806       0.000055      17.977671       0.000249       5.041336           0.000138
          166              C       4.192623      12.969077       0.000000       0.012681      40.023240 0.43039741E+03  0.99872996E+04                                10.097995                            6.835209      -0.005368       2.004082                    0.999058      26.768542      73.865027       0.648429       0.407066      -1.081611      -0.038303       0.018372      -0.000040       0.042481       0.012561       0.000037       0.000037      -0.021924       0.000784      -0.016803       0.000261       0.016541             13.512881      19.879796      -5.147157      -0.000060      15.437640       0.000157       5.221207          -0.000483
          167              C       2.920854      12.466064       0.000000      -0.185277      35.274490 0.43704551E+03  0.10289268E+05                                 9.312363                            6.961551       0.063966       1.985380                    0.999627      29.959087      86.210006       0.625650       0.415831      -1.064493       0.029943      -0.002671      -0.000050       0.030062       0.008477       0.000050       0.000065      -0.069856       0.084516      -0.050028       0.021855       0.028173             11.204949      18.858743      -1.425119      -0.000120       9.853738       0.000070       4.902368           0.000617
          168              C       1.876883      13.371657       0.000000       0.158911      38.808552 0.38428060E+03  0.86910535E+04                                 9.964740                            6.537123       0.065384       2.034852                    0.999423      25.483408      70.025078       0.649420       0.417019      -1.072253      -0.040003      -0.023976      -0.000057       0.046637       0.038499       0.000020       0.000043       0.091163      -0.137388      -0.045796      -0.036767       0.082563             13.838554      23.068111       4.094764      -0.000443      13.223478      -0.000133       5.224074           0.001569
          169              C       2.022199      14.728046       0.000000      -0.182686      35.789818 0.44501933E+03  0.10531002E+05                                 9.458249                            7.048037       0.028988       1.975913                    0.999628      30.025084      86.798356       0.618339       0.418590      -1.062075       0.026119       0.037216      -0.000092       0.045467      -0.030943       0.000105       0.000066       0.022799       0.116709      -0.052427       0.013524       0.038903             11.579270      14.041947       5.423560       0.000073      15.713521      -0.000015       4.982341           0.001239
          170              C       5.429548      12.072328       0.000000       0.580473      23.513160 0.26621614E+03  0.55800547E+04                                 7.631804                            5.780481       0.015478       2.061317                    0.999554      22.413544      62.419248       0.620836       0.470679      -1.024051       0.046513      -0.033294      -0.000034       0.057201       0.028338       0.000050       0.000019      -0.025250       0.357612      -0.090625      -0.028579       0.119204              9.432881      13.248764      -4.688790      -0.000033      10.555091       0.000100       4.494788          -0.000831
          171              C      -9.062470       0.549683      14.481932       0.509349      27.284578 0.30552293E+03  0.66254246E+04                                 8.378111                            6.150157      -0.118229       1.993517                    0.999087      23.893702      67.587296       0.608382       0.464259      -1.028015      -0.030056       0.012065       0.041728       0.052822       0.020391       0.064020       0.026609       0.056898      -0.089590      -0.070242      -0.019652       0.089894             10.742077       9.537248      -0.922536      -6.550673       7.045819       0.441031      15.643164          -0.000390
          172              C      -8.290069       0.604204      13.189098       0.016282      40.674958 0.43152460E+03  0.10047736E+05                                10.258258                            6.881364      -0.056841       1.986144                    0.999143      26.989935      75.279855       0.639247       0.411505      -1.075705       0.025763      -0.018148      -0.032199       0.045054      -0.006611       0.008556       0.002236      -0.017924      -0.042492      -0.019286       0.001057       0.018229             13.899013      11.272425      -2.186191      -8.342693      11.451176       0.071289      18.973438           0.006112
          173              C      -8.259994       1.781826      12.460078      -0.130143      35.732171 0.45968669E+03  0.10962073E+05                                 9.507682                            7.210022      -0.106541       1.933836                    0.999336      29.863733      86.546741       0.605665       0.424075      -1.059064       0.004295       0.003012      -0.009302       0.010680       0.000115       0.027496       0.028747       0.032942      -0.055928      -0.048651       0.005910       0.042742             11.347233       7.709712       0.243795      -4.489195      11.555159      -4.155430      14.776829           0.000878
          174              C      -7.511116       1.791395      11.231612       0.014519      40.098066 0.43067949E+03  0.99971253E+04                                10.117514                            6.841092      -0.011887       2.001954                    0.999057      26.775071      73.934855       0.647526       0.407500      -1.081145       0.003911      -0.039002       0.015721       0.042233       0.000144      -0.006977       0.009454       0.020800       0.024230      -0.018157       0.002157       0.016000             13.555808       7.514672      -1.806074      -2.688719      20.234098      -5.713174      12.918654           0.007559
          175              C      -6.850078       0.676191      10.795987      -0.185850      35.346253 0.43776706E+03  0.10311973E+05                                 9.328391                            6.968836       0.060277       1.983951                    0.999625      29.992297      86.369616       0.625027       0.416015      -1.064224      -0.008870       0.028722      -0.002631       0.030175       0.020571       0.000918       0.007990       0.063910       0.067642      -0.050035       0.021459       0.028576             11.232920       7.116608      -3.452389      -1.612297      17.948727      -1.891145       8.633426          -0.000403
          176              C      -6.928986      -0.459004      11.580258       0.158031      38.881983 0.38486410E+03  0.87081916E+04                                 9.978222                            6.542353       0.063403       2.033854                    0.999422      25.509073      70.128278       0.649073       0.417054      -1.072153       0.024285      -0.033628      -0.020871       0.046435      -0.049502      -0.020904       0.028383      -0.060727      -0.085683      -0.046352      -0.036952       0.083304             13.865542      10.287292      -6.586753      -4.454197      20.068957       2.187218      11.240376           0.000919
          177              C      -7.616823      -0.548057      12.754932      -0.184673      35.918510 0.44673793E+03  0.10583236E+05                                 9.482268                            7.062468       0.024754       1.973649                    0.999628      30.098206      87.094244       0.617517       0.418689      -1.061874      -0.026654       0.018763       0.031867       0.045585       0.020994       0.036510      -0.015848       0.001689      -0.039523      -0.052011       0.014739       0.037272             11.613007      10.105041      -4.126066      -5.966099      11.665155       2.885394      13.068826           0.000466
          178              C      -7.500694       3.107034      10.454999       0.577818      23.557399 0.26658543E+03  0.55903518E+04                                 7.642560                            5.783971       0.016207       2.061282                    0.999536      22.449119      62.555264       0.620664       0.470595      -1.023983       0.000526       0.049665      -0.029720       0.057880       0.036503       0.060321       0.045263       0.131497      -0.018113      -0.087857      -0.030777       0.118635              9.457763       5.344743      -0.453344      -1.119461      13.971785      -4.728450       9.056759          -0.000236
          179              C      -0.302141       6.072478      10.517727       0.509427      27.282164 0.30551828E+03  0.66253608E+04                                 8.377864                            6.150426      -0.118694       1.993388                    0.999085      23.892910      67.587312       0.608316       0.464306      -1.027979       0.038374      -0.017943      -0.031467       0.052771       0.006136       0.010665      -0.048691      -0.128833       0.015978      -0.070265      -0.019549       0.089814             10.740907      15.987713      -2.930255      -5.074853       6.658992       2.526884       9.576016          -0.000458
          180              C      -1.640901       6.418424      11.116916       0.016646      40.670105 0.43148544E+03  0.10046674E+05                                10.258092                            6.881666      -0.058322       1.985719                    0.999142      26.987695      75.274933       0.639142       0.411578      -1.075649      -0.026288       0.018659       0.031785       0.045271       0.006283       0.010860       0.005313      -0.018947       0.030982      -0.019429       0.001213       0.018216             13.897429      20.241429      -2.958117      -5.123341       8.058178       4.620321      13.392680           0.005805
          181              C      -2.801308       6.040052      10.461564      -0.130046      35.722478 0.45953390E+03  0.10957479E+05                                 9.506309                            7.208976      -0.105616       1.934253                    0.999337      29.857013      86.522489       0.605692       0.424093      -1.059057      -0.010490       0.001324       0.001785       0.010723      -0.002239      -0.003909      -0.015831      -0.081276       0.044570      -0.048441       0.006110       0.042331             11.345374      18.992557      -0.020111      -0.034806       6.284228       2.143873       8.759335           0.000666
          182              C      -4.058480       6.389894      11.067500       0.014538      40.089847 0.43061921E+03  0.99953100E+04                                10.115958                            6.840525      -0.011961       2.001959                    0.999057      26.773577      73.927586       0.647570       0.407490      -1.081159       0.030016       0.015080       0.025691       0.042289      -0.008439      -0.014648      -0.001469      -0.002206      -0.001348      -0.017985       0.002156       0.015829             13.552133      19.234445       2.717494       4.706694       7.970066       4.747760      13.451889           0.007456
          183              C      -4.108792       7.073258      12.251109      -0.185814      35.343192 0.43772277E+03  0.10310708E+05                                 9.327714                            6.968410       0.059629       1.983699                    0.999624      29.993484      86.373183       0.625054       0.416006      -1.064226      -0.012574      -0.013444      -0.023897       0.030165      -0.014213      -0.024576      -0.027922      -0.004887      -0.059704      -0.050019       0.021517       0.028502             11.230976      11.784203       1.978707       3.427305       7.931302       5.236129      13.977422           0.000110
          184              C      -2.906995       7.414467      12.842093       0.158271      38.873541 0.38481241E+03  0.87065442E+04                                 9.976415                            6.541850       0.064302       2.034143                    0.999424      25.506256      70.113732       0.649121       0.417045      -1.072181      -0.008985       0.022951       0.039263       0.046358      -0.000705      -0.001259       0.056043      -0.023126       0.152795      -0.046229      -0.037046       0.083275             13.860732      11.769269      -0.040587      -0.070322      10.067112       8.380728      19.745816           0.001687
          185              C      -1.676622       7.119897      12.331888      -0.186110      35.911687 0.44667617E+03  0.10580537E+05                                 9.474090                            7.056573       0.034037       1.976092                    0.999650      30.113312      87.109452       0.618536       0.418048      -1.062368       0.025816      -0.018484      -0.032764       0.045624       0.015822       0.027243      -0.029260      -0.029130      -0.038526      -0.052235       0.014366       0.037869             11.600361      12.148395      -2.371475      -4.107706       8.157062       5.489342      14.495627           0.000733
          186              C      -5.316258       5.956251      10.316416       0.577857      23.552825 0.26656131E+03  0.55896315E+04                                 7.640920                            5.783350       0.016358       2.061345                    0.999534      22.447949      62.547586       0.620764       0.470536      -1.024031      -0.046987      -0.016717      -0.029193       0.057789      -0.013787      -0.023946      -0.074065      -0.142128      -0.029120      -0.087803      -0.030851       0.118654              9.454318      13.845055       2.259000       3.912516       5.878662       2.391052       8.639238          -0.000546
          187              C      -9.062470      12.266952       7.716889       0.509442      27.282139 0.30544280E+03  0.66236381E+04                                 8.378612                            6.149627      -0.118311       1.993481                    0.999082      23.898761      67.614213       0.608332       0.464300      -1.027932      -0.029681       0.030450       0.031494       0.052915       0.044981       0.049591       0.006568       0.092386       0.015466      -0.069825      -0.020069       0.089893             10.745016       9.540373      -5.215363      -4.076159      13.116722       3.946050       9.577953          -0.000327
          188              C      -8.290069      11.120059       7.117700       0.016578      40.692344 0.43161055E+03  0.10050663E+05                                10.262873                            6.882977      -0.058789       1.985513                    0.999141      26.992628      75.301242       0.639016       0.411616      -1.075587       0.026226      -0.018748      -0.031478       0.045058       0.010990      -0.001259      -0.011995       0.007130       0.031216      -0.019670       0.001469       0.018200             13.908592      11.280506      -6.139186      -6.069796      17.044777       3.298234      13.400493           0.005571
          189              C      -8.259994       9.899904       7.773052      -0.130125      35.748187 0.45985248E+03  0.10967419E+05                                 9.511586                            7.211900      -0.108274       1.933229                    0.999334      29.870943      86.583541       0.605492       0.424143      -1.058983       0.004714      -0.009288      -0.001741       0.010560       0.023878       0.013994       0.009422       0.066454       0.044218      -0.048650       0.005708       0.042942             11.353887       7.714059      -4.014009      -2.035104      17.582516      -0.681225       8.765085           0.001113
          190              C      -7.511116       8.831231       7.167116       0.014396      40.109969 0.43078299E+03  0.10000232E+05                                10.119560                            6.841888      -0.012003       2.001856                    0.999057      26.779298      73.951618       0.647485       0.407497      -1.081136       0.004289       0.033221      -0.025777       0.042267      -0.006059      -0.003435       0.014415       0.011898      -0.001935      -0.018021       0.002050       0.015970             13.559487       7.516639      -1.427646      -2.908881      19.703358      -6.024013      13.458464           0.007549
          191              C      -6.850078       9.011560       5.983507      -0.186432      35.373609 0.43814940E+03  0.10323340E+05                                 9.332878                            6.971715       0.059548       1.983474                    0.999625      30.009000      86.430549       0.624913       0.415995      -1.064226      -0.008513      -0.016430       0.023976       0.030286      -0.009670       0.018059       0.032463       0.021113      -0.059838      -0.049972       0.021763       0.028210             11.238557       7.120076       0.329105      -3.797850      12.607290      -4.980862      13.988304          -0.000189
          192              C      -6.928986      10.258350       5.392523       0.157859      38.892567 0.38496341E+03  0.87108741E+04                                 9.979164                            6.542589       0.064910       2.034208                    0.999422      25.513498      70.138870       0.649161       0.416976      -1.072218       0.024726      -0.001085      -0.039280       0.046427       0.006674      -0.053557      -0.017566       0.018616       0.153455      -0.046619      -0.037027       0.083645             13.867601      10.287692      -0.565731      -7.932121      11.555479      -2.727817      19.759633           0.001433
          193              C      -7.616823      11.320179       5.902728      -0.185049      35.938087 0.44697850E+03  0.10590568E+05                                 9.485874                            7.064388       0.024327       1.973390                    0.999628      30.108805      87.137188       0.617419       0.418691      -1.061852      -0.026034       0.018472       0.032609       0.045632       0.021197       0.036367      -0.016018       0.001888      -0.038368      -0.051975       0.014763       0.037212             11.618566      10.109450      -3.106290      -6.559927      10.224803       2.052975      14.521446           0.000693
          194              C      -7.500694       7.500853       7.918200       0.577887      23.558153 0.26658242E+03  0.55903235E+04                                 7.643006                            5.784086       0.016075       2.061235                    0.999537      22.449313      62.557849       0.620628       0.470619      -1.023961       0.000676      -0.050510       0.028248       0.057877       0.034038       0.061696       0.047265       0.128172      -0.028225      -0.087923      -0.030700       0.118623              9.458816       5.345068      -0.743303      -0.952160      14.383783      -4.492595       8.647597          -0.000228
          195              C      10.983206       2.166637       3.752684       0.509340      27.285407 0.30554164E+03  0.66259288E+04                                 8.378300                            6.150402      -0.118338       1.993484                    0.999085      23.893950      67.588400       0.608362       0.464267      -1.028010       0.021340      -0.024370      -0.041682       0.052789      -0.002047      -0.003703      -0.069151      -0.069962      -0.089486      -0.070142      -0.019709       0.089851             10.742006       7.902324      -1.500563      -2.599140       8.681009       6.028880      15.642684          -0.000457
          196              C      10.777162       2.913063       5.045518       0.016336      40.671184 0.43150472E+03  0.10047050E+05                                10.257205                            6.880950      -0.057190       1.986034                    0.999143      26.989297      75.274592       0.639309       0.411474      -1.075737      -0.025748       0.018232       0.032227       0.045100       0.000482       0.000751      -0.008751       0.022221      -0.042477      -0.019226       0.001015       0.018211             13.896898      12.802607      -1.644007      -2.847546       9.917459       7.840787      18.970629           0.005806
          197              C      11.877421       3.333967       5.774538      -0.130074      35.720059 0.45951886E+03  0.10957063E+05                                 9.505657                            7.208733      -0.105758       1.934182                    0.999336      29.858449      86.527278       0.605717       0.424078      -1.059063       0.001433       0.005012       0.009298       0.010659      -0.010124      -0.017572      -0.035186      -0.025440      -0.056033      -0.048152       0.005805       0.042347             11.344328      10.970628       1.397304       2.419849       8.288970       5.616494      14.773386           0.000668
          198              C      11.636836       4.043230       7.003004       0.014576      40.091394 0.43064002E+03  0.99959513E+04                                10.116217                            6.840754      -0.012229       2.001857                    0.999056      26.774353      73.931217       0.647547       0.407497      -1.081150      -0.038069      -0.009340      -0.015787       0.042258      -0.006502      -0.011328       0.003303      -0.016040       0.023451      -0.018062       0.002178       0.015885             13.552470      19.947855       2.591714       4.488149       7.792271       4.439307      12.917284           0.007457
          199              C      10.365072       4.294741       7.438629      -0.185951      35.350469 0.43784586E+03  0.10314277E+05                                 9.328881                            6.969444       0.059260       1.983553                    0.999625      29.996428      86.382925       0.625003       0.416012      -1.064228       0.030052       0.001187       0.002565       0.030184      -0.004168      -0.007260      -0.003445      -0.075794       0.067719      -0.050173       0.021589       0.028584             11.232639      18.912610       0.719353       1.245724       6.150936       2.151085       8.634371           0.000108
          200              C       9.321091       3.841937       6.654358       0.158041      38.874566 0.38481383E+03  0.87064920E+04                                 9.975876                            6.541240       0.065310       2.034436                    0.999421      25.506970      70.112922       0.649251       0.416966      -1.072243      -0.039863       0.011752       0.020834       0.046489      -0.019507      -0.033705       0.010394       0.109487      -0.085760      -0.046485      -0.036871       0.083356             13.861256      23.113607      -2.047420      -3.545041       7.232425       3.469539      11.237736           0.001686
          201              C       9.466391       3.163732       5.479684      -0.184868      35.921700 0.44680967E+03  0.10585126E+05                                 9.482193                            7.062702       0.025089       1.973710                    0.999629      30.099531      87.092535       0.617564       0.418649      -1.061923       0.026610      -0.018874      -0.031860       0.045601       0.015787       0.027258      -0.028913      -0.027686      -0.039537      -0.051994       0.014924       0.037070             11.612375      14.083509      -2.718787      -4.708720       7.685099       4.662914      13.068517           0.000732
          202              C      12.873771       4.491613       7.779617       0.577902      23.550416 0.26653294E+03  0.55888852E+04                                 7.640307                            5.782981       0.016169       2.061306                    0.999536      22.447085      62.544239       0.620794       0.470526      -1.024037       0.047390       0.016517       0.028746       0.057836      -0.012863      -0.022353      -0.071789      -0.148607      -0.017378      -0.087797      -0.030826       0.118623              9.453383      13.283205       2.357953       4.083320       6.018458       2.633516       9.058487          -0.000546
          203             Se      -4.978627      14.081856       0.000000       1.757211      80.001186 0.15963977E+04  0.48374390E+05                                11.808183                           10.147893       1.913474       2.345248                    0.998723      54.025606     139.654702       0.835583       0.241903      -1.309178      -0.004765       0.013287       0.000037       0.014115       0.031134       0.000029      -0.000056       0.076795       0.099557      -0.066026       0.032840       0.033186             12.687999      12.349790      -0.475472      -0.000422      13.530013      -0.000570      12.184193          -0.016074
          204             Se      14.936043       0.000000       0.000000       1.757235      80.001208 0.15963783E+04  0.48373731E+05                                11.808176                           10.147794       1.913382       2.345222                    0.998723      54.025520     139.655087       0.835591       0.241902      -1.309178       0.014107      -0.000066       0.000036       0.014108       0.000069       0.000009       0.000012      -0.098853       0.099553      -0.066019       0.032834       0.033185             12.688044      13.697819       0.000915       0.000608      12.182024      -0.000072      12.184290          -0.016065
          205             Se       2.465573       3.486832       6.039305       1.757231      80.003390 0.15963652E+04  0.48373383E+05                                11.808425                           10.147688       1.913177       2.345156                    0.998725      54.026594     139.659306       0.835600       0.241899      -1.309178      -0.004671      -0.006609      -0.011512       0.014073      -0.015574      -0.026904      -0.038080       0.011051      -0.099488      -0.066048       0.032942       0.033107             12.688365      12.352206       0.238767       0.413466      12.520059       0.584560      13.192828          -0.016067
          206             Se      -4.978627      -7.040813      12.195311       1.754626      80.062617 0.15981765E+04  0.48440697E+05                                11.814572                           10.153867       1.912815       2.344895                    0.998734      54.055969     139.740883       0.835316       0.241919      -1.309186      -0.003737      -0.006469       0.011340       0.013579      -0.015122       0.026180       0.036937       0.009632      -0.095698      -0.063923       0.031554       0.032368             12.694947      12.354961       0.237794      -0.412618      12.526153      -0.589812      13.203728          -0.016165
          207              N       9.068187       0.145330      16.245402      -0.143182      38.878361 0.46626682E+03  0.10940010E+05                                 9.607230                            6.943776       0.108899       2.058403                    0.999640      26.905007      72.502794       0.673185       0.387782      -1.104655       0.046775       0.027835      -0.147517       0.157239       0.002949      -0.014891       0.001665       0.053376      -0.233619      -0.079444       0.012151       0.067292             12.955582      12.335746       2.989824       1.717846       6.003252       0.718058      20.527748           0.045762
          208              N       4.558468      19.125592       1.989214      -0.143227      38.881151 0.46628665E+03  0.10940575E+05                                 9.607600                            6.943766       0.108959       2.058404                    0.999640      26.906034      72.505538       0.673210       0.387765      -1.104669       0.010690       0.053415       0.147551       0.157285      -0.014454      -0.006478       0.013605      -0.045210      -0.233526      -0.079429       0.012151       0.067278             12.956955       4.827906       0.335104      -0.103540      13.512076      -1.860200      20.530882           0.045782
          209              N       2.728972       7.304716       7.320287      -0.143163      38.881671 0.46628862E+03  0.10940859E+05                                 9.608421                            6.944323       0.108847       2.058392                    0.999640      26.905686      72.510269       0.673090       0.387825      -1.104603      -0.149193       0.044559       0.022139       0.157271       0.054674      -0.025777      -0.013660      -0.023112       0.135294      -0.079534       0.012290       0.067244             12.957608      15.844196      -5.050081      -1.492236      15.621537      -3.822373       7.407092           0.045765
          210              N      -1.466903      -5.519888      10.914329      -0.142645      38.881230 0.46620802E+03  0.10938454E+05                                 9.607588                            6.942951       0.110149       2.058811                    0.999643      26.904101      72.503421       0.673271       0.387739      -1.104669       0.091790      -0.125136      -0.021578       0.156684       0.049586       0.003844       0.029211      -0.051381       0.133335      -0.079275       0.012160       0.067115             12.957795      18.818935      -3.998910       3.107079      12.646911       2.681453       7.407537           0.043463
          211              N       1.623958       3.468657       9.986187      -0.142765      38.866394 0.46612321E+03  0.10935964E+05                                 9.606003                            6.943260       0.107890       2.058188                    0.999639      26.899413      72.489060       0.673120       0.387844      -1.104594       0.046716      -0.141657       0.049599       0.157191      -0.014368       0.005010       0.038381       0.122431      -0.026696      -0.079612       0.012279       0.067333             12.952092      12.336429      -0.010614      -3.445822      16.269627      -6.643182      10.250220           0.045658
          212              N      12.002596       2.687624       0.676687      -0.142669      38.862223 0.46607529E+03  0.10934452E+05                                 9.605023                            6.942715       0.107631       2.058129                    0.999639      26.897688      72.480828       0.673180       0.387823      -1.104620       0.010688       0.101076      -0.119859       0.157152       0.001706       0.015868       0.053791       0.071218       0.115402      -0.079661       0.012145       0.067517             12.950295       4.826304      -0.256905      -0.237828      20.367920      -2.106283      13.656662           0.045652
          213              N      10.173201      13.214977       8.248429      -0.141923      38.823070 0.46552178E+03  0.10917356E+05                                 9.597467                            6.937709       0.109250       2.059105                    0.999638      26.875562      72.388799       0.673605       0.387725      -1.104778      -0.146878      -0.002474      -0.048577       0.154722      -0.049018      -0.034498      -0.016949      -0.077612      -0.026417      -0.079125       0.012202       0.066923             12.939097      15.820760       1.221576       5.104186      12.759736       5.457654      10.236795           0.042148
          214              N      -8.911031       1.684493      17.557929      -0.142639      38.859042 0.46604915E+03  0.10933597E+05                                 9.604200                            6.942348       0.107473       2.058085                    0.999638      26.897085      72.476464       0.673229       0.387804      -1.104643       0.091698       0.043768       0.119922       0.157180      -0.021073      -0.045311      -0.032770      -0.057578       0.115400      -0.079568       0.012193       0.067375             12.948673      18.799469       4.683587       1.905611       6.391035       0.926212      13.655516           0.045665
          215              N      16.512332      -3.613643      10.237643      -0.135334      38.537877 0.46162410E+03  0.10801593E+05                                 9.545109                            6.903669       0.116161       2.062861                    0.999639      26.766874      71.979579       0.676089       0.387171      -1.105339       0.046734       0.110137       0.095668       0.153188       0.010950       0.010341      -0.038711       0.117717      -0.035952      -0.077722       0.011169       0.066553             12.863242      12.254876      -2.958075       1.717737      17.384528       5.881352       8.950321           0.011301
          216              N      -2.885677       9.770066      15.568715      -0.143013      38.865059 0.46612523E+03  0.10935685E+05                                 9.604677                            6.942517       0.108608       2.058373                    0.999640      26.900045      72.482352       0.673287       0.387760      -1.104689       0.010589      -0.154390      -0.027570       0.157189       0.012912      -0.009246      -0.067165       0.047604       0.045127      -0.079475       0.012127       0.067348             12.951221       4.826570      -0.076475       0.343203      17.157260       3.964771      16.869832           0.045812
          217              N      -4.715245      11.063588       2.665901      -0.143102      38.871994 0.46618479E+03  0.10937513E+05                                 9.606026                            6.942989       0.108787       2.058401                    0.999640      26.902047      72.490954       0.673255       0.387763      -1.104678      -0.149112      -0.041444       0.027628       0.157211      -0.004909       0.060320       0.031201      -0.053215       0.045215      -0.079556       0.012072       0.067484             12.954237      15.838956       3.816512      -3.626475       6.149454      -1.645672      16.874303           0.045837
          218              N       5.977314       3.835739       7.996973      -0.143022      38.869732 0.46616293E+03  0.10936989E+05                                 9.606057                            6.943152       0.108666       2.058386                    0.999640      26.901243      72.491274       0.673192       0.387799      -1.104640       0.091771       0.082051      -0.097809       0.157229      -0.028629       0.040987       0.003831      -0.107497      -0.034865      -0.079558       0.012259       0.067299             12.953776      18.814718      -0.690626      -5.012774      11.036010      -3.607698       9.010600           0.045814
          219              N      16.512332      10.672899       1.989214      -0.143206      38.878608 0.46625630E+03  0.10939628E+05                                 9.607002                            6.943413       0.109167       2.058479                    0.999640      26.905209      72.501304       0.673249       0.387751      -1.104685       0.046811       0.027849       0.147553       0.157286       0.002975       0.014991      -0.001582       0.053328      -0.233514      -0.079427       0.012151       0.067275             12.956262      12.335517       2.989741      -1.719924       6.003331      -0.719345      20.529938           0.045794
          220              N      -2.885677       8.598023      16.245402      -0.143153      38.874422 0.46622033E+03  0.10938564E+05                                 9.606356                            6.943265       0.109156       2.058499                    0.999641      26.903707      72.496320       0.673239       0.387764      -1.104676       0.010605       0.053383      -0.147519       0.157239      -0.014466       0.006556      -0.013483      -0.045233      -0.233606      -0.079442       0.012154       0.067288             12.954635       4.827392       0.335436       0.105557      13.509915       1.860190      20.526598           0.045767
          221              N      -4.715245      -3.222953      10.914329      -0.142379      38.841572 0.46570148E+03  0.10922671E+05                                 9.600410                            6.938746       0.110676       2.059443                    0.999639      26.882566      72.412331       0.673596       0.387691      -1.104797      -0.146948       0.043366      -0.022219       0.154816       0.054403       0.025295       0.014043      -0.023959       0.134402      -0.079121       0.012166       0.066955             12.946748      15.826610      -5.041055       1.491572      15.610101       3.823016       7.403533           0.042260
          222              N       5.977314       5.007782       7.320287      -0.143143      38.877772 0.46624371E+03  0.10939450E+05                                 9.607518                            6.943804       0.109142       2.058497                    0.999640      26.904451      72.503785       0.673148       0.387805      -1.104627       0.091755      -0.125792       0.022176       0.157271       0.049794      -0.004272      -0.028865      -0.050732       0.135238      -0.079530       0.012293       0.067237             12.956569      18.820766      -3.997108      -3.105897      12.642654      -2.680574       7.406288           0.045776
          223              N       9.068187      13.996343       8.248429      -0.135023      38.531131 0.46155404E+03  0.10799681E+05                                 9.544533                            6.903656       0.115419       2.062696                    0.999639      26.763843      71.973503       0.676006       0.387228      -1.105284       0.046667      -0.137895      -0.047476       0.153124      -0.014265      -0.004334      -0.037106       0.120750      -0.027323      -0.077801       0.011210       0.066591             12.860363      12.255365      -0.012149       3.418432      16.149481       6.587559      10.176244           0.011259
          224              N       4.558468      -7.839920      17.557929      -0.142601      38.859375 0.46604523E+03  0.10933511E+05                                 9.604351                            6.942359       0.107466       2.058088                    0.999638      26.897067      72.477088       0.673220       0.387809      -1.104636       0.010682       0.101040       0.119928       0.157181       0.001691      -0.015776      -0.053638       0.071278       0.115389      -0.079566       0.012207       0.067359             12.949231       4.826061      -0.256652       0.238582      20.365905       2.106099      13.655727           0.045662
          225              N       2.728972       2.687290       9.986187      -0.142733      38.866184 0.46611521E+03  0.10935742E+05                                 9.606012                            6.943213       0.107891       2.058194                    0.999639      26.899262      72.488814       0.673119       0.387846      -1.104592      -0.149128      -0.003167       0.049610       0.157195      -0.049650       0.034524       0.017513      -0.077141      -0.026683      -0.079612       0.012289       0.067323             12.952382      15.840366       1.228453      -5.114953      12.766379      -5.463298      10.250400           0.045666
          226              N      -1.466903      12.212037       0.676687      -0.142646      38.862157 0.46607029E+03  0.10934311E+05                                 9.605026                            6.942675       0.107674       2.058147                    0.999639      26.897624      72.480701       0.673182       0.387823      -1.104620       0.091738       0.043761      -0.119864       0.157156      -0.021058       0.045425       0.032874      -0.057540       0.115401      -0.079659       0.012154       0.067504             12.950520      18.803148       4.684765      -1.906953       6.391893      -0.927010      13.656518           0.045666
          227              N       1.623958       6.914039       7.996973      -0.142955      38.868447 0.46614624E+03  0.10936513E+05                                 9.605851                            6.943032       0.108604       2.058374                    0.999640      26.900765      72.489997       0.673197       0.387800      -1.104639       0.046747       0.113844      -0.097851       0.157227       0.011516      -0.010032       0.039905       0.119640      -0.034881      -0.079558       0.012238       0.067319             12.952872      12.335024      -2.980565      -1.730945      17.513007      -5.928277       9.010587           0.045795
          228              N      12.002596      -0.757759       2.665901      -0.143034      38.869203 0.46615171E+03  0.10936521E+05                                 9.605485                            6.942685       0.108812       2.058421                    0.999640      26.901113      72.487235       0.673279       0.387756      -1.104685       0.010680      -0.154394       0.027627       0.157210       0.012911       0.009330       0.067271       0.047554       0.045245      -0.079554       0.012054       0.067500             12.952928       4.826835      -0.077276      -0.341684      17.159752      -3.965471      16.872197           0.045816
          229              N      10.173201       0.536007      15.568715      -0.142950      38.863123 0.46610336E+03  0.10935036E+05                                 9.604301                            6.942325       0.108556       2.058366                    0.999640      26.899401      72.480015       0.673301       0.387756      -1.104692      -0.149106      -0.041422      -0.027577       0.157191      -0.004918      -0.060235      -0.031145      -0.053249       0.045154      -0.079477       0.012102       0.067375             12.949997      15.834512       3.815159       3.621709       6.147896       1.643515      16.867584           0.045804
          230              N      -8.911031      14.363463      10.237643      -0.142395      38.864559 0.46603501E+03  0.10933128E+05                                 9.604184                            6.941277       0.109702       2.058737                    0.999642      26.898447      72.478522       0.673424       0.387696      -1.104725       0.091764       0.081257       0.097573       0.156665      -0.028051      -0.040972      -0.003056      -0.107415      -0.034498      -0.079206       0.012154       0.067051             12.951467      18.806527      -0.691177       5.012424      11.037440       3.608433       9.010435           0.043504
          231              N       8.668865      -0.031871      14.137662      -0.012582      37.111969 0.34639332E+03  0.74797629E+04                                 9.189456                            5.815364       0.285835       2.176824                    0.998800      22.964167      57.694141       0.774769       0.366113      -1.130494      -0.004640       0.008231      -0.002942       0.009896       0.026118       0.012795       0.009313       0.056288       0.111977      -0.057233       0.010928       0.046304             13.663832      12.652596       2.699797       7.441375       5.702406       2.475580      22.636495           0.002115
          232              N      11.968654      -2.365326       4.096954      -0.012470      37.116040 0.34636640E+03  0.74790628E+04                                 9.190582                            5.815128       0.286122       2.176952                    0.998804      22.963194      57.691910       0.774784       0.366112      -1.130491       0.009222      -0.001603       0.002819       0.009776       0.002695      -0.004542      -0.015016      -0.076524       0.111815      -0.057169       0.011033       0.046136             13.668266       4.778697      -0.085370       0.148243      13.581112      -7.845695      22.644989           0.001989
          233              N       1.224652       8.827967       7.096548      -0.012645      37.115657 0.34639018E+03  0.74796846E+04                                 9.190198                            5.815189       0.286347       2.176992                    0.998802      22.964686      57.695573       0.774810       0.366095      -1.130508      -0.004657      -0.001601      -0.008422       0.009756      -0.024150      -0.016262      -0.031650      -0.014703      -0.101769      -0.057222       0.010981       0.046240             13.666152      12.657753      -7.798423       1.383150      20.549351      -6.093937       7.791353           0.002115
          234              N       0.470672      -6.430426      11.138068      -0.012922      37.136898 0.34656451E+03  0.74845261E+04                                 9.194068                            5.816857       0.285624       2.176637                    0.998803      22.970779      57.718451       0.774643       0.366120      -1.130467      -0.000072      -0.004940       0.008377       0.009726      -0.014180       0.024532       0.025996       0.041986      -0.101927      -0.057413       0.011015       0.046398             13.674066      24.589745      -3.588680       6.211172       8.637084       0.726895       7.795371           0.001902
          235              N       1.224652       1.731913      11.193501      -0.013173      37.116471 0.34648416E+03  0.74821244E+04                                 9.189522                            5.815659       0.287308       2.177223                    0.998804      22.968764      57.704955       0.774852       0.366055      -1.130554      -0.004659      -0.006575      -0.005828       0.009945      -0.001982      -0.029204      -0.041303       0.001425      -0.053224      -0.057536       0.010976       0.046559             13.661713      12.655242       5.093416      -6.057497      16.255681      -8.566098      12.074217           0.001847
          236              N      11.968654       4.730729       0.000000      -0.013271      37.115694 0.34650883E+03  0.74827775E+04                                 9.189236                            5.815888       0.287447       2.177260                    0.998806      22.969561      57.707102       0.774834       0.366057      -1.130553       0.009357       0.003124      -0.000026       0.009865      -0.005304       0.000061       0.000072      -0.103745       0.033094      -0.057659       0.011031       0.046627             13.659809       4.776837       0.171053       0.000156      27.148921       0.000042       9.053667           0.002070
          237              N       8.668865      12.259577       7.041115      -0.013642      37.143539 0.34683748E+03  0.74919723E+04                                 9.194208                            5.819378       0.284423       2.175988                    0.998798      22.981843      57.754163       0.774422       0.366149      -1.130434      -0.004977      -0.006878       0.005763       0.010261      -0.002161       0.029243       0.041367       0.001564      -0.053991      -0.057791       0.011297       0.046494             13.666226      12.661264       5.092919       6.058793      16.260604       8.567171      12.076812           0.000846
          238              N       0.470672      12.861063       0.000000      -0.013271      37.115249 0.34650645E+03  0.74827060E+04                                 9.189139                            5.815857       0.287452       2.177263                    0.998806      22.969464      57.706595       0.774839       0.366056      -1.130556      -0.000175       0.009871      -0.000044       0.009873       0.028477       0.000035       0.000054       0.087361       0.033098      -0.057660       0.011033       0.046627             13.659586      24.555290       7.163629      -0.000951       7.369916      -0.000414       9.053551           0.002069
          239              N      -6.219561      -1.699698      11.138068      -0.012936      37.143531 0.34667891E+03  0.74877641E+04                                 9.195392                            5.818261       0.283880       2.175951                    0.998801      22.975301      57.736537       0.774446       0.366176      -1.130402      -0.004900      -0.001418       0.008460       0.009879      -0.023957       0.016534       0.031715      -0.014422      -0.101733      -0.057372       0.011395       0.045977             13.675112      12.666872      -7.804571      -1.383296      20.563331       6.096665       7.795133           0.001010
          240              N      -2.919639       8.162472      14.137662      -0.012470      37.104901 0.34632124E+03  0.74777276E+04                                 9.188163                            5.814601       0.286155       2.176979                    0.998800      22.961328      57.682903       0.774861       0.366094      -1.130523       0.009202      -0.001651      -0.002953       0.009804       0.002620       0.004533       0.015162      -0.076533       0.111827      -0.057170       0.010909       0.046261             13.663074       4.777457      -0.083363      -0.144452      13.576464       7.842066      22.635300           0.002102
          241              N      -6.219561      10.495737       4.096954      -0.012404      37.112989 0.34633034E+03  0.74780423E+04                                 9.190013                            5.814737       0.286229       2.177011                    0.998804      22.961747      57.686152       0.774833       0.366101      -1.130507      -0.004568       0.008077       0.002822       0.009699       0.026133      -0.012632      -0.009313       0.056082       0.111715      -0.057128       0.011019       0.046109             13.668372      12.655869       2.701213      -7.446757       5.704027      -2.478663      22.645221           0.002016
          242              N       7.914885       4.097238       7.096548      -0.012533      37.108117 0.34631547E+03  0.74775699E+04                                 9.188799                            5.814389       0.286682       2.177152                    0.998803      22.961749      57.683782       0.774908       0.366073      -1.130540       0.000093      -0.004875      -0.008354       0.009673      -0.014135      -0.024382      -0.025861       0.041784      -0.101661      -0.057160       0.010963       0.046197             13.665158      24.574887      -3.584073      -6.205058       8.630847      -0.727301       7.789739           0.002101
          243              O       5.216368       1.528816       9.400856      -0.530009      34.175732 0.50817403E+03  0.12057623E+05                                 8.448280                            6.963409       0.215927       2.117756                    0.996731      27.495360      72.041917       0.721430       0.357818      -1.138771       0.003543       0.015976       0.014718       0.022009       0.005544       0.037132      -0.012277       0.057887       0.123205      -0.053355      -0.012411       0.065765             10.087201      10.182615      -3.169547       3.451177       9.600342      -3.643694      10.478646           0.073992
          244              O       5.773807       2.882484      11.092664      -0.576787      27.293883 0.46384203E+03  0.10743858E+05                                 6.993459                            6.527831       0.608936       2.203392                    0.999619      28.501404      73.480311       0.767568       0.344508      -1.151068       0.009117       0.005091       0.017072       0.020012       0.033113      -0.077378       0.065883      -0.079665      -0.139020      -0.136393       0.042326       0.094067              7.216835       6.117209      -1.405892       0.443148       9.427519       0.059456       6.105777           0.006537
          245              O       8.061232      -3.975895      10.868378      -0.555072      31.434351 0.49987769E+03  0.11793147E+05                                 7.879897                            6.856545       0.447140       2.176938                    0.999149      27.801896      72.257830       0.736143       0.352678      -1.144732      -0.006786       0.010722      -0.005177       0.013704      -0.025354      -0.028472      -0.047042       0.001141      -0.129600      -0.081363       0.030608       0.050755              8.842338       6.261551      -1.664195      -0.162835      13.689446       1.852403       6.576018           0.048463
          246              O       6.754470      -3.082214       9.250421      -0.511358      30.247043 0.45864859E+03  0.10602904E+05                                 7.710365                            6.584419       0.379332       2.170533                    0.999259      26.890308      69.455985       0.747438       0.354475      -1.141897       0.006519       0.003378       0.012402       0.014412       0.036068      -0.008516       0.002882       0.078874       0.090240      -0.068821       0.026453       0.042368              8.814481       5.918697       0.663625       1.127468      10.812807       4.172150       9.711940           0.042573
          247              O      14.590969      -5.100062       8.833760      -0.527875      34.117941 0.50691207E+03  0.12020079E+05                                 8.436820                            6.952079       0.219990       2.119507                    0.996713      27.468949      71.947493       0.722443       0.357543      -1.139003       0.016774       0.008605      -0.014587       0.023837      -0.014217       0.024604      -0.030846      -0.052362       0.123858      -0.053968      -0.012239       0.066207             10.076751      11.649924      -2.646788       4.583710       8.113397      -2.039256      10.466931           0.006342
          248              O      15.681388      -4.123318       7.141952      -0.576393      27.346112 0.46497140E+03  0.10777139E+05                                 7.005010                            6.538018       0.606188       2.202456                    0.999610      28.511515      73.543421       0.766534       0.344744      -1.150809       0.001791       0.009249      -0.015263       0.017936       0.050496      -0.087343       0.050611       0.022069      -0.139573      -0.135583       0.041370       0.094213              7.230175       9.963365      -0.056011       0.096542       5.609382      -0.440839       6.117777           0.006489
          249              O       8.452773      -4.252807       7.366238      -0.555154      31.450131 0.50014130E+03  0.11800945E+05                                 7.882944                            6.858566       0.447118       2.176909                    0.999146      27.804127      72.268919       0.735998       0.352700      -1.144712       0.012473      -0.002822       0.005073       0.013758      -0.020053       0.034837       0.042562       0.031058      -0.129413      -0.081344       0.030605       0.050739              8.846952      13.919712       1.041180      -1.802442       6.042714      -0.464364       6.578430           0.048512
          250              O       9.730949      -5.186915       8.984195      -0.511276      30.251334 0.45870140E+03  0.10604452E+05                                 7.711441                            6.585025       0.379508       2.170665                    0.999261      26.888548      69.452965       0.747364       0.354500      -1.141875       0.001229       0.007275      -0.012444       0.014467       0.003281      -0.005471       0.007210      -0.106455       0.089939      -0.068648       0.026231       0.042417              8.816477       9.856044       2.055536      -3.559577       6.880180      -2.454220       9.713206           0.042673
          251              O      -2.227831      12.149738       3.376504      -0.529933      34.174498 0.50815094E+03  0.12056966E+05                                 8.448178                            6.963311       0.215853       2.117744                    0.996729      27.495003      72.041205       0.721424       0.357825      -1.138764       0.003251      -0.020897      -0.006308       0.022069      -0.034908       0.013758      -0.045329       0.000574      -0.048049      -0.053273      -0.012435       0.065708             10.087264      10.181191      -1.403765       4.470081       7.103825      -2.202754      12.976776           0.073987
          252              O      -1.670420      10.007769       3.050104      -0.576830      27.298286 0.46391739E+03  0.10745899E+05                                 6.994066                            6.528223       0.609087       2.203458                    0.999616      28.501091      73.477371       0.767580       0.344493      -1.151095       0.008373      -0.017473       0.004432       0.019876       0.050783      -0.067346       0.080191      -0.055159      -0.063794      -0.136498       0.042347       0.094151              7.217514       6.116907       0.319484       1.438795       6.988825       1.468299       8.546809           0.006551
          253              O       0.617087      13.631248       8.877523      -0.555127      31.448082 0.50014265E+03  0.11800875E+05                                 7.882290                            6.858512       0.447139       2.176926                    0.999148      27.802944      72.263339       0.736018       0.352693      -1.144728      -0.006903      -0.000951      -0.011729       0.013643       0.037505       0.007779       0.004304       0.089998       0.137284      -0.081475       0.030616       0.050860              8.845155       6.263511       0.974182       1.360619       9.962778       4.007859      10.309176           0.048459
          254              O      -0.689675      14.585570       7.294576      -0.511352      30.244873 0.45861206E+03  0.10601933E+05                                 7.710164                            6.584291       0.379291       2.170529                    0.999262      26.890590      69.458105       0.747417       0.354490      -1.141876       0.006386      -0.012490       0.003366       0.014426      -0.010507      -0.035423      -0.035127       0.013055      -0.107501      -0.068702       0.026305       0.042397              8.814205       5.918391      -1.307491      -0.010525      13.600470       2.562052       6.923755           0.042572
          255              O       4.753337      -8.578148      14.858112      -0.530036      34.178085 0.50820031E+03  0.12058354E+05                                 8.448565                            6.963434       0.215806       2.117691                    0.996728      27.496721      72.044851       0.721456       0.357802      -1.138789      -0.020788      -0.003852       0.006256       0.022048      -0.027286       0.047404       0.002227       0.043416      -0.047950      -0.053363      -0.012354       0.065717             10.088259       8.328897      -2.059247       3.567726       8.957092      -3.481133      12.978789           0.074020
          256              O       2.548068      -8.766591      15.184512      -0.576798      27.302880 0.46401331E+03  0.10748779E+05                                 6.995331                            6.529292       0.609379       2.203556                    0.999616      28.501273      73.482383       0.767440       0.344535      -1.151049      -0.019298       0.002127      -0.004524       0.019935       0.056829      -0.097944       0.036866      -0.020884      -0.063855      -0.136453       0.042419       0.094034              7.219008       6.692299       0.522562      -0.904648       6.415720      -1.846724       8.549006           0.006561
          257              O       5.201751      -5.402203       9.357093      -0.555075      31.440371 0.49997767E+03  0.11796045E+05                                 7.880935                            6.857246       0.447363       2.177019                    0.999147      27.801445      72.257278       0.736106       0.352679      -1.144735       0.001361      -0.006898       0.011753       0.013696       0.000895      -0.001339      -0.008687      -0.117082       0.137194      -0.081426       0.030666       0.050760              8.843794       8.938575       1.919925      -3.324787       7.285067      -2.618400      10.307740           0.048441
          258              O       6.537098      -6.316097      10.940040      -0.511444      30.255670 0.45878868E+03  0.10606968E+05                                 7.711974                            6.585489       0.379052       2.170426                    0.999261      26.892347      69.464287       0.747365       0.354482      -1.141890      -0.013940       0.001825      -0.003347       0.014452      -0.012269       0.021369       0.045188       0.003055      -0.107369      -0.068769       0.026307       0.042462              8.817135      13.574457       1.398135      -2.420886       5.951146      -0.844432       6.925801           0.042566
          259              O      -2.227831      -3.150616      12.210264      -0.533479      34.307204 0.51049667E+03  0.12127170E+05                                 8.469957                            6.979117       0.215545       2.116750                    0.996730      27.552700      72.247230       0.720610       0.357799      -1.138728       0.002683       0.003599      -0.022673       0.023113       0.028721      -0.024033      -0.034232      -0.020050      -0.118449      -0.055968      -0.010677       0.066645             10.116507      10.211157       4.589220       1.025038      13.457011       1.449796       6.681351           0.066510
          260              O      -1.670420      -2.362320      10.192056      -0.576067      27.294987 0.46391525E+03  0.10746048E+05                                 6.994250                            6.529118       0.608021       2.203263                    0.999611      28.494865      73.466708       0.767351       0.344589      -1.150992       0.008054       0.011312      -0.012354       0.018586      -0.083257       0.010267       0.014656       0.058790       0.277407      -0.135930       0.042059       0.093871              7.216580       6.116952       1.085990       0.994346       6.885350       1.406404       8.647437           0.007029
          261              O       0.617087       0.872689      16.243761      -0.551685      31.231819 0.49597807E+03  0.11676525E+05                                 7.841564                            6.826393       0.454243       2.180306                    0.999154      27.725229      71.947790       0.738420       0.352331      -1.145183      -0.006142      -0.008666      -0.007612       0.013068      -0.011549       0.036564       0.051697       0.008163      -0.103264      -0.081041       0.029460       0.051582              8.793889       6.235161       0.689505       1.516108       6.722602       2.143789      13.423904           0.044014
          262              O      -0.689675      -0.975343      16.278771      -0.507973      30.037376 0.45489854E+03  0.10493235E+05                                 7.670549                            6.554489       0.385745       2.173785                    0.999269      26.813982      69.152680       0.749751       0.354156      -1.142309       0.005638       0.007992      -0.009912       0.013925      -0.024915      -0.026978      -0.038164       0.017624      -0.089443      -0.068291       0.026956       0.041334              8.762004       5.891632       0.642731      -1.133181       6.346174      -1.602852      14.048207          -0.047761
          263              O      14.590969      10.200291       0.000000      -0.530422      34.189616 0.50848616E+03  0.12066899E+05                                 8.450160                            6.965400       0.215321       2.117372                    0.996732      27.505045      72.073222       0.721349       0.357803      -1.138782       0.014589      -0.016986       0.000034       0.022391       0.027950       0.000026       0.000082      -0.106435      -0.035627      -0.054173      -0.011876       0.066049             10.088247      11.655386       5.294683      -0.000128      11.658252      -0.000134       6.951103           0.073211
          264              O      15.681388       8.246771       0.000000      -0.575754      27.247697 0.46285907E+03  0.10715049E+05                                 6.984746                            6.520400       0.611059       2.204453                    0.999617      28.476803      73.388239       0.768121       0.344454      -1.151151       0.002416      -0.019264       0.000090       0.019415      -0.101570       0.000042       0.000010       0.109796       0.128178      -0.136820       0.042726       0.094094              7.206343       9.925057       0.102974      -0.000126       6.350737      -0.000073       5.343237           0.005313
          265              O       8.452773       8.505752       0.000000      -0.551537      31.216542 0.49570584E+03  0.11668510E+05                                 7.838695                            6.824329       0.454565       2.180448                    0.999154      27.721804      71.933877       0.738563       0.352312      -1.145199       0.012331       0.004390      -0.000040       0.013089       0.039770       0.000015       0.000068       0.106109       0.088769      -0.081100       0.029590       0.051511              8.789684      13.819940      -2.051839       0.000335       6.803150      -0.000062       5.745962          -0.052465
          266              O       9.730949      10.373999       0.000000      -0.508013      30.038250 0.45492228E+03  0.10493743E+05                                 7.670082                            6.554234       0.385617       2.173723                    0.999268      26.813818      69.148318       0.749851       0.354110      -1.142365       0.002291      -0.013650      -0.000007       0.013841      -0.006910       0.000063       0.000053      -0.094557       0.124491      -0.068529       0.027032       0.041497              8.760929       9.779057      -4.069565       0.000331      11.066510      -0.000179       5.437221           0.039882
          267              O       5.216368       7.377029       6.024352      -0.530497      34.198378 0.50863102E+03  0.12071316E+05                                 8.452020                            6.966710       0.215272       2.117336                    0.996734      27.506745      72.082942       0.721224       0.357836      -1.138744       0.003158       0.004432       0.021697       0.022369       0.029235       0.023615       0.033391      -0.020647      -0.114133      -0.054107      -0.011982       0.066089             10.090898      10.186853       4.573682      -1.018771      13.419979      -1.440686       6.665863           0.073269
          268              O       5.773807       8.165362       8.042560      -0.575653      27.232953 0.46255813E+03  0.10706326E+05                                 6.981703                            6.517857       0.610904       2.204407                    0.999621      28.474543      73.376043       0.768347       0.344409      -1.151190       0.008475       0.011839       0.013168       0.019631      -0.083841      -0.010226      -0.014533       0.059361       0.278073      -0.136661       0.042594       0.094068              7.203044       6.106161       1.082116      -0.991992       6.870911      -1.402890       8.632059           0.006321
          269              O       8.061232      11.400258       1.990855      -0.551535      31.208022 0.49553975E+03  0.11663620E+05                                 7.837098                            6.823003       0.454518       2.180444                    0.999155      27.721088      71.928925       0.738665       0.352293      -1.145215      -0.006144      -0.008698       0.007552       0.013055      -0.011531      -0.036496      -0.051622       0.008151      -0.103651      -0.081000       0.029505       0.051495              8.787992       6.231659       0.689025      -1.514189       6.718972      -2.141666      13.413345           0.043956
          270              O       6.754470       9.552224       1.955845      -0.508120      30.043636 0.45501572E+03  0.10496535E+05                                 7.671345                            6.555113       0.385477       2.173617                    0.999266      26.816839      69.160320       0.749758       0.354132      -1.142336       0.005700       0.008039       0.009781       0.013885      -0.024908       0.027105       0.038325       0.017606      -0.089554      -0.068502       0.027158       0.041344              8.762998       5.892446       0.642891       1.134152       6.346946       1.603625      14.049602          -0.047703
          271              O       4.753337      17.156576       0.000000      -0.530429      34.189819 0.50849068E+03  0.12067031E+05                                 8.450183                            6.965425       0.215319       2.117367                    0.996732      27.505200      72.073663       0.721349       0.357803      -1.138782      -0.020882       0.008089       0.000010       0.022394       0.055188       0.000088       0.000068       0.047641      -0.035642      -0.054169      -0.011881       0.066050             10.088253       8.330006       4.118941       0.000365      14.983579       0.000482       6.951174           0.073216
          272              O       2.548068      17.533468       0.000000      -0.575718      27.245183 0.46280315E+03  0.10713412E+05                                 6.984255                            6.519951       0.611193       2.204511                    0.999618      28.475721      73.383843       0.768159       0.344448      -1.151158      -0.018984      -0.004147      -0.000047       0.019431      -0.113501       0.000087       0.000056       0.042303       0.128191      -0.136820       0.042731       0.094090              7.205832       6.682762      -1.043230       0.000247       9.591776       0.000123       5.342959           0.005310
          273              O       5.201751      10.804582       0.000000      -0.551539      31.216668 0.49570825E+03  0.11668582E+05                                 7.838714                            6.824346       0.454558       2.180445                    0.999154      27.721854      71.934062       0.738562       0.352312      -1.145199       0.000027       0.013091      -0.000060       0.013091      -0.002415       0.000072       0.000032      -0.132520       0.088766      -0.081098       0.029589       0.051510              8.789698       8.872420      -3.801030       0.000039      11.750696       0.000067       5.745980          -0.052468
          274              O       6.537098      12.632401       0.000000      -0.508011      30.038127 0.45492006E+03  0.10493678E+05                                 7.670059                            6.554217       0.385622       2.173726                    0.999268      26.813760      69.148117       0.749852       0.354110      -1.142365      -0.013634      -0.002388      -0.000024       0.013842       0.024340       0.000038       0.000069       0.082230       0.124488      -0.068527       0.027031       0.041496              8.760897      13.481245      -2.760625      -0.000019       7.364225       0.000152       5.437221           0.039885
          275              O      -9.671995       1.622143      14.858112      -0.529758      34.154155 0.50778168E+03  0.12045762E+05                                 8.444228                            6.960243       0.216684       2.118118                    0.996728      27.488062      72.010762       0.721682       0.357769      -1.138832       0.003331      -0.020723       0.006153       0.021872      -0.034841      -0.013715       0.045294       0.000392      -0.047915      -0.053186      -0.012437       0.065623             10.082663      10.175755      -1.402936      -4.468716       7.100767       2.200667      12.971467           0.074097
          276              O      -9.114579      -0.519820      15.184512      -0.576897      27.312192 0.46420113E+03  0.10754287E+05                                 6.997266                            6.530839       0.608916       2.203360                    0.999616      28.504700      73.496700       0.767304       0.344559      -1.151022       0.008527      -0.017449      -0.004518       0.019940       0.050686       0.067315      -0.080073      -0.055168      -0.063740      -0.136345       0.042306       0.094039              7.221573       6.119861       0.319868      -1.440906       6.992116      -1.469821       8.552743           0.006406
          277              O      -6.827150       3.103550       9.357093      -0.553924      31.467848 0.50050252E+03  0.11811903E+05                                 7.886348                            6.861614       0.446136       2.176649                    0.999136      27.803183      72.279977       0.735724       0.352759      -1.144635      -0.007560       0.000683       0.011769       0.014005       0.037965      -0.007860      -0.005042       0.089670       0.138535      -0.081871       0.030405       0.051466              8.851280       6.263567       0.972451      -1.360563       9.977147      -4.014120      10.313127           0.041106
          278              O      -8.133891       4.057901      10.940040      -0.506206      30.171884 0.45681012E+03  0.10549179E+05                                 7.696462                            6.569215       0.380583       2.172283                    0.999242      26.820757      69.226111       0.748688       0.354260      -1.142138       0.006555      -0.009940      -0.005122       0.012961      -0.010895       0.035534       0.034931       0.011565      -0.108893      -0.068979       0.027108       0.041872              8.802852       5.904748      -1.307415       0.009951      13.590582      -2.565269       6.913226           0.008934
          279              O      -0.297387       5.427646       9.400856      -0.529827      34.161777 0.50792513E+03  0.12050136E+05                                 8.445801                            6.961544       0.216446       2.118023                    0.996730      27.489752      72.020457       0.721558       0.357802      -1.138794       0.013758       0.008613       0.014666       0.021875      -0.013844      -0.023897       0.030915      -0.051863       0.123127      -0.053253      -0.012455       0.065708             10.084275      11.655317      -2.647092      -4.584294       8.122500       2.038267      10.475009           0.074004
          280              O       0.793055       6.404422      11.092664      -0.576748      27.298953 0.46393761E+03  0.10746685E+05                                 6.994666                            6.528725       0.608541       2.203256                    0.999619      28.502430      73.486390       0.767472       0.344531      -1.151042       0.001719       0.010219       0.017120       0.020012       0.050718       0.087813      -0.050907       0.020555      -0.138786      -0.136201       0.042162       0.094039              7.218620       9.947151      -0.053165      -0.091856       5.601871       0.437760       6.106838           0.006130
          281              O      -6.435563       6.274929      10.868378      -0.550166      31.367619 0.49816974E+03  0.11742303E+05                                 7.867828                            6.843084       0.448933       2.178520                    0.999133      27.741991      72.059768       0.737178       0.352499      -1.144926       0.009956      -0.003843      -0.006923       0.012721      -0.019956      -0.034635      -0.042830       0.033032      -0.132317      -0.082036       0.030218       0.051817              8.832005      13.901192       1.042200       1.804827       6.027941       0.467055       6.566881           0.010651
          282              O      -5.157408       5.340791       9.250421      -0.510041      30.262537 0.45889410E+03  0.10610360E+05                                 7.714081                            6.587095       0.377917       2.170301                    0.999244      26.884961      69.455720       0.747105       0.354574      -1.141779      -0.000556       0.007253       0.012388       0.014366       0.003533       0.006036      -0.006785      -0.106339       0.090558      -0.068777       0.026797       0.041980              8.820378       9.864970       2.057179       3.562977       6.880738       2.455456       9.715426           0.036578
          283              O      -9.671995      12.056514       8.833760      -0.532862      34.265387 0.50969045E+03  0.12102842E+05                                 8.462456                            6.972884       0.217008       2.117527                    0.996725      27.534949      72.177615       0.721067       0.357725      -1.138824       0.003142       0.017013      -0.014409       0.022515       0.006169      -0.036815       0.012638       0.060444       0.125373      -0.055147      -0.011097       0.066244             10.108469      10.201823      -3.182242      -3.460133       9.626616       3.655669      10.496968           0.067262
          284              O      -9.114579      13.410150       7.141952      -0.577261      27.369903 0.46548547E+03  0.10792079E+05                                 7.009219                            6.541717       0.605885       2.202152                    0.999609      28.525298      73.590269       0.766299       0.344753      -1.150797       0.008849       0.004555      -0.016234       0.019042       0.032802       0.076781      -0.065483      -0.079791      -0.138288      -0.135491       0.041740       0.093751              7.234452       6.130993      -1.411923      -0.446031       9.452323      -0.057809       6.120042           0.007121
          285              O      -6.827150       6.551775       7.366238      -0.554025      31.478197 0.50068178E+03  0.11817280E+05                                 7.888451                            6.863056       0.445868       2.176525                    0.999135      27.806335      72.293463       0.735607       0.352781      -1.144608      -0.007441       0.009976       0.006553       0.014065      -0.025706       0.028882       0.046823      -0.000379      -0.131574      -0.081802       0.030352       0.051450              8.854411       6.265127      -1.665186       0.161963      13.712088      -1.862222       6.586018           0.041171
          286              O      -8.133891       7.445487       8.984195      -0.506072      30.167845 0.45673011E+03  0.10546865E+05                                 7.695885                            6.568731       0.380895       2.172456                    0.999242      26.817633      69.216433       0.748700       0.354270      -1.142131       0.006623       0.000718      -0.011095       0.012941       0.036251       0.008304      -0.003549       0.078126       0.091128      -0.068887       0.027053       0.041834              8.802160       5.904251       0.662297      -1.127083      10.804456      -4.173434       9.697774           0.008962
          287              O      12.197501       1.949447       3.376504      -0.529758      34.160692 0.50790544E+03  0.12049580E+05                                 8.445715                            6.961465       0.216370       2.118007                    0.996729      27.489543      72.020175       0.721552       0.357808      -1.138787      -0.020680      -0.003845      -0.006229       0.021938      -0.027296      -0.047244      -0.002101       0.043481      -0.048031      -0.053167      -0.012484       0.065652             10.084334       8.325005      -2.058001      -3.564744       8.954490       3.479926      12.973508           0.074005
          288              O       9.992228       1.760998       3.050104      -0.576753      27.300585 0.46395138E+03  0.10746920E+05                                 6.994720                            6.528613       0.608826       2.203380                    0.999616      28.500997      73.478743       0.767527       0.344509      -1.151078      -0.019272       0.002138       0.004444       0.019893       0.056752       0.097981      -0.036634      -0.020826      -0.063623      -0.136307       0.042187       0.094120              7.218719       6.691937       0.522765       0.905453       6.415491       1.847034       8.548730           0.006143
          289              O      12.645988       5.125496       8.877523      -0.550225      31.381081 0.49842916E+03  0.11749851E+05                                 7.870137                            6.844984       0.448927       2.178504                    0.999133      27.743038      72.064969       0.737063       0.352511      -1.144925       0.004113      -0.006016      -0.010348       0.012656       0.001386       0.002338       0.009383      -0.117746       0.139308      -0.082146       0.030225       0.051922              8.834709       8.934669       1.921686       3.327802       7.272698       2.619914      10.296759           0.010649
          290              O      13.981315       4.211571       7.294576      -0.510033      30.260360 0.45885773E+03  0.10609396E+05                                 7.713885                            6.586976       0.377876       2.170298                    0.999248      26.885206      69.457803       0.747082       0.354589      -1.141757      -0.013364       0.002598       0.004635       0.014381      -0.012087      -0.020976      -0.045028       0.003997      -0.108254      -0.068655       0.026648       0.042007              8.820104      13.577872       1.400878       2.425521       5.952306       0.847544       6.930133           0.036581
          291              O      -3.876451      10.964392       0.000000      -0.906052      54.313075 0.97535481E+03  0.27494855E+05                                11.894001                            9.907433      -0.560439       1.780189                    0.997780      35.345103     104.066456       0.575740       0.377390      -1.113275      -0.013856       0.039012       0.000039       0.041400      -0.044550       0.000119       0.000157      -0.110610      -0.141534      -0.047509      -0.047096       0.094605             15.462185      18.088037       3.718612      -0.001573       8.885773      -0.000767      19.412744           0.135920
          292              O      -5.526365      15.631112       0.000000      -0.597957      34.437046 0.59777243E+03  0.14753378E+05                                 8.530167                            7.665892       0.286390       2.099626                    0.997918      29.548689      78.650952       0.673178       0.368656      -1.131674      -0.044829       0.127062      -0.000022       0.134738      -0.075159      -0.000046      -0.000009      -0.186260      -0.237569      -0.080082      -0.079187       0.159270              8.804340       7.115019      -2.387725      -0.000085      13.026363      -0.000203       6.271638           0.159869
          293              O      11.629478       0.000000       0.000000      -0.906042      54.312215 0.97533491E+03  0.27494147E+05                                11.893879                            9.907330      -0.560437       1.780194                    0.997779      35.344762     104.065088       0.575743       0.377390      -1.113275       0.041398      -0.000064       0.000028       0.041398       0.000116       0.000120       0.000171       0.142034      -0.141525      -0.047516      -0.047089       0.094604             15.462082       7.570925       0.000215       0.000851      19.402603       0.000265      19.412717           0.135922
          294              O      16.579276       0.000000       0.000000      -0.598039      34.441489 0.59786361E+03  0.14756203E+05                                 8.530931                            7.666499       0.286287       2.099569                    0.997918      29.550321      78.657040       0.673148       0.368658      -1.131672       0.134748       0.000065       0.000086       0.134748       0.000063       0.000071       0.000034       0.239357      -0.237735      -0.080057      -0.079244       0.159301              8.805161      13.871819       0.000534       0.000228       6.271543       0.000034       6.272119           0.159810
          295              O       3.567785       5.045589       8.739122      -0.906049      54.259431 0.97434403E+03  0.27460203E+05                                11.885293                            9.901331      -0.560254       1.780267                    0.997779      35.344324     104.064368       0.575982       0.377317      -1.113290      -0.013786      -0.019512      -0.033869       0.041447       0.022389       0.038779       0.054832      -0.015809       0.142311      -0.047491      -0.047461       0.094952             15.448811      18.078474      -1.859665      -3.216308      16.761079      -4.548065      11.506881           0.135914
          296              O       1.917817       2.712191       4.697602      -0.598076      34.474088 0.59854969E+03  0.14777903E+05                                 8.538175                            7.672471       0.286118       2.099500                    0.997916      29.555625      78.693072       0.672654       0.368809      -1.131515      -0.045020      -0.063608      -0.109946       0.134762       0.037328       0.065277       0.092294      -0.026363       0.238606      -0.080189      -0.079355       0.159544              8.812899       7.122368       1.195913       2.071225       7.967687       2.929047      11.348642           0.159811
          297              O      -3.876451      -5.482106       9.495494      -0.893249      53.865186 0.96559699E+03  0.27155939E+05                                11.831000                            9.857611      -0.561643       1.781276                    0.997755      35.198066     103.567829       0.577110       0.377380      -1.113099      -0.011593      -0.017751       0.030875       0.037453       0.019834      -0.034086      -0.055225      -0.009490       0.137626      -0.050005      -0.040805       0.090810             15.375945      18.006647      -1.853722       3.203085      16.668344       4.512783      11.452845           0.100143
          298              O      -5.526365      -7.815428      13.537014      -0.596685      34.421541 0.59742502E+03  0.14742847E+05                                 8.528543                            7.664303       0.284751       2.099203                    0.997919      29.538207      78.621089       0.673155       0.368717      -1.131613      -0.045020      -0.063705       0.110079       0.134917       0.037293      -0.065322      -0.091625      -0.026267       0.236948      -0.079790      -0.078971       0.158761              8.803044       7.114253       1.193849      -2.067886       7.959372      -2.925080      11.335506           0.160210
          299              O      16.093517      13.050983       0.000000      -0.770278      40.483035 0.80855170E+03  0.21545137E+05                                 9.475867                            8.952365       0.012934       1.982481                    0.998475      32.614334      90.537249       0.618394       0.371706      -1.128065      -0.108621      -0.021094       0.000057       0.110650       0.069248       0.000007       0.000113       0.063212      -0.283683      -0.094561      -0.028839       0.123401              9.870750      10.945590       3.389131      -0.000335      11.311483      -0.000426       7.355176           0.047481
          300              O       6.940154      19.523415       0.000000      -0.770269      40.482512 0.80853616E+03  0.21544618E+05                                 9.475797                            8.952286       0.012952       1.982491                    0.998475      32.614014      90.536121       0.618396       0.371706      -1.128064       0.016322      -0.109440       0.000067       0.110651       0.033989       0.000113       0.000027      -0.136199      -0.283706      -0.094569      -0.028826       0.123395              9.870680       9.140471       2.750884       0.000115      13.116402      -0.000098       7.355169           0.047482
          301              O       3.371683       4.768260       5.605321      -0.770415      40.488905 0.80867515E+03  0.21549056E+05                                 9.476276                            8.952592       0.012856       1.982397                    0.998475      32.617654      90.545126       0.618440       0.371668      -1.128104       0.046146       0.065256      -0.076513       0.110644       0.092743      -0.030481      -0.043116      -0.065585      -0.021734      -0.094748      -0.028595       0.123343              9.871278       9.699096       3.314733      -0.552304      12.042328      -0.781094       7.872410           0.047456
          302              O      -4.072511      -5.759377      12.629295      -0.767035      40.363222 0.80552674E+03  0.21444743E+05                                 9.458348                            8.936618       0.011641       1.982830                    0.998466      32.560066      90.349255       0.618825       0.371790      -1.127984       0.046174       0.065358       0.075506       0.110022       0.093198       0.030441       0.042839      -0.066154      -0.018804      -0.095760      -0.027577       0.123337              9.852243       9.679884       3.306907       0.550905      12.017352       0.777920       7.859493           0.049458
          303              O       1.205129       4.002277       6.932072      -0.769689      40.424987 0.80703129E+03  0.21493741E+05                                 9.465220                            8.942531       0.014248       1.983084                    0.998477      32.595377      90.451194       0.618903       0.371588      -1.128194      -0.108988       0.010550       0.018145       0.110991      -0.034450      -0.059644       0.047978       0.146640      -0.035823      -0.095048      -0.028327       0.123375              9.859714      10.935450      -1.692690      -2.931634       8.334444       1.711195      10.309247           0.047756
          304              O      14.384291       0.766008       1.326751      -0.769658      40.419195 0.80690993E+03  0.21490065E+05                                 9.464821                            8.942241       0.014028       1.983035                    0.998476      32.595399      90.455333       0.618863       0.371620      -1.128151       0.016516       0.054715       0.095153       0.110998      -0.016834      -0.029062       0.091212       0.021776       0.189211      -0.095042      -0.028472       0.123514              9.859346       9.128508      -1.372735      -2.378425       8.784828       2.492629      11.664703           0.047775
          305              O     -11.516648      12.998030      11.302544      -0.766257      40.308459 0.80410407E+03  0.21396768E+05                                 9.448965                            8.928026       0.013062       1.983537                    0.998467      32.537112      90.255403       0.619213       0.371732      -1.128062       0.046350      -0.098429      -0.018692       0.110390      -0.073042      -0.065467       0.039663      -0.071861      -0.034386      -0.095963      -0.027364       0.123327              9.842569       9.670489      -2.129722      -2.585231       9.566022       2.186963      10.291196           0.049809
          306              O     -11.516648       3.289435      16.907865      -0.769627      40.429413 0.80715935E+03  0.21498304E+05                                 9.466671                            8.943886       0.014027       1.983039                    0.998476      32.595253      90.457393       0.618781       0.371642      -1.128138       0.046139       0.033850      -0.095137       0.111021      -0.019882      -0.095639      -0.002836       0.004218       0.189211      -0.094933      -0.028551       0.123484              9.861419       9.687859      -1.175951      -3.143992       8.229235       1.411635      11.667162           0.047791
          307              O      16.093517      -6.525385      11.302544      -0.764153      40.251272 0.80271228E+03  0.21351078E+05                                 9.441028                            8.921058       0.010250       1.983173                    0.998447      32.505777      90.158401       0.619359       0.371795      -1.127982      -0.107484       0.011737      -0.020090       0.109974      -0.034480       0.059713      -0.049201       0.147473      -0.033321      -0.096523      -0.027350       0.123874              9.833344      10.900340      -1.687280       2.921685       8.313061      -1.710886      10.286631           0.049552
          308              O       6.940154      -9.761548      16.907865      -0.769875      40.455025 0.80780519E+03  0.21520046E+05                                 9.471162                            8.947881       0.013367       1.982737                    0.998475      32.603740      90.493757       0.618592       0.371676      -1.128099       0.016460       0.054727      -0.095047       0.110905      -0.016828       0.029282      -0.091064       0.021643       0.189146      -0.094861      -0.028614       0.123475              9.866226       9.135595      -1.374113       2.381163       8.790549      -2.494448      11.672534           0.047748
          309              O      -4.072511      13.816991       1.326751      -0.769778      40.432884 0.80725957E+03  0.21501842E+05                                 9.467235                            8.944419       0.013659       1.982868                    0.998476      32.599971      90.475081       0.618759       0.371640      -1.128128       0.046075       0.033765       0.095096       0.110933      -0.019931       0.095672       0.002954       0.004289       0.189154      -0.094995      -0.028511       0.123506              9.861878       9.688279      -1.176400       3.143473       8.230129      -1.412771      11.667228           0.047794
          310              O       3.371683       2.470286       6.932072      -0.769797      40.437966 0.80736066E+03  0.21504840E+05                                 9.467527                            8.944597       0.013899       1.982928                    0.998476      32.599591      90.469610       0.618803       0.371608      -1.128172       0.046264      -0.099169       0.018157       0.110926      -0.072856       0.065115      -0.040265      -0.070665      -0.035764      -0.095008      -0.028354       0.123362              9.862137       9.690249      -2.134128       2.591548       9.583948      -2.193951      10.312215           0.047784

******************************************************
Auxiliary information for the entire system
The total spin magnetic moment of the unit cell is   14.801041
The total net atomic charge of the unit cell is   -0.000007
Accuracy of reproducing the electrostatic potential in the unit cell:
  The inner radius (bohr) =    5.0000
  The outer radius (bohr) =   12.0000
  Valid grid points have density less than (e/(bohr^3)) =    0.0001
  The number of valid grid points were=      1237161
  The rms potential error without charges in kcal/mol is=     17.14528
  The rms potential error with partial charges in kcal/mol is=      1.23193
  The RRMSE value at monopole order=      0.07185
  The rms potential error with partial charges and cloud penetration in kcal/mol is=      1.24125
  The RRMSE value at monopole order with cloud penetration is=      0.07240
  The rms potential error with partial charges and atomic dipoles in kcal/mol is=      0.40191
  The RRMSE value at dipole order=      0.02344
  The rms potential error with partial charges, atomic dipoles and cloud penetration in kcal/mol is=      0.38961
  The RRMSE value at dipole order with cloud penetration=      0.02272

******************************************************
The electron densities and ab initio electrostatic potential were computed in VASP using the PBE functional and
projector augmented wave method. See the main text of the journal article for a description of computational details.
The atomic charges, dipoles, and quadrupoles were computed with the DDEC6 method as described in
(a) T. A. Manz and N. Gabaldon Limas, RSC Adv. 6 (2016) 47771-47801 DOI: 10.1039/c6ra04656h
(b) N. Gabaldon Limas and T. A. Manz, RSC Adv. 8 (2018) 2678-2707 DOI: 10.1039/c7ra11829e.
For each atom in the material, the electron cloud parameters were fit to the spherically averaged atom-in-material
electron density using radial positions for which this density was between 10^-4 and 10^-2 electrons per cubic bohr.
The polarizabilities, dispersion coefficients, and quantum Drude oscillator (QDO) parameters were fit using the MCLF method.
The magnetic structure of the system was optimized in VASP from the default ferromagnetic initial guess using spin polarization.
The atomic spin moments (ASMs) were computed on this optimized magnetic structure using the DDEC6 partition as inputs
to the method of T. A. Manz and D. S. Sholl, J. Chem. Theory Comput. 7 (2011) 4146-4164 DOI: 10.1021/ct200539n.
The RMSE and RRMSE were computed using a uniform grid with Ewald summation.
