# Supplementary material for: A collection of forcefield precursors for metal–organic frameworks
Source: RSC Adv. 2019 Nov 13;9(63):36492–507. doi: 10.1039/c9ra07327b (PMC9075174; doi:10.1039/c9ra07327b)
Supplement: RA-009-C9RA07327B-s4677 [file RA-009-C9RA07327B-s4677.xyz]

  351
jmolscript: load "" {1 1 1} spacegroup "x,y,z" unitcell [{     16.990600     0.000000     0.000000 }, {     -5.663394    18.600735     0.000000 }, {      5.663524     9.300285    16.108710 }]
Cu    -0.216384    14.245993     6.115027     0.909932
Cu     2.258788    12.912310     8.052261     0.887483
Cu    14.163632    16.475296     5.103723     1.081570
Cu     5.447126     7.473121     0.713777     0.910861
Cu     7.922333     9.817649     0.900155     0.887125
Cu     8.500036    14.782948    15.397510     1.082343
Cu    11.110607     6.181907     9.279906     0.911382
Cu    13.585801     5.171061     7.156294     0.888333
Cu     2.836594    24.543796    11.716187     1.082153
Cu    17.207114    13.655027     9.993683     0.909942
Cu    14.731942    14.988710     8.056449     0.887489
Cu     2.827098    11.425724    11.004987     1.081572
Cu    11.543604    20.427899    15.394933     0.910911
Cu     9.068397    18.083371    15.208555     0.887085
Cu     8.490694    13.118072     0.711200     1.082303
Cu     5.880123    21.719113     6.828804     0.911384
Cu     3.404929    22.729959     8.952416     0.888335
Cu    14.154136     3.357224     4.392523     1.082152
H      8.000992    17.909702     3.120257     0.149613
H      5.610388    14.631320     3.527807     0.141362
H      4.784660    18.032454     5.620329     0.139266
H      1.043327    16.673677     4.197930     0.196880
H      2.368598    16.617880     3.302286     0.176794
H      2.261559    17.664165     4.508828     0.178138
H      4.895066    14.226738     6.586852     0.132012
H      0.236200     5.800626     2.630552     0.148635
H      1.862227     9.528212     2.914066     0.141328
H     16.419748     8.119191     5.876457     0.135729
H     15.274620    12.164859     4.188265     0.184317
H     15.279705    10.566126     4.196319     0.182385
H     -0.837567    11.361313     3.118646     0.183628
H      2.261492     9.991351     6.551412     0.126953
H     19.327958    12.348020    15.147020     0.150427
H     11.273859     5.039861     1.673695     0.140732
H     16.111660    14.451770    13.790667     0.139068
H     12.370317    13.899319    15.678607     0.197268
H      8.032051     3.851282     0.066046     0.176497
H     13.588546    13.673325    14.665370     0.177774
H     10.558582     7.891359     0.494537     0.131889
H      5.899720     8.678123     9.769933     0.148534
H      7.525725     7.059876     6.399990     0.140593
H      5.092696    10.329887     6.139029     0.137075
H      3.947517     6.845053     3.479481     0.184117
H      3.952613     7.651387     4.859998     0.182569
H      4.825921     6.320506     4.710187     0.183139
H      7.925036     9.978343     4.180210     0.126783
H     13.664530    25.544318    13.950143     0.149671
H     16.937371     8.229839    10.907208     0.140522
H     10.448198    23.317816    12.806424     0.139459
H      6.706885    25.229044    12.340883     0.197098
H     13.695549     7.431858    12.740379     0.176495
H      7.925101    24.464550    13.043222     0.178600
H     16.222058     5.782922     9.027321     0.131925
H     11.563318    13.422271     3.708225     0.149341
H     13.189288    11.312932     6.794654     0.141627
H     10.756233     9.451943     4.093223     0.136829
H      9.611041     8.891108     8.440964     0.183871
H      9.616151     9.683507     7.052393     0.181749
H     10.489466    10.219201     8.279877     0.182993
H     13.588549     7.931326     5.377087     0.126643
H      8.989738     9.991318    12.988453     0.149611
H     11.380342    13.269700    12.580903     0.141381
H     12.206070     9.868566    10.488381     0.139265
H     15.947403    11.227343    11.910780     0.196879
H     14.622132    11.283140    12.806424     0.176798
H     14.729171    10.236855    11.599882     0.178135
H     12.095664    13.674282     9.521858     0.132010
H     16.754530    22.100394    13.478158     0.148634
H     15.128503    18.372808    13.194644     0.141337
H      0.570982    19.781829    10.232253     0.135726
H      1.716110    15.736161    11.920445     0.184313
H      1.711025    17.334894    11.912391     0.182380
H     17.828297    16.539707    12.990064     0.183632
H     14.729238    17.909669     9.557298     0.126946
H     -2.337228    15.553000     0.961690     0.150430
H      5.716871    22.861159    14.435015     0.140735
H      0.879070    13.449250     2.318043     0.139053
H      4.620413    14.001701     0.430103     0.197277
H      8.958679    24.049738    16.042664     0.176511
H      3.402184    14.227695     1.443340     0.177756
H      6.432148    20.009661    15.614173     0.131893
H     11.091010    19.222897     6.338777     0.148535
H      9.465005    20.841144     9.708720     0.140594
H     11.898034    17.571133     9.969681     0.137094
H     13.043213    21.055967    12.629229     0.184121
H     13.038117    20.249633    11.248712     0.182573
H     12.164809    21.580514    11.398523     0.183138
H      9.065694    17.922677    11.928500     0.126784
H      3.326200     2.356702     2.158567     0.149670
H      0.053359    19.671181     5.201502     0.140522
H      6.542532     4.583204     3.302286     0.139459
H     10.283845     2.671976     3.767827     0.197099
H      3.295181    20.469162     3.368331     0.176496
H      9.065629     3.436470     3.065488     0.178603
H      0.768672    22.118098     7.081389     0.131925
H      5.427412    14.478749    12.400485     0.149339
H      3.801442    16.588088     9.314056     0.141625
H      6.234497    18.449077    12.015487     0.136827
H      7.379689    19.009912     7.667746     0.183872
H      7.374579    18.217513     9.056317     0.181752
H      6.501264    17.681819     7.828833     0.182994
H      3.402181    19.969694    10.731623     0.126645
C      6.794664    19.599663     4.807644     0.600165
C      6.434455    18.185916     4.411209    -0.006702
C      7.246605    17.485324     3.510893    -0.107510
C      6.944164    16.153885     3.188719     0.018038
C      5.832971    15.526107     3.756390    -0.192196
C      5.058200    16.241487     4.664599     0.167828
C      5.333456    17.564555     5.002238    -0.198789
C      7.858257    15.370427     2.252803     0.556396
C      2.018588    16.763798     4.206467    -0.538321
C      2.606451    15.750704     5.139323     0.374264
C      4.074424    14.576620     6.258556     0.115787
C     15.755402     5.736163     4.882389     0.597526
C     16.686498     6.796128     4.335498     0.000962
C      0.351740     6.613382     3.109142    -0.102772
C      1.174605     7.619778     2.584481    -0.002907
C      1.318521     8.835425     3.266363    -0.176204
C      0.646198     9.000036     4.479027     0.177088
C     16.844516     7.991966     5.034938    -0.186752
C      1.916929     7.399087     1.282092     0.587023
C     -1.167189    11.367167     4.040226    -0.534796
C     -0.015231    11.376091     4.980008     0.390228
C      1.600563    10.574486     6.193155     0.139790
C     18.121642    12.964368    12.839769     0.601586
C     17.761437    13.327912    14.262330    -0.007144
C     18.573579    12.898508    15.319222    -0.108268
C     12.607619     3.984926     0.524661     0.017826
C     11.496438     4.790429     0.784494    -0.192673
C     16.385199    14.519560    15.819559     0.167433
C     16.660451    14.150435    14.504927    -0.197768
C     13.521704     3.566124     1.671118     0.558683
C     13.345577    13.861653    15.596292    -0.537940
C     13.933460    15.176072    16.007225     0.372274
C      9.737933     7.432108     0.355680     0.115540
C      4.428354    10.660502     8.699831     0.596078
C      5.359434     9.656902     8.055322     0.003446
C      6.015261     8.686219     8.826768    -0.103175
C      6.838111     7.728656     8.217536    -0.003489
C      6.982028     7.711365     6.823811    -0.175531
C      6.309721     8.679258     6.074917     0.175950
C      5.517454     9.664722     6.669972    -0.188864
C      7.580419     6.711099     9.059861     0.588654
C      4.496312     7.115689     4.244323    -0.534604
C      5.648283     7.925103     3.766700     0.391282
C      7.264099     9.376518     3.854331     0.139607
C     12.458177    23.238010    14.570006     0.599365
C     12.097989    24.288212    13.543881    -0.007158
C     12.910149    25.418208    13.387305    -0.107832
C     18.271122     7.762209    12.395330     0.018919
C     17.159940     7.584483    11.567826    -0.192709
C     10.721765    25.040993    11.733262     0.167762
C     10.997001    24.087050    12.710255    -0.198846
C     19.185227     8.964469    12.184789     0.556888
C      7.682144    25.176589    12.414661    -0.538470
C      8.270023    24.875264    11.070872     0.372732
C     15.401410     5.892292     9.494474     0.114980
C     10.091924    11.504356     2.526490     0.597571
C     11.023002    11.447989     3.717890     0.003282
C     11.678846    12.601419     4.172800    -0.104421
C     12.501695    12.552586     5.306692    -0.002161
C     12.645593    11.354230     6.018536    -0.176841
C     11.973269    10.221726     5.554766     0.176361
C     11.181003    10.244332     4.403799    -0.188776
C     13.244021    13.790834     5.766757     0.585109
C     10.159845     9.418163     7.824162    -0.532432
C     11.311803     8.599826     7.362003     0.389697
C     12.927611     7.950016     6.061224     0.139899
C     10.196066     8.301357    11.301066     0.600165
C     10.556275     9.715104    11.697501    -0.006707
C      9.744125    10.415696    12.597817    -0.107514
C     10.046566    11.747135    12.919991     0.018020
C     11.157759    12.374913    12.352320    -0.192169
C     11.932530    11.659533    11.444111     0.167834
C     11.657274    10.336465    11.106472    -0.198787
C      9.132473    12.530593    13.855907     0.556393
C     14.972142    11.137222    11.902243    -0.538322
C     14.384279    12.150316    10.969387     0.374275
C     12.916306    13.324400     9.850154     0.115806
C      1.235328    22.164857    11.226321     0.597531
C      0.304232    21.104892    11.773212     0.000950
C     16.638990    21.287638    12.999568    -0.102777
C     15.816125    20.281242    13.524229    -0.002913
C     15.672209    19.065595    12.842347    -0.176196
C     16.344532    18.900984    11.629683     0.177091
C      0.146214    19.909054    11.073772    -0.186761
C     15.073801    20.501933    14.826618     0.587022
C     18.157919    16.533853    12.068484    -0.534798
C     17.005961    16.524929    11.128702     0.390241
C     15.390167    17.326534     9.915555     0.139789
C     -1.130912    14.936652     3.268941     0.601587
C     -0.770707    14.573108     1.846380    -0.007139
C     -1.582849    15.002512     0.789488    -0.108264
C      4.383111    23.916094    15.584049     0.017833
C      5.494292    23.110591    15.324216    -0.192667
C      0.605531    13.381460     0.289151     0.167432
C      0.330279    13.750585     1.603783    -0.197786
C      3.469026    24.334896    14.437592     0.558681
C      3.645153    14.039367     0.512418    -0.537929
C      3.057270    12.724948     0.101485     0.372246
C      7.252797    20.468912    15.753030     0.115535
C     12.562376    17.240518     7.408879     0.596078
C     11.631296    18.244118     8.053388     0.003444
C     10.975469    19.214801     7.281942    -0.103178
C     10.152619    20.172364     7.891174    -0.003490
C     10.008702    20.189655     9.284899    -0.175534
C     10.681009    19.221762    10.033793     0.175956
C     11.473276    18.236298     9.438738    -0.188857
C      9.410311    21.189921     7.048849     0.588651
C     12.494418    20.785331    11.864387    -0.534603
C     11.342447    19.975917    12.342010     0.391297
C      9.726631    18.524502    12.254379     0.139624
C      4.532553     4.663010     1.538704     0.599370
C      4.892741     3.612808     2.564829    -0.007158
C      4.080581     2.482812     2.721405    -0.107832
C     -1.280392    20.138811     3.713380     0.018920
C     -0.169210    20.316537     4.540884    -0.192706
C      6.268965     2.860027     4.375448     0.167763
C      5.993729     3.813970     3.398455    -0.198842
C     -2.194497    18.936551     3.923921     0.556890
C      9.308586     2.724431     3.694049    -0.538470
C      8.720707     3.025756     5.037838     0.372731
C      1.589320    22.008728     6.614236     0.114980
C      6.898806    16.396664    13.582220     0.597580
C      5.967728    16.453031    12.390820     0.003279
C      5.311884    15.299601    11.935910    -0.104418
C      4.489035    15.348434    10.802018    -0.002159
C      4.345137    16.546790    10.090174    -0.176839
C      5.017461    17.679294    10.553944     0.176360
C      5.809727    17.656688    11.704911    -0.188774
C      3.746709    14.110186    10.341953     0.585109
C      6.830885    18.482857     8.284548    -0.532433
C      5.678927    19.301194     8.746707     0.389697
C      4.063119    19.951004    10.047486     0.139901
N      2.881849    14.193815     6.631956    -0.167071
N      1.938540    14.918410     5.929133    -0.266785
N      3.949046    15.561255     5.320546    -0.075484
N      0.357206    12.307984     5.825393    -0.238936
N      1.374256    11.792646     6.605538    -0.154501
N      0.756473    10.261441     5.181528    -0.076956
N      8.545366     7.946882     0.500498    -0.167188
N      7.602042     6.975926     0.224394    -0.266957
N      9.612535     6.127454    -0.028029    -0.071862
N      6.020725     8.191286     2.536961    -0.239179
N      7.037789     9.124577     2.593180    -0.154579
N      6.419997     8.656944     4.631254    -0.075854
N     14.208841     5.760323     8.976256    -0.166045
N     13.265520     6.006684     9.955183    -0.268644
N     15.276015     6.212311    10.816193    -0.071674
N     11.684227     7.401751     7.746356    -0.238989
N     12.701285     6.983797     6.909992    -0.155169
N     12.083525     8.982635     6.295928    -0.075799
N     14.108881    13.707205     9.476754    -0.167066
N     15.052190    12.982610    10.179577    -0.266787
N     13.041684    12.339765    10.788164    -0.075479
N     16.633524    15.593036    10.283317    -0.238928
N     15.616474    16.108374     9.503172    -0.154512
N     16.234257    17.639579    10.927182    -0.076944
N      8.445364    19.954138    15.608212    -0.167185
N      9.388688    20.925094    15.884316    -0.266970
N      1.714671    12.473281     0.028029    -0.071884
N     10.970005    19.709734    13.571749    -0.239194
N      9.952941    18.776443    13.515530    -0.154567
N     10.570733    19.244076    11.477456    -0.075869
N      2.781889    22.140697     7.132454    -0.166046
N      3.725210    21.894336     6.153527    -0.268643
N      7.378109     3.087974     5.292517    -0.071675
N      5.306503    20.499269     8.362354    -0.238989
N      4.289445    20.917223     9.198718    -0.155171
N      4.907205    18.918385     9.812782    -0.075799
N      7.317955    21.559122    11.777078     0.668257
N      1.654416    18.020353     7.658081     0.668707
N     12.981444    16.222566    12.782261     0.668469
N      9.672775     6.341898     4.331632     0.668260
N     15.336314     9.880667     8.450629     0.668713
N      4.009286    11.678454     3.326449     0.668389
O     -1.294937    15.831610     6.555601    -0.647668
O      6.120816    20.088206     5.758864    -0.559085
O      7.721848    20.151829     4.177955    -0.507829
O      7.468994    14.194397     1.996514    -0.514356
O      8.894689    15.881856     1.838648    -0.476851
O     15.370051     5.856689     6.073145    -0.581754
O     15.425782     4.818779     4.071476    -0.521615
O      2.736564     8.303642     0.941232    -0.565132
O      1.678546     6.327967     0.657558    -0.526713
O     10.032091    16.362152    15.229013    -0.647901
O     17.447803    13.543878    11.941065    -0.559692
O     19.048813    12.142960    12.676427    -0.508683
O     13.132447     3.932181     2.817736    -0.515054
O     14.558128     2.951743     1.435286    -0.478015
O      4.043018    11.631464     8.000069    -0.581557
O      4.098729    10.416919     9.899769    -0.520951
O      8.400043     5.963631     8.446924    -0.566244
O      7.342034     6.705791    10.299748    -0.527543
O      4.368635    23.608278    10.432806    -0.648503
O     11.784322    22.169956    14.517492    -0.558953
O     13.385352    23.507251    15.363038    -0.507489
O     18.795982     9.774442    11.294461    -0.514307
O     20.221651     9.067421    12.834776    -0.477018
O      9.706571    10.412867     2.035497    -0.582137
O      9.762317    12.665323     2.137465    -0.521903
O     14.063642    13.633746     6.720554    -0.564499
O     13.005654    14.867262     5.151404    -0.526006
O     18.285667    12.069410     9.553109    -0.647688
O     10.869914     7.812814    10.349846    -0.559085
O      9.268882     7.749191    11.930755    -0.507832
O      9.521736    13.706623    14.112196    -0.514282
O      8.096041    12.019164    14.270062    -0.476799
O      1.620679    22.044331    10.035565    -0.581756
O      1.564948    23.082241    12.037234    -0.521613
O     14.254166    19.597378    15.167478    -0.565095
O     15.312184    21.573053    15.451152    -0.526749
O      6.958639    11.538868     0.879697    -0.648119
O     -0.457073    14.357142     4.167645    -0.559709
O     -2.058083    15.758060     3.432283    -0.508675
O      3.858283    23.968839    13.290974    -0.515053
O      2.432602    24.949277    14.673424    -0.478003
O     12.947712    16.269556     8.108641    -0.581547
O     12.892001    17.484101     6.208941    -0.520945
O      8.590687    21.937389     7.661786    -0.566239
O      9.648696    21.195229     5.808962    -0.527546
O     12.622095     4.292742     5.675904    -0.648506
O      5.206408     5.731064     1.591218    -0.558939
O      3.605378     4.393769     0.745672    -0.507507
O     -1.805252    18.126578     4.814249    -0.514310
O     -3.230921    18.833599     3.273934    -0.477023
O      7.284159    17.488153    14.073213    -0.582145
O      7.228413    15.235697    13.971245    -0.521912
O      2.927088    14.267274     9.388156    -0.564498
O      3.985076    13.033758    10.957306    -0.526011
O      0.000065    13.950510     8.054355    -0.740745
O      5.663603     9.300368     0.000000    -0.740466
O     11.327062     4.650142     8.054355    -0.741828
O      8.554873    21.919045    11.857621    -0.420829
O      6.252647    22.147833    12.174641    -0.361671
O      7.307755    20.437500    11.171390    -0.409154
O      2.891332    17.910145     7.306105    -0.421193
O      0.589109    18.070299     6.949459    -0.361931
O      1.644215    18.056618     8.932280    -0.409111
O     14.218356    15.972849    13.053693    -0.420844
O     11.916127    15.583908    13.093321    -0.362431
O     12.971261    17.307922    12.113750    -0.409409
O      8.435857     5.981975     4.251089    -0.420814
O     10.738083     5.753187     3.934069    -0.361665
O      9.682975     7.463520     4.937320    -0.409162
O     14.099398     9.990875     8.802605    -0.421191
O     16.401621     9.830721     9.159251    -0.361931
O     15.346515     9.844402     7.176430    -0.409125
O      2.772374    11.928171     3.055017    -0.420467
O      5.074603    12.317112     3.015389    -0.361921
O      4.019469    10.593098     3.994960    -0.409548

The following XYZ coordinates are in angstroms. Other properties are in atomic units.
The sperically averaged electron density of each atom fit to a function of the form exp(a - br)
eigen_1, eigen_2 and eigen_3 are the three eigenvalues of traceless quadrupole moment tensor
  atom number  atomic symbol              X              Y              Z     net charge C6 coefficient C8 coefficient C10 coefficient fluctuating dipole atomic polarizability isotropic forcefield polarizability              a              b squared Pearson coefficient          <r^3>          <r^4>         wp_QDO          m_QDO          q_QDO       dipole_x       dipole_y       dipole_z         dipole            Qxy            Qxz            Qyz     Q(x^2-y^2)  Q(3z^2 - R^2)        eigen_1        eigen_2        eigen_3 static polarizability      alpha(xx)      alpha(xy)      alpha(xz)      alpha(yy)      alpha(yz)      alpha(zz) atomic spin moment
            1             Cu      -0.216384      14.245993       6.115027       0.909932      62.777605 0.10752864E+04  0.29583284E+05                                13.471771                           11.226708       1.226747       2.310021                    0.996547      40.780462     101.167703       0.506491       0.439554      -1.125133      -0.011006       0.044803       0.032673       0.056533      -0.046305       0.017736       0.000373      -0.082320       0.292770      -0.112024       0.012609       0.099415             15.734377      13.816571      -2.283128      -1.223784      14.326879       1.670060      19.059683           0.321262
            2             Cu       2.258788      12.912310       8.052261       0.887483      66.553416 0.11159591E+04  0.30895771E+05                                13.989222                           11.416410       1.306512       2.341626                    0.994605      40.771047     100.473420       0.505142       0.437968      -1.129533      -0.000805       0.006754       0.076490       0.076792      -0.013695      -0.004512       0.009006       0.024809      -0.180109      -0.061152       0.012096       0.049056             16.832440      14.281751       2.242046       0.416279      15.731949       2.331639      20.483620           0.979743
            3             Cu      14.163632      16.475296       5.103723       1.081570      48.068044 0.71497496E+03  0.17676607E+05                                11.327826                            9.106964       1.220819       2.379559                    0.995307      36.086527      83.531267       0.569522       0.434998      -1.133551      -0.018506       0.020151      -0.029532       0.040257       0.013892       0.026257       0.026334       0.046325      -0.019154      -0.040877      -0.009390       0.050267             14.071303      12.156010       0.614735      -4.792852      17.415696       0.991498      12.642203           1.038790
            4             Cu       5.447126       7.473121       0.713777       0.910861      62.720280 0.10740148E+04  0.29539446E+05                                13.464878                           11.220807       1.225132       2.309919                    0.996478      40.754623     101.087165       0.506576       0.439612      -1.125101      -0.010993       0.005592      -0.055165       0.056527       0.039049       0.030867      -0.046566      -0.159862       0.057390      -0.111871       0.012081       0.099789             15.726930      13.807264       0.081996       2.588821      16.421490      -2.883460      16.952035           0.321835
            5             Cu       7.922333       9.817649       0.900155       0.887125      66.628428 0.11175088E+04  0.30951645E+05                                14.004594                           11.428795       1.304988       2.340511                    0.994620      40.798794     100.586608       0.504536       0.438310      -1.129231      -0.000843       0.063071      -0.044281       0.077068       0.002638       0.014338       0.029256       0.090358       0.017560      -0.061034       0.012038       0.048996             16.850754      14.295809      -0.761473      -2.151128      17.298672      -3.228736      18.957782           0.979561
            6             Cu       8.500036      14.782948      15.397510       1.082343      48.023870 0.71414536E+03  0.17650761E+05                                11.320873                            9.101472       1.221525       2.380179                    0.995255      36.069010      83.474827       0.569720       0.434979      -1.133577      -0.018524      -0.035725      -0.002921       0.040348       0.015843      -0.025009      -0.019119       0.058793       0.018407      -0.040841      -0.009301       0.050142             14.062569      12.148655      -4.454891       1.863217      12.967418       1.569587      17.071635           1.039023
            7             Cu      11.110607       6.181907       9.279906       0.911382      62.728450 0.10740987E+04  0.29542747E+05                                13.466339                           11.221465       1.227308       2.310391                    0.996494      40.756124     101.097243       0.506539       0.439629      -1.125074      -0.010378      -0.051094       0.021907       0.056552       0.007727      -0.049297       0.045239      -0.161484       0.052410      -0.111958       0.012577       0.099381             15.729006      13.810555       2.200547      -1.364724      19.317762       1.213309      14.058701           0.320992
            8             Cu      13.585801       5.171061       7.156294       0.888333      66.508916 0.11151540E+04  0.30866725E+05                                13.980389                           11.409991       1.308065       2.342041                    0.994724      40.756971     100.415121       0.505456       0.437791      -1.129691      -0.001353      -0.069819      -0.032647       0.077087       0.010830      -0.009544      -0.038012       0.074109      -0.029942      -0.060691       0.011948       0.048743             16.821170      14.271538      -1.481947       1.731577      21.303470       0.891035      14.888502           0.981664
            9             Cu       2.836594      24.543796      11.716187       1.082153      48.033953 0.71436292E+03  0.17657533E+05                                11.322563                            9.102993       1.215924       2.378552                    0.995313      36.072062      83.485963       0.569658       0.434992      -1.133566      -0.018545       0.015224       0.032130       0.040101      -0.029381      -0.001260      -0.007302       0.013764      -0.117971      -0.040857      -0.009123       0.049980             14.064420      12.149999       3.840146       2.927277      14.686096      -2.562736      15.357165           1.038053
           10             Cu      17.207114      13.655027       9.993683       0.909942      62.776870 0.10752725E+04  0.29582788E+05                                13.471636                           11.226611       1.226777       2.310033                    0.996547      40.780281     101.166843       0.506495       0.439552      -1.125135       0.011004      -0.044804      -0.032672       0.056533      -0.046314       0.017732       0.000372      -0.082325       0.292785      -0.112034       0.012615       0.099419             15.734210      13.816440      -2.283122      -1.223797      14.326726       1.670054      19.059464           0.320980
           11             Cu      14.731942      14.988710       8.056449       0.887489      66.552711 0.11159472E+04  0.30895337E+05                                13.989068                           11.416298       1.306577       2.341648                    0.994605      40.770820     100.472443       0.505148       0.437964      -1.129537       0.000804      -0.006753      -0.076488       0.076790      -0.013696      -0.004513       0.009010       0.024815      -0.180093      -0.061147       0.012091       0.049056             16.832254      14.281554       2.242027       0.416287      15.731788       2.331674      20.483420           0.979733
           12             Cu       2.827098      11.425724      11.004987       1.081572      48.067945 0.71497273E+03  0.17676537E+05                                11.327808                            9.106948       1.220822       2.379561                    0.995307      36.086476      83.531094       0.569523       0.434998      -1.133551       0.018502      -0.020149       0.029529       0.040252       0.013896       0.026254       0.026336       0.046323      -0.019163      -0.040877      -0.009390       0.050267             14.071285      12.155996       0.614715      -4.792856      17.415652       0.991502      12.642206           1.038761
           13             Cu      11.543604      20.427899      15.394933       0.910911      62.717861 0.10739572E+04  0.29537492E+05                                13.464612                           11.220563       1.225089       2.309921                    0.996479      40.753491     101.084012       0.506577       0.439616      -1.125097       0.011038      -0.005582       0.055182       0.056552       0.039052       0.030848      -0.046533      -0.159833       0.057472      -0.111855       0.012106       0.099749             15.726653      13.807052       0.081991       2.588947      16.420991      -2.883368      16.951917           0.319994
           14             Cu       9.068397      18.083371      15.208555       0.887085      66.628709 0.11175266E+04  0.30952158E+05                                14.004363                           11.428666       1.305217       2.340574                    0.994622      40.798990     100.586022       0.504555       0.438293      -1.129246       0.000832      -0.063044       0.044281       0.077046       0.002632       0.014311       0.029255       0.090363       0.017578      -0.061036       0.012062       0.048974             16.850400      14.295639      -0.761413      -2.151060      17.298174      -3.228602      18.957385           0.979619
           15             Cu       8.490694      13.118072       0.711200       1.082303      48.025247 0.71416460E+03  0.17651373E+05                                11.321127                            9.101618       1.221601       2.380212                    0.995254      36.069227      83.475933       0.569713       0.434981      -1.133575       0.018486       0.035694       0.002917       0.040303       0.015789      -0.024991      -0.019133       0.058753       0.018528      -0.040838      -0.009258       0.050096             14.062976      12.148921      -4.455030       1.863181      12.967891       1.569775      17.072117           1.038826
           16             Cu       5.880123      21.719113       6.828804       0.911384      62.728555 0.10741007E+04  0.29542819E+05                                13.466360                           11.221480       1.227304       2.310389                    0.996494      40.756157     101.097393       0.506539       0.439629      -1.125074       0.010378       0.051094      -0.021908       0.056553       0.007729      -0.049299       0.045240      -0.161488       0.052416      -0.111962       0.012579       0.099383             15.729034      13.810576       2.200544      -1.364731      19.317802       1.213326      14.058724           0.321023
           17             Cu       3.404929      22.729959       8.952416       0.888335      66.508603 0.11151480E+04  0.30866507E+05                                13.980319                           11.409936       1.308114       2.342056                    0.994724      40.756866     100.414676       0.505459       0.437789      -1.129692       0.001351       0.069817       0.032647       0.077085       0.010829      -0.009545      -0.038012       0.074109      -0.029952      -0.060691       0.011947       0.048744             16.821084      14.271471      -1.481928       1.731549      21.303346       0.891013      14.888434           0.981762
           18             Cu      14.154136       3.357224       4.392523       1.082152      48.034297 0.71436926E+03  0.17657724E+05                                11.322596                            9.103017       1.215939       2.378555                    0.995314      36.072245      83.486399       0.569659       0.434990      -1.133567       0.018540      -0.015219      -0.032124       0.040092      -0.029376      -0.001251      -0.007307       0.013756      -0.117982      -0.040860      -0.009117       0.049977             14.064462      12.150018       3.840134       2.927306      14.686126      -2.562740      15.357243           1.038011
           19              H       8.000992      17.909702       3.120257       0.149613       1.114334 0.83012909E+01  0.81688640E+02                                 1.735717                            1.655638      -1.169028       2.349195                    0.996569       3.315040       9.085137       0.502659       1.238273      -0.719722       0.037066       0.020964      -0.019794       0.046959       0.010639      -0.004804      -0.005955       0.012048      -0.008115      -0.011906      -0.004400       0.016306              1.746052       1.880174       0.268224      -0.275963       1.799302      -0.018709       1.558681           0.000565
           20              H       5.610388      14.631320       3.527807       0.141362       1.091722 0.79712910E+01  0.79094652E+02                                 1.809019                            1.690882      -1.593386       2.131502                    0.992507       3.832269      11.200913       0.458943       1.345021      -0.692117      -0.001979      -0.033273      -0.013609       0.036003      -0.000945      -0.001698       0.001770      -0.001373      -0.006038      -0.003203      -0.000049       0.003252              1.870418       1.556061       0.226427      -0.036809       2.447941       0.396616       1.607253           0.000481
           21              H       4.784660      18.032454       5.620329       0.139266       0.975801 0.72370781E+01  0.70765799E+02                                 1.746052                            1.665584      -1.438761       2.207890                    0.992654       3.868918      11.579993       0.435758       1.437477      -0.674262      -0.019941       0.021842       0.026017       0.039390      -0.002222      -0.006622       0.003025      -0.007459       0.011387      -0.009077      -0.000028       0.009105              1.774249       1.742528      -0.119874      -0.315352       1.790386       0.332931       1.789832           0.000253
           22              H       1.043327      16.673677       4.197930       0.196880       0.888738 0.65278133E+01  0.62037102E+02                                 1.651274                            1.590428      -1.219031       2.350882                    0.994720       3.377174       9.877289       0.443538       1.453086      -0.674270      -0.022872      -0.000093       0.002004       0.022960      -0.000852       0.000701      -0.006356       0.010640      -0.006705      -0.009652       0.002881       0.006771              1.654618       2.189512       0.103989       0.072103       1.432687       0.035705       1.341654           0.000049
           23              H       2.368598      16.617880       3.302286       0.176794       0.931137 0.68441885E+01  0.63660385E+02                                 1.505123                            1.473632      -0.750590       2.542464                    0.999962       2.959885       7.680839       0.553441       1.189837      -0.732841       0.001943      -0.002087      -0.015059       0.015327      -0.005221      -0.003332      -0.000944      -0.004169       0.018792      -0.009446       0.002253       0.007193              1.500269       1.313015      -0.042388      -0.201387       1.297458       0.152515       1.890335           0.000039
           24              H       2.261559      17.664165       4.508828       0.178138       0.998370 0.74839348E+01  0.72941141E+02                                 1.712444                            1.643648      -1.248002       2.303436                    0.997081       3.518241      10.120677       0.464242       1.353689      -0.692482      -0.000144       0.016284       0.004293       0.016841       0.001698       0.005605      -0.001434      -0.012313      -0.021455      -0.011139       0.001146       0.009993              1.741212       1.442686       0.178991       0.079770       2.320812       0.259555       1.460138           0.000056
           25              H       4.895066      14.226738       6.586852       0.132012       1.217371 0.91536696E+01  0.91621023E+02                                 1.812217                            1.723313      -0.845545       2.498038                    0.999371       3.188108       8.600462       0.502970       1.216646      -0.728293       0.046025      -0.026020       0.023343       0.057795      -0.007203       0.006326      -0.013943       0.023900      -0.018838      -0.021578       0.000326       0.021252              1.805926       2.145991      -0.318544       0.272462       1.673729      -0.155080       1.598059          -0.000111
           26              H       0.236200       5.800626       2.630552       0.148635       1.023221 0.75171544E+01  0.72247138E+02                                 1.645545                            1.579574      -1.111921       2.376410                    0.997265       3.251183       8.840400       0.512013       1.244680      -0.717927      -0.006971      -0.040464      -0.023772       0.047445       0.000116       0.002689       0.009256      -0.020330      -0.006987      -0.010599      -0.005474       0.016073              1.650423       1.493437       0.163016      -0.097801       1.852922       0.256127       1.604911           0.000628
           27              H       1.862227       9.528212       2.914066       0.141328       0.992818 0.74643798E+01  0.73451017E+02                                 1.751403                            1.679543      -1.595171       2.129538                    0.992958       3.912857      11.694459       0.439220       1.417164      -0.677622       0.024841       0.024452      -0.018538       0.039479       0.002875      -0.007697      -0.004287      -0.002755      -0.003696      -0.008823      -0.001115       0.009938              1.778631       1.768203       0.371426      -0.291030       1.907961      -0.166263       1.659729           0.000201
           28              H      16.419748       8.119191       5.876457       0.135729       1.198646 0.91361594E+01  0.93547934E+02                                 1.907474                            1.797470      -1.586319       2.127092                    0.993098       3.911219      11.512175       0.451071       1.326145      -0.696420      -0.015087       0.000203       0.034089       0.037279       0.000506       0.000062      -0.002446       0.003825       0.017036      -0.005355      -0.000869       0.006224              1.955844       1.853803       0.042628      -0.567486       1.721842       0.136850       2.291886           0.000205
           29              H      15.274620      12.164859       4.188265       0.184317       0.935240 0.70094503E+01  0.67775351E+02                                 1.697103                            1.637834      -1.282659       2.303661                    0.995040       3.537595      10.418602       0.441399       1.435116      -0.676721      -0.010294       0.016471       0.002888       0.019637      -0.007854       0.004423       0.001440      -0.004268       0.004448      -0.010505       0.002651       0.007853              1.707009       1.773432      -0.385689      -0.117858       1.971247       0.069348       1.376348          -0.000029
           30              H      15.279705      10.566126       4.196319       0.182385       1.002621 0.75313289E+01  0.72855549E+02                                 1.677046                            1.620578      -0.965843       2.448723                    0.998701       3.228190       8.981677       0.484190       1.307674      -0.704856      -0.013023      -0.011738       0.004133       0.018013       0.007937       0.005323      -0.004171      -0.002906       0.005044      -0.012202       0.004958       0.007243              1.695021       1.786780       0.424787      -0.118852       1.926776      -0.152145       1.371508           0.000032
           31              H      -0.837567      11.361313       3.118646       0.183628       0.971316 0.72482349E+01  0.69132476E+02                                 1.616057                            1.569961      -0.854257       2.502249                    0.999499       3.112353       8.471194       0.503593       1.275195      -0.712545       0.005221       0.002062      -0.015574       0.016555       0.001264      -0.001164       0.002461       0.014496       0.013757      -0.010096       0.004114       0.005981              1.626731       1.445748       0.009668      -0.318389       1.332533      -0.064658       2.101912          -0.000002
           32              H       2.261492       9.991351       6.551412       0.126953       1.143535 0.83734394E+01  0.83119833E+02                                 1.819209                            1.706414      -0.885843       2.479516                    0.998667       3.383209       9.513879       0.473161       1.304056      -0.705829       0.039707      -0.032394       0.026166       0.057539      -0.012008       0.012350      -0.001063      -0.009581      -0.005725      -0.018345       0.000741       0.017605              1.849501       2.154194      -0.473704       0.302432       1.790624      -0.167258       1.603687          -0.000145
           33              H      19.327958      12.348020      15.147020       0.150427       1.114691 0.83089203E+01  0.81826730E+02                                 1.740583                            1.660005      -1.194024       2.340009                    0.996291       3.315328       9.105495       0.500092       1.243671      -0.718551       0.036899      -0.027463      -0.008337       0.046747      -0.009385      -0.006785       0.002128       0.005439      -0.027758      -0.011812      -0.004370       0.016183              1.751025       1.885666      -0.374781      -0.094744       1.639423       0.114094       1.727986           0.000547
           34              H      11.273859       5.039861       1.673695       0.140732       1.092043 0.79688957E+01  0.78995164E+02                                 1.802448                            1.685287      -1.572395       2.139266                    0.992785       3.824673      11.141179       0.462299       1.336536      -0.693825      -0.002233       0.004791       0.035831       0.036219      -0.000973       0.001731       0.000715       0.002858       0.007034      -0.003187      -0.000138       0.003326              1.863299       1.550969      -0.144222      -0.176582       1.469384       0.164707       2.569543           0.000472
           35              H      16.111660      14.451770      13.790667       0.139068       0.976673 0.72457264E+01  0.70878889E+02                                 1.747784                            1.667119      -1.441995       2.206395                    0.992551       3.872499      11.596982       0.435300       1.438409      -0.674083      -0.019650       0.011428      -0.031972       0.039229      -0.004776       0.005186      -0.002468      -0.006198       0.014595      -0.009063      -0.000109       0.009173              1.776055       1.744289      -0.213576       0.261986       1.502994      -0.166506       2.080881          -0.000218
           36              H      12.370317      13.899319      15.678607       0.197268       0.885999 0.65015618E+01  0.61719126E+02                                 1.647411                            1.586879      -1.216754       2.352093                    0.994876       3.369707       9.846713       0.444225       1.452451      -0.674412      -0.022823       0.001856      -0.001008       0.022921       0.001098       0.000440       0.002241       0.003419      -0.028053      -0.009750       0.002969       0.006780              1.650727       2.183692       0.010236      -0.125739       1.330707       0.021501       1.437782          -0.000010
           37              H       8.032051       3.851282       0.066046       0.176497       0.932300 0.68548990E+01  0.63783240E+02                                 1.506186                            1.474619      -0.753038       2.541013                    0.999959       2.961811       7.686569       0.553363       1.189570      -0.732901       0.002276      -0.012191       0.009335       0.015522      -0.000108       0.006065      -0.002661      -0.010445       0.000310      -0.009350       0.002312       0.007038              1.501344       1.313732      -0.153261       0.137476       1.611245      -0.333409       1.579054           0.000091
           38              H      13.588546      13.673325      14.665370       0.177774       0.999173 0.74930500E+01  0.73068976E+02                                 1.715090                            1.646037      -1.253805       2.301365                    0.997148       3.521917      10.141556       0.463212       1.355975      -0.692031      -0.000158      -0.004432      -0.016221       0.016816       0.003916      -0.004115       0.008150      -0.001036       0.013048      -0.011066       0.000917       0.010149              1.743985       1.444580      -0.020424      -0.195162       1.452629       0.243612       2.334746          -0.000225
           39              H      10.558582       7.891359       0.494537       0.131889       1.216355 0.91430711E+01  0.91475406E+02                                 1.809851                            1.721205      -0.842365       2.498622                    0.999374       3.187840       8.593881       0.503836       1.215079      -0.728631       0.046119       0.033625       0.010753       0.058079       0.008921       0.003163       0.005809       0.009860      -0.060330      -0.021425       0.000384       0.021040              1.803552       2.142884       0.394349       0.139326       1.748982       0.110065       1.518791          -0.000136
           40              H       5.899720       8.678123       9.769933       0.148534       1.022914 0.75155134E+01  0.72236966E+02                                 1.646308                            1.580297      -1.120079       2.373376                    0.997187       3.251032       8.844148       0.511393       1.246092      -0.717628      -0.007098      -0.000372       0.047054       0.047588       0.002282      -0.001481       0.001206      -0.001968       0.047561      -0.010549      -0.005444       0.015992              1.651188       1.494168      -0.166372      -0.092321       1.445792      -0.020677       2.013605           0.000639
           41              H       7.525725       7.059876       6.399990       0.140593       0.994693 0.74814104E+01  0.73651209E+02                                 1.752545                            1.680623      -1.599212       2.127161                    0.992763       3.916560      11.703265       0.439462       1.415756      -0.677877       0.025178      -0.028329      -0.011804       0.039696      -0.008096       0.001165       0.003527      -0.004338      -0.007786      -0.008693      -0.001347       0.010040              1.779809       1.769355      -0.438105      -0.176235       1.866973       0.190688       1.703098           0.000201
           42              H       5.092696      10.329887       6.139029       0.137075       1.194434 0.90945546E+01  0.92985252E+02                                 1.900301                            1.791273      -1.594733       2.123952                    0.993171       3.899963      11.458344       0.452793       1.323041      -0.697056      -0.014760       0.028888      -0.016776       0.036521      -0.000239      -0.000409      -0.003510      -0.006359      -0.013002      -0.005520      -0.000966       0.006487              1.948221       1.846836      -0.509436       0.245209       2.022756      -0.313182       1.975071           0.000208
           43              H       3.947517       6.845053       3.479481       0.184117       0.935804 0.70156541E+01  0.67858677E+02                                 1.698631                            1.639226      -1.279788       2.304906                    0.995018       3.540620      10.433491       0.440888       1.436286      -0.676500      -0.010478      -0.005885      -0.015755       0.019815       0.007579       0.004558      -0.000905      -0.003169       0.007944      -0.010390       0.002777       0.007613              1.708573       1.775025       0.090958       0.393473       1.466255       0.223317       1.884439          -0.000036
           44              H       3.952613       7.651387       4.859998       0.182569       1.002732 0.75343202E+01  0.72911760E+02                                 1.679302                            1.622631      -0.974559       2.445414                    0.998646       3.229142       8.994078       0.482976       1.310470      -0.704286      -0.012539       0.009558       0.008203       0.017772       0.000679      -0.009511       0.001513      -0.007051      -0.008196      -0.012104       0.004888       0.007216              1.697355       1.789313      -0.315973      -0.309155       1.644233       0.317201       1.658518           0.000032
           45              H       4.825921       6.320506       4.710187       0.183139       0.972180 0.72550905E+01  0.69202242E+02                                 1.615648                            1.569558      -0.844023       2.506125                    0.999564       3.114370       8.472161       0.504296       1.273336      -0.712928       0.005465      -0.014822       0.006107       0.016937      -0.001536      -0.000441      -0.007441       0.005751      -0.011689      -0.010116       0.004146       0.005970              1.626332       1.445452      -0.280543       0.150822       1.965022      -0.300719       1.468521          -0.000008
           46              H       7.925036       9.978343       4.180210       0.126783       1.144116 0.83775248E+01  0.83160384E+02                                 1.818842                            1.706044      -0.884974       2.479690                    0.998699       3.383386       9.510586       0.473597       1.302855      -0.706078       0.039742       0.038802       0.015120       0.057564       0.016738       0.004246       0.003833      -0.004846       0.008649      -0.018378       0.000723       0.017655              1.849145       2.153778       0.498674       0.259029       1.794922       0.164566       1.598735          -0.000145
           47              H      13.664530      25.544318      13.950143       0.149671       1.111566 0.82752233E+01  0.81363365E+02                                 1.732474                            1.652769      -1.161133       2.352959                    0.996624       3.310875       9.068160       0.503247       1.237872      -0.719822       0.037174       0.006644       0.028039       0.047034      -0.001103       0.011614       0.003763       0.015747       0.002919      -0.011822      -0.004488       0.016311              1.742726       1.876399       0.104553       0.369024       1.599801      -0.094531       1.751979           0.000569
           48              H      16.937371       8.229839      10.907208       0.140522       1.092722 0.79763928E+01  0.79103747E+02                                 1.804766                            1.687306      -1.573107       2.139158                    0.992878       3.827868      11.160123       0.461427       1.338482      -0.693436      -0.002122       0.028692      -0.022258       0.036375       0.002048      -0.000069      -0.002510      -0.000055      -0.002422      -0.003240      -0.000145       0.003385              1.865791       1.552787      -0.080966       0.213627       2.155010      -0.559896       1.889575           0.000478
           49              H      10.448198      23.317816      12.806424       0.139459       0.975947 0.72354159E+01  0.70712383E+02                                 1.742687                            1.662614      -1.435583       2.209169                    0.992628       3.863143      11.542014       0.437445       1.432685      -0.675141      -0.019758      -0.033500       0.006201       0.039384       0.006817       0.001512      -0.000519      -0.011407      -0.001483      -0.008940      -0.000198       0.009139              1.770729       1.739147       0.331854       0.053714       2.073656      -0.166074       1.499383           0.000253
           50              H       6.706885      25.229044      12.340883       0.197098       0.885285 0.64956442E+01  0.61649533E+02                                 1.646606                            1.586255      -1.215112       2.353002                    0.994853       3.368925       9.843679       0.444266       1.452630      -0.674384      -0.022958      -0.001759      -0.001234       0.023059      -0.000119      -0.001165       0.004176       0.014595       0.005285      -0.009705       0.002916       0.006789              1.649879       2.181926      -0.113954       0.053766       1.392027      -0.057071       1.375683           0.000047
           51              H      13.695549       7.431858      12.740379       0.176495       0.929927 0.68317553E+01  0.63503717E+02                                 1.502421                            1.471157      -0.746494       2.543933                    0.999968       2.958543       7.670086       0.554654       1.188001      -0.733264       0.002263       0.014233       0.006018       0.015618       0.005178      -0.002969       0.003460      -0.008611       0.004441      -0.009138       0.002300       0.006838              1.497539       1.310859       0.194757       0.063721       1.870209       0.179766       1.311550           0.000031
           52              H       7.925101      24.464550      13.043222       0.178600       0.996953 0.74726815E+01  0.72818735E+02                                 1.712253                            1.643583      -1.251523       2.302354                    0.997115       3.517547      10.124456       0.463662       1.355620      -0.692096      -0.000003      -0.011697       0.011677       0.016528      -0.005612      -0.001285      -0.006669       0.001618       0.020962      -0.011165       0.000957       0.010209              1.740968       1.442606      -0.158269       0.114908       1.899519      -0.502051       1.880778           0.000058
           53              H      16.222058       5.782922       9.027321       0.131925       1.217553 0.91570230E+01  0.91679228E+02                                 1.814198                            1.725091      -0.851557       2.496170                    0.999307       3.187332       8.604504       0.501982       1.218712      -0.727855       0.046054      -0.007343      -0.034397       0.057949      -0.001816      -0.009232       0.008055       0.033863       0.011438      -0.021445       0.000423       0.021021              1.807924       2.148541      -0.076769      -0.412693       1.484129       0.044837       1.791102          -0.000116
           54              H      11.563318      13.422271       3.708225       0.149341       1.021607 0.75042757E+01  0.72109759E+02                                 1.645679                            1.579722      -1.120338       2.373631                    0.997170       3.248943       8.840406       0.511137       1.247050      -0.717413      -0.006829       0.040674      -0.022922       0.047185      -0.002527      -0.001183      -0.010626      -0.017742      -0.000143      -0.010567      -0.005470       0.016037              1.650569       1.493649       0.003235       0.190132       1.888759      -0.235403       1.569298           0.000641
           55              H      13.189288      11.312932       6.794654       0.141627       0.992397 0.74612599E+01  0.73419641E+02                                 1.751572                            1.679706      -1.606530       2.124879                    0.992788       3.913403      11.699679       0.438956       1.418030      -0.677454       0.024848       0.003608       0.030184       0.039262       0.005174       0.006424       0.000912       0.003248       0.014612      -0.008728      -0.001308       0.010036              1.778802       1.768386       0.066348       0.467211       1.577990      -0.024366       1.990031           0.000200
           56              H      10.756233       9.451943       4.093223       0.136829       1.197353 0.91240114E+01  0.93384648E+02                                 1.905256                            1.795593      -1.600406       2.121467                    0.993132       3.907740      11.496392       0.451601       1.325139      -0.696610      -0.014861      -0.029005      -0.016948       0.036734      -0.000307       0.000271       0.005777      -0.001956      -0.000418      -0.005391      -0.000872       0.006262              1.953481       1.851690       0.469066       0.319998       2.264730       0.177930       1.744022           0.000202
           57              H       9.611041       8.891108       8.440964       0.183871       0.938282 0.70388284E+01  0.68140304E+02                                 1.701613                            1.641883      -1.288250       2.300990                    0.994949       3.545925      10.454195       0.440542       1.436201      -0.676497      -0.010426      -0.010704       0.012800       0.019675       0.000133      -0.009020      -0.000671      -0.005469       0.000733      -0.010467       0.002553       0.007914              1.711625       1.778359       0.296333      -0.276492       1.589274      -0.293709       1.767243          -0.000032
           58              H       9.616151       9.683507       7.052393       0.181749       1.004263 0.75457103E+01  0.73025473E+02                                 1.678579                            1.621870      -0.962065       2.450157                    0.998732       3.230349       8.987964       0.484137       1.307264      -0.704950      -0.013121       0.002460      -0.012428       0.018239      -0.008517       0.004166       0.002521      -0.000107       0.013280      -0.012092       0.004911       0.007181              1.696646       1.788361      -0.109689       0.428237       1.379520      -0.164764       1.922055           0.000035
           59              H      10.489466      10.219201       8.279877       0.182993       0.974087 0.72733174E+01  0.69426919E+02                                 1.618636                            1.572244      -0.856991       2.500628                    0.999487       3.116612       8.484274       0.503468       1.274497      -0.712691       0.005331       0.012667       0.009839       0.016902       0.000350       0.001617       0.004896       0.001626      -0.024480      -0.010101       0.004165       0.005936              1.629416       1.447914       0.271897       0.168120       1.857113       0.366624       1.583223          -0.000008
           60              H      13.588549       7.931326       5.377087       0.126643       1.142996 0.83658844E+01  0.82994183E+02                                 1.815368                            1.703064      -0.878783       2.481556                    0.998775       3.381772       9.495005       0.474885       1.300114      -0.706635       0.039938      -0.006004      -0.041558       0.057950      -0.004712      -0.016405      -0.002714      -0.003145       0.013969      -0.018238       0.000875       0.017363              1.845497       2.149194      -0.024957      -0.559564       1.502679       0.002703       1.884617          -0.000150
           61              H       8.989738       9.991318      12.988453       0.149611       1.114325 0.83011967E+01  0.81687417E+02                                 1.735703                            1.655625      -1.168984       2.349215                    0.996569       3.315018       9.085037       0.502663       1.238268      -0.719723      -0.037066      -0.020963       0.019793       0.046959       0.010638      -0.004805      -0.005954       0.012048      -0.008118      -0.011904      -0.004402       0.016306              1.746038       1.880160       0.268220      -0.275961       1.799285      -0.018710       1.558670           0.000564
           62              H      11.380342      13.269700      12.580903       0.141381       1.091685 0.79709298E+01  0.79090149E+02                                 1.808972                            1.690839      -1.593421       2.131489                    0.992508       3.832197      11.200627       0.458951       1.345014      -0.692118       0.001975       0.033269       0.013608       0.035999      -0.000959      -0.001703       0.001767      -0.001368      -0.006019      -0.003198      -0.000062       0.003260              1.870370       1.556022       0.226424      -0.036803       2.447876       0.396601       1.607212           0.000466
           63              H      12.206070       9.868566      10.488381       0.139265       0.975803 0.72371105E+01  0.70766210E+02                                 1.746056                            1.665588      -1.438767       2.207887                    0.992654       3.868931      11.580048       0.435757       1.437479      -0.674262       0.019941      -0.021842      -0.026017       0.039390      -0.002222      -0.006622       0.003025      -0.007459       0.011388      -0.009077      -0.000029       0.009105              1.774253       1.742533      -0.119874      -0.315352       1.790390       0.332931       1.789836           0.000249
           64              H      15.947403      11.227343      11.910780       0.196879       0.888741 0.65278371E+01  0.62037370E+02                                 1.651275                            1.590429      -1.219026       2.350884                    0.994720       3.377177       9.877294       0.443539       1.453084      -0.674270       0.022871       0.000094      -0.002004       0.022959      -0.000852       0.000701      -0.006355       0.010640      -0.006706      -0.009652       0.002880       0.006771              1.654620       2.189515       0.103990       0.072104       1.432688       0.035705       1.341656           0.000042
           65              H      14.622132      11.283140      12.806424       0.176798       0.931117 0.68439993E+01  0.63658203E+02                                 1.505104                            1.473614      -0.750561       2.542482                    0.999962       2.959847       7.680722       0.553443       1.189841      -0.732840      -0.001943       0.002089       0.015059       0.015327      -0.005222      -0.003332      -0.000943      -0.004170       0.018790      -0.009446       0.002253       0.007193              1.500251       1.313000      -0.042387      -0.201383       1.297444       0.152514       1.890309           0.000025
           66              H      14.729171      10.236855      11.599882       0.178135       0.998393 0.74841449E+01  0.72943636E+02                                 1.712462                            1.643664      -1.248011       2.303426                    0.997081       3.518283      10.120800       0.464243       1.353677      -0.692484       0.000144      -0.016283      -0.004293       0.016840       0.001697       0.005605      -0.001433      -0.012313      -0.021457      -0.011139       0.001146       0.009993              1.741231       1.442699       0.178995       0.079771       2.320842       0.259558       1.460152           0.000050
           67              H      12.095664      13.674282       9.521858       0.132010       1.217376 0.91537115E+01  0.91621525E+02                                 1.812220                            1.723315      -0.845522       2.498046                    0.999372       3.188114       8.600475       0.502970       1.216644      -0.728294      -0.046025       0.026022      -0.023340       0.057795      -0.007203       0.006326      -0.013943       0.023901      -0.018838      -0.021578       0.000326       0.021252              1.805929       2.145994      -0.318545       0.272463       1.673731      -0.155080       1.598061          -0.000130
           68              H      16.754530      22.100394      13.478158       0.148634       1.023243 0.75173602E+01  0.72249660E+02                                 1.645570                            1.579597      -1.111946       2.376395                    0.997264       3.251233       8.840589       0.512008       1.244683      -0.717926       0.006971       0.040464       0.023772       0.047445       0.000116       0.002689       0.009256      -0.020330      -0.006990      -0.010599      -0.005474       0.016073              1.650449       1.493460       0.163020      -0.097806       1.852950       0.256131       1.604938           0.000644
           69              H      15.128503      18.372808      13.194644       0.141337       0.992856 0.74647378E+01  0.73455416E+02                                 1.751439                            1.679575      -1.595311       2.129467                    0.992957       3.912964      11.694846       0.439219       1.417150      -0.677624      -0.024841      -0.024447       0.018536       0.039475       0.002873      -0.007690      -0.004284      -0.002724      -0.003666      -0.008807      -0.001124       0.009931              1.778669       1.768239       0.371441      -0.291040       1.908007      -0.166268       1.659762           0.000144
           70              H       0.570982      19.781829      10.232253       0.135726       1.198657 0.91362582E+01  0.93549207E+02                                 1.907484                            1.797480      -1.586316       2.127091                    0.993098       3.911246      11.512274       0.451069       1.326145      -0.696419       0.015087      -0.000203      -0.034089       0.037279       0.000507       0.000061      -0.002445       0.003824       0.017036      -0.005354      -0.000870       0.006224              1.955856       1.853814       0.042629      -0.567491       1.721853       0.136851       2.291900           0.000206
           71              H       1.716110      15.736161      11.920445       0.184313       0.935265 0.70096810E+01  0.67778091E+02                                 1.697126                            1.637855      -1.282665       2.303652                    0.995040       3.537646      10.418767       0.441399       1.435106      -0.676723       0.010293      -0.016471      -0.002888       0.019636      -0.007854       0.004423       0.001440      -0.004267       0.004445      -0.010504       0.002651       0.007853              1.707033       1.773457      -0.385699      -0.117860       1.971278       0.069350       1.376365          -0.000041
           72              H       1.711025      17.334894      11.912391       0.182380       1.002648 0.75315779E+01  0.72858517E+02                                 1.677070                            1.620600      -0.965868       2.448705                    0.998701       3.228240       8.981833       0.484189       1.307666      -0.704857       0.013021       0.011738      -0.004132       0.018012       0.007937       0.005323      -0.004172      -0.002906       0.005043      -0.012201       0.004958       0.007243              1.695046       1.786807       0.424797      -0.118854       1.926807      -0.152148       1.371525           0.000024
           73              H      17.828297      16.539707      12.990064       0.183632       0.971309 0.72481676E+01  0.69131767E+02                                 1.616059                            1.569962      -0.854244       2.502260                    0.999499       3.112339       8.471189       0.503588       1.275209      -0.712542      -0.005224      -0.002062       0.015574       0.016556       0.001264      -0.001164       0.002461       0.014497       0.013755      -0.010096       0.004114       0.005982              1.626733       1.445751       0.009668      -0.318392       1.332535      -0.064658       2.101915          -0.000012
           74              H      14.729238      17.909669       9.557298       0.126946       1.143624 0.83742785E+01  0.83130442E+02                                 1.819319                            1.706510      -0.885954       2.479459                    0.998666       3.383373       9.514544       0.473142       1.304072      -0.705825      -0.039707       0.032395      -0.026166       0.057539      -0.012008       0.012353      -0.001063      -0.009584      -0.005727      -0.018349       0.000742       0.017607              1.849615       2.154335      -0.473748       0.302461       1.790732      -0.167272       1.603778          -0.000146
           75              H      -2.337228      15.553000       0.961690       0.150430       1.114670 0.83087233E+01  0.81824292E+02                                 1.740561                            1.659986      -1.194010       2.340018                    0.996292       3.315287       9.105350       0.500095       1.243672      -0.718551      -0.036900       0.027463       0.008337       0.046748      -0.009385      -0.006785       0.002128       0.005440      -0.027759      -0.011812      -0.004371       0.016183              1.751003       1.885643      -0.374774      -0.094743       1.639404       0.114092       1.727963           0.000571
           76              H       5.716871      22.861159      14.435015       0.140735       1.092028 0.79687599E+01  0.78993498E+02                                 1.802434                            1.685275      -1.572390       2.139270                    0.992785       3.824640      11.141068       0.462300       1.336540      -0.693825       0.002234      -0.004791      -0.035831       0.036219      -0.000973       0.001731       0.000715       0.002858       0.007033      -0.003187      -0.000138       0.003326              1.863284       1.550958      -0.144220      -0.176580       1.469374       0.164705       2.569521           0.000480
           77              H       0.879070      13.449250       2.318043       0.139053       0.976703 0.72460017E+01  0.70882030E+02                                 1.747798                            1.667133      -1.441929       2.206417                    0.992552       3.872520      11.596961       0.435306       1.438380      -0.674088       0.019650      -0.011425       0.031972       0.039229      -0.004774       0.005192      -0.002467      -0.006186       0.014595      -0.009061      -0.000115       0.009176              1.776068       1.744299      -0.213576       0.261985       1.503004      -0.166505       2.080900           0.000256
           78              H       4.620413      14.001701       0.430103       0.197277       0.885902 0.65006329E+01  0.61707933E+02                                 1.647281                            1.586760      -1.216538       2.352205                    0.994879       3.369445       9.845669       0.444245       1.452439      -0.674415       0.022825      -0.001859       0.001007       0.022923       0.001093       0.000444       0.002235       0.003415      -0.028048      -0.009746       0.002971       0.006775              1.650596       2.183500       0.010233      -0.125724       1.330613       0.021497       1.437676           0.000049
           79              H       8.958679      24.049738      16.042664       0.176511       0.932254 0.68544766E+01  0.63778421E+02                                 1.506150                            1.474586      -0.752978       2.541057                    0.999959       2.961709       7.686288       0.553362       1.189589      -0.732897      -0.002277       0.012190      -0.009338       0.015524      -0.000108       0.006065      -0.002661      -0.010444       0.000312      -0.009350       0.002313       0.007038              1.501307       1.313700      -0.153254       0.137470       1.611205      -0.333398       1.579017           0.000038
           80              H       3.402184      14.227695       1.443340       0.177756       0.999182 0.74931104E+01  0.73069459E+02                                 1.715079                            1.646027      -1.253622       2.301439                    0.997150       3.521892      10.141362       0.463222       1.355949      -0.692037       0.000157       0.004433       0.016218       0.016814       0.003913      -0.004116       0.008147      -0.001028       0.013054      -0.011063       0.000917       0.010146              1.743973       1.444569      -0.020423      -0.195156       1.452621       0.243612       2.334730           0.000061
           81              H       6.432148      20.009661      15.614173       0.131893       1.216336 0.91428897E+01  0.91473138E+02                                 1.809833                            1.721189      -0.842358       2.498628                    0.999374       3.187810       8.593779       0.503838       1.215080      -0.728631      -0.046119      -0.033624      -0.010755       0.058080       0.008920       0.003163       0.005809       0.009859      -0.060330      -0.021425       0.000385       0.021040              1.803534       2.142860       0.394344       0.139325       1.748965       0.110063       1.518778          -0.000123
           82              H      11.091010      19.222897       6.338777       0.148535       1.022915 0.75155227E+01  0.72237085E+02                                 1.646308                            1.580298      -1.120078       2.373376                    0.997187       3.251036       8.844163       0.511393       1.246092      -0.717628       0.007098       0.000372      -0.047054       0.047588       0.002282      -0.001481       0.001206      -0.001968       0.047561      -0.010548      -0.005444       0.015992              1.651189       1.494169      -0.166372      -0.092320       1.445793      -0.020677       2.013605           0.000625
           83              H       9.465005      20.841144       9.708720       0.140594       0.994682 0.74813099E+01  0.73649988E+02                                 1.752535                            1.680614      -1.599203       2.127167                    0.992764       3.916535      11.703180       0.439462       1.415760      -0.677876      -0.025178       0.028329       0.011805       0.039696      -0.008096       0.001165       0.003527      -0.004338      -0.007784      -0.008694      -0.001346       0.010040              1.779798       1.769345      -0.438101      -0.176234       1.866961       0.190686       1.703089           0.000207
           84              H      11.898034      17.571133       9.969681       0.137094       1.194316 0.90934871E+01  0.92972391E+02                                 1.900254                            1.791230      -1.594686       2.124014                    0.993166       3.899798      11.458054       0.452772       1.323133      -0.697038       0.014759      -0.028890       0.016785       0.036527      -0.000242      -0.000410      -0.003516      -0.006367      -0.012954      -0.005510      -0.000978       0.006488              1.948172       1.846791      -0.509416       0.245203       2.022705      -0.313174       1.975021          -0.000196
           85              H      13.043213      21.055967      12.629229       0.184121       0.935791 0.70155394E+01  0.67857347E+02                                 1.698622                            1.639218      -1.279799       2.304904                    0.995018       3.540600      10.433444       0.440886       1.436296      -0.676498       0.010479       0.005884       0.015755       0.019815       0.007579       0.004558      -0.000905      -0.003168       0.007945      -0.010390       0.002777       0.007612              1.708563       1.775013       0.090957       0.393469       1.466248       0.223316       1.884429          -0.000030
           86              H      13.038117      20.249633      11.248712       0.182573       1.002753 0.75345363E+01  0.72914515E+02                                 1.679337                            1.622664      -0.974633       2.445381                    0.998645       3.229191       8.994312       0.482966       1.310484      -0.704283       0.012540      -0.009557      -0.008203       0.017773       0.000679      -0.009511       0.001513      -0.007048      -0.008193      -0.012104       0.004887       0.007216              1.697391       1.789352      -0.315983      -0.309165       1.644267       0.317210       1.658552           0.000069
           87              H      12.164809      21.580514      11.398523       0.183138       0.972164 0.72549339E+01  0.69200337E+02                                 1.615627                            1.569538      -0.843994       2.506138                    0.999564       3.114344       8.472050       0.504301       1.273332      -0.712929      -0.005464       0.014822      -0.006107       0.016936      -0.001536      -0.000441      -0.007441       0.005752      -0.011690      -0.010116       0.004146       0.005970              1.626311       1.445436      -0.280539       0.150819       1.964994      -0.300712       1.468502          -0.000007
           88              H       9.065694      17.922677      11.928500       0.126784       1.144064 0.83769831E+01  0.83153296E+02                                 1.818759                            1.705967      -0.884900       2.479725                    0.998700       3.383245       9.509955       0.473619       1.302822      -0.706085      -0.039739      -0.038805      -0.015118       0.057564       0.016736       0.004248       0.003828      -0.004848       0.008647      -0.018377       0.000724       0.017652              1.849060       2.153675       0.498648       0.259016       1.794845       0.164560       1.598661          -0.000122
           89              H       3.326200       2.356702       2.158567       0.149670       1.111564 0.82752073E+01  0.81363180E+02                                 1.732473                            1.652768      -1.161126       2.352963                    0.996624       3.310873       9.068157       0.503247       1.237874      -0.719822      -0.037174      -0.006644      -0.028039       0.047034      -0.001103       0.011614       0.003762       0.015746       0.002921      -0.011821      -0.004489       0.016310              1.742726       1.876399       0.104554       0.369024       1.599801      -0.094531       1.751978           0.000557
           90              H       0.053359      19.671181       5.201502       0.140522       1.092720 0.79763695E+01  0.79103445E+02                                 1.804763                            1.687303      -1.573104       2.139160                    0.992878       3.827859      11.160086       0.461428       1.338481      -0.693436       0.002122      -0.028691       0.022258       0.036375       0.002048      -0.000069      -0.002510      -0.000054      -0.002422      -0.003240      -0.000145       0.003385              1.865787       1.552784      -0.080965       0.213626       2.155006      -0.559895       1.889572           0.000476
           91              H       6.542532       4.583204       3.302286       0.139459       0.975954 0.72354840E+01  0.70713294E+02                                 1.742702                            1.662627      -1.435607       2.209158                    0.992627       3.863178      11.542181       0.437441       1.432694      -0.675139       0.019759       0.033499      -0.006201       0.039383       0.006817       0.001512      -0.000518      -0.011405      -0.001482      -0.008940      -0.000198       0.009138              1.770744       1.739161       0.331859       0.053715       2.073677      -0.166077       1.499394           0.000248
           92              H      10.283845       2.671976       3.767827       0.197099       0.885281 0.64956116E+01  0.61649150E+02                                 1.646603                            1.586252      -1.215111       2.353004                    0.994853       3.368916       9.843649       0.444267       1.452631      -0.674384       0.022959       0.001759       0.001233       0.023059      -0.000119      -0.001165       0.004176       0.014596       0.005286      -0.009705       0.002916       0.006789              1.649875       2.181920      -0.113954       0.053766       1.392025      -0.057071       1.375680           0.000045
           93              H       3.295181      20.469162       3.368331       0.176496       0.929923 0.68317201E+01  0.63503282E+02                                 1.502414                            1.471150      -0.746489       2.543935                    0.999968       2.958537       7.670054       0.554657       1.187997      -0.733265      -0.002263      -0.014233      -0.006018       0.015618       0.005178      -0.002969       0.003460      -0.008611       0.004442      -0.009138       0.002300       0.006838              1.497533       1.310853       0.194755       0.063720       1.870199       0.179765       1.311545           0.000030
           94              H       9.065629       3.436470       3.065488       0.178603       0.996941 0.74725681E+01  0.72817417E+02                                 1.712245                            1.643576      -1.251507       2.302365                    0.997115       3.517530      10.124421       0.463660       1.355629      -0.692094       0.000003       0.011697      -0.011678       0.016528      -0.005612      -0.001285      -0.006669       0.001618       0.020961      -0.011165       0.000957       0.010209              1.740960       1.442600      -0.158268       0.114908       1.899510      -0.502048       1.880770           0.000052
           95              H       0.768672      22.118098       7.081389       0.131925       1.217552 0.91570142E+01  0.91679131E+02                                 1.814199                            1.725091      -0.851557       2.496170                    0.999307       3.187330       8.604502       0.501982       1.218713      -0.727855      -0.046054       0.007343       0.034397       0.057949      -0.001816      -0.009232       0.008054       0.033863       0.011438      -0.021445       0.000424       0.021021              1.807924       2.148541      -0.076769      -0.412693       1.484129       0.044837       1.791103          -0.000118
           96              H       5.427412      14.478749      12.400485       0.149339       1.021616 0.75043483E+01  0.72110583E+02                                 1.645684                            1.579726      -1.120337       2.373630                    0.997170       3.248948       8.840408       0.511138       1.247044      -0.717414       0.006829      -0.040674       0.022922       0.047185      -0.002527      -0.001182      -0.010626      -0.017741      -0.000143      -0.010566      -0.005470       0.016037              1.650574       1.493652       0.003234       0.190132       1.888767      -0.235405       1.569303           0.000624
           97              H       3.801442      16.588088       9.314056       0.141625       0.992396 0.74612459E+01  0.73419456E+02                                 1.751570                            1.679704      -1.606525       2.124881                    0.992788       3.913397      11.699651       0.438956       1.418030      -0.677454      -0.024848      -0.003608      -0.030183       0.039262       0.005174       0.006424       0.000913       0.003248       0.014614      -0.008728      -0.001308       0.010036              1.778799       1.768383       0.066348       0.467209       1.577988      -0.024366       1.990027           0.000200
           98              H       6.234497      18.449077      12.015487       0.136827       1.197354 0.91240135E+01  0.93384652E+02                                 1.905256                            1.795592      -1.600404       2.121468                    0.993132       3.907736      11.496370       0.451602       1.325137      -0.696610       0.014860       0.029006       0.016948       0.036734      -0.000308       0.000272       0.005777      -0.001957      -0.000417      -0.005390      -0.000872       0.006263              1.953481       1.851690       0.469067       0.319998       2.264731       0.177931       1.744022           0.000200
           99              H       7.379689      19.009912       7.667746       0.183872       0.938280 0.70388105E+01  0.68140093E+02                                 1.701611                            1.641881      -1.288251       2.300990                    0.994949       3.545922      10.454186       0.440542       1.436202      -0.676497       0.010426       0.010704      -0.012800       0.019676       0.000133      -0.009021      -0.000671      -0.005469       0.000733      -0.010467       0.002553       0.007914              1.711623       1.778357       0.296332      -0.276491       1.589272      -0.293707       1.767241          -0.000033
          100              H       7.374579      18.217513       9.056317       0.181752       1.004263 0.75457133E+01  0.73025497E+02                                 1.678577                            1.621869      -0.962069       2.450156                    0.998732       3.230346       8.987950       0.484138       1.307261      -0.704950       0.013121      -0.002460       0.012428       0.018239      -0.008517       0.004166       0.002521      -0.000108       0.013279      -0.012092       0.004912       0.007180              1.696644       1.788360      -0.109689       0.428235       1.379520      -0.164763       1.922052           0.000027
          101              H       6.501264      17.681819       7.828833       0.182994       0.974087 0.72733124E+01  0.69426828E+02                                 1.618632                            1.572240      -0.856994       2.500626                    0.999487       3.116612       8.484259       0.503471       1.274491      -0.712692      -0.005331      -0.012666      -0.009839       0.016902       0.000350       0.001617       0.004896       0.001626      -0.024480      -0.010101       0.004165       0.005936              1.629412       1.447910       0.271896       0.168119       1.857108       0.366622       1.583219          -0.000007
          102              H       3.402181      19.969694      10.731623       0.126645       1.142995 0.83658685E+01  0.82994009E+02                                 1.815368                            1.703064      -0.878788       2.481554                    0.998774       3.381770       9.495007       0.474885       1.300117      -0.706634      -0.039939       0.006004       0.041558       0.057950      -0.004712      -0.016405      -0.002714      -0.003145       0.013969      -0.018238       0.000875       0.017363              1.845497       2.149195      -0.024957      -0.559565       1.502679       0.002703       1.884618          -0.000154
          103              C       6.794664      19.599663       4.807644       0.600165      23.946896 0.24675385E+03  0.50963586E+04                                 7.694035                            5.593349       0.042338       2.078244                    0.999608      22.131613      62.031117       0.623733       0.475457      -1.017163       0.014408       0.056345       0.016175       0.060366      -0.046766       0.048672      -0.038935       0.079665       0.061324      -0.075011      -0.023748       0.098759              9.377700       7.299002       2.414514      -1.859296      13.251828       2.229682       7.582269          -0.000224
          104              C       6.434455      18.185916       4.411209      -0.006702      39.788787 0.43334147E+03  0.10078045E+05                                10.018243                            6.842463       0.085296       2.030474                    0.999232      26.914748      74.478571       0.650031       0.405159      -1.082314      -0.015503      -0.040965      -0.007240       0.044395       0.000748      -0.014202      -0.006062       0.019251       0.013832      -0.014932      -0.005965       0.020897             13.046533       9.681161       2.810448      -2.397576      20.279832       4.951960       9.178606           0.012198
          105              C       7.246605      17.485324       3.510893      -0.107510      36.227052 0.43738387E+03  0.10305860E+05                                 9.584220                            7.028966      -0.112987       1.939707                    0.999306      29.286605      84.487662       0.613668       0.423596      -1.058899      -0.005777      -0.003564       0.002688       0.007301       0.001197       0.027928      -0.035830       0.045285       0.052010      -0.053564       0.001258       0.052306             11.651931       8.313452      -0.129437      -2.696169      17.181878       5.656902       9.460463           0.001472
          106              C       6.944164      16.153885       3.188719       0.018038      39.168266 0.42692266E+03  0.98926462E+04                                 9.939071                            6.817690      -0.011925       2.003108                    0.999110      26.672378      73.694283       0.647420       0.408279      -1.080148      -0.024550       0.011590       0.026038       0.037616       0.015424       0.015231      -0.010982      -0.006174      -0.015724      -0.028337       0.009879       0.018458             12.776803      10.859664      -1.266738      -4.869525      16.307258       6.143476      11.163486           0.013690
          107              C       5.832971      15.526107       3.756390      -0.192196      37.859262 0.48332564E+03  0.11698080E+05                                 9.850695                            7.391541      -0.056183       1.945820                    0.999134      30.792763      90.582047       0.596994       0.423898      -1.056740       0.031848       0.002365      -0.022410       0.039014      -0.014235       0.041266      -0.010477      -0.014744       0.032302      -0.044495      -0.003671       0.048166             11.357640      11.706715       0.272010      -5.225664      11.819375       3.535976      10.546829          -0.000344
          108              C       5.058200      16.241487       4.664599       0.167828      37.886319 0.39242575E+03  0.89655463E+04                                 9.876019                            6.695827       0.017678       2.022286                    0.999512      25.815230      72.441634       0.625755       0.428432      -1.059858      -0.046705      -0.024447       0.025437       0.058532       0.038050      -0.048852      -0.017626       0.040006      -0.084933      -0.055290      -0.025773       0.081063             12.270589      13.051946       3.644342      -5.081621      14.223909       1.549316       9.535912           0.001372
          109              C       5.333456      17.564555       5.002238      -0.198789      39.154293 0.50293537E+03  0.12294609E+05                                10.080268                            7.541406      -0.053317       1.944649                    0.999054      31.063455      91.841495       0.590854       0.424056      -1.056618       0.020126       0.022533      -0.012677       0.032764      -0.026695       0.005575       0.001722       0.024387       0.072039      -0.041658       0.015709       0.025950             11.960972      10.782223       4.598656      -2.330632      17.180015       2.315143       7.920679           0.000095
          110              C       7.858257      15.370427       2.252803       0.556396      24.863819 0.26153536E+03  0.54538192E+04                                 7.795850                            5.695970      -0.053398       2.035233                    0.999415      22.486555      62.317313       0.631393       0.465196      -1.027783       0.015015      -0.045861      -0.024516       0.054127      -0.017383       0.069835      -0.052441       0.001933       0.129175      -0.071569      -0.038236       0.109805              9.443953       8.485792      -0.955852      -2.978410      11.445968       4.331566       8.400100          -0.002200
          111              C       2.018588      16.763798       4.206467      -0.538321      27.750157 0.47052112E+03  0.11281533E+05                                 7.713571                            6.979041       0.059685       1.980909                    0.997485      32.591195      94.586106       0.658072       0.388189      -1.083161      -0.002876      -0.026797       0.026454       0.037765      -0.025003       0.016042      -0.045364      -0.021710       0.024711      -0.040499      -0.023098       0.063596              7.834149       7.251534      -0.540723       0.848809       8.703789      -0.721856       7.547125           0.000408
          112              C       2.606451      15.750704       5.139323       0.374264      25.823110 0.33455466E+03  0.74321785E+04                                 8.107783                            6.495912      -0.117369       2.005786                    0.999516      24.267063      69.803063       0.582925       0.472982      -1.021774      -0.014590       0.031812      -0.017307       0.039044      -0.023747       0.020351      -0.002290       0.006792       0.011233      -0.030526      -0.002244       0.032770              8.813287       9.784646      -0.209445       0.366947       8.948707      -3.820129       7.706509           0.002254
          113              C       4.074424      14.576620       6.258556       0.115787      23.225303 0.30603778E+03  0.66033608E+04                                 7.118695                            5.876770       0.563858       2.213365                    0.999690      25.159895      69.740121       0.670784       0.423188      -1.057837      -0.019758       0.018577      -0.017086       0.032053      -0.014156       0.007350       0.008412      -0.031811       0.053274      -0.032145       0.009772       0.022373              7.582072       8.952775       0.437408      -0.457914       7.207650      -2.781816       6.585792          -0.000645
          114              C      15.755402       5.736163       4.882389       0.597526      24.737348 0.25234970E+03  0.52241046E+04                                 7.813348                            5.610121       0.013059       2.062748                    0.999494      22.137266      61.458673       0.632593       0.467706      -1.024700      -0.030348      -0.047245       0.019727       0.059517      -0.085984       0.041974      -0.014144       0.045843      -0.086194      -0.079614      -0.035994       0.115608              9.724779       9.256436       4.990087      -3.079632      10.631494      -0.915791       9.286408          -0.000355
          115              C      16.686498       6.796128       4.335498       0.000962      40.228733 0.42584501E+03  0.98505298E+04                                10.080384                            6.769612       0.039945       2.017357                    0.999100      26.712746      73.475459       0.656131       0.403559      -1.084492       0.025951       0.027922      -0.008346       0.039023      -0.009520       0.012240       0.012587      -0.006632       0.050209      -0.025561       0.001382       0.024179             13.404340      13.348883       6.677550      -6.179574      14.881028      -1.483587      11.983111           0.014934
          116              C       0.351740       6.613382       3.109142      -0.102772      35.672321 0.43314234E+03  0.10165411E+05                                 9.463852                            6.975047      -0.027611       1.968801                    0.999408      28.966734      82.980202       0.619608       0.421206      -1.062033      -0.003909       0.009096       0.003020       0.010351      -0.025496       0.043962       0.004241       0.007265      -0.040530      -0.053742       0.002692       0.051050             11.609634      12.180066       3.835643      -6.786265       9.789434      -1.234274      12.859402           0.001249
          117              C       1.174605       7.619778       2.584481      -0.002907      39.364139 0.43305099E+03  0.10074492E+05                                 9.989542                            6.861458       0.082558       2.033602                    0.999275      26.837463      74.394414       0.645798       0.407685      -1.080109      -0.016767       0.013421       0.033975       0.040194       0.017564       0.011148       0.003115      -0.015559      -0.033314      -0.020866      -0.005966       0.026833             13.087193      11.859956       1.825780      -7.808171      10.659157       1.602142      16.742466           0.015433
          118              C       1.318521       8.835425       3.266363      -0.176204      37.750085 0.49654590E+03  0.12113887E+05                                 9.912751                            7.535647      -0.168312       1.912944                    0.998593      30.853817      91.479546       0.585422       0.428858      -1.052412       0.010849      -0.026612      -0.021924       0.036146      -0.011075       0.020880      -0.026937       0.040403      -0.060201      -0.043731      -0.001799       0.045530             11.667597       9.251291       0.454796      -5.192787      11.571856       3.779397      14.179645           0.000247
          119              C       0.646198       9.000036       4.479027       0.177088      37.733722 0.39346955E+03  0.90143896E+04                                 9.953982                            6.763762      -0.056926       2.006111                    0.999536      25.773519      72.926608       0.613175       0.436010      -1.052996       0.004212       0.056102       0.032251       0.064849       0.013997      -0.001111       0.044219      -0.085272      -0.011307      -0.045983      -0.025949       0.071932             12.565848       9.054753       2.348272      -3.939708      16.320287       4.040266      12.322505           0.002120
          120              C      16.844516       7.991966       5.034938      -0.186752      37.981517 0.48333130E+03  0.11708004E+05                                 9.890888                            7.390627      -0.103348       1.928435                    0.999167      30.937906      91.295246       0.596650       0.423788      -1.055928      -0.004420      -0.030784      -0.001217       0.031123      -0.033671       0.024132      -0.010719       0.051670       0.042242      -0.049501      -0.003699       0.053200             11.646978       9.841117       4.896926      -3.441938      15.385500       0.645582       9.714317           0.000856
          121              C       1.916929       7.399087       1.282092       0.587023      24.111084 0.26192477E+03  0.54979082E+04                                 7.790898                            5.783339      -0.105981       2.019773                    0.999471      22.777755      64.625774       0.609359       0.478864      -1.014071       0.020980      -0.004469      -0.052022       0.056271      -0.033779       0.075719      -0.037738       0.030134      -0.089529      -0.083510      -0.021197       0.104707              9.532552       8.255469       0.966032      -4.642354       7.880177       1.465320      12.462011           0.001436
          122              C      -1.167189      11.367167       4.040226      -0.534796      26.825508 0.45373073E+03  0.10785183E+05                                 7.510009                            6.820152       0.084857       1.993826                    0.996913      32.284582      93.421862       0.670279       0.384433      -1.085333       0.022246       0.010569       0.026307       0.036037       0.009396       0.039835      -0.000468       0.050452       0.053294      -0.037811      -0.019514       0.057325              7.680961       8.744962      -0.009601       0.723390       6.889230      -0.305867       7.408690           0.000528
          123              C      -0.015231      11.376091       4.980008       0.390228      25.568793 0.32505308E+03  0.71902014E+04                                 8.144986                            6.462120      -0.218721       1.980478                    0.999265      24.123925      69.905152       0.574768       0.481756      -1.014129      -0.032446       0.000858      -0.021146       0.038737      -0.005225       0.004698      -0.020473       0.040107       0.017718      -0.033735       0.010291       0.023444              9.080294       9.239992      -0.811294       3.543230       9.698963       1.820909       8.301928           0.001596
          124              C       1.600563      10.574486       6.193155       0.139790      24.982754 0.32303223E+03  0.71154243E+04                                 7.705918                            6.190225       0.076652       2.053191                    0.998662      25.910661      74.276591       0.625105       0.444834      -1.037302      -0.025341       0.005048      -0.016246       0.030522       0.005481      -0.005570      -0.019424       0.018638       0.051773      -0.026844      -0.001003       0.027848              8.516380       8.177220      -1.320805       2.433393       9.717648       2.112060       7.654272          -0.001638
          125              C      18.121642      12.964368      12.839769       0.601586      23.941920 0.24671149E+03  0.50953208E+04                                 7.693289                            5.593361       0.048411       2.080108                    0.999577      22.128569      62.023819       0.623643       0.475541      -1.017107       0.013233      -0.014397      -0.057833       0.061049       0.064680       0.016570      -0.010857      -0.007092      -0.200415      -0.075492      -0.022763       0.098256              9.375958       7.298154      -2.816853      -1.160084       7.067600       1.339020      13.762119          -0.000239
          126              C      17.761437      13.327912      14.262330      -0.007144      39.741733 0.43286563E+03  0.10062911E+05                                10.005616                            6.835512       0.090675       2.032294                    0.999200      26.900225      74.391870       0.650902       0.404781      -1.082707      -0.014857       0.013685       0.038825       0.043766      -0.012289       0.005995      -0.004502       0.000817      -0.037837      -0.014393      -0.005892       0.020285             13.027447       9.670883      -3.477920      -1.230373       7.656427       2.325367      21.755033           0.012185
          127              C      18.573579      12.898508      15.319222      -0.108268      36.251250 0.43777477E+03  0.10316979E+05                                 9.583845                            7.028517      -0.108855       1.940481                    0.999311      29.305637      84.539817       0.614181       0.423163      -1.059210      -0.006393       0.004716       0.002452       0.008314       0.024153      -0.015659      -0.003140      -0.023354      -0.149155      -0.053476       0.000585       0.052890             11.650927       8.315029      -2.271939       1.458463       6.492413       0.516010      20.145337           0.001392
          128              C      12.607619       3.984926       0.524661       0.017826      39.177551 0.42702611E+03  0.98959067E+04                                 9.941186                            6.818982      -0.008666       2.004010                    0.999161      26.675992      73.713904       0.647275       0.408334      -1.080082      -0.025445       0.017208      -0.023069       0.038416       0.005661      -0.021466       0.010454      -0.006693      -0.020308      -0.028906       0.009871       0.019035             12.779404      10.861577      -3.584432       3.532963       7.130408      -0.844773      20.346227           0.013652
          129              C      11.496438       4.790429       0.784494      -0.192673      37.876345 0.48356393E+03  0.11705889E+05                                 9.858539                            7.398183      -0.062985       1.943992                    0.999133      30.798560      90.622154       0.596112       0.424451      -1.056342       0.032165      -0.020352       0.010224       0.039412       0.043766      -0.008848       0.001846      -0.030858      -0.013271      -0.045857      -0.003007       0.048865             11.366051      11.719175      -4.667278       2.382733       7.810203      -1.220686      14.568775          -0.000415
          130              C      16.385199      14.519560      15.819559       0.167433      37.895492 0.39264326E+03  0.89714844E+04                                 9.875962                            6.696585       0.022139       2.023493                    0.999518      25.821117      72.454838       0.625893       0.428292      -1.059978      -0.045479       0.033620       0.009087       0.057282      -0.061259      -0.007478       0.019160       0.040872      -0.077206      -0.056142      -0.024142       0.080284             12.269491      13.051966      -6.222851      -0.613945       9.365979       1.254344      14.390528           0.001341
          131              C      16.660451      14.150435      14.504927      -0.197768      39.134268 0.50266870E+03  0.12286884E+05                                10.078290                            7.540533      -0.058075       1.943285                    0.999070      31.054653      91.821277       0.590735       0.424183      -1.056502       0.020831      -0.022683      -0.013186       0.033501       0.017637       0.021146      -0.021736      -0.010192      -0.032880      -0.042059       0.016557       0.025502             11.957419      10.779466      -4.316158      -2.812361       8.228134       2.848346      16.864658          -0.000350
          132              C      13.521704       3.566124       1.671118       0.558683      24.859780 0.26147319E+03  0.54524292E+04                                 7.796416                            5.696112      -0.050885       2.035953                    0.999423      22.483247      62.316217       0.631222       0.465330      -1.027666       0.015593       0.001669       0.051875       0.054193       0.069098      -0.020203      -0.001105      -0.092831      -0.153868      -0.072288      -0.037287       0.109575              9.444950       8.485637      -2.101264       2.317227       5.410468      -0.846894      14.438745          -0.002211
          133              C      13.345577      13.861653      15.596292      -0.537940      27.749532 0.47049276E+03  0.11280576E+05                                 7.712902                            6.978264       0.067060       1.982902                    0.997442      32.589930      94.578329       0.658195       0.388126      -1.083216      -0.002772       0.035993       0.009718       0.037384       0.026442       0.013021       0.021813      -0.062756      -0.091180      -0.038706      -0.024216       0.062922              7.833764       7.247361       1.004227       0.043708       8.461600       0.862433       7.792332           0.000093
          134              C      13.933460      15.176072      16.007225       0.372274      25.860956 0.33516066E+03  0.74485250E+04                                 8.112766                            6.499738      -0.115709       2.005942                    0.999514      24.288745      69.864091       0.583068       0.472683      -1.022002      -0.015907      -0.031270      -0.019459       0.040119       0.029354       0.009786      -0.003012      -0.004266      -0.014094      -0.030426      -0.001913       0.032338              8.818743       9.788362       0.421558      -0.002450      11.334254       2.451097       5.333612           0.001595
          135              C       9.737933       7.432108       0.355680       0.115540      23.239046 0.30628580E+03  0.66097351E+04                                 7.120528                            5.878669       0.562295       2.212602                    0.999669      25.167469      69.755624       0.670790       0.423119      -1.057931      -0.019755      -0.023687      -0.006687       0.031560       0.013293       0.008235      -0.008706      -0.032370       0.050817      -0.031790       0.009610       0.022180              7.583896       8.954192      -0.616627      -0.150305       9.153074       1.660739       4.644422          -0.000585
          136              C       4.428354      10.660502       8.699831       0.596078      24.780775 0.25284039E+03  0.52366953E+04                                 7.821014                            5.614524       0.013609       2.062505                    0.999471      22.160985      61.534590       0.632535       0.467531      -1.024817      -0.030467       0.041618       0.030918       0.060135       0.079465       0.053302       0.015994       0.048642      -0.079372      -0.079386      -0.036475       0.115861              9.735854       9.267911      -5.170369      -2.785240      10.428852       1.042656       9.510799          -0.000347
          137              C       5.359434       9.656902       8.055322       0.003446      40.179692 0.42513652E+03  0.98311904E+04                                10.078059                            6.767887       0.031102       2.014949                    0.999112      26.685047      73.416115       0.655570       0.404026      -1.084053       0.025309      -0.021666      -0.020174       0.038948       0.015271       0.001163      -0.015459      -0.012641       0.033557      -0.024974       0.000674       0.024301             13.402112      13.348209      -8.690666      -2.693529      13.992062       1.998071      12.866066           0.014936
          138              C       6.015261       8.686219       8.826768      -0.103175      35.704300 0.43361406E+03  0.10179259E+05                                 9.468352                            6.977975      -0.023173       1.969746                    0.999401      28.984024      83.041272       0.619593       0.421101      -1.062098      -0.002504      -0.002209      -0.008907       0.009513       0.050966      -0.000662       0.005302       0.023849       0.008995      -0.054206       0.003202       0.051004             11.615810      12.187121      -7.800102       0.070962      13.168199      -0.711860       9.492109           0.001283
          139              C       6.838111       7.728656       8.217536      -0.003489      39.358676 0.43299929E+03  0.10072725E+05                                 9.987307                            6.859957       0.083051       2.033853                    0.999239      26.836776      74.384064       0.646040       0.407556      -1.080223      -0.017208       0.021938      -0.028653       0.039980       0.001303      -0.020690       0.008837       0.006091       0.029352      -0.020882      -0.005742       0.026624             13.084228      11.857617      -7.673334       2.321431      13.831006      -3.433076      13.564060           0.015442
          140              C       6.982028       7.711365       6.823811      -0.175531      37.774757 0.49690244E+03  0.12126147E+05                                 9.921734                            7.542018      -0.178366       1.909903                    0.998586      30.868271      91.570025       0.584681       0.429275      -1.052036       0.011156      -0.006402       0.033848       0.036209       0.023368      -0.000718       0.018607       0.023848      -0.108771      -0.044450      -0.000993       0.045443             11.678674       9.260903      -4.730271       2.204987      10.264471      -3.021627      15.510647           0.000250
          141              C       6.309721       8.679258       6.074917       0.175950      37.759097 0.39382400E+03  0.90241527E+04                                 9.955487                            6.764792      -0.054937       2.006621                    0.999504      25.787668      72.963018       0.613428       0.435751      -1.053198       0.004143      -0.000483      -0.063915       0.064051      -0.007724      -0.011099      -0.001485      -0.009946       0.210042      -0.045149      -0.025978       0.071128             12.567728       9.055728      -4.585937      -0.063425       9.823337      -0.288722      18.824118           0.002120
          142              C       5.517454       9.664722       6.669972      -0.188864      38.036462 0.48420980E+03  0.11734265E+05                                 9.900491                            7.398190      -0.102531       1.928432                    0.999190      30.963054      91.380086       0.596259       0.423886      -1.055898      -0.003378       0.013524       0.027412       0.030753       0.038004       0.017110      -0.014877       0.007653      -0.092021      -0.049655      -0.003972       0.053628             11.658755       9.851586      -5.434688      -2.527046      10.582501       2.140813      14.542177           0.000868
          143              C       7.580419       6.711099       9.059861       0.588654      24.080773 0.26153388E+03  0.54881327E+04                                 7.787756                            5.781299      -0.105072       2.020101                    0.999452      22.761050      64.587535       0.609053       0.479241      -1.013783       0.022166      -0.042746       0.030073       0.056771       0.082123      -0.008594       0.031926       0.019499      -0.119117      -0.083413      -0.020715       0.104128              9.528516       8.251899      -4.500795       1.483961      10.042973      -2.715533      10.290674           0.001435
          144              C       4.496312       7.115689       4.244323      -0.534604      26.825983 0.45373631E+03  0.10785578E+05                                 7.510103                            6.819786       0.082105       1.993005                    0.996885      32.286552      93.435182       0.670343       0.384388      -1.085343       0.021432       0.016633      -0.022651       0.035342       0.029339      -0.028478      -0.023054       0.010898      -0.062573      -0.038016      -0.019402       0.057418              7.681278       8.745256       0.630752      -0.353896       7.543006      -0.070985       6.755574           0.000514
          145              C       5.648283       7.925103       3.766700       0.391282      25.563046 0.32496217E+03  0.71879469E+04                                 8.144953                            6.461945      -0.217244       1.980831                    0.999324      24.121303      69.904598       0.574658       0.481865      -1.014036      -0.031785      -0.018366       0.010075       0.038067       0.007745       0.001373      -0.002829      -0.000505      -0.100502      -0.033725       0.009205       0.024520              9.080524       9.240655       3.474054      -1.069039       7.073615      -0.305346      10.927302           0.001590
          146              C       7.264099       9.376518       3.854331       0.139607      24.974867 0.32289744E+03  0.71111448E+04                                 7.702235                            6.187453       0.080422       2.054354                    0.998645      25.902193      74.226097       0.625519       0.444622      -1.037509      -0.025135      -0.016208       0.003766       0.030144      -0.007481      -0.002318      -0.005780      -0.024300      -0.077730      -0.026924      -0.000757       0.027681              8.512223       8.173352       2.766663      -0.071574       6.338432      -0.161892      11.024887          -0.001638
          147              C      12.458177      23.238010      14.570006       0.599365      23.928022 0.24652981E+03  0.50900390E+04                                 7.686738                            5.588349       0.047080       2.080276                    0.999605      22.120371      61.967984       0.624490       0.475039      -1.017494       0.013886      -0.042226       0.040329       0.060019      -0.019263      -0.065491       0.049635       0.061167       0.002936      -0.074946      -0.024553       0.099499              9.368467       7.292352       0.402623       3.017495      10.919158      -3.565345       9.893891          -0.000221
          148              C      12.097989      24.288212      13.543881      -0.007158      39.821538 0.43373782E+03  0.10089855E+05                                10.023625                            6.845682       0.083116       2.029623                    0.999216      26.929360      74.535478       0.649847       0.405170      -1.082276      -0.015629       0.026598      -0.031209       0.043883       0.011833       0.007986       0.010119       0.012401      -0.009984      -0.014802      -0.006334       0.021135             13.054145       9.684544       0.670178       3.634350      16.252977      -7.289532      13.224915           0.012177
          149              C      12.910149      25.418208      13.387305      -0.107832      36.250539 0.43772886E+03  0.10316047E+05                                 9.588919                            7.032543      -0.113143       1.939468                    0.999284      29.294215      84.518723       0.613405       0.423693      -1.058836      -0.005735      -0.001084      -0.004047       0.007102      -0.024982      -0.012912       0.039243       0.040123       0.037049      -0.054036       0.001371       0.052665             11.658174       8.315452       2.401563       1.234248      16.301597      -6.177201      10.357474           0.001475
          150              C      18.271122       7.762209      12.395330       0.018919      39.135055 0.42652102E+03  0.98808408E+04                                 9.932645                            6.813761      -0.011765       2.003385                    0.999096      26.659349      73.644753       0.647721       0.408192      -1.080224      -0.025099      -0.028832      -0.002301       0.038295      -0.021422       0.006011       0.000876       0.011660       0.036969      -0.028826       0.009889       0.018937             12.768227      10.851881       4.848700       1.334891      17.759362      -5.295008       9.693439           0.013676
          151              C      17.159940       7.584483      11.567826      -0.192709      37.893819 0.48385786E+03  0.11714730E+05                                 9.860223                            7.399451      -0.065415       1.942836                    0.999109      30.808720      90.657382       0.596182       0.424339      -1.056416       0.032063       0.019067       0.011962       0.039175      -0.029524      -0.033857       0.008711      -0.013519       0.040913      -0.046210      -0.002923       0.049133             11.368205      11.718644       4.395990       2.850542      13.940581      -2.319482       8.445390          -0.000358
          152              C      10.721765      25.040993      11.733262       0.167762      37.872108 0.39235938E+03  0.89631717E+04                                 9.871151                            6.693606       0.021859       2.023618                    0.999514      25.810814      72.413126       0.626125       0.428221      -1.060046      -0.045704      -0.008851      -0.033425       0.057310       0.023629       0.056799      -0.001691       0.069807       0.012385      -0.055559      -0.024213       0.079772             12.263582      13.044570       2.576397       5.693722      12.041859      -2.802590      11.704318           0.001367
          153              C      10.997001      24.087050      12.710255      -0.198846      39.178471 0.50330813E+03  0.12306959E+05                                10.089027                            7.548409      -0.055784       1.943665                    0.999001      31.075628      91.912933       0.590040       0.424530      -1.056241       0.021154       0.000108       0.025503       0.033135       0.008721      -0.026097       0.020073      -0.011506      -0.041886      -0.041904       0.016227       0.025678             11.971167      10.790756      -0.283051       5.153213      12.250127      -5.172330      12.872618           0.000097
          154              C      19.185227       8.964469      12.184789       0.556888      24.896911 0.26192597E+03  0.54642508E+04                                 7.803936                            5.700990      -0.052904       2.034914                    0.999463      22.504173      62.388444       0.630958       0.465322      -1.027667       0.014891       0.044837      -0.028113       0.054977      -0.051894      -0.049868       0.054851      -0.002116       0.117192      -0.071570      -0.038326       0.109896              9.454829       8.494190       3.062101       0.661211      12.930059      -3.489831       6.940236          -0.002197
          155              C       7.682144      25.176589      12.414661      -0.538470      27.791367 0.47153446E+03  0.11312646E+05                                 7.725304                            6.990627       0.058676       1.980105                    0.997379      32.617751      94.711771       0.656909       0.388642      -1.082775      -0.003304      -0.008593      -0.036934       0.038064      -0.001179      -0.030109       0.023288       0.014713       0.140628      -0.040387      -0.023728       0.064115              7.845823       7.258537      -0.466067      -0.895551       7.219966      -0.140271       9.058964           0.000402
          156              C       8.270023      24.875264      11.070872       0.372732      25.849563 0.33496680E+03  0.74433068E+04                                 8.110759                            6.497945      -0.112354       2.006982                    0.999537      24.284552      69.852869       0.583123       0.472696      -1.021972      -0.015928      -0.001185       0.036006       0.039390      -0.006010      -0.030104       0.005131       0.000084      -0.003012      -0.030353      -0.001511       0.031864              8.816504       9.787407      -0.213078      -0.364343       4.710217       1.372008      11.951887           0.002249
          157              C      15.401410       5.892292       9.494474       0.114980      23.253637 0.30652087E+03  0.66160981E+04                                 7.122516                            5.879589       0.564781       2.213156                    0.999674      25.179570      69.796705       0.670964       0.422927      -1.058047      -0.019778       0.005545       0.023851       0.031477       0.000568      -0.016352       0.000157      -0.046255       0.006776      -0.032056       0.010051       0.022005              7.586133       8.959214       0.177704       0.606875       4.333947       1.122024       9.465239          -0.000653
          158              C      10.091924      11.504356       2.526490       0.597571      24.732421 0.25230259E+03  0.52225692E+04                                 7.810265                            5.608111       0.012163       2.062529                    0.999483      22.134713      61.436134       0.632996       0.467458      -1.024898      -0.030719       0.006232      -0.050970       0.059837       0.006760      -0.095201      -0.001281       0.072636      -0.004768      -0.079632      -0.035520       0.115153              9.720832       9.252256       0.172106       5.858318       8.826537      -0.124447      11.083704          -0.000346
          159              C      11.023002      11.447989       3.717890       0.003282      40.153030 0.42486907E+03  0.98229506E+04                                10.072240                            6.764759       0.033957       2.015960                    0.999110      26.676975      73.373797       0.655901       0.403906      -1.084189       0.025293      -0.006860       0.029039       0.039116      -0.005773      -0.014250       0.003537      -0.034670      -0.030989      -0.025599       0.001054       0.024545             13.393001      13.336700       2.010873       8.863671      11.414210      -0.513374      15.428093           0.014939
          160              C      11.678846      12.601419       4.172800      -0.104421      35.724563 0.43392706E+03  0.10188066E+05                                 9.470181                            6.979179      -0.022075       1.969831                    0.999360      28.994647      83.067586       0.619738       0.420943      -1.062238      -0.003251      -0.007494       0.006723       0.010580      -0.026044      -0.043440      -0.009176       0.015989      -0.012506      -0.053520       0.002715       0.050805             11.618196      12.189608       3.962814       6.720877      11.030277       1.948304      11.634701           0.001286
          161              C      12.501695      12.552586       5.306692      -0.002161      39.344798 0.43273599E+03  0.10065816E+05                                 9.988714                            6.860599       0.079254       2.032727                    0.999261      26.826813      74.371572       0.645577       0.407880      -1.079928      -0.016427      -0.035337      -0.005166       0.039309      -0.018750       0.009054      -0.012137       0.000469       0.014407      -0.021408      -0.005249       0.026657             13.086549      11.859310       5.849354       5.484944      16.608576       1.833028      10.791761           0.015451
          162              C      12.645593      11.354230       6.018536      -0.176841      37.768179 0.49682956E+03  0.12122321E+05                                 9.914594                            7.536689      -0.169871       1.912417                    0.998593      30.863804      91.509506       0.585521       0.428731      -1.052508       0.010720       0.032497      -0.012185       0.036324      -0.012697      -0.020262       0.009484       0.072128       0.033612      -0.044544      -0.001568       0.046112             11.670270       9.253365       4.271381       2.990849      16.805391      -0.760653       8.952053           0.000246
          163              C      11.973269      10.221726       5.554766       0.176361      37.750696 0.39366719E+03  0.90198972E+04                                 9.955594                            6.764413      -0.055797       2.006374                    0.999506      25.783135      72.953743       0.613298       0.435875      -1.053095       0.004774      -0.055333       0.032352       0.064275      -0.006485       0.012407      -0.042536      -0.086837      -0.018628      -0.045326      -0.026108       0.071434             12.568359       9.055939       2.238516       4.003458      16.825468      -3.753029      11.823670           0.002120
          164              C      11.181003      10.244332       4.403799      -0.188776      38.047069 0.48433484E+03  0.11738246E+05                                 9.901506                            7.398052      -0.101334       1.928696                    0.999175      30.971114      91.412492       0.596387       0.423760      -1.055959      -0.003078       0.016750      -0.024826       0.030105      -0.003900      -0.041893       0.025086       0.025858      -0.035287      -0.049592      -0.003943       0.053535             11.660367       9.852300       0.531359       5.969844      11.702912      -2.784036      13.425889           0.000858
          165              C      13.244021      13.790834       5.766757       0.585109      24.135089 0.26221666E+03  0.55055252E+04                                 7.794963                            5.785838      -0.104783       2.019939                    0.999452      22.793714      64.678161       0.609346       0.478744      -1.014143       0.021651       0.046883       0.021706       0.056018      -0.048936      -0.067265       0.006109       0.086278       0.072544      -0.083597      -0.021564       0.105161              9.538243       8.260447       3.540790       3.159845      12.593660       1.252678       7.760623           0.001445
          166              C      10.159845       9.418163       7.824162      -0.532432      26.774725 0.45248167E+03  0.10748022E+05                                 7.498915                            6.808791       0.084169       1.994030                    0.996872      32.247059      93.279110       0.671132       0.384211      -1.085496       0.022264      -0.028357      -0.004730       0.036362      -0.039441      -0.011904       0.022722       0.010690      -0.061556      -0.037654      -0.019832       0.057486              7.670043       8.730200      -0.617085      -0.368427       7.004855       0.376014       7.275073           0.000523
          167              C      11.311803       8.599826       7.362003       0.389697      25.572058 0.32512133E+03  0.71911490E+04                                 8.140862                            6.459270      -0.215255       1.981580                    0.999269      24.121901      69.866730       0.575441       0.481230      -1.014539      -0.031628       0.018334       0.011053       0.038192      -0.002102      -0.006639       0.023647       0.036400       0.007987      -0.034618       0.010571       0.024047              9.075694       9.235097      -2.661076      -2.473006      10.222899      -1.514651       7.769085           0.001592
          168              C      12.927611       7.950016       6.061224       0.139899      24.975726 0.32292378E+03  0.71121311E+04                                 7.703897                            6.189374       0.079778       2.054359                    0.998633      25.903592      74.241131       0.625146       0.444861      -1.037331      -0.025312       0.010416       0.012873       0.030248       0.001949       0.008050       0.025092       0.009937       0.023625      -0.027331      -0.000798       0.028128              8.513985       8.173704      -1.446329      -2.358320       9.998310      -1.949588       7.369942          -0.001639
          169              C      10.196066       8.301357      11.301066       0.600165      23.946932 0.24675430E+03  0.50963706E+04                                 7.694040                            5.593353       0.042335       2.078242                    0.999608      22.131648      62.031246       0.623733       0.475457      -1.017163      -0.014408      -0.056346      -0.016176       0.060366      -0.046765       0.048671      -0.038935       0.079666       0.061323      -0.075011      -0.023747       0.098758              9.377701       7.299015       2.414530      -1.859296      13.251821       2.229668       7.582267          -0.000227
          170              C      10.556275       9.715104      11.697501      -0.006707      39.789068 0.43334532E+03  0.10078161E+05                                10.018293                            6.842498       0.085277       2.030466                    0.999232      26.914884      74.479122       0.650028       0.405160      -1.082313       0.015504       0.040966       0.007241       0.044396       0.000749      -0.014204      -0.006060       0.019250       0.013830      -0.014931      -0.005967       0.020898             13.046579       9.681214       2.810506      -2.397575      20.279899       4.951948       9.178625           0.012190
          171              C       9.744125      10.415696      12.597817      -0.107514      36.227082 0.43738575E+03  0.10305911E+05                                 9.584201                            7.028969      -0.112969       1.939711                    0.999306      29.286693      84.487819       0.613669       0.423594      -1.058901       0.005778       0.003564      -0.002690       0.007302       0.001199       0.027922      -0.035827       0.045290       0.051994      -0.053562       0.001264       0.052297             11.651871       8.313437      -0.129405      -2.696150      17.181756       5.656841       9.460419           0.001448
          172              C      10.046566      11.747135      12.919991       0.018020      39.167803 0.42692114E+03  0.98925902E+04                                 9.938940                            6.817648      -0.011847       2.003133                    0.999110      26.672346      73.693819       0.647427       0.408275      -1.080151       0.024549      -0.011586      -0.026035       0.037612       0.015426       0.015225      -0.010974      -0.006182      -0.015752      -0.028330       0.009864       0.018466             12.776543      10.859494      -1.266605      -4.869385      16.306900       6.143259      11.163237           0.013660
          173              C      11.157759      12.374913      12.352320      -0.192169      37.858147 0.48331060E+03  0.11697629E+05                                 9.850561                            7.391474      -0.056292       1.945799                    0.999133      30.792090      90.579844       0.596991       0.423904      -1.056736      -0.031843      -0.002365       0.022413       0.039012      -0.014246       0.041269      -0.010484      -0.014720       0.032333      -0.044490      -0.003692       0.048182             11.357443      11.706483       0.272114      -5.225481      11.819250       3.535877      10.546596          -0.000365
          174              C      11.932530      11.659533      11.444111       0.167834      37.885898 0.39242254E+03  0.89654546E+04                                 9.875956                            6.695807       0.017711       2.022300                    0.999512      25.815075      72.441124       0.625755       0.428433      -1.059858       0.046708       0.024452      -0.025434       0.058536       0.038052      -0.048848      -0.017621       0.039996      -0.084939      -0.055290      -0.025768       0.081058             12.270486      13.051795       3.644364      -5.081515      14.223864       1.549298       9.535800           0.001355
          175              C      11.657274      10.336465      11.106472      -0.198787      39.154299 0.50293584E+03  0.12294625E+05                                10.080268                            7.541409      -0.053322       1.944647                    0.999054      31.063479      91.841608       0.590853       0.424056      -1.056618      -0.020125      -0.022535       0.012677       0.032765      -0.026695       0.005577       0.001721       0.024389       0.072043      -0.041660       0.015707       0.025953             11.960967      10.782230       4.598693      -2.330618      17.180009       2.315121       7.920663           0.000078
          176              C       9.132473      12.530593      13.855907       0.556393      24.863710 0.26153538E+03  0.54538091E+04                                 7.795806                            5.695961      -0.053332       2.035257                    0.999415      22.486323      62.316213       0.631396       0.465195      -1.027786      -0.015010       0.045856       0.024510       0.054119      -0.017366       0.069840      -0.052446       0.001932       0.129165      -0.071584      -0.038220       0.109804              9.443863       8.485734      -0.955786      -2.978358      11.445847       4.331490       8.400010          -0.002218
          177              C      14.972142      11.137222      11.902243      -0.538322      27.750087 0.47051959E+03  0.11281485E+05                                 7.713549                            6.979021       0.059715       1.980919                    0.997485      32.591144      94.585830       0.658074       0.388188      -1.083162       0.002875       0.026803      -0.026452       0.037768      -0.025004       0.016041      -0.045357      -0.021718       0.024692      -0.040492      -0.023099       0.063591              7.834129       7.251508      -0.540713       0.848810       8.703786      -0.721841       7.547092           0.000382
          178              C      14.384279      12.150316      10.969387       0.374275      25.822787 0.33455037E+03  0.74320644E+04                                 8.107751                            6.495898      -0.117365       2.005794                    0.999516      24.266873      69.802583       0.582921       0.472986      -1.021771       0.014589      -0.031799       0.017320       0.039039      -0.023750       0.020349      -0.002287       0.006786       0.011230      -0.030529      -0.002240       0.032768              8.813246       9.784583      -0.209450       0.366952       8.948683      -3.820103       7.706471           0.002244
          179              C      12.916306      13.324400       9.850154       0.115806      23.224974 0.30603297E+03  0.66032341E+04                                 7.118653                            5.876744       0.563861       2.213373                    0.999689      25.159628      69.739358       0.670781       0.423191      -1.057834       0.019759      -0.018560       0.017106       0.032055      -0.014157       0.007350       0.008417      -0.031816       0.053280      -0.032148       0.009769       0.022379              7.582022       8.952710       0.437392      -0.457892       7.207609      -2.781786       6.585747          -0.000637
          180              C       1.235328      22.164857      11.226321       0.597531      24.737426 0.25235009E+03  0.52241170E+04                                 7.813376                            5.610132       0.013041       2.062742                    0.999494      22.137299      61.458879       0.632591       0.467707      -1.024699       0.030349       0.047244      -0.019727       0.059517      -0.085985       0.041974      -0.014142       0.045836      -0.086185      -0.079616      -0.035990       0.115607              9.724835       9.256500       4.990130      -3.079672      10.631547      -0.915823       9.286457          -0.000341
          181              C       0.304232      21.104892      11.773212       0.000950      40.229400 0.42585171E+03  0.98507265E+04                                10.080489                            6.769660       0.039939       2.017352                    0.999100      26.713009      73.476415       0.656130       0.403559      -1.084492      -0.025951      -0.027924       0.008347       0.039024      -0.009514       0.012232       0.012591      -0.006626       0.050192      -0.025552       0.001377       0.024175             13.404517      13.349070       6.677656      -6.179691      14.881198      -1.483635      11.983284           0.014755
          182              C      16.638990      21.287638      12.999568      -0.102777      35.673069 0.43315166E+03  0.10165695E+05                                 9.464008                            6.975139      -0.027654       1.968783                    0.999408      28.967100      82.981807       0.619601       0.421208      -1.062030       0.003906      -0.009097      -0.003020       0.010350      -0.025496       0.043962       0.004242       0.007260      -0.040523      -0.053742       0.002695       0.051048             11.609858      12.180300       3.835721      -6.786434       9.789596      -1.234307      12.859679           0.001297
          183              C      15.816125      20.281242      13.524229      -0.002913      39.364562 0.43305532E+03  0.10074622E+05                                 9.989616                            6.861492       0.082555       2.033599                    0.999275      26.837622      74.395055       0.645796       0.407685      -1.080109       0.016777      -0.013422      -0.033968       0.040193       0.017567       0.011152       0.003111      -0.015575      -0.033284      -0.020874      -0.005959       0.026833             13.087322      11.860041       1.825794      -7.808251      10.659269       1.602183      16.742657           0.015370
          184              C      15.672209      19.065595      12.842347      -0.176196      37.750025 0.49654355E+03  0.12113839E+05                                 9.912823                            7.535689      -0.168468       1.912902                    0.998592      30.853782      91.480051       0.585412       0.428864      -1.052406      -0.010848       0.026605       0.021920       0.036138      -0.011077       0.020892      -0.026930       0.040417      -0.060192      -0.043728      -0.001814       0.045542             11.667699       9.251356       0.454862      -5.192818      11.572004       3.779403      14.179738           0.000296
          185              C      16.344532      18.900984      11.629683       0.177091      37.733685 0.39346892E+03  0.90143797E+04                                 9.954010                            6.763779      -0.056903       2.006121                    0.999536      25.773503      72.926791       0.613170       0.436013      -1.052993      -0.004213      -0.056106      -0.032250       0.064851       0.014001      -0.001113       0.044215      -0.085278      -0.011312      -0.045987      -0.025944       0.071931             12.565897       9.054796       2.348324      -3.939724      16.320337       4.040257      12.322558           0.001917
          186              C       0.146214      19.909054      11.073772      -0.186761      37.982075 0.48333901E+03  0.11708240E+05                                 9.890981                            7.390682      -0.103348       1.928431                    0.999167      30.938216      91.296448       0.596648       0.423788      -1.055928       0.004419       0.030785       0.001218       0.031124      -0.033668       0.024128      -0.010716       0.051667       0.042252      -0.049500      -0.003693       0.053193             11.647107       9.841232       4.896997      -3.441992      15.385661       0.645580       9.714427           0.000945
          187              C      15.073801      20.501933      14.826618       0.587022      24.111094 0.26192470E+03  0.54979051E+04                                 7.790899                            5.783334      -0.105945       2.019785                    0.999471      22.777740      64.625676       0.609360       0.478863      -1.014072      -0.020984       0.004465       0.052024       0.056273      -0.033783       0.075709      -0.037734       0.030139      -0.089538      -0.083501      -0.021200       0.104701              9.532578       8.255475       0.966021      -4.642390       7.880175       1.465333      12.462083           0.001463
          188              C      18.157919      16.533853      12.068484      -0.534798      26.825524 0.45373055E+03  0.10785177E+05                                 7.510000                            6.820137       0.084885       1.993833                    0.996913      32.284633      93.421986       0.670282       0.384432      -1.085335      -0.022254      -0.010569      -0.026305       0.036040       0.009397       0.039829      -0.000468       0.050457       0.053261      -0.037808      -0.019511       0.057319              7.680957       8.744965      -0.009608       0.723366       6.889243      -0.305867       7.408663           0.000507
          189              C      17.005961      16.524929      11.128702       0.390241      25.568198 0.32504430E+03  0.71899647E+04                                 8.144919                            6.462076      -0.218753       1.980479                    0.999264      24.123535      69.904005       0.574763       0.481762      -1.014125       0.032429      -0.000861       0.021160       0.038731      -0.005221       0.004691      -0.020473       0.040123       0.017721      -0.033742       0.010303       0.023439              9.080218       9.239941      -0.811291       3.543192       9.698856       1.820884       8.301856           0.001397
          190              C      15.390167      17.326534       9.915555       0.139789      24.983106 0.32303706E+03  0.71155618E+04                                 7.705977                            6.190252       0.076577       2.053158                    0.998663      25.911012      74.277917       0.625106       0.444832      -1.037303       0.025337      -0.005053       0.016254       0.030524       0.005482      -0.005558      -0.019429       0.018614       0.051786      -0.026840      -0.001010       0.027850              8.516456       8.177300      -1.320845       2.433424       9.717727       2.112058       7.654340          -0.001609
          191              C      -1.130912      14.936652       3.268941       0.601587      23.941930 0.24671157E+03  0.50953232E+04                                 7.693292                            5.593362       0.048405       2.080106                    0.999577      22.128584      62.023877       0.623643       0.475541      -1.017107      -0.013234       0.014396       0.057834       0.061050       0.064682       0.016569      -0.010857      -0.007093      -0.200411      -0.075491      -0.022765       0.098256              9.375962       7.298156      -2.816852      -1.160092       7.067600       1.339027      13.762129          -0.000222
          192              C      -0.770707      14.573108       1.846380      -0.007139      39.741586 0.43286385E+03  0.10062860E+05                                10.005595                            6.835499       0.090662       2.032291                    0.999200      26.900171      74.391687       0.650902       0.404781      -1.082707       0.014856      -0.013687      -0.038827       0.043767      -0.012286       0.005994      -0.004503       0.000815      -0.037840      -0.014394      -0.005889       0.020283             13.027419       9.670851      -3.477902      -1.230392       7.656405       2.325374      21.755001           0.012209
          193              C      -1.582849      15.002512       0.789488      -0.108264      36.250910 0.43777059E+03  0.10316853E+05                                 9.583785                            7.028484      -0.108842       1.940489                    0.999311      29.305442      84.539057       0.614183       0.423163      -1.059210       0.006391      -0.004718      -0.002451       0.008313       0.024155      -0.015658      -0.003141      -0.023351      -0.149157      -0.053476       0.000584       0.052892             11.650842       8.314977      -2.271918       1.458447       6.492372       0.516007      20.145178           0.001490
          194              C       4.383111      23.916094      15.584049       0.017833      39.177252 0.42702296E+03  0.98958158E+04                                 9.941146                            6.818964      -0.008659       2.004014                    0.999161      26.675861      73.713484       0.647275       0.408335      -1.080081       0.025442      -0.017211       0.023069       0.038415       0.005665      -0.021466       0.010455      -0.006692      -0.020317      -0.028909       0.009874       0.019034             12.779341      10.861527      -3.584409       3.532940       7.130376      -0.844766      20.346119           0.013690
          195              C       5.494292      23.110591      15.324216      -0.192667      37.876027 0.48355931E+03  0.11705748E+05                                 9.858492                            7.398154      -0.062980       1.943997                    0.999133      30.798360      90.621439       0.596113       0.424452      -1.056341      -0.032165       0.020349      -0.010224       0.039411       0.043766      -0.008848       0.001845      -0.030859      -0.013279      -0.045856      -0.003010       0.048866             11.365993      11.719123      -4.667252       2.382720       7.810164      -1.220683      14.568692          -0.000350
          196              C       0.605531      13.381460       0.289151       0.167432      37.895724 0.39264452E+03  0.89715216E+04                                 9.875995                            6.696591       0.022118       2.023485                    0.999519      25.821212      72.455167       0.625893       0.428291      -1.059978       0.045477      -0.033618      -0.009091       0.057279      -0.061257      -0.007482       0.019163       0.040874      -0.077211      -0.056140      -0.024145       0.080284             12.269546      13.052036      -6.222895      -0.614012       9.366026       1.254390      14.390577           0.001373
          197              C       0.330279      13.750585       1.603783      -0.197786      39.135043 0.50268029E+03  0.12287233E+05                                10.078383                            7.540593      -0.058029       1.943290                    0.999071      31.055133      91.822817       0.590736       0.424180      -1.056505      -0.020834       0.022684       0.013189       0.033505       0.017636       0.021153      -0.021736      -0.010180      -0.032851      -0.042061       0.016568       0.025493             11.957546      10.779538      -4.316185      -2.812475       8.228204       2.848436      16.864895           0.000106
          198              C       3.469026      24.334896      14.437592       0.558681      24.859756 0.26147321E+03  0.54524279E+04                                 7.796407                            5.696110      -0.050871       2.035959                    0.999423      22.483209      62.316034       0.631223       0.465330      -1.027666      -0.015594      -0.001671      -0.051874       0.054193       0.069097      -0.020201      -0.001107      -0.092829      -0.153862      -0.072284      -0.037288       0.109572              9.444933       8.485623      -2.101256       2.317215       5.410459      -0.846890      14.438716          -0.002191
          199              C       3.645153      14.039367       0.512418      -0.537929      27.748870 0.47047794E+03  0.11280107E+05                                 7.712737                            6.978129       0.067200       1.982954                    0.997442      32.589206      94.575065       0.658206       0.388124      -1.083220       0.002772      -0.035992      -0.009728       0.037387       0.026423       0.013027       0.021819      -0.062728      -0.091146      -0.038703      -0.024197       0.062901              7.833588       7.247172       1.004203       0.043717       8.461409       0.862435       7.792181           0.000411
          200              C       3.057270      12.724948       0.101485       0.372246      25.861694 0.33517182E+03  0.74488181E+04                                 8.112811                            6.499769      -0.115650       2.005945                    0.999514      24.289199      69.865086       0.583078       0.472672      -1.022011       0.015913       0.031284       0.019420       0.040113       0.029355       0.009789      -0.002996      -0.004255      -0.014159      -0.030414      -0.001939       0.032353              8.818788       9.788471       0.421497      -0.002472      11.334278       2.451094       5.333614           0.002256
          201              C       7.252797      20.468912      15.753030       0.115535      23.239126 0.30628698E+03  0.66097671E+04                                 7.120539                            5.878677       0.562310       2.212606                    0.999669      25.167547      69.755883       0.670790       0.423118      -1.057931       0.019753       0.023692       0.006670       0.031559       0.013293       0.008235      -0.008708      -0.032373       0.050801      -0.031789       0.009609       0.022180              7.583909       8.954216      -0.616649      -0.150309       9.153088       1.660733       4.644422          -0.000657
          202              C      12.562376      17.240518       7.408879       0.596078      24.780820 0.25284097E+03  0.52367102E+04                                 7.821020                            5.614530       0.013612       2.062506                    0.999471      22.161001      61.534641       0.632535       0.467531      -1.024817       0.030467      -0.041616      -0.030918       0.060134       0.079465       0.053302       0.015993       0.048644      -0.079367      -0.079387      -0.036474       0.115861              9.735856       9.267906      -5.170368      -2.785222      10.428861       1.042643       9.510800          -0.000365
          203              C      11.631296      18.244118       8.053388       0.003444      40.179746 0.42513754E+03  0.98312198E+04                                10.078066                            6.767895       0.031091       2.014944                    0.999112      26.685080      73.416224       0.655570       0.404026      -1.084053      -0.025307       0.021666       0.020175       0.038947       0.015268       0.001164      -0.015457      -0.012643       0.033560      -0.024972       0.000673       0.024298             13.402117      13.348219      -8.690679      -2.693501      13.992085       1.998062      12.866046           0.014911
          204              C      10.975469      19.214801       7.281942      -0.103178      35.704435 0.43361594E+03  0.10179315E+05                                 9.468377                            6.977990      -0.023177       1.969744                    0.999401      28.984097      83.041544       0.619592       0.421101      -1.062098       0.002503       0.002210       0.008907       0.009512       0.050965      -0.000662       0.005301       0.023846       0.008999      -0.054205       0.003203       0.051002             11.615849      12.187172      -7.800142       0.070971      13.168252      -0.711859       9.492122           0.001221
          205              C      10.152619      20.172364       7.891174      -0.003490      39.358699 0.43299955E+03  0.10072732E+05                                 9.987308                            6.859957       0.083051       2.033853                    0.999239      26.836792      74.384107       0.646040       0.407555      -1.080224       0.017208      -0.021938       0.028652       0.039980       0.001301      -0.020690       0.008836       0.006091       0.029356      -0.020880      -0.005744       0.026624             13.084232      11.857636      -7.673346       2.321439      13.831009      -3.433065      13.564051           0.015449
          206              C      10.008702      20.189655       9.284899      -0.175534      37.774819 0.49690395E+03  0.12126190E+05                                 9.921739                            7.542024      -0.178357       1.909906                    0.998586      30.868295      91.570051       0.584682       0.429274      -1.052036      -0.011155       0.006404      -0.033847       0.036209       0.023367      -0.000716       0.018611       0.023851      -0.108766      -0.044451      -0.000991       0.045442             11.678677       9.260923      -4.730271       2.205009      10.264453      -3.021612      15.510655           0.000205
          207              C      10.681009      19.221762      10.033793       0.175956      37.758683 0.39381976E+03  0.90240308E+04                                 9.955420                            6.764760      -0.054854       2.006650                    0.999504      25.787511      72.962464       0.613429       0.435751      -1.053198      -0.004138       0.000482       0.063917       0.064053      -0.007728      -0.011095      -0.001489      -0.009956       0.210049      -0.045156      -0.025973       0.071129             12.567626       9.055669      -4.585905      -0.063353       9.823272      -0.288705      18.823938           0.002131
          208              C      11.473276      18.236298       9.438738      -0.188857      38.035750 0.48420092E+03  0.11733991E+05                                 9.900373                            7.398120      -0.102438       1.928471                    0.999189      30.962538      91.378207       0.596263       0.423885      -1.055899       0.003379      -0.013525      -0.027408       0.030750       0.038000       0.017109      -0.014886       0.007641      -0.091971      -0.049653      -0.003961       0.053614             11.658601       9.851441      -5.434600      -2.526967      10.582377       2.140768      14.541984           0.000341
          209              C       9.410311      21.189921       7.048849       0.588651      24.080805 0.26153419E+03  0.54881414E+04                                 7.787766                            5.781305      -0.105074       2.020100                    0.999452      22.761070      64.587627       0.609053       0.479242      -1.013783      -0.022165       0.042746      -0.030072       0.056770       0.082123      -0.008594       0.031927       0.019499      -0.119118      -0.083414      -0.020715       0.104129              9.528532       8.251922      -4.500812       1.483968      10.042990      -2.715530      10.290682           0.001426
          210              C      12.494418      20.785331      11.864387      -0.534603      26.826046 0.45373838E+03  0.10785646E+05                                 7.510129                            6.819816       0.082050       1.992989                    0.996885      32.286620      93.435634       0.670339       0.384389      -1.085341      -0.021429      -0.016630       0.022652       0.035339       0.029337      -0.028480      -0.023055       0.010918      -0.062576      -0.038018      -0.019402       0.057420              7.681303       8.745280       0.630732      -0.353909       7.543024      -0.070968       6.755605           0.000603
          211              C      11.342447      19.975917      12.342010       0.391297      25.563363 0.32496756E+03  0.71881000E+04                                 8.145014                            6.461997      -0.217322       1.980797                    0.999324      24.121587      69.905719       0.574655       0.481864      -1.014035       0.031772       0.018381      -0.010077       0.038064       0.007750       0.001376      -0.002826      -0.000486      -0.100492      -0.033721       0.009199       0.024523              9.080594       9.240689       3.474027      -1.069009       7.073627      -0.305314      10.927464           0.001120
          212              C       9.726631      18.524502      12.254379       0.139624      24.973361 0.32287448E+03  0.71104676E+04                                 7.701768                            6.187121       0.080792       2.054481                    0.998648      25.900944      74.220075       0.625557       0.444605      -1.037525       0.025150       0.016187      -0.003757       0.030144      -0.007488      -0.002328      -0.005793      -0.024344      -0.077751      -0.026936      -0.000772       0.027709              8.511675       8.172865       2.766482      -0.071525       6.338075      -0.161828      11.024084          -0.001705
          213              C       4.532553       4.663010       1.538704       0.599370      23.927898 0.24652823E+03  0.50900037E+04                                 7.686741                            5.588352       0.047037       2.080264                    0.999605      22.120344      61.968111       0.624486       0.475042      -1.017491      -0.013885       0.042218      -0.040332       0.060016      -0.019263      -0.065495       0.049641       0.061174       0.002929      -0.074955      -0.024551       0.099506              9.368462       7.292365       0.402650       3.017472      10.919169      -3.565323       9.893852          -0.000220
          214              C       4.892741       3.612808       2.564829      -0.007158      39.821351 0.43373568E+03  0.10089791E+05                                10.023594                            6.845664       0.083133       2.029630                    0.999216      26.929274      74.535155       0.649848       0.405170      -1.082276       0.015631      -0.026598       0.031205       0.043881       0.011832       0.007986       0.010117       0.012403      -0.009979      -0.014801      -0.006333       0.021134             13.054097       9.684513       0.670214       3.634308      16.252944      -7.289490      13.224834           0.012201
          215              C       4.080581       2.482812       2.721405      -0.107832      36.250412 0.43772700E+03  0.10315990E+05                                 9.588891                            7.032523      -0.113129       1.939473                    0.999284      29.294146      84.518405       0.613406       0.423692      -1.058837       0.005735       0.001083       0.004047       0.007102      -0.024980      -0.012913       0.039241       0.040125       0.037051      -0.054035       0.001371       0.052664             11.658142       8.315438       2.401581       1.234232      16.301562      -6.177171      10.357426           0.001450
          216              C      -1.280392      20.138811       3.713380       0.018920      39.134994 0.42652029E+03  0.98808195E+04                                 9.932638                            6.813757      -0.011766       2.003385                    0.999096      26.659315      73.644635       0.647721       0.408192      -1.080224       0.025098       0.028831       0.002301       0.038294      -0.021421       0.006010       0.000876       0.011662       0.036973      -0.028826       0.009889       0.018937             12.768221      10.851883       4.848716       1.334882      17.759359      -5.294995       9.693421           0.013673
          217              C      -0.169210      20.316537       4.540884      -0.192706      37.893654 0.48385528E+03  0.11714651E+05                                 9.860196                            7.399433      -0.065414       1.942837                    0.999109      30.808618      90.656991       0.596183       0.424339      -1.056416      -0.032063      -0.019066      -0.011960       0.039174      -0.029524      -0.033859       0.008713      -0.013515       0.040917      -0.046211      -0.002926       0.049136             11.368175      11.718612       4.395989       2.850525      13.940553      -2.319473       8.445361          -0.000367
          218              C       6.268965       2.860027       4.375448       0.167763      37.872004 0.39235823E+03  0.89631385E+04                                 9.871136                            6.693597       0.021863       2.023620                    0.999514      25.810764      72.412946       0.626125       0.428221      -1.060046       0.045704       0.008851       0.033426       0.057311       0.023628       0.056797      -0.001691       0.069806       0.012388      -0.055558      -0.024212       0.079770             12.263558      13.044528       2.576401       5.693690      12.041858      -2.802592      11.704287           0.001364
          219              C       5.993729       3.813970       3.398455      -0.198842      39.178338 0.50330627E+03  0.12306904E+05                                10.089011                            7.548399      -0.055793       1.943663                    0.999001      31.075563      91.912764       0.590039       0.424530      -1.056240      -0.021152      -0.000110      -0.025506       0.033136       0.008720      -0.026098       0.020076      -0.011503      -0.041875      -0.041905       0.016224       0.025681             11.971143      10.790718      -0.283028       5.153174      12.250134      -5.172323      12.872576           0.000083
          220              C      -2.194497      18.936551       3.923921       0.556890      24.896829 0.26192496E+03  0.54642246E+04                                 7.803918                            5.700978      -0.052902       2.034916                    0.999463      22.504139      62.388320       0.630959       0.465321      -1.027667      -0.014892      -0.044836       0.028114       0.054977      -0.051893      -0.049867       0.054849      -0.002118       0.117190      -0.071567      -0.038326       0.109893              9.454807       8.494179       3.062098       0.661211      12.930022      -3.489817       6.940219          -0.002201
          221              C       9.308586       2.724431       3.694049      -0.538470      27.791341 0.47153394E+03  0.11312628E+05                                 7.725296                            6.990620       0.058685       1.980109                    0.997379      32.617702      94.711544       0.656910       0.388642      -1.082776       0.003304       0.008593       0.036932       0.038062      -0.001179      -0.030110       0.023288       0.014714       0.140633      -0.040388      -0.023729       0.064117              7.845815       7.258528      -0.466070      -0.895554       7.219959      -0.140270       9.058959           0.000392
          222              C       8.720707       3.025756       5.037838       0.372731      25.849584 0.33496720E+03  0.74433169E+04                                 8.110758                            6.497945      -0.112349       2.006983                    0.999537      24.284568      69.852896       0.583124       0.472695      -1.021973       0.015928       0.001184      -0.036006       0.039389      -0.006010      -0.030105       0.005131       0.000085      -0.003011      -0.030353      -0.001511       0.031865              8.816502       9.787401      -0.213080      -0.364349       4.710218       1.372007      11.951885           0.002249
          223              C       1.589320      22.008728       6.614236       0.114980      23.253612 0.30652051E+03  0.66160884E+04                                 7.122510                            5.879584       0.564783       2.213157                    0.999674      25.179555      69.796650       0.670964       0.422927      -1.058047       0.019779      -0.005547      -0.023850       0.031477       0.000569      -0.016352       0.000157      -0.046255       0.006780      -0.032057       0.010052       0.022005              7.586125       8.959202       0.177702       0.606864       4.333943       1.122020       9.465230          -0.000657
          224              C       6.898806      16.396664      13.582220       0.597580      24.731968 0.25229806E+03  0.52224408E+04                                 7.810123                            5.608031       0.012158       2.062530                    0.999483      22.134400      61.434629       0.633007       0.467453      -1.024903       0.030723      -0.006237       0.050966       0.059836       0.006758      -0.095209      -0.001280       0.072639      -0.004781      -0.079641      -0.035519       0.115161              9.720620       9.252022       0.172110       5.858143       8.826395      -0.124424      11.083445          -0.000366
          225              C       5.967728      16.453031      12.390820       0.003279      40.152655 0.42486698E+03  0.98228825E+04                                10.072150                            6.764729       0.033976       2.015967                    0.999110      26.676909      73.373359       0.655905       0.403905      -1.084191      -0.025293       0.006861      -0.029039       0.039116      -0.005773      -0.014247       0.003536      -0.034669      -0.030993      -0.025595       0.001050       0.024545             13.392828      13.336485       2.010869       8.863491      11.414134      -0.513359      15.427863           0.014914
          226              C       5.311884      15.299601      11.935910      -0.104418      35.724297 0.43392429E+03  0.10187982E+05                                 9.470118                            6.979147      -0.022065       1.969835                    0.999360      28.994575      83.067209       0.619740       0.420942      -1.062239       0.003249       0.007494      -0.006723       0.010579      -0.026044      -0.043439      -0.009176       0.015990      -0.012512      -0.053520       0.002715       0.050805             11.618086      12.189458       3.962760       6.720770      11.030222       1.948263      11.634578           0.001239
          227              C       4.489035      15.348434      10.802018      -0.002159      39.344700 0.43273552E+03  0.10065802E+05                                 9.988695                            6.860596       0.079241       2.032724                    0.999261      26.826789      74.371476       0.645577       0.407880      -1.079928       0.016424       0.035337       0.005169       0.039309      -0.018751       0.009054      -0.012138       0.000470       0.014405      -0.021408      -0.005249       0.026657             13.086502      11.859244       5.849319       5.484895      16.608549       1.833001      10.791712           0.015440
          228              C       4.345137      16.546790      10.090174      -0.176839      37.768051 0.49682775E+03  0.12122265E+05                                 9.914573                            7.536677      -0.169876       1.912416                    0.998593      30.863734      91.509245       0.585522       0.428731      -1.052508      -0.010724      -0.032495       0.012186       0.036324      -0.012697      -0.020264       0.009485       0.072129       0.033611      -0.044545      -0.001569       0.046114             11.670239       9.253331       4.271373       2.990821      16.805368      -0.760653       8.952019           0.000238
          229              C       5.017461      17.679294      10.553944       0.176360      37.750601 0.39366660E+03  0.90198804E+04                                 9.955580                            6.764411      -0.055797       2.006375                    0.999506      25.783104      72.953645       0.613298       0.435876      -1.053095      -0.004775       0.055334      -0.032351       0.064275      -0.006484       0.012407      -0.042536      -0.086834      -0.018629      -0.045324      -0.026108       0.071433             12.568327       9.055912       2.238535       4.003426      16.825446      -3.753003      11.823622           0.002113
          230              C       5.809727      17.656688      11.704911      -0.188774      38.046865 0.48433271E+03  0.11738180E+05                                 9.901464                            7.398034      -0.101333       1.928697                    0.999175      30.971037      91.412154       0.596388       0.423760      -1.055959       0.003077      -0.016750       0.024826       0.030106      -0.003901      -0.041892       0.025086       0.025857      -0.035289      -0.049592      -0.003943       0.053534             11.660295       9.852226       0.531385       5.969775      11.702871      -2.783993      13.425788           0.000838
          231              C       3.746709      14.110186      10.341953       0.585109      24.135041 0.26221623E+03  0.55055143E+04                                 7.794956                            5.785836      -0.104793       2.019936                    0.999452      22.793690      64.678096       0.609346       0.478745      -1.014142      -0.021654      -0.046882      -0.021704       0.056017      -0.048936      -0.067265       0.006110       0.086277       0.072543      -0.083596      -0.021566       0.105162              9.538225       8.260423       3.540770       3.159830      12.593644       1.252666       7.760609           0.001444
          232              C       6.830885      18.482857       8.284548      -0.532433      26.774796 0.45248319E+03  0.10748067E+05                                 7.498933                            6.808807       0.084165       1.994027                    0.996872      32.247114      93.279331       0.671131       0.384212      -1.085496      -0.022264       0.028357       0.004730       0.036362      -0.039441      -0.011904       0.022723       0.010689      -0.061558      -0.037654      -0.019833       0.057487              7.670063       8.730229      -0.617092      -0.368437       7.004873       0.376020       7.275085           0.000514
          233              C       5.678927      19.301194       8.746707       0.389697      25.572089 0.32512167E+03  0.71911577E+04                                 8.140864                            6.459271      -0.215251       1.981581                    0.999269      24.121912      69.866745       0.575441       0.481230      -1.014539       0.031629      -0.018334      -0.011053       0.038192      -0.002103      -0.006640       0.023647       0.036400       0.007986      -0.034619       0.010571       0.024048              9.075698       9.235109      -2.661078      -2.473015      10.222900      -1.514643       7.769086           0.001590
          234              C       4.063119      19.951004      10.047486       0.139901      24.975651 0.32292254E+03  0.71120969E+04                                 7.703882                            6.189362       0.079782       2.054362                    0.998633      25.903530      74.240906       0.625147       0.444861      -1.037331       0.025312      -0.010416      -0.012874       0.030248       0.001949       0.008050       0.025092       0.009936       0.023621      -0.027331      -0.000797       0.028128              8.513968       8.173696      -1.446320      -2.358329       9.998276      -1.949575       7.369933          -0.001647
          235              N       2.881849      14.193815       6.631956      -0.167071      35.887320 0.51395044E+03  0.12392958E+05                                 9.136228                            7.352036       0.044690       2.030077                    0.999521      27.838734      76.797843       0.644061       0.394389      -1.096714      -0.020167       0.129212      -0.099631       0.164404      -0.048797       0.033735       0.041349       0.090300      -0.020674      -0.093858       0.020547       0.073311             10.296804      10.832805       2.425810      -1.817575      10.187206      -4.373529       9.870401           0.041415
          236              N       1.938540      14.918410       5.929133      -0.266785      37.036437 0.57104543E+03  0.14122034E+05                                 9.287105                            7.748585       0.189463       2.070435                    0.998180      28.976085      80.669308       0.628166       0.394281      -1.097964       0.151396      -0.026391       0.049646       0.161499      -0.058148       0.046298      -0.021174      -0.115442       0.151563      -0.114810       0.020892       0.093917             10.296468      12.524886       2.576598      -1.215905       9.900753      -3.421949       8.463765           0.012561
          237              N       3.949046      15.561255       5.320546      -0.075484      34.129178 0.38565529E+03  0.86224760E+04                                 8.724461                            6.238287       0.089563       2.102861                    0.998182      24.308691      63.781063       0.723954       0.378410      -1.112307       0.042146       0.003101       0.002462       0.042331       0.007650      -0.015084      -0.051124       0.007551      -0.045171      -0.058300       0.006023       0.052277             10.437206      14.036737       4.129838      -3.791410       9.193693      -3.855503       8.081189           0.001457
          238              N       0.357206      12.307984       5.825393      -0.238936      38.410482 0.55045480E+03  0.13531919E+05                                 9.581256                            7.631807      -0.052206       1.998325                    0.998327      28.773135      80.710337       0.627920       0.396793      -1.092697       0.089889      -0.095534       0.055316       0.142361       0.010965       0.035694      -0.031518       0.110457       0.152300      -0.090830       0.011016       0.079814             11.073237       8.457808      -0.834221       2.350389      15.121482       3.648164       9.640420           0.006406
          239              N       1.374256      11.792646       6.605538      -0.154501      37.369733 0.52230345E+03  0.12677945E+05                                 9.505170                            7.471544      -0.126708       1.977059                    0.999025      28.055294      78.309573       0.629580       0.400801      -1.089484      -0.117510      -0.030968      -0.100483       0.157685      -0.065824      -0.012363      -0.053153       0.021775      -0.028877      -0.091918       0.011866       0.080052             11.216016       8.704236       0.326674       3.072652      13.736044       4.856431      11.207769           0.060278
          240              N       0.756473      10.261441       5.181528      -0.076956      35.268877 0.39647054E+03  0.89506280E+04                                 8.975978                            6.348830      -0.160385       2.016739                    0.996925      24.679122      65.660986       0.711632       0.381248      -1.107150       0.015442      -0.043744      -0.001232       0.046406      -0.008666       0.042341       0.029980      -0.035569      -0.009737      -0.061316       0.014191       0.047125             11.062759       7.097558      -0.072085       1.588054      16.579891       6.100467       9.510828           0.002429
          241              N       8.545366       7.946882       0.500498      -0.167188      35.879007 0.51384580E+03  0.12389445E+05                                 9.133519                            7.350314       0.043274       2.029886                    0.999470      27.836873      76.782375       0.644283       0.394285      -1.096819      -0.021514      -0.150381      -0.061866       0.164027       0.054307       0.024748      -0.035732       0.100385       0.010188      -0.094344       0.020886       0.073458             10.293097      10.827683      -2.784058      -1.191108      13.732965       2.322981       6.318642           0.041062
          242              N       7.602042       6.975926       0.224394      -0.266957      37.041709 0.57117301E+03  0.14125615E+05                                 9.286638                            7.748452       0.190958       2.070799                    0.998285      28.981644      80.679251       0.628309       0.394179      -1.098063       0.151363       0.055197      -0.002362       0.161130       0.068496       0.027092       0.002611      -0.147462       0.057352      -0.114622       0.021406       0.093216             10.295417      12.521322      -2.339517      -1.623490      11.786511       2.333761       6.578419           0.012516
          243              N       9.612535       6.127454      -0.028029      -0.071862      34.009206 0.38411846E+03  0.85796602E+04                                 8.707609                            6.228071       0.085254       2.102327                    0.998173      24.253418      63.607454       0.724149       0.378681      -1.112094       0.041153       0.000206      -0.003847       0.041333      -0.017252       0.000339       0.033928      -0.022842      -0.137506      -0.058842       0.005795       0.053047             10.415461      14.005934      -5.333912      -1.676233      11.674219       2.403883       5.566231           0.001039
          244              N       6.020725       8.191286       2.536961      -0.239179      38.472755 0.55151379E+03  0.13566498E+05                                 9.597220                            7.643370      -0.054933       1.997202                    0.998367      28.801980      80.856215       0.626830       0.397232      -1.092232       0.090094       0.095859       0.054731       0.142483       0.025815      -0.027948      -0.041465      -0.015661      -0.225244      -0.091160       0.010603       0.080557             11.092769       8.471665       2.457650      -0.453377       7.864620       0.551069      16.942021           0.006475
          245              N       7.037789       9.124577       2.593180      -0.154579      37.342649 0.52190096E+03  0.12665372E+05                                 9.499312                            7.467700      -0.126343       1.977422                    0.998994      28.045140      78.265253       0.629882       0.400698      -1.089585      -0.116554      -0.070823       0.077204       0.156720       0.022325       0.063398       0.027910      -0.021585      -0.156445      -0.091519       0.011540       0.079979             11.208152       8.699207       2.496566      -1.816887       7.630529      -1.332192      17.294719           0.060243
          246              N       6.419997       8.656944       4.631254      -0.075854      35.212776 0.39573482E+03  0.89294848E+04                                 8.966948                            6.342981      -0.162206       2.016740                    0.996919      24.650816      65.559771       0.711984       0.381254      -1.107194       0.016233       0.021082       0.039846       0.047913       0.040360      -0.014049      -0.005160       0.006633       0.121721      -0.061113       0.013308       0.047805             11.051339       7.090761       1.410160      -0.729291       5.989447       0.010894      20.073810           0.002432
          247              N      14.208841       5.760323       8.976256      -0.166045      35.827053 0.51298373E+03  0.12362969E+05                                 9.123756                            7.343450       0.046259       2.030924                    0.999492      27.812940      76.688579       0.644702       0.394210      -1.096915      -0.021767       0.021618       0.161880       0.164761      -0.005356      -0.059895      -0.005737       0.028728      -0.206499      -0.094439       0.020389       0.074050             10.281195      10.819287       0.359608       3.001396       6.154177       2.045162      13.870122           0.041344
          248              N      13.265520       6.006684       9.955183      -0.268644      37.108286 0.57241140E+03  0.14164682E+05                                 9.299461                            7.758164       0.187626       2.069444                    0.998240      29.012789      80.804423       0.627721       0.394313      -1.097910       0.150619      -0.029848      -0.046975       0.160573      -0.011028      -0.074254       0.017671      -0.112035       0.164253      -0.115799       0.022170       0.093629             10.310443      12.542484      -0.236577       2.843752       5.866743       1.089682      12.522102           0.012581
          249              N      15.276015       6.212311      10.816193      -0.071674      34.005492 0.38407269E+03  0.85781776E+04                                 8.706410                            6.227206       0.086463       2.102669                    0.998166      24.251532      63.595841       0.724303       0.378621      -1.112164       0.041037      -0.003400       0.001432       0.041203       0.008838       0.014509       0.017634       0.067411       0.130715      -0.059104       0.006323       0.052781             10.414016      14.004380       1.214579       5.455352       5.010649       1.442423      12.227019           0.001452
          250              N      11.684227       7.401751       7.746356      -0.238989      38.464364 0.55136568E+03  0.13561614E+05                                 9.594659                            7.641678      -0.052524       1.998128                    0.998388      28.799034      80.837817       0.626997       0.397163      -1.092306       0.089465       0.000080      -0.110399       0.142098      -0.036659      -0.007985       0.073197       0.040272      -0.062079      -0.091801       0.011672       0.080128             11.089764       8.468696      -1.620164      -1.900705      14.192339      -4.205511      10.608257           0.006403
          251              N      12.701285       6.983797       6.909992      -0.155169      37.377439 0.52245264E+03  0.12682592E+05                                 9.506190                            7.472448      -0.129957       1.976057                    0.998998      28.061484      78.332452       0.629557       0.400784      -1.089485      -0.117089       0.102028       0.023017       0.157001       0.044320      -0.051634       0.024745       0.070640       0.119503      -0.092860       0.011604       0.081257             11.217350       8.705106      -2.825445      -1.253324      16.048947      -3.522092       8.897997           0.060323
          252              N      12.083525       8.982635       6.295928      -0.075799      35.259127 0.39627925E+03  0.89456418E+04                                 8.976849                            6.348932      -0.164007       2.015743                    0.996931      24.672443      65.650631       0.711319       0.381444      -1.106957       0.016055       0.023556      -0.037993       0.047499      -0.033463      -0.027768      -0.024992      -0.045575      -0.037844      -0.061473       0.012852       0.048622             11.064844       7.097045      -1.338189      -0.856054      16.565866      -6.114559       9.531621           0.002429
          253              N      14.108881      13.707205       9.476754      -0.167066      35.886876 0.51394448E+03  0.12392777E+05                                 9.136159                            7.352000       0.044737       2.030097                    0.999521      27.838518      76.797100       0.644062       0.394390      -1.096714       0.020167      -0.129200       0.099644       0.164403      -0.048800       0.033731       0.041351       0.090297      -0.020659      -0.093860       0.020553       0.073307             10.296712      10.832700       2.425768      -1.817540      10.187115      -4.373465       9.870320           0.041432
          254              N      15.052190      12.982610      10.179577      -0.266787      37.036358 0.57104552E+03  0.14122034E+05                                 9.287090                            7.748585       0.189472       2.070440                    0.998180      28.976047      80.669163       0.628166       0.394281      -1.097964      -0.151401       0.026403      -0.049635       0.161502      -0.058150       0.046296      -0.021174      -0.115444       0.151565      -0.114811       0.020894       0.093917             10.296440      12.524827       2.576572      -1.215898       9.900740      -3.421932       8.463752           0.012557
          255              N      13.041684      12.339765      10.788164      -0.075479      34.128668 0.38565037E+03  0.86223380E+04                                 8.724386                            6.238256       0.089612       2.102884                    0.998182      24.308478      63.780390       0.723954       0.378411      -1.112306      -0.042145      -0.003088      -0.002448       0.042329       0.007653      -0.015083      -0.051121       0.007544      -0.045179      -0.058296       0.006020       0.052276             10.437092      14.036546       4.129787      -3.791322       9.193638      -3.855454       8.081094           0.001481
          256              N      16.633524      15.593036      10.283317      -0.238928      38.409661 0.55044208E+03  0.13531512E+05                                 9.581090                            7.631695      -0.052085       1.998369                    0.998328      28.772734      80.708629       0.627928       0.396791      -1.092700      -0.089903       0.095530      -0.055307       0.142364       0.010962       0.035688      -0.031515       0.110457       0.152303      -0.090827       0.011018       0.079809             11.073033       8.457674      -0.834224       2.350324      15.121165       3.648084       9.640259           0.006224
          257              N      15.616474      16.108374       9.503172      -0.154512      37.369900 0.52230618E+03  0.12678035E+05                                 9.505229                            7.471587      -0.126700       1.977065                    0.999024      28.055348      78.309940       0.629575       0.400804      -1.089481       0.117493       0.030957       0.100497       0.157679      -0.065820      -0.012359      -0.053153       0.021781      -0.028871      -0.091914       0.011865       0.080049             11.216100       8.704263       0.326647       3.072636      13.736183       4.856490      11.207853           0.060078
          258              N      16.234257      17.639579      10.927182      -0.076944      35.268352 0.39646433E+03  0.89504566E+04                                 8.975920                            6.348800      -0.160431       2.016732                    0.996924      24.678882      65.660326       0.711631       0.381250      -1.107148      -0.015452       0.043736       0.001246       0.046402      -0.008659       0.042336       0.029972      -0.035581      -0.009733      -0.061307       0.014187       0.047120             11.062686       7.097536      -0.072054       1.588068      16.579729       6.100410       9.510794           0.002594
          259              N       8.445364      19.954138      15.608212      -0.167185      35.879104 0.51384696E+03  0.12389489E+05                                 9.133562                            7.350344       0.043178       2.029856                    0.999470      27.836921      76.782735       0.644279       0.394287      -1.096816       0.021517       0.150373       0.061865       0.164019       0.054307       0.024748      -0.035745       0.100368       0.010133      -0.094343       0.020884       0.073459             10.293142      10.827779      -2.784094      -1.191100      13.733013       2.322943       6.318636           0.041363
          260              N       9.388688      20.925094      15.884316      -0.266970      37.042007 0.57117600E+03  0.14125701E+05                                 9.286659                            7.748450       0.191067       2.070830                    0.998285      28.981790      80.679549       0.628312       0.394177      -1.098065      -0.151373      -0.055184       0.002335       0.161135       0.068506       0.027109       0.002603      -0.147477       0.057344      -0.114640       0.021410       0.093229             10.295454      12.521510      -2.339572      -1.623482      11.786477       2.333708       6.578376           0.012557
          261              N       1.714671      12.473281       0.028029      -0.071884      34.010587 0.38413432E+03  0.85801124E+04                                 8.707851                            6.228205       0.085092       2.102260                    0.998173      24.254033      63.609651       0.724140       0.378681      -1.112092      -0.041155      -0.000202       0.003826       0.041333      -0.017248       0.000327       0.033936      -0.022843      -0.137534      -0.058852       0.005797       0.053055             10.415784      14.006416      -5.334162      -1.676336      11.674562       2.403973       5.566374           0.001456
          262              N      10.970005      19.709734      13.571749      -0.239194      38.473823 0.55153080E+03  0.13567017E+05                                 9.597392                            7.643486      -0.055157       1.997121                    0.998366      28.802391      80.857585       0.626826       0.397232      -1.092232      -0.090103      -0.095861      -0.054738       0.142492       0.025816      -0.027938      -0.041484      -0.015671      -0.225252      -0.091169       0.010602       0.080566             11.093000       8.471792       2.457650      -0.453381       7.864711       0.551089      16.942498           0.006353
          263              N       9.952941      18.776443      13.515530      -0.154567      37.339963 0.52185955E+03  0.12664044E+05                                 9.498689                            7.467287      -0.125816       1.977601                    0.998996      28.043842      78.259174       0.629918       0.400685      -1.089600       0.116555       0.070808      -0.077204       0.156714       0.022327       0.063397       0.027911      -0.021662      -0.156477      -0.091534       0.011552       0.079981             11.207336       8.698674       2.496357      -1.816695       7.630019      -1.331976      17.293313           0.060232
          264              N      10.570733      19.244076      11.477456      -0.075869      35.213136 0.39574057E+03  0.89296479E+04                                 8.967016                            6.343044      -0.162288       2.016712                    0.996918      24.650966      65.560315       0.711977       0.381255      -1.107192      -0.016234      -0.021077      -0.039850       0.047915       0.040351      -0.014062      -0.005150       0.006578       0.121693      -0.061100       0.013300       0.047800             11.051410       7.090799       1.410146      -0.729189       5.989480       0.010952      20.073951           0.001026
          265              N       2.781889      22.140697       7.132454      -0.166046      35.827078 0.51298426E+03  0.12362988E+05                                 9.123770                            7.343462       0.046251       2.030921                    0.999492      27.812952      76.688689       0.644700       0.394211      -1.096914       0.021767      -0.021619      -0.161879       0.164760      -0.005356      -0.059896      -0.005738       0.028726      -0.206499      -0.094439       0.020390       0.074049             10.281209      10.819296       0.359605       3.001388       6.154185       2.045162      13.870146           0.041344
          266              N       3.725210      21.894336       6.153527      -0.268643      37.108314 0.57241198E+03  0.14164701E+05                                 9.299467                            7.758169       0.187622       2.069442                    0.998240      29.012807      80.804506       0.627721       0.394313      -1.097909      -0.150619       0.029847       0.046975       0.160573      -0.011028      -0.074254       0.017670      -0.112036       0.164253      -0.115800       0.022171       0.093629             10.310448      12.542489      -0.236582       2.843744       5.866748       1.089681      12.522107           0.012580
          267              N       7.378109       3.087974       5.292517      -0.071675      34.005522 0.38407329E+03  0.85781944E+04                                 8.706414                            6.227211       0.086464       2.102669                    0.998166      24.251553      63.595911       0.724302       0.378621      -1.112164      -0.041037       0.003400      -0.001431       0.041202       0.008838       0.014509       0.017634       0.067413       0.130717      -0.059105       0.006324       0.052781             10.414014      14.004370       1.214576       5.455344       5.010651       1.442421      12.227021           0.001451
          268              N       5.306503      20.499269       8.362354      -0.238989      38.464341 0.55136521E+03  0.13561598E+05                                 9.594652                            7.641672      -0.052520       1.998129                    0.998388      28.799023      80.837759       0.626998       0.397163      -1.092306      -0.089464      -0.000079       0.110399       0.142098      -0.036659      -0.007985       0.073197       0.040272      -0.062078      -0.091800       0.011673       0.080128             11.089754       8.468696      -1.620162      -1.900712      14.192321      -4.205496      10.608245           0.006402
          269              N       4.289445      20.917223       9.198718      -0.155171      37.377438 0.52245266E+03  0.12682595E+05                                 9.506199                            7.472455      -0.129957       1.976057                    0.998998      28.061478      78.332482       0.629555       0.400785      -1.089485       0.117088      -0.102026      -0.023017       0.156999       0.044320      -0.051633       0.024746       0.070640       0.119502      -0.092861       0.011605       0.081256             11.217357       8.705120      -2.825439      -1.253338      16.048944      -3.522086       8.898007           0.060321
          270              N       4.907205      18.918385       9.812782      -0.075799      35.259059 0.39627866E+03  0.89456240E+04                                 8.976835                            6.348926      -0.163996       2.015747                    0.996931      24.672418      65.650525       0.711320       0.381444      -1.106957      -0.016055      -0.023556       0.037994       0.047499      -0.033463      -0.027769      -0.024993      -0.045575      -0.037845      -0.061474       0.012852       0.048622             11.064817       7.097038      -1.338172      -0.856069      16.565820      -6.114528       9.531593           0.002425
          271              N       7.317955      21.559122      11.777078       0.668257      17.744191 0.21197338E+03  0.41234922E+04                                 5.660763                            4.763034       0.384946       2.226509                    0.998904      19.937744      50.487169       0.784522       0.401345      -1.084689       0.007280      -0.001062      -0.021960       0.023160      -0.012091       0.011345      -0.042245      -0.015150       0.117816      -0.038599      -0.027135       0.065735              5.910546       7.286041      -0.412493      -0.408151       6.280559       1.481472       4.165037          -0.009464
          272              N       1.654416      18.020353       7.658081       0.668707      17.757173 0.21216561E+03  0.41282276E+04                                 5.663491                            4.765139       0.390447       2.227940                    0.998924      19.948030      50.521730       0.784350       0.401335      -1.084680       0.007643      -0.018759       0.011419       0.023253       0.015968       0.005593      -0.001795      -0.089507      -0.109173      -0.039668      -0.026051       0.065719              5.913457       7.289762      -0.147340       0.561414       3.412400       0.175514       7.038208          -0.009458
          273              N      12.981444      16.222566      12.782261       0.668469      17.752872 0.21209924E+03  0.41267318E+04                                 5.663801                            4.765314       0.382901       2.225635                    0.998925      19.943698      50.514240       0.784086       0.401490      -1.084544       0.007088       0.019996       0.009464       0.023230      -0.003600      -0.016212       0.043523      -0.017100       0.109297      -0.038778      -0.026555       0.065333              5.913827       7.290125       0.560210      -0.153261       5.980391      -1.657907       4.470965           0.005548
          274              N       9.672775       6.341898       4.331632       0.668260      17.744201 0.21197357E+03  0.41234974E+04                                 5.660769                            4.763041       0.384955       2.226512                    0.998904      19.937751      50.487220       0.784520       0.401345      -1.084689      -0.007282       0.001062       0.021958       0.023159      -0.012091       0.011345      -0.042245      -0.015152       0.117820      -0.038599      -0.027137       0.065736              5.910551       7.286043      -0.412499      -0.408153       6.280571       1.481473       4.165040          -0.009469
          275              N      15.336314       9.880667       8.450629       0.668713      17.757212 0.21216615E+03  0.41282428E+04                                 5.663509                            4.765153       0.390425       2.227931                    0.998924      19.948076      50.521957       0.784347       0.401337      -1.084678      -0.007644       0.018760      -0.011421       0.023256       0.015969       0.005595      -0.001796      -0.089512      -0.109172      -0.039670      -0.026052       0.065721              5.913474       7.289786      -0.147339       0.561424       3.412409       0.175512       7.038228          -0.009454
          276              N       4.009286      11.678454       3.326449       0.668389      17.752805 0.21209998E+03  0.41267276E+04                                 5.663765                            4.765310       0.383088       2.225724                    0.998926      19.943164      50.511885       0.784094       0.401488      -1.084551      -0.007072      -0.019971      -0.009475       0.023209      -0.003591      -0.016230       0.043552      -0.017177       0.109219      -0.038801      -0.026554       0.065355              5.913781       7.290098       0.560197      -0.153251       5.980321      -1.657883       4.470925          -0.009444
          277              O      -1.294937      15.831610       6.555601      -0.647668      52.525238 0.11172191E+04  0.32069982E+05                                11.240098                           10.453822       0.070248       1.988308                    0.998323      33.168398      93.582211       0.581705       0.366812      -1.139100       0.079756       0.083794       0.032702       0.120216       0.017148       0.005016      -0.008298      -0.011954      -0.069001      -0.027128      -0.002825       0.029953             12.262271      12.107022      -1.105091      -1.532942      12.047937      -0.472844      12.631852           0.522613
          278              O       6.120816      20.088206       5.758864      -0.559085      45.099547 0.67888718E+03  0.17326324E+05                                10.164139                            8.182758      -0.035080       2.026073                    0.996266      28.714281      78.153841       0.648880       0.369856      -1.128835       0.015528      -0.002244      -0.029768       0.033649      -0.031694       0.002928       0.003150       0.004437       0.072766      -0.044169       0.019644       0.024526             11.650250       8.169745      -1.964642      -2.872489      13.609460       5.638541      13.171545           0.024098
          279              O       7.721848      20.151829       4.177955      -0.507829      35.873953 0.51031391E+03  0.12105912E+05                                 8.681048                            7.003608       0.352596       2.168893                    0.998384      26.961867      70.347684       0.716322       0.360444      -1.138120      -0.013538      -0.024255       0.000869       0.027791      -0.003767       0.017394      -0.034179       0.043102      -0.011315      -0.047725       0.007994       0.039731             10.064392       9.740292       5.202775      -1.858410      13.105051      -1.801831       7.347833           0.076279
          280              O       7.468994      14.194397       1.996514      -0.514356      40.699216 0.55307960E+03  0.13401395E+05                                 9.570126                            7.357815       0.273716       2.142827                    0.996898      27.385763      72.467578       0.688656       0.367064      -1.131742       0.009574       0.029920       0.023173       0.039036       0.012529       0.004826       0.012095      -0.053362      -0.030553      -0.024750      -0.013253       0.038003             11.713355       7.501936      -1.054080      -1.248924      17.178286       6.649758      10.459843           0.119981
          281              O       8.894689      15.881856       1.838648      -0.476851      24.210984 0.35842924E+03  0.77711946E+04                                 6.409728                            5.700233       0.832290       2.318099                    0.999617      25.987704      64.474359       0.831015       0.339948      -1.156809      -0.005857       0.005833       0.007741       0.011325       0.031148       0.026750      -0.066567       0.077980       0.032580      -0.101199       0.043915       0.057283              6.605748       8.413846       1.135086      -1.538026       5.889608       0.130310       5.513790           0.065219
          282              O      15.370051       5.856689       6.073145      -0.581754      38.324319 0.58108131E+03  0.14254946E+05                                 9.083152                            7.514231       0.323166       2.137491                    0.997012      28.503550      75.895152       0.685195       0.364387      -1.133804       0.013525      -0.014619      -0.021923       0.029619      -0.057548      -0.003183      -0.024279       0.054858       0.088353      -0.082906       0.028835       0.054070             10.387927       9.686227       1.922236      -5.324142       7.681292      -1.743632      13.796261           0.030203
          283              O      15.425782       4.818779       4.071476      -0.521615      36.020567 0.50851450E+03  0.12040394E+05                                 8.680416                            6.952600       0.381238       2.169715                    0.998719      27.185614      70.630603       0.725682       0.356469      -1.142434       0.020273       0.021327       0.009614       0.030956      -0.017003       0.033084       0.014855       0.009644      -0.061383      -0.048846       0.012089       0.036757             10.118474       9.585482       5.783991       0.785489      13.187349       1.815332       7.582591           0.087015
          284              O       2.736564       8.303642       0.941232      -0.565132      43.925612 0.69464124E+03  0.17857455E+05                                10.064199                            8.296800       0.019084       2.026432                    0.998040      29.413248      80.746661       0.641143       0.371614      -1.125787      -0.014350      -0.007203       0.005608       0.017008       0.030965       0.006300      -0.028450       0.014641      -0.014657      -0.046659       0.007627       0.039032             11.795982      11.567879       3.254680      -5.337075      10.125069      -3.405897      13.694999           0.072332
          285              O       1.678546       6.327967       0.657558      -0.526713      33.051015 0.50672001E+03  0.12010557E+05                                 8.193508                            6.966840       0.377766       2.167642                    0.998694      27.380599      71.626624       0.719409       0.359199      -1.138050      -0.024570       0.018401       0.014187       0.033816      -0.019909       0.044971       0.013786      -0.028919      -0.048350      -0.063005       0.025552       0.037453              9.112245       6.838307      -0.821775      -1.708116       9.383102       4.051909      11.115325           0.069058
          286              O      10.032091      16.362152      15.229013      -0.647901      52.522619 0.11171225E+04  0.32065999E+05                                11.238948                           10.452656       0.069909       1.988241                    0.998329      33.167803      93.573856       0.581806       0.366762      -1.139157       0.079890      -0.014076      -0.089466       0.120767      -0.003943      -0.017675       0.021222       0.011436       0.001086      -0.026947      -0.002852       0.029799             12.261167      12.104754      -0.776554       1.723596      12.894249      -0.017265      11.784497           0.522610
          287              O      17.447803      13.543878      11.941065      -0.559692      45.053422 0.67809231E+03  0.17299751E+05                                10.154050                            8.175668      -0.029456       2.027891                    0.996362      28.702409      78.089378       0.649480       0.369649      -1.129073       0.015533      -0.023969       0.015250       0.032378       0.018566       0.025853      -0.018164      -0.021636      -0.007699      -0.044109       0.019647       0.024462             11.637134       8.162701      -1.504216       3.134301       8.390586      -2.627629      18.358115           0.024099
          288              O      19.048813      12.142960      12.676427      -0.508683      35.914249 0.51101828E+03  0.12126952E+05                                 8.687294                            7.008516       0.351103       2.168194                    0.998450      26.977894      70.404921       0.716051       0.360452      -1.138100      -0.012536       0.012585       0.020758       0.027321       0.017904      -0.005333       0.010030       0.000687      -0.135158      -0.047450       0.006891       0.040559             10.071660       9.746483      -4.213207      -3.579378      10.354125       3.396516      10.114372           0.076270
          289              O      13.132447       3.932181       2.817736      -0.515054      40.697270 0.55302416E+03  0.13399678E+05                                 9.570010                            7.357340       0.278611       2.144354                    0.996901      27.385124      72.464224       0.688695       0.367053      -1.131753       0.009118       0.005105      -0.036506       0.037972      -0.002488      -0.012561       0.011527      -0.011437       0.094452      -0.024291      -0.012964       0.037254             11.713554       7.501029      -0.554276       1.536518       6.380241      -0.415314      21.259390           0.120010
          290              O      14.558128       2.951743       1.435286      -0.478015      24.220162 0.35860080E+03  0.77757688E+04                                 6.410853                            5.701254       0.833301       2.318241                    0.999621      25.994175      64.491910       0.831023       0.339908      -1.156855      -0.004811       0.003017      -0.008810       0.010481       0.008393      -0.040698       0.009494      -0.022290      -0.262157      -0.100749       0.042922       0.057827              6.606869       8.414939      -1.899695      -0.213849       5.495598       0.097500       5.910071           0.065162
          291              O       4.043018      11.631464       8.000069      -0.581557      38.313669 0.58082282E+03  0.14246943E+05                                 9.081292                            7.512250       0.322765       2.137390                    0.997087      28.499699      75.879139       0.685331       0.364357      -1.133833       0.013413      -0.011723       0.023367       0.029383       0.026181       0.051291      -0.018643      -0.020041      -0.136516      -0.082873       0.028541       0.054333             10.386318       9.684648      -5.571383       0.997997      13.776379      -1.776353       7.697929           0.030242
          292              O       4.098729      10.416919       9.899769      -0.520951      35.993136 0.50803048E+03  0.12025822E+05                                 8.675033                            6.948481       0.383112       2.170405                    0.998782      27.178041      70.597042       0.726039       0.356386      -1.142524       0.020085      -0.002282      -0.023217       0.030783       0.037013      -0.001619       0.004041       0.042807       0.034857      -0.048872       0.011911       0.036961             10.111932       9.579254      -2.209938      -5.397785       7.406894       1.518158      13.349647           0.086947
          293              O       8.400043       5.963631       8.446924      -0.566244      43.995536 0.69601703E+03  0.17902308E+05                                10.076153                            8.306068       0.015666       2.025177                    0.997975      29.435939      80.839690       0.640641       0.371708      -1.125676      -0.013735       0.007966       0.003394       0.016237      -0.009693      -0.030471       0.013684      -0.008090      -0.086697      -0.046386       0.007745       0.038641             11.811243      11.583075      -6.259077      -0.148528      15.772876       0.155200       8.077778           0.072351
          294              O       7.342034       6.705791      10.299748      -0.527543      33.077117 0.50722179E+03  0.12025439E+05                                 8.197589                            6.970056       0.378616       2.167790                    0.998706      27.391910      71.665377       0.719279       0.359175      -1.138068      -0.025333       0.003340      -0.022860       0.034285       0.049027      -0.004537       0.010302       0.012384       0.075435      -0.063292       0.025442       0.037850              9.116984       6.841965      -1.069406       1.566948       7.176943      -2.777900      13.332043           0.069070
          295              O       4.368635      23.608278      10.432806      -0.648503      52.576360 0.11186222E+04  0.32120552E+05                                11.247442                           10.460411       0.066337       1.986986                    0.998338      33.186577      93.650595       0.581515       0.366814      -1.139091       0.079765      -0.070054       0.057254       0.120615      -0.012821       0.012172      -0.013559       0.025176       0.042070      -0.026786      -0.002862       0.029648             12.270586      12.114680       1.881738      -0.191345      12.085601       0.489378      12.611476           0.523228
          296              O      11.784322      22.169956      14.517492      -0.558953      45.127500 0.67938812E+03  0.17342910E+05                                10.170231                            8.187253      -0.038823       2.024825                    0.996275      28.721902      78.192039       0.648503       0.369990      -1.128694       0.015569       0.027342       0.012502       0.033857       0.013657      -0.029300       0.014760      -0.027876      -0.021609      -0.044594       0.020167       0.024427             11.657827       8.174150       3.471965      -0.264851      18.176778      -3.011302       8.622553           0.024001
          297              O      13.385352      23.507251      15.363038      -0.507489      35.906602 0.51083516E+03  0.12121705E+05                                 8.687376                            7.008065       0.352402       2.168622                    0.998450      26.972856      70.392652       0.715940       0.360534      -1.138017      -0.014015       0.011454      -0.021639       0.028211      -0.013155      -0.012372       0.023963       0.061331       0.040546      -0.047790       0.007623       0.040168             10.072553       9.747276      -0.993446       5.440007       7.232363      -1.594534      13.238020           0.076229
          298              O      18.795982       9.774442      11.294461      -0.514307      40.648874 0.55227072E+03  0.13376627E+05                                 9.561655                            7.351770       0.279790       2.145014                    0.996984      27.370549      72.408505       0.689046       0.366997      -1.131816       0.009542      -0.034390       0.014033       0.038349      -0.009784       0.008686      -0.023859      -0.032309       0.029321      -0.023998      -0.013321       0.037319             11.702257       7.494945       1.605522      -0.287484      17.880018      -6.227905       9.731809           0.119953
          299              O      20.221651       9.067421      12.834776      -0.477018      24.206114 0.35833594E+03  0.77686316E+04                                 6.408572                            5.699279       0.834449       2.318737                    0.999607      25.985461      64.465613       0.831134       0.339923      -1.156835      -0.006013      -0.009974       0.001749       0.011777      -0.038462       0.012917       0.057564       0.094091       0.080201      -0.101042       0.043317       0.057725              6.604446       8.412096       0.764198       1.751468       5.719529      -0.227607       5.681714           0.065177
          300              O       9.706571      10.412867       2.035497      -0.582137      38.321170 0.58102364E+03  0.14253044E+05                                 9.082102                            7.513355       0.321499       2.136861                    0.997060      28.506148      75.898457       0.685310       0.364339      -1.133853       0.013294       0.025879      -0.002081       0.029168       0.031112      -0.048702       0.042678       0.021919      -0.010011      -0.082604       0.028176       0.054427             10.386705       9.684806       3.649261       4.325941      10.756623       3.519195      10.718684           0.030213
          301              O       9.762317      12.665323       2.137465      -0.521903      36.057659 0.50912145E+03  0.12058607E+05                                 8.686945                            6.957306       0.380358       2.169124                    0.998749      27.198773      70.680777       0.725334       0.356527      -1.142365       0.020129      -0.019076       0.013569       0.030873      -0.019949      -0.031708      -0.018675       0.016453      -0.043524      -0.049249       0.012033       0.037216             10.126868       9.593903      -3.575170       4.621550      10.563431      -3.337434      10.223272           0.087222
          302              O      14.063642      13.633746       6.720554      -0.564499      43.960240 0.69526611E+03  0.17878583E+05                                10.071967                            8.302569       0.013603       2.024793                    0.998002      29.421690      80.796717       0.640647       0.371796      -1.125583      -0.015017      -0.000847      -0.009353       0.017712      -0.021304       0.024053       0.013601       0.040958       0.056662      -0.046821       0.007280       0.039541             11.806016      11.578220       2.998809       5.492732       9.861724       3.252361      13.978102           0.072504
          303              O      13.005654      14.867262       5.151404      -0.526006      33.040685 0.50649880E+03  0.12003946E+05                                 8.191583                            6.965177       0.374167       2.166642                    0.998682      27.374929      71.606607       0.719521       0.359184      -1.138067      -0.024479      -0.022011       0.008981       0.034123      -0.028743      -0.040268      -0.024137      -0.012494       0.003451      -0.063611       0.025848       0.037763              9.110055       6.836700       1.889791       0.142135      14.187575      -1.276282       6.305891           0.069243
          304              O      18.285667      12.069410       9.553109      -0.647688      52.526289 0.11172474E+04  0.32070996E+05                                11.240236                           10.453943       0.070263       1.988306                    0.998323      33.168803      93.583658       0.581702       0.366811      -1.139100      -0.079752      -0.083796      -0.032689       0.120211       0.017127       0.004986      -0.008323      -0.011979      -0.069007      -0.027124      -0.002821       0.029945             12.262426      12.107182      -1.105105      -1.532963      12.048085      -0.472872      12.632013           0.522551
          305              O      10.869914       7.812814      10.349846      -0.559085      45.099526 0.67888707E+03  0.17326320E+05                                10.164134                            8.182756      -0.035081       2.026073                    0.996266      28.714280      78.153833       0.648880       0.369856      -1.128835      -0.015527       0.002245       0.029767       0.033649      -0.031693       0.002928       0.003150       0.004438       0.072767      -0.044169       0.019643       0.024526             11.650230       8.169736      -1.964628      -2.872478      13.609428       5.638520      13.171527           0.024091
          306              O       9.268882       7.749191      11.930755      -0.507832      35.874076 0.51031581E+03  0.12105969E+05                                 8.681070                            7.003623       0.352595       2.168892                    0.998384      26.961922      70.347886       0.716321       0.360444      -1.138120       0.013538       0.024256      -0.000870       0.027792      -0.003766       0.017393      -0.034179       0.043102      -0.011318      -0.047725       0.007995       0.039730             10.064421       9.740333       5.202803      -1.858421      13.105079      -1.801844       7.347851           0.076280
          307              O       9.521736      13.706623      14.112196      -0.514282      40.693547 0.55299489E+03  0.13398785E+05                                 9.569148                            7.357182       0.273823       2.142886                    0.996900      27.384015      72.460668       0.688698       0.367057      -1.131751      -0.009548      -0.029920      -0.023195       0.039043       0.012526       0.004793       0.012070      -0.053349      -0.030549      -0.024734      -0.013246       0.037980             11.711995       7.501220      -1.053768      -1.248680      17.176166       6.648732      10.458599           0.119891
          308              O       8.096041      12.019164      14.270062      -0.476799      24.209668 0.35840492E+03  0.77705333E+04                                 6.409500                            5.700043       0.832370       2.318136                    0.999617      25.986957      64.471888       0.831028       0.339949      -1.156809       0.005862      -0.005858      -0.007758       0.011352       0.031170       0.026754      -0.066536       0.077967       0.032636      -0.101181       0.043914       0.057267              6.605512       8.413551       1.135025      -1.537968       5.889372       0.130296       5.513615           0.065169
          309              O       1.620679      22.044331      10.035565      -0.581756      38.324565 0.58108477E+03  0.14255055E+05                                 9.083203                            7.514260       0.323157       2.137487                    0.997012      28.503596      75.895391       0.685192       0.364388      -1.133803      -0.013528       0.014617       0.021923       0.029619      -0.057545      -0.003184      -0.024280       0.054852       0.088349      -0.082902       0.028834       0.054068             10.388008       9.686310       1.922271      -5.324213       7.681343      -1.743672      13.796371           0.030186
          310              O       1.564948      23.082241      12.037234      -0.521613      36.020533 0.50851352E+03  0.12040366E+05                                 8.680417                            6.952596       0.381242       2.169717                    0.998719      27.185567      70.630480       0.725682       0.356470      -1.142434      -0.020277      -0.021329      -0.009612       0.030959      -0.017001       0.033081       0.014855       0.009641      -0.061383      -0.048843       0.012090       0.036753             10.118483       9.585502       5.784012       0.785476      13.187363       1.815315       7.582583           0.087014
          311              O      14.254166      19.597378      15.167478      -0.565095      43.923514 0.69460135E+03  0.17856164E+05                                10.063887                            8.296560       0.019128       2.026461                    0.998039      29.412411      80.743612       0.641153       0.371614      -1.125788       0.014353       0.007217      -0.005608       0.017016       0.030949       0.006277      -0.028425       0.014623      -0.014685      -0.046616       0.007595       0.039020             11.795615      11.567485       3.254557      -5.336901      10.124766      -3.405742      13.694593           0.072402
          312              O      15.312184      21.573053      15.451152      -0.526749      33.052160 0.50674090E+03  0.12011175E+05                                 8.193684                            6.966971       0.377768       2.167634                    0.998694      27.381129      71.628355       0.719405       0.359197      -1.138052       0.024560      -0.018395      -0.014180       0.033803      -0.019916       0.044986       0.013787      -0.028919      -0.048376      -0.063024       0.025555       0.037469              9.112482       6.838467      -0.821829      -1.708231       9.383283       4.052042      11.115697           0.069023
          313              O       6.958639      11.538868       0.879697      -0.648119      52.539210 0.11175671E+04  0.32081895E+05                                11.240971                           10.454426       0.070330       1.988257                    0.998335      33.174410      93.596514       0.581784       0.366740      -1.139176      -0.079824       0.014141       0.089314       0.120619      -0.004132      -0.017385       0.021438       0.011427       0.000361      -0.027006      -0.002762       0.029768             12.263484      12.106923      -0.776642       1.724102      12.896873      -0.017300      11.786655           0.522364
          314              O      -0.457073      14.357142       4.167645      -0.559709      45.054366 0.67810926E+03  0.17300295E+05                                10.154185                            8.175765      -0.029459       2.027884                    0.996363      28.702780      78.090688       0.649477       0.369648      -1.129074      -0.015540       0.023972      -0.015247       0.032382       0.018572       0.025855      -0.018166      -0.021639      -0.007698      -0.044115       0.019649       0.024466             11.637300       8.162787      -1.504222       3.134344       8.390681      -2.627670      18.358432           0.024096
          315              O      -2.058083      15.758060       3.432283      -0.508675      35.913914 0.51101276E+03  0.12126786E+05                                 8.687234                            7.008474       0.351107       2.168197                    0.998450      26.977778      70.404477       0.716054       0.360451      -1.138101       0.012533      -0.012585      -0.020758       0.027319       0.017903      -0.005332       0.010031       0.000688      -0.135165      -0.047452       0.006892       0.040560             10.071580       9.746419      -4.213173      -3.579336      10.354051       3.396476      10.114268           0.076285
          316              O       3.858283      23.968839      13.290974      -0.515053      40.697125 0.55302257E+03  0.13399628E+05                                 9.569983                            7.357326       0.278622       2.144358                    0.996901      27.385097      72.464091       0.688696       0.367053      -1.131754      -0.009121      -0.005106       0.036504       0.037971      -0.002486      -0.012564       0.011528      -0.011440       0.094453      -0.024293      -0.012963       0.037256             11.713510       7.501010      -0.554268       1.536508       6.380223      -0.415312      21.259298           0.120023
          317              O       2.432602      24.949277      14.673424      -0.478003      24.219616 0.35859074E+03  0.77754941E+04                                 6.410749                            5.701168       0.833329       2.318254                    0.999621      25.993910      64.490955       0.831031       0.339907      -1.156856       0.004808      -0.003020       0.008806       0.010478       0.008391      -0.040697       0.009489      -0.022284      -0.262130      -0.100739       0.042920       0.057819              6.606759       8.414798      -1.899655      -0.213854       5.495512       0.097502       5.909967           0.065249
          318              O      12.947712      16.269556       8.108641      -0.581547      38.313262 0.58081548E+03  0.14246718E+05                                 9.081234                            7.512210       0.322764       2.137394                    0.997087      28.499508      75.878524       0.685332       0.364358      -1.133833      -0.013410       0.011721      -0.023360       0.029376       0.026182       0.051294      -0.018647      -0.020039      -0.136509      -0.082875       0.028544       0.054331             10.386242       9.684557      -5.571311       0.998010      13.776270      -1.776356       7.697900           0.030257
          319              O      12.892001      17.484101       6.208941      -0.520945      35.993027 0.50802893E+03  0.12025776E+05                                 8.675014                            6.948469       0.383113       2.170406                    0.998782      27.178002      70.596904       0.726040       0.356386      -1.142524      -0.020086       0.002283       0.023217       0.030785       0.037011      -0.001619       0.004042       0.042807       0.034856      -0.048871       0.011911       0.036960             10.111903       9.579219      -2.209926      -5.397757       7.406876       1.518152      13.349612           0.086919
          320              O       8.590687      21.937389       7.661786      -0.566239      43.995363 0.69601348E+03  0.17902192E+05                                10.076123                            8.306042       0.015669       2.025180                    0.997975      29.435876      80.839429       0.640642       0.371708      -1.125677       0.013736      -0.007967      -0.003393       0.016238      -0.009694      -0.030471       0.013683      -0.008091      -0.086695      -0.046386       0.007744       0.038641             11.811209      11.583051      -6.259064      -0.148533      15.772823       0.155215       8.077753           0.072351
          321              O       9.648696      21.195229       5.808962      -0.527546      33.077281 0.50722483E+03  0.12025530E+05                                 8.197619                            6.970080       0.378602       2.167785                    0.998706      27.391976      71.665636       0.719277       0.359175      -1.138068       0.025332      -0.003341       0.022860       0.034285       0.049027      -0.004537       0.010302       0.012383       0.075433      -0.063291       0.025441       0.037851              9.117019       6.841995      -1.069418       1.566967       7.176970      -2.777910      13.332094           0.069060
          322              O      12.622095       4.292742       5.675904      -0.648506      52.576810 0.11186338E+04  0.32120938E+05                                11.247439                           10.460408       0.066363       1.986992                    0.998338      33.186848      93.651146       0.581521       0.366809      -1.139095      -0.079763       0.070051      -0.057258       0.120614      -0.012798       0.012176      -0.013557       0.025176       0.042125      -0.026780      -0.002867       0.029647             12.270582      12.114666       1.881728      -0.191342      12.085601       0.489387      12.611480           0.523223
          323              O       5.206408       5.731064       1.591218      -0.558939      45.128182 0.67939869E+03  0.17343266E+05                                10.170373                            8.187347      -0.038879       2.024803                    0.996276      28.722069      78.192970       0.648495       0.369993      -1.128691      -0.015562      -0.027343      -0.012498       0.033853       0.013655      -0.029308       0.014762      -0.027892      -0.021649      -0.044607       0.020169       0.024438             11.658002       8.174278       3.472070      -0.264886      18.177105      -3.011319       8.622622           0.024164
          324              O       3.605378       4.393769       0.745672      -0.507507      35.907271 0.51084685E+03  0.12122057E+05                                 8.687491                            7.008153       0.352418       2.168622                    0.998450      26.973141      70.393716       0.715934       0.360535      -1.138016       0.014018      -0.011464       0.021645       0.028221      -0.013156      -0.012374       0.023961       0.061343       0.040548      -0.047794       0.007622       0.040172             10.072676       9.747439      -0.993448       5.440081       7.232460      -1.594536      13.238130           0.076226
          325              O      -1.805252      18.126578       4.814249      -0.514310      40.649051 0.55227382E+03  0.13376720E+05                                 9.561678                            7.351787       0.279787       2.145011                    0.996984      27.370638      72.408784       0.689046       0.366997      -1.131817      -0.009544       0.034392      -0.014031       0.038351      -0.009783       0.008686      -0.023858      -0.032307       0.029323      -0.023997      -0.013320       0.037317             11.702285       7.494966       1.605534      -0.287486      17.880062      -6.227917       9.731827           0.119935
          326              O      -3.230921      18.833599       3.273934      -0.477023      24.206280 0.35833893E+03  0.77687155E+04                                 6.408620                            5.699318       0.834434       2.318732                    0.999607      25.985454      64.465752       0.831128       0.339925      -1.156833       0.006011       0.009974      -0.001748       0.011776      -0.038458       0.012916       0.057561       0.094082       0.080189      -0.101034       0.043313       0.057721              6.604498       8.412165       0.764209       1.751484       5.719574      -0.227610       5.681753           0.065162
          327              O       7.284159      17.488153      14.073213      -0.582145      38.320421 0.58100984E+03  0.14252602E+05                                 9.081929                            7.513223       0.321517       2.136864                    0.997060      28.506036      75.897558       0.685323       0.364335      -1.133857      -0.013294      -0.025868       0.002078       0.029158       0.031114      -0.048712       0.042686       0.021919      -0.010013      -0.082617       0.028180       0.054437             10.386489       9.684568       3.649171       4.325827      10.756418       3.519138      10.718480           0.030207
          328              O       7.228413      15.235697      13.971245      -0.521912      36.056502 0.50910368E+03  0.12058062E+05                                 8.686693                            6.957133       0.380332       2.169113                    0.998749      27.198629      70.679672       0.725353       0.356521      -1.142371      -0.020130       0.019080      -0.013579       0.030882      -0.019945      -0.031708      -0.018679       0.016467      -0.043509      -0.049249       0.012031       0.037218             10.126535       9.593563      -3.575015       4.621342      10.563106      -3.337297      10.222936           0.087189
          329              O       2.927088      14.267274       9.388156      -0.564498      43.960080 0.69526337E+03  0.17878496E+05                                10.071943                            8.302554       0.013597       2.024792                    0.998002      29.421632      80.796524       0.640648       0.371796      -1.125583       0.015015       0.000847       0.009355       0.017711      -0.021304       0.024053       0.013601       0.040954       0.056668      -0.046820       0.007279       0.039541             11.805973      11.578169       2.998785       5.492696       9.861694       3.252340      13.978056           0.072511
          330              O       3.985076      13.033758      10.957306      -0.526011      33.040749 0.50650012E+03  0.12003986E+05                                 8.191593                            6.965186       0.374154       2.166637                    0.998682      27.374973      71.606749       0.719520       0.359184      -1.138067       0.024476       0.022010      -0.008981       0.034120      -0.028744      -0.040269      -0.024135      -0.012497       0.003451      -0.063612       0.025848       0.037764              9.110064       6.836704       1.889782       0.142131      14.187587      -1.276290       6.305902           0.069232
          331              O       0.000065      13.950510       8.054355      -0.740745      70.222335 0.13233062E+04  0.39675120E+05                                13.655847                           11.364052      -0.029091       1.931644                    0.997613      35.531469     102.853630       0.558227       0.365963      -1.138403      -0.000001       0.000001       0.000001       0.000002      -0.051112      -0.005869      -0.023174       0.028029       0.005242      -0.061597       0.007627       0.053970             16.077481      13.735492      -2.089968      -1.180134      10.745806       1.169442      23.751145           0.323476
          332              O       5.663603       9.300368       0.000000      -0.740466      70.039617 0.13192306E+04  0.39518630E+05                                13.628435                           11.343281      -0.012121       1.937107                    0.997713      35.489011     102.653894       0.559032       0.365753      -1.138676       0.000009       0.000001       0.000008       0.000012       0.021471       0.046868       0.003877      -0.003319      -0.089330      -0.060784       0.006531       0.054253             16.043814      13.705337       0.023013       2.393880      19.444839      -6.202769      14.981265           0.323558
          333              O      11.327062       4.650142       8.054355      -0.741828      70.232695 0.13235060E+04  0.39679669E+05                                13.652641                           11.361113      -0.021588       1.933691                    0.997656      35.540619     102.853362       0.558621       0.365719      -1.138678       0.000002      -0.000000       0.000001       0.000002       0.030527      -0.041215       0.017118       0.035776       0.028088      -0.060355       0.006151       0.054204             16.074524      13.729640       2.066193      -1.218991      21.512299       5.046383      12.981633           0.323429
          334              O       8.554873      21.919045      11.857621      -0.420829      28.611057 0.48552076E+03  0.11280853E+05                                 7.262342                            6.783293       1.262411       2.494191                    0.998098      25.440658      63.928611       0.741767       0.355389      -1.151702      -0.014584      -0.036315      -0.029613       0.049075       0.049514       0.019850      -0.042269       0.193007      -0.130335      -0.115808      -0.014913       0.130721              7.393435      10.157992       1.593319       0.798330       6.804347       0.253569       5.217965           0.085386
          335              O       6.252647      22.147833      12.174641      -0.361671      27.159525 0.43127038E+03  0.97657706E+04                                 7.088390                            6.461394       0.921009       2.393986                    0.996874      24.921121      62.611972       0.745101       0.363023      -1.141157      -0.027043       0.025740      -0.034810       0.051044      -0.135586      -0.054820      -0.022551       0.118516       0.021640      -0.165694       0.013154       0.152540              7.226763       8.692594      -2.388102      -1.323202       6.668661       1.035737       6.319032           0.032329
          336              O       7.307755      20.437500      11.171390      -0.409154      29.319115 0.49249279E+03  0.11497989E+05                                 7.446462                            6.876243       0.982751       2.408583                    0.995720      25.333649      64.072562       0.728703       0.360026      -1.146549       0.017154       0.042859       0.001441       0.046187       0.001519       0.007642       0.044188      -0.190417       0.055096      -0.104873      -0.003079       0.107953              7.662841       6.320345       1.036483       0.829880      10.225248       2.546587       6.442930           0.096518
          337              O       2.891332      17.910145       7.306105      -0.421193      28.608863 0.48546503E+03  0.11279198E+05                                 7.261988                            6.782779       1.259633       2.493519                    0.998095      25.439993      63.925258       0.741818       0.355376      -1.151716      -0.013918      -0.007501       0.045920       0.048566      -0.007200      -0.052420       0.007483       0.131494      -0.310806      -0.115721      -0.014147       0.129867              7.393201      10.158272      -0.105620      -1.779232       5.394605       0.560351       6.626726           0.085379
          338              O       0.589109      18.070299       6.949459      -0.361931      27.167065 0.43141302E+03  0.97699366E+04                                 7.090202                            6.462885       0.926716       2.395653                    0.996954      24.922682      62.621585       0.744932       0.363070      -1.141104      -0.027267      -0.042863      -0.004910       0.051038       0.020223       0.144444      -0.018760       0.045936      -0.193540      -0.165135       0.013128       0.152007              7.228683       8.694869       0.048032       2.730458       5.510960      -0.366840       7.480220           0.032308
          339              O       1.644215      18.056618       8.932280      -0.409111      29.309835 0.49226402E+03  0.11491035E+05                                 7.443720                            6.873535       0.990891       2.410815                    0.995725      25.334154      64.064285       0.729040       0.359910      -1.146670       0.016808      -0.019833      -0.037671       0.045771       0.006091      -0.004851       0.006770      -0.100997       0.321228      -0.104533      -0.003052       0.107585              7.660090       6.317803       0.200207      -1.312103       5.181203       0.364669      11.481265           0.096340
          340              O      14.218356      15.972849      13.053693      -0.420844      28.584929 0.48491763E+03  0.11262877E+05                                 7.256442                            6.777595       1.268609       2.496365                    0.998100      25.433634      63.891165       0.742353       0.355234      -1.151875      -0.015268       0.043628      -0.016279       0.049005      -0.042187       0.032429       0.034679       0.207998      -0.089399      -0.116574      -0.014676       0.131250              7.387562      10.150979      -1.486209       0.980040       5.828870      -0.812781       6.182837          -0.127914
          341              O      11.916127      15.583908      13.093321      -0.362431      27.210348 0.43232640E+03  0.97962024E+04                                 7.099131                            6.470810       0.916722       2.392176                    0.996891      24.940340      62.692232       0.744258       0.363192      -1.140962      -0.026960       0.017361       0.039871       0.051165       0.115619      -0.089986       0.041616       0.086343      -0.075976      -0.165993       0.013163       0.152830              7.237888       8.705696       2.343864      -1.408738       7.315534      -0.669736       5.692435          -0.038519
          342              O      12.971261      17.307922      12.113750      -0.409409      29.286111 0.49172890E+03  0.11474788E+05                                 7.437735                            6.868098       0.991393       2.411214                    0.995778      25.326667      64.023292       0.729640       0.359732      -1.146875       0.017224      -0.022131       0.035812       0.045486      -0.007229      -0.002267      -0.050873      -0.176722       0.091572      -0.104075      -0.002992       0.107067              7.653870       6.311884      -1.233808       0.480973       9.583846      -2.907882       7.065880          -0.147285
          343              O       8.435857       5.981975       4.251089      -0.420814      28.611047 0.48552078E+03  0.11280852E+05                                 7.262331                            6.783286       1.262417       2.494193                    0.998098      25.440673      63.928616       0.741768       0.355389      -1.151702       0.014591       0.036315       0.029612       0.049077       0.049517       0.019848      -0.042268       0.192997      -0.130329      -0.115804      -0.014912       0.130716              7.393420      10.157957       1.593312       0.798324       6.804345       0.253565       5.217956           0.085424
          344              O      10.738083       5.753187       3.934069      -0.361665      27.159459 0.43126889E+03  0.97657280E+04                                 7.088377                            6.461382       0.920999       2.393984                    0.996874      24.921080      62.611833       0.745102       0.363023      -1.141157       0.027045      -0.025738       0.034807       0.051043      -0.135585      -0.054823      -0.022556       0.118520       0.021636      -0.165696       0.013155       0.152541              7.226751       8.692575      -2.388103      -1.323201       6.668656       1.035737       6.319022           0.032334
          345              O       9.682975       7.463520       4.937320      -0.409162      29.319190 0.49249444E+03  0.11498030E+05                                 7.446444                            6.876230       0.982774       2.408591                    0.995720      25.333749      64.072681       0.728708       0.360023      -1.146552      -0.017158      -0.042854      -0.001441       0.046184       0.001512       0.007648       0.044185      -0.190447       0.055127      -0.104894      -0.003066       0.107960              7.662821       6.320323       1.036466       0.829877      10.225228       2.546571       6.442911           0.096491
          346              O      14.099398       9.990875       8.802605      -0.421191      28.608975 0.48546735E+03  0.11279263E+05                                 7.261993                            6.782784       1.259620       2.493515                    0.998095      25.440073      63.925438       0.741819       0.355375      -1.151717       0.013916       0.007503      -0.045921       0.048567      -0.007200      -0.052424       0.007483       0.131491      -0.310848      -0.115735      -0.014138       0.129873              7.393203      10.158279      -0.105616      -1.779223       5.394605       0.560348       6.626726           0.085372
          347              O      16.401621       9.830721       9.159251      -0.361931      27.167278 0.43141721E+03  0.97700567E+04                                 7.090241                            6.462918       0.926674       2.395637                    0.996954      24.922781      62.621946       0.744930       0.363071      -1.141104       0.027267       0.042863       0.004915       0.051038       0.020224       0.144450      -0.018762       0.045931      -0.193547      -0.165143       0.013132       0.152011              7.228725       8.694923       0.048033       2.730484       5.510989      -0.366846       7.480263           0.032316
          348              O      15.346515       9.844402       7.176430      -0.409125      29.310215 0.49227216E+03  0.11491265E+05                                 7.443746                            6.873560       0.990937       2.410825                    0.995725      25.334444      64.064987       0.729045       0.359906      -1.146673      -0.016812       0.019833       0.037673       0.045774       0.006099      -0.004849       0.006769      -0.101025       0.321253      -0.104552      -0.003041       0.107593              7.660113       6.317821       0.200211      -1.312093       5.181219       0.364664      11.481299           0.096343
          349              O       2.772374      11.928171       3.055017      -0.420467      28.574382 0.48468667E+03  0.11256170E+05                                 7.254783                            6.776076       1.268747       2.496510                    0.998101      25.428113      63.873458       0.742420       0.355244      -1.151867       0.015222      -0.043722       0.016293       0.049079      -0.041963       0.032449       0.034840       0.207319      -0.091215      -0.116240      -0.014904       0.131144              7.385865      10.148575      -1.485836       0.979857       5.827600      -0.812558       6.181419           0.085399
          350              O       5.074603      12.317112       3.015389      -0.361921      27.202087 0.43216010E+03  0.97914942E+04                                 7.097797                            6.469637       0.916829       2.392256                    0.996897      24.935824      62.677917       0.744313       0.363200      -1.140955       0.026925      -0.017460      -0.039678       0.051031       0.115418      -0.089889       0.041503       0.086012      -0.076780      -0.165683       0.013011       0.152672              7.236517       8.703960       2.343361      -1.408419       7.314176      -0.669609       5.691414           0.032355
          351              O       4.019469      10.593098       3.994960      -0.409548      29.286337 0.49174062E+03  0.11475123E+05                                 7.437755                            6.868178       0.991448       2.411237                    0.995775      25.327032      64.024269       0.729636       0.359731      -1.146876      -0.017266       0.022066      -0.035762       0.045431      -0.007545      -0.002820      -0.050814      -0.177047       0.091850      -0.104358      -0.002761       0.107119              7.653855       6.311922      -1.233795       0.480939       9.583750      -2.907784       7.065894           0.096432

******************************************************
Auxiliary information for the entire system
The total spin magnetic moment of the unit cell is   23.267946
The total net atomic charge of the unit cell is   -0.000006
Accuracy of reproducing the electrostatic potential in the unit cell:
  The inner radius (bohr) =    5.0000
  The outer radius (bohr) =   12.0000
  Valid grid points have density less than (e/(bohr^3)) =    0.0001
  The number of valid grid points were=       150159
  The rms potential error without charges in kcal/mol is=     18.69856
  The rms potential error with partial charges in kcal/mol is=      1.05917
  The RRMSE value at monopole order=      0.05664
  The rms potential error with partial charges and cloud penetration in kcal/mol is=      1.05864
  The RRMSE value at monopole order with cloud penetration is=      0.05662
  The rms potential error with partial charges and atomic dipoles in kcal/mol is=      0.52889
  The RRMSE value at dipole order=      0.02829
  The rms potential error with partial charges, atomic dipoles and cloud penetration in kcal/mol is=      0.51496
  The RRMSE value at dipole order with cloud penetration=      0.02754

******************************************************
The electron densities and ab initio electrostatic potential were computed in VASP using the PBE functional and
projector augmented wave method. See the main text of the journal article for a description of computational details.
The atomic charges, dipoles, and quadrupoles were computed with the DDEC6 method as described in
(a) T. A. Manz and N. Gabaldon Limas, RSC Adv. 6 (2016) 47771-47801 DOI: 10.1039/c6ra04656h
(b) N. Gabaldon Limas and T. A. Manz, RSC Adv. 8 (2018) 2678-2707 DOI: 10.1039/c7ra11829e.
For each atom in the material, the electron cloud parameters were fit to the spherically averaged atom-in-material
electron density using radial positions for which this density was between 10^-4 and 10^-2 electrons per cubic bohr.
The polarizabilities, dispersion coefficients, and quantum Drude oscillator (QDO) parameters were fit using the MCLF method.
The magnetic structure of the system was optimized in VASP from the default ferromagnetic initial guess using spin polarization.
The atomic spin moments (ASMs) were computed on this optimized magnetic structure using the DDEC6 partition as inputs
to the method of T. A. Manz and D. S. Sholl, J. Chem. Theory Comput. 7 (2011) 4146-4164 DOI: 10.1021/ct200539n.
The RMSE and RRMSE were computed using a uniform grid with Ewald summation.
