# Supplementary material for: A collection of forcefield precursors for metal–organic frameworks
Source: RSC Adv. 2019 Nov 13;9(63):36492–507. doi: 10.1039/c9ra07327b (PMC9075174; doi:10.1039/c9ra07327b)
Supplement: RA-009-C9RA07327B-s4678 [file RA-009-C9RA07327B-s4678.xyz]

   64
jmolscript: load "" {1 1 1} spacegroup "x,y,z" unitcell [{      8.023100     0.000000     0.000000 }, {     -1.501232     9.411420     0.000000 }, {     -3.647688    -2.412173    14.840486 }]
Co    -0.750616     4.705710     0.000000     0.654767
Co    -1.823844    -1.206087     7.420243     0.872695
H     -0.588294     4.989644    12.375481     0.127605
H     -2.058856     2.891986     9.218910     0.131567
H      0.863960     1.289572    11.544414     0.132465
H     -1.864287     5.417441     8.301768     0.127287
H     -1.416898    -1.607730    13.191708     0.139781
H      1.899207     0.275027     0.652981     0.135154
H     -0.167769     7.554222     1.258473     0.107227
H     -3.711627     3.913049    12.357673     0.104099
H      3.462474     2.009603     2.465005     0.127605
H      4.933036     4.107261     5.621576     0.131567
H      2.010220     5.709675     3.296072     0.132465
H      4.738467     1.581806     6.538718     0.127287
H      4.291078     8.606977     1.648778     0.139781
H      0.974973     6.724220    14.187505     0.135154
H      3.041949    -0.554975    13.582013     0.107227
H      6.585807     3.086198     2.482813     0.104099
C      1.138002     3.206781    13.402443     0.570760
C      0.244517     3.132902    12.166230     0.016995
C     -0.587016     4.201679    11.844192    -0.202931
C     -1.421095     4.098850    10.728187     0.165131
C     -1.453904     2.955888     9.949062    -0.206977
C     -0.590594     1.896858    10.245872     0.025381
C      0.263264     1.999035    11.348520    -0.122038
C     -0.562731     0.676162     9.371767     0.575143
C     -2.280042     5.786349     9.071989     0.116379
C     -2.963906     6.092046    11.117008     0.216146
C     -3.236547     5.874812    12.546147     0.001187
C     -3.127259     6.919325    13.467741    -0.057298
C      0.306566     9.015488    -0.013356    -0.109024
C     -0.031645     7.742605     0.336879     0.089546
C     -3.610750     4.607873    12.998782     0.033496
C      1.736178     3.792466     1.438043     0.570760
C      2.629663     3.866345     2.674256     0.016995
C      3.461196     2.797568     2.996294    -0.202931
C      4.295275     2.900397     4.112299     0.165131
C      4.328084     4.043359     4.891424    -0.206977
C      3.464774     5.102389     4.594614     0.025381
C      2.610916     5.000212     3.491966    -0.122038
C      3.436911     6.323085     5.468719     0.575143
C      5.154222     1.212898     5.768497     0.116379
C      5.838086     0.907201     3.723478     0.216146
C      6.110727     1.124435     2.294339     0.001187
C      6.001439     0.079922     1.372745    -0.057298
C      6.215302     0.395932     0.013356    -0.109024
C      2.905825    -0.743358    14.503607     0.089546
C      6.484930     2.391374     1.841704     0.033496
N     -2.220593     5.242093    10.330165    -0.050642
N     -2.986709     6.878171     9.082971    -0.175376
N     -3.437504     7.088617    10.382256    -0.235382
N     -3.834305     4.318017    14.289904    -0.165546
N      5.094773     1.757154     4.510321    -0.050642
N      5.860889     0.121076     5.757515    -0.175376
N      6.311684    -0.089370     4.458230    -0.235382
N      6.708485     2.681230     0.550582    -0.165546
O      0.877309     4.076986    14.267346    -0.571978
O      2.078801     2.345133    13.457650    -0.528097
O      0.486117    -0.040167     9.389872    -0.569003
O     -1.581731     0.454389     8.645919    -0.584789
O      1.996871     2.922261     0.573140    -0.571978
O      0.795379     4.654114     1.382836    -0.528097
O      2.388063     7.039414     5.450614    -0.569003
O      4.455911     6.544858     6.194567    -0.584789

The following XYZ coordinates are in angstroms. Other properties are in atomic units.
The sperically averaged electron density of each atom fit to a function of the form exp(a - br)
eigen_1, eigen_2 and eigen_3 are the three eigenvalues of traceless quadrupole moment tensor
  atom number  atomic symbol              X              Y              Z     net charge C6 coefficient C8 coefficient C10 coefficient fluctuating dipole atomic polarizability isotropic forcefield polarizability              a              b squared Pearson coefficient          <r^3>          <r^4>         wp_QDO          m_QDO          q_QDO       dipole_x       dipole_y       dipole_z         dipole            Qxy            Qxz            Qyz     Q(x^2-y^2)  Q(3z^2 - R^2)        eigen_1        eigen_2        eigen_3 static polarizability      alpha(xx)      alpha(xy)      alpha(xz)      alpha(yy)      alpha(yz)      alpha(zz) atomic spin moment
            1             Co      -0.750616       4.705710       0.000000       0.654767     149.054434 0.28759026E+04  0.10049757E+06                                21.242876                           16.302646       0.663651       2.027614                    0.995940      51.474128     140.754159       0.505768       0.346556      -1.202173       0.000000      -0.000000      -0.000000       0.000000      -0.061543      -0.088494       0.191674       0.072124       0.796199      -0.246524      -0.115285       0.361810             26.680910      28.424567       1.719738       6.661942      32.315557     -10.953908      19.302607           1.130219
            2             Co      -1.823844      -1.206087       7.420243       0.872695     146.847830 0.24258047E+04  0.81306128E+05                                21.274941                           15.103887       0.778052       2.095110                    0.996079      47.657418     127.979413       0.518186       0.352657      -1.195932       0.000000      -0.000000      -0.000000       0.000000      -0.085807      -0.120595       0.118125       0.196465      -0.360479      -0.212185      -0.044145       0.256330             28.961067      14.049090       2.109749       8.784227      30.719353      -3.672902      42.114758           2.809118
            3              H      -0.588294       4.989644      12.375481       0.127605       1.145992 0.88139175E+01  0.88882098E+02                                 1.817399                            1.741396      -1.391226       2.220059                    0.994058       3.694414      10.572362       0.470764       1.290201      -0.705636       0.005278       0.031378       0.022152       0.038770       0.001047       0.002380       0.004100      -0.024725      -0.013390      -0.011005      -0.004523       0.015528              1.843790       1.638962      -0.090932       0.094108       2.106198       0.426153       1.786209           0.000009
            4              H      -2.058856       2.891986       9.218910       0.131567       1.169512 0.87442413E+01  0.87101011E+02                                 1.779165                            1.687192      -1.214523       2.307940                    0.995987       3.456625       9.505271       0.503694       1.220782      -0.722883      -0.025225      -0.009045      -0.026915       0.037981      -0.003973       0.010058       0.001299       0.013592       0.003040      -0.010614      -0.003698       0.014312              1.810739       1.723039      -0.017557       0.456433       1.637768       0.137259       2.071411           0.000057
            5              H       0.863960       1.289572      11.544414       0.132465       1.187775 0.90326880E+01  0.91237658E+02                                 1.834297                            1.743593      -1.364478       2.240501                    0.994511       3.587891      10.126312       0.480446       1.262131      -0.712721       0.026395      -0.030797       0.007884       0.041320      -0.008348       0.002894      -0.005970      -0.005725      -0.020058      -0.009050      -0.005170       0.014220              1.861219       1.875518      -0.395195       0.250305       2.046433      -0.080816       1.661704          -0.000107
            6              H      -1.864287       5.417441       8.301768       0.127287       1.246557 0.89505693E+01  0.89317183E+02                                 1.850527                            1.706778      -0.905834       2.465404                    0.998783       3.271524       8.886720       0.502906       1.220491      -0.725843       0.024599      -0.014679      -0.050269       0.057858      -0.011042      -0.012765       0.002166      -0.004112       0.039380      -0.020209      -0.000698       0.020907              1.907484       1.602355      -0.195159      -0.333245       1.648873       0.300734       2.471225          -0.000205
            7              H      -1.416898      -1.607730      13.191708       0.139781       1.054232 0.77266442E+01  0.75456124E+02                                 1.743885                            1.653802      -0.919759       2.466536                    0.998553       3.370064       9.515817       0.472493       1.327416      -0.700069       0.009003       0.043821      -0.009988       0.045838       0.008201      -0.004626      -0.003445      -0.022333      -0.003430      -0.014183      -0.001587       0.015771              1.774339       1.441253       0.200073      -0.079225       2.317693      -0.145451       1.564071          -0.000135
            8              H       1.899207       0.275027       0.652981       0.135154       1.064266 0.74569710E+01  0.71979036E+02                                 1.730034                            1.601757      -0.994121       2.417685                    0.998349       3.385474       9.418206       0.491813       1.290215      -0.707017       0.004175       0.029948       0.027826       0.041093       0.004172      -0.001872       0.002236      -0.017287       0.049727      -0.018042       0.001113       0.016930              1.802064       1.435717       0.101713       0.066826       2.107040       0.585198       1.863434          -0.000089
            9              H      -0.167769       7.554222       1.258473       0.107227       1.170794 0.86322550E+01  0.85373753E+02                                 1.773422                            1.673325      -0.768444       2.517238                    0.999584       3.292075       8.905815       0.509141       1.216375      -0.726377      -0.004759      -0.007203       0.051380       0.052100       0.006182      -0.002418       0.001986      -0.019814       0.051988      -0.020560       0.002908       0.017652              1.794077       1.473894       0.017923      -0.139469       1.599379      -0.235864       2.308959          -0.000052
           10              H      -3.711627       3.913049      12.357673       0.104099       1.218021 0.95677511E+01  0.98188626E+02                                 1.881363                            1.807833      -1.248471       2.285488                    0.994450       3.680995      10.522877       0.465926       1.280967      -0.709031      -0.008741      -0.036627      -0.033344       0.050297       0.002555       0.006184       0.008119      -0.024053       0.029499      -0.018327       0.000450       0.017877              1.891313       1.646617       0.146187      -0.054028       2.050751       0.390690       1.976570           0.000044
           11              H       3.462474       2.009603       2.465005       0.127605       1.145992 0.88139174E+01  0.88882098E+02                                 1.817399                            1.741396      -1.391226       2.220059                    0.994058       3.694414      10.572362       0.470764       1.290201      -0.705636      -0.005278      -0.031378      -0.022152       0.038770       0.001047       0.002380       0.004100      -0.024725      -0.013390      -0.011005      -0.004523       0.015528              1.843790       1.638962      -0.090932       0.094108       2.106198       0.426153       1.786209           0.000009
           12              H       4.933036       4.107261       5.621576       0.131567       1.169512 0.87442413E+01  0.87101011E+02                                 1.779165                            1.687192      -1.214523       2.307940                    0.995987       3.456625       9.505271       0.503694       1.220782      -0.722883       0.025225       0.009045       0.026915       0.037981      -0.003973       0.010058       0.001299       0.013592       0.003040      -0.010614      -0.003698       0.014312              1.810739       1.723039      -0.017557       0.456433       1.637769       0.137259       2.071411           0.000057
           13              H       2.010220       5.709675       3.296072       0.132465       1.187775 0.90326878E+01  0.91237657E+02                                 1.834297                            1.743593      -1.364478       2.240501                    0.994511       3.587891      10.126313       0.480446       1.262131      -0.712721      -0.026395       0.030797      -0.007884       0.041320      -0.008348       0.002894      -0.005970      -0.005724      -0.020058      -0.009050      -0.005170       0.014220              1.861219       1.875519      -0.395195       0.250305       2.046433      -0.080816       1.661705          -0.000107
           14              H       4.738467       1.581806       6.538718       0.127287       1.246557 0.89505693E+01  0.89317183E+02                                 1.850527                            1.706778      -0.905834       2.465404                    0.998783       3.271524       8.886720       0.502906       1.220491      -0.725843      -0.024599       0.014679       0.050269       0.057858      -0.011042      -0.012765       0.002166      -0.004112       0.039380      -0.020209      -0.000698       0.020908              1.907484       1.602355      -0.195159      -0.333245       1.648873       0.300735       2.471225          -0.000205
           15              H       4.291078       8.606977       1.648778       0.139781       1.054232 0.77266439E+01  0.75456123E+02                                 1.743886                            1.653802      -0.919759       2.466536                    0.998553       3.370064       9.515818       0.472493       1.327417      -0.700069      -0.009003      -0.043821       0.009988       0.045838       0.008201      -0.004626      -0.003445      -0.022333      -0.003430      -0.014183      -0.001587       0.015771              1.774339       1.441254       0.200073      -0.079225       2.317693      -0.145451       1.564071          -0.000134
           16              H       0.974973       6.724220      14.187505       0.135154       1.064266 0.74569710E+01  0.71979036E+02                                 1.730034                            1.601757      -0.994121       2.417685                    0.998349       3.385474       9.418206       0.491813       1.290215      -0.707017      -0.004175      -0.029948      -0.027826       0.041093       0.004172      -0.001872       0.002236      -0.017287       0.049727      -0.018042       0.001113       0.016930              1.802064       1.435717       0.101713       0.066826       2.107040       0.585198       1.863434          -0.000089
           17              H       3.041949      -0.554975      13.582013       0.107227       1.170794 0.86322550E+01  0.85373754E+02                                 1.773422                            1.673325      -0.768444       2.517238                    0.999584       3.292075       8.905815       0.509141       1.216375      -0.726377       0.004759       0.007203      -0.051380       0.052100       0.006182      -0.002418       0.001986      -0.019814       0.051988      -0.020560       0.002908       0.017652              1.794077       1.473894       0.017923      -0.139469       1.599379      -0.235864       2.308959          -0.000052
           18              H       6.585807       3.086198       2.482813       0.104099       1.218021 0.95677511E+01  0.98188626E+02                                 1.881363                            1.807833      -1.248471       2.285488                    0.994450       3.680995      10.522877       0.465926       1.280967      -0.709031       0.008741       0.036627       0.033344       0.050297       0.002555       0.006184       0.008119      -0.024053       0.029499      -0.018327       0.000450       0.017877              1.891313       1.646617       0.146187      -0.054028       2.050751       0.390690       1.976570           0.000044
           19              C       1.138002       3.206781      13.402443       0.570760      24.442693 0.27562415E+03  0.58408989E+04                                 7.763668                            5.892994      -0.202463       1.979732                    0.999090      23.048296      65.020760       0.611727       0.472483      -1.020748       0.034728      -0.024343       0.047521       0.063694       0.054077      -0.050446      -0.051623      -0.028106      -0.101116      -0.071485      -0.037408       0.108893              9.021238      10.370527      -2.159430       3.670296       7.458162       1.016943       9.235023          -0.001687
           20              C       0.244517       3.132902      12.166230       0.016995      37.308982 0.43651445E+03  0.10199456E+05                                 9.675667                            6.942532      -0.011653       2.002588                    0.999253      26.991233      75.566807       0.633081       0.414065      -1.073377      -0.034361       0.003040      -0.024344       0.042220      -0.006263      -0.021642      -0.003287      -0.002049      -0.022397      -0.025978       0.005567       0.020411             11.740853      11.689279      -2.259717       6.071691      10.786504       1.504742      12.746775          -0.003782
           21              C      -0.587016       4.201679      11.844192      -0.202931      36.549001 0.49288347E+03  0.11994718E+05                                 9.616589                            7.461513      -0.081308       1.926930                    0.999407      31.337577      92.607148       0.594182       0.423585      -1.056339       0.023870      -0.019686       0.013427       0.033728       0.034331      -0.030076       0.002541      -0.047296      -0.007843      -0.055421       0.008992       0.046429             11.013006      11.663346      -3.946899       4.681348      10.878232      -0.098804      10.497439          -0.000142
           22              C      -1.421095       4.098850      10.728187       0.165131      35.863044 0.38994821E+03  0.88753224E+04                                 9.452197                            6.624532       0.010828       2.014942                    0.999306      25.761962      71.639507       0.637667       0.422022      -1.066201      -0.021960       0.041926      -0.015804       0.049898      -0.051390       0.020092      -0.017832      -0.034849      -0.076962      -0.044270      -0.029729       0.073999             11.564279       9.920678      -5.000747       3.308747      14.874135       0.478878       9.898025           0.000105
           23              C      -1.453904       2.955888       9.949062      -0.206977      36.844542 0.46903977E+03  0.11241144E+05                                 9.565748                            7.210715       0.067765       1.978841                    0.999633      30.663621      89.075875       0.614790       0.415698      -1.064401       0.013789      -0.034256       0.001756       0.036969       0.027922       0.001298      -0.014585       0.056989       0.032244      -0.048581       0.013223       0.035358             11.007577       8.173976      -3.491787       1.729366      15.562040       3.135080       9.286715           0.000119
           24              C      -0.590594       1.896858      10.245872       0.025381      38.624576 0.42825593E+03  0.99628348E+04                                 9.923244                            6.887046      -0.058704       1.991090                    0.999223      26.814294      75.006145       0.633918       0.415330      -1.072127      -0.005704       0.037209       0.020412       0.042822       0.004366      -0.007025      -0.016901       0.046125      -0.024794      -0.031327       0.001481       0.029846             12.298684       8.527323      -1.570902       3.223749      15.751160       5.512723      12.617569           0.003022
           25              C       0.263264       1.999035      11.348520      -0.122038      35.079500 0.45800384E+03  0.10955189E+05                                 9.450676                            7.255975      -0.146603       1.923878                    0.999316      30.056754      88.373319       0.594021       0.431076      -1.050573      -0.008419       0.008829      -0.005317       0.013307       0.004843      -0.033382      -0.035241       0.021228      -0.033687      -0.051246       0.000779       0.050468             10.758659       8.845487      -0.354079       4.362571      10.976162       3.664309      12.454326           0.000449
           26              C      -0.562731       0.676162       9.371767       0.575143      25.572910 0.27620007E+03  0.58703595E+04                                 8.079166                            5.937610      -0.271510       1.959371                    0.998880      23.198808      66.062349       0.602052       0.478664      -1.014976      -0.022660      -0.042119      -0.039245       0.061868       0.035339      -0.036003      -0.080413      -0.016092       0.105477      -0.071931      -0.042282       0.114213              9.611851       8.069525      -0.161111       2.229253      11.486373       4.671448       9.279654          -0.002166
           27              C      -2.280042       5.786349       9.071989       0.116379      25.441544 0.30129123E+03  0.64653974E+04                                 7.558239                            5.796798       0.426282       2.162838                    0.999847      25.112277      69.061293       0.682458       0.418236      -1.062627      -0.001172       0.006988       0.037126       0.037797       0.031259       0.001066       0.002924       0.045616       0.031418      -0.044015       0.010332       0.033683              8.737771       5.590405      -2.534663      -0.364454       8.486470      -1.561214      12.136439           0.000243
           28              C      -2.963906       6.092046      11.117008       0.216146      35.276246 0.36089652E+03  0.81024865E+04                                 9.623683                            6.511801      -0.082644       2.000381                    0.999563      25.277341      71.118797       0.619184       0.440606      -1.048807       0.016817      -0.011941      -0.002250       0.020748       0.036826      -0.007556       0.027873       0.012235       0.002159      -0.051283       0.009659       0.041625             12.158764       7.098107      -2.002839      -3.082846       9.175148      -2.689548      20.203037           0.001339
           29              C      -3.236547       5.874812      12.546147       0.001187      37.483612 0.43759194E+03  0.10243228E+05                                 9.722754                            6.986869      -0.040041       1.995763                    0.999008      27.054736      76.111367       0.625477       0.418338      -1.069341      -0.003910       0.013322      -0.003660       0.014358      -0.010839      -0.001986      -0.010614       0.002598       0.026613      -0.018616       0.003403       0.015213             11.722668       6.185477       1.275688      -3.168937      11.060116      -0.371730      17.922412          -0.000037
           30              C      -3.127259       6.919325      13.467741      -0.057298      30.183769 0.42294742E+03  0.98894439E+04                                 8.534754                            6.953657       0.156758       2.047160                    0.999207      28.222302      81.293375       0.611011       0.428718      -1.054973      -0.011579      -0.003095       0.020182       0.023472      -0.002622       0.004696      -0.002500       0.030306      -0.069533      -0.023866      -0.003575       0.027441              9.338767       5.141900       0.781058      -1.287852      10.513791       1.662660      12.360610          -0.003750
           31              C       0.306566       9.015488      -0.013356      -0.109024      30.228016 0.42503825E+03  0.99236298E+04                                 8.430023                            6.891376       0.174158       2.044464                    0.999578      28.415312      81.067099       0.626107       0.419001      -1.063920       0.005186       0.007193      -0.027263       0.028669       0.000606       0.000551       0.004159      -0.016841       0.039321      -0.015001       0.000506       0.014496              9.213690       5.410793       1.456045      -0.873989      11.786904       0.975059      10.443375          -0.000319
           32              C      -0.031645       7.742605       0.336879       0.089546      24.782321 0.33041637E+03  0.72585354E+04                                 7.411998                            6.099489       0.253225       2.101399                    0.999772      25.710923      71.627217       0.660332       0.422237      -1.059710       0.001468      -0.034380      -0.043226       0.055251      -0.021922       0.005974       0.006372       0.062574       0.067226      -0.050262       0.020934       0.029328              7.980680       4.698187       1.353212      -0.498754      10.752347       0.231160       8.491506          -0.002706
           33              C      -3.610750       4.607873      12.998782       0.033496      27.662844 0.37511279E+03  0.85467288E+04                                 8.097397                            6.583681       0.055902       2.021200                    0.999423      27.439174      79.074489       0.620385       0.433318      -1.047850      -0.014597      -0.000797       0.054098       0.056039      -0.020594       0.028558       0.034731       0.076086      -0.054662      -0.068887       0.010294       0.058592              8.917846       5.812342       2.008333      -2.128681       9.737926      -1.758510      11.203270          -0.003063
           34              C       1.736178       3.792466       1.438043       0.570760      24.442693 0.27562415E+03  0.58408990E+04                                 7.763668                            5.892995      -0.202463       1.979732                    0.999090      23.048296      65.020760       0.611727       0.472483      -1.020748      -0.034728       0.024343      -0.047521       0.063694       0.054077      -0.050446      -0.051623      -0.028106      -0.101116      -0.071485      -0.037408       0.108893              9.021238      10.370527      -2.159430       3.670296       7.458162       1.016944       9.235024          -0.001687
           35              C       2.629663       3.866345       2.674256       0.016995      37.308982 0.43651445E+03  0.10199456E+05                                 9.675667                            6.942532      -0.011653       2.002588                    0.999253      26.991233      75.566807       0.633081       0.414065      -1.073377       0.034361      -0.003040       0.024344       0.042220      -0.006263      -0.021642      -0.003287      -0.002049      -0.022397      -0.025978       0.005567       0.020411             11.740853      11.689279      -2.259717       6.071691      10.786505       1.504742      12.746775          -0.003782
           36              C       3.461196       2.797568       2.996294      -0.202931      36.549001 0.49288346E+03  0.11994718E+05                                 9.616588                            7.461513      -0.081308       1.926930                    0.999407      31.337577      92.607146       0.594182       0.423585      -1.056339      -0.023870       0.019686      -0.013427       0.033728       0.034331      -0.030076       0.002541      -0.047296      -0.007843      -0.055421       0.008992       0.046429             11.013005      11.663345      -3.946898       4.681347      10.878232      -0.098804      10.497439          -0.000142
           37              C       4.295275       2.900397       4.112299       0.165131      35.863044 0.38994821E+03  0.88753224E+04                                 9.452197                            6.624531       0.010828       2.014942                    0.999306      25.761962      71.639506       0.637667       0.422022      -1.066201       0.021960      -0.041926       0.015804       0.049898      -0.051390       0.020092      -0.017832      -0.034849      -0.076962      -0.044270      -0.029729       0.073999             11.564279       9.920677      -5.000747       3.308747      14.874135       0.478879       9.898024           0.000105
           38              C       4.328084       4.043359       4.891424      -0.206977      36.844542 0.46903976E+03  0.11241144E+05                                 9.565748                            7.210715       0.067765       1.978841                    0.999633      30.663621      89.075873       0.614790       0.415698      -1.064401      -0.013789       0.034256      -0.001756       0.036969       0.027922       0.001298      -0.014585       0.056989       0.032244      -0.048581       0.013223       0.035358             11.007577       8.173976      -3.491787       1.729366      15.562040       3.135080       9.286715           0.000120
           39              C       3.464774       5.102389       4.594614       0.025381      38.624578 0.42825593E+03  0.99628348E+04                                 9.923244                            6.887046      -0.058704       1.991090                    0.999223      26.814294      75.006146       0.633917       0.415330      -1.072127       0.005704      -0.037209      -0.020412       0.042822       0.004366      -0.007025      -0.016901       0.046125      -0.024794      -0.031327       0.001481       0.029846             12.298685       8.527323      -1.570902       3.223749      15.751161       5.512724      12.617570           0.003022
           40              C       2.610916       5.000212       3.491966      -0.122038      35.079500 0.45800384E+03  0.10955189E+05                                 9.450676                            7.255975      -0.146603       1.923878                    0.999316      30.056754      88.373321       0.594021       0.431076      -1.050573       0.008419      -0.008829       0.005317       0.013307       0.004843      -0.033382      -0.035241       0.021228      -0.033687      -0.051246       0.000779       0.050468             10.758659       8.845488      -0.354079       4.362571      10.976163       3.664309      12.454327           0.000449
           41              C       3.436911       6.323085       5.468719       0.575143      25.572912 0.27620008E+03  0.58703597E+04                                 8.079166                            5.937611      -0.271510       1.959371                    0.998880      23.198809      66.062354       0.602052       0.478664      -1.014976       0.022660       0.042119       0.039245       0.061868       0.035339      -0.036003      -0.080413      -0.016092       0.105476      -0.071931      -0.042282       0.114213              9.611852       8.069526      -0.161111       2.229254      11.486373       4.671449       9.279656          -0.002166
           42              C       5.154222       1.212898       5.768497       0.116379      25.441543 0.30129123E+03  0.64653974E+04                                 7.558239                            5.796799       0.426282       2.162838                    0.999847      25.112277      69.061294       0.682458       0.418236      -1.062627       0.001172      -0.006988      -0.037126       0.037796       0.031259       0.001066       0.002924       0.045616       0.031418      -0.044015       0.010332       0.033683              8.737771       5.590405      -2.534663      -0.364454       8.486470      -1.561213      12.136439           0.000243
           43              C       5.838086       0.907201       3.723478       0.216146      35.276246 0.36089651E+03  0.81024865E+04                                 9.623683                            6.511801      -0.082644       2.000381                    0.999563      25.277341      71.118798       0.619184       0.440606      -1.048807      -0.016817       0.011941       0.002250       0.020748       0.036826      -0.007556       0.027873       0.012235       0.002159      -0.051283       0.009659       0.041625             12.158764       7.098107      -2.002839      -3.082846       9.175149      -2.689548      20.203037           0.001339
           44              C       6.110727       1.124435       2.294339       0.001187      37.483612 0.43759194E+03  0.10243228E+05                                 9.722754                            6.986869      -0.040041       1.995763                    0.999008      27.054736      76.111368       0.625477       0.418338      -1.069341       0.003910      -0.013322       0.003660       0.014358      -0.010839      -0.001986      -0.010614       0.002598       0.026613      -0.018616       0.003403       0.015213             11.722669       6.185478       1.275688      -3.168937      11.060116      -0.371730      17.922412          -0.000037
           45              C       6.001439       0.079922       1.372745      -0.057298      30.183769 0.42294742E+03  0.98894439E+04                                 8.534754                            6.953657       0.156758       2.047160                    0.999207      28.222302      81.293375       0.611011       0.428718      -1.054973       0.011579       0.003095      -0.020182       0.023472      -0.002622       0.004696      -0.002500       0.030306      -0.069533      -0.023866      -0.003575       0.027441              9.338767       5.141900       0.781059      -1.287852      10.513791       1.662660      12.360610          -0.003750
           46              C       6.215302       0.395932       0.013356      -0.109024      30.228014 0.42503822E+03  0.99236291E+04                                 8.430023                            6.891376       0.174158       2.044465                    0.999578      28.415311      81.067096       0.626107       0.419001      -1.063920      -0.005186      -0.007193       0.027263       0.028669       0.000606       0.000551       0.004159      -0.016841       0.039321      -0.015001       0.000506       0.014496              9.213690       5.410793       1.456045      -0.873989      11.786903       0.975059      10.443374          -0.000319
           47              C       2.905825      -0.743358      14.503607       0.089546      24.782318 0.33041633E+03  0.72585342E+04                                 7.411997                            6.099488       0.253226       2.101399                    0.999772      25.710921      71.627210       0.660332       0.422237      -1.059710      -0.001468       0.034380       0.043226       0.055251      -0.021922       0.005974       0.006372       0.062574       0.067226      -0.050262       0.020934       0.029328              7.980679       4.698187       1.353212      -0.498754      10.752346       0.231160       8.491505          -0.002706
           48              C       6.484930       2.391374       1.841704       0.033496      27.662845 0.37511282E+03  0.85467295E+04                                 8.097398                            6.583681       0.055902       2.021200                    0.999423      27.439175      79.074493       0.620385       0.433318      -1.047850       0.014597       0.000797      -0.054098       0.056039      -0.020594       0.028558       0.034731       0.076086      -0.054662      -0.068887       0.010294       0.058592              8.917846       5.812342       2.008334      -2.128681       9.737927      -1.758510      11.203270          -0.003063
           49              N      -2.220593       5.242093      10.330165      -0.050642      34.442685 0.36035616E+03  0.78944073E+04                                 8.708676                            5.978091       0.254422       2.157877                    0.998942      23.743380      60.984772       0.751786       0.371898      -1.120953       0.025207      -0.004490      -0.006715       0.026470      -0.039726      -0.000719      -0.013489      -0.039762       0.064856      -0.056010       0.015613       0.040396             10.971678       8.624445      -6.005550       0.774091      13.399954      -3.054836      10.890635           0.000972
           50              N      -2.986709       6.878171       9.082971      -0.175376      39.331350 0.50335537E+03  0.12042248E+05                                 9.718370                            7.224217       0.003075       2.011036                    0.999264      27.878151      75.939268       0.658469       0.388811      -1.103569       0.016594      -0.058733       0.158329       0.169685       0.005919      -0.039366       0.069130       0.014552      -0.000542      -0.084173       0.008878       0.075295             12.206924       6.740336      -2.887613       1.018001      12.995847      -5.331679      16.884589           0.024794
           51              N      -3.437504       7.088617      10.382256      -0.235382      35.212544 0.49725974E+03  0.11849555E+05                                 8.871668                            7.127695       0.330187       2.095870                    0.999752      28.694877      77.780670       0.670874       0.383130      -1.108636       0.154164      -0.143951      -0.135327       0.250603       0.128465       0.026829      -0.063267       0.029967       0.377667      -0.205150       0.060487       0.144663             10.213445       6.255475      -1.816977      -0.527595      10.143994      -3.501167      14.240868           0.000576
           52              N      -3.834305       4.318017      14.289904      -0.165546      35.070812 0.50396564E+03  0.12050578E+05                                 8.924527                            7.250221       0.141847       2.074576                    0.999490      27.137428      73.703914       0.654887       0.391140      -1.102829       0.036814       0.126963      -0.039733       0.138035      -0.017232       0.015177       0.031686       0.055352       0.166362      -0.069933       0.004378       0.065555              9.981767       6.204560       2.079451      -1.019705      12.047159      -0.711068      11.693581          -0.017486
           53              N       5.094773       1.757154       4.510321      -0.050642      34.442684 0.36035616E+03  0.78944073E+04                                 8.708676                            5.978091       0.254422       2.157877                    0.998942      23.743380      60.984772       0.751786       0.371898      -1.120953      -0.025207       0.004490       0.006715       0.026470      -0.039726      -0.000719      -0.013489      -0.039762       0.064856      -0.056010       0.015613       0.040396             10.971678       8.624445      -6.005550       0.774091      13.399954      -3.054835      10.890634           0.000972
           54              N       5.860889       0.121076       5.757515      -0.175376      39.331349 0.50335541E+03  0.12042249E+05                                 9.718370                            7.224217       0.003075       2.011036                    0.999264      27.878151      75.939270       0.658469       0.388811      -1.103569      -0.016594       0.058733      -0.158329       0.169685       0.005919      -0.039366       0.069130       0.014552      -0.000542      -0.084173       0.008878       0.075295             12.206924       6.740336      -2.887613       1.018000      12.995849      -5.331678      16.884585           0.024794
           55              N       6.311684      -0.089370       4.458230      -0.235382      35.212546 0.49725978E+03  0.11849556E+05                                 8.871668                            7.127696       0.330187       2.095870                    0.999752      28.694878      77.780674       0.670874       0.383130      -1.108636      -0.154164       0.143951       0.135327       0.250603       0.128465       0.026829      -0.063267       0.029967       0.377667      -0.205150       0.060487       0.144663             10.213446       6.255475      -1.816977      -0.527595      10.143994      -3.501167      14.240867           0.000577
           56              N       6.708485       2.681230       0.550582      -0.165546      35.070814 0.50396567E+03  0.12050579E+05                                 8.924526                            7.250221       0.141847       2.074576                    0.999490      27.137429      73.703915       0.654887       0.391140      -1.102829      -0.036814      -0.126963       0.039733       0.138035      -0.017232       0.015177       0.031686       0.055352       0.166362      -0.069933       0.004378       0.065555              9.981767       6.204560       2.079451      -1.019705      12.047159      -0.711068      11.693581          -0.017486
           57              O       0.877309       4.076986      14.267346      -0.571978      31.092709 0.50931751E+03  0.12031940E+05                                 7.646076                            6.875178       0.937603       2.329629                    0.999653      27.820111      71.568696       0.744987       0.348025      -1.152380      -0.010928      -0.016456      -0.012645       0.023454       0.040512      -0.087346       0.033002      -0.109500      -0.050191      -0.134001       0.056998       0.077002              7.974492       6.471232      -0.588614      -0.084312       9.229782       3.259896       8.222463           0.002950
           58              O       2.078801       2.345133      13.457650      -0.528097      37.862679 0.54145206E+03  0.13030849E+05                                 8.944557                            7.164508       0.453777       2.182204                    0.999126      27.759302      72.853948       0.715895       0.355504      -1.142522      -0.032973       0.025193       0.022880       0.047386      -0.019278       0.018401      -0.018243       0.060281      -0.123117      -0.050263      -0.011198       0.061461             10.413201      14.367605      -4.092393       4.163895       9.203281      -1.954789       7.668715          -0.024091
           59              O       0.486117      -0.040167       9.389872      -0.569003      29.511904 0.48478479E+03  0.11351848E+05                                 7.410425                            6.713029       0.598845       2.204903                    0.999479      28.393414      73.564159       0.750359       0.348594      -1.147858      -0.007422       0.005457       0.011141       0.014457      -0.039204      -0.046897      -0.094343       0.049434      -0.101770      -0.136989       0.062467       0.074522              7.655256       8.832014      -2.475199       0.025784       8.479759       0.637061       5.653996           0.018347
           60              O      -1.581731       0.454389       8.645919      -0.584789      42.240015 0.59138788E+03  0.14613274E+05                                 9.782666                            7.589430       0.097150       2.056839                    0.996864      29.045456      78.344590       0.678662       0.365239      -1.129918       0.042323      -0.007797       0.032692       0.054045       0.053160       0.035074      -0.003151       0.012164       0.042739      -0.069067       0.008501       0.060566             11.622533       9.772354       2.789336       5.409371      10.932804       4.659028      14.162440           0.045335
           61              O       1.996871       2.922261       0.573140      -0.571978      31.092708 0.50931748E+03  0.12031939E+05                                 7.646075                            6.875178       0.937603       2.329629                    0.999653      27.820111      71.568694       0.744987       0.348025      -1.152380       0.010928       0.016456       0.012645       0.023454       0.040512      -0.087346       0.033002      -0.109500      -0.050191      -0.134001       0.056998       0.077002              7.974492       6.471232      -0.588614      -0.084312       9.229782       3.259896       8.222462           0.002950
           62              O       0.795379       4.654114       1.382836      -0.528097      37.862677 0.54145203E+03  0.13030848E+05                                 8.944556                            7.164508       0.453777       2.182204                    0.999126      27.759302      72.853946       0.715895       0.355504      -1.142522       0.032973      -0.025193      -0.022880       0.047386      -0.019278       0.018401      -0.018243       0.060281      -0.123117      -0.050263      -0.011198       0.061461             10.413200      14.367604      -4.092392       4.163895       9.203281      -1.954789       7.668714          -0.024092
           63              O       2.388063       7.039414       5.450614      -0.569003      29.511912 0.48478497E+03  0.11351854E+05                                 7.410427                            6.713030       0.598845       2.204903                    0.999479      28.393417      73.564172       0.750359       0.348594      -1.147858       0.007422      -0.005457      -0.011141       0.014457      -0.039204      -0.046897      -0.094343       0.049434      -0.101770      -0.136989       0.062467       0.074522              7.655258       8.832017      -2.475199       0.025785       8.479760       0.637061       5.653997           0.018347
           64              O       4.455911       6.544858       6.194567      -0.584789      42.240023 0.59138793E+03  0.14613276E+05                                 9.782667                            7.589430       0.097149       2.056839                    0.996864      29.045458      78.344598       0.678662       0.365239      -1.129918      -0.042323       0.007797      -0.032692       0.054045       0.053160       0.035074      -0.003151       0.012164       0.042739      -0.069067       0.008501       0.060566             11.622535       9.772355       2.789337       5.409373      10.932806       4.659031      14.162445           0.045335

******************************************************
Auxiliary information for the entire system
The total spin magnetic moment of the unit cell is   4.016432
The total net atomic charge of the unit cell is   -0.000002
Accuracy of reproducing the electrostatic potential in the unit cell:
  The inner radius (bohr) =    5.0000
  The outer radius (bohr) =   12.0000
  Valid grid points have density less than (e/(bohr^3)) =    0.0001
  The number of valid grid points were=        35092
  The rms potential error without charges in kcal/mol is=      7.61273
  The rms potential error with partial charges in kcal/mol is=      1.43827
  The RRMSE value at monopole order=      0.18893
  The rms potential error with partial charges and cloud penetration in kcal/mol is=      1.43848
  The RRMSE value at monopole order with cloud penetration is=      0.18896
  The rms potential error with partial charges and atomic dipoles in kcal/mol is=      0.46689
  The RRMSE value at dipole order=      0.06133
  The rms potential error with partial charges, atomic dipoles and cloud penetration in kcal/mol is=      0.45780
  The RRMSE value at dipole order with cloud penetration=      0.06014

******************************************************
The electron densities and ab initio electrostatic potential were computed in VASP using the PBE functional and
projector augmented wave method. See the main text of the journal article for a description of computational details.
The atomic charges, dipoles, and quadrupoles were computed with the DDEC6 method as described in
(a) T. A. Manz and N. Gabaldon Limas, RSC Adv. 6 (2016) 47771-47801 DOI: 10.1039/c6ra04656h
(b) N. Gabaldon Limas and T. A. Manz, RSC Adv. 8 (2018) 2678-2707 DOI: 10.1039/c7ra11829e.
For each atom in the material, the electron cloud parameters were fit to the spherically averaged atom-in-material
electron density using radial positions for which this density was between 10^-4 and 10^-2 electrons per cubic bohr.
The polarizabilities, dispersion coefficients, and quantum Drude oscillator (QDO) parameters were fit using the MCLF method.
The magnetic structure of the system was optimized in VASP from the default ferromagnetic initial guess using spin polarization.
The atomic spin moments (ASMs) were computed on this optimized magnetic structure using the DDEC6 partition as inputs
to the method of T. A. Manz and D. S. Sholl, J. Chem. Theory Comput. 7 (2011) 4146-4164 DOI: 10.1021/ct200539n.
The RMSE and RRMSE were computed using a uniform grid with Ewald summation.
