# Supplementary material for: A collection of forcefield precursors for metal–organic frameworks
Source: RSC Adv. 2019 Nov 13;9(63):36492–507. doi: 10.1039/c9ra07327b (PMC9075174; doi:10.1039/c9ra07327b)
Supplement: RA-009-C9RA07327B-s4679 [file RA-009-C9RA07327B-s4679.xyz]

  133
jmolscript: load "" {1 1 1} spacegroup "x,y,z" unitcell [{     15.325000     0.000000     0.000000 }, {      6.299312    15.219903     0.000000 }, {      7.331662     3.241191    15.072976 }]
Cu     9.487276     5.199722     1.844480     0.458239
Cu     5.367511     2.913526     5.023823     0.476709
Cu    18.876015     3.298185    10.399751     0.453431
Cu    19.330885     4.220268    13.815136     0.330382
Cu    18.651232     7.699451    14.073788     0.464421
Cu    19.468698    13.261372    13.228496     0.458237
Cu    23.588463    15.547568    10.049153     0.476702
Cu    10.079959    15.162909     4.673225     0.453415
Cu     9.625089    14.240826     1.257840     0.330378
Cu    10.304742    10.761643     0.999188     0.464420
Cu    10.812156     7.609951     0.000000     0.550936
Cu     0.000000     0.000000     0.000000     0.418154
Cu     3.665831     1.620596     7.536488     0.553970
H      2.984133     2.250712     5.257454     0.347155
H     11.718612     5.670719     1.053601     0.337427
H     10.076146     4.545382     5.056983     0.118932
H      8.246996     3.445919     6.384913     0.119295
H      6.152793     5.692586     6.796405     0.120503
H     20.584121     5.942701     9.092019     0.128954
H      6.112771     3.208387     1.840410     0.114675
H     23.688631    16.955283    14.843867     0.114223
H     14.644887    17.570690    12.184994     0.119686
H      6.872290     2.510762    10.196868     0.110158
H     14.571026     4.954514     0.242675     0.123314
H     16.065590     2.983576     0.780780     0.118938
H     17.303845     6.143587     9.509541     0.118489
H     17.313541     8.058651    11.075623     0.118840
H      9.722641     0.260832     1.113893     0.115168
H      8.700354     2.044569     2.437300     0.123725
H      8.352419     7.356911     4.181244     0.123403
H      8.638373     9.780711     3.753171     0.119173
H     10.646841    16.210382     9.815522     0.347155
H     17.237362    12.790375    14.019375     0.337428
H     18.879828    13.915712    10.015993     0.118924
H     20.708978    15.015175     8.688063     0.119298
H     22.803181    12.768508     8.276571     0.120510
H      8.371853    12.518393     5.980957     0.128962
H     22.843203    15.252707    13.232566     0.114668
H      5.267343     1.505811     0.229109     0.114233
H     14.311087     0.890404     2.887982     0.119689
H     22.083684    15.950332     4.876108     0.110164
H     14.384948    13.506580    14.830301     0.123311
H     12.890384    15.477518    14.292196     0.118927
H     11.652129    12.317507     5.563435     0.118512
H     11.642433    10.402443     3.997353     0.118853
H     12.934021     2.980359    13.959083     0.115169
H     20.255620    16.416525    12.635676     0.123723
H     20.603555    11.104183    10.891732     0.123403
H     20.317601     8.680383    11.319805     0.119168
C      9.190338     4.357474     4.770597    -0.122213
C      8.191388     3.768474     5.492592    -0.075868
C      5.621869     5.053277     7.256131    -0.051710
C     20.461717     5.196393     8.516231    -0.064627
C      5.637884     2.412977     2.048417    -0.061852
C     23.790669    16.982205    13.900298    -0.091371
C      7.437802     2.630734    12.177457    -0.074768
C      6.627051     2.723948    11.089188    -0.083742
C     14.371877     4.033556     0.114555    -0.094300
C     15.199576     2.945613     0.391897    -0.079881
C     17.660390     6.148712    10.389802    -0.088981
C     17.658433     7.188720    11.241426    -0.100110
C      9.834921     1.193136     0.969192    -0.072508
C      9.269039     2.159836     1.685159    -0.071541
C      8.754563     7.749307     3.415536    -0.056179
C      8.932028     9.077118     3.184920    -0.051402
C     19.765636    14.103620    10.302379    -0.122208
C     20.764586    14.692620     9.580384    -0.075872
C     23.334105    13.407817     7.816845    -0.051706
C      8.494257    13.264701     6.556745    -0.064629
C     23.318090    16.048117    13.024559    -0.061848
C      5.165305     1.478889     1.172678    -0.091361
C     15.218860     0.610457     2.895519    -0.074765
C     22.328923    15.737146     3.983788    -0.083742
C     14.584097    14.427538    14.958421    -0.094300
C     13.756398    15.515481    14.681079    -0.079877
C     11.295584    12.312382     4.683174    -0.088981
C     11.297541    11.272374     3.831550    -0.100110
C     19.121053    17.267958    14.103784    -0.072508
C     19.686935    16.301258    13.387817    -0.071539
C     20.201411    10.711787    11.657440    -0.056183
C     20.023946     9.383976    11.888056    -0.051401
N      7.127297     3.738334     4.701261    -0.193341
N      7.440655     4.236764     3.501452    -0.091751
N      8.646474     4.614359     3.558730    -0.142469
N     19.762351     4.056379     8.792067    -0.132022
N      4.490408     3.282707     7.706813    -0.066919
N      5.239811     3.883842     6.772288    -0.155669
N      5.291591     1.974229     3.249734    -0.155569
N     24.324278    17.610347    11.958899    -0.017653
N     24.424111    17.946883    13.205434    -0.117611
N     20.772781     3.157304    11.476564    -0.158325
N     20.837998     3.330903    12.786406    -0.037845
N      6.728283     3.001361    13.214478    -0.145184
N     14.559341     1.849415     0.015073    -0.149110
N     20.712351     5.431507    14.620787    -0.020693
N     20.560039     6.744773    14.697659    -0.177818
N     18.265901     5.101283    11.018345    -0.174104
N     18.597279     5.523107    12.222676    -0.017564
N     18.249162     6.752649    12.391494    -0.153894
N     10.591389     1.750613     0.001507    -0.140036
N     10.434697     3.059326     0.149222    -0.013287
N      9.655496     3.345103     1.145546    -0.156314
N      9.250631     7.110063     2.367965    -0.152140
N      9.744285     8.014384     1.526892    -0.077659
N      9.576059     9.235412     2.045403    -0.128118
N     21.828677    14.722760    10.371715    -0.193341
N     21.515319    14.224330    11.571524    -0.091749
N     20.309500    13.846735    11.514246    -0.142469
N      9.193623    14.404715     6.280909    -0.132017
N     24.465566    15.178387     7.366163    -0.066918
N     23.716163    14.577252     8.300688    -0.155666
N     23.664383    16.486865    11.823242    -0.155530
N      4.631696     0.850747     3.114077    -0.017610
N      4.531863     0.514211     1.867542    -0.117616
N      8.183193    15.303790     3.596412    -0.158325
N      8.117976    15.130191     2.286570    -0.037845
N     22.227691    15.459733     1.858498    -0.145183
N      7.064971    13.370488    -0.015073    -0.149111
N      8.243623    13.029587     0.452189    -0.020693
N      8.395935    11.716321     0.375317    -0.177820
N     10.690073    13.359811     4.054631    -0.174100
N     10.358695    12.937987     2.850300    -0.017563
N     10.706812    11.708445     2.681482    -0.153893
N     11.032923    13.469290    -0.001507    -0.140036
N     18.521277    15.401768    14.923754    -0.013287
N     19.300478    15.115991    13.927430    -0.156313
N     19.705343    11.351031    12.705011    -0.152140
N     19.211689    10.446710    13.546084    -0.077661
N     19.379915     9.225682    13.027573    -0.128118
O      3.806859     1.773482     5.564943    -0.769404
O     10.883070     5.707982     0.504945    -0.751276
O     25.149115    16.687612     9.508033    -0.769409
O     18.072904    12.753112    14.568031    -0.751277

The following XYZ coordinates are in angstroms. Other properties are in atomic units.
The sperically averaged electron density of each atom fit to a function of the form exp(a - br)
eigen_1, eigen_2 and eigen_3 are the three eigenvalues of traceless quadrupole moment tensor
  atom number  atomic symbol              X              Y              Z     net charge C6 coefficient C8 coefficient C10 coefficient fluctuating dipole atomic polarizability isotropic forcefield polarizability              a              b squared Pearson coefficient          <r^3>          <r^4>         wp_QDO          m_QDO          q_QDO       dipole_x       dipole_y       dipole_z         dipole            Qxy            Qxz            Qyz     Q(x^2-y^2)  Q(3z^2 - R^2)        eigen_1        eigen_2        eigen_3 static polarizability      alpha(xx)      alpha(xy)      alpha(xz)      alpha(yy)      alpha(yz)      alpha(zz) atomic spin moment
            1             Cu       9.487276       5.199722       1.844480       0.458239     107.772579 0.14946383E+04  0.45288196E+05                                19.917674                           13.719149       0.582639       2.017989                    0.995996      50.616382     138.041717       0.428063       0.472226      -1.089547       0.031072       0.026038      -0.092023       0.100557       0.020357      -0.020132      -0.049410       0.118798       0.068659      -0.092930       0.019909       0.073021             28.216880      18.980304       2.422115     -11.435337      41.189995       0.032174      24.480340          -0.361438
            2             Cu       5.367511       2.913526       5.023823       0.476709     106.799795 0.14913903E+04  0.45186404E+05                                19.842695                           13.734390       0.558628       2.012985                    0.995786      50.465756     137.836814       0.426217       0.474306      -1.087840      -0.065879      -0.065772       0.026881       0.096895       0.033518      -0.005949      -0.087529      -0.030687      -0.050478      -0.089751      -0.011926       0.101677             27.704786      27.444076       9.778805      -6.881527      20.808265       7.556885      34.862018          -0.402816
            3             Cu      18.876015       3.298185      10.399751       0.453431      94.901822 0.15270085E+04  0.46316521E+05                                18.056480                           13.628234       0.826201       2.091583                    0.994235      50.429230     135.669050       0.442734       0.456109      -1.103817       0.025008      -0.082336      -0.031875       0.091764       0.027870      -0.006543       0.081448      -0.161690       0.050837      -0.098931      -0.033385       0.132315             23.893108      15.691217       1.665929      -5.160080      23.782224       3.992790      32.205881          -0.449585
            4             Cu      19.330885       4.220268      13.815136       0.330382     108.031921 0.17382276E+04  0.54354553E+05                                19.435566                           14.439074       0.875136       2.080893                    0.993495      53.243702     144.533371       0.435485       0.449783      -1.109800      -0.021205       0.022621      -0.028550       0.042148       0.016501      -0.022253       0.019078      -0.022715       0.010110      -0.040598       0.014571       0.026027             25.677482      29.442788      -0.441833      -0.065017      25.518530      10.369166      22.071129          -0.433626
            5             Cu      18.651232       7.699451      14.073788       0.464421      95.072710 0.15066418E+04  0.45452287E+05                                17.967724                           13.463216       1.002469       2.150002                    0.994363      49.749757     132.588247       0.450030       0.451148      -1.109112       0.000729       0.051972       0.074023       0.090449      -0.030663      -0.043138       0.077013      -0.106469       0.039328      -0.080137      -0.042869       0.123005             23.966250      14.357691       1.344008      -3.403187      34.416787       1.017620      23.124272          -0.466127
            6             Cu      19.468698      13.261372      13.228496       0.458237     107.773023 0.14946454E+04  0.45288476E+05                                19.917741                           13.719194       0.582637       2.017989                    0.995996      50.616430     138.042033       0.428062       0.472226      -1.089546      -0.031072      -0.026038       0.092023       0.100557       0.020358      -0.020134      -0.049409       0.118797       0.068658      -0.092929       0.019907       0.073022             28.216984      18.980346       2.422114     -11.435350      41.190221       0.032199      24.480385          -0.361437
            7             Cu      23.588463      15.547568      10.049153       0.476702     106.800160 0.14913988E+04  0.45186749E+05                                19.842796                           13.734475       0.558607       2.012980                    0.995786      50.465713     137.837068       0.426214       0.474309      -1.087837       0.065880       0.065770      -0.026883       0.096895       0.033510      -0.005944      -0.087535      -0.030691      -0.050491      -0.089757      -0.011922       0.101679             27.704896      27.444342       9.778944      -6.881584      20.808373       7.556799      34.861971          -0.402824
            8             Cu      10.079959      15.162909       4.673225       0.453415      94.902377 0.15270230E+04  0.46317091E+05                                18.056581                           13.628326       0.826184       2.091575                    0.994235      50.429413     135.669916       0.442731       0.456111      -1.103815      -0.025008       0.082336       0.031877       0.091765       0.027872      -0.006551       0.081447      -0.161705       0.050848      -0.098943      -0.033377       0.132319             23.893236      15.691262       1.665936      -5.159986      23.782354       3.993005      32.206092          -0.449603
            9             Cu       9.625089      14.240826       1.257840       0.330378     108.032407 0.17382357E+04  0.54354897E+05                                19.435662                           14.439138       0.875122       2.080888                    0.993495      53.243738     144.533815       0.435483       0.449785      -1.109799       0.021206      -0.022622       0.028551       0.042149       0.016502      -0.022254       0.019081      -0.022711       0.010105      -0.040601       0.014572       0.026029             25.677622      29.442928      -0.441845      -0.065038      25.518675      10.369264      22.071262          -0.433548
           10             Cu      10.304742      10.761643       0.999188       0.464420      95.073100 0.15066487E+04  0.45452537E+05                                17.967738                           13.463220       1.002484       2.150006                    0.994363      49.749956     132.588717       0.450031       0.451146      -1.109113      -0.000732      -0.051971      -0.074024       0.090449      -0.030660      -0.043140       0.077014      -0.106477       0.039338      -0.080142      -0.042865       0.123007             23.966279      14.357713       1.343987      -3.403209      34.416889       1.017607      23.124236          -0.466120
           11             Cu      10.812156       7.609951       0.000000       0.550936     100.843007 0.13823962E+04  0.41190467E+05                                19.199249                           13.265741       0.368827       1.967358                    0.997476      49.292196     134.507307       0.430606       0.477377      -1.083619      -0.000000      -0.000000      -0.000001       0.000001       0.054371       0.011366      -0.031507      -0.250179      -0.236634      -0.108470      -0.070535       0.179005             26.683936      16.010024      -4.329556      -9.822269      39.863220       0.663591      24.178564          -0.409464
           12             Cu       0.000000       0.000000       0.000000       0.418154     110.815547 0.15125226E+04  0.45810908E+05                                19.999687                           13.643152       0.681027       2.051708                    0.993533      50.688566     136.686511       0.438208       0.461486      -1.099555      -0.000001      -0.000001       0.000000       0.000001       0.061218      -0.049785      -0.014390       0.110369      -0.125882      -0.066807      -0.052920       0.119727             28.705622      24.408688     -12.192582      14.475105      28.392229      -3.167560      33.315948          -0.427219
           13             Cu       3.665831       1.620596       7.536488       0.553970     101.070266 0.13849760E+04  0.41335703E+05                                19.236060                           13.312443       0.271784       1.941015                    0.997204      49.409387     135.463902       0.427680       0.479849      -1.080935      -0.000000      -0.000000       0.000000       0.000001      -0.006590      -0.072541       0.011156       0.021815       0.451277      -0.089657      -0.083589       0.173246             26.433336      15.268954       9.945251      -0.514068      27.226472       6.164443      36.804582          -0.398242
           14              H       2.984133       2.250712       5.257454       0.347155       1.405709 0.12840884E+02  0.14455186E+03                                 2.254406                            2.240916      -1.817622       2.090781                    0.995254       3.609331      11.496661       0.371014       1.466518      -0.672584      -0.028430       0.015086      -0.014672       0.035371      -0.011861       0.007835      -0.003739       0.007627      -0.017190      -0.010740      -0.007619       0.018359              2.289530       2.494833      -0.055791       0.284858       2.076088       0.044497       2.297668           0.003008
           15              H      11.718612       5.670719       1.053601       0.337427       1.392395 0.12759238E+02  0.14337873E+03                                 2.225921                            2.219264      -1.849162       2.065142                    0.994616       3.698026      11.762011       0.376549       1.447519      -0.674898       0.030537      -0.005566       0.018637       0.036206      -0.001029       0.013243       0.000344       0.023926       0.002603      -0.012574      -0.007913       0.020487              2.260484       2.418618      -0.188984       0.078744       2.250117      -0.004700       2.112718           0.002427
           16              H      10.076146       4.545382       5.056983       0.118932       1.414545 0.10392156E+02  0.10693955E+03                                 1.963744                            1.805679      -0.965616       2.417739                    0.998521       3.364673       9.083403       0.505902       1.176540      -0.737378       0.041618       0.006367       0.019377       0.046347       0.010285       0.011855      -0.012349       0.034259       0.028371      -0.030588       0.007707       0.022881              2.013737       2.726718       0.266103       0.306151       1.617401       0.042403       1.697091          -0.000031
           17              H       8.246996       3.445919       6.384913       0.119295       1.382685 0.99674892E+01  0.10204191E+03                                 1.972129                            1.794822      -0.970136       2.420628                    0.998082       3.391967       9.292185       0.493657       1.211960      -0.728081       0.008296      -0.015528       0.042682       0.046170       0.005695       0.009858      -0.014372       0.025233       0.041805      -0.027315       0.004634       0.022680              2.070970       1.646958       0.009412      -0.093178       1.621467      -0.429334       2.944486          -0.000051
           18              H       6.152793       5.692586       6.796405       0.120503       1.311096 0.91673670E+01  0.91892893E+02                                 1.900908                            1.716770      -0.864873       2.472052                    0.998961       3.320927       8.997431       0.506825       1.205621      -0.729154       0.025039       0.034068      -0.020596       0.047030       0.017877      -0.010227       0.001915      -0.029556       0.009376      -0.028026       0.005983       0.022043              2.003355       1.930353       0.500032      -0.531672       2.076345      -0.431825       2.003368          -0.000194
           19              H      20.584121       5.942701       9.092019       0.128954       1.219231 0.84853165E+01  0.83518783E+02                                 1.817084                            1.655900      -0.857866       2.483082                    0.999102       3.250570       8.757961       0.513521       1.211802      -0.727430       0.009036       0.037366       0.027820       0.047453       0.018280      -0.007640       0.008151      -0.027967       0.022681      -0.029752       0.009092       0.020661              1.918498       1.433547       0.062313      -0.019268       2.219277       0.674338       2.102671          -0.000169
           20              H       6.112771       3.208387       1.840410       0.114675       1.788710 0.13005538E+02  0.14381260E+03                                 2.410328                            2.096134      -1.368541       2.211401                    0.995990       3.977430      11.721966       0.437216       1.266897      -0.712486       0.019331       0.032224      -0.022983       0.044048       0.003320      -0.013178      -0.018462      -0.011087       0.054872      -0.020315      -0.012151       0.032466              2.627383       2.727457       1.102334      -0.128955       3.206285      -0.167627       1.948406          -0.000123
           21              H      23.688631      16.955283      14.843867       0.114223       1.340423 0.97533450E+01  0.99198750E+02                                 1.918379                            1.764389      -0.945005       2.428681                    0.998282       3.396100       9.239570       0.503138       1.196923      -0.731169      -0.010827      -0.007146       0.042098       0.044051       0.017558      -0.007893      -0.005294      -0.020810       0.048090      -0.028841       0.005717       0.023124              1.973107       1.571537       0.027901      -0.143667       1.633987       0.148799       2.713797          -0.000097
           22              H      14.644887      17.570690      12.184994       0.119686       1.416669 0.10218180E+02  0.10569984E+03                                 2.041630                            1.845898      -0.908826       2.450721                    0.998535       3.432887       9.582865       0.473513       1.250469      -0.719404       0.043494      -0.015223      -0.003805       0.046238      -0.016159      -0.004074       0.004849       0.037075       0.021767      -0.028495       0.005566       0.022929              2.153165       3.067592      -0.531275       0.183601       1.685267      -0.084201       1.706635          -0.000000
           23              H       6.872290       2.510762      10.196868       0.110158       1.428853 0.10332058E+02  0.10692512E+03                                 2.030736                            1.837625      -0.912542       2.440856                    0.998581       3.467675       9.608762       0.482898       1.225626      -0.724707       0.014583      -0.008936      -0.039800       0.043319      -0.013203      -0.003985       0.006735       0.037287       0.043602      -0.030722       0.009556       0.021166              2.139475       1.708402      -0.082037      -0.210675       1.562350       0.261025       3.147675          -0.000011
           24              H      14.571026       4.954514       0.242675       0.123314       1.438648 0.10511951E+02  0.10890055E+03                                 2.028667                            1.848916      -0.873119       2.467797                    0.999023       3.339250       9.159370       0.484816       1.219502      -0.727992       0.014667       0.043185       0.003953       0.045779       0.005474       0.015800       0.002428      -0.007101      -0.071767      -0.030362       0.009186       0.021176              2.103984       1.694835       0.153985       0.073749       3.065690       0.115645       1.551427           0.000002
           25              H      16.065590       2.983576       0.780780       0.118938       1.410694 0.10198320E+02  0.10573862E+03                                 2.054985                            1.857528      -0.992703       2.411592                    0.997986       3.484100       9.826498       0.465616       1.268742      -0.714796       0.042492       0.006974       0.021980       0.048346       0.005779       0.020813       0.003283       0.002071      -0.055225      -0.029352       0.005378       0.023974              2.177107       2.969877      -0.093129       0.707909       1.688593      -0.079512       1.872852           0.000027
           26              H      17.303845       6.143587       9.509541       0.118489       1.499848 0.11066655E+02  0.11614281E+03                                 2.084489                            1.896192      -0.949264       2.430276                    0.998274       3.414526       9.430001       0.479017       1.218371      -0.728084      -0.019523       0.004535      -0.040642       0.045315      -0.012282       0.017162      -0.000947      -0.021121       0.038056      -0.028406       0.005638       0.022768              2.161130       1.842111      -0.025214       0.505942       1.671278       0.109885       2.970000           0.000089
           27              H      17.313541       8.058651      11.075623       0.118840       1.505344 0.11090196E+02  0.11653445E+03                                 2.090087                            1.897660      -0.999632       2.404788                    0.997769       3.452685       9.563466       0.478699       1.217667      -0.727672      -0.018644       0.040172      -0.013072       0.046176      -0.015380       0.016329      -0.002051      -0.032018       0.017543      -0.030946       0.007045       0.023901              2.184300       1.811848      -0.458607       0.119555       3.067140      -0.135474       1.673913           0.000096
           28              H       9.722641       0.260832       1.113893       0.115168       1.279897 0.91937245E+01  0.92068718E+02                                 1.849772                            1.703698      -0.867508       2.464221                    0.998850       3.360285       9.049980       0.516607       1.183927      -0.733701      -0.011543      -0.040926       0.010415       0.043780       0.004955      -0.019817      -0.007798      -0.026146      -0.006516      -0.027515       0.004555       0.022960              1.901860       1.517843       0.129752      -0.072682       2.654937       0.033478       1.532800          -0.000103
           29              H       8.700354       2.044569       2.437300       0.123725       1.364851 0.95608395E+01  0.98314130E+02                                 2.062066                            1.832012      -1.066280       2.383159                    0.996165       3.592037      10.352325       0.452475       1.316412      -0.702675      -0.028463      -0.011137       0.037990       0.048759       0.006183      -0.021994      -0.006069      -0.024932       0.011310      -0.029159       0.005242       0.023917              2.237127       2.436963       0.059075      -0.945580       1.652578       0.030877       2.621841          -0.000097
           30              H       8.352419       7.356911       4.181244       0.123403       1.328325 0.92065555E+01  0.92841110E+02                                 1.951615                            1.744849      -0.905038       2.454673                    0.998683       3.395256       9.376348       0.489794       1.240080      -0.720472      -0.022095      -0.016557       0.038299       0.047214       0.003071      -0.021679       0.001738      -0.018408       0.030246      -0.027335       0.004558       0.022777              2.078872       1.735786       0.361601      -0.550778       2.110382      -0.601628       2.390447          -0.000194
           31              H       8.638373       9.780711       3.753171       0.119173       1.252777 0.87671127E+01  0.86774948E+02                                 1.829391                            1.666898      -0.832865       2.484660                    0.999267       3.288778       8.810743       0.520686       1.188482      -0.732869      -0.017807       0.033431       0.026817       0.046410      -0.004603      -0.020110       0.003108      -0.028409       0.016221      -0.028891       0.008709       0.020182              1.928598       1.511882      -0.218781      -0.219244       2.413008       0.583875       1.860905          -0.000171
           32              H      10.646841      16.210382       9.815522       0.347155       1.405711 0.12840909E+02  0.14455229E+03                                 2.254413                            2.240922      -1.817613       2.090785                    0.995254       3.609333      11.496692       0.371012       1.466524      -0.672583       0.028430      -0.015086       0.014672       0.035371      -0.011861       0.007835      -0.003739       0.007627      -0.017188      -0.010740      -0.007619       0.018358              2.289538       2.494843      -0.055791       0.284860       2.076095       0.044496       2.297675           0.003000
           33              H      17.237362      12.790375      14.019375       0.337428       1.392382 0.12759092E+02  0.14337678E+03                                 2.225912                            2.219255      -1.849162       2.065143                    0.994616       3.698017      11.761992       0.376549       1.447525      -0.674897      -0.030537       0.005566      -0.018638       0.036206      -0.001029       0.013243       0.000344       0.023925       0.002602      -0.012574      -0.007913       0.020487              2.260475       2.418607      -0.188983       0.078743       2.250109      -0.004700       2.112709           0.002425
           34              H      18.879828      13.915712      10.015993       0.118924       1.414673 0.10393314E+02  0.10695500E+03                                 1.963918                            1.805824      -0.965630       2.417732                    0.998521       3.364769       9.083967       0.505861       1.176597      -0.737365      -0.041618      -0.006367      -0.019377       0.046347       0.010285       0.011853      -0.012349       0.034257       0.028371      -0.030588       0.007708       0.022879              2.013921       2.727006       0.266143       0.306196       1.617527       0.042408       1.697229          -0.000035
           35              H      20.708978      15.015175       8.688063       0.119298       1.382679 0.99674378E+01  0.10204121E+03                                 1.972117                            1.794814      -0.970135       2.420628                    0.998082       3.391963       9.292155       0.493660       1.211955      -0.728082      -0.008296       0.015528      -0.042681       0.046170       0.005695       0.009858      -0.014372       0.025233       0.041804      -0.027314       0.004634       0.022680              2.070956       1.646950       0.009413      -0.093180       1.621460      -0.429330       2.944460          -0.000050
           36              H      22.803181      12.768508       8.276571       0.120510       1.311052 0.91669896E+01  0.91887905E+02                                 1.900841                            1.716714      -0.864863       2.472057                    0.998961       3.320872       8.997140       0.506844       1.205593      -0.729161      -0.025039      -0.034068       0.020597       0.047030       0.017878      -0.010226       0.001915      -0.029556       0.009375      -0.028026       0.005983       0.022043              2.003280       1.930283       0.500004      -0.531641       2.076269      -0.431801       2.003290          -0.000197
           37              H       8.371853      12.518393       5.980957       0.128962       1.219184 0.84849032E+01  0.83513342E+02                                 1.817000                            1.655831      -0.857855       2.483087                    0.999102       3.250507       8.757597       0.513548       1.211759      -0.727440      -0.009036      -0.037366      -0.027819       0.047453       0.018281      -0.007640       0.008150      -0.027965       0.022680      -0.029752       0.009092       0.020661              1.918405       1.433490       0.062310      -0.019265       2.219161       0.674287       2.102562          -0.000169
           38              H      22.843203      15.252707      13.232566       0.114668       1.788811 0.13006398E+02  0.14382497E+03                                 2.410456                            2.096231      -1.368566       2.211387                    0.995990       3.977533      11.722514       0.437196       1.266930      -0.712479      -0.019331      -0.032224       0.022983       0.044048       0.003321      -0.013178      -0.018462      -0.011086       0.054872      -0.020314      -0.012151       0.032466              2.627535       2.727619       1.102432      -0.128963       3.206487      -0.167639       1.948498          -0.000120
           39              H       5.267343       1.505811       0.229109       0.114233       1.340348 0.97526513E+01  0.99189522E+02                                 1.918268                            1.764295      -0.944983       2.428691                    0.998283       3.396016       9.239116       0.503167       1.196881      -0.731178       0.010827       0.007146      -0.042098       0.044052       0.017557      -0.007892      -0.005296      -0.020811       0.048091      -0.028840       0.005716       0.023125              1.972990       1.571456       0.027898      -0.143654       1.633899       0.148784       2.713614          -0.000101
           40              H      14.311087       0.890404       2.887982       0.119689       1.416650 0.10218005E+02  0.10569743E+03                                 2.041599                            1.845872      -0.908823       2.450723                    0.998535       3.432862       9.582727       0.473521       1.250456      -0.719407      -0.043495       0.015223       0.003804       0.046238      -0.016159      -0.004074       0.004849       0.037074       0.021767      -0.028495       0.005566       0.022929              2.153130       3.067536      -0.531262       0.183594       1.685244      -0.084199       1.706611           0.000000
           41              H      22.083684      15.950332       4.876108       0.110164       1.428806 0.10331628E+02  0.10691920E+03                                 2.030658                            1.837561      -0.912535       2.440859                    0.998581       3.467625       9.608455       0.482918       1.225592      -0.724715      -0.014583       0.008936       0.039800       0.043319      -0.013204      -0.003985       0.006736       0.037286       0.043600      -0.030722       0.009555       0.021166              2.139389       1.708342      -0.082032      -0.210663       1.562300       0.261009       3.147527          -0.000009
           42              H      14.384948      13.506580      14.830301       0.123311       1.438649 0.10511964E+02  0.10890069E+03                                 2.028666                            1.848916      -0.873124       2.467795                    0.999023       3.339256       9.159380       0.484817       1.219499      -0.727993      -0.014667      -0.043185      -0.003953       0.045779       0.005475       0.015800       0.002428      -0.007101      -0.071768      -0.030362       0.009186       0.021176              2.103983       1.694834       0.153984       0.073748       3.065688       0.115644       1.551426          -0.000001
           43              H      12.890384      15.477518      14.292196       0.118927       1.410718 0.10198529E+02  0.10574134E+03                                 2.055012                            1.857549      -0.992719       2.411585                    0.997986       3.484139       9.826641       0.465612       1.268745      -0.714795      -0.042492      -0.006974      -0.021981       0.048346       0.005778       0.020814       0.003282       0.002071      -0.055226      -0.029352       0.005379       0.023974              2.177138       2.969926      -0.093132       0.707925       1.688612      -0.079513       1.872875           0.000029
           44              H      11.652129      12.317507       5.563435       0.118512       1.499605 0.11064447E+02  0.11611286E+03                                 2.084170                            1.895928      -0.949215       2.430300                    0.998275       3.414323       9.428903       0.479082       1.218275      -0.728105       0.019524      -0.004534       0.040641       0.045315      -0.012281       0.017163      -0.000947      -0.021120       0.038055      -0.028404       0.005637       0.022767              2.160786       1.841848      -0.025207       0.505818       1.671052       0.109855       2.969459           0.000077
           45              H      11.642433      10.402443       3.997353       0.118853       1.505207 0.11088949E+02  0.11651748E+03                                 2.089906                            1.897510      -0.999603       2.404804                    0.997770       3.452566       9.562820       0.478737       1.217612      -0.727684       0.018644      -0.040172       0.013072       0.046176      -0.015380       0.016329      -0.002051      -0.032016       0.017542      -0.030946       0.007044       0.023902              2.184102       1.811705      -0.458545       0.119541       3.066816      -0.135462       1.673786           0.000103
           46              H      12.934021       2.980359      13.959083       0.115169       1.279885 0.91936125E+01  0.92067190E+02                                 1.849749                            1.703678      -0.867508       2.464221                    0.998850       3.360268       9.049874       0.516615       1.183914      -0.733704       0.011543       0.040926      -0.010416       0.043780       0.004954      -0.019816      -0.007799      -0.026146      -0.006515      -0.027515       0.004555       0.022960              1.901835       1.517826       0.129749      -0.072680       2.654896       0.033475       1.532782          -0.000104
           47              H      20.255620      16.416525      12.635676       0.123723       1.364861 0.95609245E+01  0.98315284E+02                                 2.062082                            1.832024      -1.066289       2.383156                    0.996165       3.592051      10.352401       0.452471       1.316418      -0.702674       0.028463       0.011138      -0.037990       0.048759       0.006183      -0.021994      -0.006069      -0.024931       0.011310      -0.029159       0.005242       0.023916              2.237146       2.436985       0.059077      -0.945592       1.652589       0.030876       2.621864          -0.000096
           48              H      20.603555      11.104183      10.891732       0.123403       1.328340 0.92066936E+01  0.92842993E+02                                 1.951644                            1.744872      -0.905037       2.454673                    0.998683       3.395277       9.376478       0.489785       1.240094      -0.720469       0.022095       0.016557      -0.038299       0.047213       0.003071      -0.021679       0.001739      -0.018408       0.030247      -0.027335       0.004558       0.022777              2.078902       1.735809       0.361610      -0.550789       2.110417      -0.601641       2.390481          -0.000194
           49              H      20.317601       8.680383      11.319805       0.119168       1.252811 0.87674141E+01  0.86778948E+02                                 1.829453                            1.666948      -0.832872       2.484657                    0.999267       3.288817       8.810989       0.520666       1.188513      -0.732862       0.017807      -0.033432      -0.026818       0.046410      -0.004603      -0.020109       0.003108      -0.028411       0.016222      -0.028892       0.008710       0.020182              1.928668       1.511927      -0.218792      -0.219255       2.413106       0.583909       1.860970          -0.000173
           50              C       9.190338       4.357474       4.770597      -0.122213      31.333821 0.41596113E+03  0.97173782E+04                                 8.658287                            6.795564       0.261956       2.042015                    0.999780      30.068350      87.501152       0.629767       0.416322      -1.059273      -0.013598       0.007899      -0.047659       0.050186       0.015712       0.040049      -0.023765       0.072677       0.041002      -0.062014      -0.000488       0.062501              9.834952      12.979333       2.944788      -0.590071       6.311249      -1.792873      10.214274          -0.002476
           51              C       8.191388       3.768474       5.492592      -0.075868      30.461034 0.39227036E+03  0.90461220E+04                                 8.556438                            6.625714       0.147297       2.013938                    0.999834      29.423774      85.552799       0.632875       0.419673      -1.055334      -0.039985      -0.008256      -0.026985       0.048940      -0.012116       0.021524      -0.016950       0.020169       0.097322      -0.032875      -0.014833       0.047708              9.984685      10.281306       2.250779      -2.024475       5.983177      -2.912278      13.689572          -0.001641
           52              C       5.621869       5.053277       7.256131      -0.051710      31.522490 0.37216907E+03  0.84586764E+04                                 8.740912                            6.456143       0.142171       2.024307                    0.999823      28.496227      81.883135       0.641663       0.419988      -1.056603      -0.009715      -0.041572      -0.024386       0.049166       0.021610      -0.011851      -0.011854      -0.033037      -0.051509      -0.025484      -0.014732       0.040216             10.448638       7.772579       2.879940      -4.099908      10.036383       0.051234      13.536952          -0.001754
           53              C      20.461717       5.196393       8.516231      -0.064627      31.874469 0.39161392E+03  0.89910338E+04                                 8.780714                            6.607829       0.207116       2.045637                    0.999761      28.557409      81.770480       0.638063       0.418110      -1.060568      -0.027655      -0.039797       0.026542       0.055255       0.030882      -0.003050       0.012631      -0.051263       0.014306      -0.043911       0.003236       0.040676             10.509097       6.195874       1.378354      -2.462263      10.887867       3.507810      14.443551          -0.001689
           54              C       5.637884       2.412977       2.048417      -0.061852      32.543107 0.38593937E+03  0.88932233E+04                                 9.040212                            6.615295      -0.017304       1.969239                    0.999683      29.341605      86.202841       0.625108       0.425217      -1.048420       0.000042      -0.013662       0.044617       0.046661      -0.003729      -0.016591      -0.032797       0.001632       0.028978      -0.037209      -0.001324       0.038532             10.887877      10.085072       6.402685      -0.601682      12.862195       0.457159       9.716363          -0.002018
           55              C      23.790669      16.982205      13.900298      -0.091371      30.941655 0.39335522E+03  0.90498723E+04                                 8.563812                            6.588647       0.276715       2.058863                    0.999840      29.079993      83.620179       0.643294       0.413846      -1.062251       0.011131       0.040938      -0.025442       0.049468       0.014690      -0.025513      -0.021670      -0.029065       0.091884      -0.040449      -0.011775       0.052224              9.783821       7.319204       3.408279      -0.409283       9.544561       1.649576      12.487697          -0.002305
           56              C       7.437802       2.630734      12.177457      -0.074768      30.250672 0.37755347E+03  0.86218517E+04                                 8.497933                            6.486965       0.183421       2.031556                    0.999833      28.962767      83.735892       0.641724       0.417961      -1.056664      -0.023851       0.012582       0.038478       0.046987      -0.026867      -0.018793       0.001573       0.047601      -0.030666      -0.032922      -0.013696       0.046618              9.934093      13.433541      -3.041186       2.615804       5.388005      -0.043891      10.980734          -0.000728
           57              C       6.627051       2.723948      11.089188      -0.083742      30.352787 0.37705690E+03  0.85899916E+04                                 8.433193                            6.426156       0.258398       2.051549                    0.999894      28.922559      82.960652       0.654626       0.410702      -1.063488      -0.042997       0.023976       0.011540       0.050564      -0.011833      -0.018112       0.015863       0.031589       0.091691      -0.036594      -0.007498       0.044093              9.865435       9.739960      -1.505919       1.479157       4.840807       1.064175      15.015539          -0.000372
           58              C      14.371877       4.033556       0.114555      -0.094300      31.028466 0.40239923E+03  0.92954916E+04                                 8.503552                            6.612048       0.265222       2.046503                    0.999838      29.366119      84.163109       0.650796       0.407424      -1.068159      -0.036545      -0.011911      -0.031112       0.049450       0.018880       0.024261       0.007641      -0.034521      -0.133229      -0.054338       0.003377       0.050961              9.676284       9.507484      -1.248618       2.105949      14.360167       0.013984       5.161202          -0.000537
           59              C      15.199576       2.945613       0.391897      -0.079881      31.475701 0.40327563E+03  0.93604460E+04                                 8.745469                            6.718872       0.157793       2.017239                    0.999821      29.526996      86.011143       0.628622       0.419780      -1.055720      -0.024354      -0.039907      -0.010574       0.047932       0.026084       0.037317       0.002230       0.035553      -0.061337      -0.044314      -0.012980       0.057295             10.194049      13.491114      -2.145804       4.405681      10.524528      -0.581701       6.566506          -0.000653
           60              C      17.660390       6.148712      10.389802      -0.088981      30.905107 0.39722999E+03  0.91836443E+04                                 8.578115                            6.641194       0.144110       2.010539                    0.999801      29.589409      85.969537       0.636285       0.416372      -1.058072       0.014945      -0.048448       0.023854       0.056032      -0.021585       0.028557      -0.021446       0.008427       0.091446      -0.037299      -0.018933       0.056233              9.670277       6.038347      -1.394648       2.397855      10.310713       2.077893      12.661769          -0.001643
           61              C      17.658433       7.188720      11.241426      -0.100110      31.350589 0.40308322E+03  0.93494369E+04                                 8.658656                            6.685872       0.124451       2.001892                    0.999815      29.745737      86.453996       0.634984       0.415865      -1.058810       0.016843      -0.013015       0.051020       0.055282      -0.025451       0.033549      -0.026346      -0.036974      -0.009443      -0.044487      -0.014257       0.058744              9.860815       5.871894      -2.262898       1.547967      14.341676       1.457974       9.368875          -0.001511
           62              C       9.834921       1.193136       0.969192      -0.072508      30.080583 0.37591667E+03  0.85565429E+04                                 8.417821                            6.458334       0.210872       2.043222                    0.999821      28.663448      82.150477       0.646724       0.416084      -1.060155       0.018738       0.013914      -0.048107       0.053470       0.024193      -0.014231      -0.022494      -0.039108      -0.007733      -0.030411      -0.016219       0.046630              9.659389       7.838788      -0.138026      -3.674858      12.615713       1.230344       8.523665          -0.001900
           63              C       9.269039       2.159836       1.685159      -0.071541      32.484683 0.39021139E+03  0.89825445E+04                                 8.965569                            6.608768       0.117579       2.013474                    0.999756      28.987114      84.077302       0.633920       0.419732      -1.055798       0.002577       0.051492      -0.019527       0.055131       0.023796      -0.027822      -0.022277      -0.008718       0.018729      -0.030979      -0.018642       0.049622             10.872093      10.704178      -0.171948      -6.636901       9.948788       0.916842      11.963312          -0.002990
           64              C       8.754563       7.749307       3.415536      -0.056179      32.391273 0.37423052E+03  0.85167370E+04                                 8.916241                            6.474566       0.184676       2.038728                    0.999836      28.481650      81.878011       0.640706       0.420062      -1.056625       0.011066      -0.032019      -0.036323       0.049669       0.002076      -0.027509      -0.004971       0.010637       0.052306      -0.022552      -0.014426       0.036978             10.854618       6.566736       2.050907      -3.713355      15.152174      -2.541009      10.844945          -0.001974
           65              C       8.932028       9.077118       3.184920      -0.051402      30.952257 0.36767171E+03  0.83183002E+04                                 8.619024                            6.401725       0.202993       2.048553                    0.999838      28.136391      80.260238       0.647689       0.417989      -1.059492       0.016109       0.013167      -0.047407       0.051771      -0.012888      -0.018105       0.018068      -0.014362       0.017533      -0.021975      -0.012151       0.034126             10.417566       5.807738       0.150246      -2.500904      16.318847       1.241931       9.126112          -0.001482
           66              C      19.765636      14.103620      10.302379      -0.122208      31.333656 0.41595573E+03  0.97172293E+04                                 8.658260                            6.795502       0.261958       2.042017                    0.999780      30.068308      87.501189       0.629772       0.416320      -1.059273       0.013598      -0.007898       0.047659       0.050187       0.015712       0.040048      -0.023766       0.072675       0.041000      -0.062014      -0.000486       0.062499              9.834931      12.979432       2.944813      -0.589986       6.311212      -1.792823      10.214148          -0.002477
           67              C      20.764586      14.692620       9.580384      -0.075872      30.461181 0.39227256E+03  0.90461853E+04                                 8.556469                            6.625736       0.147301       2.013939                    0.999834      29.423847      85.553068       0.632874       0.419673      -1.055334       0.039984       0.008258       0.026986       0.048941      -0.012116       0.021524      -0.016951       0.020169       0.097320      -0.032874      -0.014833       0.047708              9.984721      10.281415       2.250825      -2.024499       5.983206      -2.912280      13.689541          -0.001639
           68              C      23.334105      13.407817       7.816845      -0.051706      31.522248 0.37216713E+03  0.84586109E+04                                 8.740834                            6.456111       0.142187       2.024312                    0.999823      28.496103      81.882350       0.641667       0.419986      -1.056606       0.009715       0.041571       0.024386       0.049166       0.021609      -0.011850      -0.011853      -0.033038      -0.051507      -0.025483      -0.014732       0.040215             10.448519       7.772496       2.879902      -4.099833      10.036291       0.051242      13.536771          -0.001761
           69              C       8.494257      13.264701       6.556745      -0.064629      31.874400 0.39161460E+03  0.89910416E+04                                 8.780664                            6.607819       0.207124       2.045638                    0.999761      28.557396      81.770056       0.638067       0.418108      -1.060571       0.027654       0.039797      -0.026542       0.055254       0.030884      -0.003050       0.012631      -0.051263       0.014306      -0.043912       0.003236       0.040677             10.509009       6.195843       1.378354      -2.462236      10.887771       3.507730      14.443412          -0.001690
           70              C      23.318090      16.048117      13.024559      -0.061848      32.543227 0.38593868E+03  0.88932089E+04                                 9.040249                            6.615284      -0.017296       1.969242                    0.999683      29.341626      86.203084       0.625109       0.425216      -1.048420      -0.000041       0.013662      -0.044616       0.046660      -0.003726      -0.016593      -0.032796       0.001633       0.028978      -0.037207      -0.001326       0.038533             10.887954      10.085155       6.402794      -0.601699      12.862343       0.457127       9.716364          -0.002014
           71              C       5.165305       1.478889       1.172678      -0.091361      30.941352 0.39335227E+03  0.90497739E+04                                 8.563718                            6.588606       0.276736       2.058871                    0.999840      29.079807      83.619092       0.643300       0.413844      -1.062254      -0.011130      -0.040938       0.025442       0.049468       0.014690      -0.025512      -0.021671      -0.029068       0.091886      -0.040450      -0.011774       0.052225              9.783698       7.319131       3.408228      -0.409252       9.544461       1.649582      12.487501          -0.002309
           72              C      15.218860       0.610457       2.895519      -0.074765      30.250583 0.37755274E+03  0.86218254E+04                                 8.497895                            6.486948       0.183425       2.031557                    0.999833      28.962730      83.735567       0.641727       0.417960      -1.056665       0.023851      -0.012583      -0.038479       0.046987      -0.026868      -0.018792       0.001574       0.047601      -0.030665      -0.032922      -0.013696       0.046618              9.934037      13.433460      -3.041166       2.615772       5.387984      -0.043887      10.980667          -0.000726
           73              C      22.328923      15.737146       3.983788      -0.083742      30.352788 0.37705799E+03  0.85900152E+04                                 8.433171                            6.426160       0.258402       2.051549                    0.999894      28.922566      82.960430       0.654627       0.410701      -1.063489       0.042998      -0.023976      -0.011540       0.050565      -0.011833      -0.018112       0.015865       0.031588       0.091689      -0.036594      -0.007499       0.044093              9.865398       9.739941      -1.505913       1.479167       4.840800       1.064164      15.015451          -0.000370
           74              C      14.584097      14.427538      14.958421      -0.094300      31.028523 0.40240005E+03  0.92955160E+04                                 8.503567                            6.612060       0.265221       2.046503                    0.999838      29.366149      84.163242       0.650794       0.407424      -1.068158       0.036546       0.011911       0.031110       0.049450       0.018881       0.024261       0.007641      -0.034521      -0.133232      -0.054339       0.003377       0.050962              9.676303       9.507509      -1.248632       2.105953      14.360190       0.013979       5.161208          -0.000536
           75              C      13.756398      15.515481      14.681079      -0.079877      31.475682 0.40327500E+03  0.93604206E+04                                 8.745424                            6.718831       0.157792       2.017240                    0.999821      29.527040      86.011005       0.628629       0.419776      -1.055723       0.024355       0.039907       0.010572       0.047933       0.026084       0.037318       0.002230       0.035552      -0.061341      -0.044316      -0.012980       0.057295             10.193998      13.491068      -2.145790       4.405665      10.524454      -0.581699       6.566473          -0.000647
           76              C      11.295584      12.312382       4.683174      -0.088981      30.904949 0.39723268E+03  0.91836949E+04                                 8.578029                            6.641210       0.144135       2.010545                    0.999801      29.589260      85.968225       0.636287       0.416371      -1.058076      -0.014944       0.048448      -0.023855       0.056032      -0.021583       0.028557      -0.021445       0.008433       0.091439      -0.037297      -0.018935       0.056232              9.670133       6.038301      -1.394659       2.397741      10.310660       2.077843      12.661437          -0.001647
           77              C      11.297541      11.272374       3.831550      -0.100110      31.350511 0.40308560E+03  0.93494920E+04                                 8.658610                            6.685893       0.124447       2.001889                    0.999815      29.745693      86.453445       0.634984       0.415865      -1.058812      -0.016842       0.013016      -0.051020       0.055282      -0.025451       0.033550      -0.026346      -0.036970      -0.009448      -0.044487      -0.014257       0.058744              9.860722       5.871885      -2.262864       1.547960      14.341475       1.457909       9.368806          -0.001505
           78              C      19.121053      17.267958      14.103784      -0.072508      30.080530 0.37591622E+03  0.85565269E+04                                 8.417802                            6.458327       0.210878       2.043224                    0.999821      28.663414      82.150259       0.646725       0.416083      -1.060155      -0.018738      -0.013914       0.048106       0.053469       0.024193      -0.014231      -0.022495      -0.039108      -0.007734      -0.030411      -0.016220       0.046631              9.659365       7.838788      -0.138029      -3.674859      12.615656       1.230337       8.523652          -0.001899
           79              C      19.686935      16.301258      13.387817      -0.071539      32.484581 0.39020986E+03  0.89825007E+04                                 8.965550                            6.608753       0.117579       2.013475                    0.999756      28.987059      84.077109       0.633921       0.419732      -1.055798      -0.002577      -0.051491       0.019528       0.055130       0.023796      -0.027821      -0.022277      -0.008718       0.018728      -0.030978      -0.018643       0.049621             10.872069      10.704173      -0.171936      -6.636895       9.948750       0.916826      11.963284          -0.002988
           80              C      20.201411      10.711787      11.657440      -0.056183      32.391440 0.37423239E+03  0.85167948E+04                                 8.916286                            6.474589       0.184673       2.038726                    0.999836      28.481734      81.878472       0.640703       0.420063      -1.056623      -0.011067       0.032019       0.036322       0.049669       0.002077      -0.027508      -0.004970       0.010636       0.052308      -0.022552      -0.014426       0.036978             10.854684       6.566762       2.050923      -3.713367      15.152312      -2.541013      10.844979          -0.001977
           81              C      20.023946       9.383976      11.888056      -0.051401      30.952207 0.36767006E+03  0.83182581E+04                                 8.619028                            6.401711       0.202994       2.048554                    0.999838      28.136358      80.260265       0.647689       0.417989      -1.059491      -0.016111      -0.013167       0.047405       0.051771      -0.012888      -0.018104       0.018068      -0.014364       0.017535      -0.021974      -0.012151       0.034125             10.417587       5.807735       0.150233      -2.500902      16.318913       1.241987       9.126113          -0.001485
           82              N       7.127297       3.738334       4.701261      -0.193341      42.436127 0.53257784E+03  0.13037583E+05                                10.439813                            7.546667      -0.160079       1.949182                    0.999126      29.136361      82.645162       0.623927       0.401013      -1.085401       0.133729       0.051530      -0.035310       0.147599      -0.003599       0.001725       0.010956      -0.023510       0.106758      -0.030267      -0.008036       0.038303             13.761620      19.399560       6.086683      -4.672302       8.483493      -2.492428      13.401807          -0.028696
           83              N       7.440655       4.236764       3.501452      -0.091751      31.553352 0.41713707E+03  0.95694437E+04                                 8.417466                            6.620742       0.488288       2.175368                    0.999426      27.030730      73.290748       0.677536       0.394063      -1.094381       0.182849      -0.049001       0.232027       0.299452       0.062666      -0.124555       0.035034      -0.073241      -0.142570      -0.175484       0.063094       0.112389             10.363392      12.803707       4.334841      -2.917886       7.810208      -1.895179      10.476260           0.002093
           84              N       8.646474       4.614359       3.558730      -0.142469      38.786387 0.49177945E+03  0.11805025E+05                                 9.857188                            7.263964      -0.322727       1.914193                    0.998132      28.161095      79.180130       0.634164       0.402354      -1.084157      -0.067285      -0.066066       0.114436       0.148282      -0.008432       0.011161       0.030807      -0.039828      -0.032670      -0.037049      -0.005986       0.043035             12.894204      13.010919       4.587970      -5.078957       9.865488      -4.603274      15.806205          -0.024254
           85              N      19.762351       4.056379       8.792067      -0.132022      40.896326 0.50893193E+03  0.12283528E+05                                10.120867                            7.385342      -0.041379       2.003662                    0.999499      27.921372      77.921883       0.631437       0.401895      -1.087856       0.082036       0.023410      -0.112819       0.141442      -0.003480       0.023652       0.024304      -0.074441      -0.006399      -0.050719       0.000426       0.050293             13.208286       7.985305       2.276134      -4.311002      11.079780       1.177484      20.559775          -0.027418
           86              N       4.490408       3.282707       7.706813      -0.066919      38.286223 0.43994744E+03  0.10222239E+05                                 9.460388                            6.720120       0.273321       2.107801                    0.999810      26.800997      72.998949       0.684820       0.384933      -1.101431       0.072011       0.150886       0.013826       0.167759       0.003532      -0.011332      -0.001836       0.002163       0.148520      -0.028873      -0.022420       0.051293             12.194894       7.984900       3.862415      -2.362343      12.595566       2.649906      16.004217          -0.020698
           87              N       5.239811       3.883842       6.772288      -0.155669      42.057503 0.50421255E+03  0.12151256E+05                                10.310001                            7.335197      -0.002936       2.007383                    0.999687      28.258710      79.014827       0.635122       0.400167      -1.088138      -0.030793       0.049931       0.136296       0.148384       0.034132      -0.016553      -0.020457       0.014461      -0.094520      -0.040218      -0.017852       0.058071             13.584543       8.785849       2.328709      -4.373761      11.775878       4.004342      20.191903          -0.026975
           88              N       5.291591       1.974229       3.249734      -0.155569      39.424825 0.48923719E+03  0.11710387E+05                                 9.842588                            7.227638       0.022560       2.019727                    0.999613      28.077173      78.427787       0.639072       0.400410      -1.087177      -0.032098      -0.065562      -0.126218       0.145807       0.024052      -0.031290      -0.009713       0.000662      -0.107692      -0.050218      -0.001856       0.052074             12.275224       9.308471       4.987515      -0.379436      11.916271       2.887888      15.600931          -0.031551
           89              N      24.324278      17.610347      11.958899      -0.017653      32.551862 0.39606310E+03  0.89579299E+04                                 8.508444                            6.394951       0.132179       2.082461                    0.999737      25.660202      68.804711       0.699393       0.387205      -1.100553      -0.053450      -0.090759       0.133941       0.170395      -0.003509       0.000052       0.045217       0.011313      -0.072393      -0.056645       0.017410       0.039235             10.421240       8.354849       4.428735      -1.023283      10.741242       0.845476      12.167630          -0.031807
           90              N      24.424111      17.946883      13.205434      -0.117611      37.441448 0.47718103E+03  0.11339375E+05                                 9.545976                            7.148211      -0.137617       1.977235                    0.999384      27.490968      76.261780       0.641885       0.401553      -1.087495      -0.058149      -0.096933      -0.058675       0.127358      -0.012144      -0.021437      -0.008335       0.030687       0.072936      -0.035910      -0.001745       0.037654             11.876482      10.019936       5.891297       0.463982      13.926152       2.861428      11.683357          -0.029265
           91              N      20.772781       3.157304      11.476564      -0.158325      34.995387 0.48652935E+03  0.11589375E+05                                 9.043747                            7.185759       0.176754       2.074160                    0.999640      27.655880      76.200851       0.646082       0.397986      -1.092591       0.127074      -0.025500       0.102199       0.165054       0.022906      -0.042569       0.019340      -0.056720       0.070535      -0.071169       0.024141       0.047028             10.928356      13.561255      -1.770749       3.112446       5.636961       0.915258      13.586853          -0.004120
           92              N      20.837998       3.330903      12.786406      -0.037845      34.387129 0.43340592E+03  0.10019236E+05                                 8.846767                            6.706787       0.142956       2.075329                    0.999640      26.278132      71.083085       0.680771       0.389193      -1.099869       0.125783      -0.037684      -0.106535       0.169089       0.005529       0.042311       0.008441      -0.009179      -0.059318      -0.051551       0.011172       0.040378             11.016067      14.287270      -3.179852       1.610893       6.658436       1.632839      12.102494          -0.027325
           93              N       6.728283       3.001361      13.214478      -0.145184      38.916614 0.49131026E+03  0.11775172E+05                                 9.790591                            7.251524      -0.078945       1.989298                    0.999587      27.991744      78.298726       0.636738       0.401360      -1.086281      -0.043146       0.004017      -0.126140       0.133376      -0.019483       0.009609      -0.004537      -0.009242      -0.105331      -0.036972      -0.001841       0.038814             12.453427      13.448766      -3.004033       4.883091       6.828328       0.433832      17.083187          -0.030748
           94              N      14.559341       1.849415       0.015073      -0.149110      38.819391 0.49620451E+03  0.11927039E+05                                 9.779075                            7.303419      -0.082946       1.985950                    0.999543      28.159303      78.991238       0.632137       0.403109      -1.084640      -0.049652       0.127843      -0.020051       0.138604      -0.006417       0.021297       0.004323       0.048547       0.091240      -0.041096      -0.002467       0.043563             12.277188      13.880866      -4.456254       4.296538      15.341453      -0.501920       7.609244          -0.032661
           95              N      20.712351       5.431507      14.620787      -0.020693      33.642327 0.41897517E+03  0.96078585E+04                                 8.702093                            6.585622       0.105094       2.065263                    0.999633      26.065322      70.316353       0.688068       0.388183      -1.100140       0.113248       0.110004       0.041581       0.163263      -0.036979      -0.008989       0.007414       0.028993       0.034803      -0.045540       0.006679       0.038860             10.783950      13.791788      -1.361787       3.856080      11.727903       1.066570       6.832158          -0.026256
           96              N      20.560039       6.744773      14.697659      -0.177818      36.603707 0.51550068E+03  0.12438734E+05                                 9.288215                            7.371505       0.219689       2.077727                    0.999684      28.168148      77.713062       0.642162       0.395289      -1.096175       0.140212      -0.099035       0.049308       0.178602       0.041876      -0.024974       0.015827      -0.074002       0.006426      -0.069017       0.013825       0.055191             11.204233      14.155070      -3.234509       3.010744      13.305235      -0.232061       6.152394          -0.003912
           97              N      18.265901       5.101283      11.018345      -0.174104      39.542610 0.52237862E+03  0.12685708E+05                                 9.833704                            7.440710      -0.099613       1.972080                    0.999481      28.587367      79.926173       0.634603       0.397443      -1.091306      -0.014936       0.137432       0.063089       0.151957      -0.015420      -0.003563      -0.027288       0.056641       0.115446      -0.059146       0.012718       0.046428             12.104738       6.811242      -3.209698       0.424105      16.965656       3.797330      12.537316          -0.027568
           98              N      18.597279       5.523107      12.222676      -0.017564      30.789452 0.39848746E+03  0.90205124E+04                                 8.207062                            6.449112       0.249799       2.126782                    0.999500      25.557969      68.411026       0.691310       0.391396      -1.098326      -0.103876       0.098738      -0.124299       0.189709       0.027746      -0.032507       0.029101      -0.001897      -0.013121      -0.059855       0.028619       0.031236              9.900881       5.691379      -1.825045       1.415717      12.667574       2.018481      11.343690           0.001722
           99              N      18.249162       6.752649      12.391494      -0.153894      37.918461 0.49335455E+03  0.11810947E+05                                 9.522053                            7.209463      -0.074374       1.984911                    0.999625      28.069967      77.922722       0.647594       0.395074      -1.092932      -0.017004      -0.084242      -0.119419       0.147129       0.010589       0.006214      -0.036678      -0.013530      -0.087581      -0.050344       0.008436       0.041908             11.675796       6.101291      -0.780824       2.046043      14.590718       3.984349      14.335379          -0.027558
          100              N      10.591389       1.750613       0.001507      -0.140036      39.035991 0.50268048E+03  0.12084340E+05                                 9.796394                            7.325378      -0.098155       1.984502                    0.999474      27.844472      77.324933       0.636467       0.400313      -1.089910      -0.073150       0.068889       0.086694       0.132712       0.024534       0.006045      -0.013485      -0.041141      -0.076723      -0.034783      -0.011359       0.046142             12.291154      11.732837      -1.752778      -6.522826      12.650823       2.776332      12.489802          -0.029895
          101              N      10.434697       3.059326       0.149222      -0.013287      32.615278 0.39952134E+03  0.90449633E+04                                 8.502623                            6.414452       0.162307       2.092709                    0.999714      25.589544      68.380575       0.700533       0.386198      -1.102589      -0.070136      -0.116583       0.103484       0.170937      -0.012678       0.010411       0.039775       0.002387      -0.025702      -0.047848       0.010119       0.037729             10.443900       8.852900       0.034330      -4.762918      12.356314       0.325007      10.122486          -0.033444
          102              N       9.655496       3.345103       1.145546      -0.156314      39.044163 0.48819511E+03  0.11656728E+05                                 9.714398                            7.177948       0.101958       2.041897                    0.999677      28.008851      77.650342       0.648163       0.395766      -1.092456       0.050562      -0.130798      -0.041034       0.146111       0.040275      -0.027963      -0.006190       0.022310       0.050884      -0.052607      -0.000284       0.052891             12.140053       9.251831      -0.548058      -5.045775      16.206099       2.177443      10.962231          -0.024118
          103              N       9.250631       7.110063       2.367965      -0.152140      42.232929 0.49783902E+03  0.11962113E+05                                10.321964                            7.275151       0.060402       2.023226                    0.999622      28.321437      79.127947       0.639383       0.398682      -1.088917       0.001556       0.148813       0.018883       0.150015       0.000159      -0.025529      -0.025644       0.037508       0.072864      -0.042973      -0.005318       0.048291             13.750848       7.245075       0.692512      -3.452429      23.199821       0.210981      10.807650          -0.023168
          104              N       9.744285       8.014384       1.526892      -0.077659      38.474444 0.44199629E+03  0.10275735E+05                                 9.491103                            6.734921       0.290614       2.110690                    0.999795      26.900072      73.149151       0.684596       0.384838      -1.102146      -0.072548       0.037897       0.154099       0.174488       0.002380      -0.009268      -0.016406      -0.062038      -0.109952      -0.042241      -0.010378       0.052618             12.277832       7.447547      -0.040041      -4.406323      17.534885       0.318077      11.851065          -0.023534
          105              N       9.576059       9.235412       2.045403      -0.128118      40.220795 0.48624893E+03  0.11598085E+05                                 9.980537                            7.192131       0.039074       2.031562                    0.999637      27.556985      76.344963       0.643711       0.398922      -1.090344      -0.039951      -0.119638       0.054422       0.137372      -0.017393       0.000344       0.039930      -0.001189       0.031862      -0.042915      -0.003052       0.045967             13.175106       7.056224       1.840382      -3.165180      21.359046      -1.942626      11.110048          -0.031147
          106              N      21.828677      14.722760      10.371715      -0.193341      42.436073 0.53257657E+03  0.13037547E+05                                10.439814                            7.546662      -0.160075       1.949184                    0.999126      29.136331      82.645107       0.623926       0.401014      -1.085401      -0.133730      -0.051528       0.035310       0.147600      -0.003600       0.001725       0.010955      -0.023509       0.106757      -0.030267      -0.008036       0.038302             13.761622      19.399605       6.086705      -4.672282       8.483502      -2.492422      13.401759          -0.028695
          107              N      21.515319      14.224330      11.571524      -0.091749      31.553418 0.41713774E+03  0.95694651E+04                                 8.417492                            6.620756       0.488286       2.175368                    0.999426      27.030716      73.290789       0.677534       0.394064      -1.094380      -0.182848       0.049001      -0.232026       0.299451       0.062667      -0.124555       0.035033      -0.073240      -0.142565      -0.175482       0.063093       0.112390             10.363426      12.803772       4.334875      -2.917858       7.810241      -1.895164      10.476264           0.002096
          108              N      20.309500      13.846735      11.514246      -0.142469      38.786364 0.49177926E+03  0.11805019E+05                                 9.857183                            7.263963      -0.322721       1.914195                    0.998132      28.161084      79.180093       0.634164       0.402354      -1.084157       0.067284       0.066066      -0.114435       0.148281      -0.008432       0.011161       0.030806      -0.039828      -0.032671      -0.037049      -0.005986       0.043034             12.894180      13.010906       4.587959      -5.078870       9.865478      -4.603243      15.806156          -0.024254
          109              N       9.193623      14.404715       6.280909      -0.132017      40.896069 0.50892897E+03  0.12283437E+05                                10.120821                            7.385319      -0.041384       2.003661                    0.999499      27.921283      77.921523       0.631438       0.401895      -1.087857      -0.082034      -0.023409       0.112815       0.141438      -0.003479       0.023651       0.024303      -0.074440      -0.006399      -0.050717       0.000425       0.050292             13.208207       7.985252       2.276110      -4.310955      11.079699       1.177489      20.559669          -0.027433
          110              N      24.465566      15.178387       7.366163      -0.066918      38.286024 0.43994554E+03  0.10222179E+05                                 9.460341                            6.720098       0.273328       2.107804                    0.999810      26.800927      72.998591       0.684823       0.384932      -1.101432      -0.072010      -0.150885      -0.013825       0.167759       0.003532      -0.011332      -0.001835       0.002163       0.148522      -0.028874      -0.022420       0.051293             12.194820       7.984857       3.862383      -2.362331      12.595474       2.649881      16.004128          -0.020691
          111              N      23.716163      14.577252       8.300688      -0.155666      42.057121 0.50420851E+03  0.12151130E+05                                10.309928                            7.335164      -0.002933       2.007386                    0.999687      28.258576      79.014266       0.635125       0.400166      -1.088138       0.030793      -0.049931      -0.136296       0.148384       0.034131      -0.016553      -0.020457       0.014459      -0.094520      -0.040219      -0.017852       0.058070             13.584413       8.785791       2.328691      -4.373726      11.775762       4.004267      20.191687          -0.026978
          112              N      23.664383      16.486865      11.823242      -0.155530      39.423138 0.48921352E+03  0.11709660E+05                                 9.842251                            7.227416       0.022638       2.019761                    0.999613      28.076500      78.424943       0.639089       0.400404      -1.087182       0.032099       0.065563       0.126219       0.145809       0.024054      -0.031290      -0.009713       0.000658      -0.107688      -0.050218      -0.001857       0.052074             12.274765       9.308166       4.987341      -0.379483      11.915858       2.887648      15.600272          -0.031553
          113              N       4.631696       0.850747       3.114077      -0.017610      32.550044 0.39603936E+03  0.89572313E+04                                 8.508027                            6.394687       0.132270       2.082501                    0.999737      25.659420      68.801311       0.699422       0.387197      -1.100562       0.053449       0.090757      -0.133936       0.170389      -0.003506       0.000052       0.045216       0.011311      -0.072384      -0.056643       0.017408       0.039235             10.420678       8.354404       4.428444      -1.023161      10.740668       0.845502      12.166963          -0.031820
          114              N       4.531863       0.514211       1.867542      -0.117616      37.441853 0.47718696E+03  0.11339550E+05                                 9.546051                            7.148264      -0.137630       1.977229                    0.999384      27.491086      76.262203       0.641882       0.401554      -1.087495       0.058149       0.096931       0.058673       0.127356      -0.012143      -0.021437      -0.008334       0.030686       0.072937      -0.035908      -0.001747       0.037655             11.876591      10.020021       5.891364       0.464054      13.926304       2.861553      11.683448          -0.029259
          115              N       8.183193      15.303790       3.596412      -0.158325      34.995421 0.48653005E+03  0.11589398E+05                                 9.043753                            7.185766       0.176750       2.074159                    0.999640      27.655906      76.200964       0.646081       0.397986      -1.092591      -0.127074       0.025500      -0.102198       0.165053       0.022906      -0.042569       0.019340      -0.056720       0.070534      -0.071169       0.024140       0.047028             10.928365      13.561228      -1.770735       3.112486       5.636963       0.915263      13.586904          -0.004119
          116              N       8.117976      15.130191       2.286570      -0.037845      34.387134 0.43340605E+03  0.10019241E+05                                 8.846770                            6.706790       0.142945       2.075325                    0.999640      26.278140      71.083146       0.680770       0.389194      -1.099868      -0.125783       0.037682       0.106535       0.169089       0.005528       0.042311       0.008441      -0.009179      -0.059318      -0.051550       0.011172       0.040378             11.016070      14.287255      -3.179847       1.610905       6.658438       1.632843      12.102516          -0.027320
          117              N      22.227691      15.459733       1.858498      -0.145183      38.916664 0.49131109E+03  0.11775197E+05                                 9.790599                            7.251531      -0.078953       1.989295                    0.999587      27.991768      78.298821       0.636737       0.401360      -1.086281       0.043144      -0.004018       0.126142       0.133376      -0.019484       0.009609      -0.004537      -0.009241      -0.105331      -0.036973      -0.001841       0.038814             12.453440      13.448778      -3.004034       4.883113       6.828334       0.433827      17.083208          -0.030745
          118              N       7.064971      13.370488      -0.015073      -0.149111      38.819445 0.49620526E+03  0.11927061E+05                                 9.779082                            7.303423      -0.082941       1.985952                    0.999543      28.159326      78.991293       0.632137       0.403109      -1.084641       0.049652      -0.127843       0.020050       0.138604      -0.006418       0.021297       0.004323       0.048548       0.091239      -0.041097      -0.002467       0.043563             12.277198      13.880881      -4.456254       4.296543      15.341464      -0.501920       7.609249          -0.032658
          119              N       8.243623      13.029587       0.452189      -0.020693      33.642344 0.41897533E+03  0.96078644E+04                                 8.702101                            6.585627       0.105091       2.065262                    0.999633      26.065330      70.316420       0.688067       0.388183      -1.100139      -0.113247      -0.110004      -0.041581       0.163263      -0.036979      -0.008989       0.007415       0.028994       0.034805      -0.045540       0.006680       0.038860             10.783960      13.791800      -1.361790       3.856080      11.727920       1.066573       6.832161          -0.026251
          120              N       8.395935      11.716321       0.375317      -0.177820      36.603802 0.51550219E+03  0.12438780E+05                                 9.288229                            7.371514       0.219695       2.077727                    0.999684      28.168200      77.713236       0.642162       0.395288      -1.096176      -0.140211       0.099035      -0.049309       0.178601       0.041876      -0.024974       0.015827      -0.074002       0.006426      -0.069017       0.013825       0.055191             11.204252      14.155094      -3.234522       3.010741      13.305265      -0.232061       6.152396          -0.003911
          121              N      10.690073      13.359811       4.054631      -0.174100      39.542230 0.52237399E+03  0.12685560E+05                                 9.833615                            7.440662      -0.099617       1.972079                    0.999481      28.587252      79.925586       0.634607       0.397441      -1.091308       0.014935      -0.137429      -0.063087       0.151953      -0.015421      -0.003562      -0.027286       0.056641       0.115443      -0.059145       0.012719       0.046427             12.104621       6.811170      -3.209624       0.424055      16.965472       3.797421      12.537220          -0.027583
          122              N      10.358695      12.937987       2.850300      -0.017563      30.789342 0.39848637E+03  0.90204808E+04                                 8.207039                            6.449104       0.249790       2.126780                    0.999500      25.557925      68.410866       0.691311       0.391396      -1.098326       0.103876      -0.098737       0.124298       0.189708       0.027745      -0.032507       0.029101      -0.001897      -0.013119      -0.059855       0.028619       0.031236              9.900848       5.691357      -1.825033       1.415686      12.667549       2.018526      11.343639           0.001732
          123              N      10.706812      11.708445       2.681482      -0.153893      37.918442 0.49335530E+03  0.11810970E+05                                 9.522045                            7.209469      -0.074387       1.984906                    0.999625      28.069992      77.922819       0.647593       0.395074      -1.092932       0.017004       0.084242       0.119420       0.147129       0.010589       0.006215      -0.036678      -0.013530      -0.087582      -0.050345       0.008437       0.041908             11.675778       6.101279      -0.780821       2.046001      14.590748       3.984391      14.335307          -0.027557
          124              N      11.032923      13.469290      -0.001507      -0.140036      39.035989 0.50268027E+03  0.12084335E+05                                 9.796397                            7.325378      -0.098158       1.984501                    0.999474      27.844468      77.324935       0.636467       0.400313      -1.089910       0.073149      -0.068889      -0.086694       0.132712       0.024534       0.006045      -0.013484      -0.041141      -0.076722      -0.034783      -0.011359       0.046142             12.291164      11.732857      -1.752793      -6.522835      12.650829       2.776349      12.489806          -0.029891
          125              N      18.521277      15.401768      14.923754      -0.013287      32.615349 0.39952228E+03  0.90449907E+04                                 8.502636                            6.414460       0.162305       2.092708                    0.999714      25.589579      68.380710       0.700533       0.386198      -1.102589       0.070136       0.116582      -0.103484       0.170937      -0.012677       0.010410       0.039775       0.002387      -0.025702      -0.047848       0.010119       0.037729             10.443920       8.852926       0.034325      -4.762931      12.356339       0.325015      10.122496          -0.033443
          126              N      19.300478      15.115991      13.927430      -0.156313      39.044183 0.48819534E+03  0.11656736E+05                                 9.714405                            7.177953       0.101958       2.041897                    0.999677      28.008851      77.650379       0.648162       0.395766      -1.092455      -0.050562       0.130798       0.041034       0.146111       0.040275      -0.027963      -0.006189       0.022310       0.050882      -0.052607      -0.000284       0.052891             12.140066       9.251849      -0.548053      -5.045784      16.206115       2.177440      10.962234          -0.024115
          127              N      19.705343      11.351031      12.705011      -0.152140      42.232992 0.49783953E+03  0.11962131E+05                                10.321983                            7.275159       0.060404       2.023227                    0.999622      28.321452      79.128066       0.639381       0.398682      -1.088917      -0.001557      -0.148813      -0.018883       0.150015       0.000159      -0.025529      -0.025644       0.037508       0.072864      -0.042973      -0.005318       0.048291             13.750884       7.245084       0.692504      -3.452433      23.199900       0.211011      10.807667          -0.023167
          128              N      19.211689      10.446710      13.546084      -0.077661      38.474506 0.44199696E+03  0.10275755E+05                                 9.491115                            6.734927       0.290618       2.110691                    0.999795      26.900093      73.149233       0.684595       0.384838      -1.102146       0.072547      -0.037897      -0.154099       0.174487       0.002380      -0.009268      -0.016406      -0.062038      -0.109952      -0.042241      -0.010378       0.052618             12.277852       7.447555      -0.040043      -4.406331      17.534914       0.318096      11.851087          -0.023534
          129              N      19.379915       9.225682      13.027573      -0.128118      40.220638 0.48624698E+03  0.11598025E+05                                 9.980508                            7.192114       0.039082       2.031566                    0.999637      27.556920      76.344697       0.643712       0.398921      -1.090344       0.039950       0.119638      -0.054422       0.137372      -0.017393       0.000343       0.039930      -0.001189       0.031861      -0.042915      -0.003052       0.045967             13.175062       7.056206       1.840376      -3.165175      21.358948      -1.942585      11.110031          -0.031147
          130              O       3.806859       1.773482       5.564943      -0.769404      55.502768 0.95841951E+03  0.26979781E+05                                11.783512                            9.561993      -0.605785       1.770690                    0.997429      35.034602     104.089781       0.608206       0.357744      -1.124893       0.058934      -0.041198      -0.002826       0.071962      -0.013295       0.030038      -0.010439       0.038961      -0.065378      -0.036146      -0.012648       0.048794             14.812540      11.629131       3.415822      -0.735068      12.894878       3.065460      19.913609          -0.095009
          131              O      10.883070       5.707982       0.504945      -0.751276      55.664788 0.92793262E+03  0.25925509E+05                                11.840382                            9.424804      -0.630794       1.767611                    0.997358      34.671230     102.806642       0.610711       0.358971      -1.123315      -0.061931      -0.022867      -0.041652       0.078059      -0.012170       0.026573      -0.002502       0.071743      -0.000908      -0.037851      -0.013829       0.051680             15.156021      10.974307      -0.907782      -4.055860      21.470581       0.405362      13.023176          -0.088080
          132              O      25.149115      16.687612       9.508033      -0.769409      55.502806 0.95842057E+03  0.26979813E+05                                11.783500                            9.561985      -0.605775       1.770693                    0.997429      35.034629     104.089796       0.608208       0.357743      -1.124894      -0.058935       0.041198       0.002825       0.071962      -0.013293       0.030039      -0.010442       0.038966      -0.065374      -0.036147      -0.012650       0.048796             14.812518      11.629133       3.415816      -0.735081      12.894858       3.065428      19.913563          -0.095000
          133              O      18.072904      12.753112      14.568031      -0.751277      55.665002 0.92793651E+03  0.25925647E+05                                11.840416                            9.424827      -0.630795       1.767610                    0.997358      34.671285     102.806890       0.610710       0.358971      -1.123315       0.061931       0.022867       0.041651       0.078059      -0.012170       0.026572      -0.002502       0.071742      -0.000910      -0.037850      -0.013828       0.051678             15.156073      10.974339      -0.907794      -4.055881      21.470674       0.405370      13.023205          -0.088080

******************************************************
Auxiliary information for the entire system
The total spin magnetic moment of the unit cell is   -6.995367
The total net atomic charge of the unit cell is   0.000001
Accuracy of reproducing the electrostatic potential in the unit cell:
  The inner radius (bohr) =    5.0000
  The outer radius (bohr) =   12.0000
  Valid grid points have density less than (e/(bohr^3)) =    0.0001
  The number of valid grid points were=       432894
  The rms potential error without charges in kcal/mol is=      3.68191
  The rms potential error with partial charges in kcal/mol is=      1.54155
  The RRMSE value at monopole order=      0.41868
  The rms potential error with partial charges and cloud penetration in kcal/mol is=      1.54266
  The RRMSE value at monopole order with cloud penetration is=      0.41898
  The rms potential error with partial charges and atomic dipoles in kcal/mol is=      0.43007
  The RRMSE value at dipole order=      0.11681
  The rms potential error with partial charges, atomic dipoles and cloud penetration in kcal/mol is=      0.42276
  The RRMSE value at dipole order with cloud penetration=      0.11482

******************************************************
The electron densities and ab initio electrostatic potential were computed in VASP using the PBE functional and
projector augmented wave method. See the main text of the journal article for a description of computational details.
The atomic charges, dipoles, and quadrupoles were computed with the DDEC6 method as described in
(a) T. A. Manz and N. Gabaldon Limas, RSC Adv. 6 (2016) 47771-47801 DOI: 10.1039/c6ra04656h
(b) N. Gabaldon Limas and T. A. Manz, RSC Adv. 8 (2018) 2678-2707 DOI: 10.1039/c7ra11829e.
For each atom in the material, the electron cloud parameters were fit to the spherically averaged atom-in-material
electron density using radial positions for which this density was between 10^-4 and 10^-2 electrons per cubic bohr.
The polarizabilities, dispersion coefficients, and quantum Drude oscillator (QDO) parameters were fit using the MCLF method.
The magnetic structure of the system was optimized in VASP from the default ferromagnetic initial guess using spin polarization.
The atomic spin moments (ASMs) were computed on this optimized magnetic structure using the DDEC6 partition as inputs
to the method of T. A. Manz and D. S. Sholl, J. Chem. Theory Comput. 7 (2011) 4146-4164 DOI: 10.1021/ct200539n.
The RMSE and RRMSE were computed using a uniform grid with Ewald summation.
