# Supplementary material for: A collection of forcefield precursors for metal–organic frameworks
Source: RSC Adv. 2019 Nov 13;9(63):36492–507. doi: 10.1039/c9ra07327b (PMC9075174; doi:10.1039/c9ra07327b)
Supplement: RA-009-C9RA07327B-s4680 [file RA-009-C9RA07327B-s4680.xyz]

   54
jmolscript: load "" {1 1 1} spacegroup "x,y,z" unitcell [{      6.770200     0.000000     0.000000 }, {     -2.256732    14.887325     0.000000 }, {      2.256732     7.443667    12.892800 }]
Ni     4.658575     6.802020     3.460428     0.933892
Ni     6.915308     7.039473     5.271866     0.935556
Ni     2.401841     8.489499     4.160507     0.935949
Ni     2.111625    15.528972     9.432372     0.933874
Ni    -0.145108    15.291519     7.620934     0.935560
Ni     4.368359    13.841493     8.732293     0.935723
H      4.332928    11.813094     5.969366     0.143257
H      2.076194    14.150407    12.570480     0.143093
H     -0.180538    18.698483     7.245754     0.143600
H      2.437272    10.517898     6.923434     0.143256
H      4.694006     8.180585     0.322320     0.143093
H      6.950738     3.632509     5.647046     0.143600
C      5.064110     9.347753     5.087499     0.641120
C      5.910385    10.234294     5.800471    -0.154910
C      0.521305     9.874765     6.072509     0.306556
C      5.402620    11.536190     6.193701    -0.180280
C      0.550643     7.175691     2.253661     0.641584
C      1.396918     7.349873     1.129409    -0.155961
C      2.778039     7.765229     1.304751     0.306531
C      3.145886    14.483139    12.698119    -0.179984
C      2.807376     5.807547     5.551640     0.640625
C      3.653651     4.746826     5.962920    -0.154893
C      5.034772     4.690998     5.515540     0.304912
C      0.889154    18.642655     6.893780    -0.179754
C      1.706090    12.983239     7.805301     0.641117
C      0.859815    12.096698     7.092329    -0.154913
C      6.248895    12.456227     6.820291     0.306555
C      1.367580    10.794802     6.699099    -0.180279
C      6.219557    15.155301    10.639139     0.641582
C      5.373282    14.981119    11.763391    -0.155963
C      3.992161    14.565763    11.588049     0.306527
C      3.624314     7.847853     0.194681    -0.179981
C      3.962824    16.523445     7.341160     0.640623
C      3.116549    17.584166     6.929880    -0.154896
C      1.735428    17.639994     7.377260     0.304912
C      5.881046     3.688337     5.999020    -0.179753
O      3.845474     9.696116     4.814172    -0.557927
O      5.504173     8.242369     4.689111    -0.548326
O      0.988449     8.659959     5.732139    -0.585134
O      6.102207     6.764801     2.088634    -0.556755
O      0.990706     7.383370     3.410146    -0.550178
O      3.245183     8.077863     2.526989    -0.583704
O      1.588740     5.870074     5.989995    -0.557408
O      3.247439     6.705253     4.793543    -0.548384
O      5.501916     5.593170     4.633672    -0.583008
O      2.924726    12.634876     8.078628    -0.557898
O      1.266027    14.088623     8.203689    -0.548325
O      5.781751    13.671033     7.160661    -0.585114
O      0.667993    15.566191    10.804166    -0.556752
O      5.779494    14.947622     9.482654    -0.550157
O      3.525017    14.253129    10.365811    -0.583680
O      5.181460    16.460918     6.902805    -0.557409
O      3.522761    15.625739     8.099257    -0.548366
O      1.268284    16.737822     8.259128    -0.583007

The following XYZ coordinates are in angstroms. Other properties are in atomic units.
The sperically averaged electron density of each atom fit to a function of the form exp(a - br)
eigen_1, eigen_2 and eigen_3 are the three eigenvalues of traceless quadrupole moment tensor
  atom number  atomic symbol              X              Y              Z     net charge C6 coefficient C8 coefficient C10 coefficient fluctuating dipole atomic polarizability isotropic forcefield polarizability              a              b squared Pearson coefficient          <r^3>          <r^4>         wp_QDO          m_QDO          q_QDO       dipole_x       dipole_y       dipole_z         dipole            Qxy            Qxz            Qyz     Q(x^2-y^2)  Q(3z^2 - R^2)        eigen_1        eigen_2        eigen_3 static polarizability      alpha(xx)      alpha(xy)      alpha(xz)      alpha(yy)      alpha(yz)      alpha(zz) atomic spin moment
            1             Ni       4.658575       6.802020       3.460428       0.933892      95.470426 0.17016268E+04  0.52175059E+05                                15.672513                           12.380386       0.577210       2.093503                    0.996543      42.608119     109.297238       0.591387       0.337781      -1.209364      -0.010049      -0.029386      -0.027112       0.041226       0.024577       0.007254       0.068365      -0.098992       0.065433      -0.067692      -0.034713       0.102406             20.077237      23.792317      -0.332977      -0.964786      14.003799      -5.281186      22.435595           1.737393
            2             Ni       6.915308       7.039473       5.271866       0.935556      95.362335 0.16990646E+04  0.52077638E+05                                15.663210                           12.372697       0.574091       2.093038                    0.996493      42.573853     109.194792       0.591445       0.337870      -1.209266      -0.009992      -0.008376       0.038863       0.040992      -0.005892      -0.024926      -0.026296      -0.026559       0.280148      -0.067212      -0.034775       0.101987             20.066023      23.773701      -0.669369       0.771466      24.891173      -1.010002      11.533194           1.735716
            3             Ni       2.401841       8.489499       4.160507       0.935949      95.232479 0.16963349E+04  0.51969847E+05                                15.645746                           12.359873       0.579077       2.094694                    0.996504      42.551106     109.088989       0.591996       0.337713      -1.209482      -0.010423       0.038065      -0.011417       0.041085      -0.018340       0.017456      -0.040905      -0.144052      -0.073265      -0.066994      -0.034202       0.101196             20.041985      23.749159       1.003764       0.195052      15.727689       6.280627      20.649107           1.737345
            4             Ni       2.111625      15.528972       9.432372       0.933874      95.471844 0.17016564E+04  0.52176205E+05                                15.672672                           12.380498       0.577201       2.093496                    0.996543      42.608447     109.298406       0.591384       0.337781      -1.209363       0.010049       0.029387       0.027112       0.041227       0.024577       0.007254       0.068369      -0.098992       0.065428      -0.067692      -0.034717       0.102409             20.077467      23.792696      -0.333063      -0.964839      14.003944      -5.281218      22.435762           1.737385
            5             Ni      -0.145108      15.291519       7.620934       0.935560      95.361724 0.16990535E+04  0.52077189E+05                                15.663124                           12.372640       0.574108       2.093045                    0.996493      42.573766     109.194307       0.591448       0.337870      -1.209267       0.009993       0.008378      -0.038863       0.040992      -0.005888      -0.024928      -0.026302      -0.026554       0.280126      -0.067207      -0.034777       0.101984             20.065908      23.773697      -0.669298       0.771432      24.890931      -1.010055      11.533096           1.735721
            6             Ni       4.368359      13.841493       8.732293       0.935723      95.250663 0.16967217E+04  0.51985015E+05                                15.648063                           12.361581       0.578724       2.094543                    0.996505      42.554607     109.103897       0.591929       0.337729      -1.209459       0.010429      -0.038078       0.011416       0.041097      -0.018349       0.017465      -0.040916      -0.144053      -0.073256      -0.067002      -0.034203       0.101205             20.045127      23.753151       1.003775       0.195005      15.730032       6.281672      20.652197           1.737218
            7              H       4.332928      11.813094       5.969366       0.143257       1.987777 0.16968911E+02  0.19832410E+03                                 2.487377                            2.307407      -1.640320       2.083587                    0.991489       4.154809      12.139567       0.445409       1.176591      -0.733895      -0.049941       0.017597      -0.013069       0.054539      -0.011071       0.010124      -0.003661       0.009326      -0.043059      -0.017811      -0.004392       0.022202              2.599775       3.519475      -0.241307       0.131110       2.308537       0.255873       1.971313           0.000144
            8              H       2.076194      14.150407      12.570480       0.143093       1.991023 0.17002846E+02  0.19883233E+03                                 2.490834                            2.310311      -1.638990       2.083887                    0.991537       4.157648      12.153736       0.444929       1.177200      -0.733754      -0.049814      -0.020011      -0.008587       0.054365       0.014515       0.004628       0.009358       0.019266      -0.014679      -0.018193      -0.004401       0.022594              2.603599       3.525473       0.234725       0.143765       1.836056       0.018125       2.449266           0.000145
            9              H      -0.180538      18.698483       7.245754       0.143600       1.982917 0.16919696E+02  0.19761075E+03                                 2.483591                            2.304294      -1.638247       2.084833                    0.991457       4.150354      12.123394       0.445629       1.176832      -0.733837      -0.049821       0.002587       0.021312       0.054250      -0.003242      -0.014933      -0.005634       0.025332       0.004432      -0.018083      -0.004450       0.022534              2.595557       3.512638       0.007059      -0.273723       2.274018      -0.273295       2.000014           0.000144
           10              H       2.437272      10.517898       6.923434       0.143256       1.987794 0.16969089E+02  0.19832672E+03                                 2.487391                            2.307419      -1.640330       2.083582                    0.991489       4.154829      12.139647       0.445408       1.176592      -0.733895       0.049941      -0.017598       0.013068       0.054540      -0.011072       0.010123      -0.003662       0.009326      -0.043059      -0.017810      -0.004392       0.022203              2.599791       3.519500      -0.241309       0.131111       2.308550       0.255876       1.971324           0.000144
           11              H       4.694006       8.180585       0.322320       0.143093       1.991020 0.17002818E+02  0.19883195E+03                                 2.490834                            2.310311      -1.638986       2.083890                    0.991537       4.157644      12.153731       0.444928       1.177203      -0.733754       0.049814       0.020010       0.008588       0.054365       0.014515       0.004627       0.009358       0.019266      -0.014678      -0.018193      -0.004400       0.022594              2.603599       3.525474       0.234725       0.143764       1.836057       0.018125       2.449267           0.000144
           12              H       6.950738       3.632509       5.647046       0.143600       1.982916 0.16919683E+02  0.19761057E+03                                 2.483591                            2.304293      -1.638246       2.084834                    0.991457       4.150353      12.123390       0.445629       1.176832      -0.733837       0.049821      -0.002587      -0.021312       0.054250      -0.003242      -0.014933      -0.005634       0.025332       0.004431      -0.018083      -0.004450       0.022534              2.595556       3.512637       0.007059      -0.273723       2.274018      -0.273294       2.000013           0.000144
           13              C       5.064110       9.347753       5.087499       0.641120      25.493107 0.23383746E+03  0.47736566E+04                                 8.067046                            5.473660      -0.029865       2.061867                    0.999594      21.657998      60.705551       0.624448       0.480477      -1.012678      -0.030845      -0.036457      -0.044444       0.065236      -0.001811      -0.049955      -0.059472      -0.013846       0.176925      -0.075888      -0.028183       0.104072             10.606194      11.865302       1.245068       2.555556      12.961657       4.586867       6.991624           0.001339
           14              C       5.910385      10.234294       5.800471      -0.154910      51.428077 0.51752212E+03  0.12612975E+05                                11.841240                            7.506128      -0.050744       1.961146                    0.999100      29.505377      84.256156       0.615578       0.408258      -1.077602      -0.005721       0.047481       0.021876       0.052590      -0.011829      -0.007647       0.001141      -0.051649       0.014033      -0.032166       0.005739       0.026427             16.959381      16.550789       1.982073       3.535308      23.239249       9.272981      11.088104           0.010339
           15              C       0.521305       9.874765       6.072509       0.306556      37.567284 0.36261980E+03  0.81741941E+04                                 9.985103                            6.534807      -0.174172       1.955669                    0.999413      25.687949      73.099388       0.615272       0.441616      -1.045217       0.026367      -0.091111      -0.008005       0.095187      -0.020943      -0.001712      -0.007309      -0.048705      -0.003741      -0.032065      -0.001802       0.033867             13.760776      12.971312      -0.087315       1.593116      19.417010       7.245190       8.894005           0.009368
           16              C       5.402620      11.536190       6.193701      -0.180280      51.860275 0.55401792E+03  0.13794172E+05                                11.906804                            7.775942      -0.144165       1.908000                    0.999359      31.512865      92.254087       0.601064       0.409273      -1.072270      -0.002433      -0.039359      -0.021520       0.044924      -0.024445      -0.016714      -0.023803      -0.037939       0.027803      -0.047562       0.010698       0.036864             16.602498      14.151144       1.413326       2.312919      24.462796       9.810391      11.193554           0.011790
           17              C       0.550643       7.175691       2.253661       0.641584      25.470693 0.23360288E+03  0.47678052E+04                                 8.063795                            5.471870      -0.035343       2.060325                    0.999638      21.646697      60.672673       0.624369       0.480645      -1.012561      -0.029835      -0.019025       0.054731       0.065173      -0.042088       0.026835      -0.005364      -0.127987      -0.159195      -0.076271      -0.027929       0.104199             10.601470      11.859953       1.589904      -2.354589       4.510322       0.291701      15.434134           0.001336
           18              C       1.396918       7.349873       1.129409      -0.155961      51.437675 0.51774816E+03  0.12618491E+05                                11.836873                            7.503827      -0.046402       1.962250                    0.999098      29.516646      84.258480       0.616224       0.407829      -1.078002      -0.006233      -0.005105      -0.052049       0.052669      -0.000833       0.013672       0.006716      -0.036761       0.060987      -0.032267       0.006151       0.026116             16.952232      16.543292       2.069551      -3.481435       6.093092       0.625304      28.220311           0.010353
           19              C       2.778039       7.765229       1.304751       0.306531      37.572760 0.36272050E+03  0.81767636E+04                                 9.985063                            6.535103      -0.169697       1.956835                    0.999415      25.689807      73.098177       0.615365       0.441534      -1.045300       0.025712       0.037679       0.082509       0.094279       0.008705       0.018357       0.015306      -0.034031       0.037611      -0.031141      -0.002517       0.033657             13.760267      12.972627       1.423393      -0.722441       5.250061       0.933588      23.058114           0.009368
           20              C       3.145886      14.483139      12.698119      -0.179984      51.831715 0.55367607E+03  0.13783906E+05                                11.903852                            7.774435      -0.147234       1.907254                    0.999370      31.503645      92.229368       0.601003       0.409367      -1.072179      -0.002267       0.000260       0.044753       0.044812      -0.002889       0.029281       0.013927      -0.054700      -0.024402      -0.047462       0.010773       0.036689             16.597040      14.151316       1.296815      -2.378454       6.013373       0.840313      29.626430           0.011782
           21              C       2.807376       5.807547       5.551640       0.640625      25.522011 0.23411560E+03  0.47807926E+04                                 8.073022                            5.476947      -0.032383       2.060515                    0.999612      21.672044      60.755738       0.624250       0.480483      -1.012667      -0.030386       0.056752      -0.009621       0.065090       0.044042       0.023552       0.065357      -0.023003       0.149318      -0.076042      -0.028459       0.104501             10.615203      11.874566      -2.840052      -0.198636      12.468421      -4.883604       7.502621           0.001341
           22              C       3.653651       4.746826       5.962920      -0.154893      51.341848 0.51668018E+03  0.12585789E+05                                11.822684                            7.496090      -0.046926       1.962514                    0.999090      29.485825      84.144379       0.616550       0.407830      -1.078016      -0.005771      -0.042690       0.029425       0.052168       0.012470      -0.005466      -0.008677      -0.038205       0.051420      -0.031547       0.005798       0.025749             16.929943      16.523223      -4.048624      -0.049417      22.117278      -9.878134      12.149327           0.010341
           23              C       5.034772       4.690998       5.515540       0.304912      37.620710 0.36324958E+03  0.81913815E+04                                 9.990713                            6.538237      -0.169239       1.956725                    0.999416      25.711498      73.163355       0.615470       0.441314      -1.045468       0.025826       0.052742      -0.074453       0.094826       0.012474      -0.016695      -0.008032      -0.021559       0.074439      -0.031653      -0.002211       0.033864             13.768737      12.977746      -1.335864      -0.873063      17.810630      -8.184890      10.517834           0.009372
           24              C       0.889154      18.642655       6.893780      -0.179754      51.909900 0.55462222E+03  0.13813928E+05                                11.918206                            7.783348      -0.146667       1.907078                    0.999382      31.524590      92.324808       0.600370       0.409607      -1.071978      -0.001493       0.038770      -0.022391       0.044796       0.027142      -0.012344       0.009590      -0.014765       0.101603      -0.048044       0.011193       0.036851             16.619342      14.160125      -2.712699       0.069064      23.035319     -10.664553      12.662582           0.011787
           25              C       1.706090      12.983239       7.805301       0.641117      25.493243 0.23383875E+03  0.47736859E+04                                 8.067058                            5.473665      -0.029849       2.061871                    0.999594      21.658003      60.705428       0.624450       0.480475      -1.012680       0.030844       0.036458       0.044444       0.065236      -0.001810      -0.049954      -0.059470      -0.013844       0.176917      -0.075885      -0.028184       0.104069             10.606221      11.865346       1.245092       2.555573      12.961686       4.586877       6.991631           0.001338
           26              C       0.859815      12.096698       7.092329      -0.154913      51.428216 0.51752373E+03  0.12613021E+05                                11.841249                            7.506132      -0.050745       1.961144                    0.999100      29.505438      84.256299       0.615579       0.408257      -1.077603       0.005720      -0.047481      -0.021878       0.052591      -0.011828      -0.007647       0.001143      -0.051650       0.014034      -0.032167       0.005739       0.026428             16.959402      16.550778       1.982074       3.535295      23.239316       9.273004      11.088112           0.010338
           27              C       6.248895      12.456227       6.820291       0.306555      37.567000 0.36261739E+03  0.81741198E+04                                 9.985038                            6.534775      -0.174125       1.955686                    0.999413      25.687801      73.098692       0.615276       0.441615      -1.045218      -0.026367       0.091110       0.008007       0.095186      -0.020944      -0.001716      -0.007306      -0.048702      -0.003738      -0.032066      -0.001798       0.033864             13.760680      12.971226      -0.087366       1.593070      19.416867       7.245135       8.893946           0.009368
           28              C       1.367580      10.794802       6.699099      -0.180279      51.860636 0.55402084E+03  0.13794269E+05                                11.906873                            7.775972      -0.144192       1.907991                    0.999359      31.512961      92.254592       0.601062       0.409274      -1.072269       0.002433       0.039357       0.021519       0.044922      -0.024447      -0.016716      -0.023807      -0.037943       0.027801      -0.047566       0.010697       0.036869             16.602611      14.151243       1.413359       2.312945      24.462977       9.810460      11.193615           0.011790
           29              C       6.219557      15.155301      10.639139       0.641582      25.470760 0.23360346E+03  0.47678168E+04                                 8.063794                            5.471868      -0.035316       2.060334                    0.999638      21.646682      60.672498       0.624371       0.480644      -1.012563       0.029835       0.019024      -0.054730       0.065172      -0.042086       0.026835      -0.005362      -0.127988      -0.159194      -0.076271      -0.027927       0.104198             10.601474      11.859945       1.589911      -2.354552       4.510322       0.291707      15.434155           0.001339
           30              C       5.373282      14.981119      11.763391      -0.155963      51.437593 0.51774814E+03  0.12618487E+05                                11.836848                            7.503820      -0.046392       1.962252                    0.999098      29.516651      84.258401       0.616226       0.407829      -1.078003       0.006232       0.005105       0.052049       0.052669      -0.000832       0.013671       0.006717      -0.036759       0.060987      -0.032265       0.006149       0.026117             16.952194      16.543222       2.069545      -3.481412       6.093083       0.625309      28.220276           0.010345
           31              C       3.992161      14.565763      11.588049       0.306527      37.572724 0.36272047E+03  0.81767558E+04                                 9.985034                            6.535089      -0.169660       1.956846                    0.999415      25.689758      73.097811       0.615368       0.441532      -1.045302      -0.025710      -0.037679      -0.082508       0.094278       0.008704       0.018356       0.015309      -0.034030       0.037619      -0.031140      -0.002519       0.033659             13.760229      12.972551       1.423382      -0.722444       5.250047       0.933604      23.058088           0.009375
           32              C       3.624314       7.847853       0.194681      -0.179981      51.831648 0.55367478E+03  0.13783867E+05                                11.903849                            7.774428      -0.147234       1.907256                    0.999370      31.503598      92.229236       0.601003       0.409368      -1.072179       0.002268      -0.000260      -0.044752       0.044810      -0.002889       0.029282       0.013928      -0.054701      -0.024397      -0.047463       0.010774       0.036689             16.597045      14.151307       1.296818      -2.378459       6.013374       0.840309      29.626455           0.011798
           33              C       3.962824      16.523445       7.341160       0.640623      25.522034 0.23411594E+03  0.47807995E+04                                 8.073017                            5.476945      -0.032358       2.060523                    0.999612      21.672035      60.755637       0.624251       0.480482      -1.012668       0.030387      -0.056752       0.009620       0.065090       0.044042       0.023552       0.065356      -0.023006       0.149313      -0.076040      -0.028458       0.104498             10.615194      11.874541      -2.840044      -0.198633      12.468426      -4.883610       7.502615           0.001343
           34              C       3.116549      17.584166       6.929880      -0.154896      51.342018 0.51668223E+03  0.12585852E+05                                11.822706                            7.496105      -0.046930       1.962511                    0.999090      29.485895      84.144629       0.616550       0.407830      -1.078016       0.005772       0.042691      -0.029425       0.052169       0.012470      -0.005466      -0.008677      -0.038203       0.051418      -0.031545       0.005797       0.025748             16.929972      16.523260      -4.048629      -0.049420      22.117315      -9.878148      12.149342           0.010337
           35              C       1.735428      17.639994       7.377260       0.304912      37.620770 0.36325020E+03  0.81913992E+04                                 9.990723                            6.538242      -0.169240       1.956724                    0.999416      25.711529      73.163471       0.615469       0.441314      -1.045468      -0.025826      -0.052742       0.074454       0.094826       0.012474      -0.016695      -0.008032      -0.021558       0.074439      -0.031653      -0.002211       0.033864             13.768751      12.977759      -1.335864      -0.873065      17.810649      -8.184900      10.517845           0.009377
           36              C       5.881046       3.688337       5.999020      -0.179753      51.909866 0.55462191E+03  0.13813919E+05                                11.918200                            7.783346      -0.146666       1.907078                    0.999382      31.524581      92.324774       0.600370       0.409607      -1.071978       0.001493      -0.038770       0.022392       0.044797       0.027142      -0.012344       0.009590      -0.014765       0.101602      -0.048044       0.011193       0.036851             16.619332      14.160117      -2.712692       0.069061      23.035304     -10.664544      12.662573           0.011794
           37              O       3.845474       9.696116       4.814172      -0.557927      37.677180 0.50650849E+03  0.11983594E+05                                 8.911560                            6.902488       0.409820       2.175402                    0.998099      27.573089      71.659167       0.733922       0.352741      -1.145198       0.039463      -0.004387      -0.006557       0.040243      -0.003888      -0.002528      -0.031357       0.087724       0.028221      -0.062487       0.023087       0.039400             10.917437      17.215211       1.146350       3.329459       8.447682       2.265551       7.089417           0.045231
           38              O       5.504173       8.242369       4.689111      -0.548326      46.192344 0.61723859E+03  0.15411819E+05                                10.321689                            7.726339      -0.044697       2.015402                    0.999077      28.514586      77.245029       0.676363       0.362682      -1.132216      -0.008402       0.054320       0.000891       0.054973       0.005516      -0.036184      -0.024095      -0.026081       0.054134      -0.044706      -0.006553       0.051259             13.257131      12.122854      -2.655929       0.277551      19.442780       5.059996       8.205758           0.076155
           39              O       0.988449       8.659959       5.732139      -0.585134      49.878912 0.61874941E+03  0.15422701E+05                                10.793976                            7.631416       0.056043       2.027353                    0.999256      29.319610      78.749946       0.696199       0.352961      -1.142614      -0.049531       0.081657       0.045347       0.105724      -0.025712      -0.007727       0.026505      -0.061084      -0.008237      -0.038677      -0.015873       0.054550             14.836871      10.653520      -3.413004      -2.073490      23.611519       8.023023      10.245574           0.078618
           40              O       6.102207       6.764801       2.088634      -0.556755      37.637696 0.50589779E+03  0.11965374E+05                                 8.905090                            6.898125       0.413975       2.177073                    0.998147      27.556653      71.601998       0.734196       0.352720      -1.145230       0.040207      -0.002816       0.007308       0.040963      -0.000171       0.004557      -0.009166       0.018350      -0.183872      -0.062493       0.022448       0.040044             10.908605      17.200159       2.308368      -2.652273       5.463555      -0.543620      10.062100           0.045272
           41              O       0.990706       7.383370       3.410146      -0.550178      46.308704 0.61902724E+03  0.15468713E+05                                10.340619                            7.738981      -0.046045       2.014502                    0.999111      28.553558      77.398343       0.675574       0.362818      -1.132033      -0.007874      -0.026440      -0.047390       0.054835      -0.034212       0.013066       0.006468      -0.058475      -0.042167      -0.044868      -0.007165       0.052034             13.283736      12.148310       1.571872       2.163502       6.644520       2.341619      21.058377           0.076293
           42              O       3.245183       8.077863       2.526989      -0.583704      49.776665 0.61736207E+03  0.15379423E+05                                10.780594                            7.623798       0.052558       2.026914                    0.999248      29.285823      78.635888       0.696421       0.353048      -1.142548      -0.049621      -0.001851      -0.094015       0.106322       0.005207       0.025686       0.001837      -0.011363       0.140046      -0.037894      -0.016830       0.054724             14.815741      10.640408      -0.089248       3.985156       6.631548       1.773914      27.175266           0.078478
           43              O       1.588740       5.870074       5.989995      -0.557408      37.666061 0.50632068E+03  0.11978039E+05                                 8.909612                            6.901111       0.413702       2.176575                    0.998121      27.568198      71.643104       0.734011       0.352731      -1.145206       0.039348       0.007819      -0.000865       0.040127       0.004201      -0.002048       0.040623       0.072154      -0.019948      -0.062576       0.022927       0.039649             10.914722      17.209601      -3.455534      -0.672237       9.389489      -1.720506       6.145077           0.045185
           44              O       3.247439       6.705253       4.793543      -0.548384      46.194472 0.61725006E+03  0.15412254E+05                                10.322028                            7.726549      -0.015321       2.024902                    0.999170      28.515505      77.249169       0.676332       0.362695      -1.132200      -0.008438      -0.027376       0.045975       0.054170       0.028935       0.022775       0.018333      -0.015838       0.089650      -0.045723      -0.006406       0.052129             13.257399      12.123224       1.087533      -2.439105      15.397107      -7.395685      12.251865           0.076293
           45              O       5.501916       5.593170       4.633672      -0.583008      49.737706 0.61671664E+03  0.15359215E+05                                10.775237                            7.619794       0.054731       2.027862                    0.999266      29.271083      78.583856       0.696612       0.353047      -1.142558      -0.050440      -0.080147       0.048429       0.106362       0.019820      -0.017804      -0.029050      -0.057777       0.000663      -0.038154      -0.016930       0.055084             14.808455      10.633996       3.494497      -1.914436      20.493889      -9.778006      13.297479           0.078569
           46              O       2.924726      12.634876       8.078628      -0.557898      37.675335 0.50647892E+03  0.11982711E+05                                 8.911249                            6.902267       0.409837       2.175422                    0.998099      27.572375      71.656583       0.733937       0.352739      -1.145201      -0.039457       0.004395       0.006558       0.040239      -0.003886      -0.002522      -0.031355       0.087735       0.028206      -0.062489       0.023082       0.039407             10.917029      17.214565       1.146295       3.329320       8.447361       2.265430       7.089161           0.045232
           47              O       1.266027      14.088623       8.203689      -0.548325      46.192148 0.61723608E+03  0.15411734E+05                                10.321641                            7.726310      -0.044675       2.015409                    0.999077      28.514561      77.244795       0.676366       0.362681      -1.132217       0.008403      -0.054320      -0.000892       0.054973       0.005517      -0.036184      -0.024093      -0.026080       0.054128      -0.044705      -0.006553       0.051257             13.257067      12.122834      -2.655904       0.277554      19.442661       5.059951       8.205707           0.076155
           48              O       5.781751      13.671033       7.160661      -0.585114      49.877091 0.61872399E+03  0.15421905E+05                                10.793719                            7.631257       0.056030       2.027360                    0.999255      29.319039      78.747935       0.696207       0.352961      -1.142615       0.049526      -0.081659      -0.045338       0.105719      -0.025712      -0.007733       0.026504      -0.061082      -0.008248      -0.038674      -0.015877       0.054551             14.836489      10.653290      -3.412945      -2.073470      23.610860       8.022761      10.245316           0.078617
           49              O       0.667993      15.566191      10.804166      -0.556752      37.637706 0.50589775E+03  0.11965371E+05                                 8.905083                            6.898118       0.413978       2.177072                    0.998147      27.556685      71.602037       0.734197       0.352720      -1.145231      -0.040207       0.002817      -0.007307       0.040963      -0.000170       0.004556      -0.009166       0.018351      -0.183872      -0.062493       0.022448       0.040045             10.908602      17.200151       2.308364      -2.652280       5.463553      -0.543621      10.062101           0.045272
           50              O       5.779494      14.947622       9.482654      -0.550157      46.307161 0.61900217E+03  0.15467923E+05                                10.340370                            7.738804      -0.046047       2.014511                    0.999111      28.553030      77.396380       0.675584       0.362816      -1.132035       0.007871       0.026433       0.047389       0.054831      -0.034207       0.013067       0.006469      -0.058481      -0.042166      -0.044868      -0.007163       0.052032             13.283398      12.148001       1.571846       2.163520       6.644374       2.341535      21.057818           0.076292
           51              O       3.525017      14.253129      10.365811      -0.583680      49.774608 0.61733298E+03  0.15378509E+05                                10.780277                            7.623597       0.052564       2.026926                    0.999248      29.285205      78.633606       0.696434       0.353046      -1.142551       0.049627       0.001849       0.094010       0.106321       0.005200       0.025686       0.001841      -0.011365       0.140050      -0.037892      -0.016833       0.054725             14.815260      10.640065      -0.089255       3.984969       6.631379       1.773873      27.174337           0.078478
           52              O       5.181460      16.460918       6.902805      -0.557409      37.666029 0.50632095E+03  0.11978047E+05                                 8.909603                            6.901113       0.413707       2.176576                    0.998121      27.568214      71.643146       0.734011       0.352731      -1.145206      -0.039349      -0.007817       0.000864       0.040127       0.004201      -0.002048       0.040621       0.072154      -0.019951      -0.062575       0.022925       0.039650             10.914703      17.209569      -3.455520      -0.672230       9.389472      -1.720508       6.145069           0.045184
           53              O       3.522761      15.625739       8.099257      -0.548366      46.193295 0.61723179E+03  0.15411685E+05                                10.321852                            7.726431      -0.015355       2.024899                    0.999170      28.515103      77.247800       0.676337       0.362694      -1.132200       0.008439       0.027372      -0.045975       0.054168       0.028932       0.022771       0.018333      -0.015844       0.089641      -0.045719      -0.006404       0.052123             13.257156      12.122984       1.087497      -2.439044      15.396863      -7.395537      12.251622           0.076291
           54              O       1.268284      16.737822       8.259128      -0.583007      49.737793 0.61671789E+03  0.15359253E+05                                10.775243                            7.619797       0.054739       2.027863                    0.999266      29.271131      78.583990       0.696612       0.353046      -1.142559       0.050440       0.080147      -0.048429       0.106363       0.019820      -0.017802      -0.029050      -0.057779       0.000665      -0.038154      -0.016929       0.055084             14.808464      10.634003       3.494492      -1.914433      20.493906      -9.778015      13.297483           0.078569

******************************************************
Auxiliary information for the entire system
The total spin magnetic moment of the unit cell is   11.818888
The total net atomic charge of the unit cell is   -0.000002
Accuracy of reproducing the electrostatic potential in the unit cell:
  The inner radius (bohr) =    5.0000
  The outer radius (bohr) =   12.0000
  Valid grid points have density less than (e/(bohr^3)) =    0.0001
  The number of valid grid points were=       174662
  The rms potential error without charges in kcal/mol is=      2.07828
  The rms potential error with partial charges in kcal/mol is=      0.33152
  The RRMSE value at monopole order=      0.15952
  The rms potential error with partial charges and cloud penetration in kcal/mol is=      0.33012
  The RRMSE value at monopole order with cloud penetration is=      0.15884
  The rms potential error with partial charges and atomic dipoles in kcal/mol is=      0.28771
  The RRMSE value at dipole order=      0.13844
  The rms potential error with partial charges, atomic dipoles and cloud penetration in kcal/mol is=      0.27135
  The RRMSE value at dipole order with cloud penetration=      0.13056

******************************************************
The electron densities and ab initio electrostatic potential were computed in VASP using the PBE functional and
projector augmented wave method. See the main text of the journal article for a description of computational details.
The atomic charges, dipoles, and quadrupoles were computed with the DDEC6 method as described in
(a) T. A. Manz and N. Gabaldon Limas, RSC Adv. 6 (2016) 47771-47801 DOI: 10.1039/c6ra04656h
(b) N. Gabaldon Limas and T. A. Manz, RSC Adv. 8 (2018) 2678-2707 DOI: 10.1039/c7ra11829e.
For each atom in the material, the electron cloud parameters were fit to the spherically averaged atom-in-material
electron density using radial positions for which this density was between 10^-4 and 10^-2 electrons per cubic bohr.
The polarizabilities, dispersion coefficients, and quantum Drude oscillator (QDO) parameters were fit using the MCLF method.
The magnetic structure of the system was optimized in VASP from the default ferromagnetic initial guess using spin polarization.
The atomic spin moments (ASMs) were computed on this optimized magnetic structure using the DDEC6 partition as inputs
to the method of T. A. Manz and D. S. Sholl, J. Chem. Theory Comput. 7 (2011) 4146-4164 DOI: 10.1021/ct200539n.
The RMSE and RRMSE were computed using a uniform grid with Ewald summation.
