# Supplementary material for: A collection of forcefield precursors for metal–organic frameworks
Source: RSC Adv. 2019 Nov 13;9(63):36492–507. doi: 10.1039/c9ra07327b (PMC9075174; doi:10.1039/c9ra07327b)
Supplement: RA-009-C9RA07327B-s4681 [file RA-009-C9RA07327B-s4681.xyz]

  352
jmolscript: load "" {1 1 1} spacegroup "x,y,z" unitcell [{     13.168000     0.000000     0.000000 }, {      0.000000    24.390000     0.000000 }, {      0.000000     0.000000    15.891000 }]
Cd    11.826971    17.744701    15.672181     0.729110
Cd    10.349916    11.592323     1.756591     0.731961
Cd     7.925029    18.840299     7.726681     0.729110
Cd     9.402084     0.602677     9.702091     0.731961
Cd    11.826971     6.645299     8.164319     0.729110
Cd    10.349916    12.797677     6.188909     0.731961
Cd     7.925029     5.549701     0.218819     0.729110
Cd     9.402084    23.787323    14.134409     0.731961
Cd     1.341029     6.645299     0.218819     0.729109
Cd     2.818084    12.797677    14.134409     0.731961
Cd     5.242971     5.549701     8.164319     0.729110
Cd     3.765916    23.787323     6.188909     0.731961
Cd     1.341029    17.744701     7.726681     0.729110
Cd     2.818084    11.592323     9.702091     0.731961
Cd     5.242971    18.840299    15.672181     0.729109
Cd     3.765916     0.602677     1.756591     0.731961
H     11.869635    18.372987    12.293278     0.090769
H      8.143091    17.146170    -0.030193     0.096251
H     11.616810     1.821933    13.259450     0.090307
H     11.693184    15.741306     5.053338     0.088308
H      0.680786     2.317050    13.245149     0.123853
H      1.405026    22.963185    14.524374     0.129467
H      2.214858     0.653652    13.868076     0.111035
H     10.534400    14.026689    12.215412     0.128802
H     11.340282    17.416899    10.289423     0.109456
H     10.766157    15.190092    10.217913     0.108516
H      7.882365    18.212013     4.347778     0.090769
H     11.608909    19.438830     7.915307     0.096251
H      8.135190    10.373067     5.313950     0.090307
H      8.058816    20.843694    12.998838     0.088308
H      5.903214     9.877950     5.299649     0.123853
H      5.178974    13.621815     6.578874     0.129467
H      4.369142    11.541348     5.922576     0.111035
H      9.217600    22.558311     4.269912     0.128802
H      8.411718    19.168101     2.343922     0.109457
H      8.985843    21.394908     2.272413     0.108516
H     11.869635     6.017013    11.543222     0.090769
H      8.143091     7.243830     7.975693     0.096252
H     11.616810    22.568067    10.577050     0.090307
H     11.693184     8.648694     2.892162     0.088308
H      0.680786    22.072950    10.591352     0.123853
H      1.405026     1.426815     9.312126     0.129467
H      2.214858    23.736348     9.968424     0.111035
H     10.534400    10.363311    11.621088     0.128803
H     11.340282     6.973101    13.547078     0.109456
H     10.766157     9.199908    13.618587     0.108516
H      7.882365     6.177987     3.597722     0.090769
H     11.608909     4.951170     0.030193     0.096252
H      8.135190    14.016933     2.631550     0.090307
H      8.058816     3.546306    10.837662     0.088308
H      5.903214    14.512050     2.645852     0.123853
H      5.178974    10.768185     1.366626     0.129467
H      4.369142    12.848652     2.022924     0.111035
H      9.217600     1.831689     3.675588     0.128803
H      8.411718     5.221899     5.601578     0.109456
H      8.985843     2.995092     5.673087     0.108516
H      1.298365     6.017013     3.597722     0.090769
H      5.024909     7.243830     0.030193     0.096251
H      1.551190    22.568067     2.631550     0.090306
H      1.474816     8.648694    10.837662     0.088308
H     12.487214    22.072950     2.645852     0.123853
H     11.762974     1.426815     1.366626     0.129467
H     10.953142    23.736348     2.022924     0.111035
H      2.633600    10.363311     3.675588     0.128803
H      1.827718     6.973101     5.601578     0.109456
H      2.401843     9.199908     5.673087     0.108516
H      5.285635     6.177987    11.543222     0.090769
H      1.559091     4.951170     7.975693     0.096251
H      5.032810    14.016933    10.577050     0.090307
H      5.109184     3.546306     2.892162     0.088308
H      7.264786    14.512050    10.591352     0.123853
H      7.989026    10.768185     9.312126     0.129467
H      8.798858    12.848652     9.968424     0.111035
H      3.950400     1.831689    11.621088     0.128803
H      4.756282     5.221899    13.547078     0.109456
H      4.182157     2.995092    13.618587     0.108516
H      1.298365    18.372987     4.347778     0.090769
H      5.024909    17.146170     7.915307     0.096252
H      1.551190     1.821933     5.313950     0.090307
H      1.474816    15.741306    12.998838     0.088308
H     12.487214     2.317050     5.299649     0.123853
H     11.762974    22.963185     6.578874     0.129467
H     10.953142     0.653652     5.922576     0.111035
H      2.633600    14.026689     4.269912     0.128803
H      1.827718    17.416899     2.343922     0.109456
H      2.401843    15.190092     2.272413     0.108516
H      5.285635    18.212013    12.293278     0.090769
H      1.559091    19.438830    -0.030193     0.096252
H      5.032810    10.373067    13.259450     0.090307
H      5.109184    20.843694     5.053338     0.088308
H      7.264786     9.877950    13.245149     0.123853
H      7.989026    13.621815    14.524374     0.129467
H      8.798858    11.541348    13.868076     0.111035
H      3.950400    22.558311    12.215412     0.128803
H      4.756282    19.168101    10.289423     0.109456
H      4.182157    21.394908    10.217913     0.108516
C     11.586523    17.487630    12.278976     0.095725
C      9.466475    19.809314    15.404735     0.197390
C     11.140128    14.629610     2.335977     0.212134
C     11.032150    14.538147     0.889896     0.245825
C     10.993963    14.872534    14.707121     0.217349
C     11.104574    15.555942    13.399291     0.180070
C      8.372214    18.036405    15.719377     0.137018
C     12.610994    23.419278    14.247871     0.168107
C     10.646328    20.642233    15.147301     0.232217
C     12.028968    22.118803    14.646735     0.212044
C     12.217270     1.163403    13.521652     0.091442
C     11.465378    15.233994     4.308050     0.134879
C      0.389773     1.473156    13.502583    -0.137212
C      0.821683    23.636349    14.262173    -0.158822
C      1.300998     0.482922    13.876021    -0.027974
C     10.809611    14.914485    12.215412    -0.162866
C     11.292877    16.916904    11.071260    -0.127538
C     10.930757    15.609600    11.031532    -0.019470
C      8.165477    19.097370     4.333476     0.095725
C     10.285525    16.775686     7.459235     0.197390
C      8.611872    21.955390    10.281477     0.212134
C      8.719850    22.046853     8.835396     0.245825
C      8.758037    21.712466     6.761621     0.217349
C      8.647426    21.029058     5.453791     0.180070
C     11.379786    18.548595     7.773877     0.137018
C      7.141006    13.165722     6.302371     0.168107
C      9.105672    15.942767     7.201801     0.232217
C      7.723032    14.466197     6.701235     0.212044
C      7.534730    11.031597     5.576152     0.091442
C      8.286622    21.351006    12.253550     0.134879
C      6.194227    10.721844     5.557083    -0.137212
C      5.762317    12.948651     6.316673    -0.158822
C      5.283002    11.712078     5.930521    -0.027974
C      8.942389    21.670515     4.269912    -0.162866
C      8.459123    19.668096     3.125760    -0.127538
C      8.821243    20.975400     3.086032    -0.019470
C     11.586523     6.902370    11.557524     0.095724
C      9.466475     4.580686     8.431765     0.197390
C     11.140128     9.760390     5.609523     0.212134
C     11.032150     9.851853     7.055604     0.245825
C     10.993963     9.517466     9.129380     0.217349
C     11.104574     8.834058    10.437209     0.180070
C      8.372214     6.353595     8.117123     0.137018
C     12.610994     0.970722     9.588629     0.168107
C     10.646328     3.747767     8.689199     0.232217
C     12.028968     2.271197     9.189765     0.212044
C     12.217270    23.226597    10.314848     0.091442
C     11.465378     9.156006     3.637450     0.134879
C      0.389773    22.916844    10.333917    -0.137212
C      0.821683     0.753651     9.574328    -0.158822
C      1.300998    23.907078     9.960479    -0.027974
C     10.809611     9.475515    11.621088    -0.162867
C     11.292877     7.473096    12.765240    -0.127538
C     10.930757     8.780400    12.804968    -0.019470
C      8.165477     5.292630     3.612024     0.095725
C     10.285525     7.614314     0.486265     0.197390
C      8.611872     2.434610    13.555023     0.212134
C      8.719850     2.343147    15.001104     0.245825
C      8.758037     2.677534     1.183879     0.217349
C      8.647426     3.360942     2.491709     0.180070
C     11.379786     5.841405     0.171623     0.137018
C      7.141006    11.224278     1.643129     0.168107
C      9.105672     8.447233     0.743699     0.232217
C      7.723032     9.923803     1.244265     0.212044
C      7.534730    13.358403     2.369348     0.091442
C      8.286622     3.038994    11.582950     0.134879
C      6.194227    13.668156     2.388417    -0.137212
C      5.762317    11.441349     1.628827    -0.158821
C      5.283002    12.677922     2.014979    -0.027974
C      8.942389     2.719485     3.675588    -0.162867
C      8.459123     4.721904     4.819740    -0.127538
C      8.821243     3.414600     4.859468    -0.019469
C      1.581477     6.902370     3.612024     0.095724
C      3.701525     4.580686     0.486265     0.197390
C      2.027872     9.760390    13.555023     0.212134
C      2.135850     9.851853    15.001104     0.245825
C      2.174037     9.517466     1.183879     0.217349
C      2.063426     8.834058     2.491709     0.180070
C      4.795786     6.353595     0.171623     0.137018
C      0.557006     0.970722     1.643129     0.168107
C      2.521672     3.747767     0.743699     0.232218
C      1.139032     2.271197     1.244265     0.212044
C      0.950730    23.226597     2.369348     0.091442
C      1.702622     9.156006    11.582950     0.134878
C     12.778227    22.916844     2.388417    -0.137212
C     12.346317     0.753651     1.628827    -0.158822
C     11.867002    23.907078     2.014979    -0.027974
C      2.358389     9.475515     3.675588    -0.162867
C      1.875123     7.473096     4.819740    -0.127538
C      2.237243     8.780400     4.859468    -0.019470
C      5.002523     5.292630    11.557524     0.095724
C      2.882475     7.614314     8.431765     0.197390
C      4.556128     2.434610     5.609523     0.212134
C      4.448150     2.343147     7.055604     0.245825
C      4.409963     2.677534     9.129380     0.217349
C      4.520574     3.360942    10.437209     0.180070
C      1.788214     5.841405     8.117123     0.137018
C      6.026994    11.224278     9.588629     0.168107
C      4.062328     8.447233     8.689199     0.232217
C      5.444968     9.923803     9.189765     0.212044
C      5.633270    13.358403    10.314848     0.091442
C      4.881378     3.038994     3.637450     0.134878
C      6.973773    13.668156    10.333917    -0.137212
C      7.405683    11.441349     9.574328    -0.158821
C      7.884998    12.677922     9.960479    -0.027974
C      4.225611     2.719485    11.621088    -0.162867
C      4.708877     4.721904    12.765240    -0.127538
C      4.346757     3.414600    12.804968    -0.019470
C      1.581477    17.487630     4.333476     0.095724
C      3.701525    19.809314     7.459235     0.197390
C      2.027872    14.629610    10.281477     0.212134
C      2.135850    14.538147     8.835396     0.245825
C      2.174037    14.872534     6.761621     0.217349
C      2.063426    15.555942     5.453791     0.180070
C      4.795786    18.036405     7.773877     0.137018
C      0.557006    23.419278     6.302371     0.168107
C      2.521672    20.642233     7.201801     0.232218
C      1.139032    22.118803     6.701235     0.212044
C      0.950730     1.163403     5.576152     0.091442
C      1.702622    15.233994    12.253550     0.134878
C     12.778227     1.473156     5.557083    -0.137212
C     12.346317    23.636349     6.316673    -0.158821
C     11.867002     0.482922     5.930521    -0.027974
C      2.358389    14.914485     4.269912    -0.162867
C      1.875123    16.916904     3.125760    -0.127538
C      2.237243    15.609600     3.086032    -0.019470
C      5.002523    19.097370    12.278976     0.095724
C      2.882475    16.775686    15.404735     0.197390
C      4.556128    21.955390     2.335977     0.212134
C      4.448150    22.046853     0.889896     0.245825
C      4.409963    21.712466    14.707121     0.217349
C      4.520574    21.029058    13.399291     0.180070
C      1.788214    18.548595    15.719377     0.137018
C      6.026994    13.165722    14.247871     0.168107
C      4.062328    15.942767    15.147301     0.232217
C      5.444968    14.466197    14.646735     0.212044
C      5.633270    11.031597    13.521652     0.091442
C      4.881378    21.351006     4.308050     0.134878
C      6.973773    10.721844    13.502583    -0.137212
C      7.405683    12.948651    14.262173    -0.158821
C      7.884998    11.712078    13.876021    -0.027974
C      4.225611    21.670515    12.215412    -0.162867
C      4.708877    19.668096    11.071260    -0.127538
C      4.346757    20.975400    11.031532    -0.019470
N      9.638976    18.470547    15.603373    -0.359592
N     10.666080    13.601571    14.861263    -0.264906
N     10.687149    13.381817     0.324176    -0.242478
N     11.230987    15.516430    -0.009535    -0.377880
N     11.485130    16.830807    13.448553    -0.264909
N      7.474157    19.022737    15.609729    -0.189688
N      8.191813    20.176871    15.412681    -0.275080
N     11.847250    20.042482    15.118697    -0.251708
N     11.058486    13.977421     4.381149    -0.191664
N     10.700317    21.947342    14.848550    -0.393137
N     10.878085    13.575962     3.082854    -0.274129
N     11.719520    -0.024146    13.895090    -0.267121
N     12.757158    21.018814    14.799288    -0.261259
N     11.518050    15.709355     3.043127    -0.414602
N     10.113024    18.114453     7.657873    -0.359592
N      9.085920    22.983429     6.915763    -0.264906
N      9.064851    23.203183     8.269676    -0.242478
N      8.521013    21.068570     7.935965    -0.377880
N      8.266870    19.754193     5.503053    -0.264909
N     12.277843    17.562263     7.664229    -0.189688
N     11.560187    16.408129     7.467181    -0.275080
N      7.904750    16.542517     7.173197    -0.251708
N      8.693514    22.607579    12.326649    -0.191664
N      9.051683    14.637658     6.903050    -0.393137
N      8.873915    23.009038    11.028354    -0.274129
N      8.032480    12.219146     5.949590    -0.267121
N      6.994842    15.566186     6.853788    -0.261259
N      8.233950    20.875645    10.988626    -0.414602
N      9.638976     5.919453     8.233127    -0.359592
N     10.666080    10.788429     8.975237    -0.264906
N     10.687149    11.008183     7.621324    -0.242478
N     11.230987     8.873570     7.955035    -0.377880
N     11.485130     7.559193    10.387947    -0.264909
N      7.474157     5.367263     8.226771    -0.189688
N      8.191813     4.213129     8.423819    -0.275080
N     11.847250     4.347518     8.717803    -0.251708
N     11.058486    10.412579     3.564351    -0.191665
N     10.700317     2.442659     8.987950    -0.393137
N     10.878085    10.814038     4.862646    -0.274129
N     11.719520     0.024146     9.941410    -0.267121
N     12.757158     3.371186     9.037212    -0.261259
N     11.518050     8.680645     4.902374    -0.414602
N     10.113024     6.275547     0.287627    -0.359592
N      9.085920     1.406571     1.029737    -0.264906
N      9.064851     1.186817    15.566824    -0.242478
N      8.521013     3.321430     0.009535    -0.377880
N      8.266870     4.635807     2.442447    -0.264909
N     12.277843     6.827737     0.281271    -0.189688
N     11.560187     7.981871     0.478319    -0.275080
N      7.904750     7.847482     0.772303    -0.251708
N      8.693514     1.782421    11.509851    -0.191664
N      9.051683     9.752341     1.042450    -0.393137
N      8.873915     1.380962    12.808146    -0.274129
N      8.032480    12.170854     1.995910    -0.267121
N      6.994842     8.823814     1.091712    -0.261259
N      8.233950     3.514355    12.847874    -0.414602
N      3.529024     5.919453     0.287627    -0.359592
N      2.501920    10.788429     1.029737    -0.264906
N      2.480851    11.008183    15.566824    -0.242478
N      1.937013     8.873570     0.009535    -0.377880
N      1.682870     7.559193     2.442447    -0.264909
N      5.693843     5.367263     0.281271    -0.189688
N      4.976187     4.213129     0.478319    -0.275080
N      1.320750     4.347518     0.772303    -0.251708
N      2.109514    10.412579    11.509851    -0.191664
N      2.467683     2.442659     1.042450    -0.393137
N      2.289915    10.814038    12.808146    -0.274129
N      1.448480     0.024146     1.995910    -0.267121
N      0.410842     3.371186     1.091712    -0.261259
N      1.649950     8.680645    12.847874    -0.414602
N      3.054976     6.275547     8.233127    -0.359592
N      4.082080     1.406571     8.975237    -0.264906
N      4.103149     1.186817     7.621324    -0.242478
N      4.646987     3.321430     7.955035    -0.377880
N      4.901130     4.635807    10.387947    -0.264909
N      0.890157     6.827737     8.226771    -0.189688
N      1.607813     7.981871     8.423819    -0.275080
N      5.263250     7.847482     8.717803    -0.251708
N      4.474486     1.782421     3.564351    -0.191664
N      4.116317     9.752341     8.987950    -0.393137
N      4.294085     1.380962     4.862646    -0.274129
N      5.135520    12.170854     9.941410    -0.267121
N      6.173158     8.823814     9.037212    -0.261259
N      4.934050     3.514355     4.902374    -0.414602
N      3.529024    18.470547     7.657873    -0.359592
N      2.501920    13.601571     6.915763    -0.264906
N      2.480851    13.381817     8.269676    -0.242478
N      1.937013    15.516430     7.935965    -0.377880
N      1.682870    16.830807     5.503053    -0.264909
N      5.693843    19.022737     7.664229    -0.189688
N      4.976187    20.176871     7.467181    -0.275080
N      1.320750    20.042482     7.173197    -0.251708
N      2.109514    13.977421    12.326649    -0.191664
N      2.467683    21.947342     6.903050    -0.393137
N      2.289915    13.575962    11.028354    -0.274129
N      1.448480    -0.024146     5.949590    -0.267121
N      0.410842    21.018814     6.853788    -0.261259
N      1.649950    15.709355    10.988626    -0.414602
N      3.054976    18.114453    15.603373    -0.359592
N      4.082080    22.983429    14.861263    -0.264906
N      4.103149    23.203183     0.324176    -0.242478
N      4.646987    21.068570    -0.009535    -0.377880
N      4.901130    19.754193    13.448553    -0.264909
N      0.890157    17.562263    15.609729    -0.189688
N      1.607813    16.408129    15.412681    -0.275080
N      5.263250    16.542517    15.118697    -0.251708
N      4.474486    22.607579     4.381149    -0.191664
N      4.116317    14.637658    14.848550    -0.393137
N      4.294085    23.009038     3.082854    -0.274129
N      5.135520    12.219146    13.895090    -0.267121
N      6.173158    15.566186    14.799288    -0.261259
N      4.934050    20.875645     3.043127    -0.414602

The following XYZ coordinates are in angstroms. Other properties are in atomic units.
The sperically averaged electron density of each atom fit to a function of the form exp(a - br)
eigen_1, eigen_2 and eigen_3 are the three eigenvalues of traceless quadrupole moment tensor
  atom number  atomic symbol              X              Y              Z     net charge C6 coefficient C8 coefficient C10 coefficient fluctuating dipole atomic polarizability isotropic forcefield polarizability              a              b squared Pearson coefficient          <r^3>          <r^4>         wp_QDO          m_QDO          q_QDO       dipole_x       dipole_y       dipole_z         dipole            Qxy            Qxz            Qyz     Q(x^2-y^2)  Q(3z^2 - R^2)        eigen_1        eigen_2        eigen_3 static polarizability      alpha(xx)      alpha(xy)      alpha(xz)      alpha(yy)      alpha(yz)      alpha(zz) atomic spin moment
            1             Cd      11.826971      17.744701      15.672181       0.729110     197.996675 0.46670416E+04  0.18124458E+06                                25.534057                           21.095311       1.120246       2.014348                    0.997647      84.011809     230.232603       0.441084       0.357570      -1.211421      -0.007441      -0.002772       0.091107       0.091453      -0.013775      -0.010627       0.023126      -0.072520       0.520567      -0.125685      -0.050680       0.176365             29.553977      36.386109      -5.915441       1.180758      34.280761      -1.643718      17.995060          -0.000001
            2             Cd      10.349916      11.592323       1.756591       0.731961     185.838227 0.47618053E+04  0.18565952E+06                                24.483956                           21.308128       1.221449       2.040066                    0.998016      83.979796     229.804736       0.439350       0.357561      -1.212713       0.071311      -0.044812      -0.063229       0.105315      -0.045833      -0.126161       0.082348       0.189855       0.020598      -0.146265      -0.060284       0.206549             26.939692      22.186933       3.950129       3.031883      33.334929      -6.385725      25.297214          -0.000003
            3             Cd       7.925029      18.840299       7.726681       0.729110     197.996672 0.46670424E+04  0.18124462E+06                                25.534057                           21.095313       1.120246       2.014348                    0.997647      84.011812     230.232614       0.441084       0.357570      -1.211421       0.007441       0.002772       0.091107       0.091453      -0.013776       0.010627      -0.023126      -0.072520       0.520567      -0.125685      -0.050680       0.176365             29.553974      36.386111      -5.915440      -1.180758      34.280752       1.643716      17.995061          -0.000001
            4             Cd       9.402084       0.602677       9.702091       0.731961     185.838247 0.47618059E+04  0.18565955E+06                                24.483957                           21.308129       1.221449       2.040066                    0.998016      83.979799     229.804749       0.439350       0.357561      -1.212713      -0.071311       0.044812      -0.063229       0.105315      -0.045833       0.126161      -0.082348       0.189855       0.020597      -0.146265      -0.060284       0.206549             26.939694      22.186934       3.950130      -3.031883      33.334932       6.385725      25.297215          -0.000002
            5             Cd      11.826971       6.645299       8.164319       0.729110     197.996687 0.46670422E+04  0.18124461E+06                                25.534058                           21.095313       1.120246       2.014348                    0.997647      84.011813     230.232620       0.441084       0.357570      -1.211421      -0.007441       0.002772      -0.091107       0.091453       0.013776       0.010627       0.023126      -0.072520       0.520567      -0.125685      -0.050680       0.176365             29.553977      36.386110       5.915442      -1.180758      34.280762      -1.643719      17.995060          -0.000001
            6             Cd      10.349916      12.797677       6.188909       0.731961     185.838274 0.47618061E+04  0.18565956E+06                                24.483960                           21.308130       1.221449       2.040066                    0.998016      83.979802     229.804763       0.439350       0.357561      -1.212713       0.071311       0.044812       0.063229       0.105315       0.045833       0.126161       0.082348       0.189855       0.020597      -0.146265      -0.060284       0.206549             26.939698      22.186938      -3.950135      -3.031884      33.334937      -6.385726      25.297219          -0.000003
            7             Cd       7.925029       5.549701       0.218819       0.729110     197.996688 0.46670420E+04  0.18124460E+06                                25.534058                           21.095312       1.120246       2.014348                    0.997647      84.011812     230.232614       0.441084       0.357570      -1.211421       0.007441      -0.002772      -0.091107       0.091453       0.013775      -0.010627      -0.023126      -0.072520       0.520567      -0.125685      -0.050680       0.176365             29.553977      36.386109       5.915441       1.180758      34.280762       1.643719      17.995061          -0.000001
            8             Cd       9.402084      23.787323      14.134409       0.731961     185.838255 0.47618057E+04  0.18565954E+06                                24.483958                           21.308129       1.221449       2.040066                    0.998016      83.979800     229.804753       0.439350       0.357561      -1.212713      -0.071311      -0.044812       0.063229       0.105315       0.045833      -0.126161      -0.082348       0.189855       0.020598      -0.146265      -0.060284       0.206549             26.939695      22.186937      -3.950134       3.031885      33.334934       6.385724      25.297215          -0.000002
            9             Cd       1.341029       6.645299       0.218819       0.729109     197.996684 0.46670419E+04  0.18124460E+06                                25.534057                           21.095312       1.120246       2.014348                    0.997647      84.011812     230.232613       0.441084       0.357570      -1.211421       0.007441       0.002772      -0.091107       0.091453      -0.013775      -0.010627       0.023126      -0.072520       0.520567      -0.125685      -0.050680       0.176365             29.553977      36.386108      -5.915441       1.180758      34.280761      -1.643719      17.995061          -0.000001
           10             Cd       2.818084      12.797677      14.134409       0.731961     185.838209 0.47618043E+04  0.18565947E+06                                24.483953                           21.308125       1.221449       2.040066                    0.998016      83.979793     229.804720       0.439350       0.357561      -1.212713      -0.071311       0.044812       0.063229       0.105315      -0.045833      -0.126161       0.082348       0.189855       0.020597      -0.146265      -0.060284       0.206549             26.939690      22.186933       3.950133       3.031884      33.334926      -6.385722      25.297210          -0.000003
           11             Cd       5.242971       5.549701       8.164319       0.729110     197.996671 0.46670417E+04  0.18124459E+06                                25.534057                           21.095312       1.120246       2.014348                    0.997647      84.011810     230.232608       0.441084       0.357570      -1.211421      -0.007441      -0.002772      -0.091108       0.091453      -0.013775       0.010627      -0.023126      -0.072520       0.520567      -0.125685      -0.050680       0.176365             29.553976      36.386108      -5.915441      -1.180758      34.280759       1.643719      17.995060          -0.000001
           12             Cd       3.765916      23.787323       6.188909       0.731961     185.838237 0.47618048E+04  0.18565950E+06                                24.483956                           21.308126       1.221449       2.040066                    0.998016      83.979796     229.804733       0.439350       0.357561      -1.212713       0.071311      -0.044812       0.063229       0.105315      -0.045833       0.126161      -0.082348       0.189855       0.020598      -0.146265      -0.060284       0.206549             26.939694      22.186935       3.950134      -3.031884      33.334932       6.385724      25.297215          -0.000002
           13             Cd       1.341029      17.744701       7.726681       0.729110     197.996698 0.46670423E+04  0.18124461E+06                                25.534058                           21.095313       1.120246       2.014348                    0.997647      84.011815     230.232624       0.441084       0.357570      -1.211421       0.007441      -0.002772       0.091107       0.091453       0.013776       0.010627       0.023126      -0.072520       0.520567      -0.125685      -0.050680       0.176365             29.553979      36.386110       5.915441      -1.180758      34.280765      -1.643719      17.995061          -0.000001
           14             Cd       2.818084      11.592323       9.702091       0.731961     185.838242 0.47618057E+04  0.18565954E+06                                24.483957                           21.308129       1.221449       2.040066                    0.998016      83.979798     229.804744       0.439350       0.357561      -1.212713      -0.071311      -0.044812      -0.063229       0.105315       0.045833       0.126161       0.082348       0.189855       0.020598      -0.146265      -0.060284       0.206549             26.939693      22.186934      -3.950130      -3.031883      33.334932      -6.385726      25.297214          -0.000003
           15             Cd       5.242971      18.840299      15.672181       0.729109     197.996661 0.46670420E+04  0.18124460E+06                                25.534056                           21.095312       1.120246       2.014348                    0.997647      84.011810     230.232605       0.441084       0.357570      -1.211421      -0.007441       0.002772       0.091107       0.091453       0.013775      -0.010627      -0.023126      -0.072520       0.520567      -0.125685      -0.050680       0.176365             29.553973      36.386111       5.915440       1.180758      34.280749       1.643715      17.995060          -0.000001
           16             Cd       3.765916       0.602677       1.756591       0.731961     185.838252 0.47618061E+04  0.18565956E+06                                24.483958                           21.308129       1.221449       2.040066                    0.998016      83.979801     229.804755       0.439350       0.357561      -1.212713       0.071311       0.044812      -0.063229       0.105315       0.045833      -0.126161      -0.082348       0.189855       0.020598      -0.146265      -0.060284       0.206549             26.939694      22.186934      -3.950130       3.031884      33.334932       6.385726      25.297216          -0.000002
           17              H      11.869635      18.372987      12.293278       0.090769       1.118622 0.80160787E+01  0.77829252E+02                                 1.710599                            1.603801      -0.776573       2.504409                    0.999545       3.312386       8.879837       0.524270       1.203290      -0.728308       0.015180       0.044480      -0.002846       0.047085       0.008693       0.001125      -0.006562      -0.027847       0.012259      -0.018839       0.001669       0.017171              1.745180       1.418844       0.275742       0.016302       2.369520       0.049925       1.447177           0.000001
           18              H       8.143091      17.146170      -0.030193       0.096251       1.288896 0.90469285E+01  0.91887754E+02                                 1.971194                            1.768336      -1.281488       2.266085                    0.994433       3.778843      10.875503       0.465254       1.296164      -0.704372      -0.007991      -0.049113       0.007840       0.050373      -0.006252      -0.004821      -0.013808      -0.001579      -0.044945      -0.023074       0.006777       0.016297              2.078323       1.781382       0.486224      -0.025306       2.935486      -0.157999       1.518102           0.000001
           19              H      11.616810       1.821933      13.259450       0.090307       1.083863 0.77988876E+01  0.75868079E+02                                 1.725935                            1.619331      -0.887899       2.450278                    0.998722       3.465090       9.569846       0.499355       1.260869      -0.713531      -0.026830       0.036580      -0.015316       0.047880      -0.004656       0.002289      -0.012305      -0.018242      -0.034153      -0.016271      -0.004519       0.020790              1.767656       1.947035      -0.501602       0.198317       1.890866      -0.211594       1.465069           0.000001
           20              H      11.693184      15.741306       5.053338       0.088308       1.193742 0.82130923E+01  0.82116141E+02                                 1.928810                            1.724346      -1.195369       2.296473                    0.995402       3.907423      11.469166       0.451243       1.357606      -0.690414       0.013926       0.032750       0.031273       0.047376       0.009116       0.001125       0.003101      -0.027164      -0.021310      -0.012812      -0.007494       0.020305              2.031081       1.628120       0.210529       0.253570       1.874259       0.708171       2.590865          -0.000000
           21              H       0.680786       2.317050      13.245149       0.123853       1.013081 0.72730593E+01  0.68897286E+02                                 1.599271                            1.528072      -0.752256       2.526938                    0.999854       3.154444       8.344474       0.537055       1.203932      -0.728437       0.012630       0.034469      -0.009019       0.037802       0.000310       0.002990      -0.008703      -0.002885      -0.047844      -0.018987       0.006807       0.012180              1.617839       1.450599       0.272183      -0.076670       2.014900      -0.223640       1.388020           0.000001
           22              H       1.405026      22.963185      14.524374       0.129467       1.033202 0.76991779E+01  0.76285324E+02                                 1.800487                            1.710004      -1.390526       2.230106                    0.992934       3.851383      11.518349       0.434039       1.424233      -0.677357       0.023534      -0.025529       0.012114       0.036774      -0.008474       0.004765      -0.006218      -0.002279      -0.008294      -0.007399      -0.006258       0.013656              1.829104       2.027212      -0.412817       0.187138       1.954407      -0.209686       1.505692          -0.000000
           23              H       2.214858       0.653652      13.868076       0.111035       1.015871 0.72808371E+01  0.70315441E+02                                 1.711264                            1.610010      -0.985603       2.412273                    0.997736       3.558970      10.115818       0.475040       1.335079      -0.696462       0.037218       0.009120       0.000081       0.038319       0.010412      -0.002027      -0.005016       0.006253      -0.023594      -0.010768      -0.004953       0.015722              1.750510       2.347917       0.205432      -0.025287       1.506169      -0.055739       1.397444          -0.000000
           24              H      10.534400      14.026689      12.215412       0.128802       1.035181 0.75215572E+01  0.73015101E+02                                 1.719641                            1.628172      -1.005382       2.413549                    0.998039       3.441719       9.712617       0.477394       1.321674      -0.700308      -0.009683      -0.034108      -0.003095       0.035591       0.007825       0.000555       0.007017      -0.016841       0.001231      -0.012097      -0.002439       0.014536              1.738252       1.517006       0.337502       0.017796       2.155629       0.004236       1.542120          -0.000001
           25              H      11.340282      17.416899      10.289423       0.109456       1.099986 0.77813333E+01  0.76674761E+02                                 1.819501                            1.672850      -1.231485       2.290358                    0.994393       3.786785      10.996310       0.460910       1.348626      -0.692294       0.000305       0.016124      -0.030467       0.034472       0.006940       0.005602       0.000221      -0.030785       0.022207      -0.021605       0.008053       0.013551              1.894937       1.385483       0.036916      -0.006821       1.740175      -0.542378       2.559152           0.000001
           26              H      10.766157      15.190092      10.217913       0.108516       1.049749 0.73923804E+01  0.71107703E+02                                 1.704844                            1.589152      -0.786923       2.506103                    0.999593       3.397137       9.394098       0.497045       1.281085      -0.709198      -0.002508      -0.019367      -0.034935       0.040023       0.005475       0.004572       0.004586      -0.017757       0.014401      -0.013423       0.000978       0.012446              1.757287       1.409771       0.141446       0.206656       1.556290       0.333331       2.305799          -0.000000
           27              H       7.882365      18.212013       4.347778       0.090769       1.118622 0.80160749E+01  0.77829212E+02                                 1.710599                            1.603801      -0.776572       2.504410                    0.999545       3.312385       8.879836       0.524270       1.203290      -0.728308      -0.015180      -0.044480      -0.002846       0.047085       0.008693      -0.001125       0.006562      -0.027847       0.012259      -0.018839       0.001669       0.017171              1.745181       1.418844       0.275742      -0.016302       2.369520      -0.049925       1.447177           0.000001
           28              H      11.608909      19.438830       7.915307       0.096251       1.288896 0.90469276E+01  0.91887741E+02                                 1.971194                            1.768336      -1.281488       2.266085                    0.994433       3.778843      10.875502       0.465254       1.296164      -0.704372       0.007991       0.049113       0.007840       0.050373      -0.006252       0.004821       0.013808      -0.001579      -0.044945      -0.023074       0.006777       0.016297              2.078323       1.781382       0.486224       0.025306       2.935485       0.157999       1.518101           0.000001
           29              H       8.135190      10.373067       5.313950       0.090307       1.083863 0.77988876E+01  0.75868079E+02                                 1.725935                            1.619331      -0.887899       2.450278                    0.998722       3.465090       9.569846       0.499355       1.260869      -0.713531       0.026830      -0.036580      -0.015316       0.047880      -0.004656      -0.002289       0.012305      -0.018242      -0.034153      -0.016271      -0.004519       0.020790              1.767656       1.947035      -0.501602      -0.198317       1.890866       0.211594       1.465069           0.000001
           30              H       8.058816      20.843694      12.998838       0.088308       1.193742 0.82130928E+01  0.82116145E+02                                 1.928810                            1.724346      -1.195369       2.296473                    0.995402       3.907423      11.469165       0.451243       1.357605      -0.690414      -0.013926      -0.032750       0.031273       0.047376       0.009116      -0.001125      -0.003101      -0.027164      -0.021310      -0.012812      -0.007494       0.020305              2.031081       1.628120       0.210529      -0.253570       1.874259      -0.708170       2.590864          -0.000000
           31              H       5.903214       9.877950       5.299649       0.123853       1.013081 0.72730592E+01  0.68897282E+02                                 1.599271                            1.528072      -0.752256       2.526938                    0.999854       3.154444       8.344473       0.537056       1.203932      -0.728437      -0.012630      -0.034469      -0.009019       0.037802       0.000310      -0.002990       0.008703      -0.002885      -0.047844      -0.018987       0.006807       0.012180              1.617839       1.450599       0.272183       0.076670       2.014899       0.223640       1.388020           0.000001
           32              H       5.178974      13.621815       6.578874       0.129467       1.033202 0.76991771E+01  0.76285316E+02                                 1.800487                            1.710004      -1.390526       2.230106                    0.992934       3.851383      11.518350       0.434038       1.424233      -0.677357      -0.023534       0.025529       0.012114       0.036774      -0.008474      -0.004765       0.006218      -0.002279      -0.008294      -0.007399      -0.006258       0.013656              1.829104       2.027212      -0.412817      -0.187138       1.954407       0.209686       1.505692          -0.000000
           33              H       4.369142      11.541348       5.922576       0.111035       1.015871 0.72808316E+01  0.70315379E+02                                 1.711264                            1.610009      -0.985603       2.412273                    0.997736       3.558969      10.115817       0.475039       1.335080      -0.696462      -0.037218      -0.009120       0.000081       0.038319       0.010412       0.002027       0.005016       0.006253      -0.023594      -0.010768      -0.004953       0.015722              1.750510       2.347917       0.205432       0.025287       1.506169       0.055739       1.397444          -0.000000
           34              H       9.217600      22.558311       4.269912       0.128802       1.035181 0.75215609E+01  0.73015147E+02                                 1.719641                            1.628173      -1.005382       2.413549                    0.998039       3.441720       9.712621       0.477394       1.321674      -0.700308       0.009683       0.034108      -0.003095       0.035591       0.007825      -0.000555      -0.007017      -0.016841       0.001231      -0.012097      -0.002439       0.014536              1.738252       1.517006       0.337502      -0.017796       2.155630      -0.004236       1.542120          -0.000001
           35              H       8.411718      19.168101       2.343922       0.109457       1.099986 0.77813348E+01  0.76674781E+02                                 1.819501                            1.672851      -1.231485       2.290358                    0.994393       3.786784      10.996308       0.460910       1.348626      -0.692294      -0.000305      -0.016124      -0.030467       0.034472       0.006940      -0.005602      -0.000221      -0.030785       0.022207      -0.021605       0.008053       0.013551              1.894937       1.385483       0.036916       0.006821       1.740175       0.542378       2.559153           0.000001
           36              H       8.985843      21.394908       2.272413       0.108516       1.049749 0.73923808E+01  0.71107706E+02                                 1.704844                            1.589152      -0.786923       2.506103                    0.999593       3.397137       9.394097       0.497045       1.281085      -0.709198       0.002508       0.019367      -0.034935       0.040023       0.005475      -0.004572      -0.004586      -0.017757       0.014401      -0.013423       0.000978       0.012446              1.757286       1.409771       0.141446      -0.206656       1.556290      -0.333331       2.305799          -0.000000
           37              H      11.869635       6.017013      11.543222       0.090769       1.118622 0.80160747E+01  0.77829204E+02                                 1.710598                            1.603801      -0.776572       2.504410                    0.999545       3.312385       8.879834       0.524270       1.203290      -0.728308       0.015180      -0.044480       0.002846       0.047085      -0.008693      -0.001125      -0.006562      -0.027847       0.012259      -0.018839       0.001669       0.017171              1.745180       1.418843      -0.275742      -0.016302       2.369519       0.049925       1.447177           0.000001
           38              H       8.143091       7.243830       7.975693       0.096252       1.288896 0.90469234E+01  0.91887684E+02                                 1.971193                            1.768335      -1.281487       2.266086                    0.994433       3.778842      10.875497       0.465254       1.296163      -0.704372      -0.007991       0.049113      -0.007840       0.050373       0.006252       0.004821      -0.013808      -0.001579      -0.044945      -0.023074       0.006777       0.016297              2.078322       1.781381      -0.486224       0.025306       2.935483      -0.157999       1.518101           0.000001
           39              H      11.616810      22.568067      10.577050       0.090307       1.083862 0.77988829E+01  0.75868019E+02                                 1.725934                            1.619330      -0.887898       2.450278                    0.998722       3.465089       9.569841       0.499356       1.260868      -0.713531      -0.026830      -0.036580       0.015316       0.047880       0.004656      -0.002289      -0.012305      -0.018242      -0.034153      -0.016271      -0.004519       0.020790              1.767656       1.947033       0.501602      -0.198317       1.890865      -0.211593       1.465068           0.000001
           40              H      11.693184       8.648694       2.892162       0.088308       1.193742 0.82130920E+01  0.82116138E+02                                 1.928810                            1.724346      -1.195369       2.296473                    0.995402       3.907423      11.469166       0.451243       1.357606      -0.690414       0.013926      -0.032750      -0.031273       0.047376      -0.009116      -0.001125       0.003101      -0.027164      -0.021310      -0.012812      -0.007494       0.020305              2.031081       1.628120      -0.210529      -0.253570       1.874259       0.708170       2.590864          -0.000000
           41              H       0.680786      22.072950      10.591352       0.123853       1.013082 0.72730647E+01  0.68897347E+02                                 1.599271                            1.528073      -0.752256       2.526938                    0.999854       3.154445       8.344476       0.537056       1.203932      -0.728437       0.012630      -0.034469       0.009019       0.037802      -0.000310      -0.002990      -0.008703      -0.002885      -0.047844      -0.018987       0.006807       0.012180              1.617840       1.450599      -0.272183       0.076670       2.014900      -0.223640       1.388020           0.000001
           42              H       1.405026       1.426815       9.312126       0.129467       1.033202 0.76991782E+01  0.76285332E+02                                 1.800487                            1.710004      -1.390526       2.230106                    0.992934       3.851383      11.518351       0.434038       1.424234      -0.677357       0.023534       0.025529      -0.012114       0.036774       0.008474      -0.004765      -0.006218      -0.002279      -0.008294      -0.007399      -0.006258       0.013656              1.829104       2.027213       0.412817      -0.187139       1.954407      -0.209686       1.505692          -0.000000
           43              H       2.214858      23.736348       9.968424       0.111035       1.015871 0.72808365E+01  0.70315436E+02                                 1.711265                            1.610010      -0.985603       2.412273                    0.997736       3.558970      10.115819       0.475040       1.335079      -0.696462       0.037218      -0.009120      -0.000081       0.038319      -0.010412       0.002027      -0.005016       0.006253      -0.023594      -0.010768      -0.004953       0.015722              1.750511       2.347918      -0.205432       0.025287       1.506169      -0.055739       1.397445          -0.000000
           44              H      10.534400      10.363311      11.621088       0.128803       1.035180 0.75215537E+01  0.73015059E+02                                 1.719640                            1.628172      -1.005382       2.413550                    0.998039       3.441718       9.712614       0.477394       1.321674      -0.700308      -0.009683       0.034108       0.003095       0.035591      -0.007825      -0.000555       0.007017      -0.016841       0.001231      -0.012097      -0.002439       0.014536              1.738251       1.517005      -0.337501      -0.017796       2.155628       0.004236       1.542119          -0.000001
           45              H      11.340282       6.973101      13.547078       0.109456       1.099986 0.77813335E+01  0.76674769E+02                                 1.819502                            1.672851      -1.231485       2.290358                    0.994393       3.786784      10.996310       0.460910       1.348627      -0.692294       0.000305      -0.016124       0.030467       0.034472      -0.006940      -0.005602       0.000221      -0.030785       0.022207      -0.021605       0.008053       0.013551              1.894938       1.385483      -0.036916       0.006821       1.740176      -0.542378       2.559154           0.000001
           46              H      10.766157       9.199908      13.618587       0.108516       1.049749 0.73923817E+01  0.71107718E+02                                 1.704844                            1.589153      -0.786923       2.506103                    0.999593       3.397137       9.394098       0.497045       1.281085      -0.709198      -0.002508       0.019367       0.034935       0.040023      -0.005475      -0.004572       0.004586      -0.017757       0.014401      -0.013423       0.000978       0.012446              1.757287       1.409771      -0.141446      -0.206656       1.556290       0.333331       2.305799          -0.000000
           47              H       7.882365       6.177987       3.597722       0.090769       1.118622 0.80160707E+01  0.77829156E+02                                 1.710598                            1.603800      -0.776572       2.504410                    0.999545       3.312384       8.879831       0.524270       1.203290      -0.728308      -0.015180       0.044480       0.002846       0.047085      -0.008693       0.001125       0.006562      -0.027847       0.012259      -0.018839       0.001669       0.017171              1.745180       1.418843      -0.275742       0.016302       2.369519      -0.049925       1.447177           0.000001
           48              H      11.608909       4.951170       0.030193       0.096252       1.288895 0.90469193E+01  0.91887637E+02                                 1.971193                            1.768335      -1.281487       2.266086                    0.994433       3.778841      10.875496       0.465254       1.296164      -0.704372       0.007991      -0.049113      -0.007840       0.050373       0.006252      -0.004821       0.013808      -0.001579      -0.044945      -0.023074       0.006777       0.016297              2.078322       1.781381      -0.486224      -0.025306       2.935483       0.157999       1.518101           0.000001
           49              H       8.135190      14.016933       2.631550       0.090307       1.083862 0.77988838E+01  0.75868031E+02                                 1.725934                            1.619331      -0.887898       2.450278                    0.998722       3.465089       9.569842       0.499356       1.260869      -0.713531       0.026830       0.036580       0.015316       0.047880       0.004656       0.002289       0.012305      -0.018242      -0.034153      -0.016271      -0.004519       0.020790              1.767656       1.947034       0.501602       0.198317       1.890865       0.211593       1.465068           0.000001
           50              H       8.058816       3.546306      10.837662       0.088308       1.193742 0.82130928E+01  0.82116145E+02                                 1.928810                            1.724346      -1.195369       2.296473                    0.995402       3.907423      11.469165       0.451243       1.357605      -0.690414      -0.013926       0.032750      -0.031273       0.047376      -0.009116       0.001125      -0.003101      -0.027164      -0.021310      -0.012812      -0.007494       0.020305              2.031081       1.628120      -0.210529       0.253570       1.874259      -0.708170       2.590864          -0.000000
           51              H       5.903214      14.512050       2.645852       0.123853       1.013081 0.72730623E+01  0.68897323E+02                                 1.599272                            1.528073      -0.752256       2.526938                    0.999854       3.154444       8.344475       0.537055       1.203932      -0.728437      -0.012630       0.034469       0.009019       0.037802      -0.000310       0.002990       0.008703      -0.002885      -0.047844      -0.018987       0.006807       0.012180              1.617840       1.450599      -0.272184      -0.076670       2.014900       0.223640       1.388021           0.000001
           52              H       5.178974      10.768185       1.366626       0.129467       1.033202 0.76991771E+01  0.76285316E+02                                 1.800487                            1.710004      -1.390526       2.230106                    0.992934       3.851383      11.518350       0.434039       1.424233      -0.677357      -0.023534      -0.025529      -0.012114       0.036774       0.008474       0.004765       0.006218      -0.002279      -0.008294      -0.007399      -0.006258       0.013656              1.829104       2.027212       0.412817       0.187138       1.954407       0.209686       1.505692          -0.000000
           53              H       4.369142      12.848652       2.022924       0.111035       1.015871 0.72808364E+01  0.70315435E+02                                 1.711265                            1.610010      -0.985603       2.412273                    0.997736       3.558970      10.115819       0.475040       1.335079      -0.696462      -0.037218       0.009120      -0.000081       0.038319      -0.010412      -0.002027       0.005016       0.006253      -0.023594      -0.010768      -0.004953       0.015722              1.750510       2.347918      -0.205432      -0.025287       1.506169       0.055739       1.397445          -0.000000
           54              H       9.217600       1.831689       3.675588       0.128803       1.035181 0.75215578E+01  0.73015108E+02                                 1.719641                            1.628172      -1.005382       2.413549                    0.998039       3.441719       9.712617       0.477394       1.321673      -0.700308       0.009683      -0.034108       0.003095       0.035591      -0.007825       0.000555      -0.007017      -0.016841       0.001231      -0.012097      -0.002439       0.014536              1.738251       1.517006      -0.337501       0.017796       2.155629      -0.004236       1.542120          -0.000001
           55              H       8.411718       5.221899       5.601578       0.109456       1.099986 0.77813337E+01  0.76674768E+02                                 1.819501                            1.672851      -1.231485       2.290358                    0.994393       3.786784      10.996308       0.460910       1.348626      -0.692294      -0.000305       0.016124       0.030467       0.034472      -0.006940       0.005602      -0.000221      -0.030785       0.022207      -0.021605       0.008053       0.013551              1.894937       1.385483      -0.036916      -0.006821       1.740175       0.542378       2.559153           0.000001
           56              H       8.985843       2.995092       5.673087       0.108516       1.049749 0.73923813E+01  0.71107716E+02                                 1.704844                            1.589153      -0.786924       2.506103                    0.999593       3.397137       9.394099       0.497045       1.281086      -0.709198       0.002508      -0.019367       0.034935       0.040023      -0.005475       0.004572      -0.004586      -0.017757       0.014401      -0.013423       0.000978       0.012446              1.757287       1.409772      -0.141446       0.206656       1.556290      -0.333331       2.305800           0.000000
           57              H       1.298365       6.017013       3.597722       0.090769       1.118622 0.80160761E+01  0.77829226E+02                                 1.710599                            1.603801      -0.776572       2.504409                    0.999545       3.312385       8.879836       0.524270       1.203290      -0.728308      -0.015180      -0.044480       0.002846       0.047085       0.008693       0.001125      -0.006562      -0.027847       0.012259      -0.018839       0.001669       0.017171              1.745181       1.418844       0.275742       0.016302       2.369520       0.049925       1.447178           0.000001
           58              H       5.024909       7.243830       0.030193       0.096251       1.288896 0.90469281E+01  0.91887745E+02                                 1.971194                            1.768336      -1.281488       2.266085                    0.994433       3.778843      10.875501       0.465254       1.296163      -0.704372       0.007991       0.049113      -0.007840       0.050373      -0.006252      -0.004821      -0.013808      -0.001579      -0.044945      -0.023074       0.006777       0.016297              2.078323       1.781382       0.486224      -0.025306       2.935485      -0.157999       1.518101           0.000001
           59              H       1.551190      22.568067       2.631550       0.090306       1.083863 0.77988878E+01  0.75868077E+02                                 1.725935                            1.619331      -0.887899       2.450278                    0.998722       3.465090       9.569844       0.499356       1.260869      -0.713531       0.026830      -0.036580       0.015316       0.047880      -0.004656       0.002289      -0.012305      -0.018242      -0.034153      -0.016271      -0.004519       0.020790              1.767656       1.947034      -0.501602       0.198317       1.890866      -0.211594       1.465069           0.000001
           60              H       1.474816       8.648694      10.837662       0.088308       1.193742 0.82130920E+01  0.82116137E+02                                 1.928810                            1.724346      -1.195369       2.296473                    0.995402       3.907423      11.469166       0.451243       1.357606      -0.690414      -0.013926      -0.032750      -0.031273       0.047376       0.009116       0.001125       0.003101      -0.027164      -0.021310      -0.012812      -0.007494       0.020305              2.031081       1.628120       0.210529       0.253570       1.874259       0.708170       2.590864          -0.000000
           61              H      12.487214      22.072950       2.645852       0.123853       1.013081 0.72730622E+01  0.68897319E+02                                 1.599271                            1.528073      -0.752256       2.526938                    0.999854       3.154444       8.344474       0.537055       1.203932      -0.728437      -0.012630      -0.034469       0.009019       0.037802       0.000310       0.002990      -0.008703      -0.002885      -0.047844      -0.018987       0.006807       0.012180              1.617840       1.450599       0.272183      -0.076670       2.014900      -0.223640       1.388020           0.000001
           62              H      11.762974       1.426815       1.366626       0.129467       1.033202 0.76991779E+01  0.76285324E+02                                 1.800487                            1.710004      -1.390526       2.230106                    0.992934       3.851383      11.518349       0.434039       1.424233      -0.677357      -0.023534       0.025529      -0.012114       0.036774      -0.008474       0.004765      -0.006218      -0.002279      -0.008294      -0.007399      -0.006258       0.013656              1.829104       2.027212      -0.412816       0.187138       1.954407      -0.209686       1.505692          -0.000000
           63              H      10.953142      23.736348       2.022924       0.111035       1.015871 0.72808316E+01  0.70315379E+02                                 1.711264                            1.610009      -0.985602       2.412273                    0.997736       3.558969      10.115817       0.475039       1.335080      -0.696462      -0.037218      -0.009120      -0.000081       0.038319       0.010412      -0.002027      -0.005016       0.006253      -0.023594      -0.010768      -0.004953       0.015722              1.750510       2.347917       0.205432      -0.025287       1.506169      -0.055739       1.397444          -0.000000
           64              H       2.633600      10.363311       3.675588       0.128803       1.035180 0.75215528E+01  0.73015053E+02                                 1.719641                            1.628172      -1.005382       2.413549                    0.998039       3.441718       9.712616       0.477394       1.321674      -0.700308       0.009683       0.034108       0.003095       0.035591       0.007825       0.000555       0.007017      -0.016841       0.001231      -0.012097      -0.002439       0.014536              1.738251       1.517006       0.337501       0.017796       2.155629       0.004236       1.542120          -0.000001
           65              H       1.827718       6.973101       5.601578       0.109456       1.099986 0.77813390E+01  0.76674829E+02                                 1.819502                            1.672851      -1.231485       2.290358                    0.994393       3.786785      10.996310       0.460910       1.348626      -0.692294      -0.000305      -0.016124       0.030467       0.034472       0.006940       0.005602       0.000221      -0.030785       0.022207      -0.021605       0.008053       0.013551              1.894938       1.385483       0.036916      -0.006821       1.740175      -0.542378       2.559154           0.000001
           66              H       2.401843       9.199908       5.673087       0.108516       1.049748 0.73923760E+01  0.71107653E+02                                 1.704844                            1.589152      -0.786923       2.506103                    0.999593       3.397136       9.394096       0.497045       1.281086      -0.709198       0.002508       0.019367       0.034935       0.040023       0.005475       0.004572       0.004586      -0.017757       0.014401      -0.013423       0.000978       0.012446              1.757287       1.409771       0.141446       0.206656       1.556290       0.333331       2.305799          -0.000000
           67              H       5.285635       6.177987      11.543222       0.090769       1.118622 0.80160748E+01  0.77829208E+02                                 1.710599                            1.603801      -0.776572       2.504410                    0.999545       3.312385       8.879835       0.524270       1.203290      -0.728308       0.015180       0.044480       0.002846       0.047085       0.008693      -0.001125       0.006562      -0.027847       0.012259      -0.018839       0.001669       0.017171              1.745180       1.418844       0.275742      -0.016302       2.369520      -0.049925       1.447177           0.000001
           68              H       1.559091       4.951170       7.975693       0.096251       1.288896 0.90469281E+01  0.91887745E+02                                 1.971194                            1.768336      -1.281488       2.266086                    0.994433       3.778843      10.875501       0.465254       1.296163      -0.704372      -0.007991      -0.049113      -0.007840       0.050373      -0.006252       0.004821       0.013808      -0.001579      -0.044945      -0.023074       0.006777       0.016297              2.078323       1.781382       0.486224       0.025306       2.935485       0.157999       1.518101           0.000001
           69              H       5.032810      14.016933      10.577050       0.090307       1.083863 0.77988925E+01  0.75868133E+02                                 1.725935                            1.619331      -0.887899       2.450277                    0.998722       3.465091       9.569847       0.499356       1.260868      -0.713531      -0.026830       0.036580       0.015316       0.047880      -0.004656      -0.002289       0.012305      -0.018242      -0.034153      -0.016271      -0.004519       0.020790              1.767656       1.947034      -0.501602      -0.198317       1.890866       0.211594       1.465069           0.000001
           70              H       5.109184       3.546306       2.892162       0.088308       1.193741 0.82130874E+01  0.82116081E+02                                 1.928809                            1.724346      -1.195368       2.296473                    0.995402       3.907422      11.469163       0.451243       1.357606      -0.690414       0.013926       0.032750      -0.031273       0.047376       0.009116      -0.001125      -0.003101      -0.027164      -0.021310      -0.012812      -0.007494       0.020305              2.031081       1.628120       0.210528      -0.253570       1.874259      -0.708170       2.590863          -0.000000
           71              H       7.264786      14.512050      10.591352       0.123853       1.013082 0.72730647E+01  0.68897347E+02                                 1.599271                            1.528073      -0.752256       2.526938                    0.999854       3.154445       8.344476       0.537056       1.203932      -0.728437       0.012630       0.034469       0.009019       0.037802       0.000310      -0.002990       0.008703      -0.002885      -0.047844      -0.018987       0.006807       0.012180              1.617840       1.450599       0.272183       0.076670       2.014900       0.223640       1.388020           0.000001
           72              H       7.989026      10.768185       9.312126       0.129467       1.033202 0.76991798E+01  0.76285348E+02                                 1.800487                            1.710004      -1.390526       2.230106                    0.992934       3.851383      11.518349       0.434039       1.424233      -0.677357       0.023534      -0.025529      -0.012114       0.036774      -0.008474      -0.004765       0.006218      -0.002279      -0.008294      -0.007399      -0.006258       0.013656              1.829104       2.027212      -0.412816      -0.187139       1.954407       0.209686       1.505692          -0.000000
           73              H       8.798858      12.848652       9.968424       0.111035       1.015870 0.72808281E+01  0.70315336E+02                                 1.711264                            1.610009      -0.985602       2.412273                    0.997736       3.558968      10.115813       0.475039       1.335079      -0.696462       0.037218       0.009120      -0.000081       0.038319       0.010412       0.002027       0.005016       0.006253      -0.023594      -0.010768      -0.004953       0.015722              1.750510       2.347917       0.205432       0.025287       1.506169       0.055739       1.397444          -0.000000
           74              H       3.950400       1.831689      11.621088       0.128803       1.035180 0.75215533E+01  0.73015056E+02                                 1.719640                            1.628172      -1.005382       2.413549                    0.998039       3.441718       9.712615       0.477394       1.321674      -0.700308      -0.009683      -0.034108       0.003095       0.035591       0.007825      -0.000555      -0.007017      -0.016841       0.001231      -0.012097      -0.002439       0.014536              1.738251       1.517006       0.337501      -0.017796       2.155628      -0.004236       1.542120          -0.000001
           75              H       4.756282       5.221899      13.547078       0.109456       1.099986 0.77813343E+01  0.76674776E+02                                 1.819502                            1.672851      -1.231485       2.290358                    0.994393       3.786784      10.996309       0.460910       1.348626      -0.692294       0.000305       0.016124       0.030467       0.034472       0.006940      -0.005602      -0.000221      -0.030785       0.022207      -0.021605       0.008053       0.013551              1.894938       1.385483       0.036916       0.006821       1.740175       0.542378       2.559154           0.000001
           76              H       4.182157       2.995092      13.618587       0.108516       1.049749 0.73923764E+01  0.71107655E+02                                 1.704844                            1.589152      -0.786923       2.506103                    0.999593       3.397136       9.394095       0.497045       1.281086      -0.709198      -0.002508      -0.019367       0.034935       0.040023       0.005475      -0.004572      -0.004586      -0.017757       0.014401      -0.013423       0.000978       0.012446              1.757286       1.409771       0.141446      -0.206656       1.556289      -0.333331       2.305799           0.000000
           77              H       1.298365      18.372987       4.347778       0.090769       1.118622 0.80160708E+01  0.77829160E+02                                 1.710598                            1.603800      -0.776572       2.504410                    0.999545       3.312384       8.879832       0.524270       1.203290      -0.728308      -0.015180       0.044480      -0.002846       0.047085      -0.008693      -0.001125      -0.006562      -0.027847       0.012259      -0.018839       0.001669       0.017171              1.745180       1.418843      -0.275742      -0.016302       2.369519       0.049925       1.447177           0.000001
           78              H       5.024909      17.146170       7.915307       0.096252       1.288895 0.90469188E+01  0.91887633E+02                                 1.971193                            1.768336      -1.281487       2.266086                    0.994433       3.778841      10.875497       0.465254       1.296164      -0.704372       0.007991      -0.049113       0.007839       0.050373       0.006252       0.004821      -0.013808      -0.001579      -0.044945      -0.023074       0.006777       0.016297              2.078322       1.781381      -0.486224       0.025306       2.935484      -0.157999       1.518101           0.000001
           79              H       1.551190       1.821933       5.313950       0.090307       1.083862 0.77988829E+01  0.75868018E+02                                 1.725934                            1.619330      -0.887898       2.450278                    0.998722       3.465089       9.569841       0.499356       1.260868      -0.713531       0.026830       0.036580      -0.015316       0.047880       0.004656      -0.002289      -0.012305      -0.018242      -0.034153      -0.016271      -0.004519       0.020790              1.767656       1.947033       0.501602      -0.198317       1.890865      -0.211593       1.465068           0.000001
           80              H       1.474816      15.741306      12.998838       0.088308       1.193742 0.82130920E+01  0.82116137E+02                                 1.928810                            1.724346      -1.195369       2.296473                    0.995402       3.907423      11.469166       0.451243       1.357606      -0.690414      -0.013926       0.032750       0.031273       0.047376      -0.009116      -0.001125       0.003101      -0.027164      -0.021310      -0.012812      -0.007494       0.020305              2.031081       1.628120      -0.210529      -0.253570       1.874259       0.708170       2.590864          -0.000000
           81              H      12.487214       2.317050       5.299649       0.123853       1.013082 0.72730630E+01  0.68897328E+02                                 1.599271                            1.528072      -0.752256       2.526938                    0.999854       3.154445       8.344476       0.537056       1.203932      -0.728437      -0.012630       0.034469      -0.009019       0.037802      -0.000310      -0.002990      -0.008703      -0.002885      -0.047844      -0.018987       0.006807       0.012180              1.617840       1.450599      -0.272184       0.076670       2.014900      -0.223640       1.388020           0.000001
           82              H      11.762974      22.963185       6.578874       0.129467       1.033202 0.76991771E+01  0.76285316E+02                                 1.800487                            1.710004      -1.390526       2.230106                    0.992934       3.851383      11.518350       0.434039       1.424233      -0.677357      -0.023534      -0.025529       0.012114       0.036774       0.008474      -0.004765      -0.006218      -0.002279      -0.008294      -0.007399      -0.006258       0.013656              1.829104       2.027212       0.412817      -0.187138       1.954407      -0.209686       1.505692          -0.000000
           83              H      10.953142       0.653652       5.922576       0.111035       1.015871 0.72808322E+01  0.70315385E+02                                 1.711264                            1.610009      -0.985602       2.412273                    0.997736       3.558969      10.115816       0.475039       1.335079      -0.696462      -0.037218       0.009120       0.000081       0.038319      -0.010412       0.002027      -0.005016       0.006253      -0.023594      -0.010768      -0.004953       0.015722              1.750510       2.347917      -0.205432       0.025287       1.506169      -0.055739       1.397444          -0.000000
           84              H       2.633600      14.026689       4.269912       0.128803       1.035180 0.75215491E+01  0.73015007E+02                                 1.719640                            1.628172      -1.005381       2.413550                    0.998039       3.441717       9.712612       0.477394       1.321674      -0.700308       0.009683      -0.034108      -0.003095       0.035591      -0.007825      -0.000555       0.007017      -0.016841       0.001231      -0.012097      -0.002439       0.014536              1.738251       1.517005      -0.337501      -0.017796       2.155628       0.004236       1.542119          -0.000001
           85              H       1.827718      17.416899       2.343922       0.109456       1.099986 0.77813345E+01  0.76674775E+02                                 1.819501                            1.672851      -1.231485       2.290358                    0.994393       3.786784      10.996307       0.460910       1.348626      -0.692294      -0.000305       0.016125      -0.030467       0.034472      -0.006940      -0.005602       0.000221      -0.030785       0.022207      -0.021605       0.008053       0.013551              1.894937       1.385483      -0.036916       0.006821       1.740175      -0.542378       2.559153           0.000001
           86              H       2.401843      15.190092       2.272413       0.108516       1.049749 0.73923812E+01  0.71107708E+02                                 1.704844                            1.589152      -0.786923       2.506103                    0.999593       3.397137       9.394096       0.497045       1.281085      -0.709198       0.002508      -0.019367      -0.034935       0.040023      -0.005475      -0.004572       0.004586      -0.017757       0.014401      -0.013423       0.000978       0.012446              1.757286       1.409771      -0.141446      -0.206656       1.556289       0.333331       2.305799          -0.000000
           87              H       5.285635      18.212013      12.293278       0.090769       1.118622 0.80160734E+01  0.77829189E+02                                 1.710598                            1.603800      -0.776572       2.504410                    0.999545       3.312385       8.879834       0.524270       1.203290      -0.728308       0.015180      -0.044480      -0.002846       0.047085      -0.008693       0.001125       0.006562      -0.027847       0.012259      -0.018839       0.001669       0.017171              1.745180       1.418843      -0.275742       0.016302       2.369519      -0.049925       1.447177           0.000001
           88              H       1.559091      19.438830      -0.030193       0.096252       1.288895 0.90469198E+01  0.91887641E+02                                 1.971193                            1.768335      -1.281487       2.266086                    0.994433       3.778841      10.875495       0.465254       1.296163      -0.704372      -0.007991       0.049113       0.007840       0.050373       0.006252      -0.004821       0.013808      -0.001579      -0.044945      -0.023074       0.006777       0.016297              2.078321       1.781381      -0.486224      -0.025306       2.935483       0.157999       1.518101           0.000001
           89              H       5.032810      10.373067      13.259450       0.090307       1.083862 0.77988838E+01  0.75868031E+02                                 1.725934                            1.619331      -0.887898       2.450278                    0.998722       3.465089       9.569842       0.499356       1.260869      -0.713531      -0.026830      -0.036580      -0.015316       0.047880       0.004656       0.002289       0.012305      -0.018242      -0.034153      -0.016271      -0.004519       0.020790              1.767656       1.947034       0.501602       0.198317       1.890865       0.211593       1.465068           0.000001
           90              H       5.109184      20.843694       5.053338       0.088308       1.193742 0.82130926E+01  0.82116141E+02                                 1.928810                            1.724346      -1.195369       2.296473                    0.995402       3.907423      11.469164       0.451243       1.357605      -0.690414       0.013926      -0.032750       0.031273       0.047376      -0.009116       0.001125      -0.003101      -0.027164      -0.021310      -0.012812      -0.007494       0.020305              2.031081       1.628120      -0.210529       0.253570       1.874259      -0.708170       2.590864          -0.000000
           91              H       7.264786       9.877950      13.245149       0.123853       1.013082 0.72730632E+01  0.68897332E+02                                 1.599271                            1.528073      -0.752256       2.526938                    0.999854       3.154445       8.344477       0.537055       1.203932      -0.728437       0.012630      -0.034469      -0.009019       0.037802      -0.000310       0.002990       0.008703      -0.002885      -0.047844      -0.018987       0.006807       0.012180              1.617840       1.450599      -0.272184      -0.076670       2.014900       0.223640       1.388020           0.000001
           92              H       7.989026      13.621815      14.524374       0.129467       1.033202 0.76991771E+01  0.76285316E+02                                 1.800487                            1.710004      -1.390526       2.230106                    0.992934       3.851383      11.518350       0.434039       1.424233      -0.677357       0.023534       0.025529       0.012114       0.036774       0.008474       0.004765       0.006218      -0.002279      -0.008294      -0.007399      -0.006258       0.013656              1.829104       2.027212       0.412817       0.187138       1.954407       0.209686       1.505692          -0.000000
           93              H       8.798858      11.541348      13.868076       0.111035       1.015871 0.72808322E+01  0.70315385E+02                                 1.711264                            1.610009      -0.985602       2.412273                    0.997736       3.558969      10.115816       0.475039       1.335079      -0.696462       0.037218      -0.009120       0.000081       0.038319      -0.010412      -0.002027       0.005016       0.006253      -0.023594      -0.010768      -0.004953       0.015722              1.750510       2.347917      -0.205432      -0.025287       1.506169       0.055739       1.397444          -0.000000
           94              H       3.950400      22.558311      12.215412       0.128803       1.035180 0.75215491E+01  0.73015007E+02                                 1.719640                            1.628172      -1.005381       2.413550                    0.998039       3.441717       9.712612       0.477394       1.321674      -0.700308      -0.009683       0.034108      -0.003095       0.035591      -0.007825       0.000555      -0.007017      -0.016841       0.001231      -0.012097      -0.002439       0.014536              1.738251       1.517005      -0.337501       0.017796       2.155628      -0.004236       1.542119          -0.000001
           95              H       4.756282      19.168101      10.289423       0.109456       1.099986 0.77813334E+01  0.76674762E+02                                 1.819501                            1.672850      -1.231485       2.290358                    0.994393       3.786785      10.996310       0.460910       1.348626      -0.692294       0.000305      -0.016124      -0.030467       0.034472      -0.006940       0.005602      -0.000221      -0.030785       0.022207      -0.021605       0.008053       0.013551              1.894937       1.385483      -0.036916      -0.006821       1.740175       0.542378       2.559152           0.000001
           96              H       4.182157      21.394908      10.217913       0.108516       1.049749 0.73923764E+01  0.71107655E+02                                 1.704844                            1.589152      -0.786923       2.506103                    0.999593       3.397136       9.394095       0.497045       1.281086      -0.709198      -0.002508       0.019367      -0.034935       0.040023      -0.005475       0.004572      -0.004586      -0.017757       0.014401      -0.013423       0.000978       0.012446              1.757286       1.409771      -0.141446       0.206656       1.556289      -0.333331       2.305799          -0.000000
           97              C      11.586523      17.487630      12.278976       0.095725      25.036887 0.32006713E+03  0.69826718E+04                                 7.462482                            5.998331       0.371618       2.138977                    0.999806      25.630828      71.397619       0.666001       0.421552      -1.059047       0.001645      -0.038197       0.038483       0.054246      -0.004243      -0.010831      -0.011630       0.004380      -0.126284      -0.046121       0.020063       0.026058              8.123681       4.507970       1.232372       0.406724       8.819304      -0.481460      11.043769           0.000002
           98              C       9.466475      19.809314      15.404735       0.197390      37.150978 0.37257386E+03  0.84880598E+04                                10.090731                            6.658329      -0.177124       1.957678                    0.999557      26.457188      76.640703       0.602505       0.446220      -1.038527      -0.016497      -0.043971      -0.006126       0.047362       0.016064       0.001982       0.006905      -0.045130       0.087884      -0.042347       0.010332       0.032014             13.207040      19.354820       7.123017      -2.571851      14.048108      -2.330764       6.218194           0.000001
           99              C      11.140128      14.629610       2.335977       0.212134      35.194244 0.35017192E+03  0.78552334E+04                                 9.718763                            6.432459      -0.194229       1.954609                    0.999623      26.016998      74.793041       0.616204       0.443102      -1.040315       0.016727       0.014792       0.036963       0.043184      -0.025030      -0.005393      -0.009709       0.071972      -0.010455      -0.044950      -0.000733       0.045683             12.600994       5.693279       1.430868       1.266725       8.138172      -0.563336      23.971531           0.000002
          100              C      11.032150      14.538147       0.889896       0.245825      36.821672 0.34396190E+03  0.76777224E+04                                10.052363                            6.389616      -0.077720       1.996382                    0.999312      25.541887      73.127961       0.616472       0.445113      -1.039648       0.009564       0.023887      -0.052208       0.058205      -0.011793       0.001083       0.005050       0.059108      -0.069385      -0.027052      -0.016332       0.043384             13.558398       5.750615       1.330477       0.576102       9.149119      -3.006138      25.775461           0.000000
          101              C      10.993963      14.872534      14.707121       0.217349      36.334579 0.36324814E+03  0.82251351E+04                                10.034912                            6.595758      -0.116691       1.980052                    0.999657      26.089678      75.399649       0.602295       0.449115      -1.036621       0.009816       0.012063       0.052532       0.054786      -0.013773       0.000586      -0.000620       0.058012       0.008271      -0.033495       0.002745       0.030749             13.368815       6.011701       1.943924      -1.301376      11.392987      -6.552672      22.701756          -0.000002
          102              C      11.104574      15.555942      13.399291       0.180070      34.162989 0.37443303E+03  0.85106588E+04                                 9.497829                            6.667601      -0.117903       1.989916                    0.999357      25.800727      73.788630       0.605230       0.445242      -1.042806       0.016148       0.042844      -0.017459       0.049002      -0.013411      -0.006698      -0.002405       0.026289      -0.051659      -0.020124      -0.007881       0.028005             11.810710       5.694815       1.826327      -0.282787      10.549528      -3.272146      19.187787          -0.000001
          103              C       8.372214      18.036405      15.719377       0.137018      25.770317 0.31452562E+03  0.68726133E+04                                 7.736203                            5.986595       0.187607       2.071494                    0.999682      26.157832      74.352953       0.656002       0.427302      -1.049211       0.036416       0.032423      -0.028511       0.056483       0.006699       0.000625      -0.005772      -0.043028       0.099742      -0.039187       0.004804       0.034384              8.811605      10.334327       2.202286      -0.457160      11.643082      -0.991534       4.457405           0.000001
          104              C      12.610994      23.419278      14.247871       0.168107      33.870909 0.39782757E+03  0.91914842E+04                                 9.450957                            6.880603      -0.233424       1.945591                    0.999358      26.464109      76.607157       0.594054       0.446261      -1.040960      -0.011627       0.043837      -0.016020       0.048099      -0.008193      -0.000541       0.010822      -0.013797       0.034001      -0.017074      -0.001943       0.019017             11.446204      12.266807       3.670382      -0.389085      15.978249      -3.278421       6.093555           0.000000
          105              C      10.646328      20.642233      15.147301       0.232217      37.327570 0.35683879E+03  0.80424884E+04                                10.128174                            6.505879      -0.115608       1.978667                    0.999506      26.005503      74.931840       0.610965       0.444807      -1.039334       0.023138       0.048190      -0.024628       0.058858       0.002111       0.004857       0.015273       0.001010       0.085948      -0.019714      -0.014344       0.034058             13.501460      17.252678       7.846739      -2.739985      17.006240      -3.218688       6.245463           0.000000
          106              C      12.028968      22.118803      14.646735       0.212044      35.445758 0.36914133E+03  0.83900504E+04                                 9.824844                            6.613361      -0.285894       1.919889                    0.999532      26.420210      76.432343       0.606528       0.444307      -1.039690      -0.051558      -0.023687       0.006753       0.057140       0.022175       0.011638       0.006302       0.003407       0.073315      -0.034654       0.002595       0.032058             12.853041      11.351167       5.889275      -1.678194      21.042628      -3.970734       6.165329           0.000001
          107              C      12.217270       1.163403      13.521652       0.091442      24.442448 0.33902686E+03  0.75261285E+04                                 7.421256                            6.246651       0.198510       2.078315                    0.999716      26.270992      74.550568       0.639259       0.431610      -1.049654      -0.004212      -0.050975       0.016015       0.053597      -0.024665       0.003711       0.001627      -0.049590       0.086287      -0.049564       0.020591       0.028973              7.874408       9.539509       0.192191       0.368241       9.137678      -1.717250       4.946036           0.000002
          108              C      11.465378      15.233994       4.308050       0.134879      25.996639 0.32685338E+03  0.72276090E+04                                 7.889735                            6.166357      -0.002770       2.010338                    0.998938      26.585963      76.596385       0.634934       0.436250      -1.041384       0.001273      -0.004514      -0.043975       0.044224      -0.012250      -0.000881       0.042486       0.053812      -0.077437      -0.063334       0.018586       0.044748              8.856469       5.319904       1.974044       1.241687       8.289831       2.357190      12.959672           0.000001
          109              C       0.389773       1.473156      13.502583      -0.137212      27.522121 0.41974621E+03  0.97659794E+04                                 7.867272                            6.831255       0.419381       2.120411                    0.999737      28.527458      81.151781       0.631439       0.416913      -1.065625       0.013367      -0.012111       0.009943       0.020597       0.004577       0.007558      -0.008016      -0.022268      -0.029317      -0.018211      -0.000339       0.018550              8.178024      10.069910       0.521536       0.428445       9.167465      -1.616580       5.296697           0.000003
          110              C       0.821683      23.636349      14.262173      -0.158822      31.869922 0.46921080E+03  0.11336148E+05                                 8.971854                            7.407187      -0.274148       1.893449                    0.997412      30.453711      91.162786       0.578148       0.438500      -1.041958       0.007069       0.016256       0.002660       0.017925      -0.013377       0.005512       0.008303      -0.018910       0.068436      -0.029264       0.003877       0.025387              9.769021      12.484034       1.831126       0.174484      11.078544      -1.985768       5.744485          -0.000001
          111              C       1.300998       0.482922      13.876021      -0.027974      27.721437 0.41374920E+03  0.96623621E+04                                 8.156934                            6.948770       0.036133       2.007471                    0.999146      28.332753      82.702398       0.599308       0.437633      -1.045103      -0.023946      -0.002505       0.008330       0.025477       0.008500      -0.003024       0.007159      -0.003102       0.055982      -0.019252      -0.001247       0.020500              8.645715      10.334200       0.710376       0.264879      10.068589      -1.973525       5.534357           0.000000
          112              C      10.809611      14.914485      12.215412      -0.162866      32.126857 0.42827314E+03  0.10043328E+05                                 8.804495                            6.916828       0.177759       2.038133                    0.999667      29.177733      84.113323       0.623483       0.418914      -1.061306       0.013903       0.006029      -0.016895       0.022695      -0.002074      -0.012483       0.008265      -0.000616      -0.078076      -0.030930       0.011101       0.019829              9.875777       5.591574       1.743028       0.456952       8.918490      -0.891267      15.117267          -0.000001
          113              C      11.292877      16.916904      11.071260      -0.127538      30.429084 0.42964661E+03  0.10134805E+05                                 8.670889                            7.075052      -0.104150       1.953800                    0.998097      29.360153      86.303822       0.594324       0.436897      -1.044906       0.005220      -0.024799       0.002274       0.025444      -0.000850      -0.000073      -0.007507      -0.023675       0.025960      -0.016200       0.000581       0.015619              9.371044       5.139401       1.341022       0.796489       9.575418      -0.713970      13.398312           0.000002
          114              C      10.930757      15.609600      11.031532      -0.019470      27.229094 0.37087652E+03  0.83988033E+04                                 7.936816                            6.473507       0.251287       2.082059                    0.999790      27.261748      77.493629       0.638318       0.423722      -1.057176       0.023517       0.000457       0.016322       0.028630      -0.008711      -0.001516       0.008945       0.021913      -0.015798      -0.017013      -0.000547       0.017559              8.623788       4.953366       1.544247       0.398577       8.776107      -0.926256      12.141892           0.000001
          115              C       8.165477      19.097370       4.333476       0.095725      25.036887 0.32006713E+03  0.69826719E+04                                 7.462482                            5.998331       0.371618       2.138977                    0.999806      25.630828      71.397621       0.666000       0.421552      -1.059047      -0.001645       0.038197       0.038483       0.054246      -0.004243       0.010831       0.011630       0.004380      -0.126284      -0.046121       0.020063       0.026058              8.123681       4.507970       1.232373      -0.406724       8.819305       0.481460      11.043768           0.000002
          116              C      10.285525      16.775686       7.459235       0.197390      37.150987 0.37257388E+03  0.84880606E+04                                10.090733                            6.658330      -0.177124       1.957678                    0.999557      26.457189      76.640709       0.602505       0.446220      -1.038527       0.016497       0.043971      -0.006126       0.047362       0.016064      -0.001982      -0.006905      -0.045130       0.087884      -0.042347       0.010332       0.032014             13.207044      19.354825       7.123021       2.571852      14.048112       2.330765       6.218195           0.000001
          117              C       8.611872      21.955390      10.281477       0.212134      35.194224 0.35017174E+03  0.78552286E+04                                 9.718759                            6.432457      -0.194229       1.954609                    0.999623      26.016997      74.793037       0.616204       0.443102      -1.040315      -0.016727      -0.014792       0.036963       0.043184      -0.025030       0.005393       0.009709       0.071972      -0.010455      -0.044950      -0.000733       0.045682             12.600988       5.693278       1.430868      -1.266724       8.138171       0.563336      23.971514           0.000002
          118              C       8.719850      22.046853       8.835396       0.245825      36.821670 0.34396190E+03  0.76777224E+04                                10.052363                            6.389616      -0.077720       1.996381                    0.999312      25.541887      73.127962       0.616472       0.445113      -1.039648      -0.009564      -0.023887      -0.052208       0.058205      -0.011793      -0.001083      -0.005050       0.059108      -0.069385      -0.027052      -0.016332       0.043384             13.558398       5.750614       1.330477      -0.576102       9.149118       3.006136      25.775460           0.000001
          119              C       8.758037      21.712466       6.761621       0.217349      36.334585 0.36324820E+03  0.82251368E+04                                10.034913                            6.595758      -0.116691       1.980052                    0.999657      26.089681      75.399660       0.602295       0.449115      -1.036621      -0.009816      -0.012063       0.052532       0.054786      -0.013773      -0.000586       0.000620       0.058012       0.008271      -0.033495       0.002745       0.030749             13.368816       6.011702       1.943924       1.301376      11.392987       6.552673      22.701759          -0.000002
          120              C       8.647426      21.029058       5.453791       0.180070      34.162988 0.37443301E+03  0.85106581E+04                                 9.497829                            6.667601      -0.117903       1.989916                    0.999357      25.800726      73.788628       0.605230       0.445242      -1.042806      -0.016148      -0.042844      -0.017459       0.049002      -0.013411       0.006698       0.002405       0.026289      -0.051659      -0.020124      -0.007881       0.028005             11.810710       5.694815       1.826327       0.282787      10.549528       3.272146      19.187788          -0.000000
          121              C      11.379786      18.548595       7.773877       0.137018      25.770317 0.31452562E+03  0.68726135E+04                                 7.736203                            5.986595       0.187607       2.071494                    0.999682      26.157832      74.352953       0.656002       0.427302      -1.049211      -0.036416      -0.032423      -0.028511       0.056483       0.006699      -0.000625       0.005772      -0.043028       0.099742      -0.039187       0.004804       0.034384              8.811605      10.334328       2.202286       0.457160      11.643083       0.991534       4.457405           0.000001
          122              C       7.141006      13.165722       6.302371       0.168107      33.870911 0.39782759E+03  0.91914848E+04                                 9.450957                            6.880603      -0.233424       1.945591                    0.999358      26.464110      76.607160       0.594054       0.446261      -1.040960       0.011627      -0.043837      -0.016020       0.048099      -0.008193       0.000541      -0.010822      -0.013797       0.034001      -0.017074      -0.001943       0.019017             11.446204      12.266808       3.670382       0.389085      15.978250       3.278421       6.093555           0.000000
          123              C       9.105672      15.942767       7.201801       0.232217      37.327571 0.35683874E+03  0.80424868E+04                                10.128174                            6.505878      -0.115608       1.978667                    0.999506      26.005505      74.931846       0.610965       0.444807      -1.039334      -0.023138      -0.048190      -0.024628       0.058858       0.002111      -0.004857      -0.015273       0.001009       0.085948      -0.019714      -0.014344       0.034058             13.501461      17.252683       7.846742       2.739986      17.006236       3.218687       6.245463           0.000000
          124              C       7.723032      14.466197       6.701235       0.212044      35.445764 0.36914138E+03  0.83900517E+04                                 9.824845                            6.613362      -0.285894       1.919889                    0.999532      26.420212      76.432349       0.606528       0.444307      -1.039690       0.051558       0.023687       0.006753       0.057140       0.022174      -0.011637      -0.006302       0.003407       0.073314      -0.034654       0.002595       0.032058             12.853042      11.351167       5.889277       1.678194      21.042631       3.970735       6.165329           0.000001
          125              C       7.534730      11.031597       5.576152       0.091442      24.442447 0.33902684E+03  0.75261280E+04                                 7.421256                            6.246651       0.198510       2.078315                    0.999716      26.270991      74.550565       0.639259       0.431610      -1.049654       0.004212       0.050975       0.016015       0.053597      -0.024665      -0.003711      -0.001627      -0.049590       0.086287      -0.049564       0.020591       0.028973              7.874408       9.539509       0.192190      -0.368241       9.137678       1.717250       4.946036           0.000001
          126              C       8.286622      21.351006      12.253550       0.134879      25.996650 0.32685361E+03  0.72276152E+04                                 7.889737                            6.166359      -0.002770       2.010338                    0.998938      26.585963      76.596383       0.634934       0.436250      -1.041384      -0.001273       0.004514      -0.043975       0.044224      -0.012250       0.000881      -0.042486       0.053811      -0.077437      -0.063334       0.018586       0.044748              8.856471       5.319906       1.974045      -1.241688       8.289833      -2.357192      12.959675           0.000001
          127              C       6.194227      10.721844       5.557083      -0.137212      27.522119 0.41974615E+03  0.97659778E+04                                 7.867272                            6.831254       0.419382       2.120412                    0.999737      28.527456      81.151771       0.631439       0.416913      -1.065625      -0.013367       0.012111       0.009943       0.020597       0.004577      -0.007558       0.008016      -0.022268      -0.029317      -0.018211      -0.000339       0.018550              8.178023      10.069909       0.521536      -0.428445       9.167464       1.616580       5.296697           0.000003
          128              C       5.762317      12.948651       6.316673      -0.158822      31.869925 0.46921086E+03  0.11336149E+05                                 8.971854                            7.407188      -0.274148       1.893449                    0.997412      30.453713      91.162791       0.578148       0.438500      -1.041958      -0.007069      -0.016256       0.002660       0.017925      -0.013377      -0.005512      -0.008303      -0.018910       0.068436      -0.029264       0.003877       0.025387              9.769021      12.484034       1.831126      -0.174484      11.078544       1.985768       5.744485          -0.000001
          129              C       5.283002      11.712078       5.930521      -0.027974      27.721437 0.41374921E+03  0.96623621E+04                                 8.156933                            6.948770       0.036134       2.007472                    0.999146      28.332752      82.702393       0.599308       0.437633      -1.045103       0.023946       0.002505       0.008330       0.025477       0.008500       0.003024      -0.007159      -0.003102       0.055982      -0.019252      -0.001247       0.020500              8.645715      10.334200       0.710376      -0.264879      10.068588       1.973525       5.534356           0.000000
          130              C       8.942389      21.670515       4.269912      -0.162866      32.126857 0.42827312E+03  0.10043328E+05                                 8.804495                            6.916828       0.177759       2.038133                    0.999667      29.177733      84.113324       0.623483       0.418914      -1.061306      -0.013903      -0.006029      -0.016895       0.022695      -0.002074       0.012483      -0.008265      -0.000616      -0.078076      -0.030930       0.011101       0.019829              9.875777       5.591574       1.743028      -0.456952       8.918490       0.891267      15.117267          -0.000001
          131              C       8.459123      19.668096       3.125760      -0.127538      30.429103 0.42964695E+03  0.10134815E+05                                 8.670893                            7.075055      -0.104150       1.953800                    0.998097      29.360153      86.303825       0.594323       0.436897      -1.044906      -0.005220       0.024799       0.002274       0.025444      -0.000850       0.000073       0.007507      -0.023675       0.025960      -0.016200       0.000581       0.015619              9.371048       5.139403       1.341022      -0.796490       9.575420       0.713970      13.398322           0.000002
          132              C       8.821243      20.975400       3.086032      -0.019470      27.229092 0.37087651E+03  0.83988031E+04                                 7.936816                            6.473508       0.251287       2.082059                    0.999790      27.261748      77.493633       0.638317       0.423722      -1.057176      -0.023517      -0.000458       0.016322       0.028630      -0.008711       0.001516      -0.008945       0.021913      -0.015798      -0.017013      -0.000547       0.017559              8.623788       4.953366       1.544246      -0.398577       8.776107       0.926257      12.141893           0.000001
          133              C      11.586523       6.902370      11.557524       0.095724      25.036890 0.32006716E+03  0.69826725E+04                                 7.462483                            5.998331       0.371618       2.138977                    0.999806      25.630829      71.397626       0.666000       0.421552      -1.059047       0.001645       0.038197      -0.038483       0.054246       0.004243       0.010831      -0.011630       0.004380      -0.126284      -0.046121       0.020063       0.026058              8.123683       4.507971      -1.232373      -0.406724       8.819306      -0.481461      11.043771           0.000002
          134              C       9.466475       4.580686       8.431765       0.197390      37.150984 0.37257386E+03  0.84880600E+04                                10.090732                            6.658330      -0.177124       1.957678                    0.999557      26.457188      76.640706       0.602505       0.446220      -1.038527      -0.016497       0.043971       0.006126       0.047362      -0.016064      -0.001982       0.006905      -0.045130       0.087884      -0.042347       0.010333       0.032014             13.207043      19.354825      -7.123021       2.571852      14.048111      -2.330765       6.218195           0.000001
          135              C      11.140128       9.760390       5.609523       0.212134      35.194220 0.35017171E+03  0.78552278E+04                                 9.718758                            6.432457      -0.194229       1.954609                    0.999623      26.016996      74.793032       0.616204       0.443102      -1.040315       0.016727      -0.014792      -0.036963       0.043184       0.025030       0.005393      -0.009709       0.071972      -0.010456      -0.044950      -0.000733       0.045683             12.600987       5.693277      -1.430868      -1.266723       8.138171      -0.563337      23.971512           0.000002
          136              C      11.032150       9.851853       7.055604       0.245825      36.821667 0.34396190E+03  0.76777225E+04                                10.052363                            6.389616      -0.077720       1.996381                    0.999312      25.541887      73.127966       0.616472       0.445113      -1.039648       0.009564      -0.023887       0.052208       0.058205       0.011793      -0.001083       0.005050       0.059108      -0.069385      -0.027052      -0.016332       0.043384             13.558398       5.750615      -1.330478      -0.576102       9.149119      -3.006136      25.775458           0.000000
          137              C      10.993963       9.517466       9.129380       0.217349      36.334612 0.36324831E+03  0.82251398E+04                                10.034917                            6.595759      -0.116691       1.980052                    0.999657      26.089680      75.399657       0.602295       0.449115      -1.036621       0.009816      -0.012063      -0.052532       0.054786       0.013773      -0.000586      -0.000620       0.058012       0.008271      -0.033495       0.002745       0.030749             13.368824       6.011704      -1.943925       1.301379      11.392993      -6.552685      22.701775          -0.000002
          138              C      11.104574       8.834058      10.437209       0.180070      34.162988 0.37443283E+03  0.85106531E+04                                 9.497829                            6.667599      -0.117904       1.989916                    0.999357      25.800726      73.788627       0.605231       0.445242      -1.042806       0.016148      -0.042844       0.017459       0.049002       0.013411       0.006698      -0.002405       0.026289      -0.051659      -0.020124      -0.007881       0.028005             11.810711       5.694814      -1.826328       0.282789      10.549529      -3.272151      19.187788          -0.000000
          139              C       8.372214       6.353595       8.117123       0.137018      25.770320 0.31452568E+03  0.68726149E+04                                 7.736203                            5.986595       0.187607       2.071494                    0.999682      26.157834      74.352959       0.656002       0.427302      -1.049211       0.036416      -0.032423       0.028511       0.056483      -0.006699      -0.000625      -0.005772      -0.043028       0.099742      -0.039187       0.004804       0.034384              8.811605      10.334329      -2.202286       0.457160      11.643082      -0.991534       4.457406           0.000001
          140              C      12.610994       0.970722       9.588629       0.168107      33.870913 0.39782756E+03  0.91914840E+04                                 9.450958                            6.880603      -0.233424       1.945591                    0.999358      26.464109      76.607157       0.594054       0.446261      -1.040960      -0.011627      -0.043837       0.016020       0.048099       0.008193       0.000541       0.010822      -0.013797       0.034001      -0.017074      -0.001943       0.019017             11.446205      12.266808      -3.670384       0.389087      15.978253      -3.278422       6.093555           0.000000
          141              C      10.646328       3.747767       8.689199       0.232217      37.327557 0.35683855E+03  0.80424817E+04                                10.128172                            6.505877      -0.115608       1.978667                    0.999506      26.005504      74.931845       0.610965       0.444807      -1.039334       0.023138      -0.048190       0.024628       0.058858      -0.002111      -0.004857       0.015273       0.001009       0.085948      -0.019714      -0.014344       0.034058             13.501457      17.252673      -7.846738       2.739985      17.006237      -3.218688       6.245462           0.000000
          142              C      12.028968       2.271197       9.189765       0.212044      35.445778 0.36914144E+03  0.83900535E+04                                 9.824847                            6.613362      -0.285894       1.919889                    0.999532      26.420212      76.432348       0.606528       0.444307      -1.039690      -0.051558       0.023687      -0.006753       0.057140      -0.022174      -0.011638       0.006301       0.003407       0.073314      -0.034654       0.002595       0.032058             12.853047      11.351171      -5.889283       1.678196      21.042640      -3.970737       6.165331           0.000001
          143              C      12.217270      23.226597      10.314848       0.091442      24.442450 0.33902692E+03  0.75261304E+04                                 7.421257                            6.246652       0.198510       2.078314                    0.999716      26.270994      74.550579       0.639259       0.431610      -1.049654      -0.004212       0.050975      -0.016015       0.053597       0.024665      -0.003711       0.001627      -0.049590       0.086287      -0.049564       0.020591       0.028973              7.874409       9.539510      -0.192191      -0.368241       9.137679      -1.717250       4.946037           0.000001
          144              C      11.465378       9.156006       3.637450       0.134879      25.996647 0.32685357E+03  0.72276140E+04                                 7.889737                            6.166359      -0.002770       2.010338                    0.998938      26.585961      76.596376       0.634934       0.436250      -1.041384       0.001273       0.004514       0.043975       0.044224       0.012250       0.000881       0.042486       0.053812      -0.077437      -0.063334       0.018586       0.044748              8.856471       5.319905      -1.974044      -1.241688       8.289832       2.357192      12.959674           0.000001
          145              C       0.389773      22.916844      10.333917      -0.137212      27.522125 0.41974627E+03  0.97659811E+04                                 7.867273                            6.831255       0.419381       2.120411                    0.999737      28.527457      81.151777       0.631439       0.416913      -1.065625       0.013367       0.012111      -0.009943       0.020597      -0.004577      -0.007558      -0.008016      -0.022268      -0.029317      -0.018211      -0.000339       0.018550              8.178025      10.069910      -0.521536      -0.428444       9.167466      -1.616582       5.296699           0.000003
          146              C       0.821683       0.753651       9.574328      -0.158822      31.869929 0.46921086E+03  0.11336149E+05                                 8.971854                            7.407187      -0.274148       1.893449                    0.997412      30.453712      91.162787       0.578148       0.438500      -1.041958       0.007069      -0.016256      -0.002660       0.017925       0.013377      -0.005512       0.008303      -0.018910       0.068436      -0.029264       0.003877       0.025387              9.769022      12.484034      -1.831128      -0.174483      11.078547      -1.985769       5.744485          -0.000001
          147              C       1.300998      23.907078       9.960479      -0.027974      27.721430 0.41374901E+03  0.96623566E+04                                 8.156932                            6.948768       0.036134       2.007472                    0.999146      28.332749      82.702383       0.599308       0.437633      -1.045103      -0.023946       0.002505      -0.008330       0.025477      -0.008500       0.003024       0.007159      -0.003102       0.055982      -0.019252      -0.001247       0.020500              8.645714      10.334199      -0.710378      -0.264880      10.068588      -1.973523       5.534355           0.000001
          148              C      10.809611       9.475515      11.621088      -0.162867      32.126866 0.42827325E+03  0.10043331E+05                                 8.804497                            6.916829       0.177759       2.038133                    0.999667      29.177736      84.113337       0.623483       0.418914      -1.061306       0.013903      -0.006029       0.016895       0.022695       0.002074       0.012483       0.008265      -0.000616      -0.078076      -0.030930       0.011101       0.019829              9.875781       5.591575      -1.743027      -0.456953       8.918490      -0.891268      15.117277          -0.000001
          149              C      11.292877       7.473096      12.765240      -0.127538      30.429104 0.42964695E+03  0.10134815E+05                                 8.670893                            7.075054      -0.104150       1.953800                    0.998097      29.360153      86.303824       0.594323       0.436897      -1.044906       0.005220       0.024799      -0.002274       0.025444       0.000850       0.000073      -0.007507      -0.023675       0.025960      -0.016200       0.000581       0.015619              9.371049       5.139403      -1.341022      -0.796489       9.575420      -0.713971      13.398323           0.000002
          150              C      10.930757       8.780400      12.804968      -0.019470      27.229092 0.37087649E+03  0.83988026E+04                                 7.936816                            6.473507       0.251287       2.082059                    0.999790      27.261748      77.493630       0.638318       0.423722      -1.057176       0.023517      -0.000457      -0.016322       0.028630       0.008711       0.001516       0.008945       0.021913      -0.015798      -0.017013      -0.000547       0.017559              8.623788       4.953366      -1.544246      -0.398577       8.776106      -0.926257      12.141894           0.000001
          151              C       8.165477       5.292630       3.612024       0.095725      25.036884 0.32006710E+03  0.69826710E+04                                 7.462481                            5.998330       0.371619       2.138977                    0.999806      25.630826      71.397611       0.666001       0.421552      -1.059047      -0.001645      -0.038197      -0.038483       0.054246       0.004243      -0.010831       0.011630       0.004380      -0.126284      -0.046121       0.020063       0.026058              8.123680       4.507970      -1.232372       0.406724       8.819303       0.481460      11.043768           0.000002
          152              C      10.285525       7.614314       0.486265       0.197390      37.150986 0.37257389E+03  0.84880608E+04                                10.090732                            6.658330      -0.177124       1.957678                    0.999557      26.457189      76.640708       0.602505       0.446220      -1.038527       0.016497      -0.043971       0.006126       0.047362      -0.016064       0.001982      -0.006905      -0.045130       0.087884      -0.042347       0.010332       0.032014             13.207044      19.354824      -7.123021      -2.571852      14.048111       2.330765       6.218195           0.000001
          153              C       8.611872       2.434610      13.555023       0.212134      35.194222 0.35017172E+03  0.78552279E+04                                 9.718759                            6.432457      -0.194229       1.954609                    0.999623      26.016996      74.793034       0.616204       0.443102      -1.040315      -0.016727       0.014792      -0.036963       0.043184       0.025030      -0.005393       0.009709       0.071972      -0.010455      -0.044950      -0.000733       0.045682             12.600987       5.693277      -1.430868       1.266724       8.138171       0.563336      23.971513           0.000002
          154              C       8.719850       2.343147      15.001104       0.245825      36.821669 0.34396188E+03  0.76777219E+04                                10.052363                            6.389616      -0.077720       1.996382                    0.999312      25.541886      73.127961       0.616472       0.445113      -1.039648      -0.009564       0.023887       0.052208       0.058205       0.011793       0.001083      -0.005050       0.059108      -0.069385      -0.027052      -0.016332       0.043384             13.558398       5.750615      -1.330477       0.576102       9.149118       3.006136      25.775461           0.000001
          155              C       8.758037       2.677534       1.183879       0.217349      36.334585 0.36324821E+03  0.82251369E+04                                10.034913                            6.595758      -0.116691       1.980052                    0.999657      26.089681      75.399660       0.602295       0.449115      -1.036621      -0.009816       0.012063      -0.052532       0.054786       0.013773       0.000586       0.000620       0.058012       0.008271      -0.033495       0.002745       0.030749             13.368816       6.011702      -1.943924      -1.301376      11.392987       6.552673      22.701759          -0.000002
          156              C       8.647426       3.360942       2.491709       0.180070      34.162987 0.37443300E+03  0.85106579E+04                                 9.497829                            6.667601      -0.117904       1.989916                    0.999357      25.800726      73.788629       0.605230       0.445242      -1.042806      -0.016148       0.042844       0.017459       0.049002       0.013411      -0.006698       0.002405       0.026289      -0.051659      -0.020124      -0.007881       0.028005             11.810710       5.694815      -1.826327      -0.282787      10.549528       3.272146      19.187788          -0.000000
          157              C      11.379786       5.841405       0.171623       0.137018      25.770322 0.31452571E+03  0.68726158E+04                                 7.736203                            5.986595       0.187607       2.071494                    0.999682      26.157835      74.352960       0.656002       0.427302      -1.049211      -0.036416       0.032423       0.028511       0.056483      -0.006699       0.000625       0.005772      -0.043028       0.099742      -0.039187       0.004804       0.034384              8.811605      10.334329      -2.202286      -0.457160      11.643082       0.991534       4.457406           0.000001
          158              C       7.141006      11.224278       1.643129       0.168107      33.870912 0.39782756E+03  0.91914841E+04                                 9.450958                            6.880603      -0.233424       1.945591                    0.999358      26.464109      76.607156       0.594054       0.446261      -1.040960       0.011627       0.043837       0.016020       0.048099       0.008193      -0.000541      -0.010822      -0.013797       0.034001      -0.017074      -0.001943       0.019017             11.446205      12.266807      -3.670382      -0.389085      15.978252       3.278421       6.093555           0.000000
          159              C       9.105672       8.447233       0.743699       0.232217      37.327557 0.35683855E+03  0.80424817E+04                                10.128171                            6.505877      -0.115608       1.978667                    0.999506      26.005504      74.931842       0.610965       0.444807      -1.039334      -0.023138       0.048190       0.024628       0.058858      -0.002111       0.004857      -0.015273       0.001010       0.085948      -0.019714      -0.014344       0.034058             13.501456      17.252672      -7.846737      -2.739985      17.006236       3.218688       6.245461           0.000000
          160              C       7.723032       9.923803       1.244265       0.212044      35.445776 0.36914144E+03  0.83900535E+04                                 9.824847                            6.613362      -0.285894       1.919889                    0.999532      26.420212      76.432348       0.606528       0.444307      -1.039690       0.051558      -0.023687      -0.006753       0.057140      -0.022175       0.011637      -0.006302       0.003406       0.073314      -0.034654       0.002595       0.032058             12.853046      11.351170      -5.889283      -1.678195      21.042639       3.970736       6.165331           0.000001
          161              C       7.534730      13.358403       2.369348       0.091442      24.442454 0.33902698E+03  0.75261320E+04                                 7.421258                            6.246653       0.198510       2.078314                    0.999716      26.270997      74.550590       0.639259       0.431610      -1.049654       0.004212      -0.050975      -0.016015       0.053597       0.024665       0.003711      -0.001627      -0.049590       0.086287      -0.049564       0.020591       0.028973              7.874409       9.539511      -0.192191       0.368241       9.137680       1.717250       4.946037           0.000001
          162              C       8.286622       3.038994      11.582950       0.134879      25.996651 0.32685362E+03  0.72276153E+04                                 7.889737                            6.166359      -0.002770       2.010338                    0.998938      26.585963      76.596382       0.634934       0.436250      -1.041384      -0.001273      -0.004514       0.043975       0.044224       0.012250      -0.000881      -0.042486       0.053812      -0.077437      -0.063334       0.018586       0.044748              8.856471       5.319905      -1.974045       1.241688       8.289833      -2.357192      12.959675           0.000001
          163              C       6.194227      13.668156       2.388417      -0.137212      27.522125 0.41974627E+03  0.97659811E+04                                 7.867273                            6.831255       0.419381       2.120411                    0.999737      28.527457      81.151777       0.631439       0.416913      -1.065625      -0.013367      -0.012111      -0.009943       0.020597      -0.004577       0.007558       0.008016      -0.022268      -0.029317      -0.018211      -0.000339       0.018550              8.178025      10.069910      -0.521536       0.428444       9.167465       1.616582       5.296699           0.000003
          164              C       5.762317      11.441349       1.628827      -0.158821      31.869922 0.46921079E+03  0.11336147E+05                                 8.971853                            7.407187      -0.274148       1.893449                    0.997412      30.453710      91.162780       0.578148       0.438500      -1.041958      -0.007069       0.016256      -0.002660       0.017925       0.013377       0.005512      -0.008303      -0.018910       0.068436      -0.029264       0.003877       0.025387              9.769020      12.484033      -1.831126       0.174484      11.078543       1.985768       5.744485          -0.000001
          165              C       5.283002      12.677922       2.014979      -0.027974      27.721434 0.41374913E+03  0.96623598E+04                                 8.156933                            6.948769       0.036134       2.007472                    0.999146      28.332750      82.702384       0.599308       0.437633      -1.045103       0.023946      -0.002505      -0.008330       0.025477      -0.008500      -0.003024      -0.007159      -0.003102       0.055982      -0.019252      -0.001247       0.020500              8.645714      10.334199      -0.710376       0.264880      10.068587       1.973525       5.534356           0.000000
          166              C       8.942389       2.719485       3.675588      -0.162867      32.126866 0.42827328E+03  0.10043332E+05                                 8.804497                            6.916830       0.177759       2.038133                    0.999667      29.177738      84.113344       0.623483       0.418914      -1.061306      -0.013903       0.006029       0.016895       0.022695       0.002074      -0.012483      -0.008265      -0.000616      -0.078076      -0.030930       0.011101       0.019829              9.875780       5.591575      -1.743028       0.456953       8.918491       0.891267      15.117273          -0.000001
          167              C       8.459123       4.721904       4.819740      -0.127538      30.429100 0.42964691E+03  0.10134814E+05                                 8.670893                            7.075054      -0.104150       1.953800                    0.998097      29.360151      86.303818       0.594323       0.436897      -1.044906      -0.005220      -0.024799      -0.002274       0.025444       0.000850      -0.000073       0.007507      -0.023675       0.025960      -0.016200       0.000581       0.015619              9.371048       5.139403      -1.341022       0.796490       9.575419       0.713970      13.398322           0.000002
          168              C       8.821243       3.414600       4.859468      -0.019469      27.229093 0.37087652E+03  0.83988035E+04                                 7.936816                            6.473507       0.251287       2.082059                    0.999790      27.261749      77.493635       0.638318       0.423722      -1.057176      -0.023517       0.000457      -0.016322       0.028630       0.008711      -0.001516      -0.008945       0.021913      -0.015798      -0.017013      -0.000547       0.017559              8.623788       4.953366      -1.544246       0.398577       8.776105       0.926256      12.141893           0.000001
          169              C       1.581477       6.902370       3.612024       0.095724      25.036887 0.32006713E+03  0.69826718E+04                                 7.462482                            5.998331       0.371618       2.138977                    0.999806      25.630828      71.397622       0.666000       0.421552      -1.059047      -0.001645       0.038197      -0.038483       0.054246      -0.004243      -0.010831      -0.011630       0.004380      -0.126284      -0.046121       0.020063       0.026058              8.123681       4.507970       1.232373       0.406724       8.819305      -0.481460      11.043769           0.000002
          170              C       3.701525       4.580686       0.486265       0.197390      37.150982 0.37257384E+03  0.84880594E+04                                10.090732                            6.658330      -0.177124       1.957678                    0.999557      26.457187      76.640702       0.602505       0.446220      -1.038527       0.016497       0.043971       0.006126       0.047362       0.016064       0.001982       0.006905      -0.045130       0.087884      -0.042347       0.010332       0.032014             13.207043      19.354824       7.123020      -2.571852      14.048111      -2.330765       6.218195           0.000001
          171              C       2.027872       9.760390      13.555023       0.212134      35.194224 0.35017175E+03  0.78552287E+04                                 9.718759                            6.432457      -0.194229       1.954609                    0.999623      26.016997      74.793035       0.616204       0.443102      -1.040315      -0.016727      -0.014792      -0.036963       0.043184      -0.025030      -0.005393      -0.009709       0.071972      -0.010455      -0.044950      -0.000733       0.045683             12.600987       5.693277       1.430868       1.266724       8.138171      -0.563336      23.971513           0.000002
          172              C       2.135850       9.851853      15.001104       0.245825      36.821668 0.34396188E+03  0.76777219E+04                                10.052362                            6.389616      -0.077720       1.996382                    0.999312      25.541886      73.127958       0.616472       0.445113      -1.039648      -0.009564      -0.023887       0.052208       0.058205      -0.011793       0.001083       0.005050       0.059108      -0.069385      -0.027052      -0.016332       0.043384             13.558397       5.750614       1.330477       0.576102       9.149118      -3.006136      25.775459           0.000000
          173              C       2.174037       9.517466       1.183879       0.217349      36.334579 0.36324814E+03  0.82251350E+04                                10.034912                            6.595758      -0.116691       1.980052                    0.999657      26.089678      75.399649       0.602295       0.449115      -1.036621      -0.009816      -0.012063      -0.052532       0.054786      -0.013773       0.000586      -0.000620       0.058012       0.008271      -0.033495       0.002745       0.030749             13.368815       6.011701       1.943924      -1.301375      11.392986      -6.552672      22.701757          -0.000001
          174              C       2.063426       8.834058       2.491709       0.180070      34.162991 0.37443305E+03  0.85106593E+04                                 9.497829                            6.667601      -0.117904       1.989916                    0.999357      25.800728      73.788632       0.605230       0.445242      -1.042806      -0.016148      -0.042844       0.017459       0.049002      -0.013411      -0.006698      -0.002405       0.026289      -0.051659      -0.020124      -0.007881       0.028005             11.810710       5.694815       1.826327      -0.282787      10.549528      -3.272146      19.187788          -0.000001
          175              C       4.795786       6.353595       0.171623       0.137018      25.770316 0.31452560E+03  0.68726128E+04                                 7.736202                            5.986594       0.187607       2.071494                    0.999682      26.157831      74.352947       0.656002       0.427302      -1.049211      -0.036416      -0.032423       0.028511       0.056483       0.006699       0.000625      -0.005772      -0.043028       0.099742      -0.039187       0.004804       0.034384              8.811604      10.334327       2.202286      -0.457160      11.643081      -0.991534       4.457405           0.000001
          176              C       0.557006       0.970722       1.643129       0.168107      33.870912 0.39782757E+03  0.91914842E+04                                 9.450957                            6.880602      -0.233424       1.945591                    0.999358      26.464109      76.607155       0.594054       0.446261      -1.040960       0.011627      -0.043837       0.016020       0.048099      -0.008193      -0.000541       0.010822      -0.013797       0.034001      -0.017074      -0.001943       0.019017             11.446204      12.266807       3.670382      -0.389085      15.978252      -3.278421       6.093555           0.000000
          177              C       2.521672       3.747767       0.743699       0.232218      37.327554 0.35683854E+03  0.80424813E+04                                10.128171                            6.505876      -0.115608       1.978667                    0.999506      26.005503      74.931838       0.610965       0.444807      -1.039334      -0.023138      -0.048190       0.024628       0.058858       0.002111       0.004857       0.015273       0.001010       0.085948      -0.019714      -0.014344       0.034058             13.501456      17.252671       7.846736      -2.739985      17.006234      -3.218688       6.245461           0.000000
          178              C       1.139032       2.271197       1.244265       0.212044      35.445771 0.36914139E+03  0.83900519E+04                                 9.824846                            6.613362      -0.285894       1.919890                    0.999532      26.420210      76.432341       0.606528       0.444307      -1.039690       0.051558       0.023687      -0.006753       0.057140       0.022174       0.011637       0.006302       0.003407       0.073315      -0.034654       0.002595       0.032058             12.853045      11.351169       5.889282      -1.678195      21.042636      -3.970736       6.165330           0.000001
          179              C       0.950730      23.226597       2.369348       0.091442      24.442444 0.33902679E+03  0.75261265E+04                                 7.421255                            6.246650       0.198510       2.078315                    0.999716      26.270989      74.550556       0.639259       0.431610      -1.049654       0.004212       0.050975      -0.016015       0.053597      -0.024665       0.003711       0.001627      -0.049590       0.086287      -0.049564       0.020592       0.028973              7.874407       9.539508       0.192190       0.368241       9.137677      -1.717249       4.946035           0.000001
          180              C       1.702622       9.156006      11.582950       0.134878      25.996656 0.32685370E+03  0.72276176E+04                                 7.889738                            6.166360      -0.002770       2.010338                    0.998938      26.585967      76.596397       0.634934       0.436250      -1.041384      -0.001273       0.004514       0.043975       0.044224      -0.012250      -0.000881       0.042486       0.053812      -0.077437      -0.063334       0.018586       0.044748              8.856473       5.319906       1.974045       1.241688       8.289834       2.357192      12.959677           0.000001
          181              C      12.778227      22.916844       2.388417      -0.137212      27.522122 0.41974621E+03  0.97659794E+04                                 7.867272                            6.831254       0.419381       2.120411                    0.999737      28.527455      81.151766       0.631439       0.416913      -1.065626      -0.013367       0.012111      -0.009944       0.020597       0.004577       0.007558      -0.008016      -0.022268      -0.029317      -0.018211      -0.000339       0.018550              8.178024      10.069909       0.521536       0.428444       9.167464      -1.616582       5.296698           0.000003
          182              C      12.346317       0.753651       1.628827      -0.158822      31.869923 0.46921082E+03  0.11336148E+05                                 8.971854                            7.407187      -0.274148       1.893449                    0.997412      30.453712      91.162788       0.578148       0.438500      -1.041958      -0.007069      -0.016256      -0.002660       0.017925      -0.013377       0.005512       0.008303      -0.018910       0.068436      -0.029264       0.003877       0.025387              9.769021      12.484034       1.831126       0.174484      11.078544      -1.985768       5.744485          -0.000001
          183              C      11.867002      23.907078       2.014979      -0.027974      27.721443 0.41374933E+03  0.96623659E+04                                 8.156935                            6.948771       0.036133       2.007471                    0.999146      28.332757      82.702415       0.599308       0.437633      -1.045103       0.023946       0.002505      -0.008330       0.025477       0.008500      -0.003024       0.007159      -0.003102       0.055982      -0.019252      -0.001247       0.020500              8.645717      10.334202       0.710377       0.264880      10.068591      -1.973526       5.534358           0.000000
          184              C       2.358389       9.475515       3.675588      -0.162867      32.126868 0.42827332E+03  0.10043334E+05                                 8.804498                            6.916830       0.177758       2.038133                    0.999667      29.177739      84.113350       0.623483       0.418914      -1.061306      -0.013903      -0.006029       0.016895       0.022695      -0.002074      -0.012483       0.008265      -0.000616      -0.078076      -0.030930       0.011101       0.019829              9.875780       5.591576       1.743028       0.456953       8.918492      -0.891267      15.117273          -0.000001
          185              C       1.875123       7.473096       4.819740      -0.127538      30.429101 0.42964690E+03  0.10134814E+05                                 8.670893                            7.075054      -0.104150       1.953800                    0.998097      29.360152      86.303821       0.594323       0.436897      -1.044906      -0.005220       0.024799      -0.002274       0.025444      -0.000850      -0.000073      -0.007507      -0.023675       0.025960      -0.016200       0.000581       0.015619              9.371048       5.139403       1.341022       0.796490       9.575419      -0.713970      13.398322           0.000002
          186              C       2.237243       8.780400       4.859468      -0.019470      27.229094 0.37087656E+03  0.83988046E+04                                 7.936816                            6.473508       0.251287       2.082059                    0.999790      27.261750      77.493638       0.638318       0.423722      -1.057176      -0.023517      -0.000457      -0.016322       0.028630      -0.008711      -0.001516       0.008945       0.021913      -0.015798      -0.017013      -0.000547       0.017559              8.623788       4.953366       1.544246       0.398577       8.776106      -0.926257      12.141893           0.000001
          187              C       5.002523       5.292630      11.557524       0.095724      25.036889 0.32006715E+03  0.69826725E+04                                 7.462483                            5.998331       0.371618       2.138977                    0.999806      25.630829      71.397626       0.666000       0.421552      -1.059047       0.001645      -0.038197      -0.038483       0.054246      -0.004243       0.010831       0.011630       0.004380      -0.126284      -0.046121       0.020063       0.026058              8.123682       4.507971       1.232373      -0.406724       8.819306       0.481461      11.043771           0.000002
          188              C       2.882475       7.614314       8.431765       0.197390      37.150982 0.37257384E+03  0.84880594E+04                                10.090732                            6.658330      -0.177124       1.957678                    0.999557      26.457187      76.640702       0.602505       0.446220      -1.038527      -0.016497      -0.043971       0.006126       0.047362       0.016064      -0.001982      -0.006905      -0.045130       0.087884      -0.042347       0.010332       0.032014             13.207043      19.354824       7.123020       2.571852      14.048111       2.330765       6.218195           0.000001
          189              C       4.556128       2.434610       5.609523       0.212134      35.194226 0.35017178E+03  0.78552297E+04                                 9.718759                            6.432457      -0.194229       1.954609                    0.999623      26.016999      74.793043       0.616204       0.443102      -1.040315       0.016727       0.014792      -0.036963       0.043184      -0.025030       0.005393       0.009709       0.071972      -0.010455      -0.044950      -0.000733       0.045682             12.600988       5.693278       1.430868      -1.266724       8.138172       0.563337      23.971515           0.000002
          190              C       4.448150       2.343147       7.055604       0.245825      36.821667 0.34396190E+03  0.76777224E+04                                10.052362                            6.389616      -0.077720       1.996382                    0.999312      25.541887      73.127963       0.616472       0.445113      -1.039648       0.009564       0.023887       0.052208       0.058205      -0.011793      -0.001083      -0.005050       0.059108      -0.069385      -0.027052      -0.016332       0.043384             13.558397       5.750615       1.330478      -0.576102       9.149119       3.006136      25.775457           0.000001
          191              C       4.409963       2.677534       9.129380       0.217349      36.334610 0.36324829E+03  0.82251392E+04                                10.034916                            6.595759      -0.116691       1.980052                    0.999657      26.089679      75.399651       0.602295       0.449115      -1.036621       0.009816       0.012063      -0.052532       0.054786      -0.013773      -0.000586       0.000620       0.058012       0.008271      -0.033495       0.002745       0.030749             13.368823       6.011704       1.943925       1.301379      11.392992       6.552685      22.701774          -0.000002
          192              C       4.520574       3.360942      10.437209       0.180070      34.162992 0.37443288E+03  0.85106546E+04                                 9.497829                            6.667599      -0.117904       1.989916                    0.999357      25.800728      73.788633       0.605231       0.445242      -1.042806       0.016148       0.042844       0.017459       0.049002      -0.013411       0.006698       0.002405       0.026289      -0.051659      -0.020124      -0.007881       0.028005             11.810711       5.694815       1.826328       0.282789      10.549530       3.272151      19.187789          -0.000000
          193              C       1.788214       5.841405       8.117123       0.137018      25.770318 0.31452564E+03  0.68726139E+04                                 7.736202                            5.986595       0.187607       2.071494                    0.999682      26.157833      74.352952       0.656002       0.427302      -1.049211       0.036416       0.032423       0.028511       0.056483       0.006699      -0.000625       0.005772      -0.043028       0.099742      -0.039187       0.004804       0.034384              8.811604      10.334327       2.202286       0.457160      11.643081       0.991534       4.457405           0.000001
          194              C       6.026994      11.224278       9.588629       0.168107      33.870915 0.39782759E+03  0.91914849E+04                                 9.450958                            6.880603      -0.233424       1.945591                    0.999358      26.464110      76.607159       0.594054       0.446261      -1.040960      -0.011627       0.043837       0.016020       0.048099      -0.008193       0.000541      -0.010822      -0.013797       0.034001      -0.017074      -0.001943       0.019017             11.446206      12.266808       3.670384       0.389087      15.978254       3.278422       6.093555           0.000000
          195              C       4.062328       8.447233       8.689199       0.232217      37.327555 0.35683853E+03  0.80424811E+04                                10.128171                            6.505877      -0.115608       1.978667                    0.999506      26.005503      74.931840       0.610965       0.444807      -1.039334       0.023138       0.048190       0.024628       0.058858       0.002111      -0.004857      -0.015273       0.001010       0.085948      -0.019714      -0.014344       0.034058             13.501457      17.252672       7.846737       2.739985      17.006236       3.218688       6.245461           0.000000
          196              C       5.444968       9.923803       9.189765       0.212044      35.445776 0.36914141E+03  0.83900527E+04                                 9.824847                            6.613362      -0.285894       1.919889                    0.999532      26.420211      76.432345       0.606528       0.444307      -1.039690      -0.051558      -0.023687      -0.006753       0.057140       0.022174      -0.011637      -0.006302       0.003407       0.073315      -0.034654       0.002595       0.032058             12.853047      11.351170       5.889283       1.678195      21.042639       3.970737       6.165331           0.000001
          197              C       5.633270      13.358403      10.314848       0.091442      24.442446 0.33902683E+03  0.75261281E+04                                 7.421256                            6.246651       0.198510       2.078314                    0.999716      26.270992      74.550572       0.639259       0.431610      -1.049654      -0.004212      -0.050975      -0.016015       0.053597      -0.024665      -0.003711      -0.001627      -0.049590       0.086287      -0.049564       0.020591       0.028973              7.874408       9.539510       0.192190      -0.368241       9.137678       1.717250       4.946036           0.000001
          198              C       4.881378       3.038994       3.637450       0.134878      25.996654 0.32685369E+03  0.72276174E+04                                 7.889739                            6.166361      -0.002771       2.010337                    0.998938      26.585966      76.596398       0.634934       0.436250      -1.041384       0.001272      -0.004514       0.043975       0.044224      -0.012250       0.000881      -0.042486       0.053812      -0.077437      -0.063334       0.018586       0.044748              8.856473       5.319906       1.974045      -1.241688       8.289834      -2.357192      12.959678           0.000001
          199              C       6.973773      13.668156      10.333917      -0.137212      27.522127 0.41974631E+03  0.97659825E+04                                 7.867273                            6.831255       0.419381       2.120411                    0.999737      28.527459      81.151783       0.631439       0.416913      -1.065625       0.013367      -0.012111      -0.009943       0.020597       0.004577      -0.007558       0.008016      -0.022268      -0.029317      -0.018211      -0.000339       0.018550              8.178025      10.069910       0.521536      -0.428444       9.167466       1.616582       5.296699           0.000003
          200              C       7.405683      11.441349       9.574328      -0.158821      31.869926 0.46921081E+03  0.11336148E+05                                 8.971854                            7.407187      -0.274148       1.893449                    0.997412      30.453711      91.162785       0.578148       0.438500      -1.041958       0.007069       0.016256      -0.002660       0.017925      -0.013377      -0.005512      -0.008303      -0.018910       0.068436      -0.029264       0.003877       0.025387              9.769022      12.484033       1.831128      -0.174483      11.078547       1.985769       5.744485          -0.000001
          201              C       7.884998      12.677922       9.960479      -0.027974      27.721439 0.41374921E+03  0.96623624E+04                                 8.156934                            6.948770       0.036133       2.007471                    0.999146      28.332755      82.702406       0.599308       0.437633      -1.045103      -0.023946      -0.002505      -0.008330       0.025477       0.008500       0.003024      -0.007159      -0.003102       0.055982      -0.019252      -0.001247       0.020500              8.645716      10.334201       0.710378      -0.264880      10.068591       1.973524       5.534356           0.000000
          202              C       4.225611       2.719485      11.621088      -0.162867      32.126867 0.42827327E+03  0.10043332E+05                                 8.804497                            6.916830       0.177758       2.038133                    0.999667      29.177737      84.113341       0.623483       0.418914      -1.061306       0.013903       0.006029       0.016895       0.022695      -0.002074       0.012483      -0.008265      -0.000616      -0.078076      -0.030930       0.011101       0.019829              9.875781       5.591575       1.743028      -0.456953       8.918490       0.891268      15.117276          -0.000001
          203              C       4.708877       4.721904      12.765240      -0.127538      30.429102 0.42964692E+03  0.10134815E+05                                 8.670893                            7.075055      -0.104150       1.953800                    0.998097      29.360152      86.303824       0.594323       0.436897      -1.044906       0.005220      -0.024799      -0.002274       0.025444      -0.000850       0.000073       0.007507      -0.023675       0.025960      -0.016200       0.000581       0.015619              9.371049       5.139403       1.341022      -0.796489       9.575420       0.713971      13.398323           0.000002
          204              C       4.346757       3.414600      12.804968      -0.019470      27.229096 0.37087657E+03  0.83988048E+04                                 7.936817                            6.473508       0.251287       2.082059                    0.999790      27.261750      77.493641       0.638317       0.423722      -1.057176       0.023517       0.000457      -0.016322       0.028630      -0.008711       0.001516      -0.008945       0.021913      -0.015798      -0.017013      -0.000547       0.017559              8.623790       4.953366       1.544247      -0.398577       8.776107       0.926257      12.141895           0.000001
          205              C       1.581477      17.487630       4.333476       0.095724      25.036884 0.32006710E+03  0.69826710E+04                                 7.462482                            5.998330       0.371618       2.138977                    0.999806      25.630826      71.397612       0.666000       0.421552      -1.059047      -0.001645      -0.038197       0.038483       0.054246       0.004243       0.010831      -0.011630       0.004380      -0.126284      -0.046121       0.020063       0.026058              8.123681       4.507970      -1.232372      -0.406724       8.819304      -0.481460      11.043768           0.000002
          206              C       3.701525      19.809314       7.459235       0.197390      37.150976 0.37257383E+03  0.84880592E+04                                10.090731                            6.658330      -0.177124       1.957678                    0.999557      26.457187      76.640703       0.602505       0.446220      -1.038527       0.016497      -0.043971      -0.006126       0.047362      -0.016064      -0.001982       0.006905      -0.045130       0.087884      -0.042347       0.010332       0.032014             13.207041      19.354821      -7.123017       2.571851      14.048108      -2.330764       6.218194           0.000001
          207              C       2.027872      14.629610      10.281477       0.212134      35.194226 0.35017176E+03  0.78552291E+04                                 9.718759                            6.432457      -0.194229       1.954609                    0.999623      26.016998      74.793042       0.616204       0.443102      -1.040315      -0.016727       0.014792       0.036963       0.043184       0.025030       0.005393      -0.009709       0.071972      -0.010455      -0.044950      -0.000733       0.045683             12.600989       5.693278      -1.430868      -1.266724       8.138172      -0.563336      23.971516           0.000002
          208              C       2.135850      14.538147       8.835396       0.245825      36.821673 0.34396192E+03  0.76777229E+04                                10.052363                            6.389616      -0.077720       1.996381                    0.999312      25.541888      73.127966       0.616472       0.445113      -1.039648      -0.009564       0.023887      -0.052208       0.058205       0.011793      -0.001083       0.005050       0.059108      -0.069385      -0.027052      -0.016332       0.043384             13.558398       5.750615      -1.330477      -0.576102       9.149119      -3.006136      25.775462           0.000000
          209              C       2.174037      14.872534       6.761621       0.217349      36.334584 0.36324818E+03  0.82251361E+04                                10.034912                            6.595758      -0.116691       1.980052                    0.999657      26.089680      75.399656       0.602295       0.449115      -1.036621      -0.009816       0.012063       0.052532       0.054786       0.013773      -0.000586      -0.000620       0.058012       0.008271      -0.033495       0.002745       0.030749             13.368816       6.011702      -1.943924       1.301376      11.392987      -6.552673      22.701759          -0.000002
          210              C       2.063426      15.555942       5.453791       0.180070      34.162989 0.37443302E+03  0.85106584E+04                                 9.497829                            6.667601      -0.117904       1.989916                    0.999357      25.800727      73.788631       0.605230       0.445242      -1.042806      -0.016148       0.042844      -0.017459       0.049002       0.013411       0.006698      -0.002405       0.026289      -0.051659      -0.020124      -0.007881       0.028005             11.810710       5.694815      -1.826327       0.282787      10.549528      -3.272146      19.187788          -0.000000
          211              C       4.795786      18.036405       7.773877       0.137018      25.770322 0.31452571E+03  0.68726158E+04                                 7.736203                            5.986595       0.187607       2.071494                    0.999682      26.157835      74.352961       0.656002       0.427302      -1.049211      -0.036416       0.032423      -0.028511       0.056483      -0.006699      -0.000625      -0.005772      -0.043028       0.099742      -0.039187       0.004804       0.034384              8.811605      10.334328      -2.202285       0.457160      11.643082      -0.991534       4.457405           0.000001
          212              C       0.557006      23.419278       6.302371       0.168107      33.870907 0.39782754E+03  0.91914834E+04                                 9.450957                            6.880602      -0.233424       1.945591                    0.999358      26.464108      76.607153       0.594054       0.446261      -1.040960       0.011627       0.043837      -0.016020       0.048099       0.008193       0.000541       0.010822      -0.013797       0.034001      -0.017074      -0.001943       0.019017             11.446203      12.266807      -3.670382       0.389085      15.978248      -3.278420       6.093554           0.000000
          213              C       2.521672      20.642233       7.201801       0.232218      37.327568 0.35683878E+03  0.80424879E+04                                10.128173                            6.505879      -0.115608       1.978667                    0.999506      26.005502      74.931837       0.610965       0.444807      -1.039334      -0.023138       0.048190      -0.024628       0.058858      -0.002111      -0.004857       0.015273       0.001009       0.085948      -0.019714      -0.014344       0.034058             13.501459      17.252676      -7.846738       2.739985      17.006238      -3.218688       6.245462           0.000000
          214              C       1.139032      22.118803       6.701235       0.212044      35.445759 0.36914134E+03  0.83900507E+04                                 9.824844                            6.613361      -0.285894       1.919890                    0.999532      26.420210      76.432340       0.606528       0.444307      -1.039690       0.051558      -0.023687       0.006753       0.057140      -0.022174      -0.011637       0.006302       0.003407       0.073315      -0.034654       0.002595       0.032058             12.853040      11.351166      -5.889275       1.678193      21.042627      -3.970733       6.165328           0.000001
          215              C       0.950730       1.163403       5.576152       0.091442      24.442451 0.33902692E+03  0.75261304E+04                                 7.421257                            6.246652       0.198510       2.078314                    0.999716      26.270994      74.550577       0.639259       0.431610      -1.049654       0.004212      -0.050975       0.016015       0.053597       0.024665      -0.003711       0.001627      -0.049590       0.086287      -0.049564       0.020591       0.028973              7.874409       9.539511      -0.192191      -0.368241       9.137679      -1.717250       4.946036           0.000001
          216              C       1.702622      15.233994      12.253550       0.134878      25.996656 0.32685370E+03  0.72276176E+04                                 7.889739                            6.166360      -0.002771       2.010337                    0.998938      26.585967      76.596399       0.634934       0.436250      -1.041384      -0.001273      -0.004514      -0.043975       0.044224       0.012250       0.000881       0.042486       0.053812      -0.077437      -0.063334       0.018586       0.044748              8.856473       5.319906      -1.974045      -1.241688       8.289834       2.357192      12.959678           0.000001
          217              C      12.778227       1.473156       5.557083      -0.137212      27.522120 0.41974616E+03  0.97659781E+04                                 7.867272                            6.831254       0.419381       2.120411                    0.999737      28.527457      81.151778       0.631439       0.416913      -1.065625      -0.013367      -0.012111       0.009943       0.020597      -0.004577      -0.007558      -0.008016      -0.022268      -0.029317      -0.018211      -0.000339       0.018550              8.178024      10.069909      -0.521536      -0.428445       9.167465      -1.616580       5.296697           0.000003
          218              C      12.346317      23.636349       6.316673      -0.158821      31.869921 0.46921078E+03  0.11336147E+05                                 8.971853                            7.407187      -0.274148       1.893449                    0.997412      30.453710      91.162781       0.578148       0.438500      -1.041958      -0.007069       0.016256       0.002660       0.017925       0.013377      -0.005512       0.008303      -0.018910       0.068436      -0.029264       0.003877       0.025387              9.769020      12.484033      -1.831125      -0.174484      11.078543      -1.985768       5.744485          -0.000001
          219              C      11.867002       0.482922       5.930521      -0.027974      27.721438 0.41374923E+03  0.96623629E+04                                 8.156934                            6.948770       0.036134       2.007471                    0.999146      28.332753      82.702400       0.599308       0.437633      -1.045103       0.023946      -0.002505       0.008330       0.025477      -0.008500       0.003024       0.007159      -0.003102       0.055982      -0.019252      -0.001247       0.020500              8.645715      10.334200      -0.710376      -0.264879      10.068589      -1.973525       5.534357           0.000000
          220              C       2.358389      14.914485       4.269912      -0.162867      32.126874 0.42827342E+03  0.10043336E+05                                 8.804499                            6.916831       0.177758       2.038133                    0.999667      29.177742      84.113362       0.623483       0.418914      -1.061306      -0.013903       0.006029      -0.016895       0.022695       0.002074       0.012483       0.008265      -0.000616      -0.078076      -0.030930       0.011101       0.019829              9.875782       5.591576      -1.743028      -0.456953       8.918492      -0.891267      15.117276          -0.000001
          221              C       1.875123      16.916904       3.125760      -0.127538      30.429098 0.42964687E+03  0.10134813E+05                                 8.670892                            7.075054      -0.104150       1.953800                    0.998097      29.360150      86.303811       0.594323       0.436897      -1.044906      -0.005220      -0.024799       0.002274       0.025444       0.000850       0.000073      -0.007507      -0.023675       0.025960      -0.016200       0.000581       0.015619              9.371047       5.139402      -1.341022      -0.796489       9.575419      -0.713970      13.398320           0.000002
          222              C       2.237243      15.609600       3.086032      -0.019470      27.229096 0.37087657E+03  0.83988048E+04                                 7.936817                            6.473508       0.251287       2.082059                    0.999790      27.261751      77.493643       0.638317       0.423722      -1.057176      -0.023517       0.000457       0.016322       0.028630       0.008711       0.001516       0.008945       0.021913      -0.015798      -0.017013      -0.000547       0.017559              8.623789       4.953366      -1.544247      -0.398577       8.776107      -0.926257      12.141894           0.000001
          223              C       5.002523      19.097370      12.278976       0.095724      25.036892 0.32006722E+03  0.69826744E+04                                 7.462484                            5.998332       0.371618       2.138977                    0.999806      25.630831      71.397635       0.666000       0.421552      -1.059047       0.001645       0.038197       0.038483       0.054246       0.004243      -0.010831       0.011630       0.004380      -0.126284      -0.046121       0.020063       0.026058              8.123683       4.507971      -1.232373       0.406724       8.819306       0.481461      11.043772           0.000002
          224              C       2.882475      16.775686      15.404735       0.197390      37.150986 0.37257388E+03  0.84880606E+04                                10.090732                            6.658330      -0.177124       1.957678                    0.999557      26.457189      76.640708       0.602505       0.446220      -1.038527      -0.016497       0.043971      -0.006126       0.047362      -0.016064       0.001982      -0.006905      -0.045130       0.087884      -0.042347       0.010333       0.032014             13.207044      19.354825      -7.123020      -2.571852      14.048111       2.330765       6.218195           0.000001
          225              C       4.556128      21.955390       2.335977       0.212134      35.194241 0.35017187E+03  0.78552322E+04                                 9.718762                            6.432459      -0.194229       1.954609                    0.999623      26.016996      74.793034       0.616204       0.443102      -1.040315       0.016727      -0.014792       0.036963       0.043184       0.025030      -0.005393       0.009709       0.071972      -0.010455      -0.044950      -0.000733       0.045682             12.600993       5.693279      -1.430867       1.266725       8.138171       0.563336      23.971530           0.000002
          226              C       4.448150      22.046853       0.889896       0.245825      36.821670 0.34396187E+03  0.76777217E+04                                10.052363                            6.389616      -0.077720       1.996382                    0.999312      25.541886      73.127961       0.616472       0.445113      -1.039648       0.009564      -0.023887      -0.052208       0.058205       0.011793       0.001083      -0.005050       0.059108      -0.069385      -0.027052      -0.016332       0.043384             13.558399       5.750615      -1.330477       0.576102       9.149119       3.006138      25.775463           0.000001
          227              C       4.409963      21.712466      14.707121       0.217349      36.334584 0.36324818E+03  0.82251362E+04                                10.034913                            6.595758      -0.116691       1.980052                    0.999657      26.089680      75.399658       0.602295       0.449115      -1.036621       0.009816      -0.012063       0.052532       0.054786       0.013773       0.000586       0.000620       0.058012       0.008271      -0.033495       0.002745       0.030749             13.368817       6.011702      -1.943924      -1.301376      11.392988       6.552674      22.701760          -0.000001
          228              C       4.520574      21.029058      13.399291       0.180070      34.162989 0.37443302E+03  0.85106585E+04                                 9.497830                            6.667601      -0.117904       1.989916                    0.999357      25.800727      73.788633       0.605230       0.445242      -1.042806       0.016148      -0.042844      -0.017459       0.049002       0.013411      -0.006698       0.002405       0.026289      -0.051659      -0.020124      -0.007881       0.028005             11.810711       5.694815      -1.826327      -0.282787      10.549528       3.272147      19.187789          -0.000001
          229              C       1.788214      18.548595      15.719377       0.137018      25.770320 0.31452569E+03  0.68726152E+04                                 7.736203                            5.986595       0.187607       2.071493                    0.999682      26.157834      74.352957       0.656002       0.427302      -1.049211       0.036416      -0.032423      -0.028511       0.056483      -0.006699       0.000625       0.005772      -0.043028       0.099742      -0.039187       0.004804       0.034384              8.811605      10.334328      -2.202285      -0.457160      11.643082       0.991534       4.457405           0.000001
          230              C       6.026994      13.165722      14.247871       0.168107      33.870911 0.39782759E+03  0.91914849E+04                                 9.450957                            6.880603      -0.233424       1.945591                    0.999358      26.464110      76.607158       0.594054       0.446261      -1.040960      -0.011627      -0.043837      -0.016020       0.048099       0.008193      -0.000541      -0.010822      -0.013797       0.034001      -0.017074      -0.001943       0.019017             11.446204      12.266807      -3.670382      -0.389085      15.978249       3.278421       6.093555           0.000000
          231              C       4.062328      15.942767      15.147301       0.232217      37.327569 0.35683872E+03  0.80424862E+04                                10.128173                            6.505878      -0.115608       1.978667                    0.999506      26.005504      74.931841       0.610965       0.444807      -1.039334       0.023138      -0.048190      -0.024628       0.058858      -0.002111       0.004857      -0.015273       0.001009       0.085948      -0.019714      -0.014344       0.034058             13.501460      17.252682      -7.846741      -2.739986      17.006234       3.218687       6.245462           0.000000
          232              C       5.444968      14.466197      14.646735       0.212044      35.445762 0.36914136E+03  0.83900511E+04                                 9.824845                            6.613361      -0.285894       1.919889                    0.999532      26.420211      76.432345       0.606528       0.444307      -1.039690      -0.051558       0.023687       0.006753       0.057140      -0.022174       0.011637      -0.006301       0.003407       0.073314      -0.034654       0.002595       0.032058             12.853042      11.351166      -5.889277      -1.678194      21.042630       3.970734       6.165329           0.000001
          233              C       5.633270      11.031597      13.521652       0.091442      24.442452 0.33902694E+03  0.75261309E+04                                 7.421257                            6.246652       0.198510       2.078314                    0.999716      26.270995      74.550580       0.639259       0.431610      -1.049654      -0.004212       0.050975       0.016015       0.053597       0.024665       0.003711      -0.001627      -0.049590       0.086287      -0.049564       0.020591       0.028973              7.874409       9.539511      -0.192191       0.368241       9.137679       1.717250       4.946037           0.000001
          234              C       4.881378      21.351006       4.308050       0.134878      25.996643 0.32685344E+03  0.72276107E+04                                 7.889736                            6.166358      -0.002770       2.010338                    0.998938      26.585966      76.596396       0.634934       0.436250      -1.041384       0.001272       0.004514      -0.043975       0.044224       0.012250      -0.000881      -0.042486       0.053812      -0.077437      -0.063334       0.018586       0.044748              8.856470       5.319904      -1.974044       1.241687       8.289832      -2.357190      12.959674           0.000001
          235              C       6.973773      10.721844      13.502583      -0.137212      27.522118 0.41974613E+03  0.97659772E+04                                 7.867272                            6.831254       0.419381       2.120411                    0.999737      28.527456      81.151775       0.631439       0.416913      -1.065625       0.013367       0.012111       0.009943       0.020597      -0.004577       0.007558       0.008016      -0.022268      -0.029317      -0.018211      -0.000339       0.018550              8.178023      10.069909      -0.521537       0.428445       9.167465       1.616580       5.296697           0.000003
          236              C       7.405683      12.948651      14.262173      -0.158821      31.869922 0.46921081E+03  0.11336148E+05                                 8.971853                            7.407187      -0.274148       1.893449                    0.997412      30.453711      91.162782       0.578148       0.438500      -1.041958       0.007069      -0.016256       0.002660       0.017925       0.013377       0.005512      -0.008303      -0.018910       0.068436      -0.029264       0.003877       0.025387              9.769020      12.484033      -1.831126       0.174484      11.078543       1.985768       5.744485          -0.000001
          237              C       7.884998      11.712078      13.876021      -0.027974      27.721438 0.41374923E+03  0.96623629E+04                                 8.156934                            6.948770       0.036134       2.007471                    0.999146      28.332753      82.702398       0.599308       0.437633      -1.045103      -0.023946       0.002505       0.008330       0.025477      -0.008500      -0.003024      -0.007159      -0.003102       0.055982      -0.019252      -0.001247       0.020500              8.645715      10.334200      -0.710376       0.264879      10.068589       1.973525       5.534357           0.000000
          238              C       4.225611      21.670515      12.215412      -0.162867      32.126871 0.42827337E+03  0.10043335E+05                                 8.804498                            6.916830       0.177758       2.038133                    0.999667      29.177740      84.113354       0.623483       0.418914      -1.061306       0.013903      -0.006029      -0.016895       0.022695       0.002074      -0.012483      -0.008266      -0.000616      -0.078076      -0.030930       0.011101       0.019829              9.875781       5.591576      -1.743028       0.456953       8.918492       0.891267      15.117274          -0.000001
          239              C       4.708877      19.668096      11.071260      -0.127538      30.429083 0.42964660E+03  0.10134805E+05                                 8.670890                            7.075052      -0.104150       1.953800                    0.998097      29.360153      86.303826       0.594324       0.436897      -1.044906       0.005220       0.024799       0.002274       0.025444       0.000850      -0.000073       0.007507      -0.023675       0.025960      -0.016200       0.000581       0.015619              9.371044       5.139401      -1.341022       0.796489       9.575418       0.713970      13.398313           0.000002
          240              C       4.346757      20.975400      11.031532      -0.019470      27.229096 0.37087658E+03  0.83988050E+04                                 7.936817                            6.473508       0.251287       2.082059                    0.999790      27.261750      77.493639       0.638318       0.423722      -1.057176       0.023517      -0.000457       0.016322       0.028630       0.008711      -0.001516      -0.008945       0.021913      -0.015798      -0.017013      -0.000547       0.017559              8.623789       4.953366      -1.544247       0.398577       8.776108       0.926256      12.141893           0.000001
          241              N       9.638976      18.470547      15.603373      -0.359592      41.687672 0.60612381E+03  0.15219115E+05                                10.037503                            7.939432       0.091883       2.023146                    0.998907      30.045139      84.365382       0.625503       0.389986      -1.100648      -0.095873       0.044083      -0.022266       0.107846       0.051860      -0.004634      -0.011207      -0.028633      -0.070306      -0.042619      -0.024419       0.067038             11.593417      15.714638       0.914185      -1.130291      13.183332      -1.131944       5.882280          -0.000001
          242              N      10.666080      13.601571      14.861263      -0.264906      35.003971 0.50342028E+03  0.12019380E+05                                 8.739808                            7.109859       0.594732       2.175257                    0.999904      28.859830      78.006423       0.681290       0.376550      -1.114741       0.037623       0.135899       0.230142       0.269906      -0.013202      -0.026388      -0.164238       0.123981       0.056031      -0.199409       0.053597       0.145813              9.783931       6.407471       2.134179      -0.148836      10.211446      -2.237105      12.732877           0.000000
          243              N      10.687149      13.381817       0.324176      -0.242478      38.055627 0.53161991E+03  0.12901835E+05                                 9.419114                            7.399413       0.270541       2.091999                    0.999093      28.615857      78.677650       0.653478       0.386211      -1.104694       0.012349       0.092681      -0.113618       0.147144      -0.001589       0.013498       0.017706       0.039986       0.151965      -0.048853      -0.007704       0.056557             10.962831       6.301932       2.327078      -0.145906      11.726739      -2.825664      14.859823           0.000000
          244              N      11.230987      15.516430      -0.009535      -0.377880      45.729088 0.61002255E+03  0.15366122E+05                                10.771437                            8.009876       0.068059       2.025079                    0.997224      30.129165      85.180445       0.616525       0.394400      -1.095802      -0.016623      -0.085551      -0.016415       0.088684      -0.009004       0.000479      -0.022030       0.036963       0.124507      -0.046529      -0.000742       0.047271             13.260475       6.796441       2.147178      -0.559053      13.383393      -4.779792      19.601591          -0.000000
          245              N      11.485130      16.830807      13.448553      -0.264909      37.580188 0.54445368E+03  0.13317790E+05                                 9.421966                            7.624317      -0.021088       2.018797                    0.997560      28.313257      78.642903       0.625407       0.400380      -1.092696      -0.029075      -0.056352      -0.125068       0.140225      -0.005727      -0.026663      -0.059592       0.001487      -0.097540      -0.079440       0.020871       0.058569             10.500769       5.973576       1.706743      -0.548002      12.039859      -3.105483      13.488871          -0.000002
          246              N       7.474157      19.022737      15.609729      -0.189688      36.948982 0.51594511E+03  0.12426199E+05                                 9.278342                            7.312037       0.200145       2.082605                    0.998833      27.850854      76.244703       0.654435       0.388602      -1.103159       0.136717       0.065795      -0.031495       0.154959       0.007147      -0.000620      -0.005643      -0.091435      -0.104313      -0.035102      -0.028882       0.063984             10.881804      17.362660       1.302733      -0.056459       9.595582      -0.680901       5.687170          -0.000000
          247              N       8.191813      20.176871      15.412681      -0.275080      36.400689 0.54116985E+03  0.13182198E+05                                 9.076421                            7.458107       0.579322       2.172320                    0.999659      29.331450      80.594432       0.652374       0.385438      -1.106086       0.045724      -0.260280       0.025096       0.265455       0.143080      -0.022353       0.007699       0.187227       0.177263      -0.201693       0.057223       0.144470             10.237752      14.937815       1.738828      -0.833496       9.252182      -1.165058       6.523258          -0.000000
          248              N      11.847250      20.042482      15.118697      -0.251708      39.718185 0.55066595E+03  0.13491815E+05                                 9.732714                            7.561869       0.186675       2.064058                    0.998372      28.937551      80.128210       0.641982       0.389405      -1.101635       0.026981       0.148350      -0.048827       0.158492       0.041304      -0.009811       0.004642       0.076267      -0.034691      -0.052105      -0.010582       0.062687             11.436430      12.402638       0.751221      -0.733228      16.297002      -1.871730       5.609651           0.000002
          249              N      11.058486      13.977421       4.381149      -0.191664      33.948101 0.49837328E+03  0.11903672E+05                                 8.685499                            7.157236       0.302757       2.110116                    0.999601      27.851819      76.018990       0.665293       0.385449      -1.105017      -0.002616       0.041845      -0.161988       0.167326       0.025206      -0.001704       0.062316      -0.028805       0.064289      -0.061946      -0.015883       0.077829              9.680993       5.853663       2.205926      -0.593396       9.959510      -1.439812      13.229807          -0.000001
          250              N      10.700317      21.947342      14.848550      -0.393137      44.298320 0.62097363E+03  0.15710250E+05                                10.496138                            8.057196       0.107711       2.026082                    0.998145      30.613113      86.711076       0.617547       0.392036      -1.097552       0.068558      -0.067081      -0.011137       0.096561       0.048630      -0.001608      -0.015854      -0.014621       0.005472      -0.051696      -0.000045       0.051740             12.511036      12.529909       3.464680      -0.838172      18.145906      -3.254692       6.857293           0.000000
          251              N      10.878085      13.575962       3.082854      -0.274129      38.806933 0.56410724E+03  0.13946511E+05                                 9.636239                            7.729649       0.103672       2.033645                    0.997685      29.515983      82.908536       0.623754       0.397182      -1.092918       0.057573       0.130420       0.111161       0.180778      -0.019076       0.001079      -0.006507       0.057352       0.229568      -0.072937      -0.003925       0.076862             11.018074       6.261896       2.201466       0.412393      11.048152      -1.266974      15.744173          -0.000001
          252              N      11.719520      -0.024146      13.895090      -0.267121      36.901378 0.56985098E+03  0.14123026E+05                                 9.324371                            7.827920      -0.135214       1.976731                    0.996891      28.840854      81.088523       0.612882       0.403239      -1.088884       0.127958       0.036196       0.001149       0.132984      -0.007522      -0.004445      -0.017647      -0.120316       0.036805      -0.067158       0.006433       0.060726             10.162895       9.528052      -0.047477       0.372353      14.456414      -3.089448       6.504220          -0.000000
          253              N      12.757158      21.018814      14.799288      -0.261259      35.312792 0.51045737E+03  0.12230544E+05                                 8.796830                            7.157037       0.543903       2.154894                    0.999776      29.025024      78.608087       0.679331       0.376304      -1.114852      -0.255512      -0.033109       0.037881       0.260418       0.075404       0.023739      -0.031335      -0.286134       0.090665      -0.181290       0.029532       0.151758              9.927889      10.046380       0.654115      -0.381994      14.467547      -1.830028       5.269739           0.000000
          254              N      11.518050      15.709355       3.043127      -0.414602      37.361490 0.60271063E+03  0.15061334E+05                                 9.122676                            7.787489       0.446355       2.100464                    0.999745      31.153601      86.316038       0.649582       0.377326      -1.113503      -0.047358      -0.213425       0.079889       0.232756      -0.046836       0.035208       0.095541       0.203123       0.401609      -0.208554       0.043485       0.165069              9.834548       6.278703       1.779767       1.021340       8.853138       0.625684      14.371803           0.000002
          255              N      10.113024      18.114453       7.657873      -0.359592      41.687672 0.60612380E+03  0.15219114E+05                                10.037503                            7.939432       0.091883       2.023146                    0.998907      30.045139      84.365380       0.625503       0.389986      -1.100648       0.095873      -0.044083      -0.022266       0.107846       0.051860       0.004634       0.011207      -0.028633      -0.070306      -0.042619      -0.024419       0.067038             11.593416      15.714637       0.914185       1.130290      13.183333       1.131944       5.882279          -0.000001
          256              N       9.085920      22.983429       6.915763      -0.264906      35.003979 0.50342043E+03  0.12019385E+05                                 8.739809                            7.109860       0.594732       2.175257                    0.999904      28.859834      78.006439       0.681290       0.376550      -1.114741      -0.037623      -0.135899       0.230142       0.269906      -0.013202       0.026388       0.164238       0.123981       0.056031      -0.199409       0.053596       0.145813              9.783933       6.407472       2.134179       0.148836      10.211448       2.237105      12.732880           0.000000
          257              N       9.064851      23.203183       8.269676      -0.242478      38.055630 0.53161994E+03  0.12901837E+05                                 9.419115                            7.399413       0.270540       2.091999                    0.999093      28.615858      78.677656       0.653478       0.386211      -1.104694      -0.012349      -0.092681      -0.113618       0.147144      -0.001589      -0.013498      -0.017706       0.039986       0.151965      -0.048853      -0.007704       0.056557             10.962832       6.301932       2.327078       0.145906      11.726740       2.825664      14.859824           0.000000
          258              N       8.521013      21.068570       7.935965      -0.377880      45.729087 0.61002258E+03  0.15366123E+05                                10.771437                            8.009876       0.068058       2.025079                    0.997224      30.129166      85.180449       0.616525       0.394400      -1.095802       0.016623       0.085551      -0.016415       0.088684      -0.009003      -0.000479       0.022030       0.036963       0.124507      -0.046529      -0.000742       0.047271             13.260475       6.796441       2.147177       0.559053      13.383392       4.779791      19.601592          -0.000000
          259              N       8.266870      19.754193       5.503053      -0.264909      37.580186 0.54445364E+03  0.13317789E+05                                 9.421965                            7.624317      -0.021088       2.018798                    0.997560      28.313256      78.642897       0.625407       0.400380      -1.092696       0.029075       0.056352      -0.125068       0.140225      -0.005727       0.026663       0.059592       0.001487      -0.097540      -0.079440       0.020871       0.058569             10.500768       5.973576       1.706743       0.548002      12.039858       3.105483      13.488871          -0.000002
          260              N      12.277843      17.562263       7.664229      -0.189688      36.948981 0.51594508E+03  0.12426198E+05                                 9.278342                            7.312037       0.200145       2.082605                    0.998833      27.850853      76.244700       0.654435       0.388602      -1.103159      -0.136717      -0.065795      -0.031495       0.154959       0.007147       0.000620       0.005643      -0.091435      -0.104313      -0.035102      -0.028882       0.063984             10.881804      17.362661       1.302734       0.056459       9.595582       0.680901       5.687170          -0.000000
          261              N      11.560187      16.408129       7.467181      -0.275080      36.400690 0.54116983E+03  0.13182197E+05                                 9.076421                            7.458107       0.579322       2.172320                    0.999659      29.331449      80.594430       0.652374       0.385438      -1.106086      -0.045724       0.260280       0.025096       0.265455       0.143080       0.022353      -0.007699       0.187227       0.177263      -0.201693       0.057223       0.144470             10.237752      14.937816       1.738829       0.833496       9.252183       1.165058       6.523258          -0.000000
          262              N       7.904750      16.542517       7.173197      -0.251708      39.718166 0.55066553E+03  0.13491803E+05                                 9.732710                            7.561866       0.186675       2.064058                    0.998372      28.937552      80.128214       0.641982       0.389405      -1.101635      -0.026981      -0.148350      -0.048827       0.158492       0.041304       0.009811      -0.004642       0.076267      -0.034692      -0.052105      -0.010582       0.062687             11.436426      12.402641       0.751227       0.733229      16.296989       1.871730       5.609649           0.000002
          263              N       8.693514      22.607579      12.326649      -0.191664      33.948097 0.49837325E+03  0.11903671E+05                                 8.685498                            7.157236       0.302757       2.110116                    0.999601      27.851818      76.018989       0.665293       0.385449      -1.105017       0.002616      -0.041845      -0.161988       0.167326       0.025206       0.001704      -0.062316      -0.028805       0.064289      -0.061946      -0.015883       0.077829              9.680993       5.853663       2.205926       0.593396       9.959508       1.439811      13.229807          -0.000001
          264              N       9.051683      14.637658       6.903050      -0.393137      44.298312 0.62097358E+03  0.15710248E+05                                10.496137                            8.057196       0.107711       2.026082                    0.998145      30.613112      86.711073       0.617547       0.392036      -1.097552      -0.068558       0.067081      -0.011137       0.096561       0.048630       0.001608       0.015854      -0.014621       0.005472      -0.051696      -0.000045       0.051740             12.511034      12.529908       3.464679       0.838172      18.145903       3.254691       6.857292          -0.000000
          265              N       8.873915      23.009038      11.028354      -0.274129      38.806934 0.56410719E+03  0.13946510E+05                                 9.636239                            7.729648       0.103672       2.033645                    0.997685      29.515981      82.908529       0.623754       0.397182      -1.092918      -0.057573      -0.130420       0.111161       0.180778      -0.019076      -0.001079       0.006507       0.057352       0.229568      -0.072937      -0.003925       0.076862             11.018074       6.261896       2.201466      -0.412393      11.048153       1.266975      15.744173          -0.000001
          266              N       8.032480      12.219146       5.949590      -0.267121      36.901378 0.56985098E+03  0.14123026E+05                                 9.324371                            7.827921      -0.135215       1.976731                    0.996891      28.840854      81.088525       0.612882       0.403239      -1.088884      -0.127958      -0.036196       0.001149       0.132984      -0.007522       0.004445       0.017647      -0.120316       0.036805      -0.067158       0.006433       0.060726             10.162895       9.528052      -0.047477      -0.372353      14.456414       3.089448       6.504220          -0.000001
          267              N       6.994842      15.566186       6.853788      -0.261259      35.312780 0.51045712E+03  0.12230536E+05                                 8.796827                            7.157035       0.543903       2.154894                    0.999776      29.025024      78.608086       0.679331       0.376304      -1.114852       0.255512       0.033109       0.037880       0.260418       0.075404      -0.023739       0.031335      -0.286134       0.090665      -0.181290       0.029532       0.151758              9.927886      10.046381       0.654117       0.381995      14.467539       1.830027       5.269738          -0.000000
          268              N       8.233950      20.875645      10.988626      -0.414602      37.361494 0.60271080E+03  0.15061339E+05                                 9.122677                            7.787490       0.446355       2.100464                    0.999745      31.153601      86.316037       0.649582       0.377326      -1.113503       0.047358       0.213425       0.079889       0.232756      -0.046836      -0.035208      -0.095541       0.203123       0.401609      -0.208554       0.043485       0.165069              9.834548       6.278704       1.779768      -1.021341       8.853140      -0.625686      14.371801           0.000002
          269              N       9.638976       5.919453       8.233127      -0.359592      41.687674 0.60612385E+03  0.15219116E+05                                10.037504                            7.939432       0.091883       2.023146                    0.998907      30.045140      84.365387       0.625503       0.389986      -1.100648      -0.095873      -0.044083       0.022266       0.107846      -0.051860       0.004634      -0.011207      -0.028633      -0.070306      -0.042619      -0.024419       0.067038             11.593417      15.714639      -0.914185       1.130291      13.183332      -1.131944       5.882280          -0.000001
          270              N      10.666080      10.788429       8.975237      -0.264906      35.003984 0.50342036E+03  0.12019383E+05                                 8.739811                            7.109860       0.594732       2.175257                    0.999904      28.859830      78.006428       0.681290       0.376550      -1.114741       0.037623      -0.135899      -0.230142       0.269906       0.013202       0.026388      -0.164237       0.123981       0.056031      -0.199409       0.053596       0.145813              9.783936       6.407472      -2.134180       0.148838      10.211450      -2.237112      12.732885           0.000000
          271              N      10.687149      11.008183       7.621324      -0.242478      38.055638 0.53161999E+03  0.12901838E+05                                 9.419116                            7.399414       0.270540       2.091999                    0.999093      28.615859      78.677659       0.653478       0.386211      -1.104694       0.012348      -0.092681       0.113618       0.147144       0.001589      -0.013498       0.017706       0.039986       0.151965      -0.048853      -0.007705       0.056558             10.962834       6.301933      -2.327078       0.145906      11.726741      -2.825665      14.859829           0.000001
          272              N      11.230987       8.873570       7.955035      -0.377880      45.729108 0.61002293E+03  0.15366133E+05                                10.771441                            8.009879       0.068058       2.025079                    0.997224      30.129165      85.180448       0.616525       0.394400      -1.095802      -0.016623       0.085551       0.016415       0.088684       0.009003      -0.000479      -0.022030       0.036963       0.124507      -0.046529      -0.000742       0.047271             13.260481       6.796443      -2.147178       0.559054      13.383396      -4.779797      19.601602          -0.000000
          273              N      11.485130       7.559193      10.387947      -0.264909      37.580193 0.54445369E+03  0.13317791E+05                                 9.421967                            7.624317      -0.021088       2.018797                    0.997560      28.313257      78.642903       0.625407       0.400380      -1.092696      -0.029075       0.056352       0.125068       0.140225       0.005727       0.026663      -0.059592       0.001487      -0.097540      -0.079440       0.020871       0.058569             10.500771       5.973576      -1.706744       0.548002      12.039862      -3.105485      13.488873          -0.000002
          274              N       7.474157       5.367263       8.226771      -0.189688      36.948982 0.51594511E+03  0.12426199E+05                                 9.278342                            7.312037       0.200145       2.082605                    0.998833      27.850854      76.244703       0.654435       0.388602      -1.103159       0.136717      -0.065794       0.031495       0.154959      -0.007147       0.000620      -0.005643      -0.091435      -0.104313      -0.035102      -0.028882       0.063984             10.881804      17.362662      -1.302734       0.056459       9.595581      -0.680900       5.687170          -0.000000
          275              N       8.191813       4.213129       8.423819      -0.275080      36.400688 0.54116984E+03  0.13182197E+05                                 9.076421                            7.458107       0.579322       2.172320                    0.999659      29.331450      80.594430       0.652375       0.385438      -1.106086       0.045724       0.260280      -0.025096       0.265455      -0.143080       0.022353       0.007699       0.187227       0.177263      -0.201693       0.057223       0.144470             10.237751      14.937815      -1.738829       0.833496       9.252182      -1.165058       6.523258          -0.000000
          276              N      11.847250       4.347518       8.717803      -0.251708      39.718189 0.55066601E+03  0.13491817E+05                                 9.732715                            7.561870       0.186675       2.064058                    0.998372      28.937552      80.128216       0.641982       0.389405      -1.101635       0.026981      -0.148350       0.048827       0.158492      -0.041304       0.009811       0.004642       0.076267      -0.034691      -0.052105      -0.010582       0.062687             11.436432      12.402639      -0.751220       0.733228      16.297005      -1.871731       5.609651           0.000002
          277              N      11.058486      10.412579       3.564351      -0.191665      33.948097 0.49837325E+03  0.11903671E+05                                 8.685499                            7.157237       0.302757       2.110116                    0.999601      27.851818      76.018990       0.665293       0.385449      -1.105017      -0.002616      -0.041845       0.161988       0.167326      -0.025206       0.001704       0.062316      -0.028805       0.064289      -0.061946      -0.015883       0.077829              9.680993       5.853663      -2.205926       0.593396       9.959509      -1.439811      13.229807          -0.000001
          278              N      10.700317       2.442659       8.987950      -0.393137      44.298315 0.62097321E+03  0.15710237E+05                                10.496137                            8.057193       0.107711       2.026082                    0.998145      30.613112      86.711073       0.617547       0.392036      -1.097552       0.068558       0.067081       0.011137       0.096561      -0.048630       0.001608      -0.015854      -0.014621       0.005472      -0.051696      -0.000045       0.051740             12.511037      12.529909      -3.464688       0.838174      18.145909      -3.254693       6.857292           0.000000
          279              N      10.878085      10.814038       4.862646      -0.274129      38.806939 0.56410727E+03  0.13946512E+05                                 9.636240                            7.729649       0.103672       2.033645                    0.997685      29.515983      82.908539       0.623754       0.397182      -1.092918       0.057573      -0.130420      -0.111161       0.180778       0.019076      -0.001079      -0.006507       0.057352       0.229568      -0.072937      -0.003925       0.076862             11.018076       6.261897      -2.201466      -0.412393      11.048155      -1.266975      15.744176          -0.000001
          280              N      11.719520       0.024146       9.941410      -0.267121      36.901376 0.56985097E+03  0.14123026E+05                                 9.324371                            7.827921      -0.135215       1.976730                    0.996891      28.840854      81.088528       0.612882       0.403239      -1.088884       0.127958      -0.036196      -0.001149       0.132984       0.007522       0.004445      -0.017647      -0.120316       0.036805      -0.067158       0.006433       0.060726             10.162895       9.528053       0.047477      -0.372353      14.456414      -3.089448       6.504220          -0.000000
          281              N      12.757158       3.371186       9.037212      -0.261259      35.312782 0.51045728E+03  0.12230541E+05                                 8.796828                            7.157036       0.543903       2.154894                    0.999776      29.025023      78.608080       0.679331       0.376304      -1.114852      -0.255512       0.033109      -0.037880       0.260418      -0.075404      -0.023739      -0.031335      -0.286134       0.090665      -0.181290       0.029532       0.151758              9.927886      10.046378      -0.654116       0.381994      14.467541      -1.830028       5.269738           0.000000
          282              N      11.518050       8.680645       4.902374      -0.414602      37.361497 0.60271087E+03  0.15061342E+05                                 9.122677                            7.787490       0.446355       2.100464                    0.999745      31.153603      86.316043       0.649582       0.377326      -1.113503      -0.047358       0.213425      -0.079889       0.232756       0.046836      -0.035208       0.095541       0.203123       0.401609      -0.208554       0.043485       0.165069              9.834549       6.278704      -1.779768      -1.021341       8.853141       0.625685      14.371802           0.000002
          283              N      10.113024       6.275547       0.287627      -0.359592      41.687674 0.60612384E+03  0.15219115E+05                                10.037503                            7.939432       0.091883       2.023146                    0.998907      30.045140      84.365385       0.625503       0.389986      -1.100648       0.095873       0.044083       0.022266       0.107846      -0.051860      -0.004634       0.011207      -0.028633      -0.070306      -0.042619      -0.024419       0.067038             11.593417      15.714638      -0.914185      -1.130291      13.183332       1.131944       5.882280          -0.000001
          284              N       9.085920       1.406571       1.029737      -0.264906      35.003977 0.50342039E+03  0.12019384E+05                                 8.739809                            7.109860       0.594731       2.175257                    0.999904      28.859832      78.006434       0.681290       0.376550      -1.114741      -0.037623       0.135899      -0.230142       0.269906       0.013202      -0.026388       0.164238       0.123981       0.056031      -0.199409       0.053597       0.145813              9.783933       6.407472      -2.134180      -0.148836      10.211448       2.237105      12.732879           0.000000
          285              N       9.064851       1.186817      15.566824      -0.242478      38.055632 0.53161997E+03  0.12901837E+05                                 9.419115                            7.399413       0.270540       2.091999                    0.999093      28.615859      78.677657       0.653478       0.386211      -1.104694      -0.012348       0.092681       0.113617       0.147144       0.001589       0.013498      -0.017706       0.039986       0.151965      -0.048853      -0.007705       0.056558             10.962832       6.301932      -2.327078      -0.145906      11.726740       2.825664      14.859823           0.000001
          286              N       8.521013       3.321430       0.009535      -0.377880      45.729086 0.61002254E+03  0.15366121E+05                                10.771436                            8.009876       0.068058       2.025079                    0.997224      30.129165      85.180444       0.616525       0.394400      -1.095802       0.016623      -0.085551       0.016415       0.088684       0.009003       0.000479       0.022030       0.036963       0.124507      -0.046529      -0.000742       0.047271             13.260474       6.796441      -2.147177      -0.559053      13.383392       4.779791      19.601591          -0.000000
          287              N       8.266870       4.635807       2.442447      -0.264909      37.580184 0.54445362E+03  0.13317789E+05                                 9.421965                            7.624317      -0.021088       2.018797                    0.997560      28.313255      78.642897       0.625407       0.400380      -1.092696       0.029075      -0.056352       0.125068       0.140225       0.005727      -0.026663       0.059592       0.001487      -0.097540      -0.079440       0.020871       0.058569             10.500768       5.973576      -1.706743      -0.548001      12.039858       3.105482      13.488871          -0.000002
          288              N      12.277843       6.827737       0.281271      -0.189688      36.948978 0.51594504E+03  0.12426197E+05                                 9.278341                            7.312037       0.200145       2.082605                    0.998833      27.850852      76.244695       0.654435       0.388602      -1.103159      -0.136717       0.065795       0.031495       0.154959      -0.007147      -0.000620       0.005643      -0.091435      -0.104313      -0.035102      -0.028882       0.063984             10.881803      17.362660      -1.302734      -0.056459       9.595581       0.680900       5.687169          -0.000000
          289              N      11.560187       7.981871       0.478319      -0.275080      36.400684 0.54116975E+03  0.13182195E+05                                 9.076420                            7.458107       0.579322       2.172320                    0.999659      29.331447      80.594422       0.652374       0.385438      -1.106086      -0.045724      -0.260280      -0.025096       0.265455      -0.143080      -0.022353      -0.007699       0.187227       0.177263      -0.201693       0.057223       0.144470             10.237751      14.937814      -1.738829      -0.833496       9.252181       1.165058       6.523258          -0.000000
          290              N       7.904750       7.847482       0.772303      -0.251708      39.718186 0.55066597E+03  0.13491816E+05                                 9.732714                            7.561869       0.186675       2.064058                    0.998372      28.937551      80.128210       0.641982       0.389405      -1.101635      -0.026981       0.148350       0.048827       0.158492      -0.041304      -0.009811      -0.004642       0.076267      -0.034692      -0.052105      -0.010582       0.062687             11.436431      12.402638      -0.751220      -0.733227      16.297003       1.871730       5.609651           0.000002
          291              N       8.693514       1.782421      11.509851      -0.191664      33.948094 0.49837321E+03  0.11903669E+05                                 8.685498                            7.157236       0.302757       2.110116                    0.999601      27.851817      76.018984       0.665293       0.385449      -1.105017       0.002616       0.041845       0.161988       0.167326      -0.025206      -0.001704      -0.062316      -0.028805       0.064289      -0.061946      -0.015883       0.077829              9.680992       5.853662      -2.205925      -0.593396       9.959507       1.439811      13.229806          -0.000001
          292              N       9.051683       9.752341       1.042450      -0.393137      44.298314 0.62097321E+03  0.15710237E+05                                10.496137                            8.057193       0.107711       2.026082                    0.998145      30.613112      86.711073       0.617547       0.392036      -1.097552      -0.068558      -0.067081       0.011137       0.096561      -0.048630      -0.001608       0.015854      -0.014621       0.005472      -0.051696      -0.000045       0.051740             12.511037      12.529909      -3.464688      -0.838174      18.145909       3.254693       6.857292           0.000000
          293              N       8.873915       1.380962      12.808146      -0.274129      38.806935 0.56410721E+03  0.13946510E+05                                 9.636239                            7.729649       0.103672       2.033645                    0.997685      29.515981      82.908532       0.623754       0.397182      -1.092918      -0.057573       0.130420      -0.111161       0.180778       0.019076       0.001079       0.006507       0.057352       0.229568      -0.072937      -0.003925       0.076862             11.018075       6.261896      -2.201466       0.412393      11.048154       1.266975      15.744174          -0.000001
          294              N       8.032480      12.170854       1.995910      -0.267121      36.901381 0.56985104E+03  0.14123028E+05                                 9.324372                            7.827921      -0.135215       1.976730                    0.996891      28.840856      81.088533       0.612882       0.403239      -1.088884      -0.127958       0.036196      -0.001149       0.132984       0.007522      -0.004445       0.017647      -0.120316       0.036805      -0.067158       0.006433       0.060726             10.162896       9.528053       0.047477       0.372354      14.456415       3.089448       6.504220          -0.000001
          295              N       6.994842       8.823814       1.091712      -0.261259      35.312781 0.51045726E+03  0.12230541E+05                                 8.796828                            7.157036       0.543903       2.154894                    0.999776      29.025022      78.608078       0.679331       0.376304      -1.114852       0.255512      -0.033109      -0.037880       0.260418      -0.075404       0.023739       0.031335      -0.286134       0.090665      -0.181290       0.029532       0.151758              9.927886      10.046378      -0.654115      -0.381994      14.467541       1.830027       5.269738           0.000000
          296              N       8.233950       3.514355      12.847874      -0.414602      37.361495 0.60271082E+03  0.15061340E+05                                 9.122677                            7.787490       0.446355       2.100464                    0.999745      31.153602      86.316039       0.649582       0.377326      -1.113503       0.047358      -0.213425      -0.079889       0.232756       0.046836       0.035208      -0.095541       0.203123       0.401609      -0.208554       0.043485       0.165069              9.834548       6.278704      -1.779768       1.021341       8.853140      -0.625686      14.371801           0.000002
          297              N       3.529024       5.919453       0.287627      -0.359592      41.687669 0.60612374E+03  0.15219112E+05                                10.037503                            7.939431       0.091884       2.023146                    0.998907      30.045137      84.365374       0.625503       0.389986      -1.100648       0.095873      -0.044083       0.022266       0.107846       0.051860      -0.004634      -0.011207      -0.028633      -0.070306      -0.042619      -0.024419       0.067038             11.593416      15.714637       0.914185      -1.130291      13.183331      -1.131944       5.882279          -0.000001
          298              N       2.501920      10.788429       1.029737      -0.264906      35.003973 0.50342033E+03  0.12019382E+05                                 8.739809                            7.109859       0.594732       2.175257                    0.999904      28.859831      78.006428       0.681290       0.376550      -1.114741      -0.037623      -0.135899      -0.230142       0.269906      -0.013202      -0.026388      -0.164237       0.123981       0.056031      -0.199409       0.053596       0.145813              9.783932       6.407471       2.134179      -0.148836      10.211447      -2.237105      12.732878           0.000000
          299              N       2.480851      11.008183      15.566824      -0.242478      38.055627 0.53161991E+03  0.12901835E+05                                 9.419114                            7.399413       0.270541       2.091999                    0.999093      28.615857      78.677650       0.653478       0.386211      -1.104694      -0.012349      -0.092681       0.113618       0.147144      -0.001589       0.013498       0.017706       0.039986       0.151965      -0.048853      -0.007704       0.056557             10.962831       6.301932       2.327078      -0.145906      11.726739      -2.825664      14.859822           0.000001
          300              N       1.937013       8.873570       0.009535      -0.377880      45.729087 0.61002256E+03  0.15366122E+05                                10.771437                            8.009876       0.068058       2.025079                    0.997224      30.129165      85.180446       0.616525       0.394400      -1.095802       0.016623       0.085551       0.016415       0.088684      -0.009004       0.000479      -0.022030       0.036963       0.124507      -0.046529      -0.000742       0.047271             13.260475       6.796441       2.147178      -0.559053      13.383392      -4.779791      19.601591          -0.000000
          301              N       1.682870       7.559193       2.442447      -0.264909      37.580183 0.54445360E+03  0.13317788E+05                                 9.421965                            7.624316      -0.021087       2.018798                    0.997560      28.313255      78.642894       0.625407       0.400380      -1.092696       0.029075       0.056352       0.125068       0.140225      -0.005727      -0.026663      -0.059592       0.001487      -0.097540      -0.079440       0.020871       0.058569             10.500768       5.973575       1.706743      -0.548002      12.039858      -3.105483      13.488870          -0.000002
          302              N       5.693843       5.367263       0.281271      -0.189688      36.948984 0.51594514E+03  0.12426200E+05                                 9.278342                            7.312037       0.200145       2.082605                    0.998833      27.850855      76.244706       0.654435       0.388602      -1.103159      -0.136717      -0.065795       0.031495       0.154959       0.007147      -0.000620      -0.005643      -0.091435      -0.104313      -0.035102      -0.028882       0.063984             10.881805      17.362662       1.302734      -0.056459       9.595582      -0.680900       5.687170          -0.000000
          303              N       4.976187       4.213129       0.478319      -0.275080      36.400693 0.54116992E+03  0.13182200E+05                                 9.076422                            7.458108       0.579322       2.172320                    0.999659      29.331452      80.594439       0.652374       0.385438      -1.106086      -0.045724       0.260280      -0.025096       0.265455       0.143080      -0.022353       0.007699       0.187227       0.177263      -0.201693       0.057223       0.144470             10.237753      14.937817       1.738829      -0.833497       9.252183      -1.165058       6.523258          -0.000000
          304              N       1.320750       4.347518       0.772303      -0.251708      39.718185 0.55066596E+03  0.13491815E+05                                 9.732714                            7.561869       0.186675       2.064058                    0.998372      28.937551      80.128209       0.641982       0.389405      -1.101635      -0.026981      -0.148350       0.048827       0.158492       0.041304      -0.009811       0.004642       0.076267      -0.034691      -0.052105      -0.010582       0.062687             11.436430      12.402638       0.751220      -0.733227      16.297002      -1.871730       5.609651           0.000002
          305              N       2.109514      10.412579      11.509851      -0.191664      33.948093 0.49837319E+03  0.11903669E+05                                 8.685497                            7.157236       0.302757       2.110116                    0.999601      27.851817      76.018982       0.665293       0.385449      -1.105017       0.002616      -0.041845       0.161988       0.167326       0.025206      -0.001704       0.062316      -0.028805       0.064289      -0.061946      -0.015883       0.077829              9.680991       5.853662       2.205925      -0.593395       9.959507      -1.439811      13.229805          -0.000001
          306              N       2.467683       2.442659       1.042450      -0.393137      44.298318 0.62097328E+03  0.15710239E+05                                10.496137                            8.057194       0.107711       2.026082                    0.998145      30.613114      86.711077       0.617547       0.392036      -1.097552      -0.068558       0.067081       0.011137       0.096561       0.048630      -0.001608      -0.015854      -0.014621       0.005472      -0.051696      -0.000045       0.051740             12.511037      12.529909       3.464688      -0.838174      18.145908      -3.254693       6.857292           0.000000
          307              N       2.289915      10.814038      12.808146      -0.274129      38.806936 0.56410722E+03  0.13946511E+05                                 9.636239                            7.729649       0.103672       2.033645                    0.997685      29.515982      82.908531       0.623754       0.397182      -1.092918      -0.057573      -0.130420      -0.111161       0.180778      -0.019076       0.001079      -0.006507       0.057352       0.229568      -0.072937      -0.003925       0.076862             11.018074       6.261896       2.201466       0.412393      11.048153      -1.266975      15.744173          -0.000001
          308              N       1.448480       0.024146       1.995910      -0.267121      36.901378 0.56985098E+03  0.14123026E+05                                 9.324371                            7.827921      -0.135214       1.976731                    0.996891      28.840854      81.088526       0.612882       0.403239      -1.088884      -0.127958      -0.036196      -0.001149       0.132984      -0.007522      -0.004445      -0.017647      -0.120316       0.036805      -0.067158       0.006433       0.060726             10.162896       9.528053      -0.047477       0.372354      14.456414      -3.089448       6.504220          -0.000000
          309              N       0.410842       3.371186       1.091712      -0.261259      35.312788 0.51045739E+03  0.12230544E+05                                 8.796829                            7.157037       0.543903       2.154894                    0.999776      29.025025      78.608090       0.679331       0.376304      -1.114852       0.255512       0.033109      -0.037881       0.260418       0.075404       0.023739      -0.031335      -0.286134       0.090665      -0.181290       0.029532       0.151758              9.927887      10.046379       0.654116      -0.381994      14.467543      -1.830028       5.269739           0.000000
          310              N       1.649950       8.680645      12.847874      -0.414602      37.361491 0.60271075E+03  0.15061338E+05                                 9.122677                            7.787489       0.446355       2.100464                    0.999745      31.153600      86.316033       0.649582       0.377326      -1.113503       0.047358       0.213425      -0.079889       0.232756      -0.046836       0.035208       0.095541       0.203123       0.401609      -0.208554       0.043485       0.165069              9.834548       6.278704       1.779768       1.021341       8.853140       0.625685      14.371800           0.000002
          311              N       3.054976       6.275547       8.233127      -0.359592      41.687671 0.60612378E+03  0.15219114E+05                                10.037503                            7.939432       0.091883       2.023146                    0.998907      30.045138      84.365379       0.625503       0.389986      -1.100648      -0.095873       0.044083       0.022266       0.107846       0.051860       0.004634       0.011207      -0.028633      -0.070306      -0.042619      -0.024419       0.067038             11.593416      15.714638       0.914185       1.130291      13.183332       1.131944       5.882279          -0.000001
          312              N       4.082080       1.406571       8.975237      -0.264906      35.003982 0.50342033E+03  0.12019382E+05                                 8.739810                            7.109859       0.594732       2.175257                    0.999904      28.859830      78.006425       0.681290       0.376550      -1.114741       0.037623       0.135899      -0.230142       0.269906      -0.013202       0.026388       0.164237       0.123981       0.056031      -0.199409       0.053596       0.145813              9.783935       6.407472       2.134179       0.148838      10.211449       2.237112      12.732884           0.000000
          313              N       4.103149       1.186817       7.621324      -0.242478      38.055635 0.53161995E+03  0.12901837E+05                                 9.419115                            7.399413       0.270540       2.091999                    0.999093      28.615858      78.677652       0.653478       0.386211      -1.104694       0.012349       0.092681       0.113618       0.147144      -0.001589      -0.013498      -0.017706       0.039986       0.151965      -0.048853      -0.007704       0.056557             10.962833       6.301932       2.327078       0.145906      11.726740       2.825665      14.859827           0.000001
          314              N       4.646987       3.321430       7.955035      -0.377880      45.729111 0.61002296E+03  0.15366134E+05                                10.771441                            8.009879       0.068058       2.025079                    0.997224      30.129166      85.180449       0.616525       0.394400      -1.095802      -0.016623      -0.085551       0.016415       0.088684      -0.009004      -0.000479       0.022030       0.036963       0.124507      -0.046529      -0.000742       0.047271             13.260481       6.796443       2.147178       0.559054      13.383396       4.779797      19.601603          -0.000000
          315              N       4.901130       4.635807      10.387947      -0.264909      37.580193 0.54445368E+03  0.13317790E+05                                 9.421966                            7.624317      -0.021088       2.018797                    0.997560      28.313257      78.642900       0.625407       0.400380      -1.092696      -0.029075      -0.056352       0.125068       0.140225      -0.005727       0.026663       0.059592       0.001487      -0.097540      -0.079440       0.020871       0.058569             10.500770       5.973576       1.706744       0.548002      12.039862       3.105485      13.488872          -0.000002
          316              N       0.890157       6.827737       8.226771      -0.189688      36.948980 0.51594508E+03  0.12426198E+05                                 9.278342                            7.312037       0.200145       2.082605                    0.998833      27.850853      76.244698       0.654435       0.388602      -1.103159       0.136717       0.065795       0.031495       0.154959       0.007147       0.000620       0.005643      -0.091435      -0.104313      -0.035102      -0.028882       0.063984             10.881803      17.362660       1.302734       0.056459       9.595581       0.680900       5.687169          -0.000000
          317              N       1.607813       7.981871       8.423819      -0.275080      36.400687 0.54116981E+03  0.13182196E+05                                 9.076421                            7.458107       0.579322       2.172320                    0.999659      29.331448      80.594427       0.652374       0.385438      -1.106086       0.045724      -0.260280      -0.025096       0.265455       0.143080       0.022353      -0.007699       0.187227       0.177263      -0.201693       0.057223       0.144470             10.237752      14.937815       1.738829       0.833497       9.252182       1.165058       6.523258          -0.000000
          318              N       5.263250       7.847482       8.717803      -0.251708      39.718186 0.55066597E+03  0.13491816E+05                                 9.732714                            7.561869       0.186675       2.064058                    0.998372      28.937551      80.128211       0.641982       0.389405      -1.101635       0.026981       0.148350       0.048827       0.158492       0.041304       0.009811      -0.004642       0.076267      -0.034691      -0.052105      -0.010582       0.062687             11.436431      12.402639       0.751220       0.733227      16.297003       1.871730       5.609651           0.000002
          319              N       4.474486       1.782421       3.564351      -0.191664      33.948094 0.49837321E+03  0.11903669E+05                                 8.685498                            7.157236       0.302757       2.110116                    0.999601      27.851817      76.018986       0.665293       0.385449      -1.105017      -0.002616       0.041845       0.161988       0.167326       0.025206       0.001704      -0.062316      -0.028805       0.064289      -0.061946      -0.015883       0.077829              9.680992       5.853662       2.205925       0.593396       9.959508       1.439811      13.229806          -0.000001
          320              N       4.116317       9.752341       8.987950      -0.393137      44.298315 0.62097321E+03  0.15710237E+05                                10.496137                            8.057193       0.107711       2.026082                    0.998145      30.613112      86.711073       0.617547       0.392036      -1.097552       0.068558      -0.067081       0.011137       0.096561       0.048630       0.001608       0.015854      -0.014621       0.005472      -0.051696      -0.000045       0.051740             12.511037      12.529909       3.464688       0.838174      18.145909       3.254693       6.857292          -0.000000
          321              N       4.294085       1.380962       4.862646      -0.274129      38.806940 0.56410729E+03  0.13946513E+05                                 9.636240                            7.729649       0.103672       2.033645                    0.997685      29.515984      82.908540       0.623754       0.397182      -1.092918       0.057573       0.130420      -0.111161       0.180778      -0.019076      -0.001079       0.006507       0.057352       0.229568      -0.072937      -0.003925       0.076862             11.018075       6.261897       2.201466      -0.412393      11.048154       1.266975      15.744175          -0.000001
          322              N       5.135520      12.170854       9.941410      -0.267121      36.901378 0.56985101E+03  0.14123027E+05                                 9.324371                            7.827921      -0.135215       1.976731                    0.996891      28.840855      81.088528       0.612882       0.403239      -1.088884       0.127958       0.036196      -0.001149       0.132984      -0.007522       0.004445       0.017647      -0.120316       0.036805      -0.067158       0.006433       0.060726             10.162895       9.528052      -0.047477      -0.372353      14.456414       3.089448       6.504220          -0.000001
          323              N       6.173158       8.823814       9.037212      -0.261259      35.312785 0.51045733E+03  0.12230543E+05                                 8.796828                            7.157037       0.543903       2.154894                    0.999776      29.025024      78.608085       0.679331       0.376304      -1.114852      -0.255512      -0.033109      -0.037880       0.260418       0.075404      -0.023739       0.031335      -0.286134       0.090665      -0.181290       0.029532       0.151758              9.927887      10.046379       0.654116       0.381994      14.467542       1.830028       5.269739           0.000000
          324              N       4.934050       3.514355       4.902374      -0.414602      37.361492 0.60271077E+03  0.15061339E+05                                 9.122677                            7.787490       0.446355       2.100464                    0.999745      31.153600      86.316035       0.649582       0.377326      -1.113503      -0.047358      -0.213425      -0.079889       0.232756      -0.046836      -0.035208      -0.095541       0.203123       0.401609      -0.208554       0.043485       0.165069              9.834548       6.278704       1.779768      -1.021341       8.853140      -0.625685      14.371801           0.000002
          325              N       3.529024      18.470547       7.657873      -0.359592      41.687671 0.60612380E+03  0.15219114E+05                                10.037503                            7.939432       0.091883       2.023146                    0.998907      30.045139      84.365381       0.625503       0.389986      -1.100648       0.095873       0.044083      -0.022266       0.107846      -0.051860       0.004634      -0.011207      -0.028633      -0.070306      -0.042619      -0.024419       0.067038             11.593416      15.714638      -0.914185       1.130290      13.183332      -1.131944       5.882279          -0.000001
          326              N       2.501920      13.601571       6.915763      -0.264906      35.003976 0.50342037E+03  0.12019383E+05                                 8.739809                            7.109860       0.594731       2.175257                    0.999904      28.859832      78.006432       0.681290       0.376550      -1.114741      -0.037623       0.135899       0.230142       0.269906       0.013202       0.026388      -0.164237       0.123981       0.056031      -0.199409       0.053596       0.145813              9.783933       6.407472      -2.134179       0.148836      10.211447      -2.237105      12.732879           0.000000
          327              N       2.480851      13.381817       8.269676      -0.242478      38.055633 0.53161998E+03  0.12901838E+05                                 9.419116                            7.399414       0.270540       2.091999                    0.999093      28.615859      78.677660       0.653478       0.386211      -1.104694      -0.012348       0.092681      -0.113618       0.147144       0.001589      -0.013498       0.017706       0.039986       0.151965      -0.048853      -0.007705       0.056558             10.962833       6.301932      -2.327078       0.145906      11.726741      -2.825664      14.859825           0.000001
          328              N       1.937013      15.516430       7.935965      -0.377880      45.729094 0.61002266E+03  0.15366125E+05                                10.771438                            8.009877       0.068058       2.025078                    0.997224      30.129168      85.180457       0.616525       0.394400      -1.095802       0.016623      -0.085551      -0.016415       0.088684       0.009003      -0.000479      -0.022030       0.036963       0.124507      -0.046529      -0.000742       0.047271             13.260477       6.796442      -2.147178       0.559053      13.383394      -4.779792      19.601594          -0.000000
          329              N       1.682870      16.830807       5.503053      -0.264909      37.580183 0.54445361E+03  0.13317788E+05                                 9.421965                            7.624316      -0.021087       2.018798                    0.997560      28.313255      78.642894       0.625407       0.400380      -1.092696       0.029075      -0.056352      -0.125068       0.140225       0.005727       0.026663      -0.059592       0.001487      -0.097540      -0.079440       0.020871       0.058569             10.500768       5.973576      -1.706743       0.548002      12.039858      -3.105482      13.488870          -0.000003
          330              N       5.693843      19.022737       7.664229      -0.189688      36.948982 0.51594511E+03  0.12426199E+05                                 9.278342                            7.312037       0.200145       2.082605                    0.998833      27.850854      76.244702       0.654435       0.388602      -1.103159      -0.136717       0.065794      -0.031495       0.154959      -0.007147       0.000620      -0.005643      -0.091435      -0.104313      -0.035102      -0.028882       0.063984             10.881804      17.362660      -1.302733       0.056459       9.595581      -0.680900       5.687169          -0.000000
          331              N       4.976187      20.176871       7.467181      -0.275080      36.400686 0.54116980E+03  0.13182196E+05                                 9.076420                            7.458107       0.579322       2.172320                    0.999659      29.331449      80.594426       0.652375       0.385438      -1.106086      -0.045724      -0.260280       0.025096       0.265455      -0.143080       0.022353       0.007699       0.187227       0.177263      -0.201693       0.057223       0.144470             10.237751      14.937813      -1.738828       0.833496       9.252181      -1.165058       6.523257          -0.000000
          332              N       1.320750      20.042482       7.173197      -0.251708      39.718187 0.55066599E+03  0.13491816E+05                                 9.732714                            7.561869       0.186675       2.064058                    0.998372      28.937552      80.128213       0.641982       0.389405      -1.101635      -0.026981       0.148350      -0.048828       0.158492      -0.041304       0.009811       0.004642       0.076267      -0.034692      -0.052105      -0.010582       0.062687             11.436431      12.402639      -0.751221       0.733228      16.297002      -1.871730       5.609651           0.000002
          333              N       2.109514      13.977421      12.326649      -0.191664      33.948092 0.49837317E+03  0.11903668E+05                                 8.685497                            7.157235       0.302757       2.110116                    0.999601      27.851816      76.018980       0.665293       0.385449      -1.105017       0.002616       0.041845      -0.161988       0.167326      -0.025206       0.001704       0.062316      -0.028805       0.064289      -0.061946      -0.015883       0.077829              9.680991       5.853662      -2.205925       0.593396       9.959507      -1.439811      13.229805          -0.000001
          334              N       2.467683      21.947342       6.903050      -0.393137      44.298317 0.62097359E+03  0.15710248E+05                                10.496137                            8.057196       0.107711       2.026082                    0.998145      30.613112      86.711070       0.617547       0.392036      -1.097552      -0.068558      -0.067081      -0.011137       0.096561      -0.048630       0.001608      -0.015854      -0.014621       0.005472      -0.051696      -0.000045       0.051740             12.511035      12.529908      -3.464680       0.838172      18.145904      -3.254691       6.857293           0.000000
          335              N       2.289915      13.575962      11.028354      -0.274129      38.806938 0.56410726E+03  0.13946512E+05                                 9.636239                            7.729649       0.103672       2.033645                    0.997685      29.515983      82.908536       0.623754       0.397182      -1.092918      -0.057573       0.130420       0.111161       0.180778       0.019076      -0.001079      -0.006507       0.057352       0.229568      -0.072937      -0.003925       0.076862             11.018075       6.261896      -2.201466      -0.412393      11.048154      -1.266975      15.744174          -0.000001
          336              N       1.448480      -0.024146       5.949590      -0.267121      36.901380 0.56985101E+03  0.14123027E+05                                 9.324372                            7.827921      -0.135215       1.976730                    0.996891      28.840855      81.088531       0.612882       0.403239      -1.088884      -0.127958       0.036196       0.001149       0.132984       0.007522       0.004445      -0.017647      -0.120316       0.036805      -0.067158       0.006433       0.060726             10.162896       9.528053       0.047477      -0.372353      14.456415      -3.089448       6.504220          -0.000000
          337              N       0.410842      21.018814       6.853788      -0.261259      35.312789 0.51045730E+03  0.12230542E+05                                 8.796829                            7.157036       0.543903       2.154894                    0.999776      29.025023      78.608081       0.679331       0.376304      -1.114852       0.255512      -0.033109       0.037880       0.260418      -0.075404      -0.023739      -0.031335      -0.286134       0.090665      -0.181290       0.029532       0.151758              9.927888      10.046379      -0.654115       0.381994      14.467545      -1.830028       5.269739           0.000000
          338              N       1.649950      15.709355      10.988626      -0.414602      37.361495 0.60271082E+03  0.15061340E+05                                 9.122677                            7.787490       0.446355       2.100464                    0.999745      31.153602      86.316040       0.649582       0.377326      -1.113503       0.047358      -0.213425       0.079889       0.232756       0.046836      -0.035208       0.095541       0.203123       0.401609      -0.208554       0.043485       0.165069              9.834549       6.278704      -1.779768      -1.021341       8.853140       0.625686      14.371801           0.000002
          339              N       3.054976      18.114453      15.603373      -0.359592      41.687670 0.60612377E+03  0.15219114E+05                                10.037503                            7.939432       0.091883       2.023146                    0.998907      30.045138      84.365380       0.625503       0.389986      -1.100648      -0.095873      -0.044083      -0.022266       0.107846      -0.051860      -0.004634       0.011207      -0.028633      -0.070306      -0.042619      -0.024419       0.067038             11.593416      15.714637      -0.914184      -1.130291      13.183332       1.131944       5.882280          -0.000001
          340              N       4.082080      22.983429      14.861263      -0.264906      35.003975 0.50342035E+03  0.12019382E+05                                 8.739809                            7.109860       0.594732       2.175257                    0.999904      28.859831      78.006430       0.681290       0.376550      -1.114741       0.037623      -0.135899       0.230142       0.269906       0.013202      -0.026388       0.164238       0.123981       0.056031      -0.199409       0.053597       0.145813              9.783933       6.407472      -2.134179      -0.148836      10.211447       2.237105      12.732879           0.000000
          341              N       4.103149      23.203183       0.324176      -0.242478      38.055632 0.53161998E+03  0.12901838E+05                                 9.419115                            7.399413       0.270540       2.091999                    0.999093      28.615859      78.677658       0.653478       0.386211      -1.104694       0.012348      -0.092681      -0.113618       0.147144       0.001589       0.013498      -0.017706       0.039986       0.151965      -0.048853      -0.007705       0.056557             10.962832       6.301932      -2.327078      -0.145906      11.726740       2.825664      14.859825           0.000001
          342              N       4.646987      21.068570      -0.009535      -0.377880      45.729089 0.61002258E+03  0.15366123E+05                                10.771437                            8.009876       0.068058       2.025079                    0.997224      30.129166      85.180448       0.616525       0.394400      -1.095802      -0.016623       0.085551      -0.016415       0.088684       0.009003       0.000479       0.022030       0.036963       0.124507      -0.046529      -0.000742       0.047271             13.260475       6.796441      -2.147178      -0.559053      13.383392       4.779791      19.601592          -0.000000
          343              N       4.901130      19.754193      13.448553      -0.264909      37.580183 0.54445360E+03  0.13317788E+05                                 9.421965                            7.624317      -0.021088       2.018798                    0.997560      28.313255      78.642896       0.625407       0.400380      -1.092696      -0.029075       0.056352      -0.125068       0.140225       0.005727      -0.026663       0.059592       0.001487      -0.097540      -0.079440       0.020871       0.058569             10.500768       5.973576      -1.706743      -0.548002      12.039858       3.105483      13.488871          -0.000002
          344              N       0.890157      17.562263      15.609729      -0.189688      36.948983 0.51594511E+03  0.12426199E+05                                 9.278342                            7.312037       0.200145       2.082605                    0.998833      27.850854      76.244703       0.654435       0.388602      -1.103159       0.136717      -0.065794      -0.031495       0.154959      -0.007147      -0.000620       0.005643      -0.091435      -0.104313      -0.035102      -0.028882       0.063984             10.881804      17.362662      -1.302734      -0.056459       9.595582       0.680900       5.687170          -0.000000
          345              N       1.607813      16.408129      15.412681      -0.275080      36.400691 0.54116986E+03  0.13182198E+05                                 9.076422                            7.458107       0.579322       2.172320                    0.999659      29.331450      80.594433       0.652374       0.385438      -1.106086       0.045724       0.260280       0.025096       0.265455      -0.143080      -0.022353      -0.007699       0.187227       0.177263      -0.201693       0.057223       0.144470             10.237752      14.937816      -1.738829      -0.833497       9.252183       1.165058       6.523258          -0.000000
          346              N       5.263250      16.542517      15.118697      -0.251708      39.718161 0.55066546E+03  0.13491801E+05                                 9.732710                            7.561865       0.186675       2.064058                    0.998372      28.937550      80.128206       0.641982       0.389405      -1.101635       0.026981      -0.148350      -0.048827       0.158492      -0.041304      -0.009811      -0.004642       0.076267      -0.034691      -0.052105      -0.010582       0.062687             11.436425      12.402640      -0.751227      -0.733229      16.296987       1.871730       5.609649           0.000002
          347              N       4.474486      22.607579       4.381149      -0.191664      33.948099 0.49837325E+03  0.11903671E+05                                 8.685499                            7.157236       0.302757       2.110116                    0.999601      27.851818      76.018988       0.665293       0.385449      -1.105017      -0.002616      -0.041845      -0.161988       0.167326      -0.025206      -0.001704      -0.062316      -0.028805       0.064289      -0.061946      -0.015883       0.077829              9.680993       5.853663      -2.205926      -0.593396       9.959510       1.439812      13.229807          -0.000001
          348              N       4.116317      14.637658      14.848550      -0.393137      44.298312 0.62097359E+03  0.15710249E+05                                10.496137                            8.057196       0.107711       2.026082                    0.998145      30.613112      86.711073       0.617547       0.392036      -1.097552       0.068558       0.067081      -0.011137       0.096561      -0.048630      -0.001608       0.015854      -0.014621       0.005472      -0.051696      -0.000045       0.051740             12.511034      12.529908      -3.464679      -0.838172      18.145903       3.254691       6.857292          -0.000000
          349              N       4.294085      23.009038       3.082854      -0.274129      38.806937 0.56410732E+03  0.13946514E+05                                 9.636239                            7.729649       0.103671       2.033645                    0.997685      29.515985      82.908544       0.623754       0.397182      -1.092918       0.057573      -0.130420       0.111161       0.180778       0.019076       0.001079       0.006507       0.057352       0.229568      -0.072937      -0.003925       0.076862             11.018075       6.261896      -2.201466       0.412393      11.048153       1.266974      15.744174          -0.000001
          350              N       5.135520      12.219146      13.895090      -0.267121      36.901381 0.56985104E+03  0.14123028E+05                                 9.324372                            7.827921      -0.135215       1.976730                    0.996891      28.840856      81.088533       0.612882       0.403239      -1.088884       0.127958      -0.036196       0.001149       0.132984       0.007522      -0.004445       0.017647      -0.120316       0.036805      -0.067158       0.006433       0.060726             10.162896       9.528053       0.047476       0.372353      14.456415       3.089448       6.504220          -0.000001
          351              N       6.173158      15.566186      14.799288      -0.261259      35.312781 0.51045712E+03  0.12230537E+05                                 8.796827                            7.157035       0.543903       2.154894                    0.999776      29.025024      78.608086       0.679331       0.376304      -1.114852      -0.255512       0.033109       0.037880       0.260418      -0.075404       0.023739       0.031335      -0.286134       0.090665      -0.181290       0.029532       0.151758              9.927886      10.046381      -0.654116      -0.381995      14.467539       1.830027       5.269738           0.000000
          352              N       4.934050      20.875645       3.043127      -0.414602      37.361485 0.60271052E+03  0.15061331E+05                                 9.122675                            7.787488       0.446355       2.100464                    0.999745      31.153599      86.316028       0.649582       0.377326      -1.113503      -0.047358       0.213425       0.079889       0.232756       0.046836       0.035208      -0.095541       0.203123       0.401609      -0.208554       0.043485       0.165069              9.834547       6.278702      -1.779767       1.021340       8.853137      -0.625685      14.371801           0.000002

******************************************************
Auxiliary information for the entire system
The total spin magnetic moment of the unit cell is   0.000077
The total net atomic charge of the unit cell is   -0.000001
Accuracy of reproducing the electrostatic potential in the unit cell:
  The inner radius (bohr) =    5.0000
  The outer radius (bohr) =   12.0000
  Valid grid points have density less than (e/(bohr^3)) =    0.0001
  The number of valid grid points were=        21024
  The rms potential error without charges in kcal/mol is=      4.41213
  The rms potential error with partial charges in kcal/mol is=      1.49320
  The RRMSE value at monopole order=      0.33843
  The rms potential error with partial charges and cloud penetration in kcal/mol is=      1.47330
  The RRMSE value at monopole order with cloud penetration is=      0.33392
  The rms potential error with partial charges and atomic dipoles in kcal/mol is=      0.65708
  The RRMSE value at dipole order=      0.14893
  The rms potential error with partial charges, atomic dipoles and cloud penetration in kcal/mol is=      0.63583
  The RRMSE value at dipole order with cloud penetration=      0.14411

******************************************************
The electron densities and ab initio electrostatic potential were computed in VASP using the PBE functional and
projector augmented wave method. See the main text of the journal article for a description of computational details.
The atomic charges, dipoles, and quadrupoles were computed with the DDEC6 method as described in
(a) T. A. Manz and N. Gabaldon Limas, RSC Adv. 6 (2016) 47771-47801 DOI: 10.1039/c6ra04656h
(b) N. Gabaldon Limas and T. A. Manz, RSC Adv. 8 (2018) 2678-2707 DOI: 10.1039/c7ra11829e.
For each atom in the material, the electron cloud parameters were fit to the spherically averaged atom-in-material
electron density using radial positions for which this density was between 10^-4 and 10^-2 electrons per cubic bohr.
The polarizabilities, dispersion coefficients, and quantum Drude oscillator (QDO) parameters were fit using the MCLF method.
The magnetic structure of the system was optimized in VASP from the default ferromagnetic initial guess using spin polarization.
The atomic spin moments (ASMs) were computed on this optimized magnetic structure using the DDEC6 partition as inputs
to the method of T. A. Manz and D. S. Sholl, J. Chem. Theory Comput. 7 (2011) 4146-4164 DOI: 10.1021/ct200539n.
The RMSE and RRMSE were computed using a uniform grid with Ewald summation.
