# Supplementary material for: A collection of forcefield precursors for metal–organic frameworks
Source: RSC Adv. 2019 Nov 13;9(63):36492–507. doi: 10.1039/c9ra07327b (PMC9075174; doi:10.1039/c9ra07327b)
Supplement: RA-009-C9RA07327B-s4682 [file RA-009-C9RA07327B-s4682.xyz]

   78
jmolscript: load "" {1 1 1} spacegroup "x,y,z" unitcell [{      8.748600     0.000000     0.000000 }, {      1.995334    10.799516     0.000000 }, {      0.817562     4.403690    11.463043 }]
Tb     8.555487    12.527929     5.090623     2.107920
Tb     3.006009     2.675277     6.372420     2.107920
H      3.779312    10.125870     8.740570     0.125619
H      1.337630     7.098787     9.628956     0.114702
H      9.317121     9.381720     6.429621     0.121774
H      9.349676     5.478377     7.851038     0.116013
H      7.581633     4.073234     7.361566     0.110006
H      5.152503     7.257707     7.054357     0.116886
H      6.924893     8.648559     7.509439     0.120878
H      0.768621     3.681293     0.288869     0.112886
H      1.669872     3.261570     2.347631     0.110864
H      5.352374     3.710672     0.820754     0.114855
H      5.259281     8.554206    10.229620     0.111255
H      7.782184     5.077336     2.722473     0.125619
H      1.475266     8.104419     1.834087     0.114702
H      2.244375     5.821486     5.033422     0.121774
H      2.211820     9.724829     3.612005     0.116013
H      3.979863    11.129972     4.101477     0.110006
H      6.408993     7.945499     4.408686     0.116887
H      4.636603     6.554647     3.953604     0.120877
H     10.792875    11.521913    11.174174     0.112885
H      9.891624    11.941636     9.115412     0.110863
H      6.209122    11.492534    10.642289     0.114855
H      6.302215     6.649000     1.233423     0.111255
C      2.553526    11.123588     6.623346     0.686989
C      2.224770     9.920365     7.457856    -0.021492
C      3.011971     9.628516     8.573210    -0.161478
C      2.653032     8.593335     9.437523     0.086727
C      1.554201     7.826853     9.092486    -0.191698
C      9.510872     8.088347     7.990887     0.087110
C      9.846006     9.169819     7.165548    -0.145974
C      8.336402     7.215411     7.708896     0.096991
C      8.511019     5.840381     7.674507    -0.148502
C      7.448006     4.993038     7.377614    -0.091933
C      6.195284     5.510083     7.107087    -0.032852
C      5.999564     6.898649     7.190767    -0.091960
C      7.060276     7.728828     7.473904    -0.144882
C      5.095059     4.617854     6.668052     0.636464
C      3.323440     8.365068    10.740871     0.079458
C      1.692689     3.687007     0.390890    -0.151514
C      2.234795     3.427358     1.626606    -0.096819
C      3.600444     3.408024     1.818039    -0.039880
C      4.428812     3.698237     0.715294    -0.102669
C      4.695888     8.368297    10.946060    -0.144997
C      4.149451     3.100259     3.178702     0.673187
C      9.007970     4.079618     4.839697     0.686990
C      9.336726     5.282841     4.005187    -0.021491
C      8.549525     5.574690     2.889833    -0.161478
C      8.908464     6.609871     2.025520     0.086726
C     10.007295     7.376353     2.370557    -0.191698
C      2.050624     7.114859     3.472156     0.087110
C      1.715490     6.033387     4.297495    -0.145973
C      3.225094     7.987795     3.754147     0.096991
C      3.050477     9.362825     3.788536    -0.148502
C      4.113490    10.210168     4.085429    -0.091932
C      5.366212     9.693123     4.355956    -0.032852
C      5.561932     8.304557     4.272276    -0.091960
C      4.501220     7.474378     3.989139    -0.144882
C      6.466437    10.585352     4.794991     0.636464
C      8.238056     6.838138     0.722172     0.079458
C      9.868807    11.516199    11.072153    -0.151514
C      9.326701    11.775848     9.836437    -0.096819
C      7.961052    11.795182     9.645004    -0.039879
C      7.132684    11.504969    10.747749    -0.102669
C      6.865608     6.834909     0.516983    -0.144997
C      7.412045    12.102947     8.284341     0.673186
O     10.479511    11.488475     5.748716    -0.715043
O      3.638626    11.697598     6.846876    -0.690818
O      3.893729     4.943559     6.784975    -0.626354
O      5.392723     3.455029     6.204945    -0.771810
O      3.334952     3.245256     4.132427    -0.676995
O      5.335014     2.721951     3.281869    -0.682914
O      1.081985     3.714731     5.714327    -0.715044
O      7.922870     3.505608     4.616167    -0.690818
O      7.667767    10.259647     4.678068    -0.626354
O      6.168773    11.748177     5.258098    -0.771811
O      8.226544    11.957950     7.330616    -0.676995
O      6.226482    12.481255     8.181174    -0.682914

The following XYZ coordinates are in angstroms. Other properties are in atomic units.
The sperically averaged electron density of each atom fit to a function of the form exp(a - br)
eigen_1, eigen_2 and eigen_3 are the three eigenvalues of traceless quadrupole moment tensor
  atom number  atomic symbol              X              Y              Z     net charge C6 coefficient C8 coefficient C10 coefficient fluctuating dipole atomic polarizability isotropic forcefield polarizability              a              b squared Pearson coefficient          <r^3>          <r^4>         wp_QDO          m_QDO          q_QDO       dipole_x       dipole_y       dipole_z         dipole            Qxy            Qxz            Qyz     Q(x^2-y^2)  Q(3z^2 - R^2)        eigen_1        eigen_2        eigen_3 static polarizability      alpha(xx)      alpha(xy)      alpha(xz)      alpha(yy)      alpha(yz)      alpha(zz) atomic spin moment
            1             Tb       8.555487      12.527929       5.090623       2.107920     116.606092 0.23668695E+04  0.75419476E+05                                15.580664                           12.917229       2.336125       2.485642                    0.999756      72.270534     163.677304       0.727112       0.264360      -1.343643       0.023974       0.027949       0.007094       0.037500      -0.048719      -0.043663       0.068249      -0.034183       0.322009      -0.105397      -0.044971       0.150369             18.295797      20.423242       1.275069       1.369222      20.085477      -3.152121      14.378672          -0.000002
            2             Tb       3.006009       2.675277       6.372420       2.107920     116.606120 0.23668701E+04  0.75419501E+05                                15.580667                           12.917231       2.336125       2.485642                    0.999756      72.270538     163.677319       0.727112       0.264360      -1.343643      -0.023974      -0.027949      -0.007094       0.037500      -0.048719      -0.043663       0.068249      -0.034183       0.322009      -0.105397      -0.044971       0.150369             18.295801      20.423247       1.275069       1.369223      20.085481      -3.152122      14.378675          -0.000001
            3              H       3.779312      10.125870       8.740570       0.125619       0.950137 0.69686960E+01  0.66491868E+02                                 1.629678                            1.570876      -1.029285       2.397168                    0.997930       3.461423       9.742906       0.483421       1.327895      -0.698197       0.032999       0.019876       0.004728       0.038812       0.006579       0.004551       0.000752       0.010909      -0.007932      -0.007631      -0.003659       0.011290              1.642544       1.910244       0.288401       0.113819       1.545568      -0.031880       1.471821          -0.000004
            4              H       1.337630       7.098787       9.628956       0.114702       1.154430 0.89916277E+01  0.90145989E+02                                 1.760091                            1.709912      -1.140732       2.335826                    0.996740       3.496956       9.631207       0.501023       1.219384      -0.723460      -0.006444      -0.028479       0.018718       0.034684       0.003946       0.000887      -0.010211      -0.008022      -0.005343      -0.010489      -0.002278       0.012766              1.750110       1.532768       0.204536       0.065209       1.867803      -0.224162       1.849760          -0.000000
            5              H       9.317121       9.381720       6.429621       0.121774       0.970673 0.72028600E+01  0.70305188E+02                                 1.735077                            1.658949      -1.384393       2.226660                    0.993066       3.884548      11.593397       0.437957       1.432823      -0.675218      -0.021381       0.007065      -0.030911       0.038244       0.004701       0.006374       0.001171       0.008992       0.018860      -0.009804      -0.001568       0.011372              1.767057       1.813573      -0.057930       0.372877       1.564490      -0.168389       1.923109          -0.000007
            6              H       9.349676       5.478377       7.851038       0.116013       1.152239 0.87493262E+01  0.87771378E+02                                 1.813743                            1.730851      -1.020494       2.396870                    0.997532       3.531690       9.969629       0.475502       1.284032      -0.708875       0.032624      -0.015561       0.002950       0.036265      -0.001835       0.005513      -0.003423       0.002602      -0.038912      -0.014765       0.004245       0.010520              1.833482       2.259335      -0.246353       0.135341       1.729800       0.053795       1.511312           0.000001
            7              H       7.581633       4.073234       7.361566       0.110006       1.067240 0.77880432E+01  0.76886233E+02                                 1.800920                            1.688976      -1.224359       2.300538                    0.994373       3.747754      10.953100       0.451685       1.373567      -0.687975       0.007717      -0.038148       0.001182       0.038939      -0.004140       0.003284      -0.006772      -0.006170      -0.039542      -0.015276       0.001428       0.013848              1.865605       1.563211      -0.036305      -0.027476       2.577620       0.018174       1.455984           0.000001
            8              H       5.152503       7.257707       7.054357       0.116886       0.976051 0.71132847E+01  0.68544434E+02                                 1.686079                            1.606538      -1.106247       2.359994                    0.996251       3.616141      10.388081       0.467155       1.360640      -0.690682      -0.036419       0.016135      -0.003607       0.039996      -0.005018       0.004937       0.002701       0.003287      -0.051055      -0.018395       0.004401       0.013993              1.717417       2.164936      -0.288652       0.117280       1.565678      -0.004278       1.421638          -0.000013
            9              H       6.924893       8.648559       7.509439       0.120878       0.895320 0.63555537E+01  0.59079766E+02                                 1.550820                            1.488104      -0.754027       2.528032                    0.999701       3.316728       9.122767       0.504285       1.306606      -0.703178      -0.006755       0.039141      -0.002285       0.039785      -0.003666       0.003480       0.000758      -0.009665      -0.051534      -0.017799       0.003140       0.014660              1.571072       1.398499      -0.060705       0.011916       2.034540       0.072978       1.280177          -0.000010
           10              H       0.768621       3.681293       0.288869       0.112886       1.098662 0.83569799E+01  0.82531010E+02                                 1.725951                            1.667022      -0.984954       2.409769                    0.997999       3.453119       9.539546       0.497363       1.246995      -0.717095      -0.036819       0.000104       0.000024       0.036819       0.002876      -0.002854      -0.006269       0.031467       0.006296      -0.018788       0.002926       0.015861              1.727894       2.159016      -0.055294       0.155429       1.367289       0.017202       1.657376          -0.000003
           11              H       1.669872       3.261570       2.347631       0.110864       1.081137 0.79586732E+01  0.78554861E+02                                 1.779796                            1.679425      -1.125922       2.343213                    0.996196       3.653268      10.481668       0.466941       1.328959      -0.697587      -0.024304      -0.006682       0.029491       0.038796       0.006372      -0.005322      -0.008868       0.023768       0.007518      -0.017644       0.001075       0.016569              1.827070       1.760034       0.019191      -0.416595       1.475724      -0.150379       2.245451          -0.000001
           12              H       5.352374       3.710672       0.820754       0.114855       1.123948 0.82708082E+01  0.81369487E+02                                 1.747063                            1.653802      -0.981972       2.415444                    0.998054       3.404014       9.348739       0.502045       1.240081      -0.718967       0.038953      -0.000659       0.002713       0.039053       0.000510      -0.002359      -0.000998       0.031849       0.008983      -0.017475       0.002565       0.014910              1.768592       2.368463       0.060050       0.140715       1.380051      -0.032684       1.557261          -0.000002
           13              H       5.259281       8.554206      10.229620       0.111255       1.009789 0.72665116E+01  0.69868674E+02                                 1.676094                            1.586084      -0.983369       2.410945                    0.997758       3.523980       9.867426       0.490672       1.298249      -0.704099       0.022216       0.005982      -0.025304       0.034200       0.000689       0.000226      -0.007730       0.023762       0.021074      -0.017820       0.008389       0.009432              1.704952       1.756785       0.075347      -0.391862       1.328644      -0.106499       2.029425          -0.000004
           14              H       7.782184       5.077336       2.722473       0.125619       0.950138 0.69687007E+01  0.66491917E+02                                 1.629677                            1.570876      -1.029286       2.397168                    0.997930       3.461424       9.742906       0.483421       1.327893      -0.698198      -0.032999      -0.019876      -0.004728       0.038812       0.006579       0.004551       0.000752       0.010909      -0.007932      -0.007631      -0.003659       0.011290              1.642544       1.910244       0.288401       0.113819       1.545568      -0.031880       1.471820          -0.000004
           15              H       1.475266       8.104419       1.834087       0.114702       1.154430 0.89916264E+01  0.90145973E+02                                 1.760090                            1.709912      -1.140732       2.335826                    0.996740       3.496956       9.631207       0.501023       1.219384      -0.723460       0.006444       0.028479      -0.018718       0.034684       0.003946       0.000887      -0.010211      -0.008022      -0.005343      -0.010489      -0.002278       0.012766              1.750110       1.532768       0.204536       0.065209       1.867803      -0.224162       1.849760          -0.000000
           16              H       2.244375       5.821486       5.033422       0.121774       0.970673 0.72028549E+01  0.70305131E+02                                 1.735077                            1.658949      -1.384393       2.226660                    0.993066       3.884547      11.593396       0.437956       1.432824      -0.675218       0.021381      -0.007065       0.030911       0.038244       0.004701       0.006374       0.001171       0.008992       0.018860      -0.009804      -0.001568       0.011372              1.767057       1.813573      -0.057930       0.372877       1.564490      -0.168389       1.923109          -0.000007
           17              H       2.211820       9.724829       3.612005       0.116013       1.152239 0.87493264E+01  0.87771378E+02                                 1.813743                            1.730850      -1.020494       2.396870                    0.997532       3.531690       9.969628       0.475502       1.284032      -0.708875      -0.032624       0.015561      -0.002950       0.036265      -0.001835       0.005513      -0.003422       0.002602      -0.038912      -0.014765       0.004245       0.010520              1.833482       2.259334      -0.246353       0.135341       1.729800       0.053795       1.511312           0.000001
           18              H       3.979863      11.129972       4.101477       0.110006       1.067242 0.77880578E+01  0.76886408E+02                                 1.800921                            1.688977      -1.224360       2.300537                    0.994373       3.747757      10.953109       0.451685       1.373567      -0.687975      -0.007717       0.038148      -0.001182       0.038939      -0.004140       0.003284      -0.006772      -0.006170      -0.039542      -0.015276       0.001428       0.013848              1.865606       1.563212      -0.036306      -0.027476       2.577622       0.018174       1.455985           0.000001
           19              H       6.408993       7.945499       4.408686       0.116887       0.976051 0.71132869E+01  0.68544460E+02                                 1.686079                            1.606538      -1.106247       2.359994                    0.996251       3.616141      10.388081       0.467155       1.360639      -0.690682       0.036419      -0.016135       0.003607       0.039996      -0.005018       0.004937       0.002701       0.003287      -0.051055      -0.018395       0.004401       0.013993              1.717417       2.164936      -0.288652       0.117280       1.565678      -0.004278       1.421638          -0.000013
           20              H       4.636603       6.554647       3.953604       0.120877       0.895320 0.63555529E+01  0.59079758E+02                                 1.550820                            1.488105      -0.754027       2.528032                    0.999701       3.316728       9.122767       0.504285       1.306606      -0.703178       0.006755      -0.039141       0.002285       0.039785      -0.003666       0.003480       0.000758      -0.009665      -0.051534      -0.017799       0.003140       0.014660              1.571072       1.398499      -0.060705       0.011916       2.034540       0.072978       1.280177          -0.000010
           21              H      10.792875      11.521913      11.174174       0.112885       1.098663 0.83569933E+01  0.82531173E+02                                 1.725952                            1.667023      -0.984955       2.409768                    0.997999       3.453122       9.539555       0.497363       1.246995      -0.717095       0.036819      -0.000104      -0.000024       0.036819       0.002876      -0.002854      -0.006269       0.031467       0.006296      -0.018788       0.002926       0.015861              1.727895       2.159018      -0.055294       0.155429       1.367290       0.017202       1.657377          -0.000003
           22              H       9.891624      11.941636       9.115412       0.110863       1.081138 0.79586864E+01  0.78555030E+02                                 1.779799                            1.679427      -1.125924       2.343212                    0.996196       3.653271      10.481682       0.466941       1.328960      -0.697586       0.024305       0.006682      -0.029491       0.038796       0.006372      -0.005322      -0.008868       0.023768       0.007519      -0.017644       0.001075       0.016569              1.827072       1.760037       0.019191      -0.416596       1.475726      -0.150379       2.245454          -0.000001
           23              H       6.209122      11.492534      10.642289       0.114855       1.123949 0.82708176E+01  0.81369603E+02                                 1.747064                            1.653803      -0.981973       2.415444                    0.998054       3.404016       9.348746       0.502044       1.240081      -0.718967      -0.038953       0.000659      -0.002713       0.039053       0.000510      -0.002359      -0.000998       0.031849       0.008983      -0.017476       0.002565       0.014910              1.768593       2.368464       0.060050       0.140715       1.380051      -0.032684       1.557262          -0.000002
           24              H       6.302215       6.649000       1.233423       0.111255       1.009789 0.72665104E+01  0.69868664E+02                                 1.676094                            1.586085      -0.983369       2.410945                    0.997758       3.523980       9.867428       0.490672       1.298249      -0.704099      -0.022216      -0.005982       0.025304       0.034200       0.000689       0.000226      -0.007730       0.023762       0.021074      -0.017820       0.008389       0.009432              1.704952       1.756786       0.075347      -0.391862       1.328645      -0.106499       2.029425          -0.000004
           25              C       2.553526      11.123588       6.623346       0.686989      21.713344 0.23307886E+03  0.47931994E+04                                 7.400809                            5.583402      -0.525951       1.896955                    0.997702      22.269294      64.337927       0.593823       0.501564      -0.993733       0.019273       0.062957      -0.047585       0.081236      -0.042775      -0.030718       0.069875       0.021727       0.089348      -0.078751      -0.022169       0.100921              8.613357       9.258462       1.825591       0.122476       9.066078      -3.257090       7.515530           0.000003
           26              C       2.224770       9.920365       7.457856      -0.021492      36.743989 0.45286426E+03  0.10708226E+05                                 9.635398                            7.109285      -0.080303       1.982589                    0.999018      27.476085      78.072678       0.618930       0.418519      -1.067609      -0.014099      -0.046165       0.039488       0.062364      -0.001681       0.006899       0.009811       0.034801      -0.012176      -0.021643       0.000309       0.021334             11.594225      10.337070       3.205105       1.214109      12.693020      -4.715804      11.752585           0.000004
           27              C       3.011971       9.628516       8.573210      -0.161478      34.013181 0.46898727E+03  0.11264653E+05                                 9.201754                            7.301597       0.066865       1.991082                    0.999549      30.124143      88.245270       0.598196       0.426291      -1.055371      -0.016889       0.001918      -0.017088       0.024102       0.000873      -0.012872       0.035073       0.020501      -0.073976      -0.050521       0.018675       0.031846             10.350305       8.860557       0.798102       2.085580       9.169850      -4.427661      13.020508           0.000007
           28              C       2.653032       8.593335       9.437523       0.086727      37.436808 0.41418830E+03  0.95875410E+04                                 9.837167                            6.845574      -0.119345       1.975013                    0.999290      26.475255      74.686544       0.623654       0.424281      -1.062858      -0.006761      -0.000754       0.002361       0.007201      -0.004439       0.002266      -0.007349       0.028388      -0.000899      -0.017556       0.001762       0.015794             12.393130      10.847935       1.359077       5.879495       8.423040      -2.719015      17.908414           0.000009
           29              C       1.554201       7.826853       9.092486      -0.191698      35.372105 0.46047748E+03  0.11030544E+05                                 9.496589                            7.237408       0.005117       1.965132                    0.999424      30.650834      90.222162       0.599416       0.426569      -1.053209       0.009840       0.008090      -0.006439       0.014274      -0.014953      -0.037341      -0.002610      -0.049430       0.012994      -0.054272       0.020772       0.033501             11.140821      12.614495       3.059731       6.220019       8.201333       0.485725      12.606635           0.000007
           30              C       9.510872       8.088347       7.990887       0.087110      36.804593 0.40934606E+03  0.94398597E+04                                 9.711112                            6.791261      -0.017293       2.011164                    0.999229      26.212691      73.608543       0.628622       0.422514      -1.064843       0.006149      -0.001518      -0.000700       0.006372      -0.006164       0.005631       0.005140      -0.001973      -0.060467      -0.022373       0.006050       0.016322             12.157418      14.224921       6.066106       4.250927      12.104102      -0.078788      10.143231           0.000004
           31              C       9.846006       9.169819       7.165548      -0.145974      34.249975 0.48229471E+03  0.11720710E+05                                 9.402650                            7.513624      -0.192095       1.911422                    0.998558      30.641989      91.689976       0.574179       0.438953      -1.042751       0.010323       0.010397       0.010899       0.018260      -0.031983       0.003722       0.027796       0.014566       0.036398      -0.048808       0.010759       0.038049             10.575113      10.839461       4.133677       1.224862      12.092809      -2.292049       8.793068          -0.000000
           32              C       8.336402       7.215411       7.708896       0.096991      35.811383 0.40600572E+03  0.93351632E+04                                 9.532489                            6.761004      -0.063779       1.996404                    0.999179      26.066529      72.872761       0.630950       0.422203      -1.066010       0.000178       0.004425      -0.008685       0.009749       0.014870       0.010329      -0.008752       0.002960       0.043442      -0.026580       0.007460       0.019120             11.836165      15.869466       4.328887       3.006084      13.753464       2.328757       5.885563           0.000004
           33              C       8.511019       5.840381       7.674507      -0.148502      33.360451 0.44164877E+03  0.10469378E+05                                 9.109876                            7.079541       0.005823       1.976284                    0.998999      29.891205      87.519225       0.607153       0.425564      -1.053859      -0.018783      -0.014897      -0.021438       0.032161      -0.012511       0.002120       0.001116       0.035047       0.008485      -0.023059       0.002779       0.020279             10.381421      11.579904       2.911908       1.608564      13.985227       2.220324       5.579133           0.000017
           34              C       7.448006       4.993038       7.377614      -0.091933      32.617506 0.44154499E+03  0.10494981E+05                                 9.088932                            7.166972      -0.154615       1.927386                    0.999306      29.729329      87.944410       0.590706       0.436242      -1.044488       0.011016       0.022797      -0.008535       0.026719      -0.009141      -0.012068      -0.009256      -0.030953       0.032555      -0.028539       0.008625       0.019914             10.245731      12.999944       2.213755       1.576673      12.362318       1.279125       5.374931           0.000013
           35              C       6.195284       5.510083       7.107087      -0.032852      35.251213 0.43066692E+03  0.10035286E+05                                 9.319331                            6.897922       0.158842       2.065555                    0.999363      26.956034      75.520480       0.634441       0.414311      -1.072541       0.035459       0.028731       0.008942       0.046506      -0.005407      -0.013812       0.006258       0.002587      -0.009207      -0.014417      -0.003374       0.017792             11.077374      13.318324       3.034580       2.405189      14.356743       2.178286       5.557053           0.000002
           36              C       5.999564       6.898649       7.190767      -0.091960      32.432019 0.44152824E+03  0.10453929E+05                                 8.928304                            7.095671       0.003045       1.977187                    0.999533      29.328824      85.503201       0.604958       0.427622      -1.053785       0.029464      -0.008261       0.005750       0.031135      -0.015596      -0.007813       0.000821       0.019178      -0.001658      -0.018607      -0.002421       0.021028             10.035201      11.661475       1.668442       1.655944      12.971584       1.641948       5.472544           0.000001
           37              C       7.060276       7.728828       7.473904      -0.144882      32.577208 0.44142784E+03  0.10417738E+05                                 8.870850                            7.032243       0.254922       2.059851                    0.999666      29.214154      84.151325       0.617779       0.420106      -1.061841      -0.009029      -0.016416      -0.015134       0.024084      -0.008133      -0.007559      -0.006225      -0.049638      -0.021520      -0.026340      -0.004043       0.030383             10.006363      13.969794       1.890019       2.152981      10.656202       1.268979       5.393094           0.000003
           38              C       5.095059       4.617854       6.668052       0.636464      22.952706 0.24505600E+03  0.50784485E+04                                 7.574728                            5.638471      -0.155968       2.010969                    0.999443      22.413564      63.986982       0.607508       0.486506      -1.006183      -0.029046      -0.040238      -0.038828       0.063011      -0.048712      -0.004726      -0.066728      -0.053260       0.274539      -0.109534      -0.014800       0.124335              8.915199      10.997493       2.033970       1.184601      10.762008       2.203466       4.986096           0.000002
           39              C       3.323440       8.365068      10.740871       0.079458      37.238999 0.41552789E+03  0.96112202E+04                                 9.778343                            6.834572      -0.083912       1.985682                    0.999285      26.430130      74.149703       0.628165       0.421555      -1.066244       0.002541      -0.001110       0.002722       0.003886       0.009040       0.013048      -0.009128      -0.019161       0.026129      -0.024783       0.007564       0.017220             12.273888      12.745640      -0.795650       4.805405       5.198527      -2.100192      18.877496           0.000006
           40              C       1.692689       3.687007       0.390890      -0.151514      34.186030 0.44761103E+03  0.10637395E+05                                 9.252563                            7.121226       0.003142       1.969854                    0.999267      30.049509      87.851566       0.606641       0.424854      -1.055186       0.019802       0.001385       0.021833       0.029508       0.007516       0.000796       0.010699       0.040811      -0.064782      -0.028033      -0.004646       0.032679             10.703331       9.374385      -0.661389       1.963101       5.166873      -2.010993      17.568734           0.000008
           41              C       2.234795       3.427358       1.626606      -0.096819      32.736949 0.43136446E+03  0.10181696E+05                                 9.041770                            7.034218      -0.107726       1.937692                    0.999606      29.660153      87.107063       0.603270       0.430149      -1.049371       0.011140       0.015896      -0.022526       0.029736       0.008463      -0.020865      -0.002352      -0.013263      -0.014592      -0.025939       0.004629       0.021311             10.305662      10.478331      -0.936956       2.334625       5.250330      -2.033535      15.188327           0.000012
           42              C       3.600444       3.408024       1.818039      -0.039880      36.521389 0.44373080E+03  0.10402150E+05                                 9.514130                            6.974470       0.103666       2.039197                    0.999283      27.249331      76.210860       0.635577       0.411087      -1.076195      -0.016636       0.010754      -0.046414       0.050465      -0.014568      -0.010644       0.006464       0.008246      -0.007112      -0.014191      -0.008315       0.022506             11.417107      10.827242      -0.749273       2.334046       5.580562      -3.190843      17.843517           0.000009
           43              C       4.428812       3.698237       0.715294      -0.102669      32.835041 0.42644409E+03  0.99979848E+04                                 8.938859                            6.925945       0.040096       1.983395                    0.999722      29.353203      84.837082       0.619339       0.421820      -1.058599      -0.025580      -0.005742      -0.010624       0.028288      -0.004035      -0.004683       0.006485       0.040230      -0.060720      -0.023498      -0.007693       0.031191             10.074467      10.143845       0.132995       1.019565       5.009478      -2.054509      15.070079           0.000004
           44              C       4.695888       8.368297      10.946060      -0.144997      33.664539 0.43601350E+03  0.10272418E+05                                 9.063013                            6.979499       0.159610       2.022100                    0.999725      29.574443      85.500819       0.620517       0.418967      -1.061098      -0.000750      -0.012124       0.027149       0.029742       0.003896      -0.023910      -0.008111       0.006232       0.022490      -0.021219      -0.008544       0.029762             10.273558      11.949307      -0.363650       2.568614       4.831663      -1.495416      14.039702           0.000008
           45              C       4.149451       3.100259       3.178702       0.673187      21.438014 0.23213403E+03  0.47447339E+04                                 7.251938                            5.501275      -0.174543       2.014222                    0.999062      21.785661      61.715245       0.612934       0.488899      -1.005206       0.027437      -0.008235       0.073368       0.078762       0.059398      -0.010105       0.028966      -0.109137      -0.220398      -0.086261      -0.033774       0.120034              8.410279       8.811449      -1.653643       1.466890       5.031600      -1.699999      11.387788           0.000010
           46              C       9.007970       4.079618       4.839697       0.686990      21.713338 0.23307880E+03  0.47931978E+04                                 7.400808                            5.583401      -0.525952       1.896955                    0.997702      22.269290      64.337913       0.593824       0.501564      -0.993733      -0.019273      -0.062957       0.047585       0.081236      -0.042775      -0.030718       0.069875       0.021727       0.089348      -0.078751      -0.022169       0.100921              8.613355       9.258460       1.825590       0.122476       9.066076      -3.257090       7.515529           0.000003
           47              C       9.336726       5.282841       4.005187      -0.021491      36.743981 0.45286415E+03  0.10708222E+05                                 9.635395                            7.109284      -0.080302       1.982589                    0.999018      27.476080      78.072651       0.618930       0.418519      -1.067609       0.014099       0.046165      -0.039488       0.062364      -0.001681       0.006899       0.009811       0.034801      -0.012176      -0.021643       0.000309       0.021334             11.594221      10.337067       3.205104       1.214109      12.693016      -4.715802      11.752582           0.000004
           48              C       8.549525       5.574690       2.889833      -0.161478      34.013184 0.46898731E+03  0.11264654E+05                                 9.201756                            7.301598       0.066865       1.991082                    0.999549      30.124145      88.245281       0.598196       0.426291      -1.055371       0.016889      -0.001918       0.017088       0.024102       0.000873      -0.012873       0.035073       0.020501      -0.073976      -0.050521       0.018675       0.031846             10.350307       8.860558       0.798102       2.085580       9.169851      -4.427662      13.020511           0.000007
           49              C       8.908464       6.609871       2.025520       0.086726      37.436817 0.41418840E+03  0.95875439E+04                                 9.837168                            6.845574      -0.119345       1.975012                    0.999290      26.475259      74.686557       0.623654       0.424281      -1.062858       0.006761       0.000754      -0.002361       0.007201      -0.004439       0.002266      -0.007349       0.028388      -0.000899      -0.017556       0.001762       0.015794             12.393132      10.847937       1.359077       5.879497       8.423041      -2.719016      17.908418           0.000010
           50              C      10.007295       7.376353       2.370557      -0.191698      35.372102 0.46047743E+03  0.11030542E+05                                 9.496589                            7.237408       0.005116       1.965132                    0.999424      30.650832      90.222157       0.599416       0.426569      -1.053209      -0.009840      -0.008090       0.006439       0.014274      -0.014953      -0.037341      -0.002610      -0.049430       0.012994      -0.054272       0.020772       0.033501             11.140821      12.614495       3.059731       6.220019       8.201333       0.485725      12.606635           0.000007
           51              C       2.050624       7.114859       3.472156       0.087110      36.804600 0.40934617E+03  0.94398625E+04                                 9.711113                            6.791262      -0.017293       2.011164                    0.999229      26.212694      73.608550       0.628622       0.422514      -1.064843      -0.006149       0.001518       0.000700       0.006372      -0.006164       0.005631       0.005140      -0.001973      -0.060467      -0.022373       0.006050       0.016322             12.157419      14.224922       6.066107       4.250927      12.104102      -0.078788      10.143232           0.000005
           52              C       1.715490       6.033387       4.297495      -0.145973      34.249958 0.48229444E+03  0.11720701E+05                                 9.402646                            7.513621      -0.192094       1.911422                    0.998558      30.641977      91.689923       0.574179       0.438953      -1.042751      -0.010323      -0.010397      -0.010899       0.018261      -0.031983       0.003722       0.027796       0.014566       0.036398      -0.048808       0.010759       0.038049             10.575108      10.839456       4.133674       1.224862      12.092802      -2.292048       8.793064          -0.000000
           53              C       3.225094       7.987795       3.754147       0.096991      35.811378 0.40600566E+03  0.93351616E+04                                 9.532489                            6.761003      -0.063779       1.996404                    0.999179      26.066527      72.872756       0.630950       0.422203      -1.066010      -0.000178      -0.004425       0.008685       0.009749       0.014870       0.010329      -0.008752       0.002960       0.043442      -0.026580       0.007460       0.019120             11.836164      15.869466       4.328886       3.006084      13.753463       2.328757       5.885563           0.000004
           54              C       3.050477       9.362825       3.788536      -0.148502      33.360455 0.44164884E+03  0.10469381E+05                                 9.109877                            7.079541       0.005823       1.976284                    0.998999      29.891207      87.519230       0.607153       0.425564      -1.053859       0.018783       0.014897       0.021438       0.032160      -0.012511       0.002121       0.001116       0.035047       0.008485      -0.023059       0.002779       0.020279             10.381422      11.579904       2.911908       1.608564      13.985228       2.220325       5.579133           0.000017
           55              C       4.113490      10.210168       4.085429      -0.091932      32.617483 0.44154459E+03  0.10494969E+05                                 9.088927                            7.166968      -0.154614       1.927387                    0.999306      29.729317      87.944358       0.590707       0.436242      -1.044488      -0.011016      -0.022797       0.008535       0.026719      -0.009141      -0.012068      -0.009255      -0.030953       0.032555      -0.028539       0.008625       0.019914             10.245725      12.999935       2.213753       1.576671      12.362312       1.279124       5.374928           0.000013
           56              C       5.366212       9.693123       4.355956      -0.032852      35.251212 0.43066690E+03  0.10035285E+05                                 9.319330                            6.897922       0.158842       2.065555                    0.999363      26.956033      75.520475       0.634441       0.414311      -1.072541      -0.035459      -0.028731      -0.008942       0.046506      -0.005407      -0.013812       0.006258       0.002587      -0.009207      -0.014418      -0.003374       0.017792             11.077373      13.318323       3.034580       2.405189      14.356743       2.178286       5.557053           0.000002
           57              C       5.561932       8.304557       4.272276      -0.091960      32.432024 0.44152831E+03  0.10453931E+05                                 8.928305                            7.095671       0.003045       1.977187                    0.999533      29.328827      85.503212       0.604958       0.427622      -1.053785      -0.029464       0.008261      -0.005750       0.031135      -0.015596      -0.007813       0.000821       0.019178      -0.001658      -0.018607      -0.002421       0.021028             10.035202      11.661476       1.668443       1.655944      12.971586       1.641948       5.472544           0.000001
           58              C       4.501220       7.474378       3.989139      -0.144882      32.577210 0.44142787E+03  0.10417739E+05                                 8.870851                            7.032244       0.254921       2.059851                    0.999666      29.214155      84.151332       0.617779       0.420106      -1.061841       0.009029       0.016416       0.015134       0.024084      -0.008133      -0.007559      -0.006225      -0.049639      -0.021520      -0.026340      -0.004043       0.030383             10.006364      13.969795       1.890019       2.152981      10.656203       1.268980       5.393094           0.000003
           59              C       6.466437      10.585352       4.794991       0.636464      22.952709 0.24505604E+03  0.50784493E+04                                 7.574729                            5.638471      -0.155967       2.010969                    0.999443      22.413566      63.986988       0.607508       0.486506      -1.006183       0.029046       0.040238       0.038828       0.063011      -0.048712      -0.004727      -0.066728      -0.053260       0.274539      -0.109534      -0.014800       0.124335              8.915199      10.997493       2.033969       1.184601      10.762008       2.203466       4.986097           0.000002
           60              C       8.238056       6.838138       0.722172       0.079458      37.238996 0.41552784E+03  0.96112188E+04                                 9.778343                            6.834572      -0.083912       1.985682                    0.999285      26.430129      74.149699       0.628165       0.421555      -1.066244      -0.002541       0.001110      -0.002722       0.003886       0.009040       0.013048      -0.009128      -0.019161       0.026129      -0.024783       0.007564       0.017220             12.273887      12.745640      -0.795650       4.805404       5.198526      -2.100191      18.877495           0.000006
           61              C       9.868807      11.516199      11.072153      -0.151514      34.186035 0.44761108E+03  0.10637397E+05                                 9.252565                            7.121227       0.003141       1.969854                    0.999267      30.049512      87.851587       0.606641       0.424854      -1.055186      -0.019802      -0.001385      -0.021833       0.029508       0.007516       0.000796       0.010699       0.040811      -0.064782      -0.028033      -0.004646       0.032679             10.703333       9.374388      -0.661389       1.963101       5.166874      -2.010993      17.568739           0.000008
           62              C       9.326701      11.775848       9.836437      -0.096819      32.736937 0.43136424E+03  0.10181689E+05                                 9.041767                            7.034215      -0.107725       1.937692                    0.999606      29.660147      87.107036       0.603270       0.430149      -1.049371      -0.011140      -0.015896       0.022526       0.029736       0.008462      -0.020865      -0.002352      -0.013263      -0.014592      -0.025939       0.004628       0.021311             10.305659      10.478327      -0.936955       2.334622       5.250328      -2.033535      15.188322           0.000012
           63              C       7.961052      11.795182       9.645004      -0.039879      36.521373 0.44373057E+03  0.10402143E+05                                 9.514126                            6.974467       0.103667       2.039198                    0.999283      27.249323      76.210826       0.635578       0.411087      -1.076195       0.016636      -0.010754       0.046414       0.050465      -0.014568      -0.010644       0.006464       0.008247      -0.007112      -0.014191      -0.008315       0.022506             11.417103      10.827239      -0.749272       2.334044       5.580560      -3.190842      17.843509           0.000009
           64              C       7.132684      11.504969      10.747749      -0.102669      32.835056 0.42644430E+03  0.99979911E+04                                 8.938863                            6.925947       0.040094       1.983394                    0.999722      29.353212      84.837121       0.619339       0.421820      -1.058599       0.025581       0.005742       0.010624       0.028288      -0.004034      -0.004683       0.006485       0.040230      -0.060720      -0.023498      -0.007693       0.031191             10.074471      10.143849       0.132995       1.019566       5.009480      -2.054510      15.070085           0.000004
           65              C       6.865608       6.834909       0.516983      -0.144997      33.664557 0.43601376E+03  0.10272426E+05                                 9.063018                            6.979503       0.159609       2.022099                    0.999725      29.574452      85.500866       0.620516       0.418967      -1.061098       0.000750       0.012124      -0.027149       0.029742       0.003896      -0.023910      -0.008111       0.006231       0.022490      -0.021219      -0.008544       0.029762             10.273563      11.949314      -0.363650       2.568616       4.831665      -1.495417      14.039711           0.000008
           66              C       7.412045      12.102947       8.284341       0.673186      21.438021 0.23213412E+03  0.47447362E+04                                 7.251939                            5.501276      -0.174544       2.014222                    0.999062      21.785667      61.715268       0.612934       0.488899      -1.005206      -0.027437       0.008235      -0.073368       0.078762       0.059398      -0.010105       0.028966      -0.109137      -0.220398      -0.086261      -0.033774       0.120034              8.410281       8.811451      -1.653643       1.466891       5.031601      -1.699999      11.387791           0.000010
           67              O      10.479511      11.488475       5.748716      -0.715043      47.705305 0.75748237E+03  0.19878281E+05                                10.491567                            8.629309      -0.033978       1.993084                    0.996038      30.926528      85.486564       0.633124       0.368647      -1.129230       0.081416      -0.050439       0.035567       0.102165      -0.033409      -0.009915       0.049013       0.022374       0.125043      -0.068387      -0.005015       0.073402             11.802790      13.826940      -3.989278       2.971302      11.158314      -3.311590      10.423117           0.000009
           68              O       3.638626      11.697598       6.846876      -0.690818      46.145485 0.66514725E+03  0.16879271E+05                                10.225670                            8.020706       0.145912       2.060231                    0.997390      29.938558      81.099932       0.665475       0.362693      -1.135030      -0.040954      -0.084150       0.006022       0.093780      -0.022701      -0.014930       0.054624       0.073388      -0.003990      -0.076825       0.013049       0.063775             11.936071      16.823153       6.202864      -1.390989      11.615633      -1.645572       7.369427           0.000011
           69              O       3.893729       4.943559       6.784975      -0.626354      34.767293 0.54447626E+03  0.13129209E+05                                 8.403278                            7.201400       0.597678       2.226742                    0.997487      28.451722      74.880317       0.711148       0.357179      -1.140543       0.037010       0.078995      -0.021316       0.089802      -0.050644      -0.007604      -0.045918       0.094646       0.078498      -0.098813       0.036718       0.062095              9.136715      13.865272      -1.224902       0.498207       7.850703       0.584298       5.694168           0.000007
           70              O       5.392723       3.455029       6.204945      -0.771810      56.624477 0.93461513E+03  0.25852085E+05                                11.833106                            9.608183      -0.179246       1.918597                    0.997627      32.955818      93.553975       0.597809       0.370409      -1.127778       0.026534       0.089028       0.031790       0.098187      -0.017762       0.010968      -0.040401      -0.115324       0.222668      -0.097595       0.000002       0.097594             13.821669      10.374852      -0.078894       0.144952      21.979846       3.456731       9.110309           0.000008
           71              O       3.334952       3.245256       4.132427      -0.676995      44.867591 0.75579638E+03  0.19787757E+05                                10.082929                            8.627901       0.018135       2.024097                    0.995757      30.141163      82.736230       0.633399       0.369349      -1.130703       0.020620       0.022525      -0.072530       0.078697       0.026985      -0.032530       0.035435      -0.052004      -0.154674      -0.081693       0.014267       0.067426             11.105492      10.013511      -1.074172      -3.268258       8.050578      -1.016743      15.252387           0.000012
           72              O       5.335014       2.721951       3.281869      -0.682914      38.484628 0.59517486E+03  0.14700546E+05                                 9.037518                            7.562452       0.351903       2.126665                    0.997800      29.678404      79.507143       0.688185       0.360340      -1.136037      -0.053168       0.061032      -0.036737       0.088889       0.034251       0.009140       0.015364      -0.037770      -0.238162      -0.081383       0.000581       0.080801             10.017092      14.027326      -2.432675       3.227494       7.241282      -1.850986       8.782667           0.000010
           73              O       1.081985       3.714731       5.714327      -0.715044      47.705315 0.75748254E+03  0.19878287E+05                                10.491569                            8.629310      -0.033978       1.993084                    0.996038      30.926531      85.486576       0.633124       0.368647      -1.129230      -0.081416       0.050439      -0.035567       0.102165      -0.033409      -0.009915       0.049013       0.022374       0.125043      -0.068387      -0.005015       0.073402             11.802792      13.826943      -3.989279       2.971303      11.158316      -3.311591      10.423118           0.000009
           74              O       7.922870       3.505608       4.616167      -0.690818      46.145484 0.66514727E+03  0.16879272E+05                                10.225670                            8.020706       0.145912       2.060231                    0.997390      29.938558      81.099933       0.665475       0.362693      -1.135030       0.040954       0.084150      -0.006022       0.093780      -0.022701      -0.014930       0.054624       0.073388      -0.003990      -0.076825       0.013049       0.063775             11.936071      16.823153       6.202863      -1.390989      11.615633      -1.645572       7.369427           0.000011
           75              O       7.667767      10.259647       4.678068      -0.626354      34.767294 0.54447627E+03  0.13129210E+05                                 8.403278                            7.201400       0.597679       2.226742                    0.997487      28.451723      74.880319       0.711148       0.357179      -1.140543      -0.037010      -0.078995       0.021316       0.089802      -0.050644      -0.007604      -0.045918       0.094646       0.078498      -0.098813       0.036718       0.062095              9.136714      13.865271      -1.224902       0.498207       7.850703       0.584299       5.694168           0.000007
           76              O       6.168773      11.748177       5.258098      -0.771811      56.624489 0.93461536E+03  0.25852094E+05                                11.833108                            9.608185      -0.179246       1.918596                    0.997627      32.955822      93.553994       0.597809       0.370409      -1.127778      -0.026534      -0.089028      -0.031790       0.098187      -0.017762       0.010968      -0.040401      -0.115324       0.222668      -0.097595       0.000002       0.097593             13.821672      10.374854      -0.078894       0.144952      21.979850       3.456732       9.110310           0.000008
           77              O       8.226544      11.957950       7.330616      -0.676995      44.867607 0.75579672E+03  0.19787768E+05                                10.082931                            8.627902       0.018135       2.024097                    0.995757      30.141170      82.736254       0.633399       0.369349      -1.130703      -0.020620      -0.022525       0.072530       0.078697       0.026985      -0.032530       0.035435      -0.052004      -0.154674      -0.081693       0.014267       0.067426             11.105494      10.013513      -1.074173      -3.268258       8.050580      -1.016743      15.252390           0.000012
           78              O       6.226482      12.481255       8.181174      -0.682914      38.484643 0.59517513E+03  0.14700554E+05                                 9.037521                            7.562454       0.351902       2.126665                    0.997800      29.678409      79.507164       0.688185       0.360340      -1.136037       0.053168      -0.061032       0.036737       0.088889       0.034251       0.009140       0.015364      -0.037769      -0.238162      -0.081383       0.000581       0.080801             10.017095      14.027330      -2.432676       3.227495       7.241284      -1.850987       8.782670           0.000010

******************************************************
Auxiliary information for the entire system
The total spin magnetic moment of the unit cell is   0.000293
The total net atomic charge of the unit cell is   -0.000001
Accuracy of reproducing the electrostatic potential in the unit cell:
  The inner radius (bohr) =    5.0000
  The outer radius (bohr) =   12.0000
  Valid grid points have density less than (e/(bohr^3)) =    0.0001
  The number of valid grid points were=        22708
  The rms potential error without charges in kcal/mol is=      5.20106
  The rms potential error with partial charges in kcal/mol is=      0.42828
  The RRMSE value at monopole order=      0.08234
  The rms potential error with partial charges and cloud penetration in kcal/mol is=      0.43326
  The RRMSE value at monopole order with cloud penetration is=      0.08330
  The rms potential error with partial charges and atomic dipoles in kcal/mol is=      0.36429
  The RRMSE value at dipole order=      0.07004
  The rms potential error with partial charges, atomic dipoles and cloud penetration in kcal/mol is=      0.35058
  The RRMSE value at dipole order with cloud penetration=      0.06741

******************************************************
The electron densities and ab initio electrostatic potential were computed in VASP using the PBE functional and
projector augmented wave method. See the main text of the journal article for a description of computational details.
The atomic charges, dipoles, and quadrupoles were computed with the DDEC6 method as described in
(a) T. A. Manz and N. Gabaldon Limas, RSC Adv. 6 (2016) 47771-47801 DOI: 10.1039/c6ra04656h
(b) N. Gabaldon Limas and T. A. Manz, RSC Adv. 8 (2018) 2678-2707 DOI: 10.1039/c7ra11829e.
For each atom in the material, the electron cloud parameters were fit to the spherically averaged atom-in-material
electron density using radial positions for which this density was between 10^-4 and 10^-2 electrons per cubic bohr.
The polarizabilities, dispersion coefficients, and quantum Drude oscillator (QDO) parameters were fit using the MCLF method.
The magnetic structure of the system was optimized in VASP from the default ferromagnetic initial guess using spin polarization.
The atomic spin moments (ASMs) were computed on this optimized magnetic structure using the DDEC6 partition as inputs
to the method of T. A. Manz and D. S. Sholl, J. Chem. Theory Comput. 7 (2011) 4146-4164 DOI: 10.1021/ct200539n.
The RMSE and RRMSE were computed using a uniform grid with Ewald summation.
