# Supplementary material for: A collection of forcefield precursors for metal–organic frameworks
Source: RSC Adv. 2019 Nov 13;9(63):36492–507. doi: 10.1039/c9ra07327b (PMC9075174; doi:10.1039/c9ra07327b)
Supplement: RA-009-C9RA07327B-s4683 [file RA-009-C9RA07327B-s4683.xyz]

   78
jmolscript: load "" {1 1 1} spacegroup "x,y,z" unitcell [{      8.715900     0.000000     0.000000 }, {      1.980021    10.793591     0.000000 }, {      0.817552     4.452361    11.461432 }]
Dy     8.515769    12.548447     5.089793     2.101728
Dy     2.997704     2.697505     6.371639     2.101727
H      3.767607    10.162885     8.734757     0.124856
H      1.330449     7.130196     9.641357     0.116719
H      9.273595     9.399642     6.431009     0.120670
H      9.312736     5.502630     7.871711     0.113535
H      7.570004     4.094147     7.346778     0.109814
H      5.109141     7.256602     7.065973     0.114973
H      6.881247     8.673207     7.492338     0.122304
H      0.754189     3.688305     0.286536     0.111856
H      1.653914     3.237485     2.351886     0.110896
H      5.332003     3.689317     0.830954     0.113847
H      5.241991     8.630533    10.230474     0.111567
H      7.745866     5.083067     2.726675     0.124857
H      1.467124     8.115756     1.820075     0.116720
H      2.239878     5.846310     5.030423     0.120671
H      2.200737     9.743322     3.589721     0.113535
H      3.943469    11.151805     4.114654     0.109814
H      6.404332     7.989350     4.395459     0.114974
H      4.632226     6.572745     3.969094     0.122305
H     10.759284    11.557647    11.174896     0.111856
H      9.859559    12.008467     9.109546     0.110896
H      6.181470    11.556635    10.630478     0.113847
H      6.271482     6.615419     1.230958     0.111567
C      2.538213    11.154235     6.613246     0.687709
C      2.216339     9.955202     7.449931    -0.022461
C      3.000034     9.665691     8.566274    -0.159362
C      2.638036     8.632772     9.430466     0.088058
C      1.543633     7.855404     9.099231    -0.193747
C      9.463961     8.113424     7.985180     0.089956
C      9.802802     9.191137     7.166833    -0.148334
C      8.304115     7.245363     7.706667     0.094382
C      8.476502     5.861733     7.679159    -0.145761
C      7.430094     5.013397     7.370847    -0.091573
C      6.170350     5.529775     7.096919    -0.036228
C      5.961820     6.906404     7.189756    -0.089518
C      7.022063     7.754146     7.465977    -0.146416
C      5.068890     4.618945     6.669407     0.640607
C      3.300224     8.403017    10.745093     0.078142
C      1.678500     3.685836     0.388543    -0.151142
C      2.216731     3.417049     1.633254    -0.098071
C      3.586521     3.415079     1.814345    -0.039410
C      4.408633     3.692164     0.724363    -0.100908
C      4.680429     8.424551    10.942229    -0.148497
C      4.125064     3.105183     3.197740     0.674913
C      8.975260     4.091717     4.848186     0.687708
C      9.297134     5.290750     4.011501    -0.022459
C      8.513439     5.580261     2.895158    -0.159362
C      8.875437     6.613180     2.030966     0.088059
C      9.969840     7.390548     2.362201    -0.193747
C      2.049512     7.132528     3.476252     0.089958
C      1.710671     6.054815     4.294599    -0.148332
C      3.209358     8.000589     3.754765     0.094383
C      3.036971     9.384219     3.782273    -0.145760
C      4.083379    10.232555     4.090585    -0.091572
C      5.343123     9.716177     4.364513    -0.036227
C      5.551653     8.339548     4.271676    -0.089518
C      4.491410     7.491806     3.995455    -0.146417
C      6.444583    10.627007     4.792025     0.640607
C      8.213249     6.842935     0.716340     0.078142
C      9.834973    11.560116    11.072889    -0.151142
C      9.296742    11.828903     9.828178    -0.098070
C      7.926952    11.830873     9.647087    -0.039408
C      7.104840    11.553788    10.737069    -0.100907
C      6.833044     6.821401     0.519203    -0.148497
C      7.388409    12.140769     8.263692     0.674912
O     10.434887    11.516035     5.733008    -0.714306
O      3.627195    11.716797     6.833306    -0.689976
O      3.872122     4.946328     6.789752    -0.631111
O      5.365415     3.479829     6.196050    -0.765005
O      3.310537     3.259100     4.132992    -0.668116
O      5.312684     2.727852     3.290577    -0.686599
O      1.078586     3.729917     5.728424    -0.714306
O      7.886278     3.529155     4.628126    -0.689976
O      7.641351    10.299624     4.671680    -0.631111
O      6.148058    11.766123     5.265382    -0.765005
O      8.202936    11.986852     7.328440    -0.668116
O      6.200789    12.518100     8.170855    -0.686599

The following XYZ coordinates are in angstroms. Other properties are in atomic units.
The sperically averaged electron density of each atom fit to a function of the form exp(a - br)
eigen_1, eigen_2 and eigen_3 are the three eigenvalues of traceless quadrupole moment tensor
  atom number  atomic symbol              X              Y              Z     net charge C6 coefficient C8 coefficient C10 coefficient fluctuating dipole atomic polarizability isotropic forcefield polarizability              a              b squared Pearson coefficient          <r^3>          <r^4>         wp_QDO          m_QDO          q_QDO       dipole_x       dipole_y       dipole_z         dipole            Qxy            Qxz            Qyz     Q(x^2-y^2)  Q(3z^2 - R^2)        eigen_1        eigen_2        eigen_3 static polarizability      alpha(xx)      alpha(xy)      alpha(xz)      alpha(yy)      alpha(yz)      alpha(zz) atomic spin moment
            1             Dy       8.515769      12.548447       5.089793       2.101728     112.022173 0.22412644E+04  0.70406063E+05                                15.206813                           12.597585       2.325985       2.495944                    0.999819      70.383337     157.947493       0.734305       0.265529      -1.343001       0.027560       0.024928      -0.000803       0.037170      -0.048932      -0.047709       0.068158      -0.031049       0.321564      -0.104951      -0.047088       0.152039             17.873989      20.023436       1.334522       1.392897      19.605528      -3.014662      13.993004           0.000013
            2             Dy       2.997704       2.697505       6.371639       2.101727     112.022270 0.22412666E+04  0.70406153E+05                                15.206824                           12.597592       2.325985       2.495944                    0.999819      70.383347     157.947545       0.734304       0.265530      -1.343001      -0.027560      -0.024929       0.000804       0.037171      -0.048932      -0.047709       0.068158      -0.031048       0.321564      -0.104951      -0.047088       0.152039             17.874002      20.023451       1.334522       1.392899      19.605541      -3.014664      13.993014           0.000012
            3              H       3.767607      10.162885       8.734757       0.124856       0.949644 0.69619018E+01  0.66414404E+02                                 1.629407                            1.570301      -1.027427       2.397862                    0.997979       3.463790       9.750348       0.483395       1.328218      -0.698118       0.033177       0.019981       0.004676       0.039011       0.006548       0.004502       0.000922       0.010541      -0.008661      -0.007337      -0.003924       0.011261              1.642524       1.909440       0.288809       0.115241       1.544768      -0.031585       1.473364          -0.000004
            4              H       1.330449       7.130196       9.641357       0.116719       1.144715 0.88996010E+01  0.88996411E+02                                 1.750711                            1.701735      -1.134313       2.340094                    0.996806       3.479401       9.571440       0.501949       1.220238      -0.723316      -0.006388      -0.028386       0.019464       0.035006       0.004042       0.000965      -0.010346      -0.008244      -0.006829      -0.010808      -0.002184       0.012992              1.740352       1.522047       0.200578       0.063760       1.854751      -0.221231       1.844258           0.000002
            5              H       9.273595       9.399642       6.431009       0.120670       0.966933 0.71875560E+01  0.70112170E+02                                 1.730368                            1.656984      -1.377650       2.229582                    0.993077       3.880512      11.574328       0.438336       1.432474      -0.675320      -0.021786       0.006825      -0.030849       0.038378       0.004900       0.006117       0.001012       0.008077       0.018597      -0.009668      -0.001288       0.010956              1.760618       1.805534      -0.056203       0.367622       1.562913      -0.168229       1.913407          -0.000003
            6              H       9.312736       5.502630       7.871711       0.113535       1.153575 0.87747207E+01  0.88063172E+02                                 1.813190                            1.731846      -1.014748       2.398387                    0.997467       3.533916       9.968113       0.476133       1.281789      -0.709400       0.033559      -0.016262       0.004011       0.037507      -0.001859       0.005895      -0.003425       0.001652      -0.038821      -0.014925       0.004440       0.010486              1.831631       2.252811      -0.238450       0.151136       1.727127       0.048388       1.514955           0.000003
            7              H       7.570004       4.094147       7.346778       0.109814       1.068917 0.77984190E+01  0.77078181E+02                                 1.808112                            1.693981      -1.254182       2.287382                    0.993944       3.769818      11.053886       0.449096       1.379882      -0.686617       0.009025      -0.037436       0.000152       0.038509      -0.004059       0.003709      -0.006367      -0.006679      -0.040512      -0.015488       0.001516       0.013972              1.874770       1.569386      -0.040437      -0.031183       2.590948       0.028992       1.463977          -0.000001
            8              H       5.109141       7.256602       7.065973       0.114973       0.980980 0.71556005E+01  0.69024581E+02                                 1.688535                            1.608788      -1.095398       2.364142                    0.996310       3.622197      10.396206       0.468129       1.356384      -0.691523      -0.037883       0.015676      -0.003194       0.041123      -0.005147       0.004358       0.002534       0.003894      -0.051058      -0.018146       0.003977       0.014169              1.719935       2.174336      -0.287068       0.106532       1.568002       0.002491       1.417466          -0.000010
            9              H       6.881247       8.673207       7.492338       0.122304       0.886858 0.62961773E+01  0.58450765E+02                                 1.548099                            1.486878      -0.761866       2.527434                    0.999661       3.311643       9.133437       0.501058       1.316755      -0.701097      -0.006046       0.038673      -0.002446       0.039219      -0.003616       0.003106       0.000408      -0.010104      -0.052300      -0.017908       0.002969       0.014939              1.567500       1.397849      -0.066828       0.012415       2.026098       0.063600       1.278553          -0.000004
           10              H       0.754189       3.688305       0.286536       0.111856       1.098174 0.83600470E+01  0.82571706E+02                                 1.725039                            1.666865      -0.981163       2.410256                    0.997909       3.461531       9.564459       0.497577       1.246302      -0.717170      -0.036790       0.000637      -0.000016       0.036796       0.002251      -0.002971      -0.006106       0.031152       0.006619      -0.018535       0.002960       0.015575              1.726478       2.156768      -0.061212       0.149182       1.367876       0.017568       1.654789           0.000000
           11              H       1.653914       3.237485       2.351886       0.110896       1.078081 0.79174559E+01  0.78011897E+02                                 1.773766                            1.673277      -1.099497       2.355498                    0.996523       3.635572      10.406654       0.468759       1.326115      -0.698271      -0.024254      -0.007711       0.030074       0.039397       0.006721      -0.005300      -0.009211       0.024242       0.007529      -0.018166       0.001194       0.016972              1.821200       1.751482       0.029231      -0.411280       1.478000      -0.164190       2.234116          -0.000002
           12              H       5.332003       3.689317       0.830954       0.113847       1.124828 0.82780695E+01  0.81427179E+02                                 1.745101                            1.652269      -0.969982       2.419997                    0.998184       3.403723       9.335306       0.503503       1.236699      -0.719738       0.038848      -0.002311       0.003023       0.039034      -0.000181      -0.002467      -0.001369       0.032203       0.009141      -0.017719       0.002635       0.015084              1.765930       2.364950       0.046727       0.134737       1.378035      -0.035281       1.554806          -0.000001
           13              H       5.241991       8.630533      10.230474       0.111567       1.009578 0.72664355E+01  0.69849519E+02                                 1.673240                            1.584270      -0.981036       2.411277                    0.997795       3.524141       9.858164       0.491921       1.295294      -0.704684       0.023221       0.007929      -0.025842       0.035636       0.001146       0.000428      -0.008485       0.023357       0.021260      -0.018139       0.008191       0.009948              1.701055       1.752757       0.086318      -0.383835       1.335463      -0.119384       2.014946          -0.000003
           14              H       7.745866       5.083067       2.726675       0.124857       0.949644 0.69619007E+01  0.66414387E+02                                 1.629406                            1.570300      -1.027425       2.397863                    0.997979       3.463790       9.750345       0.483396       1.328216      -0.698118      -0.033177      -0.019981      -0.004676       0.039011       0.006548       0.004502       0.000922       0.010541      -0.008661      -0.007337      -0.003924       0.011261              1.642523       1.909439       0.288809       0.115240       1.544767      -0.031585       1.473363          -0.000004
           15              H       1.467124       8.115756       1.820075       0.116720       1.144714 0.88995901E+01  0.88996274E+02                                 1.750709                            1.701734      -1.134311       2.340096                    0.996806       3.479399       9.571433       0.501949       1.220238      -0.723316       0.006388       0.028386      -0.019464       0.035006       0.004043       0.000965      -0.010345      -0.008244      -0.006829      -0.010808      -0.002184       0.012992              1.740351       1.522046       0.200578       0.063760       1.854749      -0.221230       1.844256           0.000001
           16              H       2.239878       5.846310       5.030423       0.120671       0.966933 0.71875516E+01  0.70112116E+02                                 1.730368                            1.656984      -1.377649       2.229583                    0.993077       3.880510      11.574321       0.438336       1.432474      -0.675320       0.021786      -0.006825       0.030849       0.038378       0.004900       0.006117       0.001012       0.008077       0.018597      -0.009669      -0.001288       0.010956              1.760617       1.805533      -0.056203       0.367622       1.562912      -0.168229       1.913406          -0.000003
           17              H       2.200737       9.743322       3.589721       0.113535       1.153574 0.87747188E+01  0.88063155E+02                                 1.813191                            1.731847      -1.014749       2.398387                    0.997467       3.533915       9.968113       0.476133       1.281790      -0.709400      -0.033559       0.016262      -0.004011       0.037507      -0.001859       0.005895      -0.003425       0.001652      -0.038821      -0.014925       0.004440       0.010486              1.831632       2.252812      -0.238451       0.151136       1.727128       0.048388       1.514955           0.000003
           18              H       3.943469      11.151805       4.114654       0.109814       1.068918 0.77984262E+01  0.77078275E+02                                 1.808113                            1.693982      -1.254184       2.287381                    0.993944       3.769820      11.053896       0.449096       1.379882      -0.686617      -0.009025       0.037436      -0.000152       0.038509      -0.004059       0.003709      -0.006367      -0.006680      -0.040512      -0.015488       0.001516       0.013972              1.874772       1.569386      -0.040437      -0.031183       2.590951       0.028992       1.463978          -0.000001
           19              H       6.404332       7.989350       4.395459       0.114974       0.980979 0.71555988E+01  0.69024565E+02                                 1.688534                            1.608788      -1.095399       2.364141                    0.996310       3.622197      10.396208       0.468129       1.356384      -0.691523       0.037883      -0.015676       0.003194       0.041123      -0.005147       0.004358       0.002534       0.003894      -0.051058      -0.018146       0.003977       0.014169              1.719935       2.174336      -0.287067       0.106532       1.568002       0.002491       1.417466          -0.000010
           20              H       4.632226       6.572745       3.969094       0.122305       0.886859 0.62961831E+01  0.58450833E+02                                 1.548099                            1.486879      -0.761867       2.527434                    0.999661       3.311645       9.133444       0.501058       1.316755      -0.701097       0.006046      -0.038673       0.002446       0.039219      -0.003616       0.003106       0.000408      -0.010104      -0.052300      -0.017908       0.002969       0.014939              1.567500       1.397849      -0.066828       0.012415       2.026099       0.063601       1.278553          -0.000004
           21              H      10.759284      11.557647      11.174896       0.111856       1.098174 0.83600481E+01  0.82571717E+02                                 1.725038                            1.666864      -0.981163       2.410256                    0.997909       3.461531       9.564458       0.497577       1.246301      -0.717170       0.036790      -0.000637       0.000016       0.036795       0.002251      -0.002971      -0.006106       0.031151       0.006619      -0.018535       0.002960       0.015575              1.726478       2.156768      -0.061212       0.149182       1.367876       0.017568       1.654789           0.000001
           22              H       9.859559      12.008467       9.109546       0.110896       1.078081 0.79174590E+01  0.78011932E+02                                 1.773766                            1.673277      -1.099498       2.355497                    0.996523       3.635572      10.406653       0.468759       1.326114      -0.698271       0.024254       0.007711      -0.030074       0.039397       0.006721      -0.005299      -0.009211       0.024242       0.007529      -0.018166       0.001194       0.016972              1.821200       1.751482       0.029231      -0.411280       1.478000      -0.164190       2.234117          -0.000002
           23              H       6.181470      11.556635      10.630478       0.113847       1.124827 0.82780573E+01  0.81427028E+02                                 1.745100                            1.652268      -0.969980       2.419998                    0.998184       3.403720       9.335296       0.503503       1.236699      -0.719738      -0.038848       0.002311      -0.003023       0.039034      -0.000181      -0.002467      -0.001369       0.032203       0.009141      -0.017719       0.002635       0.015084              1.765929       2.364948       0.046727       0.134737       1.378034      -0.035281       1.554805          -0.000001
           24              H       6.271482       6.615419       1.230958       0.111567       1.009579 0.72664480E+01  0.69849670E+02                                 1.673242                            1.584272      -0.981039       2.411275                    0.997795       3.524144       9.858175       0.491921       1.295294      -0.704684      -0.023221      -0.007929       0.025842       0.035636       0.001146       0.000428      -0.008485       0.023357       0.021260      -0.018139       0.008191       0.009948              1.701056       1.752758       0.086318      -0.383835       1.335464      -0.119384       2.014948          -0.000003
           25              C       2.538213      11.154235       6.613246       0.687709      21.700219 0.23223073E+03  0.47725029E+04                                 7.400292                            5.575360      -0.535956       1.894090                    0.997665      22.266863      64.357228       0.593775       0.501946      -0.993316       0.020774       0.062684      -0.047819       0.081533      -0.041760      -0.030786       0.070809       0.019363       0.086907      -0.078101      -0.023030       0.101131              8.623151       9.273970       1.784032       0.124998       9.037724      -3.282997       7.557759          -0.000016
           26              C       2.216339       9.955202       7.449931      -0.022461      36.946274 0.45417113E+03  0.10744698E+05                                 9.664622                            7.115356      -0.076117       1.983673                    0.998990      27.484264      78.064675       0.619336       0.418028      -1.068138      -0.013421      -0.045905       0.037720       0.060911       0.000132       0.006275       0.010559       0.035453      -0.012883      -0.022146       0.000533       0.021613             11.649128      10.332215       3.252091       1.152554      12.801083      -4.791415      11.814086          -0.000009
           27              C       3.000034       9.665691       8.566274      -0.159362      33.937297 0.46703018E+03  0.11206112E+05                                 9.186418                            7.285966       0.088018       1.998082                    0.999548      30.076779      88.066057       0.598874       0.426246      -1.055381      -0.014971       0.002095      -0.016352       0.022270       0.000988      -0.013688       0.035741       0.020546      -0.073843      -0.051336       0.018657       0.032679             10.331866       8.824774       0.826832       2.048519       9.148949      -4.416942      13.021874           0.000006
           28              C       2.638036       8.632772       9.430466       0.088058      37.227151 0.41507909E+03  0.96126404E+04                                 9.801702                            6.852945      -0.117815       1.975116                    0.999315      26.481223      74.703469       0.623361       0.424282      -1.062932      -0.005350       0.000903       0.001612       0.005660      -0.004562       0.001914      -0.008731       0.029001       0.000422      -0.018970       0.003073       0.015897             12.303446      10.670076       1.430314       5.668623       8.457117      -2.711285      17.783145          -0.000007
           29              C       1.543633       7.855404       9.099231      -0.193747      35.494567 0.46594354E+03  0.11189646E+05                                 9.516367                            7.277950       0.011091       1.966326                    0.999385      30.705146      90.368994       0.598283       0.426301      -1.053828       0.007351       0.006677      -0.007350       0.012355      -0.016334      -0.036627      -0.002340      -0.048552       0.011506      -0.053694       0.019649       0.034045             11.138717      12.547715       3.100928       6.172795       8.245976       0.524450      12.622458          -0.000001
           30              C       9.463961       8.113424       7.985180       0.089956      36.747044 0.40632403E+03  0.93554930E+04                                 9.701955                            6.767676      -0.026037       2.008733                    0.999242      26.172527      73.506581       0.629324       0.422705      -1.064419       0.006333      -0.001977       0.000825       0.006685      -0.008088       0.006150       0.004122      -0.003876      -0.056175      -0.021185       0.003495       0.017690             12.151561      14.189035       6.169333       4.184596      12.213466      -0.036283      10.052181          -0.000003
           31              C       9.802802       9.191137       7.166833      -0.148334      34.481628 0.48454870E+03  0.11789886E+05                                 9.447287                            7.533168      -0.197029       1.909080                    0.998516      30.711682      91.971656       0.573172       0.439187      -1.042553       0.013033       0.012074       0.010251       0.020511      -0.031774       0.005584       0.027910       0.015325       0.036872      -0.049616       0.012750       0.036867             10.643772      10.898256       4.255186       1.168957      12.267727      -2.308423       8.765333           0.000009
           32              C       8.304115       7.245363       7.706667       0.094382      36.098053 0.40760179E+03  0.93811302E+04                                 9.579215                            6.772696      -0.070007       1.993796                    0.999120      26.113660      73.042442       0.630621       0.422006      -1.066126       0.002170       0.003070      -0.008510       0.009304       0.014855       0.010328      -0.008983      -0.000043       0.041655      -0.026426       0.007840       0.018585             11.914278      15.909128       4.501573       3.032216      13.924910       2.344770       5.908795          -0.000005
           33              C       8.476502       5.861733       7.679159      -0.145761      33.337222 0.43994065E+03  0.10419364E+05                                 9.106691                            7.066299       0.009501       1.977834                    0.999038      29.853635      87.385065       0.607628       0.425619      -1.053766      -0.015924      -0.012086      -0.019908       0.028213      -0.015619       0.001150      -0.000388       0.035062       0.011525      -0.025400       0.003759       0.021641             10.389005      11.490661       2.985277       1.683171      14.073172       2.236218       5.603183           0.000010
           34              C       7.430094       5.013397       7.370847      -0.091573      32.618504 0.44069695E+03  0.10469860E+05                                 9.082846                            7.155266      -0.148105       1.929282                    0.999275      29.723860      87.909287       0.591783       0.435655      -1.044833       0.009126       0.023641      -0.008871       0.026850      -0.009844      -0.012251      -0.009573      -0.030446       0.026172      -0.028265       0.008813       0.019451             10.244289      12.919874       2.191534       1.588360      12.413953       1.351791       5.399042           0.000000
           35              C       6.170350       5.529775       7.096919      -0.036228      35.460129 0.43434909E+03  0.10141924E+05                                 9.356452                            6.928042       0.168678       2.067831                    0.999370      27.030865      75.790269       0.633011       0.414394      -1.072564       0.037281       0.029527       0.007075       0.048081      -0.005685      -0.014623       0.007824       0.003344      -0.006478      -0.014993      -0.004548       0.019541             11.123733      13.286356       2.987807       2.374108      14.518623       2.205498       5.566220           0.000000
           36              C       5.961820       6.906404       7.189756      -0.089518      32.417703 0.44102357E+03  0.10442415E+05                                 8.935251                            7.099416      -0.020564       1.970085                    0.999514      29.346373      85.647736       0.603604       0.428563      -1.052861       0.027150      -0.005710       0.005070       0.028203      -0.015285      -0.009157      -0.000679       0.020946      -0.004564      -0.019237      -0.002702       0.021939             10.042234      11.614812       1.627279       1.586028      13.061508       1.673086       5.450383           0.000005
           37              C       7.022063       7.754146       7.465977      -0.146416      32.805494 0.44811902E+03  0.10610260E+05                                 8.904158                            7.077967       0.264761       2.061437                    0.999669      29.303315      84.409863       0.617047       0.419233      -1.062919      -0.010310      -0.018044      -0.014233       0.025189      -0.008559      -0.008322      -0.007359      -0.046736      -0.030837      -0.025779      -0.005099       0.030878             10.033715      13.954667       1.921367       2.146916      10.741605       1.243939       5.404871           0.000012
           38              C       5.068890       4.618945       6.669407       0.640607      22.511733 0.23985035E+03  0.49475642E+04                                 7.489674                            5.586537      -0.171277       2.007868                    0.999305      22.332588      63.759764       0.608525       0.487951      -1.004704      -0.028850      -0.037633      -0.036691       0.059957      -0.048636      -0.003840      -0.067992      -0.049127       0.282074      -0.110027      -0.016803       0.126830              8.804341      10.771202       1.974417       1.104828      10.702992       2.196272       4.938829          -0.000005
           39              C       3.300224       8.403017      10.745093       0.078142      36.920864 0.41522656E+03  0.96035881E+04                                 9.722961                            6.830193      -0.087010       1.984356                    0.999288      26.458733      74.254647       0.628558       0.421320      -1.066272       0.003153      -0.002605       0.003024       0.005087       0.009499       0.015224      -0.008248      -0.017543       0.020160      -0.025536       0.009335       0.016201             12.159827      12.535538      -0.701684       4.579952       5.152749      -2.020909      18.791194          -0.000012
           40              C       1.678500       3.685836       0.388543      -0.151142      34.172224 0.44745214E+03  0.10636037E+05                                 9.256592                            7.125226      -0.014424       1.964117                    0.999288      30.088981      88.067844       0.605607       0.425483      -1.054463       0.021321       0.003363       0.021920       0.030763       0.005733       0.001572       0.010440       0.040431      -0.066216      -0.027931      -0.004291       0.032222             10.702417       9.346769      -0.670194       1.892971       5.170465      -2.013204      17.590016          -0.000000
           41              C       2.216731       3.417049       1.633254      -0.098071      32.743523 0.43475583E+03  0.10276844E+05                                 9.037367                            7.057072      -0.088731       1.943493                    0.999615      29.669297      87.059298       0.603194       0.429571      -1.050235       0.007644       0.015538      -0.022506       0.028397       0.008057      -0.021143      -0.003863      -0.011880      -0.011880      -0.025381       0.003164       0.022217             10.281878      10.406181      -0.861536       2.225682       5.268997      -2.073373      15.170456          -0.000000
           42              C       3.586521       3.415079       1.814345      -0.039410      36.212917 0.44393174E+03  0.10408913E+05                                 9.463218                            6.978279       0.105900       2.039290                    0.999263      27.273441      76.306758       0.635046       0.411350      -1.075933      -0.015573       0.012099      -0.047190       0.051144      -0.016773      -0.007214       0.007246       0.009102      -0.013324      -0.015393      -0.007913       0.023306             11.304870      10.719449      -0.636861       2.057361       5.512084      -3.088142      17.683077          -0.000005
           43              C       4.408633       3.692164       0.724363      -0.100908      32.696371 0.42459176E+03  0.99465926E+04                                 8.916044                            6.913938       0.033516       1.981248                    0.999686      29.349539      84.872331       0.619288       0.422193      -1.058061      -0.025491      -0.006170      -0.013758       0.029616      -0.004622      -0.001191       0.003971       0.039466      -0.058512      -0.020947      -0.009127       0.030074             10.032092      10.107809       0.102900       0.903494       4.998358      -2.065374      14.990108           0.000000
           44              C       4.680429       8.424551      10.942229      -0.148497      33.919508 0.44513618E+03  0.10538185E+05                                 9.112320                            7.055629       0.162121       2.021396                    0.999678      29.720428      86.034991       0.616912       0.419382      -1.061197       0.000709      -0.010847       0.025179       0.027425       0.003840      -0.023741      -0.009741       0.005927       0.028558      -0.021333      -0.009549       0.030882             10.296046      11.937627      -0.284888       2.464535       4.886849      -1.551040      14.063662          -0.000001
           45              C       4.125064       3.105183       3.197740       0.674913      21.148493 0.23059543E+03  0.47053144E+04                                 7.186991                            5.485330      -0.152022       2.022801                    0.998874      21.731106      61.502578       0.613454       0.489312      -1.005024       0.029299      -0.009737       0.070196       0.076686       0.059416      -0.009438       0.029143      -0.112047      -0.228236      -0.087866      -0.034540       0.122406              8.300583       8.738833      -1.623700       1.296388       4.986105      -1.605824      11.176811          -0.000010
           46              C       8.975260       4.091717       4.848186       0.687708      21.700235 0.23223092E+03  0.47725077E+04                                 7.400294                            5.575361      -0.535955       1.894090                    0.997665      22.266873      64.357254       0.593776       0.501946      -0.993316      -0.020774      -0.062685       0.047819       0.081533      -0.041760      -0.030786       0.070809       0.019363       0.086908      -0.078101      -0.023030       0.101131              8.623153       9.273972       1.784031       0.124998       9.037726      -3.282998       7.557762          -0.000016
           47              C       9.297134       5.290750       4.011501      -0.022459      36.946248 0.45417074E+03  0.10744685E+05                                 9.664614                            7.115351      -0.076114       1.983674                    0.998990      27.484251      78.064609       0.619337       0.418027      -1.068138       0.013421       0.045905      -0.037720       0.060912       0.000132       0.006275       0.010559       0.035453      -0.012883      -0.022146       0.000533       0.021613             11.649119      10.332207       3.252087       1.152554      12.801072      -4.791411      11.814078          -0.000009
           48              C       8.513439       5.580261       2.895158      -0.159362      33.937351 0.46703103E+03  0.11206138E+05                                 9.186429                            7.285974       0.088016       1.998081                    0.999548      30.076808      88.066177       0.598873       0.426246      -1.055381       0.014972      -0.002095       0.016352       0.022270       0.000989      -0.013688       0.035741       0.020546      -0.073844      -0.051336       0.018657       0.032679             10.331880       8.824783       0.826831       2.048522       9.148961      -4.416951      13.021895           0.000006
           49              C       8.875437       6.613180       2.030966       0.088059      37.227165 0.41507904E+03  0.96126393E+04                                 9.801704                            6.852944      -0.117816       1.975116                    0.999315      26.481230      74.703500       0.623361       0.424282      -1.062932       0.005350      -0.000903      -0.001611       0.005660      -0.004562       0.001914      -0.008731       0.029001       0.000422      -0.018970       0.003073       0.015897             12.303450      10.670082       1.430313       5.668629       8.457117      -2.711286      17.783151          -0.000007
           50              C       9.969840       7.390548       2.362201      -0.193747      35.494584 0.46594372E+03  0.11189651E+05                                 9.516372                            7.277952       0.011091       1.966326                    0.999385      30.705150      90.369017       0.598283       0.426301      -1.053827      -0.007351      -0.006677       0.007350       0.012355      -0.016333      -0.036627      -0.002340      -0.048552       0.011505      -0.053694       0.019649       0.034045             11.138723      12.547726       3.100931       6.172802       8.245978       0.524453      12.622464          -0.000002
           51              C       2.049512       7.132528       3.476252       0.089958      36.747048 0.40632407E+03  0.93554945E+04                                 9.701956                            6.767676      -0.026039       2.008733                    0.999242      26.172528      73.506590       0.629324       0.422705      -1.064419      -0.006333       0.001977      -0.000825       0.006685      -0.008088       0.006150       0.004121      -0.003875      -0.056175      -0.021184       0.003495       0.017689             12.151562      14.189040       6.169334       4.184598      12.213465      -0.036282      10.052182          -0.000003
           52              C       1.710671       6.054815       4.294599      -0.148332      34.481613 0.48454847E+03  0.11789878E+05                                 9.447282                            7.533164      -0.197026       1.909082                    0.998516      30.711670      91.971591       0.573172       0.439186      -1.042553      -0.013033      -0.012074      -0.010251       0.020511      -0.031774       0.005584       0.027910       0.015325       0.036873      -0.049616       0.012750       0.036866             10.643765      10.898250       4.255183       1.168957      12.267718      -2.308421       8.765328           0.000009
           53              C       3.209358       8.000589       3.754765       0.094383      36.098054 0.40760180E+03  0.93811302E+04                                 9.579214                            6.772696      -0.070007       1.993796                    0.999120      26.113660      73.042440       0.630621       0.422006      -1.066126      -0.002170      -0.003070       0.008510       0.009304       0.014855       0.010328      -0.008983      -0.000043       0.041655      -0.026426       0.007840       0.018586             11.914277      15.909130       4.501572       3.032217      13.924908       2.344770       5.908795          -0.000005
           54              C       3.036971       9.384219       3.782273      -0.145760      33.337196 0.43994026E+03  0.10419352E+05                                 9.106685                            7.066295       0.009502       1.977835                    0.999038      29.853619      87.384998       0.607628       0.425619      -1.053767       0.015924       0.012086       0.019908       0.028213      -0.015619       0.001150      -0.000388       0.035062       0.011525      -0.025400       0.003759       0.021641             10.388998      11.490653       2.985273       1.683169      14.073161       2.236216       5.603179           0.000009
           55              C       4.083379      10.232555       4.090585      -0.091572      32.618474 0.44069647E+03  0.10469845E+05                                 9.082839                            7.155261      -0.148104       1.929283                    0.999275      29.723842      87.909210       0.591783       0.435655      -1.044833      -0.009127      -0.023641       0.008871       0.026850      -0.009844      -0.012251      -0.009573      -0.030445       0.026171      -0.028264       0.008813       0.019451             10.244281      12.919861       2.191530       1.588358      12.413945       1.351790       5.399037           0.000001
           56              C       5.343123       9.716177       4.364513      -0.036227      35.460116 0.43434887E+03  0.10141917E+05                                 9.356451                            6.928041       0.168678       2.067831                    0.999370      27.030857      75.790247       0.633011       0.414394      -1.072564      -0.037281      -0.029527      -0.007075       0.048081      -0.005685      -0.014623       0.007824       0.003344      -0.006477      -0.014993      -0.004548       0.019540             11.123731      13.286352       2.987806       2.374108      14.518622       2.205498       5.566219           0.000000
           57              C       5.551653       8.339548       4.271676      -0.089518      32.417744 0.44102424E+03  0.10442436E+05                                 8.935260                            7.099423      -0.020568       1.970084                    0.999514      29.346398      85.647846       0.603604       0.428563      -1.052860      -0.027150       0.005710      -0.005070       0.028203      -0.015284      -0.009156      -0.000679       0.020945      -0.004563      -0.019237      -0.002702       0.021939             10.042245      11.614824       1.627284       1.586030      13.061524       1.673089       5.450388           0.000004
           58              C       4.491410       7.491806       3.995455      -0.146417      32.805525 0.44811949E+03  0.10610274E+05                                 8.904164                            7.077971       0.264759       2.061436                    0.999669      29.303335      84.409945       0.617047       0.419233      -1.062919       0.010310       0.018044       0.014233       0.025189      -0.008559      -0.008322      -0.007359      -0.046736      -0.030837      -0.025779      -0.005099       0.030878             10.033723      13.954680       1.921370       2.146919      10.741613       1.243940       5.404875           0.000013
           59              C       6.444583      10.627007       4.792025       0.640607      22.511737 0.23985039E+03  0.49475653E+04                                 7.489675                            5.586537      -0.171277       2.007868                    0.999305      22.332590      63.759769       0.608525       0.487951      -1.004704       0.028850       0.037632       0.036692       0.059957      -0.048636      -0.003840      -0.067992      -0.049128       0.282074      -0.110027      -0.016804       0.126830              8.804342      10.771202       1.974417       1.104828      10.702993       2.196272       4.938829          -0.000005
           60              C       8.213249       6.842935       0.716340       0.078142      36.920903 0.41522684E+03  0.96035962E+04                                 9.722968                            6.830195      -0.087011       1.984355                    0.999288      26.458741      74.254679       0.628558       0.421320      -1.066272      -0.003153       0.002605      -0.003024       0.005087       0.009499       0.015224      -0.008248      -0.017544       0.020160      -0.025536       0.009336       0.016201             12.159839      12.535548      -0.701686       4.579969       5.152753      -2.020911      18.791214          -0.000011
           61              C       9.834973      11.560116      11.072889      -0.151142      34.172229 0.44745229E+03  0.10636041E+05                                 9.256592                            7.125227      -0.014423       1.964118                    0.999288      30.088977      88.067824       0.605607       0.425483      -1.054463      -0.021321      -0.003363      -0.021920       0.030763       0.005734       0.001572       0.010440       0.040431      -0.066216      -0.027930      -0.004292       0.032222             10.702418       9.346766      -0.670195       1.892973       5.170466      -2.013205      17.590022          -0.000002
           62              C       9.296742      11.828903       9.828178      -0.098070      32.743483 0.43475516E+03  0.10276824E+05                                 9.037358                            7.057065      -0.088728       1.943494                    0.999615      29.669270      87.059178       0.603194       0.429571      -1.050235      -0.007644      -0.015538       0.022506       0.028396       0.008057      -0.021143      -0.003863      -0.011880      -0.011881      -0.025381       0.003163       0.022217             10.281868      10.406170      -0.861535       2.225679       5.268992      -2.073371      15.170440           0.000000
           63              C       7.926952      11.830873       9.647087      -0.039408      36.212851 0.44393081E+03  0.10408884E+05                                 9.463204                            6.978270       0.105904       2.039292                    0.999263      27.273408      76.306612       0.635047       0.411350      -1.075933       0.015572      -0.012099       0.047189       0.051144      -0.016772      -0.007214       0.007246       0.009102      -0.013324      -0.015393      -0.007913       0.023306             11.304852      10.719433      -0.636859       2.057356       5.512076      -3.088136      17.683047          -0.000005
           64              C       7.104840      11.553788      10.737069      -0.100907      32.696349 0.42459135E+03  0.99465798E+04                                 8.916038                            6.913933       0.033520       1.981249                    0.999686      29.349521      84.872244       0.619289       0.422192      -1.058061       0.025491       0.006170       0.013758       0.029616      -0.004622      -0.001191       0.003971       0.039465      -0.058512      -0.020947      -0.009126       0.030073             10.032086      10.107801       0.102899       0.903495       4.998355      -2.065373      14.990102           0.000001
           65              C       6.833044       6.821401       0.519203      -0.148497      33.919528 0.44513640E+03  0.10538191E+05                                 9.112323                            7.055631       0.162120       2.021396                    0.999678      29.720437      86.035023       0.616912       0.419382      -1.061197      -0.000709       0.010847      -0.025179       0.027425       0.003840      -0.023741      -0.009741       0.005927       0.028557      -0.021333      -0.009549       0.030882             10.296051      11.937632      -0.284889       2.464542       4.886851      -1.551041      14.063670          -0.000002
           66              C       7.388409      12.140769       8.263692       0.674912      21.148507 0.23059562E+03  0.47053194E+04                                 7.186994                            5.485332      -0.152023       2.022801                    0.998874      21.731116      61.502612       0.613454       0.489312      -1.005024      -0.029299       0.009737      -0.070196       0.076686       0.059416      -0.009438       0.029143      -0.112047      -0.228235      -0.087865      -0.034540       0.122406              8.300586       8.738836      -1.623700       1.296388       4.986106      -1.605825      11.176815          -0.000009
           67              O      10.434887      11.516035       5.733008      -0.714306      47.733122 0.75581064E+03  0.19821819E+05                                10.493825                            8.618175      -0.030980       1.994404                    0.996073      30.892343      85.341895       0.633763       0.368510      -1.129429       0.082841      -0.052193       0.034494       0.103810      -0.033314      -0.008217       0.048548       0.019908       0.128688      -0.068315      -0.004742       0.073057             11.822364      13.876935      -4.021308       2.974262      11.156281      -3.303624      10.433876           0.000012
           68              O       3.627195      11.716797       6.833306      -0.689976      46.227967 0.66436879E+03  0.16855326E+05                                10.239856                            8.018333       0.141422       2.059727                    0.997381      29.895074      80.983753       0.665255       0.362903      -1.134815      -0.039154      -0.086314       0.006013       0.094970      -0.023920      -0.014072       0.054713       0.070915      -0.003688      -0.076380       0.012760       0.063620             11.976072      16.915628       6.201573      -1.434559      11.611395      -1.671615       7.401191           0.000008
           69              O       3.872122       4.946328       6.789752      -0.631111      34.819027 0.54574673E+03  0.13169735E+05                                 8.411876                            7.211296       0.522824       2.201629                    0.997043      28.496994      75.068967       0.710319       0.357328      -1.140233       0.037134       0.081906      -0.021975       0.092577      -0.050127      -0.008182      -0.045111       0.090372       0.077135      -0.096659       0.036291       0.060369              9.141105      13.832670      -1.228678       0.454773       7.906819       0.602032       5.683825           0.000015
           70              O       5.365415       3.479829       6.196050      -0.765005      55.799204 0.91266551E+03  0.25112788E+05                                11.729354                            9.507282      -0.189705       1.917034                    0.997661      32.788739      93.045998       0.599364       0.371392      -1.126250       0.026542       0.091943       0.029916       0.100264      -0.017781       0.011803      -0.043227      -0.108826       0.229932      -0.095718      -0.005235       0.100953             13.699679      10.332841      -0.119804       0.102143      21.689586       3.513360       9.076610          -0.000000
           71              O       3.310537       3.259100       4.132992      -0.668116      44.294069 0.74137572E+03  0.19327074E+05                                10.006345                            8.557896      -0.006184       2.019369                    0.995690      29.974511      82.243058       0.634237       0.370448      -1.129272       0.018609       0.024721      -0.072303       0.078646       0.028732      -0.030490       0.035684      -0.053013      -0.167691      -0.083383       0.012366       0.071017             11.011492      10.046089      -1.125687      -3.277107       7.971522      -0.909803      15.016866           0.000004
           72              O       5.312684       2.727852       3.290577      -0.686599      38.409637 0.59580323E+03  0.14716949E+05                                 9.017075                            7.561714       0.365500       2.131202                    0.997749      29.679938      79.460706       0.689005       0.359889      -1.136624      -0.050192       0.060965      -0.039007       0.088077       0.033231       0.004762       0.016469      -0.039040      -0.237609      -0.081144       0.001256       0.079888              9.979136      13.953108      -2.400425       3.159812       7.224840      -1.832388       8.759461           0.000009
           73              O       1.078586       3.729917       5.728424      -0.714306      47.733131 0.75581077E+03  0.19821823E+05                                10.493828                            8.618177      -0.030982       1.994403                    0.996073      30.892344      85.341909       0.633762       0.368510      -1.129429      -0.082842       0.052192      -0.034493       0.103810      -0.033314      -0.008217       0.048548       0.019908       0.128689      -0.068315      -0.004742       0.073057             11.822368      13.876941      -4.021310       2.974264      11.156284      -3.303624      10.433878           0.000011
           74              O       7.886278       3.529155       4.628126      -0.689976      46.227976 0.66436895E+03  0.16855331E+05                                10.239859                            8.018335       0.141420       2.059726                    0.997381      29.895074      80.983765       0.665254       0.362903      -1.134815       0.039154       0.086314      -0.006013       0.094970      -0.023920      -0.014072       0.054713       0.070915      -0.003688      -0.076380       0.012759       0.063620             11.976075      16.915634       6.201575      -1.434560      11.611398      -1.671616       7.401194           0.000007
           75              O       7.641351      10.299624       4.671680      -0.631111      34.819030 0.54574680E+03  0.13169737E+05                                 8.411877                            7.211297       0.522823       2.201629                    0.997043      28.496995      75.068972       0.710319       0.357328      -1.140233      -0.037134      -0.081906       0.021976       0.092577      -0.050127      -0.008182      -0.045111       0.090372       0.077135      -0.096660       0.036291       0.060369              9.141106      13.832672      -1.228678       0.454774       7.906820       0.602032       5.683826           0.000016
           76              O       6.148058      11.766123       5.265382      -0.765005      55.799199 0.91266538E+03  0.25112783E+05                                11.729354                            9.507281      -0.189704       1.917034                    0.997661      32.788737      93.045992       0.599364       0.371392      -1.126250      -0.026542      -0.091943      -0.029915       0.100264      -0.017781       0.011803      -0.043227      -0.108826       0.229933      -0.095719      -0.005235       0.100954             13.699678      10.332840      -0.119805       0.102142      21.689586       3.513360       9.076609          -0.000000
           77              O       8.202936      11.986852       7.328440      -0.668116      44.294071 0.74137579E+03  0.19327076E+05                                10.006346                            8.557897      -0.006183       2.019369                    0.995690      29.974513      82.243068       0.634237       0.370448      -1.129272      -0.018609      -0.024721       0.072303       0.078645       0.028732      -0.030490       0.035684      -0.053014      -0.167692      -0.083383       0.012366       0.071017             11.011492      10.046090      -1.125688      -3.277107       7.971522      -0.909803      15.016864           0.000004
           78              O       6.200789      12.518100       8.170855      -0.686599      38.409639 0.59580327E+03  0.14716950E+05                                 9.017075                            7.561714       0.365500       2.131202                    0.997749      29.679941      79.460715       0.689005       0.359889      -1.136624       0.050192      -0.060966       0.039007       0.088077       0.033231       0.004762       0.016469      -0.039039      -0.237608      -0.081144       0.001256       0.079888              9.979136      13.953107      -2.400425       3.159811       7.224840      -1.832388       8.759460           0.000010

******************************************************
Auxiliary information for the entire system
The total spin magnetic moment of the unit cell is   0.000013
The total net atomic charge of the unit cell is   -0.000002
Accuracy of reproducing the electrostatic potential in the unit cell:
  The inner radius (bohr) =    5.0000
  The outer radius (bohr) =   12.0000
  Valid grid points have density less than (e/(bohr^3)) =    0.0001
  The number of valid grid points were=        22346
  The rms potential error without charges in kcal/mol is=      5.20271
  The rms potential error with partial charges in kcal/mol is=      0.43671
  The RRMSE value at monopole order=      0.08394
  The rms potential error with partial charges and cloud penetration in kcal/mol is=      0.44545
  The RRMSE value at monopole order with cloud penetration is=      0.08562
  The rms potential error with partial charges and atomic dipoles in kcal/mol is=      0.37133
  The RRMSE value at dipole order=      0.07137
  The rms potential error with partial charges, atomic dipoles and cloud penetration in kcal/mol is=      0.35954
  The RRMSE value at dipole order with cloud penetration=      0.06911

******************************************************
The electron densities and ab initio electrostatic potential were computed in VASP using the PBE functional and
projector augmented wave method. See the main text of the journal article for a description of computational details.
The atomic charges, dipoles, and quadrupoles were computed with the DDEC6 method as described in
(a) T. A. Manz and N. Gabaldon Limas, RSC Adv. 6 (2016) 47771-47801 DOI: 10.1039/c6ra04656h
(b) N. Gabaldon Limas and T. A. Manz, RSC Adv. 8 (2018) 2678-2707 DOI: 10.1039/c7ra11829e.
For each atom in the material, the electron cloud parameters were fit to the spherically averaged atom-in-material
electron density using radial positions for which this density was between 10^-4 and 10^-2 electrons per cubic bohr.
The polarizabilities, dispersion coefficients, and quantum Drude oscillator (QDO) parameters were fit using the MCLF method.
The magnetic structure of the system was optimized in VASP from the default ferromagnetic initial guess using spin polarization.
The atomic spin moments (ASMs) were computed on this optimized magnetic structure using the DDEC6 partition as inputs
to the method of T. A. Manz and D. S. Sholl, J. Chem. Theory Comput. 7 (2011) 4146-4164 DOI: 10.1021/ct200539n.
The RMSE and RRMSE were computed using a uniform grid with Ewald summation.
