# Supplementary material for: A collection of forcefield precursors for metal–organic frameworks
Source: RSC Adv. 2019 Nov 13;9(63):36492–507. doi: 10.1039/c9ra07327b (PMC9075174; doi:10.1039/c9ra07327b)
Supplement: RA-009-C9RA07327B-s4684 [file RA-009-C9RA07327B-s4684.xyz]

  224
jmolscript: load "" {1 1 1} spacegroup "x,y,z" unitcell [{     15.868000     0.000000     0.000000 }, {      7.788358    13.825155     0.000000 }, {      1.754238     1.025205    21.182776 }]
Cu    12.194416     7.188745     6.631692     0.871113
Cu    18.546736     6.385497     0.124343     0.861950
Cu    12.284927     7.241641     3.959696     0.871133
Cu     9.866909     1.312868    10.467045     0.861850
Cu    13.216180     7.661615    14.551084     0.847723
Cu     6.863860     8.464863    21.058433     0.861969
Cu    13.125669     7.608719    17.223080     0.847702
Cu    15.543687    13.537492    10.715731     0.862033
H     12.977111    11.410284     3.378653     0.121658
H     13.555810    13.631008     3.272739     0.134924
H     14.596583    13.538175     7.153423     0.136413
H     13.961833    11.316223     7.291111     0.122509
H      3.558826     3.383691     3.099040     0.117164
H      4.363179     1.618851     4.397544     0.140810
H      8.083673     3.192244     4.170889     0.136075
H      7.241981     4.927843     2.810954     0.121372
H     16.781433     9.325116     2.857556     0.126361
H     16.077246    11.193007     4.031082     0.133842
H     19.718416    12.862854     3.512104     0.132197
H     20.398749    10.966184     2.315277     0.122975
H     11.353479     3.077836     2.863911     0.121220
H     10.499512     0.959608     2.688094     0.135892
H      9.803029     0.890128     6.651392     0.139196
H     10.619820     3.081219     6.818736     0.125663
H      8.222705     8.631733     7.212735     0.121657
H      6.003840     9.217515     7.318649     0.134922
H      5.573887     8.265167     3.437965     0.136414
H      7.821333     7.727617     3.300277     0.122503
H     19.838653    12.897883     7.492348     0.117153
H     20.981494    11.330861     6.193844     0.140810
H     17.784561     8.861598     6.420499     0.136075
H     16.685523    10.446801     7.780434     0.121374
H      8.172186     4.293734     7.733832     0.126362
H      6.890396     5.824065     6.560306     0.133845
H      3.648361     3.471256     7.079284     0.132194
H      4.966931     1.947582     8.276111     0.122991
H     16.279348     5.956592     7.727477     0.121197
H     18.544021     5.660948     7.903294     0.135890
H     18.946405     6.233663     3.939996     0.139197
H     16.636496     6.597461     3.772652     0.125667
H     12.433485     3.440076    17.804123     0.122058
H     11.854786     1.219352    17.910037     0.135298
H     10.814013     1.312185    14.029353     0.136736
H     11.448763     3.534137    13.891665     0.122863
H     21.851770    11.466669    18.083736     0.117205
H     21.047417    13.231509    16.785232     0.140775
H     17.326923    11.658116    17.011887     0.135913
H     18.168615     9.922517    18.371822     0.121377
H      8.629163     5.525244    18.325220     0.126413
H      9.333350     3.657353    17.151694     0.133715
H      5.692180     1.987506    17.670672     0.132147
H      5.011847     3.884176    18.867499     0.123047
H     14.057117    11.772524    18.318865     0.121690
H     14.911084    13.890752    18.494682     0.136351
H     15.607567    13.960232    14.531384     0.139516
H     14.790776    11.769141    14.364040     0.126076
H     17.187891     6.218627    13.970041     0.122048
H     19.406756     5.632845    13.864127     0.135297
H     19.836709     6.585193    17.744811     0.136736
H     17.589263     7.122743    17.882499     0.122871
H      5.571943     1.952477    13.690428     0.117221
H      4.429102     3.519499    14.988932     0.140777
H      7.626035     5.988762    14.762277     0.135915
H      8.725073     4.403559    13.402342     0.121378
H     17.238410    10.556626    13.448944     0.126418
H     18.520200     9.026295    14.622470     0.133717
H     21.762235    11.379104    14.103492     0.132155
H     20.443665    12.902778    12.906665     0.123041
H      9.131248     8.893768    13.455299     0.121703
H      6.866575     9.189412    13.279482     0.136352
H      6.464191     8.616697    17.242780     0.139517
H      8.774100     8.252899    17.410124     0.126074
C     12.903397     9.688698     5.399490     0.592103
C     13.330815    11.106951     5.338060    -0.055351
C     13.274100    11.836088     4.149706    -0.072473
C     13.639999    13.160892     4.071330    -0.239624
C     14.145006    13.793582     5.232146     0.297939
C     14.258359    13.110528     6.401435    -0.216089
C     13.871063    11.775074     6.488284    -0.078008
C      4.811246     5.356422     1.811127     0.588711
C      5.341040     4.328801     2.745288    -0.041953
C      4.469860     3.331882     3.285449    -0.069213
C      4.938632     2.279728     4.084039    -0.224105
C      6.284061     2.257368     4.393308     0.281440
C      7.182001     3.225412     3.942115    -0.202529
C      6.662477     4.266454     3.113868    -0.072594
C     19.102278     8.772966     1.618364     0.582822
C     18.680016     9.976567     2.463557    -0.037929
C     17.365445    10.039217     2.986771    -0.076298
C     16.940034    11.155661     3.687921    -0.206416
C     17.821991    12.223792     3.876448     0.279123
C     19.127238    12.159402     3.374416    -0.237579
C     19.534111    11.011723     2.656320    -0.078359
C     11.545658     4.761081     4.935587     0.602936
C     11.040755     3.332784     4.846619    -0.047655
C     11.026032     2.652778     3.622255    -0.081953
C     10.545849     1.379885     3.516341    -0.224277
C     10.120021     0.715571     4.672920     0.280268
C     10.116342     1.334746     5.897285    -0.206229
C     10.598122     2.656795     5.990489    -0.077075
C      9.758835     7.850965     5.191898     0.592103
C      8.313382     8.174682     5.253328    -0.055350
C      7.705951     8.581973     6.441682    -0.072473
C      6.372111     8.913422     6.520058    -0.239626
C      5.573005     8.783967     5.359242     0.297938
C      6.112486     8.349949     4.189953    -0.216087
C      7.466108     8.031915     4.103104    -0.078009
C     17.505177    12.774958     8.780261     0.588713
C     18.140467    11.808992     7.846100    -0.041952
C     19.436637    12.078707     7.305939    -0.069212
C     20.123254    11.153864     6.507349    -0.224103
C     19.482369     9.970671     6.198080     0.281441
C     18.198223     9.663469     6.649273    -0.202528
C     17.546198    10.627075     7.477520    -0.072590
C      7.514131     2.000667     8.973024     0.582826
C      6.672736     2.959320     8.127831    -0.037925
C      7.263371     4.135403     7.604617    -0.076299
C      6.499460     5.054022     6.903467    -0.206412
C      5.135956     4.809870     6.714940     0.279124
C      4.551413     3.641057     7.216972    -0.237574
C      5.351638     2.723258     7.935068    -0.078360
C     14.718479     6.615328     5.655801     0.602936
C     16.210714     6.354191     5.744769    -0.047656
C     16.810402     6.033256     6.969133    -0.081949
C     18.155107     5.826857     7.075047    -0.224278
C     18.942904     5.871805     5.918468     0.280266
C     18.405246     6.178915     4.694103    -0.206226
C     17.016930     6.408049     4.600899    -0.077070
C     12.507199     5.161662    15.783286     0.588857
C     12.079781     3.743409    15.844716    -0.052060
C     12.136496     3.014272    17.033070    -0.073008
C     11.770597     1.689468    17.111446    -0.239012
C     11.265590     1.056778    15.950630     0.298205
C     11.152237     1.739832    14.781341    -0.215561
C     11.539533     3.075286    14.694492    -0.078287
C     20.599350     9.493938    19.371649     0.588656
C     20.069556    10.521559    18.437488    -0.041664
C     20.940736    11.518478    17.897327    -0.069104
C     20.471964    12.570632    17.098737    -0.224166
C     19.126535    12.592992    16.789468     0.281268
C     18.228595    11.624948    17.240661    -0.202649
C     18.748119    10.583906    18.068908    -0.072576
C      6.308318     6.077394    19.564412     0.582806
C      6.730580     4.873793    18.719219    -0.037653
C      8.045151     4.811143    18.196005    -0.076182
C      8.470562     3.694699    17.494855    -0.206476
C      7.588605     2.626568    17.306328     0.278925
C      6.283358     2.690958    17.808360    -0.237585
C      5.876485     3.838637    18.526456    -0.078201
C     13.864938    10.089279    16.247189     0.599685
C     14.369841    11.517576    16.336157    -0.043846
C     14.384564    12.197582    17.560521    -0.082409
C     14.864747    13.470475    17.666435    -0.223557
C     15.290575    14.134789    16.509856     0.280575
C     15.294254    13.515614    15.285491    -0.205641
C     14.812474    12.193565    15.192287    -0.077511
C     15.651761     6.999395    15.990878     0.588857
C     17.097214     6.675678    15.929448    -0.052061
C     17.704645     6.268387    14.741094    -0.073007
C     19.038485     5.936938    14.662718    -0.239014
C     19.837591     6.066393    15.823534     0.298203
C     19.298110     6.500411    16.992823    -0.215558
C     17.944488     6.818445    17.079672    -0.078282
C      7.905419     2.075402    12.402515     0.588660
C      7.270129     3.041368    13.336676    -0.041661
C      5.973959     2.771653    13.876837    -0.069104
C      5.287342     3.696496    14.675427    -0.224164
C      5.928227     4.879689    14.984696     0.281269
C      7.212373     5.186891    14.533503    -0.202646
C      7.864398     4.223285    13.705256    -0.072577
C     17.896465    12.849693    12.209752     0.582811
C     18.737860    11.891040    13.054945    -0.037649
C     18.147225    10.714957    13.578159    -0.076177
C     18.911136     9.796338    14.279309    -0.206474
C     20.274640    10.040490    14.467836     0.278928
C     20.859183    11.209303    13.965804    -0.237585
C     20.058958    12.127102    13.247708    -0.078199
C     10.692117     8.235032    15.526975     0.599685
C      9.199882     8.496169    15.438007    -0.043844
C      8.600194     8.817104    14.213643    -0.082410
C      7.255489     9.023503    14.107729    -0.223557
C      6.467692     8.978555    15.264308     0.280575
C      7.005350     8.671445    16.488673    -0.205639
C      8.393666     8.442311    16.581877    -0.077509
O     12.857111     9.079271     6.490403    -0.524058
O     12.623018     9.155754     4.242910    -0.556087
O      3.559146     5.314623     1.518805    -0.546582
O      5.639399     6.203929     1.326042    -0.529782
O      6.828655     1.238397     5.249092    -0.230363
O     18.214814     7.859266     1.421364    -0.532606
O     20.284415     8.755329     1.196827    -0.528350
O     11.539074     5.304371     6.134532    -0.580829
O     11.942245     5.332263     3.939996    -0.509263
O     17.342381    13.280741     4.662329    -0.226555
O     10.312522     7.592173     4.100985    -0.524057
O     10.360784     7.833668     6.348478    -0.556087
O     18.156152    13.845348     9.072583    -0.546560
O     16.360302    12.469397     9.265346    -0.529803
O     20.102859     8.996055     5.342296    -0.230363
O      8.745787     2.325415     9.170024    -0.532581
O      6.949278     0.962062     9.394561    -0.528370
O     14.248364     6.887723     4.456856    -0.580834
O     14.026177     6.550147     6.651392    -0.509258
O      4.450481     5.746509     5.929059    -0.226553
O     12.553485     5.771089    14.692373    -0.517528
O     12.787578     5.694606    16.939866    -0.549215
O     21.851450     9.535737    19.663971    -0.546833
O     19.771197     8.646431    19.856734    -0.530050
O     18.581941    13.611963    15.933684    -0.230337
O      7.195782     6.991094    19.761412    -0.532886
O      5.126181     6.095031    19.985949    -0.528587
O     13.871522     9.545989    15.048244    -0.575554
O     13.468351     9.518097    17.242780    -0.501709
O      8.068215     1.569619    16.520447    -0.226536
O     15.098074     7.258187    17.081791    -0.517522
O     15.049812     7.016692    14.834298    -0.549220
O      7.254444     1.005012    12.110193    -0.546854
O      9.050294     2.380963    11.917430    -0.530026
O      5.307737     5.854305    15.840480    -0.230336
O     16.664809    12.524945    12.012752    -0.532909
O     18.461318    13.888298    11.788215    -0.528563
O     11.162232     7.962637    16.725920    -0.575541
O     11.384419     8.300213    14.531384    -0.501718
O     20.960115     9.103851    15.253717    -0.226535

The following XYZ coordinates are in angstroms. Other properties are in atomic units.
The sperically averaged electron density of each atom fit to a function of the form exp(a - br)
eigen_1, eigen_2 and eigen_3 are the three eigenvalues of traceless quadrupole moment tensor
  atom number  atomic symbol              X              Y              Z     net charge C6 coefficient C8 coefficient C10 coefficient fluctuating dipole atomic polarizability isotropic forcefield polarizability              a              b squared Pearson coefficient          <r^3>          <r^4>         wp_QDO          m_QDO          q_QDO       dipole_x       dipole_y       dipole_z         dipole            Qxy            Qxz            Qyz     Q(x^2-y^2)  Q(3z^2 - R^2)        eigen_1        eigen_2        eigen_3 static polarizability      alpha(xx)      alpha(xy)      alpha(xz)      alpha(yy)      alpha(yz)      alpha(zz) atomic spin moment
            1             Cu      12.194416       7.188745       6.631692       0.871113      51.111088 0.77034864E+03  0.19601161E+05                                12.103054                            9.657996       1.003452       2.252044                    0.996252      39.941146      96.939004       0.530144       0.454065      -1.110187      -0.014230      -0.011595       0.134417       0.135664       0.004175       0.003648       0.004254      -0.015877      -0.357545      -0.119352       0.050659       0.068694             15.806671      23.034413       2.414038       0.645298      16.726224       0.172955       7.659376          -0.650839
            2             Cu      18.546736       6.385497       0.124343       0.861950      51.082265 0.75941782E+03  0.19234307E+05                                12.041424                            9.529885       1.180699       2.305097                    0.997363      39.871315      96.222998       0.539243       0.448462      -1.114785      -0.135831      -0.065569       0.017076       0.151793      -0.062316       0.016119       0.000647      -0.111507       0.150552      -0.110110       0.048156       0.061954             15.892332       9.175019      -4.057324       1.292744      16.027505       0.410462      22.474473           0.658360
            3             Cu      12.284927       7.241641       3.959696       0.871133      51.107943 0.77029849E+03  0.19599533E+05                                12.102470                            9.657608       1.003518       2.252069                    0.996252      39.940521      96.936085       0.530161       0.454058      -1.110193       0.017086       0.006707      -0.134416       0.135664      -0.004626       0.005495       0.001088       0.015368      -0.357502      -0.119338       0.050652       0.068686             15.805791      20.309425       3.948177       0.467368      19.448899       0.477272       7.659049           0.650759
            4             Cu       9.866909       1.312868      10.467045       0.861850      51.088099 0.75952003E+03  0.19237601E+05                                12.042480                            9.530661       1.180466       2.305018                    0.997362      39.872835      96.229381       0.539208       0.448475      -1.114774       0.123819       0.086178      -0.017079       0.151821      -0.079861       0.008454       0.013711      -0.048732       0.150329      -0.109949       0.048077       0.061873             15.893830      10.907550      -5.033305       0.992227      14.297214       0.924964      22.476727           0.657753
            5             Cu      13.216180       7.661615      14.551084       0.847723      52.984088 0.80447537E+03  0.20713982E+05                                12.441497                            9.914172       0.921992       2.222182                    0.996030      40.434826      99.056218       0.519187       0.458175      -1.106542       0.014277       0.011574      -0.130832       0.132116       0.003363       0.002019       0.003681      -0.013478      -0.355963      -0.118750       0.051803       0.066947             16.272972      23.736376       2.515396       0.663175      17.215189       0.177310       7.867351          -0.000343
            6             Cu       6.863860       8.464863      21.058433       0.861969      51.081982 0.75941039E+03  0.19234076E+05                                12.041398                            9.529849       1.180765       2.305121                    0.997363      39.871093      96.222432       0.539243       0.448463      -1.114784       0.135824       0.065552      -0.017113       0.151783      -0.062325       0.016190       0.000694      -0.111488       0.150510      -0.110119       0.048170       0.061949             15.892310       9.174990      -4.057535       1.291642      16.027432       0.410756      22.474507          -0.658456
            7             Cu      13.125669       7.608719      17.223080       0.847702      52.987319 0.80452895E+03  0.20715760E+05                                12.442164                            9.914637       0.921894       2.222144                    0.996030      40.435195      99.058916       0.519163       0.458187      -1.106531      -0.017094      -0.006757       0.130832       0.132117      -0.004023       0.004208      -0.000041       0.012747      -0.356119      -0.118802       0.051824       0.066979             16.273948      20.938783       4.092481       0.480025      20.015328       0.490830       7.867734           0.000273
            8             Cu      15.543687      13.537492      10.715731       0.862033      51.076747 0.75932223E+03  0.19231221E+05                                12.040394                            9.529133       1.180982       2.305194                    0.997364      39.870110      96.217449       0.539279       0.448448      -1.114798      -0.123758      -0.086149       0.017111       0.151758      -0.080037       0.008563       0.013773      -0.048881       0.150643      -0.110211       0.048216       0.061995             15.890854      10.905461      -5.032401       0.991732      14.294801       0.923655      22.472301          -0.658157
            9              H      12.977111      11.410284       3.378653       0.121658       1.082282 0.78124925E+01  0.74692601E+02                                 1.616356                            1.539747      -0.893786       2.463668                    0.999011       3.136626       8.102922       0.562960       1.137995      -0.745200      -0.011568      -0.018696      -0.035353       0.041632       0.003698       0.006066      -0.000220      -0.009401       0.043441      -0.014397      -0.001428       0.015825              1.636116       1.427483       0.200794       0.213863       1.699637       0.267262       1.781226           0.000295
           10              H      13.555810      13.631008       3.272739       0.134924       1.064451 0.77498999E+01  0.74246435E+02                                 1.623241                            1.552524      -0.945545       2.439658                    0.998894       3.165325       8.294841       0.548169       1.166304      -0.737632      -0.004572       0.012367      -0.035046       0.037444       0.006966       0.007831      -0.001105      -0.009615       0.040954      -0.017114       0.001191       0.015924              1.650426       1.301536      -0.061896       0.076955       1.814960      -0.362926       1.834781          -0.000085
           11              H      14.596583      13.538175       7.153423       0.136413       0.913808 0.63536998E+01  0.60003470E+02                                 1.667017                            1.556906      -1.234202       2.310228                    0.994677       3.624016      10.581920       0.453343       1.430636      -0.676586       0.012601       0.014055       0.029570       0.035082       0.007316       0.004409      -0.001941      -0.010252       0.011508      -0.012285       0.005219       0.007066              1.740158       1.456065       0.141965       0.312273       1.719809       0.359677       2.044601           0.000100
           12              H      13.961833      11.316223       7.291111       0.122509       1.141305 0.84623106E+01  0.83431073E+02                                 1.748294                            1.661173      -0.900673       2.462261                    0.998785       3.311533       8.998242       0.508037       1.222847      -0.724083       0.005128      -0.019536       0.038178       0.043192       0.001731       0.004570      -0.004919      -0.013616       0.037710      -0.014341      -0.000491       0.014831              1.782230       1.492709       0.041089       0.114261       1.823581      -0.339209       2.030400          -0.000230
           13              H       3.558826       3.383691       3.099040       0.117164       1.124986 0.83947179E+01  0.81998314E+02                                 1.681033                            1.614640      -0.889495       2.460245                    0.998998       3.245544       8.571237       0.538432       1.164599      -0.738341      -0.044120       0.000723      -0.006825       0.044650       0.007222       0.002497      -0.008235       0.019972      -0.032737      -0.017728      -0.000053       0.017781              1.696439       2.071056      -0.175357       0.201983       1.521689      -0.107999       1.496573           0.000234
           14              H       4.363179       1.618851       4.397544       0.140810       1.060713 0.78743898E+01  0.75852821E+02                                 1.632810                            1.576920      -0.940170       2.448804                    0.998862       3.155162       8.331176       0.536930       1.184224      -0.733735      -0.028961      -0.023178       0.010936       0.038673       0.007507       0.001160      -0.008955       0.020606      -0.023329      -0.017248       0.000482       0.016766              1.642053       1.564579       0.209876      -0.104223       1.941968      -0.240740       1.419610          -0.000083
           15              H       8.083673       3.192244       4.170889       0.136075       0.971455 0.69476513E+01  0.66813214E+02                                 1.701713                            1.601747      -1.380724       2.239116                    0.992863       3.678872      10.691897       0.459939       1.384782      -0.684996       0.034035       0.001635       0.009344       0.035332       0.003908       0.002757      -0.010388       0.000535      -0.024859      -0.015208       0.004624       0.010584              1.756127       2.363198      -0.152488       0.257472       1.486243      -0.086459       1.418941           0.000070
           16              H       7.241981       4.927843       2.810954       0.121372       1.070930 0.79791452E+01  0.77692299E+02                                 1.689440                            1.623926      -0.846627       2.485660                    0.999322       3.286380       8.939079       0.507548       1.239389      -0.720052       0.026976       0.029718      -0.012933       0.042168       0.008488      -0.000158      -0.007441       0.012791      -0.025226      -0.014318      -0.001064       0.015382              1.706659       1.682122       0.268976      -0.068786       1.915719      -0.243552       1.522136          -0.000257
           17              H      16.781433       9.325116       2.857556       0.126361       1.069654 0.78815166E+01  0.76788543E+02                                 1.712810                            1.632926      -0.871908       2.478463                    0.999163       3.311628       9.119706       0.495525       1.268686      -0.713223      -0.028999      -0.030771      -0.004604       0.042532       0.009012      -0.003226       0.005173       0.009557      -0.032322      -0.014579      -0.001009       0.015588              1.743292       1.697534       0.314471       0.008478       2.055385       0.164402       1.476958           0.000277
           18              H      16.077246      11.193007       4.031082       0.133842       0.953124 0.67773045E+01  0.64621388E+02                                 1.666928                            1.571850      -1.274549       2.287429                    0.994421       3.607777      10.361645       0.469884       1.367088      -0.688802      -0.030673      -0.002721       0.012868       0.033374       0.006449      -0.004391       0.008761      -0.003676      -0.024933      -0.015156       0.003048       0.012108              1.714406       2.230334      -0.131772      -0.343362       1.468853       0.098520       1.444031          -0.000090
           19              H      19.718416      12.862854       3.512104       0.132197       1.102675 0.82463275E+01  0.80396792E+02                                 1.673515                            1.611016      -1.048590       2.389231                    0.998079       3.257630       8.667460       0.532301       1.180241      -0.733994       0.029338       0.022683       0.003043       0.037209       0.007775      -0.007032       0.006387       0.017570      -0.030843      -0.017432      -0.000186       0.017618              1.687896       1.590709       0.252680       0.034889       2.084246       0.158977       1.388732           0.000071
           20              H      20.398749      10.966184       2.315277       0.122975       1.095816 0.80862754E+01  0.78229121E+02                                 1.653954                            1.587007      -0.831636       2.491889                    0.999462       3.172161       8.330053       0.542058       1.167994      -0.737998       0.039033      -0.001249      -0.014479       0.041651       0.007665      -0.007914       0.004366       0.013739      -0.028646      -0.015650      -0.000679       0.016329              1.665543       1.956143      -0.131713      -0.285666       1.503110       0.108886       1.537376          -0.000242
           21              H      11.353479       3.077836       2.863911       0.121220       1.088551 0.77602542E+01  0.73893408E+02                                 1.607553                            1.522827      -0.879461       2.469936                    0.999033       3.109286       7.954203       0.574010       1.120616      -0.749848       0.015424       0.016436      -0.034436       0.041157       0.006594      -0.006572       0.000629      -0.008809       0.041916      -0.016163       0.000535       0.015628              1.633879       1.434043       0.223738      -0.241221       1.663599      -0.276684       1.803996           0.000200
           22              H      10.499512       0.959608       2.688094       0.135892       1.064455 0.77029740E+01  0.73567677E+02                                 1.615265                            1.541821      -0.928350       2.451677                    0.998779       3.126828       8.138785       0.554162       1.157286      -0.740243      -0.002259      -0.010568      -0.035493       0.037102       0.009423      -0.003212      -0.000592      -0.008641       0.043526      -0.017798       0.002700       0.015099              1.640015       1.285822       0.011820       0.021993       1.722281       0.340039       1.911942          -0.000102
           23              H       9.803029       0.890128       6.651392       0.139196       0.874527 0.60909343E+01  0.57064197E+02                                 1.634600                            1.537317      -1.278172       2.295792                    0.993593       3.622807      10.625011       0.449316       1.455037      -0.672003      -0.013826      -0.013855       0.030562       0.036292       0.009141      -0.006586      -0.000973      -0.007702       0.013841      -0.013640       0.002445       0.011195              1.698839       1.405431       0.099455      -0.218659       1.680316      -0.341007       2.010771           0.000060
           24              H      10.619820       3.081219       6.818736       0.125663       1.127264 0.83665142E+01  0.82842446E+02                                 1.777132                            1.684098      -1.039783       2.398720                    0.997344       3.425144       9.547430       0.486604       1.271223      -0.711985       0.001518       0.017512       0.039005       0.042783       0.002591       0.000976       0.004078      -0.009446       0.039277      -0.011933      -0.002302       0.014235              1.818575       1.498013       0.095378      -0.046656       1.834541       0.318117       2.123171          -0.000269
           25              H       8.222705       8.631733       7.212735       0.121657       1.082286 0.78125292E+01  0.74693041E+02                                 1.616360                            1.539750      -0.893797       2.463663                    0.999011       3.136634       8.102948       0.562960       1.137995      -0.745200       0.021967       0.000902       0.035353       0.041632      -0.002104       0.002786       0.005394       0.011196       0.043440      -0.014397      -0.001428       0.015825              1.636120       1.805811      -0.012334       0.337824       1.321318       0.055152       1.781231          -0.000309
           26              H       6.003840       9.217515       7.318649       0.134922       1.064470 0.77500837E+01  0.74248751E+02                                 1.623271                            1.552552      -0.945557       2.439651                    0.998894       3.165357       8.294998       0.548159       1.166318      -0.737629      -0.008531       0.010053       0.035046       0.037444      -0.000502       0.002881       0.007365       0.016898       0.040954      -0.017115       0.001191       0.015924              1.650458       1.638367      -0.251639      -0.278441       1.478187       0.245188       1.834819           0.000080
           27              H       5.573887       8.265167       3.437965       0.136414       0.913804 0.63536733E+01  0.60003174E+02                                 1.667015                            1.556904      -1.234196       2.310231                    0.994678       3.624010      10.581908       0.453343       1.430639      -0.676585      -0.018430      -0.004080      -0.029570       0.035081      -0.000593       0.000473       0.004794       0.017827       0.011506      -0.012285       0.005218       0.007066              1.740156       1.777688      -0.039222       0.466641       1.398183       0.095533       2.044597          -0.000092
           28              H       7.821333       7.727617       3.300277       0.122503       1.141360 0.84628954E+01  0.83439083E+02                                 1.748429                            1.661294      -0.900672       2.462264                    0.998785       3.311634       8.998920       0.507984       1.222940      -0.724063       0.014505      -0.014057      -0.038179       0.043192      -0.004927      -0.002042       0.006397       0.010017       0.037707      -0.014341      -0.000489       0.014831              1.782371       1.779155      -0.120215      -0.239484       1.537386       0.266076       2.030572           0.000212
           29              H      19.838653      12.897883       7.492348       0.117153       1.125077 0.83956330E+01  0.82010035E+02                                 1.681180                            1.614774      -0.889513       2.460236                    0.998998       3.245662       8.571881       0.538383       1.164665      -0.738325       0.021025       0.038795       0.006823       0.044650       0.012282      -0.005950       0.006217       0.002002      -0.032735      -0.017728      -0.000051       0.017779              1.696590       1.504180       0.144078       0.005041       2.088896       0.229023       1.496695           0.000244
           30              H      20.981494      11.330861       6.193844       0.140810       1.060713 0.78744129E+01  0.75853214E+02                                 1.632822                            1.576932      -0.940160       2.448810                    0.998862       3.155164       8.331232       0.536922       1.184239      -0.733732       0.034409       0.013856      -0.010937       0.038673       0.012702      -0.007233       0.005406       0.002164      -0.023329      -0.017248       0.000482       0.016766              1.642065       2.030568      -0.052631      -0.260905       1.476007       0.027357       1.419620          -0.000084
           31              H      17.784561       8.861598       6.420499       0.136075       0.971454 0.69476402E+01  0.66813092E+02                                 1.701713                            1.601747      -1.380723       2.239117                    0.992863       3.678870      10.691896       0.459939       1.384784      -0.684996      -0.018130      -0.028851      -0.009344       0.035332       0.002254      -0.007697       0.007501       0.006408      -0.024858      -0.015208       0.004624       0.010584              1.756128       1.567089       0.295999       0.051045       2.282354       0.266760       1.418940           0.000069
           32              H      16.685523      10.446801       7.780434       0.121374       1.070907 0.79789085E+01  0.77689254E+02                                 1.689400                            1.623889      -0.846620       2.485665                    0.999322       3.286335       8.938852       0.507561       1.239369      -0.720056      -0.039133      -0.008916       0.012933       0.042168       0.009869      -0.006561       0.003514       0.007892      -0.025224      -0.014318      -0.001064       0.015382              1.706617       2.089434       0.039486      -0.245950       1.508317       0.059607       1.522102          -0.000255
           33              H       8.172186       4.293734       7.733832       0.126362       1.069666 0.78816384E+01  0.76790175E+02                                 1.712836                            1.632949      -0.871905       2.478464                    0.999163       3.311657       9.119870       0.495515       1.268704      -0.713219       0.041043       0.010164       0.004603       0.042533       0.008757       0.002924      -0.005350       0.010462      -0.032323      -0.014580      -0.001008       0.015588              1.743319       2.238172       0.009925       0.147402       1.514807      -0.073308       1.476978           0.000271
           34              H       6.890396       5.824065       6.560306       0.133845       0.953122 0.67772850E+01  0.64621197E+02                                 1.666928                            1.571851      -1.274546       2.287431                    0.994421       3.607778      10.361669       0.469882       1.367093      -0.688800       0.017426       0.025389      -0.012868       0.033374       0.001769       0.005478      -0.008125       0.012936      -0.024933      -0.015156       0.003048       0.012108              1.714407       1.539599       0.257351      -0.082693       2.159589      -0.347513       1.444032          -0.000085
           35              H       3.648361       3.471256       7.079284       0.132194       1.102705 0.82466326E+01  0.80400803E+02                                 1.673576                            1.611071      -1.048591       2.389231                    0.998079       3.257665       8.667712       0.532278       1.180277      -0.733986      -0.034163      -0.014427      -0.003044       0.037209       0.011542       0.002114      -0.009261       0.004195      -0.030843      -0.017432      -0.000185       0.017617              1.687959       2.181556      -0.080121       0.155644       1.493547      -0.047634       1.388775           0.000074
           36              H       4.966931       1.947582       8.276111       0.122991       1.095710 0.80852403E+01  0.78216030E+02                                 1.653786                            1.586855      -0.831609       2.491903                    0.999462       3.172029       8.329343       0.542114       1.167919      -0.738015      -0.018070      -0.034622       0.014479       0.041651       0.009849      -0.000082      -0.009039       0.005991      -0.028644      -0.015651      -0.000681       0.016332              1.665370       1.499455       0.125460      -0.045337       1.959432      -0.302281       1.537225          -0.000223
           37              H      16.279348       5.956592       7.727477       0.121197       1.088690 0.77615597E+01  0.73909772E+02                                 1.607784                            1.523031      -0.879494       2.469921                    0.999033       3.109443       7.955106       0.573923       1.120727      -0.749821      -0.021891      -0.005371       0.034437       0.041157      -0.000351      -0.002677      -0.006032       0.015847       0.041917      -0.016164       0.000537       0.015627              1.634119       1.799939       0.017776      -0.359544       1.298147      -0.074381       1.804272          -0.000214
           38              H      18.544021       5.660948       7.903294       0.135890       1.064487 0.77033087E+01  0.73571989E+02                                 1.615329                            1.541880      -0.928360       2.451672                    0.998778       3.126883       8.139104       0.554135       1.157325      -0.740233       0.010316      -0.003219       0.035493       0.037102       0.001187      -0.002093      -0.002508       0.020597       0.043526      -0.017798       0.002700       0.015098              1.640081       1.627316      -0.180532       0.307077       1.380909      -0.147745       1.912020           0.000091
           39              H      18.946405       6.233663       3.939996       0.139197       0.874511 0.60907999E+01  0.57062630E+02                                 1.634584                            1.537302      -1.278164       2.295800                    0.993593       3.622766      10.624866       0.449317       1.455042      -0.672002       0.018857       0.005246      -0.030563       0.036293       0.001443      -0.004080      -0.005261       0.019627       0.013842      -0.013640       0.002445       0.011195              1.698822       1.699138      -0.066012      -0.404424       1.386578      -0.023135       2.010751          -0.000080
           40              H      16.636496       6.597461       3.772652       0.125667       1.127255 0.83663859E+01  0.82840517E+02                                 1.777090                            1.684060      -1.039778       2.398723                    0.997344       3.425091       9.547116       0.486623       1.271185      -0.711993      -0.016001       0.007274      -0.039006       0.042783      -0.002696       0.004033      -0.001151       0.009325       0.039276      -0.011932      -0.002302       0.014235              1.818531       1.834995      -0.094482       0.254255       1.497479      -0.196781       2.123120           0.000270
           41              H      12.433485       3.440076      17.804123       0.122058       1.080989 0.78004424E+01  0.74545309E+02                                 1.614768                            1.538318      -0.896554       2.462635                    0.999003       3.134186       8.093702       0.563379       1.137639      -0.745291       0.011568       0.018564       0.035528       0.041722       0.003619       0.006072      -0.000174      -0.009075       0.043750      -0.014268      -0.001665       0.015933              1.634486       1.426197       0.200441       0.213502       1.697859       0.266785       1.779403          -0.000006
           42              H      11.854786       1.219352      17.910037       0.135298       1.061829 0.77251390E+01  0.73946123E+02                                 1.620305                            1.549837      -0.943627       2.440905                    0.998915       3.160514       8.277273       0.548782       1.165996      -0.737720       0.004572      -0.012384       0.035099       0.037499       0.006959       0.007816      -0.001122      -0.009600       0.040994      -0.017108       0.001182       0.015926              1.647396       1.299484      -0.061727       0.076729       1.811356      -0.361954       1.831347          -0.000007
           43              H      10.814013       1.312185      14.029353       0.136736       0.912916 0.63460108E+01  0.59913753E+02                                 1.666099                            1.556100      -1.234301       2.310418                    0.994687       3.621743      10.574372       0.453393       1.430888      -0.676544      -0.012603      -0.014073      -0.029581       0.035099       0.007338       0.004396      -0.001954      -0.010221       0.011439      -0.012281       0.005199       0.007082              1.739193       1.455328       0.141892       0.312028       1.718888       0.359426       2.043362          -0.000001
           44              H      11.448763       3.534137      13.891665       0.122863       1.141397 0.84636497E+01  0.83452211E+02                                 1.748871                            1.661696      -0.903544       2.461226                    0.998769       3.310971       8.998775       0.507749       1.223423      -0.723958      -0.005159       0.019445      -0.038312       0.043273       0.001631       0.004529      -0.004922      -0.013451       0.037920      -0.014249      -0.000635       0.014883              1.782845       1.493196       0.041180       0.114317       1.824265      -0.339278       2.031073           0.000009
           45              H      21.851770      11.466669      18.083736       0.117205       1.124334 0.83880896E+01  0.81914389E+02                                 1.680121                            1.613790      -0.889220       2.460391                    0.999003       3.244432       8.566272       0.538700       1.164292      -0.738416       0.044109      -0.000699       0.006882       0.044648       0.007215       0.002494      -0.008207       0.019983      -0.032709      -0.017698      -0.000078       0.017777              1.695517       2.069889      -0.175188       0.201827       1.520857      -0.107884       1.495805          -0.000253
           46              H      21.047417      13.231509      16.785232       0.140775       1.060510 0.78720018E+01  0.75820942E+02                                 1.632306                            1.576439      -0.939826       2.448934                    0.998864       3.154734       8.328437       0.537157       1.183860      -0.733822       0.028972       0.023168      -0.010912       0.038668       0.007513       0.001173      -0.008960       0.020595      -0.023314      -0.017254       0.000493       0.016761              1.641547       1.564142       0.209836      -0.104189       1.941281      -0.240626       1.419219           0.000071
           47              H      17.326923      11.658116      17.011887       0.135913       0.972091 0.69530041E+01  0.66874911E+02                                 1.702159                            1.602130      -1.380691       2.239008                    0.992855       3.679649      10.693586       0.460003       1.384377      -0.685073      -0.034017      -0.001649      -0.009317       0.035309       0.003924       0.002755      -0.010397       0.000574      -0.024801      -0.015212       0.004627       0.010584              1.756618       2.363954      -0.152480       0.257614       1.486598      -0.086494       1.419302          -0.000068
           48              H      18.168615       9.922517      18.371822       0.121377       1.070899 0.79785819E+01  0.77683907E+02                                 1.689291                            1.623776      -0.846452       2.485734                    0.999324       3.285973       8.937227       0.507625       1.239247      -0.720087      -0.026968      -0.029693       0.012994       0.042163       0.008488      -0.000176      -0.007427       0.012764      -0.025195      -0.014291      -0.001082       0.015373              1.706524       1.682014       0.268992      -0.068779       1.915536      -0.243531       1.522020           0.000253
           49              H       8.629163       5.525244      18.325220       0.126413       1.069200 0.78771412E+01  0.76735033E+02                                 1.712323                            1.632468      -0.871391       2.478743                    0.999168       3.310829       9.116771       0.495597       1.268680      -0.713226       0.029011       0.030754       0.004682       0.042537       0.009006      -0.003193       0.005154       0.009536      -0.032279      -0.014538      -0.001032       0.015570              1.742812       1.697115       0.314420       0.008480       2.054753       0.164334       1.476568          -0.000276
           50              H       9.333350       3.657353      17.151694       0.133715       0.953520 0.67805474E+01  0.64657998E+02                                 1.667169                            1.572053      -1.273942       2.287624                    0.994425       3.608124      10.362028       0.469946       1.366787      -0.688861       0.030677       0.002730      -0.012820       0.033360       0.006454      -0.004383       0.008766      -0.003622      -0.024895      -0.015152       0.003055       0.012097              1.714674       2.230752      -0.131729      -0.343469       1.469026       0.098524       1.444245           0.000087
           51              H       5.692180       1.987506      17.670672       0.132147       1.102404 0.82431597E+01  0.80354087E+02                                 1.672875                            1.610411      -1.048014       2.389464                    0.998084       3.256993       8.663683       0.532575       1.179807      -0.734099      -0.029350      -0.022666      -0.003006       0.037204       0.007780      -0.007045       0.006389       0.017553      -0.030809      -0.017435      -0.000178       0.017612              1.687247       1.590172       0.252621       0.034878       2.083300       0.158871       1.388268          -0.000083
           52              H       5.011847       3.884176      18.867499       0.123047       1.094953 0.80777166E+01  0.78122253E+02                                 1.652785                            1.585924      -0.831280       2.492100                    0.999466       3.170686       8.323721       0.542391       1.167636      -0.738087      -0.039016       0.001232       0.014543       0.041656       0.007658      -0.007913       0.004347       0.013760      -0.028592      -0.015625      -0.000703       0.016328              1.664362       1.954722      -0.131541      -0.285382       1.502035       0.108733       1.536331           0.000215
           53              H      14.057117      11.772524      18.318865       0.121690       1.086368 0.77404463E+01  0.73654527E+02                                 1.605176                            1.520706      -0.880734       2.469730                    0.999035       3.105370       7.940351       0.574536       1.120355      -0.749924      -0.015421      -0.016360       0.034627       0.041285       0.006510      -0.006597       0.000546      -0.008603       0.042110      -0.016062       0.000350       0.015711              1.631415       1.432068       0.223160      -0.240645       1.660975      -0.275990       1.801200          -0.000008
           54              H      14.911084      13.890752      18.494682       0.136351       1.061372 0.76741515E+01  0.73219768E+02                                 1.611885                            1.538737      -0.926234       2.453097                    0.998802       3.121280       8.118875       0.554854       1.156990      -0.740330       0.002272       0.010611       0.035556       0.037176       0.009417      -0.003190      -0.000565      -0.008628       0.043560      -0.017794       0.002698       0.015096              1.636539       1.283496       0.011764       0.021944       1.718405       0.338991       1.907717          -0.000004
           55              H      15.607567      13.960232      14.531384       0.139516       0.873621 0.60830638E+01  0.56972602E+02                                 1.633594                            1.536429      -1.278101       2.296064                    0.993608       3.620261      10.616222       0.449395       1.455237      -0.671973       0.013822       0.013878      -0.030580       0.036315       0.009154      -0.006589      -0.000971      -0.007686       0.013752      -0.013637       0.002437       0.011201              1.697779       1.404645       0.099411      -0.218460       1.679324      -0.340729       2.009369           0.000012
           56              H      14.790776      11.769141      14.364040       0.126076       1.127841 0.83723992E+01  0.82919673E+02                                 1.778110                            1.684980      -1.044490       2.396799                    0.997304       3.425663       9.551617       0.486326       1.271659      -0.711886      -0.001450      -0.017397      -0.039138       0.042855       0.002410       0.001003       0.004064      -0.009257       0.039510      -0.011803      -0.002486       0.014289              1.819629       1.498817       0.095554      -0.046706       1.835737       0.318255       2.124333           0.000003
           57              H      17.187891       6.218627      13.970041       0.122048       1.081047 0.78010008E+01  0.74552337E+02                                 1.614865                            1.538405      -0.896578       2.462623                    0.999003       3.134263       8.094120       0.563343       1.137685      -0.745280      -0.021852      -0.000968      -0.035529       0.041722      -0.002006       0.002829       0.005375       0.010894       0.043751      -0.014268      -0.001664       0.015933              1.634586       1.803963      -0.012308       0.337263       1.320280       0.055078       1.779515           0.000001
           58              H      19.406756       5.632845      13.864127       0.135297       1.061851 0.77253683E+01  0.73949043E+02                                 1.620345                            1.549874      -0.943637       2.440899                    0.998915       3.160554       8.277483       0.548767       1.166017      -0.737715       0.008546      -0.010062      -0.035099       0.037499      -0.000500       0.002858       0.007360       0.016879       0.040993      -0.017108       0.001182       0.015926              1.647437       1.635294      -0.250890      -0.277706       1.475624       0.244515       1.831394          -0.000000
           59              H      19.836709       6.585193      17.744811       0.136736       0.912902 0.63458928E+01  0.59912378E+02                                 1.666087                            1.556089      -1.234307       2.310420                    0.994687       3.621713      10.574271       0.453393       1.430894      -0.676544       0.018447       0.004073       0.029582       0.035100      -0.000568       0.000455       0.004789       0.017847       0.011440      -0.012281       0.005199       0.007081              1.739179       1.776734      -0.039178       0.466299       1.397455       0.095443       2.043349          -0.000004
           60              H      17.589263       7.122743      17.882499       0.122871       1.141336 0.84630173E+01  0.83443802E+02                                 1.748749                            1.661587      -0.903525       2.461237                    0.998769       3.310855       8.998126       0.507791       1.223354      -0.723974      -0.014409       0.014039       0.038313       0.043274      -0.004907      -0.002067       0.006361       0.009759       0.037922      -0.014248      -0.000636       0.014883              1.782717       1.779597      -0.120223      -0.239464       1.537633       0.266096       2.030923           0.000004
           61              H       5.571943       1.952477      13.690428       0.117221       1.124218 0.83869285E+01  0.81899514E+02                                 1.679933                            1.613619      -0.889194       2.460405                    0.999003       3.244282       8.565451       0.538763       1.164207      -0.738436      -0.021040      -0.038774      -0.006882       0.044648       0.012286      -0.005925       0.006202       0.001988      -0.032710      -0.017699      -0.000080       0.017779              1.695323       1.503133       0.143980       0.005067       2.087189       0.228751       1.495648          -0.000237
           62              H       4.429102       3.519499      14.988932       0.140777       1.060499 0.78718836E+01  0.75819455E+02                                 1.632288                            1.576422      -0.939819       2.448939                    0.998864       3.154714       8.328342       0.537164       1.183852      -0.733823      -0.034405      -0.013871       0.010913       0.038668       0.012700      -0.007231       0.005420       0.002178      -0.023314      -0.017254       0.000493       0.016761              1.641529       2.029869      -0.052539      -0.260781       1.475515       0.027327       1.419204           0.000076
           63              H       7.626035       5.988762      14.762277       0.135915       0.972089 0.69530012E+01  0.66874901E+02                                 1.702159                            1.602131      -1.380684       2.239012                    0.992855       3.679651      10.693606       0.460002       1.384380      -0.685073       0.018133       0.028829       0.009317       0.035309       0.002279      -0.007706       0.007503       0.006414      -0.024801      -0.015212       0.004628       0.010584              1.756619       1.567548       0.296171       0.051084       2.283005       0.266902       1.419303          -0.000069
           64              H       8.725073       4.403559      13.402342       0.121378       1.070918 0.79787848E+01  0.77686532E+02                                 1.689326                            1.623808      -0.846453       2.485733                    0.999324       3.286012       8.937429       0.507613       1.239265      -0.720083       0.039106       0.008923      -0.012993       0.042163       0.009857      -0.006557       0.003492       0.007905      -0.025197      -0.014291      -0.001082       0.015373              1.706560       2.089388       0.039526      -0.245945       1.508241       0.059609       1.522050           0.000255
           65              H      17.238410      10.556626      13.448944       0.126418       1.069187 0.78770089E+01  0.76733294E+02                                 1.712296                            1.632444      -0.871385       2.478747                    0.999168       3.310796       9.116604       0.495607       1.268664      -0.713230      -0.041034      -0.010181      -0.004682       0.042537       0.008744       0.002924      -0.005311       0.010463      -0.032277      -0.014538      -0.001032       0.015570              1.742784       2.237468       0.009993       0.147336       1.514337      -0.073267       1.476546          -0.000271
           66              H      18.520200       9.026295      14.622470       0.133717       0.953517 0.67805248E+01  0.64657745E+02                                 1.667168                            1.572052      -1.273946       2.287623                    0.994425       3.608120      10.362022       0.469945       1.366789      -0.688861      -0.017436      -0.025387       0.012820       0.033360       0.001795       0.005486      -0.008121       0.012917      -0.024894      -0.015152       0.003055       0.012097              1.714673       1.539866       0.257480      -0.082742       2.159911      -0.347608       1.444244           0.000088
           67              H      21.762235      11.379104      14.103492       0.132155       1.102372 0.82428557E+01  0.80350237E+02                                 1.672826                            1.610368      -1.047996       2.389474                    0.998084       3.256952       8.663475       0.532590       1.179788      -0.734103       0.034153       0.014447       0.003006       0.037204       0.011538       0.002108      -0.009273       0.004214      -0.030809      -0.017435      -0.000178       0.017613              1.687196       2.180483      -0.079969       0.155530       1.492872      -0.047587       1.388234          -0.000078
           68              H      20.443665      12.902778      12.906665       0.123041       1.095033 0.80784952E+01  0.78132093E+02                                 1.652911                            1.586038      -0.831292       2.492093                    0.999466       3.170778       8.324234       0.542349       1.167691      -0.738074       0.018077       0.034597      -0.014542       0.041656       0.009852      -0.000096      -0.009027       0.005969      -0.028592      -0.015625      -0.000701       0.016326              1.664491       1.498695       0.125437      -0.045342       1.958335      -0.302050       1.536444           0.000229
           69              H       9.131248       8.893768      13.455299       0.121703       1.086280 0.77396173E+01  0.73644069E+02                                 1.605022                            1.520569      -0.880729       2.469731                    0.999035       3.105278       7.939767       0.574597       1.120274      -0.749944       0.021822       0.005406      -0.034626       0.041285      -0.000304      -0.002763      -0.006019       0.015590       0.042108      -0.016061       0.000349       0.015712              1.631254       1.796501       0.017748      -0.358516       1.296246      -0.074191       1.801015           0.000002
           70              H       6.866575       9.189412      13.279482       0.136352       1.061383 0.76742436E+01  0.73220833E+02                                 1.611892                            1.538742      -0.926243       2.453093                    0.998802       3.121296       8.118915       0.554855       1.156985      -0.740331      -0.010360       0.003229      -0.035556       0.037175       0.001190      -0.002059      -0.002502       0.020579       0.043559      -0.017794       0.002698       0.015096              1.636547       1.623699      -0.179886       0.306123       1.378211      -0.147267       1.907730           0.000001
           71              H       6.464191       8.616697      17.242780       0.139517       0.873620 0.60830639E+01  0.56972619E+02                                 1.633595                            1.536430      -1.278108       2.296061                    0.993608       3.620262      10.616236       0.449394       1.455240      -0.671972      -0.018876      -0.005231       0.030580       0.036315       0.001457      -0.004080      -0.005265       0.019641       0.013749      -0.013637       0.002436       0.011201              1.697781       1.698177      -0.065949      -0.404088       1.385795      -0.023097       2.009370           0.000010
           72              H       8.774100       8.252899      17.410124       0.126074       1.127836 0.83723985E+01  0.82920169E+02                                 1.778154                            1.685019      -1.044479       2.396808                    0.997304       3.425691       9.551914       0.486300       1.271719      -0.711873       0.015870      -0.007275       0.039138       0.042855      -0.002711       0.004033      -0.001121       0.008919       0.039510      -0.011804      -0.002485       0.014289              1.819676       1.836346      -0.094568       0.254368       1.498293      -0.196907       2.124390          -0.000004
           73              C      12.903397       9.688698       5.399490       0.592103      24.654893 0.26763652E+03  0.56307452E+04                                 7.919975                            5.817906      -0.075538       2.026471                    0.999654      22.626103      63.623679       0.613856       0.474263      -1.019669      -0.022104      -0.054564      -0.000951       0.058879      -0.051782      -0.006461       0.003828       0.172628      -0.063603      -0.090111      -0.021540       0.111651             10.172320       6.634758       4.715189       0.163320      16.904109      -0.627839       6.978092          -0.000192
           74              C      13.330815      11.106951       5.338060      -0.055351      40.701693 0.45615759E+03  0.10744310E+05                                10.211596                            7.027636       0.092045       2.028293                    0.999423      27.539812      76.662991       0.640483       0.406008      -1.081881       0.009332       0.037011      -0.004483       0.038432       0.010764       0.006676       0.004827      -0.028997       0.059420      -0.028456       0.005234       0.023221             13.782390       8.295850       6.560081       0.920922      23.802764      -0.691049       9.248555           0.000030
           75              C      13.274100      11.836088       4.149706      -0.072473      32.170921 0.40618100E+03  0.93960478E+04                                 8.818628                            6.754469       0.004378       1.975312                    0.999674      28.770617      82.263271       0.628617       0.421206      -1.060301       0.016803       0.020797       0.014416       0.030376       0.001120       0.007429       0.013046       0.019652       0.059617      -0.023721      -0.002188       0.025909             10.418901       6.029658       3.045083       0.477583      16.910826      -1.676407       8.316220          -0.000802
           76              C      13.639999      13.160892       4.071330      -0.239624      35.462071 0.47443986E+03  0.11386575E+05                                 9.317685                            7.246038       0.098036       1.993517                    0.999708      30.687212      88.784248       0.614954       0.415003      -1.066397      -0.005438      -0.039070      -0.022055       0.045194       0.000594      -0.000127      -0.020363      -0.002142       0.087173      -0.021679      -0.015560       0.037239             10.915091       6.018551       2.345086       1.107654      17.965189      -0.542769       8.761534          -0.000454
           77              C      14.145006      13.793582       5.232146       0.297939      30.036855 0.34787681E+03  0.77639397E+04                                 8.706991                            6.436187      -0.038414       2.010722                    0.999568      24.978689      70.817413       0.614591       0.446543      -1.041915       0.034014       0.057453      -0.002581       0.066816       0.014222       0.009409      -0.003094      -0.065077      -0.074066      -0.033808      -0.014064       0.047872             10.856578       5.373221       1.208401       1.149120      17.966905      -2.246513       9.229607          -0.000062
           78              C      14.258359      13.110528       6.401435      -0.216089      37.060258 0.47399351E+03  0.11442568E+05                                 9.808129                            7.361684      -0.111539       1.936605                    0.998248      30.714500      90.911629       0.591755       0.428759      -1.051325       0.008843      -0.041649       0.022701       0.048252       0.011726       0.003137       0.022605       0.009901       0.006275      -0.026627       0.000890       0.025737             11.923218       6.463496       2.210160       1.557508      18.067085      -1.848406      11.239074           0.000408
           79              C      13.871063      11.775074       6.488284      -0.078008      33.407799 0.43120481E+03  0.10139851E+05                                 9.119749                            6.996728       0.047654       1.989330                    0.999630      29.230068      84.666205       0.611815       0.425733      -1.055934       0.007398       0.026510      -0.013244       0.030544      -0.000651      -0.003329      -0.010572       0.002504       0.066359      -0.015712      -0.009656       0.025368             10.915899       6.909484       3.773415       1.607014      16.791440       0.508717       9.046773           0.001094
           80              C       4.811246       5.356422       1.811127       0.588711      23.839357 0.27295525E+03  0.57836050E+04                                 7.812416                            5.920163      -0.035573       2.042694                    0.999658      22.816631      64.849626       0.600332       0.481512      -1.013590      -0.020206       0.037325      -0.036343       0.055877       0.000975      -0.031717       0.089474      -0.014454       0.052121      -0.088877      -0.013586       0.102463              9.863625       8.029953      -2.226972       2.832549      10.494767      -5.681027      11.066156           0.000379
           81              C       5.341040       4.328801       2.745288      -0.041953      38.016442 0.45282973E+03  0.10680651E+05                                 9.857930                            7.069450       0.011616       2.009356                    0.999165      27.530476      77.498281       0.627445       0.413874      -1.073253       0.011395      -0.022462       0.022858       0.034013       0.012742      -0.002166      -0.007971       0.012581      -0.024614      -0.015341      -0.004335       0.019676             12.975786      11.067529      -3.623066       4.223754      14.669279      -8.206910      13.190550           0.000096
           82              C       4.469860       3.331882       3.285449      -0.069213      32.096143 0.43242505E+03  0.10169673E+05                                 8.891054                            7.018975      -0.045037       1.960993                    0.999494      29.131485      84.221358       0.609596       0.427236      -1.055633       0.024003      -0.007184       0.020767       0.032543       0.011795       0.004140       0.008467       0.044227      -0.016707      -0.025046      -0.003901       0.028947             10.480849       8.867439      -2.218869       1.834408      13.285334      -5.744720       9.289775          -0.000937
           83              C       4.938632       2.279728       4.084039      -0.224105      33.813506 0.46979979E+03  0.11262820E+05                                 9.070507                            7.225484       0.057225       1.980286                    0.999489      30.607636      88.898616       0.613083       0.416728      -1.063847      -0.038084       0.020638      -0.012608       0.045114       0.019247      -0.015101      -0.007029       0.005416      -0.038597      -0.020987      -0.010697       0.031684             10.636510       9.739295      -2.865321       2.374832      13.798680      -5.109666       8.371553          -0.000436
           84              C       6.284061       2.257368       4.393308       0.281440      30.522308 0.37838855E+03  0.86145130E+04                                 8.829969                            6.725686      -0.146550       1.976303                    0.999660      25.455032      72.619758       0.600132       0.448298      -1.042074       0.023595      -0.041932       0.052466       0.071188      -0.023747       0.028423      -0.036197      -0.046805      -0.015331      -0.042716      -0.022010       0.064726             11.020069       9.383251      -1.855652       1.598724      15.878041      -5.491861       7.798915          -0.000021
           85              C       7.182001       3.225412       3.942115      -0.202529      35.927533 0.49448385E+03  0.12033174E+05                                 9.558023                            7.482629      -0.062495       1.948086                    0.998164      30.804414      90.776966       0.592776       0.424607      -1.056602       0.003391       0.045824      -0.012300       0.047567      -0.004103       0.012777      -0.009141       0.018791      -0.021171      -0.017429      -0.003992       0.021421             11.350527      11.282083      -1.692821       2.138487      14.005786      -5.326117       8.763712           0.000465
           86              C       6.662477       4.266454       3.113868      -0.072594      31.985919 0.42436663E+03  0.99523693E+04                                 8.901720                            6.966750      -0.003666       1.977276                    0.999572      29.110119      84.569580       0.608934       0.428895      -1.052594      -0.001001      -0.024287       0.024676       0.034638       0.019639      -0.014026       0.001110       0.001328       0.016170      -0.026116       0.003346       0.022770             10.602849      10.652613      -2.730558       3.298401      11.979291      -5.069166       9.176642           0.000792
           87              C      19.102278       8.772966       1.618364       0.582822      23.294190 0.27435420E+03  0.58183859E+04                                 7.684875                            5.932765       0.003904       2.054796                    0.999555      22.874869      64.960133       0.600318       0.481098      -1.014207       0.015537      -0.049472      -0.033170       0.061556      -0.000753       0.043067      -0.086860       0.017736       0.127633      -0.095065      -0.016171       0.111236              9.534115       7.330456      -1.654174      -2.051967      11.746363       5.362338       9.525527          -0.000228
           88              C      18.680016       9.976567       2.463557      -0.037929      37.162002 0.45687154E+03  0.10802111E+05                                 9.720824                            7.107141      -0.024091       1.994748                    0.999099      27.657663      78.001629       0.624834       0.414598      -1.072570      -0.013483       0.024496       0.027983       0.039559       0.002803      -0.011297       0.009554       0.013430      -0.036715      -0.021331       0.004113       0.017218             12.560885       9.819143      -2.484405      -3.165004      16.645005       7.490591      11.218507           0.000111
           89              C      17.365445      10.039217       2.986771      -0.076298      32.115817 0.42657563E+03  0.10017162E+05                                 8.912232                            6.980754       0.019579       1.984901                    0.999585      29.123533      84.663257       0.608860       0.428391      -1.052904       0.009656       0.023951       0.015932       0.030344       0.021743       0.007522      -0.005599       0.014321      -0.011453      -0.024822      -0.000270       0.025092             10.553352       9.772668      -2.171487      -2.929232      13.353425       4.748714       8.533964          -0.001030
           90              C      16.940034      11.155661       3.687921      -0.206416      35.755256 0.47952360E+03  0.11595229E+05                                 9.541435                            7.383439      -0.097157       1.936722                    0.998442      30.774588      90.794528       0.594153       0.426323      -1.054136      -0.000856      -0.036620      -0.004648       0.036924      -0.000715      -0.008656       0.001461       0.030198      -0.007077      -0.014107      -0.005614       0.019721             11.385959      10.392644      -1.113263      -2.152406      15.697887       4.901892       8.067345          -0.000495
           91              C      17.821991      12.223792       3.876448       0.279123      31.237743 0.37453993E+03  0.85010139E+04                                 8.934607                            6.671479      -0.076691       1.996309                    0.999737      25.454661      72.393879       0.605558       0.445633      -1.044133      -0.026009       0.044756       0.048799       0.071141      -0.018366      -0.020034       0.031653      -0.053015      -0.051428      -0.039416      -0.019001       0.058417             11.304975       8.745646      -1.411168      -1.781421      17.604418       5.362656       7.564860          -0.000093
           92              C      19.127238      12.159402       3.374416      -0.237579      34.818601 0.48756171E+03  0.11790095E+05                                 9.236742                            7.350461       0.010519       1.962596                    0.999606      31.033437      90.338083       0.609519       0.415557      -1.065271       0.037459      -0.037681      -0.020517       0.056956       0.028247       0.002792       0.013446       0.000111      -0.077610      -0.031258      -0.011860       0.043118             10.825492       9.034221      -2.327248      -2.370672      15.243574       4.935967       8.198680           0.000590
           93              C      19.534111      11.011723       2.656320      -0.078359      31.151877 0.41352068E+03  0.96343047E+04                                 8.721501                            6.869675      -0.076457       1.952006                    0.999585      29.079850      84.171356       0.614294       0.427963      -1.053290      -0.013773       0.021675       0.026429       0.036851       0.003250      -0.006584      -0.003715       0.046235       0.008448      -0.025144       0.000999       0.024145             10.203022       8.115994      -1.340733      -1.721572      14.251850       4.989735       8.241221           0.000823
           94              C      11.545658       4.761081       4.935587       0.602936      23.921500 0.25918603E+03  0.54059562E+04                                 7.759506                            5.724018      -0.056124       2.038369                    0.999506      22.294822      62.291859       0.619475       0.474047      -1.020434       0.022142       0.052785       0.008720       0.057901      -0.061748       0.017426      -0.004080       0.160844      -0.060055      -0.091427      -0.022347       0.113774              9.972240       6.916694       4.982377      -0.508570      16.176065       0.199165       6.823960          -0.001018
           95              C      11.040755       3.332784       4.846619      -0.047655      39.661908 0.45107359E+03  0.10584787E+05                                10.009571                            6.969444       0.119525       2.037770                    0.999320      27.376791      75.831036       0.646385       0.403813      -1.084377      -0.010002      -0.035450      -0.002987       0.036954       0.009941      -0.004995       0.002823      -0.012492       0.047348      -0.020538       0.003849       0.016689             13.401188       8.260229       6.594210      -0.642185      22.375263       0.866035       9.568072          -0.000738
           96              C      11.026032       2.652778       3.622255      -0.081953      31.708415 0.40153218E+03  0.92516479E+04                                 8.687620                            6.688609       0.049885       1.988402                    0.999653      28.703288      81.614381       0.636246       0.417814      -1.063614      -0.011068      -0.024192       0.014015       0.030070       0.000957      -0.006660      -0.016286       0.018488       0.063441      -0.025574      -0.002731       0.028305             10.165548       6.234842       3.536352      -0.390869      15.571412       1.666541       8.690391          -0.000954
           97              C      10.545849       1.379885       3.516341      -0.224277      34.090706 0.45192631E+03  0.10716111E+05                                 9.058742                            7.062204       0.167821       2.017434                    0.999612      30.204578      86.885608       0.624155       0.413851      -1.067049       0.005937       0.036468      -0.017832       0.041026       0.005167       0.002108       0.019242       0.010334       0.075069      -0.025970      -0.006811       0.032781             10.538609       5.948835       2.966038      -0.637878      16.634822       0.388282       9.032169          -0.000474
           98              C      10.120021       0.715571       4.672920       0.280268      30.806526 0.36100658E+03  0.81231553E+04                                 8.837780                            6.543559      -0.075555       1.999073                    0.999727      25.218385      71.537001       0.612001       0.444779      -1.044074      -0.037766      -0.058290      -0.006806       0.069787       0.024221      -0.006388       0.006359      -0.064474      -0.080464      -0.035030      -0.018904       0.053934             11.042035       5.425166       1.884443      -0.712769      18.074137       2.092501       9.626803           0.000167
           99              C      10.116342       1.334746       5.897285      -0.206229      37.078168 0.49247139E+03  0.11994826E+05                                 9.824877                            7.513078      -0.139286       1.926573                    0.997993      30.820676      91.432527       0.585069       0.429819      -1.051378      -0.005221       0.044294       0.028856       0.053121       0.008506      -0.001712      -0.020321       0.014543       0.002739      -0.025173       0.004432       0.020741             11.860921       6.499609       2.595722      -0.889655      17.447475       1.735677      11.635678           0.000555
          100              C      10.598122       2.656795       5.990489      -0.077075      33.451233 0.43241464E+03  0.10194682E+05                                 9.175115                            7.038860      -0.040830       1.963483                    0.999518      29.351926      85.656775       0.604640       0.429671      -1.051517      -0.007946      -0.027895      -0.011192       0.031089      -0.004882       0.008839       0.013038       0.020309       0.034965      -0.023437       0.003658       0.019778             11.008157       6.937522       4.111607      -1.221462      16.620124      -0.520562       9.466825           0.000895
          101              C       9.758835       7.850965       5.191898       0.592103      24.654795 0.26763537E+03  0.56307170E+04                                 7.919954                            5.817894      -0.075532       2.026473                    0.999654      22.626108      63.623747       0.613856       0.474263      -1.019669       0.058388      -0.007522       0.000951       0.058879       0.046988       0.000164      -0.007508      -0.178027      -0.063602      -0.090110      -0.021540       0.111650             10.172293      18.462853      -1.948157      -0.466808       5.075949       0.450438       6.978077           0.000187
          102              C       8.313382       8.174682       5.253328      -0.055350      40.701666 0.45615669E+03  0.10744284E+05                                10.211593                            7.027629       0.092059       2.028298                    0.999423      27.539781      76.662902       0.640483       0.406008      -1.081881      -0.036826       0.010037       0.004482       0.038431      -0.006823       0.007482       0.003447       0.033438       0.059421      -0.028455       0.005234       0.023221             13.782392      25.677649      -3.231917      -0.150042       6.420934       1.141551       9.248592          -0.000027
          103              C       7.705951       8.581973       6.441682      -0.072473      32.171006 0.40618176E+03  0.93960714E+04                                 8.818649                            6.754478       0.004375       1.975311                    0.999674      28.770653      82.263440       0.628617       0.421206      -1.060300      -0.026366      -0.004431      -0.014417       0.030375       0.008984       0.015012       0.000069      -0.008267       0.059615      -0.023720      -0.002188       0.025908             10.418934      16.893896      -3.075247      -1.226197       6.046655       1.238927       8.316250           0.000719
          104              C       6.372111       8.913422       6.520058      -0.239626      35.462192 0.47444144E+03  0.11386627E+05                                 9.317709                            7.246051       0.098036       1.993516                    0.999708      30.687307      88.784692       0.614953       0.415003      -1.066396       0.036710      -0.014437       0.022055       0.045194      -0.000608      -0.017804       0.009884       0.002127       0.087174      -0.021679      -0.015560       0.037239             10.915125      17.092880      -3.893607       0.070739       6.890916       1.231477       8.761578           0.000443
          105              C       5.573005       8.783967       5.359242       0.297938      30.036876 0.34787706E+03  0.77639459E+04                                 8.706992                            6.436185      -0.038405       2.010725                    0.999568      24.978696      70.817414       0.614592       0.446542      -1.041915      -0.066751      -0.001434       0.002580       0.066816      -0.020459       0.001923       0.009716       0.058051      -0.074066      -0.033808      -0.014065       0.047873             10.856584      15.966505      -4.759302      -1.393299       7.373615       2.103833       9.229633           0.000019
          106              C       6.112486       8.349949       4.189953      -0.216087      37.060266 0.47399292E+03  0.11442557E+05                                 9.808165                            7.361699      -0.111535       1.936608                    0.998248      30.714452      90.911671       0.591751       0.428761      -1.051323       0.031947      -0.028143      -0.022702       0.048250       0.010311       0.021234      -0.008362       0.014926       0.006270      -0.026628       0.000891       0.025737             11.923281      17.162091      -3.816852      -0.846037       7.368628       2.264253      11.239122          -0.000480
          107              C       7.466108       8.031915       4.103104      -0.078009      33.407886 0.43120543E+03  0.10139890E+05                                 9.119811                            6.996755       0.047656       1.989333                    0.999630      29.230131      84.667071       0.611810       0.425736      -1.055930      -0.026728       0.006569       0.013243       0.030543       0.000731      -0.010843       0.002290      -0.002410       0.066352      -0.015709      -0.009656       0.025365             10.915984      17.638182      -2.270548       1.231942       6.062869       1.150479       9.046900          -0.001184
          108              C      17.505177      12.774958       8.780261       0.588713      23.839425 0.27295609E+03  0.57836275E+04                                 7.812430                            5.920172      -0.035581       2.042690                    0.999658      22.816664      64.849758       0.600332       0.481512      -1.013590      -0.022599       0.035928       0.036341       0.055877      -0.005673       0.062390      -0.071546       0.009150       0.052119      -0.088876      -0.013584       0.102461              9.863644       7.996334      -2.208032      -3.559383      10.528419       5.256272      11.066179           0.000394
          109              C      18.140467      11.808992       7.846100      -0.041952      38.016507 0.45283078E+03  0.10680682E+05                                 9.857936                            7.069456       0.011620       2.009356                    0.999165      27.530514      77.498409       0.627445       0.413873      -1.073254       0.013970      -0.020953      -0.022860       0.034011       0.011982      -0.008012       0.002027       0.015282      -0.024617      -0.015344      -0.004334       0.019678             12.975789      10.702938      -3.417643      -5.077258      15.033879       7.708097      13.190549           0.000103
          110              C      19.436637      12.078707       7.305939      -0.069212      32.096120 0.43242379E+03  0.10169650E+05                                 8.891058                            7.018958      -0.045032       1.960995                    0.999494      29.131593      84.222060       0.609597       0.427235      -1.055632      -0.005521      -0.024439      -0.020773       0.032546       0.025026       0.009407      -0.000551      -0.002743      -0.016712      -0.025046      -0.003901       0.028948             10.480860      10.323269      -3.038981      -4.104742      11.829561       4.417904       9.289750          -0.000915
          111              C      20.123254      11.153864       6.507349      -0.224103      33.813569 0.46980003E+03  0.11262834E+05                                 9.070548                            7.225502       0.057216       1.980284                    0.999489      30.607630      88.898808       0.613080       0.416729      -1.063845       0.000710       0.043312       0.012606       0.045115       0.012289      -0.013536      -0.009709       0.030115      -0.038598      -0.020989      -0.010695       0.031684             10.636579      10.370154      -3.220742      -3.286246      13.167978       4.577101       8.371604          -0.000422
          112              C      19.482369       9.970671       6.198080       0.281441      30.522285 0.37838800E+03  0.86144989E+04                                 8.829973                            6.725686      -0.146561       1.976300                    0.999660      25.455017      72.619752       0.600131       0.448298      -1.042073       0.024951      -0.041138      -0.052468       0.071188      -0.032321      -0.017585       0.042529      -0.016365      -0.015331      -0.042715      -0.022009       0.064724             11.020077      12.726318      -3.738952      -4.000147      12.534989       4.088440       7.798923          -0.000009
          113              C      18.198223       9.663469       6.649273      -0.202528      35.927498 0.49448328E+03  0.12033157E+05                                 9.558018                            7.482626      -0.062506       1.948083                    0.998164      30.804381      90.776862       0.592776       0.424608      -1.056602      -0.041590       0.019537       0.012297       0.047567       0.005908      -0.001693       0.015618      -0.016755      -0.021170      -0.017428      -0.003992       0.021420             11.350516      11.901794      -2.041913      -3.590800      13.386055       4.477338       8.763697           0.000467
          114              C      17.546198      10.627075       7.477520      -0.072590      31.985815 0.42436493E+03  0.99523161E+04                                 8.901705                            6.966742      -0.003678       1.977274                    0.999572      29.110006      84.569108       0.608934       0.428895      -1.052593       0.021649      -0.011045      -0.024678       0.034636       0.010743      -0.005918      -0.012766       0.032904       0.016175      -0.026116       0.003347       0.022769             10.602829       9.324286      -1.982261      -2.797616      13.307574       5.361818       9.176628           0.000811
          115              C       7.514131       2.000667       8.973024       0.582826      23.294365 0.27435610E+03  0.58184357E+04                                 7.684926                            5.932793       0.003891       2.054791                    0.999555      22.874892      64.960230       0.600315       0.481100      -1.014207       0.035482      -0.037817       0.033167       0.061556       0.007193      -0.054536       0.080157      -0.010470       0.127630      -0.095064      -0.016171       0.111234              9.534191       9.267871      -2.745598       3.664887       9.809107      -4.419787       9.525596          -0.000215
          116              C       6.672736       2.959320       8.127831      -0.037925      37.162049 0.45687200E+03  0.10802127E+05                                 9.720836                            7.107145      -0.024094       1.994746                    0.999099      27.657700      78.001797       0.624833       0.414598      -1.072569      -0.014727       0.023765      -0.027985       0.039558       0.007195       0.002780      -0.014537      -0.002171      -0.036721      -0.021336       0.004114       0.017222             12.560912      12.875796      -4.206407       4.972821      13.588405      -6.434110      11.218534           0.000048
          117              C       7.263371       4.135403       7.604617      -0.076299      32.115999 0.42657870E+03  0.10017256E+05                                 8.912270                            6.980780       0.019590       1.984903                    0.999585      29.123649      84.663807       0.608859       0.428391      -1.052903      -0.025608       0.003345      -0.015937       0.030348       0.017394      -0.001188       0.009302       0.029773      -0.011460      -0.024824      -0.000271       0.025095             10.553400      10.633674      -2.656517       2.699655      12.492536      -4.882909       8.533990          -0.000999
          118              C       6.499460       5.054022       6.903467      -0.206412      35.755292 0.47952383E+03  0.11595243E+05                                 9.541467                            7.383459      -0.097165       1.936721                    0.998442      30.774580      90.794709       0.594149       0.426325      -1.054134       0.032327      -0.017230       0.004647       0.036926       0.012543      -0.002976      -0.008258      -0.016871      -0.007079      -0.014106      -0.005615       0.019721             11.386007      13.467771      -2.845612       3.214396      12.622882      -4.281274       8.067367          -0.000544
          119              C       5.135956       4.809870       6.714940       0.279124      31.237721 0.37453998E+03  0.85010177E+04                                 8.934613                            6.671488      -0.076700       1.996307                    0.999737      25.454652      72.393934       0.605557       0.445634      -1.044132      -0.026228       0.044627      -0.048800       0.071141      -0.032188       0.017743      -0.032989      -0.003944      -0.051427      -0.039415      -0.019001       0.058416             11.304977      14.263426      -4.519549       3.797895      12.086669      -4.184161       7.564835          -0.000072
          120              C       4.551413       3.641057       7.216972      -0.237574      34.818338 0.48755795E+03  0.11789988E+05                                 9.236696                            7.350431       0.010505       1.962593                    0.999606      31.033376      90.338020       0.609521       0.415557      -1.065271       0.014445      -0.051131       0.020514       0.056955       0.014683       0.013086      -0.004166       0.048257      -0.077609      -0.031256      -0.011860       0.043116             10.825419      11.757345      -3.861221       3.136908      12.520330      -4.488046       8.198583           0.000534
          121              C       5.351638       2.723258       7.935068      -0.078360      31.152073 0.41352503E+03  0.96344189E+04                                 8.721539                            6.869723      -0.076470       1.952001                    0.999585      29.079817      84.170963       0.614291       0.427965      -1.053290      -0.012122       0.022636      -0.026431       0.036850       0.021456      -0.006470      -0.003914      -0.018401       0.008451      -0.025145       0.000999       0.024146             10.203070      11.627162      -3.318746       3.502445      10.740793      -3.948971       8.241254           0.000862
          122              C      14.718479       6.615328       5.655801       0.602936      23.921446 0.25918537E+03  0.54059396E+04                                 7.759496                            5.724011      -0.056124       2.038369                    0.999506      22.294810      62.291838       0.619475       0.474047      -1.020434      -0.056857       0.006617      -0.008720       0.057901       0.036785       0.004999       0.017184      -0.188971      -0.060057      -0.091427      -0.022347       0.113774              9.972233      18.206681      -1.377806      -0.076067       4.886066      -0.540860       6.823952           0.001008
          123              C      16.210714       6.354191       5.744769      -0.047656      39.661895 0.45107346E+03  0.10584780E+05                                10.009557                            6.969434       0.119541       2.037775                    0.999320      27.376787      75.830928       0.646387       0.403812      -1.084378       0.035794      -0.008684       0.002986       0.036953      -0.000191       0.000006      -0.005739       0.023479       0.047347      -0.020539       0.003849       0.016689             13.401168      24.614582      -2.618999       0.439336       6.020802      -0.984597       9.568120           0.000723
          124              C      16.810402       6.033256       6.969133      -0.081949      31.708416 0.40152926E+03  0.92515901E+04                                 8.687676                            6.688605       0.049876       1.988402                    0.999653      28.703353      81.615368       0.636241       0.417816      -1.063609       0.026509      -0.002232      -0.014015       0.030069       0.008399      -0.017456       0.002193      -0.007936       0.063443      -0.025570      -0.002735       0.028305             10.165647      16.346896      -2.160127       1.260010       5.459551      -1.158528       8.690495           0.000994
          125              C      18.155107       5.826857       7.075047      -0.224278      34.091055 0.45192972E+03  0.10716226E+05                                 9.058844                            7.062248       0.167833       2.017438                    0.999612      30.204730      86.886552       0.624150       0.413853      -1.067047      -0.034687       0.012725       0.017832       0.041025       0.007095       0.017799      -0.007607       0.003486       0.075073      -0.025969      -0.006813       0.032782             10.538771      16.597628      -3.032772       0.025156       5.986445      -0.746333       9.032239           0.000466
          126              C      18.942904       5.871805       5.918468       0.280266      30.806657 0.36100783E+03  0.81231903E+04                                 8.837800                            6.543566      -0.075545       1.999075                    0.999727      25.218447      71.537198       0.612002       0.444778      -1.044075       0.069323       0.004294       0.006806       0.069788      -0.015021       0.002405      -0.008687       0.074844      -0.080462      -0.035031      -0.018904       0.053935             11.042064      16.638699      -4.432620       1.473211       6.860675      -1.648041       9.626819          -0.000126
          127              C      18.405246       6.178915       4.694103      -0.206226      37.077971 0.49246880E+03  0.11994743E+05                                 9.824840                            7.513059      -0.139290       1.926574                    0.997993      30.820539      91.431966       0.585070       0.429820      -1.051379      -0.036030       0.026289      -0.028858       0.053123       0.010626      -0.018544       0.008483       0.007011       0.002745      -0.025171       0.004433       0.020738             11.860858      17.029979      -3.336551       1.075522       6.916941      -1.627021      11.635655          -0.000493
          128              C      17.016930       6.408049       4.600899      -0.077070      33.450906 0.43240959E+03  0.10194522E+05                                 9.175029                            7.038803      -0.040815       1.963489                    0.999518      29.351748      85.655785       0.604646       0.429669      -1.051519       0.028206      -0.006766       0.011190       0.031090       0.006156       0.015695       0.001302      -0.018877       0.034965      -0.023436       0.003659       0.019777             11.008034      17.803797      -2.009965      -1.053095       5.753539      -0.808702       9.466767          -0.000823
          129              C      12.507199       5.161662      15.783286       0.588857      24.747109 0.26867046E+03  0.56572642E+04                                 7.937901                            5.827795      -0.073148       2.026588                    0.999654      22.659517      63.719286       0.613620       0.474045      -1.019910       0.022140       0.054983       0.000980       0.059282      -0.050866      -0.007048       0.003892       0.169580      -0.070343      -0.087208      -0.023849       0.111057             10.202748       6.650949       4.737237       0.163109      16.966433      -0.628204       6.990862           0.000000
          130              C      12.079781       3.743409      15.844716      -0.052060      40.612599 0.45501404E+03  0.10709291E+05                                10.192872                            7.015511       0.096344       2.029717                    0.999368      27.505899      76.507933       0.641571       0.405625      -1.082274      -0.008843      -0.035127       0.004364       0.036485       0.011379       0.006524       0.004628      -0.031325       0.054984      -0.029016       0.006809       0.022207             13.758374       8.282070       6.548682       0.919353      23.759946      -0.688610       9.233106           0.000001
          131              C      12.136496       3.014272      17.033070      -0.073008      32.180320 0.40634220E+03  0.94003054E+04                                 8.819818                            6.755550       0.004952       1.975439                    0.999675      28.772776      82.260208       0.628630       0.421173      -1.060367      -0.016899      -0.021523      -0.013967       0.030722       0.000625       0.007337       0.013218       0.021425       0.060966      -0.024838      -0.001392       0.026230             10.421324       6.030873       3.046472       0.476989      16.915818      -1.677729       8.317282           0.000021
          132              C      11.770597       1.689468      17.111446      -0.239012      35.425282 0.47388062E+03  0.11369321E+05                                 9.311126                            7.241794       0.098471       1.993986                    0.999707      30.662574      88.685802       0.615157       0.415006      -1.066440       0.005504       0.039197       0.022244       0.045403       0.000626      -0.000198      -0.020110      -0.002040       0.086865      -0.021520      -0.015458       0.036978             10.907410       6.015199       2.344175       1.106865      17.951622      -0.540718       8.755409          -0.000007
          133              C      11.265590       1.056778      15.950630       0.298205      30.028114 0.34776085E+03  0.77605428E+04                                 8.705175                            6.435012      -0.037833       2.011007                    0.999569      24.971670      70.788999       0.614675       0.446529      -1.041945      -0.033921      -0.057489       0.002552       0.066800       0.014094       0.009342      -0.003063      -0.064721      -0.073841      -0.033614      -0.014006       0.047620             10.854727       5.372329       1.208919       1.148402      17.964450      -2.246426       9.227403           0.000022
          134              C      11.152237       1.739832      14.781341      -0.215561      37.035129 0.47360301E+03  0.11430777E+05                                 9.804703                            7.359303      -0.112568       1.936564                    0.998237      30.697786      90.852552       0.591772       0.428835      -1.051279      -0.008703       0.041729      -0.022870       0.048375       0.011718       0.002942       0.022393       0.009979       0.005789      -0.026510       0.001089       0.025421             11.919859       6.461595       2.210337       1.556291      18.063051      -1.848626      11.234930           0.000037
          135              C      11.539533       3.075286      14.694492      -0.078287      33.418701 0.43134810E+03  0.10144081E+05                                 9.122451                            6.998307       0.047553       1.989315                    0.999630      29.232636      84.677718       0.611691       0.425784      -1.055901      -0.007525      -0.027122       0.012903       0.030963      -0.001217      -0.003557      -0.010539       0.003783       0.067467      -0.016652      -0.008999       0.025651             10.921155       6.912421       3.777109       1.607662      16.801598       0.509966       9.049445           0.000043
          136              C      20.599350       9.493938      19.371649       0.588656      23.838361 0.27294995E+03  0.57834278E+04                                 7.812024                            5.920023      -0.035471       2.042743                    0.999657      22.816167      64.846594       0.600356       0.481499      -1.013603       0.020137      -0.037112       0.036581       0.055866       0.000854      -0.031704       0.089468      -0.014664       0.052164      -0.088774      -0.013753       0.102527              9.862864       8.030090      -2.226638       2.832612      10.493070      -5.680026      11.065433          -0.000382
          137              C      20.069556      10.521559      18.437488      -0.041664      37.998892 0.45259492E+03  0.10673502E+05                                 9.854578                            7.067384       0.012578       2.009755                    0.999168      27.521941      77.463045       0.627581       0.413846      -1.073294      -0.011450       0.022637      -0.022540       0.033936       0.012757      -0.002232      -0.007774       0.012590      -0.024187      -0.015117      -0.004489       0.019606             12.970904      11.064702      -3.621136       4.222528      14.662086      -8.202775      13.185923          -0.000104
          138              C      20.940736      11.518478      17.897327      -0.069104      32.086143 0.43227272E+03  0.10164945E+05                                 8.888778                            7.017499      -0.044179       1.961334                    0.999495      29.124530      84.189719       0.609706       0.427207      -1.055677      -0.024027       0.007389      -0.020496       0.032434       0.011786       0.004177       0.008537       0.044148      -0.016191      -0.025105      -0.003746       0.028851             10.477866       8.865405      -2.217609       1.833780      13.280598      -5.742633       9.287595           0.000903
          139              C      20.471964      12.570632      17.098737      -0.224166      33.809916 0.46975458E+03  0.11261199E+05                                 9.069100                            7.224643       0.057975       1.980503                    0.999491      30.605913      88.884611       0.613196       0.416671      -1.063908       0.038096      -0.020639       0.012767       0.045169       0.019355      -0.015042      -0.007039       0.005517      -0.038333      -0.020893      -0.010839       0.031732             10.634472       9.738286      -2.863783       2.374369      13.794655      -5.108158       8.370476           0.000412
          140              C      19.126535      12.592992      16.789468       0.281268      30.525208 0.37843496E+03  0.86156905E+04                                 8.829905                            6.725674      -0.146481       1.976274                    0.999661      25.456563      72.620693       0.600200       0.448241      -1.042124      -0.023603       0.041940      -0.052483       0.071208      -0.023784       0.028493      -0.036381      -0.046826      -0.015179      -0.042799      -0.022129       0.064928             11.019919       9.383471      -1.854535       1.598575      15.877013      -5.491775       7.799272           0.000016
          141              C      18.228595      11.624948      17.240661      -0.202649      35.929490 0.49450503E+03  0.12033682E+05                                 9.557728                            7.482313      -0.061959       1.948171                    0.998171      30.806937      90.781022       0.592852       0.424553      -1.056647      -0.003391      -0.045793       0.012456       0.047578      -0.004064       0.012760      -0.009173       0.019061      -0.020880      -0.017447      -0.004017       0.021464             11.350333      11.282431      -1.691275       2.138449      14.004662      -5.325704       8.763905          -0.000463
          142              C      18.748119      10.583906      18.068908      -0.072576      31.981200 0.42427966E+03  0.99496607E+04                                 8.900492                            6.965767      -0.003106       1.977476                    0.999574      29.106603      84.552107       0.609022       0.428861      -1.052631       0.000934       0.024458      -0.024402       0.034562       0.019603      -0.014072       0.001121       0.001264       0.016660      -0.026169       0.003416       0.022753             10.601537      10.652027      -2.729442       3.298359      11.976661      -5.068178       9.175924          -0.000798
          143              C       6.308318       6.077394      19.564412       0.582806      23.291695 0.27433337E+03  0.58177640E+04                                 7.683984                            5.932362       0.004108       2.054882                    0.999554      22.873458      64.952572       0.600372       0.481070      -1.014235      -0.015423       0.049285       0.033455       0.061532      -0.000875       0.043098      -0.086859       0.017554       0.127587      -0.094974      -0.016319       0.111293              9.532459       7.330136      -1.653562      -2.051788      11.743205       5.360688       9.524038           0.000226
          144              C       6.730580       4.873793      18.719219      -0.037653      37.141702 0.45660531E+03  0.10793941E+05                                 9.716772                            7.104748      -0.023093       1.995173                    0.999102      27.647806      77.959906       0.624999       0.414560      -1.072624       0.013599      -0.024628      -0.027639       0.039439       0.002815      -0.011164       0.009383       0.013564      -0.036081      -0.021024       0.003911       0.017113             12.554752       9.815778      -2.482322      -3.163552      16.634980       7.485793      11.213498          -0.000086
          145              C       8.045151       4.811143      18.196005      -0.076182      32.104952 0.42640549E+03  0.10011916E+05                                 8.909728                            6.979005       0.020678       1.985320                    0.999587      29.115995      84.629095       0.608998       0.428347      -1.052957      -0.009522      -0.024101      -0.015579       0.030236       0.021674       0.007667      -0.005603       0.014302      -0.010912      -0.024878      -0.000084       0.024962             10.550275       9.770782      -2.169766      -2.928495      13.348184       4.746784       8.531860           0.001000
          146              C       8.470562       3.694699      17.494855      -0.206476      35.750929 0.47946181E+03  0.11593111E+05                                 9.539781                            7.382315      -0.096132       1.937001                    0.998449      30.773567      90.782670       0.594289       0.426248      -1.054205       0.000916       0.036575       0.004888       0.036912      -0.000684      -0.008587       0.001521       0.030458      -0.006820      -0.014291      -0.005469       0.019760             11.383901      10.391548      -1.111137      -2.151758      15.693902       4.900467       8.066254           0.000512
          147              C       7.588605       2.626568      17.306328       0.278925      31.238626 0.37456935E+03  0.85016409E+04                                 8.933939                            6.671191      -0.076328       1.996375                    0.999738      25.455415      72.390079       0.605661       0.445560      -1.044202       0.026059      -0.044789      -0.048795       0.071176      -0.018419      -0.020094       0.031847      -0.053080      -0.051379      -0.039522      -0.019100       0.058621             11.303823       8.745347      -1.409747      -1.781063      17.601427       5.361955       7.564696           0.000081
          148              C       6.283358       2.690958      17.808360      -0.237585      34.810188 0.48744877E+03  0.11786319E+05                                 9.234277                            7.348988       0.011751       1.962974                    0.999609      31.029453      90.313402       0.609677       0.415487      -1.065349      -0.037459       0.037700       0.020729       0.057046       0.028355       0.002743       0.013414       0.000198      -0.077218      -0.031184      -0.011959       0.043143             10.821937       9.032451      -2.325282      -2.369897      15.236645       4.933544       8.196714          -0.000570
          149              C       5.876485       3.838637      18.526456      -0.078201      31.138421 0.41332469E+03  0.96282882E+04                                 8.718465                            6.867765      -0.075472       1.952423                    0.999587      29.070171      84.128190       0.614437       0.427928      -1.053345       0.013867      -0.021843      -0.026120       0.036765       0.003240      -0.006555      -0.003761       0.046095       0.009073      -0.025185       0.001193       0.023992             10.198982       8.113403      -1.339277      -1.720627      14.245117       4.987130       8.238425          -0.000851
          150              C      13.864938      10.089279      16.247189       0.599685      24.009583 0.26017533E+03  0.54311355E+04                                 7.776875                            5.733676      -0.053080       2.038679                    0.999512      22.327934      62.387010       0.619227       0.473840      -1.020663      -0.022032      -0.053191      -0.008970       0.058268      -0.060569       0.018074      -0.003905       0.158145      -0.066701      -0.088557      -0.024657       0.113214             10.001636       6.933585       5.004724      -0.508948      16.234908       0.199704       6.836415           0.000004
          151              C      14.369841      11.517576      16.336157      -0.043846      39.557039 0.44971356E+03  0.10543464E+05                                 9.988118                            6.955587       0.127608       2.040488                    0.999345      27.334976      75.647560       0.647584       0.403425      -1.084786       0.009039       0.033562       0.002850       0.034874       0.010983      -0.004667       0.002940      -0.014674       0.043225      -0.021262       0.005988       0.015273             13.373098       8.243663       6.579652      -0.640595      22.326207       0.863929       9.549425           0.000010
          152              C      14.384564      12.197582      17.560521      -0.082409      31.707787 0.40156583E+03  0.92520239E+04                                 8.686551                            6.688338       0.051728       1.989006                    0.999653      28.699410      81.584505       0.636378       0.417745      -1.063726       0.011351       0.024769      -0.013555       0.030431       0.000346      -0.006741      -0.016517       0.019742       0.064577      -0.026475      -0.002177       0.028653             10.164868       6.234559       3.536224      -0.390061      15.570432       1.667854       8.689612          -0.000040
          153              C      14.864747      13.470475      17.666435      -0.223557      34.049021 0.45132195E+03  0.10697629E+05                                 9.051025                            7.057410       0.168371       2.017981                    0.999610      30.176587      86.773073       0.624409       0.413843      -1.067112      -0.006006      -0.036603       0.018008       0.041233       0.005183       0.002120       0.019031       0.010400       0.074463      -0.025804      -0.006675       0.032479             10.529219       5.944801       2.963486      -0.637472      16.618322       0.386633       9.024533          -0.000009
          154              C      15.290575      14.134789      16.509856       0.280575      30.795815 0.36087148E+03  0.81191704E+04                                 8.835590                            6.542239      -0.075147       1.999317                    0.999728      25.210465      71.505044       0.612090       0.444766      -1.044106       0.037714       0.058336       0.006822       0.069800       0.024005      -0.006326       0.006322      -0.064088      -0.080228      -0.034796      -0.018814       0.053610             11.039584       5.424210       1.884632      -0.711945      18.070393       2.093107       9.624148          -0.000019
          155              C      15.294254      13.515614      15.285491      -0.205641      37.052811 0.49204940E+03  0.11982045E+05                                 9.821696                            7.510723      -0.140491       1.926487                    0.997980      30.803625      91.374045       0.585056       0.429918      -1.051312       0.005117      -0.044394      -0.029052       0.053301       0.008427      -0.001519      -0.020081       0.014557       0.002112      -0.024979       0.004618       0.020361             11.858072       6.497981       2.596058      -0.888307      17.444879       1.736964      11.631356          -0.000025
          156              C      14.812474      12.193565      15.192287      -0.077511      33.471809 0.43269162E+03  0.10202978E+05                                 9.180037                            7.041863      -0.042056       1.963079                    0.999515      29.359059      85.688664       0.604407       0.429762      -1.051447       0.008151       0.028595       0.010799       0.031634      -0.005633       0.008986       0.012925       0.021817       0.035602      -0.024341       0.004439       0.019902             11.016556       6.942262       4.116985      -1.221989      16.636093      -0.521160       9.471312          -0.000031
          157              C      15.651761       6.999395      15.990878       0.588857      24.747156 0.26867119E+03  0.56572811E+04                                 7.937904                            5.827800      -0.073153       2.026586                    0.999654      22.659512      63.719196       0.613621       0.474045      -1.019910      -0.058772       0.007697      -0.000982       0.059282       0.046160      -0.000066      -0.008051      -0.174882      -0.070345      -0.087208      -0.023849       0.111057             10.202746      18.532957      -1.956464      -0.467328       5.084410       0.450462       6.990870           0.000001
          158              C      17.097214       6.675678      15.929448      -0.052061      40.612578 0.45501452E+03  0.10709301E+05                                10.192853                            7.015506       0.096345       2.029716                    0.999368      27.505921      76.507895       0.641573       0.405624      -1.082275       0.034945      -0.009536      -0.004363       0.036485      -0.007499       0.007234       0.003415       0.035695       0.054983      -0.029016       0.006810       0.022206             13.758330      25.631997      -3.225392      -0.148762       6.409903       1.138989       9.233091          -0.000000
          159              C      17.704645       6.268387      14.741094      -0.073007      32.180385 0.40634216E+03  0.94003154E+04                                 8.819849                            6.755555       0.004947       1.975438                    0.999675      28.772868      82.260837       0.628629       0.421174      -1.060365       0.027047       0.004157       0.013967       0.030722       0.009485       0.015116      -0.000095      -0.010032       0.060969      -0.024837      -0.001393       0.026230             10.421371      16.899211      -3.076122      -1.227573       6.047578       1.239046       8.317323           0.000030
          160              C      19.038485       5.936938      14.662718      -0.239014      35.425494 0.47388290E+03  0.11369397E+05                                 9.311180                            7.241817       0.098474       1.993987                    0.999707      30.662697      88.686440       0.615155       0.415007      -1.066438      -0.036853       0.014441      -0.022244       0.045404      -0.000548      -0.017618       0.009699       0.002129       0.086866      -0.021519      -0.015459       0.036978             10.907489      17.081133      -3.889713       0.072199       6.885882       1.229763       8.755452           0.000001
          161              C      19.837591       6.066393      15.823534       0.298203      30.028151 0.34776175E+03  0.77605664E+04                                 8.705172                            6.435015      -0.037823       2.011010                    0.999569      24.971697      70.789043       0.614676       0.446528      -1.041945       0.066738       0.001336      -0.002551       0.066800      -0.020374       0.001918       0.009643       0.057648      -0.073839      -0.033615      -0.014007       0.047621             10.854708      15.964855      -4.758326      -1.393500       7.371870       2.103131       9.227401           0.000020
          162              C      19.298110       6.500411      16.992823      -0.215558      37.034762 0.47359915E+03  0.11430653E+05                                 9.804618                            7.359263      -0.112577       1.936563                    0.998237      30.697606      90.851706       0.591775       0.428834      -1.051281      -0.032086       0.028065       0.022872       0.048377       0.010339       0.020953      -0.008428       0.014869       0.005791      -0.026509       0.001090       0.025418             11.919720      17.158351      -3.815700      -0.846699       7.365947       2.263251      11.234862           0.000031
          163              C      17.944488       6.818445      17.079672      -0.078282      33.418230 0.43134237E+03  0.10143890E+05                                 9.122318                            6.998235       0.047569       1.989322                    0.999630      29.232370      84.676115       0.611699       0.425781      -1.055905       0.027325      -0.006754      -0.012901       0.030963       0.000988      -0.010929       0.002071      -0.004044       0.067468      -0.016653      -0.008997       0.025651             10.920967      17.649350      -2.271609       1.233431       6.064257       1.150350       9.049295           0.000034
          164              C       7.905419       2.075402      12.402515       0.588660      23.838551 0.27295187E+03  0.57834771E+04                                 7.812071                            5.920048      -0.035474       2.042741                    0.999657      22.816182      64.846635       0.600354       0.481499      -1.013603       0.022456      -0.035758      -0.036580       0.055866      -0.005830       0.062383      -0.071536       0.009067       0.052166      -0.088772      -0.013753       0.102524              9.862938       7.995406      -2.207099      -3.558510      10.527891       5.255874      11.065516          -0.000371
          165              C       7.270129       3.041368      13.336676      -0.041661      37.998957 0.45259566E+03  0.10673526E+05                                 9.854591                            7.067391       0.012572       2.009753                    0.999168      27.521979      77.463219       0.627580       0.413846      -1.073294      -0.014105       0.021081       0.022544       0.033935       0.011995      -0.007869       0.001874       0.015291      -0.024192      -0.015120      -0.004485       0.019604             12.970927      10.698403      -3.414828      -5.074238      15.028429       7.705057      13.185950          -0.000101
          166              C       5.973959       2.771653      13.876837      -0.069104      32.086248 0.43227637E+03  0.10165037E+05                                 8.888794                            7.017541      -0.044196       1.961328                    0.999495      29.124458      84.189130       0.609704       0.427208      -1.055677       0.005358       0.024558       0.020498       0.032434       0.024987       0.009490      -0.000550      -0.002717      -0.016191      -0.025106      -0.003746       0.028852             10.477873      10.320387      -3.037294      -4.103317      11.825597       4.416273       9.287634           0.000921
          167              C       5.287342       3.696496      14.675427      -0.224164      33.809718 0.46975295E+03  0.11261147E+05                                 9.069053                            7.224630       0.057963       1.980500                    0.999491      30.605832      88.884255       0.613197       0.416671      -1.063909      -0.000716      -0.043322      -0.012763       0.045169       0.012388      -0.013515      -0.009651       0.030247      -0.038333      -0.020893      -0.010838       0.031731             10.634387      10.368145      -3.218565      -3.285113      13.164617       4.575787       8.370400           0.000421
          168              C       5.928227       4.879689      14.984696       0.281269      30.525122 0.37843418E+03  0.86156707E+04                                 8.829896                            6.725674      -0.146495       1.976270                    0.999661      25.456537      72.620668       0.600198       0.448242      -1.042123      -0.024955       0.041148       0.052485       0.071208      -0.032349      -0.017711       0.042680      -0.016417      -0.015178      -0.042798      -0.022127       0.064926             11.019896      12.726573      -3.737852      -4.000145      12.533864       4.088228       7.799251           0.000016
          169              C       7.212373       5.186891      14.533503      -0.202646      35.929533 0.49450537E+03  0.12033698E+05                                 9.557756                            7.482330      -0.061974       1.948168                    0.998171      30.806936      90.781191       0.592849       0.424555      -1.056646       0.041564      -0.019524      -0.012454       0.047580       0.006044      -0.001729       0.015619      -0.016828      -0.020881      -0.017447      -0.004017       0.021464             11.350374      11.902430      -2.040566      -3.590512      13.384752       4.477140       8.763941          -0.000464
          170              C       7.864398       4.223285      13.705256      -0.072577      31.981338 0.42428188E+03  0.99497310E+04                                 8.900521                            6.965786      -0.003101       1.977477                    0.999574      29.106725      84.552684       0.609021       0.428862      -1.052630      -0.021768       0.011192       0.024407       0.034566       0.010701      -0.005929      -0.012811       0.032879       0.016654      -0.026171       0.003417       0.022754             10.601576       9.323211      -1.980857      -2.796825      13.305563       5.361313       9.175953          -0.000791
          171              C      17.896465      12.849693      12.209752       0.582811      23.291695 0.27433366E+03  0.58177719E+04                                 7.683984                            5.932366       0.004101       2.054879                    0.999554      22.873473      64.952642       0.600372       0.481070      -1.014235      -0.035366       0.037632      -0.033453       0.061531       0.007053      -0.054525       0.080176      -0.010601       0.127587      -0.094971      -0.016319       0.111289              9.532449       9.265822      -2.744014       3.663478       9.807496      -4.418773       9.524030           0.000239
          172              C      18.737860      11.891040      13.054945      -0.037649      37.141660 0.45660523E+03  0.10793938E+05                                 9.716760                            7.104746      -0.023090       1.995173                    0.999102      27.647806      77.959897       0.624999       0.414560      -1.072624       0.014777      -0.023936       0.027642       0.039437       0.007257       0.002699      -0.014334      -0.002206      -0.036089      -0.021028       0.003917       0.017111             12.554718      12.869140      -4.202381       4.969311      13.581557      -6.430426      11.213458          -0.000082
          173              C      18.147225      10.714957      13.578159      -0.076177      32.104856 0.42640391E+03  0.10011867E+05                                 8.909716                            6.978998       0.020666       1.985319                    0.999587      29.115884      84.628665       0.608998       0.428348      -1.052957       0.025670      -0.003530       0.015581       0.030235       0.017345      -0.001118       0.009431       0.029663      -0.010907      -0.024877      -0.000083       0.024960             10.550257      10.630586      -2.654145       2.698298      12.488332      -4.881307       8.531854           0.001011
          174              C      18.911136       9.796338      14.279309      -0.206474      35.750857 0.47946110E+03  0.11593090E+05                                 9.539771                            7.382313      -0.096134       1.937001                    0.998449      30.773528      90.782567       0.594289       0.426248      -1.054205      -0.032317       0.017155      -0.004885       0.036912       0.012670      -0.002890      -0.008227      -0.016952      -0.006819      -0.014291      -0.005469       0.019760             11.383880      13.466155      -2.843213       3.213433      12.619238      -4.279992       8.066246           0.000516
          175              C      20.274640      10.040490      14.467836       0.278928      31.238619 0.37456913E+03  0.85016371E+04                                 8.933949                            6.671196      -0.076342       1.996372                    0.999738      25.455403      72.390110       0.605660       0.445560      -1.044201       0.026232      -0.044686       0.048797       0.071176      -0.032243       0.017884      -0.033138      -0.004000      -0.051379      -0.039521      -0.019099       0.058620             11.303839      14.262219      -4.517683       3.797486      12.084576      -4.183555       7.564720           0.000082
          176              C      20.859183      11.209303      13.965804      -0.237585      34.810364 0.48745179E+03  0.11786410E+05                                 9.234328                            7.349027       0.011736       1.962970                    0.999609      31.029486      90.313580       0.609673       0.415489      -1.065348      -0.014462       0.051143      -0.020727       0.057047       0.014778       0.013034      -0.004194       0.048399      -0.077221      -0.031184      -0.011959       0.043143             10.822007      11.753251      -3.858103       3.135221      12.515977      -4.486370       8.196794          -0.000564
          177              C      20.058958      12.127102      13.247708      -0.078199      31.138364 0.41332339E+03  0.96282598E+04                                 8.718450                            6.867743      -0.075468       1.952424                    0.999587      29.070271      84.128759       0.614439       0.427927      -1.053345       0.012227      -0.022803       0.026125       0.036769       0.021393      -0.006494      -0.003864      -0.018342       0.009068      -0.025186       0.001192       0.023994             10.198956      11.622405      -3.316045       3.500505      10.736060      -3.946928       8.238402          -0.000835
          178              C      10.692117       8.235032      15.526975       0.599685      24.009602 0.26017557E+03  0.54311405E+04                                 7.776872                            5.733675      -0.053076       2.038680                    0.999512      22.327926      62.386939       0.619228       0.473839      -1.020664       0.057156      -0.006910       0.008968       0.058267       0.036242       0.005467       0.017665      -0.185553      -0.066701      -0.088556      -0.024658       0.113213             10.001626      18.274511      -1.384173      -0.075820       4.893953      -0.541434       6.836414           0.000002
          179              C       9.199882       8.496169      15.438007      -0.043844      39.556930 0.44971211E+03  0.10543421E+05                                 9.988099                            6.955576       0.127611       2.040490                    0.999345      27.334932      75.647396       0.647584       0.403425      -1.084786      -0.033677       0.008599      -0.002850       0.034874      -0.000585       0.000272      -0.005509       0.026390       0.043228      -0.021261       0.005987       0.015274             13.373068      24.560953      -2.612680       0.438314       6.008869      -0.982150       9.549382           0.000008
          180              C       8.600194       8.817104      14.213643      -0.082410      31.707841 0.40156820E+03  0.92520735E+04                                 8.686519                            6.688340       0.051729       1.989004                    0.999653      28.699401      81.583919       0.636382       0.417743      -1.063729      -0.027152       0.002267       0.013555       0.030432       0.008624      -0.017700       0.002230      -0.009643       0.064574      -0.026478      -0.002174       0.028652             10.164811      16.345666      -2.159913       1.261798       5.459215      -1.158468       8.689551          -0.000030
          181              C       7.255489       9.023503      14.107729      -0.223557      34.048992 0.45132255E+03  0.10697643E+05                                 9.050995                            7.057403       0.168363       2.017977                    0.999610      30.176642      86.773134       0.624412       0.413841      -1.067113       0.034840      -0.012733      -0.018008       0.041234       0.007134       0.017621      -0.007494       0.003478       0.074463      -0.025805      -0.006673       0.032478             10.529159      16.581399      -3.028689       0.024039       5.981532      -0.745188       9.024545          -0.000003
          182              C       6.467692       8.978555      15.264308       0.280575      30.795822 0.36087181E+03  0.81191796E+04                                 8.835588                            6.542241      -0.075144       1.999318                    0.999728      25.210481      71.505093       0.612090       0.444766      -1.044106      -0.069337      -0.004225      -0.006821       0.069799      -0.014967       0.002403      -0.008614       0.074273      -0.080228      -0.034796      -0.018815       0.053611             11.039578      16.635685      -4.431341       1.474248       6.858893      -1.647644       9.624156          -0.000021
          183              C       7.005350       8.671445      16.488673      -0.205639      37.052762 0.49204815E+03  0.11982011E+05                                 9.821704                            7.510723      -0.140496       1.926487                    0.997980      30.803577      91.373974       0.585055       0.429920      -1.051311       0.036167      -0.026246       0.029052       0.053300       0.010593      -0.018241       0.008533       0.006871       0.002106      -0.024980       0.004619       0.020360             11.858095      17.028078      -3.336041       1.077393       6.914845      -1.626488      11.631361          -0.000032
          184              C       8.393666       8.442311      16.581877      -0.077509      33.471775 0.43269098E+03  0.10202970E+05                                 9.180062                            7.041875      -0.042060       1.963081                    0.999515      29.358988      85.688764       0.604404       0.429764      -1.051445      -0.028913       0.006936      -0.010798       0.031633       0.006409       0.015671       0.001485      -0.020939       0.035596      -0.024340       0.004439       0.019901             11.016596      17.821995      -2.012062      -1.053800       5.756459      -0.808878       9.471333          -0.000045
          185              O      12.857111       9.079271       6.490403      -0.524058      31.284012 0.48051328E+03  0.11254528E+05                                 7.930640                            6.779621       0.286822       2.134201                    0.998787      27.413470      71.605154       0.729034       0.358704      -1.136890       0.001932       0.011690      -0.021984       0.024973      -0.019365      -0.018527      -0.050404       0.058667      -0.071420      -0.077173       0.029775       0.047397              9.122217       7.061161       2.942976      -0.649571      12.989070      -2.707797       7.316420          -0.054350
          186              O      12.623018       9.155754       4.242910      -0.556087      34.341310 0.53303460E+03  0.12787997E+05                                 8.441164                            7.113620       0.298308       2.123733                    0.999054      28.150144      73.950056       0.717136       0.356006      -1.141237       0.002015       0.019093       0.023398       0.030267      -0.007673       0.013497       0.056756       0.032379      -0.025071      -0.069447       0.022087       0.047360              9.959976       8.057726       4.013968       1.374657      14.363442       2.576850       7.458759           0.063347
          187              O       3.559146       5.314623       1.518805      -0.546582      34.398860 0.54273062E+03  0.13098796E+05                                 8.506724                            7.236698       0.305675       2.135364                    0.998472      28.023594      74.196092       0.701344       0.361849      -1.134920       0.015390      -0.004393       0.010770       0.019291      -0.030675       0.021293       0.046885       0.065849      -0.006073      -0.078565       0.032188       0.046376             10.004313       9.844237      -2.788067       3.590446       8.131766      -3.034892      12.036937           0.055924
          188              O       5.639399       6.203929       1.326042      -0.529782      32.588743 0.51880485E+03  0.12372556E+05                                 8.178039                            7.060438       0.433669       2.185662                    0.998450      27.542862      72.327206       0.712788       0.360322      -1.136897      -0.008931      -0.014046       0.013056       0.021154       0.028449      -0.036044       0.006700      -0.076277       0.037675      -0.069901       0.027097       0.042804              9.459273       6.242720       0.068310       0.626676      10.348401      -4.222792      11.786697          -0.056529
          189              O       6.828655       1.238397       5.249092      -0.230363      35.463581 0.41360105E+03  0.93217538E+04                                 8.829096                            6.351500      -0.022980       2.115834                    0.994641      23.367431      59.682932       0.742998       0.365765      -1.132471      -0.090132      -0.036188      -0.077912       0.124514       0.001898       0.024230      -0.085897      -0.174367      -0.136836      -0.098996      -0.049397       0.148393             11.779291       6.472936      -1.645899       1.225102      21.428649      -4.632467       7.436287          -0.000027
          190              O      18.214814       7.859266       1.421364      -0.532606      32.873966 0.52938682E+03  0.12681978E+05                                 8.211426                            7.133005       0.448178       2.190022                    0.998336      27.606536      72.530409       0.709396       0.360415      -1.137436       0.008994       0.012234       0.015338       0.021583       0.035753       0.033652      -0.012451      -0.057681       0.020321      -0.066718       0.023689       0.043029              9.402624       6.291051       0.590781      -0.148455      11.528789       3.929451      10.388031           0.062479
          191              O      20.284415       8.755329       1.196827      -0.528350      32.816507 0.51533020E+03  0.12287701E+05                                 8.245504                            7.063062       0.277964       2.133576                    0.998519      27.615121      72.871534       0.707602       0.363021      -1.133057      -0.016291       0.005014       0.011784       0.020722      -0.037664      -0.011101      -0.034421       0.060530       0.070157      -0.073321       0.032097       0.041224              9.582606       8.793569      -2.625169      -2.622466       8.741866       3.532628      11.212383          -0.053495
          192              O      11.539074       5.304371       6.134532      -0.580829      34.402429 0.56162658E+03  0.13632613E+05                                 8.404903                            7.295514       0.418167       2.155386                    0.999161      28.564026      75.144368       0.710034       0.355382      -1.143286      -0.000492      -0.016527      -0.014723       0.022139      -0.025371       0.019038       0.056612       0.043470       0.032618      -0.078483       0.026894       0.051589              9.633191       7.649990       3.152113       0.696550      13.346698       2.894552       7.902886          -0.064523
          193              O      11.942245       5.332263       3.939996      -0.509263      30.980203 0.44951314E+03  0.10367720E+05                                 7.897646                            6.554589       0.268050       2.133933                    0.999082      26.999378      70.278386       0.740944       0.358410      -1.135659       0.005197      -0.010863       0.028702       0.031126      -0.018031       0.000877      -0.043519       0.056186      -0.126654      -0.072285       0.015481       0.056804              9.357606       7.752532       4.026575      -1.482399      13.404184      -2.077345       6.916102           0.047581
          194              O      17.342381      13.280741       4.662329      -0.226555      35.475016 0.40028904E+03  0.89531650E+04                                 8.842319                            6.247151       0.018409       2.128712                    0.995349      23.318422      59.437710       0.749000       0.365613      -1.131966       0.098373       0.027368      -0.075503       0.126992       0.019526      -0.017708       0.074580      -0.182811      -0.162013      -0.098265      -0.048629       0.146894             11.919672       6.423390      -1.030908      -0.929746      22.137094       5.067723       7.198531           0.000104
          195              O      10.312522       7.592173       4.100985      -0.524057      31.284714 0.48052703E+03  0.11254945E+05                                 7.930815                            6.779769       0.286830       2.134205                    0.998787      27.413563      71.605983       0.729016       0.358710      -1.136885      -0.011134       0.004055       0.021984       0.024974       0.015053      -0.053008       0.008599      -0.063523      -0.071427      -0.077173       0.029776       0.047397              9.122428      14.078395      -1.009972      -2.678062       5.972319       0.763105       7.316569           0.054335
          196              O      10.360784       7.833668       6.348478      -0.556087      34.341744 0.53304099E+03  0.12788194E+05                                 8.441256                            7.113675       0.298298       2.123729                    0.999054      28.150207      73.950450       0.717132       0.356007      -1.141235      -0.017622       0.007615      -0.023397       0.030265       0.009871       0.056075      -0.016097      -0.029904      -0.025078      -0.069448       0.022088       0.047360              9.960115      16.277648      -0.616587       2.919879       6.143861      -0.067101       7.458836          -0.063364
          197              O      18.156152      13.845348       9.072583      -0.546560      34.398006 0.54271262E+03  0.13098239E+05                                 8.506552                            7.236550       0.305739       2.135395                    0.998473      28.023149      74.194318       0.701356       0.361847      -1.134924      -0.003722      -0.015573      -0.010781       0.019303       0.012275       0.051295      -0.004452      -0.086598      -0.006097      -0.078562       0.032174       0.046388             10.004110       6.159643      -0.712408      -0.881888      11.816010       4.617723      12.036677           0.055902
          198              O      16.360302      12.469397       9.265346      -0.529803      32.589423 0.51881927E+03  0.12372997E+05                                 8.178180                            7.060562       0.433623       2.185637                    0.998450      27.543210      72.328612       0.712777       0.360324      -1.136894       0.016614       0.000893      -0.013050       0.021146      -0.017884      -0.011849      -0.034693       0.088174       0.037691      -0.069898       0.027104       0.042794              9.459437       9.417897      -1.720361      -3.371614       7.173499       2.618675      11.786915          -0.056465
          199              O      20.102859       8.996055       5.342296      -0.230363      35.463541 0.41360068E+03  0.93217436E+04                                 8.829093                            6.351498      -0.022981       2.115834                    0.994641      23.367415      59.682887       0.742998       0.365765      -1.132471       0.075768       0.060767       0.077909       0.124513      -0.073582      -0.062945       0.063272       0.093601      -0.136834      -0.098996      -0.049397       0.148393             11.779289      16.418026      -7.248440      -3.434783      11.483543       3.341106       7.436297          -0.000019
          200              O       8.745787       2.325415       9.170024      -0.532581      32.872614 0.52935829E+03  0.12681102E+05                                 8.211137                            7.132756       0.448241       2.190054                    0.998336      27.606008      72.528061       0.709419       0.360410      -1.137442      -0.015079      -0.001824      -0.015348       0.021593      -0.006132       0.005675       0.035425       0.091065       0.020286      -0.066717       0.023672       0.043045              9.402281      10.771908      -1.933612       3.350589       7.047319      -2.057908      10.387617           0.062441
          201              O       6.949278       0.962062       9.394561      -0.528370      32.816308 0.51532788E+03  0.12287625E+05                                 8.245432                            7.063016       0.277921       2.133553                    0.998519      27.615329      72.871878       0.707610       0.363018      -1.133060       0.003632       0.016645      -0.011779       0.020712       0.006360      -0.035439       0.007226      -0.095784       0.070169      -0.073318       0.032091       0.041227              9.582500       6.509041      -1.338185       1.790621      11.026233      -4.018655      11.212225          -0.053433
          202              O      14.248364       6.887723       4.456856      -0.580834      34.401277 0.56160516E+03  0.13631942E+05                                 8.404635                            7.295310       0.418176       2.155386                    0.999161      28.563935      75.143339       0.710055       0.355376      -1.143293       0.014641      -0.007681       0.014726       0.022141       0.005442       0.058667      -0.011198      -0.065924       0.032627      -0.078483       0.026893       0.051589              9.632833      14.669525      -0.802692       2.863678       6.326275      -0.813828       7.902698           0.064505
          203              O      14.026177       6.550147       6.651392      -0.509258      30.981537 0.44953435E+03  0.10368352E+05                                 7.897971                            6.554821       0.268047       2.133935                    0.999082      26.999478      70.279586       0.740916       0.358418      -1.135650       0.006913      -0.009861      -0.028700       0.031125       0.014684      -0.037484       0.022127      -0.059955      -0.126661      -0.072286       0.015481       0.056805              9.358060      15.487395      -0.330338      -2.537571       5.670464      -0.271964       6.916320          -0.047603
          204              O       4.450481       5.746509       5.929059      -0.226553      35.474997 0.40028890E+03  0.89531615E+04                                 8.842312                            6.247150       0.018405       2.128711                    0.995349      23.318424      59.437721       0.749000       0.365613      -1.131966      -0.072130      -0.072276       0.075501       0.126992      -0.068059       0.056287      -0.052034       0.128130      -0.162008      -0.098265      -0.048630       0.146894             11.919655      17.469888      -7.253887       3.958921      11.090576      -3.297368       7.198502          -0.000126
          205              O      12.553485       5.771089      14.692373      -0.517528      31.106415 0.47693614E+03  0.11148787E+05                                 7.897221                            6.751032       0.326909       2.148684                    0.998843      27.320537      71.269069       0.731185       0.358353      -1.137282      -0.000793      -0.009264       0.022318       0.024177      -0.018049      -0.018533      -0.051197       0.056832      -0.073716      -0.077384       0.030987       0.046397              9.083640       7.028695       2.933406      -0.647306      12.935756      -2.694110       7.286469          -0.000027
          206              O      12.787578       5.694606      16.939866      -0.549215      34.118807 0.52856052E+03  0.12652606E+05                                 8.401230                            7.080381       0.301546       2.126652                    0.999031      28.038080      73.548323       0.719401       0.355672      -1.141627      -0.001674      -0.015736      -0.023204       0.028086      -0.006945       0.014099       0.058870       0.029121      -0.027373      -0.070892       0.020687       0.050205              9.910693       8.011435       3.991237       1.366650      14.294907       2.564122       7.425736           0.000031
          207              O      21.851450       9.535737      19.663971      -0.546833      34.402871 0.54281734E+03  0.13101349E+05                                 8.506992                            7.236989       0.306187       2.135435                    0.998477      28.027192      74.205748       0.701375       0.361821      -1.134948      -0.015441       0.004438      -0.010406       0.019142      -0.030713       0.021278       0.047071       0.065893      -0.006408      -0.078744       0.032295       0.046449             10.004526       9.845046      -2.787881       3.590416       8.131436      -3.034504      12.037097          -0.055680
          208              O      19.771197       8.646431      19.856734      -0.530050      32.592947 0.51889901E+03  0.12375313E+05                                 8.178355                            7.060798       0.434234       2.185734                    0.998456      27.546873      72.338277       0.712815       0.360293      -1.136925       0.008990       0.014132      -0.012699       0.021019       0.028495      -0.036195       0.006802      -0.076405       0.037331      -0.070066       0.027165       0.042901              9.459500       6.243491       0.068346       0.627226      10.347914      -4.222404      11.787095           0.056228
          209              O      18.581941      13.611963      15.933684      -0.230337      35.459128 0.41354429E+03  0.93200826E+04                                 8.828227                            6.350932      -0.023052       2.115817                    0.994642      23.366381      59.677483       0.743061       0.365750      -1.132492       0.090138       0.036020       0.077965       0.124502       0.001960       0.024188      -0.085898      -0.174314      -0.137097      -0.099010      -0.049378       0.148388             11.778343       6.472199      -1.644723       1.224818      21.426695      -4.632524       7.436135           0.000026
          210              O       7.195782       6.991094      19.761412      -0.532886      32.878700 0.52949553E+03  0.12685152E+05                                 8.211830                            7.133489       0.449212       2.190269                    0.998343      27.609762      72.538979       0.709414       0.360390      -1.137463      -0.008952      -0.012276      -0.014944       0.021311       0.035800       0.033767      -0.012608      -0.057699       0.019969      -0.066860       0.023756       0.043104              9.402852       6.291970       0.590744      -0.149055      11.528038       3.929041      10.388548          -0.062208
          211              O       5.126181       6.095031      19.985949      -0.528587      32.817404 0.51536168E+03  0.12288550E+05                                 8.245170                            7.062933       0.278437       2.133650                    0.998522      27.617832      72.877238       0.707666       0.362986      -1.133093       0.016375      -0.005024      -0.011428       0.020591      -0.037716      -0.011107      -0.034605       0.060624       0.069963      -0.073473       0.032107       0.041365              9.581914       8.793697      -2.624526      -2.622187       8.740578       3.531742      11.211465           0.053222
          212              O      13.871522       9.545989      15.048244      -0.575554      34.257492 0.55840935E+03  0.13533813E+05                                 8.378087                            7.271277       0.423336       2.158224                    0.999144      28.486802      74.861295       0.711768       0.355059      -1.143652      -0.000692       0.013700       0.014530       0.019982      -0.023866       0.019614       0.059565       0.043153       0.029088      -0.080409       0.026451       0.053958              9.603576       7.621838       3.147495       0.694875      13.311316       2.884170       7.877575          -0.000025
          213              O      13.468351       9.518097      17.242780      -0.501709      30.755034 0.44535963E+03  0.10247021E+05                                 7.855797                            6.520981       0.272345       2.137312                    0.999062      26.883876      69.868580       0.743486       0.358052      -1.136064      -0.005671       0.008003      -0.029088       0.030697      -0.016896       0.000758      -0.043570       0.053470      -0.126512      -0.071800       0.016757       0.055043              9.305061       7.705062       4.000450      -1.473440      13.327935      -2.065742       6.882187           0.000022
          214              O       8.068215       1.569619      16.520447      -0.226536      35.467278 0.40020357E+03  0.89506795E+04                                 8.840792                            6.246283       0.018396       2.128721                    0.995348      23.317005      59.430114       0.749096       0.365589      -1.131996      -0.098345      -0.027185       0.075613       0.126996       0.019606      -0.017648       0.074573      -0.182740      -0.162299      -0.098264      -0.048636       0.146900             11.917610       6.422233      -1.029596      -0.929200      22.132680       5.067346       7.197916           0.000014
          215              O      15.098074       7.258187      17.081791      -0.517522      31.105329 0.47691543E+03  0.11148169E+05                                 7.896987                            6.750840       0.326905       2.148682                    0.998843      27.320252      71.267627       0.731204       0.358348      -1.137287       0.008452      -0.003853      -0.022322       0.024178       0.014947      -0.053696       0.008980      -0.060304      -0.073717      -0.077374       0.030986       0.046388              9.083351      14.021035      -1.005975      -2.664924       5.942730       0.758347       7.286288           0.000029
          216              O      15.049812       7.016692      14.834298      -0.549220      34.119059 0.52856635E+03  0.12652779E+05                                 8.401262                            7.080418       0.301548       2.126653                    0.999031      28.038221      73.548753       0.719399       0.355672      -1.141627       0.014537      -0.006269       0.023199       0.028086       0.008861       0.058219      -0.016613      -0.026990      -0.027355      -0.070905       0.020696       0.050209              9.910723      16.194817      -0.618787       2.904773       6.111609      -0.067806       7.425744          -0.000030
          217              O       7.254444       1.005012      12.110193      -0.546854      34.402720 0.54281605E+03  0.13101303E+05                                 8.506931                            7.236952       0.306143       2.135412                    0.998477      28.027423      74.206190       0.701381       0.361818      -1.134951       0.003716       0.015621       0.010401       0.019132       0.012254       0.051456      -0.004566      -0.086673      -0.006395      -0.078742       0.032302       0.046440             10.004430       6.159831      -0.711830      -0.881553      11.816521       4.617491      12.036938          -0.055623
          218              O       9.050294       2.380963      11.917430      -0.530026      32.591651 0.51887211E+03  0.12374490E+05                                 8.178077                            7.060561       0.434301       2.185768                    0.998456      27.546346      72.335956       0.712836       0.360288      -1.136931      -0.016728      -0.000890       0.012709       0.021027      -0.017899      -0.011849      -0.034868       0.088345       0.037309      -0.070063       0.027149       0.042914              9.459169       9.417284      -1.719703      -3.370846       7.173562       2.618816      11.786660           0.056196
          219              O       5.307737       5.854305      15.840480      -0.230336      35.459049 0.41354383E+03  0.93200694E+04                                 8.828211                            6.350929      -0.023054       2.115818                    0.994641      23.366363      59.677424       0.743061       0.365750      -1.132492      -0.075625      -0.060855      -0.077962       0.124501      -0.073528      -0.062967       0.063235       0.093679      -0.137091      -0.099010      -0.049378       0.148387             11.778305      16.417356      -7.247283      -3.434930      11.481451       3.340850       7.436108           0.000024
          220              O      16.664809      12.524945      12.012752      -0.532909      32.879528 0.52951301E+03  0.12685689E+05                                 8.212006                            7.133642       0.449165       2.190244                    0.998343      27.610140      72.540582       0.709400       0.360394      -1.137459       0.015081       0.001781       0.014941       0.021304      -0.006132       0.005589       0.035609       0.091119       0.019991      -0.066858       0.023764       0.043093              9.403055      10.772096      -1.933043       3.350123       7.048274      -2.058366      10.388795          -0.062150
          221              O      18.461318      13.888298      11.788215      -0.528563      32.816458 0.51534246E+03  0.12287962E+05                                 8.244974                            7.062769       0.278510       2.133684                    0.998522      27.617360      72.875324       0.707680       0.362982      -1.133097      -0.003655      -0.016740       0.011437       0.020601       0.006389      -0.035599       0.007298      -0.095930       0.069936      -0.073469       0.032118       0.041352              9.581674       6.508544      -1.337224       1.789974      11.025307      -4.017965      11.211170           0.053197
          222              O      11.162232       7.962637      16.725920      -0.575541      34.258344 0.55842487E+03  0.13534310E+05                                 8.378336                            7.271466       0.423334       2.158228                    0.999144      28.486659      74.861736       0.711745       0.355067      -1.143643      -0.011586       0.007327      -0.014531       0.019977       0.006082       0.061520      -0.012149      -0.063157       0.029063      -0.080395       0.026439       0.053956              9.603909      14.633283      -0.802032       2.854026       6.300689      -0.810198       7.877756           0.000035
          223              O      11.384419       8.300213      14.531384      -0.501718      30.753948 0.44534251E+03  0.10246507E+05                                 7.855510                            6.520776       0.272339       2.137308                    0.999062      26.883877      69.867692       0.743513       0.358043      -1.136073      -0.004193       0.008871       0.029085       0.030696       0.014115      -0.037596       0.022045      -0.056625      -0.126503      -0.071808       0.016758       0.055050              9.304663      15.393993      -0.331530      -2.522927       5.638009      -0.269820       6.881989          -0.000019
          224              O      20.960115       9.103851      15.253717      -0.226535      35.467256 0.40020319E+03  0.89506695E+04                                 8.840790                            6.246281       0.018387       2.128718                    0.995347      23.316996      59.430100       0.749096       0.365590      -1.131996       0.071955       0.072342      -0.075611       0.126995      -0.067986       0.056309      -0.051978       0.128231      -0.162297      -0.098264      -0.048636       0.146900             11.917606      17.467332      -7.251831       3.958923      11.087558      -3.296749       7.197927           0.000012

******************************************************
Auxiliary information for the entire system
The total spin magnetic moment of the unit cell is   -0.000993
The total net atomic charge of the unit cell is   -0.000004
Accuracy of reproducing the electrostatic potential in the unit cell:
  The inner radius (bohr) =    5.0000
  The outer radius (bohr) =   12.0000
  Valid grid points have density less than (e/(bohr^3)) =    0.0001
  The number of valid grid points were=       436514
  The rms potential error without charges in kcal/mol is=      2.95565
  The rms potential error with partial charges in kcal/mol is=      0.95611
  The RRMSE value at monopole order=      0.32349
  The rms potential error with partial charges and cloud penetration in kcal/mol is=      0.96848
  The RRMSE value at monopole order with cloud penetration is=      0.32767
  The rms potential error with partial charges and atomic dipoles in kcal/mol is=      0.33213
  The RRMSE value at dipole order=      0.11237
  The rms potential error with partial charges, atomic dipoles and cloud penetration in kcal/mol is=      0.32429
  The RRMSE value at dipole order with cloud penetration=      0.10972

******************************************************
The electron densities and ab initio electrostatic potential were computed in VASP using the PBE functional and
projector augmented wave method. See the main text of the journal article for a description of computational details.
The atomic charges, dipoles, and quadrupoles were computed with the DDEC6 method as described in
(a) T. A. Manz and N. Gabaldon Limas, RSC Adv. 6 (2016) 47771-47801 DOI: 10.1039/c6ra04656h
(b) N. Gabaldon Limas and T. A. Manz, RSC Adv. 8 (2018) 2678-2707 DOI: 10.1039/c7ra11829e.
For each atom in the material, the electron cloud parameters were fit to the spherically averaged atom-in-material
electron density using radial positions for which this density was between 10^-4 and 10^-2 electrons per cubic bohr.
The polarizabilities, dispersion coefficients, and quantum Drude oscillator (QDO) parameters were fit using the MCLF method.
The magnetic structure of the system was optimized in VASP from the default ferromagnetic initial guess using spin polarization.
The atomic spin moments (ASMs) were computed on this optimized magnetic structure using the DDEC6 partition as inputs
to the method of T. A. Manz and D. S. Sholl, J. Chem. Theory Comput. 7 (2011) 4146-4164 DOI: 10.1021/ct200539n.
The RMSE and RRMSE were computed using a uniform grid with Ewald summation.
