# Supplementary material for: A collection of forcefield precursors for metal–organic frameworks
Source: RSC Adv. 2019 Nov 13;9(63):36492–507. doi: 10.1039/c9ra07327b (PMC9075174; doi:10.1039/c9ra07327b)
Supplement: RA-009-C9RA07327B-s4685 [file RA-009-C9RA07327B-s4685.xyz]

  118
jmolscript: load "" {1 1 1} spacegroup "x,y,z" unitcell [{      9.764100     0.000000     0.000000 }, {     -3.445324    13.619784     0.000000 }, {     -3.445324    -2.122730    13.453347 }]
Yb     6.286580     4.608221     2.651924     1.167933
Yb     1.468922     9.595758     8.488120     1.167939
Yb    -3.413128     6.888833    10.801423     1.167943
Yb     1.404530     1.901296     4.965227     1.167941
Yb     3.877751     1.320630    10.510696     1.229073
Yb    -1.004299    10.176424     2.942651     1.229069
H     -0.266726     1.740254    11.499921     0.131588
H      0.370244     5.471841     0.340370     0.112285
H     -2.501667     2.354431    11.845672     0.123265
H      4.720422     0.301248    12.592333     0.436408
H      4.472415     1.468120    13.224640     0.447269
H     -1.741872     0.408895     9.942023     0.131586
H     -2.378842    12.013665     7.995324     0.112285
H      0.493069     0.163093     9.281464     0.123267
H      3.035080    -0.894445    11.193185     0.436409
H      3.283087    -1.337161     9.942023     0.447269
H      3.140178     9.756800     1.953426     0.131586
H      2.503208     6.025213    13.112977     0.112282
H      5.375119     9.142623     1.607675     0.123267
H     -1.846970    11.195806     0.861014     0.436411
H     -1.598963    10.028934     0.228707     0.447270
H      4.615324    11.088159     3.511324     0.131587
H      5.252294    -0.516611     5.458023     0.112289
H      2.380383    11.333961     4.171883     0.123262
H     -0.161628    12.391499     2.260162     0.436410
H     -0.409635    12.834215     3.511324     0.447270
C      3.499148     5.088339     1.035908     0.444357
C     -0.911194     3.877057     4.310452     0.477172
C      1.823769     1.864971    13.022840     0.613299
C     -0.826332     2.978043     3.076780     0.482860
C      4.533385     4.360191    11.183767     0.505454
C      0.418071     2.315801    13.273072    -0.121536
C     -0.518444     2.128868    12.308467    -0.039900
C      1.253008     5.216923     0.195074     0.107967
C     -1.862349     2.508044    12.503541    -0.045224
C      5.623247     3.916553    10.180148     0.471637
C      4.256354    11.266855     8.265736     0.444385
C     -1.097404     7.843541     8.951857     0.477169
C      5.931733    -1.075975     9.581474     0.613302
C     -1.182266     8.922020    10.032161     0.482858
C      3.222117     1.129519     7.403377     0.505453
C      7.337431    -1.252885     9.097153    -0.121550
C     -1.490154    -0.329202     9.432142    -0.039891
C     -3.261606    12.117455     8.269772     0.107969
C     -0.146249    -0.462795     9.027196    -0.045226
C      2.132255     2.051730     7.998015     0.471637
C     -0.625696     6.408715    12.417439     0.444366
C      3.784646     7.619997     9.142895     0.477172
C      1.049683     9.632083     0.430507     0.613305
C      3.699784     8.519011    10.376567     0.482864
C     -1.659933     7.136863     2.269580     0.505454
C      2.455381     9.181253     0.180275    -0.121545
C      3.391896     9.368186     1.144880    -0.039888
C      1.620444     6.280131    13.258273     0.107983
C      4.735801     8.989010     0.949806    -0.045230
C     -2.749795     7.580501     3.273199     0.471634
C     -1.382902     0.230199     5.187611     0.444374
C      3.970856     3.653513     4.501490     0.477171
C     -3.058281    12.573029     3.871873     0.613298
C      4.055718     2.575034     3.421186     0.482863
C     -0.348665    10.367535     6.049970     0.505452
C     -4.463979    12.749939     4.356194    -0.121539
C      4.363606    11.826256     4.021205    -0.039907
C      6.135058    -0.620401     5.183575     0.107945
C      3.019701    11.959849     4.426151    -0.045214
C      0.741197     9.445324     5.455332     0.471634
N      2.181829     5.446714     1.155643    -0.247687
N     -4.190427    11.204439     7.893079    -0.247712
N      0.691623     6.050340    12.297704    -0.247721
N      7.063879     0.292615     5.560268    -0.247670
O      4.251587     5.373634     2.007239    -0.411156
O     -1.939189     4.563882     4.428842    -0.396195
O      6.151726     4.148262     0.468176    -0.549173
O      3.666413     3.516116    11.423237    -0.414741
O      2.068966     1.349273    11.906212    -0.537435
O      4.899613     1.136725    12.562735    -0.845401
O      7.970380     3.039182     2.274961    -0.442481
O      4.665131     5.510102    11.655980    -0.467010
O      0.057458     3.829661     5.102855    -0.359379
O      0.185521     2.249085     2.966463    -0.441242
O      5.527053     2.754897     9.713317    -0.443091
O     -3.257517     4.755199     9.880138    -0.374382
O      3.503915    10.351859     7.832539    -0.411170
O     -0.069409     7.833644     8.254974    -0.396206
O      1.603776    11.681132     9.282809    -0.549175
O      4.089089     0.761421     8.199815    -0.414745
O      5.686536    -0.053368    10.264904    -0.537434
O      2.855889    -0.734995    10.372531    -0.845401
O     -0.214878     9.723570    10.096737    -0.442471
O      3.090371     0.842298     6.193921    -0.467012
O     -2.066056     7.053435     8.875173    -0.359363
O     -2.194119     8.917376    10.769404    -0.441249
O      2.228449     2.331805     9.218233    -0.443093
O      1.248919     2.478782     7.216375    -0.374387
O     -1.378135     6.123420    11.446108    -0.411163
O      4.812641     6.933172     9.024505    -0.396203
O     -3.278274     7.348792    12.985171    -0.549183
O     -0.792961     7.980938     2.030110    -0.414735
O      0.804486    10.147781     1.547135    -0.537440
O     -2.026161    10.360329     0.890612    -0.845403
O     -5.096928     8.457872    11.178386    -0.442472
O     -1.791679     5.986952     1.797367    -0.467008
O      2.815994     7.667393     8.350492    -0.359361
O      2.687931     9.247969    10.486884    -0.441249
O     -2.653601     8.742157     3.740030    -0.443088
O      6.130969     6.741855     3.573209    -0.374374
O     -0.630463     1.145195     5.620808    -0.411169
O      2.942861     3.663410     5.198373    -0.396204
O      1.269676    -0.184078     4.170538    -0.549190
O     -1.215637    10.735633     5.253532    -0.414738
O     -2.813084    11.550422     3.188443    -0.537424
O      0.017563    12.232049     3.080816    -0.845400
O      3.088330     1.773484     3.356610    -0.442471
O     -0.216919    10.654756     7.259426    -0.467008
O      4.939508     4.443619     4.578174    -0.359360
O      5.067571     2.579678     2.683943    -0.441252
O      0.645003     9.165249     4.235114    -0.443088
O      1.624533     9.018272     6.236972    -0.374377

The following XYZ coordinates are in angstroms. Other properties are in atomic units.
The sperically averaged electron density of each atom fit to a function of the form exp(a - br)
eigen_1, eigen_2 and eigen_3 are the three eigenvalues of traceless quadrupole moment tensor
  atom number  atomic symbol              X              Y              Z     net charge C6 coefficient C8 coefficient C10 coefficient fluctuating dipole atomic polarizability isotropic forcefield polarizability              a              b squared Pearson coefficient          <r^3>          <r^4>         wp_QDO          m_QDO          q_QDO       dipole_x       dipole_y       dipole_z         dipole            Qxy            Qxz            Qyz     Q(x^2-y^2)  Q(3z^2 - R^2)        eigen_1        eigen_2        eigen_3 static polarizability      alpha(xx)      alpha(xy)      alpha(xz)      alpha(yy)      alpha(yz)      alpha(zz) atomic spin moment
            1             Yb       6.286580       4.608221       2.651924       1.167933     164.811075 0.37533364E+04  0.13835609E+06                                23.859389                           19.956637       0.223553       1.791083                    0.999774      84.744154     227.995080       0.417577       0.397913      -1.176724       0.003175      -0.005065      -0.024124       0.024854      -0.033540      -0.045894       0.009811      -0.078287       0.105268      -0.083032       0.016771       0.066261             27.858598      34.548477       3.551521       4.849695      25.105537      -3.943852      23.921781           0.041137
            2             Yb       1.468922       9.595758       8.488120       1.167939     164.810945 0.37533208E+04  0.13835541E+06                                23.859403                           19.956615       0.223552       1.791083                    0.999774      84.744150     227.995160       0.417577       0.397914      -1.176723      -0.003176       0.023039       0.008766       0.024854      -0.040105      -0.040289       0.011412      -0.088426       0.074833      -0.083033       0.016769       0.066264             27.858663      34.548688       4.236960       4.263961      25.164875      -3.934509      23.862425           0.041147
            3             Yb      -3.413128       6.888833      10.801423       1.167943     164.810711 0.37533132E+04  0.13835505E+06                                23.859375                           19.956590       0.223552       1.791083                    0.999774      84.744078     227.994849       0.417577       0.397914      -1.176724      -0.003181       0.005069       0.024123       0.024854      -0.033548      -0.045891       0.009812      -0.078278       0.105267      -0.083030       0.016767       0.066263             27.858632      34.548642       3.551546       4.849669      25.105512      -3.943874      23.921742           0.041158
            4             Yb       1.404530       1.901296       4.965227       1.167941     164.810625 0.37533268E+04  0.13835564E+06                                23.859342                           19.956608       0.223566       1.791087                    0.999774      84.744097     227.994815       0.417578       0.397913      -1.176724       0.003184      -0.023045      -0.008769       0.024862      -0.040096      -0.040292       0.011414      -0.088419       0.074826      -0.083026       0.016765       0.066262             27.858530      34.548289       4.236729       4.264038      25.164799      -3.934487      23.862501           0.041171
            5             Yb       3.877751       1.320630      10.510696       1.229073     140.542121 0.33047706E+04  0.11785543E+06                                21.465313                           18.681845       0.230008       1.813708                    0.999669      81.720123     215.352792       0.433679       0.396031      -1.179622      -0.000001      -0.008424       0.007203       0.011084       0.007143       0.008354      -0.005319       0.093750      -0.097103      -0.038108      -0.026145       0.064253             24.230821      20.662241      -0.127557      -0.149248      25.309913       4.469497      26.720309           0.025245
            6             Yb      -1.004299      10.176424       2.942651       1.229069     140.542223 0.33047762E+04  0.11785568E+06                                21.465329                           18.681864       0.229993       1.813704                    0.999669      81.720105     215.352800       0.433679       0.396031      -1.179622      -0.000003       0.008426      -0.007199       0.011082       0.007140       0.008359      -0.005318       0.093737      -0.097114      -0.038106      -0.026143       0.064249             24.230835      20.662239      -0.127573      -0.149273      25.309863       4.469509      26.720402           0.025226
            7              H      -0.266726       1.740254      11.499921       0.131588       0.922633 0.64081726E+01  0.59788218E+02                                 1.595256                            1.502967      -0.853658       2.490403                    0.999386       3.303792       9.152014       0.496625       1.321891      -0.700006       0.010410      -0.011814      -0.038152       0.041274      -0.000472       0.001504       0.005267      -0.003830       0.042552      -0.009324      -0.006273       0.015597              1.630162       1.466524      -0.096502      -0.145379       1.452487       0.417151       1.971475           0.000399
            8              H       0.370244       5.471841       0.340370       0.112285       0.939919 0.63362704E+01  0.59304681E+02                                 1.648309                            1.516813      -0.958391       2.431822                    0.998352       3.490673       9.876193       0.480606       1.361638      -0.690694      -0.042595       0.009773       0.003543       0.043845      -0.002954       0.005919       0.003847       0.016027      -0.000008      -0.010965      -0.000227       0.011192              1.720643       2.364243      -0.302567      -0.192018       1.406569       0.084802       1.391117           0.005036
            9              H      -2.501667       2.354431      11.845672       0.123265       0.930906 0.63655857E+01  0.59689248E+02                                 1.635981                            1.520468      -1.047300       2.390037                    0.997276       3.520769       9.993172       0.479624       1.361907      -0.690181      -0.024890      -0.008080      -0.027040       0.037629      -0.003742       0.001696       0.008437       0.016219       0.017694      -0.015362       0.005976       0.009386              1.690442       1.906348       0.086904       0.508813       1.354722       0.152502       1.810254           0.001674
           10              H       4.720422       0.301248      12.592333       0.436408       0.452582 0.27712232E+01  0.21306448E+02                                 1.072818                            1.055408      -1.239368       2.490883                    0.999944       2.060386       5.460236       0.528525       1.507303      -0.666617       0.001313      -0.023324      -0.000729       0.023372       0.003949      -0.006411      -0.003166      -0.024069      -0.020845      -0.014243      -0.002657       0.016900              1.076715       0.937312       0.014658      -0.003838       1.289725       0.088727       1.003108           0.000134
           11              H       4.472415       1.468120      13.224640       0.447269       0.365169 0.20699148E+01  0.15203965E+02                                 1.016068                            0.977891      -1.440442       2.380818                    0.999007       2.317920       6.563472       0.481329       1.732444      -0.626494       0.002492       0.013949       0.008460       0.016503       0.006854      -0.001388       0.001582      -0.020042      -0.003774      -0.011818      -0.001038       0.012856              1.035574       1.002071      -0.097992      -0.136750       0.992979       0.156795       1.111671           0.000799
           12              H      -1.741872       0.408895       9.942023       0.131586       0.922636 0.64081947E+01  0.59788434E+02                                 1.595255                            1.502965      -0.853650       2.490405                    0.999386       3.303795       9.152002       0.496628       1.321884      -0.700007      -0.010410       0.035845       0.017616       0.041274       0.001559      -0.000231       0.007992      -0.021100      -0.009252      -0.009324      -0.006273       0.015597              1.630161       1.466523      -0.128562      -0.117981       1.830425       0.476783       1.593534           0.000399
           13              H      -2.378842      12.013665       7.995324       0.112285       0.939934 0.63363978E+01  0.59306206E+02                                 1.648328                            1.516830      -0.958407       2.431813                    0.998352       3.490721       9.876376       0.480602       1.361640      -0.690694       0.042595      -0.001976      -0.010205       0.043845       0.006307      -0.001995       0.004892       0.009396      -0.019898      -0.010964      -0.000227       0.011191              1.720664       2.364274      -0.142515      -0.328802       1.365397       0.078304       1.432320           0.005039
           14              H       0.493069       0.163093       9.281464       0.123267       0.930913 0.63656336E+01  0.59689795E+02                                 1.635986                            1.520471      -1.047310       2.390031                    0.997276       3.520780       9.993204       0.479625       1.361903      -0.690182       0.024890       0.025450       0.012195       0.037629       0.002258      -0.003433       0.010638       0.002273      -0.024148      -0.015364       0.005977       0.009386              1.690447       1.906355       0.489055       0.165145       1.752240       0.215224       1.412747           0.001675
           15              H       3.035080      -0.894445      11.193185       0.436409       0.452580 0.27712012E+01  0.21306235E+02                                 1.072813                            1.055404      -1.239369       2.490883                    0.999944       2.060379       5.460211       0.528527       1.507303      -0.666617      -0.001313      -0.002915       0.023153       0.023373      -0.006948       0.002902      -0.006470      -0.003134       0.041964      -0.014243      -0.002657       0.016900              1.076710       0.937308      -0.006076       0.013881       0.982747       0.040291       1.310076           0.000134
           16              H       3.283087      -1.337161       9.942023       0.447269       0.365171 0.20699231E+01  0.15204033E+02                                 1.016068                            0.977891      -1.440436       2.380820                    0.999007       2.317921       6.563466       0.481331       1.732438      -0.626495      -0.002493      -0.006183      -0.015097       0.016503      -0.002439       0.006554      -0.000329      -0.007938       0.032544      -0.011818      -0.001038       0.012857              1.035574       1.002071      -0.119806      -0.118108       1.060510       0.167450       1.044140           0.000799
           17              H       3.140178       9.756800       1.953426       0.131586       0.922631 0.64081522E+01  0.59787937E+02                                 1.595250                            1.502961      -0.853643       2.490409                    0.999386       3.303782       9.151958       0.496628       1.321885      -0.700007      -0.010410       0.011814       0.038153       0.041274      -0.000472       0.001504       0.005267      -0.003832       0.042552      -0.009325      -0.006273       0.015597              1.630156       1.466519      -0.096501      -0.145378       1.452482       0.417148       1.971467           0.000399
           18              H       2.503208       6.025213      13.112977       0.112282       0.939934 0.63364014E+01  0.59306251E+02                                 1.648329                            1.516831      -0.958402       2.431815                    0.998352       3.490724       9.876387       0.480602       1.361642      -0.690694       0.042596      -0.009773      -0.003543       0.043846      -0.002954       0.005919       0.003846       0.016025      -0.000009      -0.010964      -0.000227       0.011191              1.720665       2.364274      -0.302572      -0.192019       1.406586       0.084803       1.391134           0.005036
           19              H       5.375119       9.142623       1.607675       0.123267       0.930911 0.63656209E+01  0.59689652E+02                                 1.635986                            1.520471      -1.047320       2.390027                    0.997276       3.520775       9.993191       0.479624       1.361904      -0.690182       0.024890       0.008080       0.027040       0.037629      -0.003743       0.001696       0.008438       0.016220       0.017694      -0.015364       0.005977       0.009387              1.690447       1.906354       0.086905       0.508818       1.354725       0.152503       1.810261           0.001672
           20              H      -1.846970      11.195806       0.861014       0.436411       0.452579 0.27711908E+01  0.21306120E+02                                 1.072808                            1.055398      -1.239368       2.490883                    0.999944       2.060374       5.460180       0.528531       1.507293      -0.666619      -0.001313       0.023324       0.000729       0.023372       0.003950      -0.006411      -0.003167      -0.024070      -0.020843      -0.014242      -0.002657       0.016900              1.076705       0.937304       0.014658      -0.003838       1.289711       0.088726       1.003099           0.000133
           21              H      -1.598963      10.028934       0.228707       0.447270       0.365170 0.20699165E+01  0.15203970E+02                                 1.016066                            0.977888      -1.440434       2.380821                    0.999007       2.317916       6.563445       0.481332       1.732435      -0.626496      -0.002493      -0.013949      -0.008460       0.016503       0.006854      -0.001388       0.001581      -0.020043      -0.003773      -0.011818      -0.001038       0.012857              1.035571       1.002069      -0.097991      -0.136749       0.992977       0.156794       1.111668           0.000799
           22              H       4.615324      11.088159       3.511324       0.131587       0.922626 0.64081192E+01  0.59787602E+02                                 1.595251                            1.502962      -0.853655       2.490406                    0.999386       3.303777       9.151967       0.496625       1.321894      -0.700005       0.010411      -0.035845      -0.017616       0.041274       0.001558      -0.000232       0.007992      -0.021098      -0.009255      -0.009323      -0.006274       0.015597              1.630157       1.466520      -0.128562      -0.117981       1.830420       0.476781       1.593531           0.000397
           23              H       5.252294      -0.516611       5.458023       0.112289       0.939924 0.63363119E+01  0.59305175E+02                                 1.648315                            1.516818      -0.958407       2.431813                    0.998352       3.490684       9.876238       0.480605       1.361638      -0.690694      -0.042593       0.001977       0.010205       0.043843       0.006307      -0.001996       0.004893       0.009396      -0.019901      -0.010966      -0.000226       0.011192              1.720650       2.364256      -0.142516      -0.328800       1.365385       0.078304       1.432309           0.005037
           24              H       2.380383      11.333961       4.171883       0.123262       0.930902 0.63655475E+01  0.59688815E+02                                 1.635979                            1.520466      -1.047298       2.390040                    0.997276       3.520760       9.993149       0.479623       1.361911      -0.690181      -0.024891      -0.025451      -0.012196       0.037630       0.002258      -0.003432       0.010637       0.002271      -0.024146      -0.015362       0.005976       0.009386              1.690439       1.906345       0.489050       0.165143       1.752230       0.215222       1.412741           0.001674
           25              H      -0.161628      12.391499       2.260162       0.436410       0.452579 0.27711882E+01  0.21306091E+02                                 1.072807                            1.055398      -1.239364       2.490884                    0.999944       2.060371       5.460167       0.528532       1.507292      -0.666619       0.001313       0.002915      -0.023153       0.023372      -0.006948       0.002902      -0.006470      -0.003133       0.041964      -0.014242      -0.002657       0.016900              1.076704       0.937303      -0.006076       0.013881       0.982741       0.040290       1.310068           0.000133
           26              H      -0.409635      12.834215       3.511324       0.447270       0.365167 0.20698979E+01  0.15203801E+02                                 1.016062                            0.977885      -1.440426       2.380827                    0.999007       2.317905       6.563409       0.481332       1.732438      -0.626495       0.002493       0.006183       0.015097       0.016503      -0.002439       0.006554      -0.000329      -0.007937       0.032543      -0.011818      -0.001038       0.012856              1.035567       1.002065      -0.119805      -0.118107       1.060504       0.167448       1.044133           0.000798
           27              C       3.499148       5.088339       1.035908       0.444357      25.362062 0.30093339E+03  0.65299803E+04                                 7.942419                            6.166605      -0.171882       1.987555                    0.999267      23.977227      68.829004       0.595678       0.473863      -1.018266       0.005667       0.018941       0.047301       0.051267       0.031511      -0.002822      -0.046410      -0.092890      -0.048158      -0.053912      -0.030710       0.084622              8.863253      11.259731      -0.962281       2.247043       5.321082       1.500680      10.008948           0.028128
           28              C      -0.911194       3.877057       4.310452       0.477172      23.253729 0.27538159E+03  0.58022101E+04                                 7.316581                            5.811142       0.238275       2.131524                    0.999625      22.744181      62.829702       0.632162       0.459853      -1.033400      -0.008380       0.058885       0.080591       0.100163       0.072897      -0.051780      -0.058175      -0.081929       0.000817      -0.088068      -0.041058       0.129126              8.059548       9.975446      -3.083892       2.337968       6.964954       0.201191       7.238244           0.047550
           29              C       1.823769       1.864971      13.022840       0.613299      23.792417 0.24918559E+03  0.51630076E+04                                 7.632099                            5.626268      -0.087179       2.030423                    0.999251      22.268681      62.665007       0.620550       0.476375      -1.015926       0.045808      -0.008392      -0.014651       0.048820       0.027861      -0.002621      -0.055304      -0.104206      -0.082322      -0.058731      -0.037971       0.096701              8.874567      11.177602      -1.499045      -0.394216       5.126649       1.958085      10.319451           0.003847
           30              C      -0.826332       2.978043       3.076780       0.482860      23.709100 0.28433720E+03  0.60568024E+04                                 7.471511                            5.938022       0.183048       2.106710                    0.999678      23.257319      65.222805       0.618323       0.465030      -1.027488       0.005224      -0.049719      -0.080182       0.094491       0.072081      -0.052234      -0.064186      -0.066504      -0.037945      -0.076943      -0.055494       0.132437              8.282038      10.184833      -3.256357       2.492303       7.056766      -0.157714       7.604514           0.061040
           31              C       4.533385       4.360191      11.183767       0.505454      22.852868 0.25891587E+03  0.53786979E+04                                 7.230622                            5.623146       0.405505       2.191275                    0.999754      22.440701      61.811697       0.643808       0.457964      -1.033146      -0.073205       0.034382       0.051499       0.095881      -0.048040       0.076688      -0.051631       0.046443       0.171756      -0.082134      -0.052703       0.134837              8.113287       7.509642       2.251272      -1.400965      11.191041       1.338551       5.639179           0.065627
           32              C       0.418071       2.315801      13.273072      -0.121536      36.686958 0.47784558E+03  0.11416300E+05                                 9.519445                            7.265728       0.134810       2.045373                    0.999249      28.095202      79.439831       0.618823       0.414288      -1.073636      -0.016449      -0.005877      -0.024669       0.030227       0.024562      -0.006113      -0.035674      -0.060707      -0.011354      -0.039096      -0.021672       0.060767             10.887222      15.494831      -2.244105       0.295650       6.265992       2.365486      10.900843           0.177064
           33              C      -0.518444       2.128868      12.308467      -0.039900      29.248364 0.38442948E+03  0.87661238E+04                                 8.293060                            6.583320       0.244904       2.076475                    0.999634      27.415195      77.675647       0.635346       0.422770      -1.059950      -0.007061       0.020445       0.003282       0.021878       0.014714      -0.009658      -0.036889      -0.056962      -0.016473      -0.029604      -0.028175       0.057780              9.129594      13.007457      -1.378338       1.164939       5.522188       1.927104       8.859136          -0.046492
           34              C       1.253008       5.216923       0.195074       0.107967      24.559261 0.32696618E+03  0.71885122E+04                                 7.514475                            6.176202       0.239699       2.112281                    0.999157      25.408459      71.610214       0.636793       0.437493      -1.046755       0.021168       0.002146       0.029065       0.036020       0.013756      -0.005443      -0.040723      -0.055130      -0.072261      -0.043986      -0.018271       0.062256              8.113831      10.881681      -1.219881       0.532188       5.220553       1.600366       8.239260           0.008093
           35              C      -1.862349       2.508044      12.503541      -0.045224      27.692410 0.37834862E+03  0.86052702E+04                                 8.076945                            6.590460       0.192749       2.077570                    0.999180      26.966078      76.657204       0.625552       0.430497      -1.053674       0.023832      -0.007063      -0.005172       0.025389       0.010065      -0.019023      -0.027959      -0.046295      -0.033215      -0.035976      -0.012045       0.048020              8.756035      11.707380      -1.258648       0.912498       5.632767       2.027078       8.927958           0.228372
           36              C       5.623247       3.916553      10.180148       0.471637      24.485938 0.28061729E+03  0.59254238E+04                                 7.509039                            5.819004       0.347098       2.163538                    0.999833      22.798878      62.530710       0.641043       0.452495      -1.040204       0.052970      -0.025089      -0.082750       0.101404      -0.045898       0.067663      -0.048260       0.053889       0.177665      -0.083695      -0.042512       0.126208              8.498744       7.566389       2.329249      -1.184494      11.946663       1.666718       5.983181           0.064484
           37              C       4.256354      11.266855       8.265736       0.444385      25.362423 0.30093716E+03  0.65300957E+04                                 7.942537                            6.166675      -0.171928       1.987531                    0.999267      23.977562      68.830599       0.595669       0.473868      -1.018261      -0.005662      -0.043764      -0.026093       0.051266      -0.007677       0.030679      -0.055027      -0.038367       0.115395      -0.053924      -0.030701       0.084624              8.863401      11.259955       2.369625      -0.600318       9.433151       2.149507       5.897095           0.028132
           38              C      -1.097404       7.843541       8.951857       0.477169      23.253569 0.27537931E+03  0.58021535E+04                                 7.316568                            5.811131       0.238265       2.131524                    0.999625      22.744090      62.829525       0.632160       0.459855      -1.033399       0.008391      -0.070420      -0.070725       0.100157      -0.062504       0.063930      -0.061580      -0.060277       0.065794      -0.088067      -0.041044       0.129111              8.059536       9.975440       2.790037      -2.681820       7.169639       0.233481       7.033530           0.047541
           39              C       5.931733      -1.075975       9.581474       0.613302      23.792615 0.24918794E+03  0.51630667E+04                                 7.632129                            5.626288      -0.087171       2.030423                    0.999251      22.268796      62.665335       0.620551       0.476374      -1.015926      -0.045813       0.013162       0.010574       0.048825      -0.006932       0.027115      -0.066979      -0.030246       0.139606      -0.058734      -0.037976       0.096710              8.874603      11.177647      -0.155781      -1.542180       9.590450       2.662416       5.855713           0.003851
           40              C      -1.182266       8.922020      10.032161       0.482858      23.709000 0.28433601E+03  0.60567741E+04                                 7.471515                            5.938027       0.183047       2.106710                    0.999678      23.257253      65.222727       0.618319       0.465033      -1.027486      -0.005231       0.071446       0.061606       0.094484      -0.062829       0.063057      -0.069102      -0.035315       0.055636      -0.076944      -0.055487       0.132431              8.282043      10.184840       2.969371      -2.828128       7.639774      -0.065733       7.021515           0.061034
           41              C       3.222117       1.129519       7.403377       0.505453      22.852864 0.25891589E+03  0.53786957E+04                                 7.230606                            5.623136       0.405508       2.191276                    0.999754      22.440696      61.811569       0.643811       0.457962      -1.033147       0.073210      -0.045514      -0.041990       0.095887       0.083243      -0.035500      -0.032329      -0.075904      -0.195287      -0.082134      -0.052708       0.134842              8.113266       7.509613      -1.734713       2.005402       5.361887       0.418803      11.468299           0.065627
           42              C       7.337431      -1.252885       9.097153      -0.121550      36.687120 0.47784790E+03  0.11416352E+05                                 9.519395                            7.265689       0.134848       2.045386                    0.999249      28.095328      79.439785       0.618833       0.414281      -1.073641       0.016451       0.023459       0.009651       0.030234      -0.009859       0.023312      -0.039492      -0.036531       0.061156      -0.039100      -0.021669       0.060768             10.887165      15.494731       0.641776      -2.170592      10.059877       2.964106       7.106886           0.177061
           43              C      -1.490154      -0.329202       9.432142      -0.039891      29.248323 0.38442864E+03  0.87661010E+04                                 8.293061                            6.583322       0.244913       2.076476                    0.999634      27.415172      77.675597       0.635345       0.422772      -1.059949       0.007058      -0.000059      -0.020710       0.021880      -0.011834       0.013032      -0.040752      -0.032500       0.056939      -0.029608      -0.028176       0.057785              9.129595      13.007444       1.365525      -1.179929       8.184732       2.347219       6.196608          -0.046488
           44              C      -3.261606      12.117455       8.269772       0.107969      24.559765 0.32697352E+03  0.71887240E+04                                 7.514607                            6.176296       0.239612       2.112248                    0.999156      25.408865      71.611939       0.636784       0.437497      -1.046751      -0.021170      -0.028375      -0.006652       0.036021      -0.007524       0.012742      -0.048562      -0.005504       0.076575      -0.044002      -0.018265       0.062267              8.113984      10.881911       0.715852      -1.122048       7.673310       1.987385       5.786730           0.008102
           45              C      -0.146249      -0.462795       9.027196      -0.045226      27.692444 0.37834879E+03  0.86052665E+04                                 8.076902                            6.590421       0.192815       2.077592                    0.999180      26.966140      76.657099       0.625560       0.430492      -1.053678      -0.023836       0.004008       0.007784       0.025393      -0.020356       0.006977      -0.032715      -0.016109       0.057311      -0.035968      -0.012043       0.048011              8.755990      11.707298       1.097524      -1.101033       8.223751       2.435897       6.336921           0.228370
           46              C       2.132255       2.051730       7.998015       0.471637      24.485979 0.28061779E+03  0.59254378E+04                                 7.509046                            5.819008       0.347096       2.163536                    0.999833      22.798930      62.530896       0.641043       0.452495      -1.040204      -0.052974       0.077831       0.037681       0.101409       0.073996      -0.034790      -0.028094      -0.073938      -0.205808      -0.083695      -0.042519       0.126215              8.498751       7.566380      -1.533044       2.116172       5.614860       0.667662      12.315013           0.064486
           47              C      -0.625696       6.408715      12.417439       0.444366      25.362816 0.30094285E+03  0.65302442E+04                                 7.942573                            6.166701      -0.171937       1.987527                    0.999267      23.977823      68.831278       0.595673       0.473863      -1.018265      -0.005670      -0.018943      -0.047307       0.051274       0.031515      -0.002816      -0.046420      -0.092897      -0.048178      -0.053922      -0.030711       0.084633              8.863441      11.260011      -0.962310       2.247117       5.321171       1.500701      10.009141           0.028138
           48              C       3.784646       7.619997       9.142895       0.477172      23.253346 0.27537649E+03  0.58020786E+04                                 7.316535                            5.811111       0.238270       2.131528                    0.999625      22.743893      62.828876       0.632159       0.459857      -1.033398       0.008389      -0.058878      -0.080576       0.100148       0.072887      -0.051776      -0.058157      -0.081931       0.000849      -0.088068      -0.041035       0.129103              8.059496       9.975390      -3.083871       2.337945       6.964912       0.201187       7.238187           0.047544
           49              C       1.049683       9.632083       0.430507       0.613305      23.792488 0.24918643E+03  0.51630279E+04                                 7.632105                            5.626272      -0.087168       2.030425                    0.999251      22.268729      62.665109       0.620551       0.476374      -1.015926      -0.045813       0.008392       0.014652       0.048825       0.027863      -0.002621      -0.055306      -0.104220      -0.082319      -0.058733      -0.037976       0.096709              8.874573      11.177609      -1.499052      -0.394237       5.126653       1.958092      10.319459           0.003853
           50              C       3.699784       8.519011      10.376567       0.482864      23.708783 0.28433301E+03  0.60566955E+04                                 7.471488                            5.938009       0.183046       2.106712                    0.999678      23.257086      65.222226       0.618318       0.465035      -1.027484      -0.005230       0.049712       0.080167       0.094474       0.072077      -0.052233      -0.064174      -0.066507      -0.037924      -0.076945      -0.055479       0.132424              8.282011      10.184808      -3.256347       2.492289       7.056745      -0.157719       7.604481           0.061040
           51              C      -1.659933       7.136863       2.269580       0.505454      22.852771 0.25891480E+03  0.53786710E+04                                 7.230615                            5.623144       0.405492       2.191272                    0.999754      22.440616      61.811469       0.643806       0.457966      -1.033145       0.073197      -0.034381      -0.051492       0.095871      -0.048041       0.076679      -0.051628       0.046447       0.171750      -0.082135      -0.052693       0.134827              8.113276       7.509621       2.251263      -1.400961      11.191031       1.338551       5.639177           0.065623
           52              C       2.455381       9.181253       0.180275      -0.121545      36.687074 0.47784718E+03  0.11416332E+05                                 9.519394                            7.265688       0.134851       2.045387                    0.999249      28.095313      79.439775       0.618832       0.414282      -1.073641       0.016451       0.005879       0.024674       0.030232       0.024568      -0.006106      -0.035680      -0.060703      -0.011351      -0.039105      -0.021667       0.060772             10.887163      15.494728      -2.244094       0.295628       6.265960       2.365484      10.900801           0.177059
           53              C       3.391896       9.368186       1.144880      -0.039888      29.248276 0.38442797E+03  0.87660829E+04                                 8.293061                            6.583323       0.244889       2.076469                    0.999634      27.415121      77.675470       0.635344       0.422772      -1.059949       0.007058      -0.020447      -0.003285       0.021879       0.014718      -0.009658      -0.036893      -0.056971      -0.016475      -0.029608      -0.028179       0.057787              9.129594      13.007444      -1.378336       1.164936       5.522186       1.927111       8.859153          -0.046490
           54              C       1.620444       6.280131      13.258273       0.107983      24.559795 0.32697402E+03  0.71887441E+04                                 7.514644                            6.176325       0.239601       2.112243                    0.999156      25.408892      71.612274       0.636778       0.437500      -1.046748      -0.021173      -0.002149      -0.029072       0.036029       0.013760      -0.005444      -0.040735      -0.055132      -0.072285      -0.044001      -0.018268       0.062269              8.114024      10.881969      -1.219911       0.532231       5.220658       1.600399       8.239446           0.008099
           55              C       4.735801       8.989010       0.949806      -0.045230      27.692454 0.37834903E+03  0.86052720E+04                                 8.076896                            6.590416       0.192783       2.077583                    0.999179      26.966154      76.657101       0.625561       0.430491      -1.053679      -0.023837       0.007063       0.005176       0.025394       0.010063      -0.019019      -0.027953      -0.046284      -0.033215      -0.035969      -0.012042       0.048011              8.755983      11.707285      -1.258630       0.912508       5.632729       2.027075       8.927935           0.228370
           56              C      -2.749795       7.580501       3.273199       0.471634      24.485812 0.28061611E+03  0.59253936E+04                                 7.509027                            5.819001       0.347089       2.163536                    0.999833      22.798794      62.530490       0.641041       0.452497      -1.040203      -0.052962       0.025088       0.082743       0.101395      -0.045899       0.067652      -0.048255       0.053890       0.177662      -0.083696      -0.042500       0.126196              8.498724       7.566361       2.329228      -1.184492      11.946634       1.666717       5.983178           0.064477
           57              C      -1.382902       0.230199       5.187611       0.444374      25.361164 0.30092089E+03  0.65296451E+04                                 7.942283                            6.166511      -0.171833       1.987578                    0.999267      23.976627      68.827077       0.595677       0.473869      -1.018262       0.005669       0.043763       0.026087       0.051263      -0.007684       0.030674      -0.055018      -0.038372       0.115394      -0.053913      -0.030703       0.084616              8.863096      11.259514       2.369506      -0.600293       9.432843       2.149441       5.896930           0.028142
           58              C       3.970856       3.653513       4.501490       0.477171      23.253204 0.27537457E+03  0.58020232E+04                                 7.316486                            5.811079       0.238284       2.131534                    0.999625      22.743776      62.828301       0.632164       0.459855      -1.033400      -0.008389       0.070415       0.070717       0.100148      -0.062504       0.063928      -0.061573      -0.060282       0.065795      -0.088069      -0.041036       0.129104              8.059437       9.975314       2.789988      -2.681778       7.169549       0.233489       7.033448           0.047546
           59              C      -3.058281      12.573029       3.871873       0.613298      23.792278 0.24918407E+03  0.51629694E+04                                 7.632084                            5.626260      -0.087189       2.030422                    0.999251      22.268594      62.664773       0.620549       0.476377      -1.015924       0.045805      -0.013162      -0.010570       0.048817      -0.006930       0.027111      -0.066975      -0.030232       0.139579      -0.058731      -0.037967       0.096699              8.874547      11.177564      -0.155763      -1.542160       9.590395       2.662397       5.855683           0.003845
           60              C       4.055718       2.575034       3.421186       0.482863      23.708733 0.28433217E+03  0.60566698E+04                                 7.471462                            5.937988       0.183051       2.106715                    0.999678      23.257036      65.221929       0.618321       0.465033      -1.027486       0.005229      -0.071440      -0.061599       0.094475      -0.062827       0.063055      -0.069093      -0.035319       0.055641      -0.076944      -0.055477       0.132422              8.281981      10.184769       2.969344      -2.828108       7.639706      -0.065734       7.021466           0.061040
           61              C      -0.348665      10.367535       6.049970       0.505452      22.852859 0.25891584E+03  0.53786981E+04                                 7.230629                            5.623152       0.405495       2.191272                    0.999754      22.440685      61.811695       0.643806       0.457965      -1.033145      -0.073202       0.045509       0.041989       0.095878       0.083236      -0.035502      -0.032326      -0.075902      -0.195286      -0.082135      -0.052700       0.134835              8.113295       7.509637      -1.734719       2.005409       5.361901       0.418803      11.468347           0.065626
           62              C      -4.463979      12.749939       4.356194      -0.121539      36.686807 0.47784388E+03  0.11416249E+05                                 9.519436                            7.265727       0.134799       2.045371                    0.999249      28.095097      79.439520       0.618821       0.414289      -1.073635      -0.016446      -0.023455      -0.009653       0.030229      -0.009869       0.023306      -0.039486      -0.036537       0.061160      -0.039092      -0.021673       0.060765             10.887207      15.494810       0.641796      -2.170600      10.059899       2.964101       7.106913           0.177054
           63              C       4.363606      11.826256       4.021205      -0.039907      29.248270 0.38442829E+03  0.87660875E+04                                 8.293034                            6.583304       0.244943       2.076489                    0.999634      27.415143      77.675387       0.635348       0.422770      -1.059951      -0.007060       0.000054       0.020707       0.021877      -0.011833       0.013027      -0.040749      -0.032491       0.056925      -0.029603      -0.028175       0.057778              9.129561      13.007408       1.365520      -1.179928       8.184686       2.347199       6.196590          -0.046494
           64              C       6.135058      -0.620401       5.183575       0.107945      24.559028 0.32696238E+03  0.71884002E+04                                 7.514396                            6.176138       0.239706       2.112288                    0.999156      25.408285      71.609343       0.636802       0.437489      -1.046758       0.021160       0.028364       0.006646       0.036006      -0.007526       0.012741      -0.048547      -0.005527       0.076564      -0.043980      -0.018275       0.062255              8.113744      10.881560       0.715795      -1.122024       7.673088       1.987331       5.786583           0.008087
           65              C       3.019701      11.959849       4.426151      -0.045214      27.692212 0.37834538E+03  0.86051810E+04                                 8.076930                            6.590450       0.192736       2.077569                    0.999180      26.965913      76.656750       0.625549       0.430500      -1.053672       0.023830      -0.004006      -0.007777       0.025385      -0.020362       0.006978      -0.032722      -0.016121       0.057336      -0.035979      -0.012045       0.048024              8.756017      11.707351       1.097510      -1.101051       8.223753       2.435894       6.336948           0.228377
           66              C       0.741197       9.445324       5.455332       0.471634      24.485914 0.28061712E+03  0.59254203E+04                                 7.509044                            5.819009       0.347090       2.163536                    0.999833      22.798852      62.530675       0.641041       0.452496      -1.040203       0.052967      -0.077826      -0.037680       0.101401       0.073988      -0.034793      -0.028090      -0.073934      -0.205808      -0.083697      -0.042509       0.126206              8.498748       7.566381      -1.533045       2.116166       5.614857       0.667663      12.315007           0.064481
           67              N       2.181829       5.446714       1.155643      -0.247687      34.023613 0.49010554E+03  0.11597600E+05                                 8.620130                            7.073838       0.583943       2.204502                    0.999686      27.410568      73.227467       0.676045       0.382871      -1.112575       0.015804      -0.074851      -0.133233       0.153634       0.025999       0.073060      -0.076828       0.084359      -0.244438      -0.152698       0.041894       0.110804              9.423030      14.881979      -1.209844       2.868640       5.634654       0.282261       7.752457           0.308319
           68              N      -4.190427      11.204439       7.893079      -0.247712      34.025913 0.49014458E+03  0.11598731E+05                                 8.620350                            7.073984       0.583956       2.204486                    0.999686      27.412058      73.231601       0.676059       0.382856      -1.112588      -0.015812       0.119993       0.094752       0.153709       0.068169       0.037092      -0.085465       0.138859      -0.081107      -0.152786       0.041925       0.110861              9.423291      14.882447       3.022271      -0.747991       7.614295       0.594600       5.773132           0.308327
           69              N       0.691623       6.050340      12.297704      -0.247721      34.026126 0.49014834E+03  0.11598838E+05                                 8.620359                            7.073990       0.583943       2.204480                    0.999686      27.412233      73.232028       0.676062       0.382854      -1.112590      -0.015827       0.074895       0.133302       0.153718       0.026023       0.073099      -0.076882       0.084387      -0.244561      -0.152790       0.041935       0.110855              9.423303      14.882468      -1.209892       2.868764       5.634783       0.282263       7.752658           0.308282
           70              N       7.063879       0.292615       5.560268      -0.247670      34.022873 0.49009242E+03  0.11597249E+05                                 8.620189                            7.073892       0.583839       2.204477                    0.999686      27.409735      73.225866       0.676019       0.382887      -1.112560       0.015761      -0.119871      -0.094669       0.153556       0.068106       0.037051      -0.085378       0.138748      -0.081087      -0.152640       0.041866       0.110774              9.423092      14.882073       3.022167      -0.747973       7.614157       0.594590       5.773047           0.308303
           71              O       4.251587       5.373634       2.007239      -0.411156      35.421179 0.51079415E+03  0.12167689E+05                                 8.746063                            7.141433       0.002148       2.074266                    0.996870      26.396875      69.904692       0.686733       0.374417      -1.122945      -0.048643       0.009475      -0.023694       0.054930       0.058956       0.042963      -0.043213      -0.081402       0.034342      -0.106489       0.032295       0.074194              9.769845      11.330578       0.409357       5.300667       6.440416       0.294095      11.538540           0.303735
           72              O      -1.939189       4.563882       4.428842      -0.396195      28.665354 0.40674433E+03  0.91098562E+04                                 7.406271                            6.236736       0.503019       2.254862                    0.998436      24.956409      63.107746       0.762591       0.358612      -1.140466       0.033738       0.004185       0.063872       0.072356      -0.013370      -0.011553      -0.014253       0.020445      -0.072296      -0.034966       0.005714       0.029252              8.134921      10.759801      -3.858726       1.024681       7.955785      -0.553009       5.689178           0.198527
           73              O       6.151726       4.148262       0.468176      -0.549173      41.444479 0.61685456E+03  0.15363726E+05                                 9.595260                            7.793578      -0.080550       2.033113                    0.994431      27.846273      74.764754       0.665994       0.369252      -1.129795       0.002710      -0.010720      -0.032468       0.034299       0.029241       0.042210      -0.025494      -0.018727       0.003970      -0.066858       0.028619       0.038239             10.822663      11.873401       0.108617       4.055089       6.054054       0.781494      14.540535           0.091029
           74              O       3.666413       3.516116      11.423237      -0.414741      33.258450 0.47569391E+03  0.11090805E+05                                 8.284005                            6.844451       0.324199       2.199066                    0.996343      25.501846      66.015365       0.711360       0.369301      -1.130966      -0.018926       0.045413       0.022242       0.053993       0.023845       0.026162      -0.034074       0.007853      -0.006856      -0.056818       0.024914       0.031904              9.213632       9.609756       4.363986      -1.336121      11.792860      -0.395634       6.238279           0.175175
           75              O       2.068966       1.349273      11.906212      -0.537435      39.325002 0.53145427E+03  0.12728909E+05                                 9.202933                            7.147524       0.164948       2.118692                    0.995505      27.030838      70.737824       0.709421       0.360476      -1.138729      -0.014729       0.026850       0.018905       0.035990       0.003465      -0.023918      -0.001301      -0.107247       0.070915      -0.071540       0.029302       0.042238             10.717787       9.093324      -1.430718      -3.979725       7.530398       4.153328      15.529641           0.103953
           76              O       4.899613       1.136725      12.562735      -0.845401      27.454216 0.49292536E+03  0.11666014E+05                                 7.183929                            6.803034      -0.043978       2.041282                    0.993149      28.678657      76.298617       0.735037       0.352091      -1.137597       0.078970       0.066877      -0.043654       0.112314       0.004579      -0.027741       0.029587      -0.174942      -0.082489      -0.088257      -0.019449       0.107707              7.421376       6.706292      -0.242384      -0.544907       7.072837       1.090977       8.485000           0.013208
           77              O       7.970380       3.039182       2.274961      -0.442481      33.032093 0.46946435E+03  0.10921088E+05                                 8.241520                            6.768514       0.304939       2.179232                    0.996849      26.028046      67.534921       0.719495       0.365945      -1.132353       0.028976      -0.028034      -0.006960       0.040914       0.014140       0.031850      -0.040351       0.045277      -0.047852      -0.066775       0.019185       0.047590              9.282975      11.968808      -2.317295       4.493216       6.483782      -1.600361       9.396336           0.166287
           78              O       4.665131       5.510102      11.655980      -0.467010      34.626727 0.50875069E+03  0.12025948E+05                                 8.412290                            6.992577       0.532249       2.252213                    0.997219      26.039046      67.203337       0.718937       0.360413      -1.141327      -0.038217      -0.024495       0.018606       0.049058       0.008908       0.037245       0.016622      -0.058571      -0.019805      -0.054895       0.008134       0.046761              9.409659       7.098054       1.813454      -0.136578      14.415041       2.092874       6.715881           0.141592
           79              O       0.057458       3.829661       5.102855      -0.359379      27.945423 0.38859820E+03  0.86004029E+04                                 7.284206                            6.095249       0.412054       2.236430                    0.997849      24.447911      61.354741       0.771924       0.358520      -1.141109      -0.042682       0.045710       0.036498       0.072410       0.002874       0.023047      -0.019132       0.028259       0.010639      -0.033082      -0.000596       0.033678              8.021024      10.082761      -1.642079       3.777758       6.257166      -0.981932       7.723146           0.244019
           80              O       0.185521       2.249085       2.966463      -0.441242      30.407144 0.45176016E+03  0.10412643E+05                                 7.761877                            6.619344       0.350306       2.185858                    0.997880      26.096669      67.483965       0.730634       0.363708      -1.133663      -0.025526       0.000145      -0.041596       0.048804      -0.022893      -0.011653      -0.028512       0.016241      -0.121224      -0.057683       0.012475       0.045208              8.518658      11.032079      -4.052619       1.017751       8.420866      -1.216902       6.103030           0.172388
           81              O       5.527053       2.754897       9.713317      -0.443091      31.290655 0.43609773E+03  0.99312683E+04                                 7.837525                            6.440946       0.502184       2.241888                    0.998345      25.624684      65.175029       0.753943       0.356736      -1.142843       0.045915       0.034540      -0.042049       0.071199      -0.004377       0.030808      -0.001475      -0.080117       0.001550      -0.056962       0.016573       0.040390              8.890961       6.137508       1.823734       0.559136      13.907578       3.181523       6.627797           0.156230
           82              O      -3.257517       4.755199       9.880138      -0.374382      28.918939 0.39723076E+03  0.88429498E+04                                 7.461780                            6.164777       0.277452       2.187553                    0.997070      24.720798      62.291592       0.766882       0.358776      -1.140510       0.009797      -0.041330      -0.058552       0.072336       0.027473       0.008357      -0.015864       0.007371      -0.007240      -0.035721       0.006145       0.029576              8.326894       8.432762       3.957394      -0.512392      11.196369      -0.446601       5.351551           0.221028
           83              O       3.503915      10.351859       7.832539      -0.411170      35.422733 0.51081966E+03  0.12168448E+05                                 8.746284                            7.141585       0.002123       2.074250                    0.996870      26.397546      69.906893       0.686729       0.374415      -1.122947       0.048634       0.024883      -0.005664       0.054922       0.033265       0.064941      -0.044734      -0.071758       0.063293      -0.106507       0.032315       0.074192              9.770115      11.330942       5.172280       1.230530      11.324449       1.064697       6.654954           0.303728
           84              O      -0.069409       7.833644       8.254974      -0.396206      28.665712 0.40675036E+03  0.91100233E+04                                 7.406324                            6.236774       0.503044       2.254871                    0.998436      24.956578      63.108245       0.762590       0.358611      -1.140467      -0.033741      -0.062434      -0.014084       0.072352      -0.009321      -0.015018      -0.017555       0.041373      -0.009591      -0.034974       0.005705       0.029269              8.134988      10.759905       1.613591      -3.651906       5.914551      -0.875105       7.730508           0.198490
           85              O       1.603776      11.681132       9.282809      -0.549175      41.444685 0.61685886E+03  0.15363848E+05                                 9.595247                            7.793572      -0.080563       2.033109                    0.994431      27.846428      74.765018       0.665999       0.369248      -1.129798      -0.002707       0.030398       0.015648       0.034296       0.037149       0.035474      -0.025401      -0.019387       0.002032      -0.066882       0.028632       0.038250             10.822644      11.873391       3.988585       0.739297      14.093726       2.050032       6.500816           0.091019
           86              O       4.089089       0.761421       8.199815      -0.414745      33.258361 0.47569272E+03  0.11090764E+05                                 8.283967                            6.844425       0.324223       2.199073                    0.996343      25.501884      66.015319       0.711365       0.369299      -1.130968       0.018925      -0.014889      -0.048325       0.053992       0.022133       0.027634      -0.032348      -0.003121      -0.039792      -0.056828       0.024918       0.031910              9.213584       9.609706      -1.999938       4.102387       6.495000      -1.231545      11.536046           0.175159
           87              O       5.686536      -0.053368      10.264904      -0.537434      39.324964 0.53145381E+03  0.12728881E+05                                 9.202867                            7.147475       0.164971       2.118698                    0.995505      27.030975      70.737881       0.709431       0.360472      -1.138734       0.014730      -0.014489      -0.029468       0.035989      -0.024174      -0.000298      -0.004035      -0.089953       0.122926      -0.071564       0.029311       0.042253             10.717707       9.093255      -3.708076      -2.033484      14.056399       5.183007       9.003468           0.103955
           88              O       2.855889      -0.734995      10.372531      -0.845401      27.454253 0.49292616E+03  0.11666037E+05                                 7.183935                            6.803039      -0.043978       2.041282                    0.993150      28.678682      76.298681       0.735037       0.352091      -1.137597      -0.078970       0.053543      -0.059256       0.112314      -0.028116       0.000201       0.008333      -0.040255       0.321611      -0.088261      -0.019446       0.107708              7.421384       6.706299      -0.500470      -0.324348       8.114795       1.255387       7.443057           0.013208
           89              O      -0.214878       9.723570      10.096737      -0.442471      33.031611 0.46945586E+03  0.10920854E+05                                 8.241510                            6.768507       0.304932       2.179236                    0.996849      26.027619      67.533958       0.719485       0.365950      -1.132347      -0.028977       0.002516       0.028786       0.040922       0.029243       0.018917      -0.038558       0.034090      -0.081293      -0.066728       0.019165       0.047563              9.282965      11.968793       4.799464      -1.588683       9.818333      -1.074223       6.061768           0.166313
           90              O       3.090371       0.842298       6.193921      -0.467012      34.626792 0.50875198E+03  0.12025985E+05                                 8.412295                            6.992582       0.532242       2.252209                    0.997219      26.039100      67.203481       0.718938       0.360413      -1.141327       0.038216      -0.022194       0.021297       0.049057       0.035407       0.014606       0.009779      -0.015218       0.110261      -0.054903       0.008139       0.046764              9.409661       7.098042      -0.417545       1.770000       6.258509       0.805899      14.872433           0.141581
           91              O      -2.066056       7.053435       8.875173      -0.359363      27.945044 0.38859112E+03  0.86002280E+04                                 7.284265                            6.095295       0.412042       2.236434                    0.997849      24.447257      61.353520       0.771900       0.358532      -1.141097       0.042689      -0.028942      -0.050854       0.072431       0.022289       0.006403      -0.015157       0.003359      -0.063886      -0.033004      -0.000630       0.033634              8.021094      10.082858       3.987558      -1.033239       7.989932      -0.708550       5.990492           0.244052
           92              O      -2.194119       8.917376      10.769404      -0.441249      30.407189 0.45176142E+03  0.10412675E+05                                 7.761867                            6.619339       0.350321       2.185864                    0.997880      26.096753      67.484121       0.730637       0.363707      -1.133664       0.025526       0.041106       0.006335       0.048800      -0.007940      -0.024436      -0.035212       0.058694       0.006076      -0.057692       0.012471       0.045220              8.518648      11.032068       1.636932      -3.844464       6.534014      -1.514617       7.989863           0.172359
           93              O       2.228449       2.331805       9.218233      -0.443093      31.291047 0.43610403E+03  0.99314496E+04                                 7.837594                            6.440997       0.502170       2.241882                    0.998345      25.624816      65.175531       0.753939       0.356736      -1.142843      -0.045912       0.046916      -0.027565       0.071196       0.031123       0.000478      -0.007454      -0.042246       0.115187      -0.056973       0.016579       0.040395              8.891044       6.137559       0.268066       1.888617       5.825082       1.906246      14.710492           0.156213
           94              O       1.248919       2.478782       7.216375      -0.374387      28.919271 0.39723655E+03  0.88431098E+04                                 7.461823                            6.164812       0.277431       2.187543                    0.997070      24.720997      62.292173       0.766882       0.358775      -1.140511      -0.009793       0.051391       0.049948       0.072331       0.003983       0.028448      -0.015091       0.002423      -0.022088      -0.035736       0.006154       0.029582              8.326941       8.432789      -1.122924       3.829191       5.631070      -1.324736      10.916965           0.221013
           95              O      -1.378135       6.123420      11.446108      -0.411163      35.422892 0.51082209E+03  0.12168524E+05                                 8.746320                            7.141611       0.002074       2.074234                    0.996870      26.397584      69.907110       0.686727       0.374416      -1.122946       0.048635      -0.009469       0.023702       0.054926       0.058964       0.042988      -0.043211      -0.081411       0.034355      -0.106514       0.032321       0.074193              9.770155      11.330989       0.409360       5.300886       6.440582       0.294092      11.538894           0.303719
           96              O       4.812641       6.933172       9.024505      -0.396203      28.665134 0.40674073E+03  0.91097540E+04                                 7.406239                            6.236711       0.503059       2.254880                    0.998436      24.956275      63.107306       0.762592       0.358612      -1.140466      -0.033739      -0.004185      -0.063873       0.072358      -0.013380      -0.011544      -0.014241       0.020454      -0.072275      -0.034951       0.005693       0.029258              8.134888      10.759767      -3.858705       1.024673       7.955749      -0.553007       5.689149           0.198501
           97              O      -3.278274       7.348792      12.985171      -0.549183      41.444833 0.61686186E+03  0.15363945E+05                                 9.595279                            7.793599      -0.080554       2.033110                    0.994431      27.846485      74.765283       0.665996       0.369249      -1.129797      -0.002709       0.010718       0.032466       0.034297       0.029251       0.042222      -0.025503      -0.018745       0.003966      -0.066881       0.028634       0.038247             10.822680      11.873429       0.108614       4.055070       6.054064       0.781499      14.540545           0.091000
           98              O      -0.792961       7.980938       2.030110      -0.414735      33.257843 0.47568374E+03  0.11090511E+05                                 8.283926                            6.844395       0.324213       2.199074                    0.996343      25.501562      66.014523       0.711361       0.369303      -1.130964       0.018932      -0.045415      -0.022247       0.053999       0.023833       0.026147      -0.034061       0.007859      -0.006848      -0.056792       0.024901       0.031891              9.213535       9.609655       4.363929      -1.336107      11.792722      -0.395636       6.238226           0.175198
           99              O       0.804486      10.147781       1.547135      -0.537440      39.325136 0.53145657E+03  0.12728966E+05                                 9.202900                            7.147498       0.164963       2.118694                    0.995505      27.031025      70.738092       0.709429       0.360472      -1.138733       0.014731      -0.026851      -0.018906       0.035992       0.003471      -0.023923      -0.001300      -0.107280       0.070939      -0.071562       0.029310       0.042251             10.717749       9.093289      -1.430716      -3.979717       7.530367       4.153314      15.529590           0.103934
          100              O      -2.026161      10.360329       0.890612      -0.845403      27.454322 0.49292790E+03  0.11666088E+05                                 7.183950                            6.803055      -0.043979       2.041280                    0.993150      28.678727      76.298828       0.735036       0.352092      -1.137597      -0.078970      -0.066878       0.043653       0.112314       0.004581      -0.027740       0.029585      -0.174950      -0.082475      -0.088261      -0.019447       0.107708              7.421399       6.706319      -0.242385      -0.544906       7.072844       1.090983       8.485033           0.013203
          101              O      -5.096928       8.457872      11.178386      -0.442472      33.031365 0.46945184E+03  0.10920737E+05                                 8.241476                            6.768483       0.304934       2.179239                    0.996849      26.027495      67.533574       0.719486       0.365951      -1.132347      -0.028975       0.028044       0.006975       0.040923       0.014125       0.031833      -0.040309       0.045239      -0.047816      -0.066715       0.019157       0.047558              9.282924      11.968749      -2.317281       4.493179       6.483751      -1.600352       9.396272           0.166314
          102              O      -1.791679       5.986952       1.797367      -0.467008      34.626453 0.50874627E+03  0.12025817E+05                                 8.412249                            6.992549       0.532263       2.252218                    0.997219      26.038942      67.202995       0.718938       0.360413      -1.141327       0.038218       0.024493      -0.018607       0.049059       0.008909       0.037235       0.016624      -0.058565      -0.019808      -0.054884       0.008126       0.046758              9.409607       7.097999       1.813430      -0.136572      14.414966       2.092861       6.715857           0.141603
          103              O       2.815994       7.667393       8.350492      -0.359361      27.944516 0.38858268E+03  0.85999921E+04                                 7.284172                            6.095226       0.412061       2.236445                    0.997849      24.447031      61.352724       0.771905       0.358532      -1.141097       0.042690      -0.045722      -0.036519       0.072434       0.002846       0.023013      -0.019068       0.028216       0.010715      -0.032990      -0.000641       0.033631              8.020984      10.082716      -1.642061       3.777726       6.257141      -0.981923       7.723094           0.244051
          104              O       2.687931       9.247969      10.486884      -0.441249      30.406908 0.45175648E+03  0.10412535E+05                                 7.761835                            6.619315       0.350328       2.185869                    0.997879      26.096565      67.483580       0.730636       0.363708      -1.133663       0.025524      -0.000144       0.041595       0.048803      -0.022899      -0.011648      -0.028503       0.016247      -0.121214      -0.057674       0.012461       0.045213              8.518611      11.032022      -4.052586       1.017736       8.420816      -1.216894       6.102994           0.172366
          105              O      -2.653601       8.742157       3.740030      -0.443088      31.290512 0.43609582E+03  0.99312171E+04                                 7.837520                            6.440947       0.502200       2.241895                    0.998345      25.624559      65.174754       0.753940       0.356738      -1.142842      -0.045918      -0.034539       0.042051       0.071202      -0.004375       0.030794      -0.001473      -0.080106       0.001546      -0.056946       0.016562       0.040384              8.890951       6.137499       1.823718       0.559133      13.907551       3.181520       6.627802           0.156241
          106              O       6.130969       6.741855       3.573209      -0.374374      28.918277 0.39722050E+03  0.88426677E+04                                 7.461693                            6.164719       0.277466       2.187561                    0.997070      24.720438      62.290573       0.766882       0.358778      -1.140507      -0.009803       0.041332       0.058559       0.072343       0.027460       0.008338      -0.015846       0.007373      -0.007224      -0.035691       0.006130       0.029561              8.326783       8.432641       3.957312      -0.512389      11.196208      -0.446602       5.351499           0.221051
          107              O      -0.630463       1.145195       5.620808      -0.411169      35.420850 0.51078971E+03  0.12167550E+05                                 8.746000                            7.141391       0.002159       2.074275                    0.996870      26.396750      69.904134       0.686737       0.374416      -1.122947      -0.048639      -0.024878       0.005667       0.054925       0.033252       0.064935      -0.044738      -0.071753       0.063304      -0.106496       0.032298       0.074198              9.769768      11.330478       5.172036       1.230492      11.324059       1.064666       6.654768           0.303700
          108              O       2.942861       3.663410       5.198373      -0.396204      28.664981 0.40673849E+03  0.91096906E+04                                 7.406209                            6.236692       0.503064       2.254882                    0.998436      24.956235      63.107138       0.762593       0.358612      -1.140467       0.033739       0.062440       0.014089       0.072357      -0.009317      -0.015015      -0.017540       0.041349      -0.009591      -0.034951       0.005694       0.029257              8.134846      10.759698       1.613536      -3.651824       5.914456      -0.875077       7.730385           0.198503
          109              O       1.269676      -0.184078       4.170538      -0.549190      41.444777 0.61686057E+03  0.15363912E+05                                 9.595302                            7.793613      -0.080551       2.033110                    0.994431      27.846408      74.765196       0.665993       0.369251      -1.129795       0.002711      -0.030400      -0.015649       0.034299       0.037141       0.035467      -0.025394      -0.019383       0.002022      -0.066866       0.028623       0.038243             10.822710      11.873431       3.988613       0.739310      14.093839       2.050056       6.500858           0.090982
          110              O      -1.215637      10.735633       5.253532      -0.414738      33.258242 0.47569053E+03  0.11090709E+05                                 8.283986                            6.844438       0.324200       2.199067                    0.996343      25.501730      66.015069       0.711359       0.369303      -1.130965      -0.018930       0.014895       0.048326       0.053996       0.022122       0.027624      -0.032337      -0.003126      -0.039794      -0.056808       0.024907       0.031900              9.213607       9.609721      -1.999943       4.102395       6.495011      -1.231549      11.536089           0.175186
          111              O      -2.813084      11.550422       3.188443      -0.537424      39.324487 0.53144582E+03  0.12728665E+05                                 9.202896                            7.147498       0.164929       2.118688                    0.995505      27.030545      70.737092       0.709418       0.360479      -1.138726      -0.014732       0.014488       0.029471       0.035993      -0.024151      -0.000313      -0.004034      -0.089880       0.122837      -0.071506       0.029286       0.042220             10.717742       9.093280      -3.708083      -2.033489      14.056441       5.183028       9.003504           0.103977
          112              O       0.017563      12.232049       3.080816      -0.845400      27.454093 0.49292248E+03  0.11665926E+05                                 7.183906                            6.803014      -0.043961       2.041288                    0.993149      28.678588      76.298317       0.735038       0.352091      -1.137597       0.078970      -0.053543       0.059256       0.112314      -0.028115       0.000199       0.008332      -0.040246       0.321598      -0.088256      -0.019447       0.107703              7.421351       6.706269      -0.500472      -0.324352       8.114752       1.255378       7.443032           0.013206
          113              O       3.088330       1.773484       3.356610      -0.442471      33.031316 0.46945113E+03  0.10920718E+05                                 8.241475                            6.768484       0.304924       2.179236                    0.996849      26.027460      67.533494       0.719485       0.365952      -1.132346       0.028976      -0.002519      -0.028789       0.040924       0.029243       0.018911      -0.038545       0.034085      -0.081273      -0.066710       0.019152       0.047558              9.282919      11.968735       4.799430      -1.588677       9.818274      -1.074217       6.061750           0.166313
          114              O      -0.216919      10.654756       7.259426      -0.467008      34.626650 0.50874938E+03  0.12025908E+05                                 8.412271                            6.992562       0.532254       2.252215                    0.997219      26.039029      67.203234       0.718939       0.360413      -1.141327      -0.038217       0.022195      -0.021296       0.049057       0.035400       0.014605       0.009782      -0.015216       0.110265      -0.054896       0.008133       0.046763              9.409636       7.098029      -0.417545       1.769995       6.258489       0.805893      14.872391           0.141599
          115              O       4.939508       4.443619       4.578174      -0.359360      27.943975 0.38857377E+03  0.85997416E+04                                 7.284063                            6.095145       0.412063       2.236447                    0.997849      24.446867      61.352030       0.771913       0.358530      -1.141099      -0.042690       0.028947       0.050856       0.072434       0.022287       0.006395      -0.015142       0.003352      -0.063875      -0.032985      -0.000644       0.033629              8.020855      10.082546       3.987411      -1.033187       7.989698      -0.708512       5.990321           0.244053
          116              O       5.067571       2.579678       2.683943      -0.441252      30.406949 0.45175684E+03  0.10412547E+05                                 7.761851                            6.619325       0.350322       2.185866                    0.997879      26.096552      67.483599       0.730634       0.363709      -1.133662      -0.025525      -0.041111      -0.006342       0.048804      -0.007935      -0.024432      -0.035196       0.058678       0.006084      -0.057671       0.012461       0.045210              8.518629      11.032045       1.636934      -3.844453       6.533997      -1.514612       7.989843           0.172362
          117              O       0.645003       9.165249       4.235114      -0.443088      31.290552 0.43609603E+03  0.99312198E+04                                 7.837507                            6.440933       0.502180       2.241887                    0.998345      25.624645      65.174898       0.753944       0.356736      -1.142843       0.045915      -0.046917       0.027565       0.071199       0.031111       0.000479      -0.007451      -0.042240       0.115178      -0.056960       0.016570       0.040390              8.890939       6.137488       0.268060       1.888575       5.825020       1.906220      14.710309           0.156233
          118              O       1.624533       9.018272       6.236972      -0.374377      28.918599 0.39722543E+03  0.88428026E+04                                 7.461732                            6.164744       0.277456       2.187557                    0.997070      24.720616      62.291055       0.766883       0.358777      -1.140509       0.009801      -0.051397      -0.049951       0.072338       0.003968       0.028434      -0.015077       0.002422      -0.022087      -0.035711       0.006141       0.029570              8.326835       8.432697      -1.122904       3.829132       5.631006      -1.324713      10.916801           0.221041

******************************************************
Auxiliary information for the entire system
The total spin magnetic moment of the unit cell is   11.979922
The total net atomic charge of the unit cell is   0.000005
Accuracy of reproducing the electrostatic potential in the unit cell:
  The inner radius (bohr) =    5.0000
  The outer radius (bohr) =   12.0000
  Valid grid points have density less than (e/(bohr^3)) =    0.0001
  The number of valid grid points were=        24862
  The rms potential error without charges in kcal/mol is=     16.48217
  The rms potential error with partial charges in kcal/mol is=      3.20834
  The RRMSE value at monopole order=      0.19466
  The rms potential error with partial charges and cloud penetration in kcal/mol is=      3.19285
  The RRMSE value at monopole order with cloud penetration is=      0.19372
  The rms potential error with partial charges and atomic dipoles in kcal/mol is=      0.77590
  The RRMSE value at dipole order=      0.04708
  The rms potential error with partial charges, atomic dipoles and cloud penetration in kcal/mol is=      0.77184
  The RRMSE value at dipole order with cloud penetration=      0.04683

******************************************************
The electron densities and ab initio electrostatic potential were computed in VASP using the PBE functional and
projector augmented wave method. See the main text of the journal article for a description of computational details.
The atomic charges, dipoles, and quadrupoles were computed with the DDEC6 method as described in
(a) T. A. Manz and N. Gabaldon Limas, RSC Adv. 6 (2016) 47771-47801 DOI: 10.1039/c6ra04656h
(b) N. Gabaldon Limas and T. A. Manz, RSC Adv. 8 (2018) 2678-2707 DOI: 10.1039/c7ra11829e.
For each atom in the material, the electron cloud parameters were fit to the spherically averaged atom-in-material
electron density using radial positions for which this density was between 10^-4 and 10^-2 electrons per cubic bohr.
The polarizabilities, dispersion coefficients, and quantum Drude oscillator (QDO) parameters were fit using the MCLF method.
The magnetic structure of the system was optimized in VASP from the default ferromagnetic initial guess using spin polarization.
The atomic spin moments (ASMs) were computed on this optimized magnetic structure using the DDEC6 partition as inputs
to the method of T. A. Manz and D. S. Sholl, J. Chem. Theory Comput. 7 (2011) 4146-4164 DOI: 10.1021/ct200539n.
The RMSE and RRMSE were computed using a uniform grid with Ewald summation.
