# Supplementary material for: A collection of forcefield precursors for metal–organic frameworks
Source: RSC Adv. 2019 Nov 13;9(63):36492–507. doi: 10.1039/c9ra07327b (PMC9075174; doi:10.1039/c9ra07327b)
Supplement: RA-009-C9RA07327B-s4686 [file RA-009-C9RA07327B-s4686.xyz]

  246
jmolscript: load "" {1 1 1} spacegroup "x,y,z" unitcell [{     10.185000     0.000000     0.000000 }, {     -5.092481    12.930000     0.000000 }, {      0.000000    -3.042114    22.586050 }]
Cu     6.035235     6.256283    10.362254     0.837470
Cu     0.942731     5.152660     0.930771     0.837232
Cu    -0.942716     3.631603    12.223796     0.837614
Cu     4.149788     4.735226    21.655279     0.837209
Cu     6.420828    -0.760529     5.646513     0.772035
Cu     3.764172    -2.281586    16.939538     0.771988
H     -1.222186     8.267835     8.406528     0.121769
H      1.458503     6.365324    10.685460     0.133331
H      2.681725     9.045912     7.948031     0.121441
H      4.959080     1.542246     7.326915     0.114392
H      2.270255    11.663407     8.578182     0.110382
H      5.047690     1.716599     9.757174     0.137095
H      7.321997    -0.965222    11.044578     0.118964
H      6.895248     0.458757    11.550506     0.122159
H      5.562029    -1.107284    12.560102     0.115975
H      4.684083    -0.211320    11.629557     0.101680
H      6.935996     6.817079     7.446621     0.111402
H      4.500759     3.989072     8.571406     0.124458
H      4.505851     4.023424     6.127595     0.131945
H      6.860627     6.612606     4.932793     0.108837
H      6.372763     5.216921     4.408797     0.109492
H      4.187063     5.998348     4.271022     0.097591
H      5.126121     6.896746     3.399201     0.115643
H      4.112715     7.610052     5.917545     0.115449
H      5.142420     8.493695     5.136068     0.107065
H      3.041256     9.384645     4.837932     0.115805
H      2.490245     8.008431     4.322970     0.103100
H      2.837552     7.448308     1.876901     0.100247
H      4.789003    10.636099     3.130427     0.137970
H      5.218809    10.313888     0.722754     0.118964
H      3.870305     3.141108     2.886497     0.122212
H      6.551000     5.043619     0.607565     0.132448
H      7.774215     2.363031     3.344994     0.120742
H     -0.133408     9.866697     3.966110     0.114393
H      7.362737    -0.254464     2.714843     0.109646
H     -0.044799     9.692344     1.535851     0.135067
H      2.229515    12.374165     0.248447     0.119004
H      1.802761     7.908072    22.328569     0.123421
H      0.469547     9.474113    21.318973     0.115441
H     -0.408401     8.578149    22.249518     0.101920
H      1.843493     4.591864     3.846404     0.111115
H     -0.591737     7.419871     2.721619     0.123787
H     -0.586644     7.385519     5.165430     0.133141
H      1.768124     4.796337     6.360232     0.110092
H      1.280265     6.192022     6.884228     0.109752
H     -0.905437     5.410595     7.022003     0.096566
H      0.033619     4.512197     7.893824     0.115629
H     -0.979790     3.798891     5.375480     0.115179
H      0.049912     2.915248     6.156957     0.108641
H      8.133745     2.024298     6.455093     0.116125
H      7.582739     3.400512     6.970055     0.103947
H      7.930049     3.960635     9.416124     0.099946
H     -0.303510     0.772844     8.162598     0.136825
H      0.126298     1.095055    10.570271     0.119496
H      6.314705     1.620051    14.179522     0.121761
H      3.634016     3.522562    11.900590     0.133326
H      2.410794     0.841974    14.638019     0.121444
H      0.133439     8.345640    15.259135     0.114379
H      2.822264    -1.775521    14.007868     0.110366
H      0.044829     8.171287    12.828876     0.137079
H     -2.229478    10.853108    11.541472     0.118949
H     -1.802729     9.429129    11.035544     0.122157
H     -0.469510    10.995170    10.025948     0.115956
H      0.408436    10.099206    10.956493     0.101683
H     -1.843477     3.070807    15.139429     0.111409
H      0.591760     5.898814    14.014644     0.124473
H      0.586668     5.864462    16.458455     0.131966
H     -1.768108     3.275280    17.653257     0.108842
H     -1.280244     4.670965    18.177253     0.109505
H      0.905456     3.889538    18.315028     0.097596
H     -0.033602     2.991140    19.186849     0.115648
H      0.979804     2.277834    16.668505     0.115444
H     -0.049901     1.394191    17.449982     0.107072
H      2.051263     0.503241    17.748118     0.115818
H      2.602274     1.879455    18.263080     0.103105
H      2.254967     2.439578    20.709149     0.100254
H      0.303516    -0.748213    19.455623     0.137983
H     -0.126290    -0.426002    21.863296     0.118961
H      1.222214     6.746778    19.699553     0.122203
H     -1.458481     4.844267    21.978485     0.132425
H     -2.681696     7.524855    19.241056     0.120738
H      5.225927     0.021189    18.619940     0.114386
H     -2.270218    10.142350    19.871207     0.109636
H      5.137318     0.195542    21.050199     0.135046
H      2.863004    -2.486279    22.337603     0.118997
H      3.289758     1.979814     0.257481     0.123401
H      4.622972     0.413773     1.267077     0.115419
H      5.500920     1.309737     0.336532     0.101912
H      3.249026     5.296022    18.739646     0.111116
H      5.684256     2.468015    19.864431     0.123783
H      5.679163     2.502367    17.420620     0.133139
H      3.324395     5.091549    16.225818     0.110091
H      3.812254     3.695864    15.701822     0.109744
H      5.997956     4.477291    15.564047     0.096556
H      5.058900     5.375689    14.692226     0.115629
H      6.072309     6.088995    17.210570     0.115179
H      5.042607     6.972638    16.429093     0.108645
H     -3.041226     7.863588    16.130957     0.116136
H     -2.490220     6.487374    15.615995     0.103936
H     -2.837530     5.927251    13.169926     0.099921
H      5.396029     9.115042    14.423452     0.136824
H      4.966221     8.792831    12.015779     0.119484
C     -0.337110     8.127540     8.655200    -0.144604
C     -0.029524     7.209612     9.672024    -0.025147
C      1.264989     6.988938    10.022108    -0.136295
C      2.310990     7.680520     9.407090    -0.014201
C      1.998311     8.592789     8.386200    -0.165582
C      0.680373     8.822741     8.024824    -0.031464
C     -1.155986     6.477735    10.369256     0.590116
C      3.755222     7.440481     9.730070     0.556063
C      0.380935     9.852886     6.967796     0.573555
C      5.453052     0.988088     7.889307    -0.025140
C      6.768952    -0.549054     8.569147     0.062771
C      5.496848     1.094736     9.228660    -0.124813
C      6.609048    -0.309138    11.031027    -0.089679
C      5.374625    -0.891743    11.631816    -0.206739
C      6.327951     6.113230     7.430810     0.081183
C      4.996769     4.570003     8.040634    -0.035706
C      4.994732     4.578660     6.689988    -0.144842
C      6.118139     5.988772     4.937311    -0.098041
C      4.906125     6.647130     4.311677    -0.200495
C      4.405025     7.871837     5.029913    -0.198458
C      3.270417     8.582676     4.341039    -0.092025
C      3.386525     8.200530     1.879159     0.085646
C      4.453916     9.955975     2.592879    -0.147982
C      4.684096     9.766575     1.253526    -0.043287
C      4.755382     3.281403     2.637825    -0.145954
C      5.062970     4.199331     1.621001    -0.025123
C      6.357484     4.420005     1.270917    -0.137731
C      7.403482     3.728423     1.885935    -0.011603
C      7.090802     2.816154     2.906825    -0.164123
C      5.772862     2.586202     3.268201    -0.031773
C      3.936510     4.931208     0.923769     0.586605
C     -1.337284     3.968462     1.562955     0.557264
C      5.473422     1.556057     4.325229     0.576184
C      0.360565    10.420855     3.403718    -0.025870
C      1.676469    11.957997     2.723878     0.065825
C      0.404360    10.314207     2.064365    -0.120389
C      1.516564    11.718081     0.261998    -0.091382
C      0.282143     9.258572    22.247259    -0.205814
C      1.235449     5.295713     3.862215     0.082112
C     -0.095728     6.838940     3.252391    -0.035988
C     -0.097765     6.830283     4.603037    -0.143787
C      1.025639     5.420171     6.355714    -0.097859
C     -0.186377     4.761813     6.981348    -0.199846
C     -0.687481     3.537106     6.263112    -0.200747
C      8.362909     2.826267     6.951986    -0.091821
C     -1.705981     3.208413     9.413866     0.087856
C     -0.638596     1.452968     8.700146    -0.146873
C     -0.408414     1.642368    10.039499    -0.041141
C      5.429629     1.760346    13.930850    -0.144594
C      5.122043     2.678274    12.914026    -0.025173
C      3.827530     2.898948    12.563942    -0.136308
C      2.781529     2.207366    13.178960    -0.014224
C      3.094208     1.295097    14.199850    -0.165558
C      4.412146     1.065145    14.561226    -0.031462
C      6.248505     3.410151    12.216794     0.590098
C      1.337297     2.447405    12.855980     0.556049
C      4.711584     0.035000    15.618254     0.573545
C     -0.360533     8.899798    14.696743    -0.025147
C     -1.676433    10.436940    14.016903     0.062757
C     -0.404329     8.793150    13.357390    -0.124843
C     -1.516529    10.197024    11.555023    -0.089672
C     -0.282106    10.779629    10.954234    -0.206744
C     -1.235432     3.774656    15.155240     0.081196
C      0.095750     5.317883    14.545416    -0.035691
C      0.097787     5.309226    15.896062    -0.144798
C     -1.025620     3.899114    17.648739    -0.098036
C      0.186394     3.240756    18.274373    -0.200497
C      0.687494     2.016049    17.556137    -0.198465
C      1.822102     1.305210    18.245011    -0.092021
C      1.705994     1.687356    20.706891     0.085658
C      0.638603    -0.068089    19.993171    -0.147953
C      0.408423     0.121311    21.332524    -0.043296
C      0.337137     6.606483    19.948225    -0.145960
C      0.029549     5.688555    20.965049    -0.025166
C     -1.264965     5.467881    21.315133    -0.137768
C     -2.310963     6.159463    20.700115    -0.011616
C     -1.998283     7.071732    19.679225    -0.164126
C     -0.680343     7.301684    19.317849    -0.031796
C      1.156009     4.956678    21.662281     0.586603
C      6.429803     5.919424    21.023095     0.557269
C     -0.380903     8.331829    18.260821     0.576173
C      4.731954    -0.532969    19.182332    -0.025874
C      3.416050    -2.070111    19.862172     0.065817
C      4.688159    -0.426321    20.521685    -0.120431
C      3.575955    -1.830195    22.324052    -0.091378
C      4.810376     0.629314     0.338791    -0.205819
C      3.857070     4.592173    18.723835     0.082114
C      5.188247     3.048946    19.333659    -0.035993
C      5.190284     3.057603    17.983013    -0.143789
C      4.066880     4.467715    16.230336    -0.097860
C      5.278896     5.126073    15.604702    -0.199850
C      5.780000     6.350780    16.322938    -0.200744
C     -3.270390     7.061619    15.634064    -0.091822
C      6.798500     6.679473    13.172184     0.087831
C      5.731115     8.434918    13.885904    -0.146886
C      5.500933     8.245518    12.546551    -0.041150
N      6.225073    -0.032383     7.474853    -0.276141
N      6.342202     0.101686     9.655085     0.087209
N      5.832959     5.540017     8.512908    -0.254001
N      5.852310     5.565610     6.318447     0.072546
N      3.640133     8.949873     2.962612     0.076774
N      4.015958     8.667109     0.816937    -0.262657
N      1.132590    11.441326     3.818172    -0.276874
N      1.249716    11.307257     1.637940     0.083427
N      0.740459     5.868926     2.780117    -0.255613
N      0.759811     5.843333     4.974578     0.071319
N      8.732624     2.459070     8.330413     0.074467
N     -1.076548     2.741834    10.476088    -0.265772
N     -1.132554     9.920269    15.111197    -0.276142
N     -1.249683     9.786200    12.930965     0.087201
N     -0.740440     4.347869    14.073142    -0.254003
N     -0.759791     4.322276    16.267603     0.072558
N      1.452386     0.938013    19.623438     0.076784
N      1.076561     1.220777    21.769113    -0.262659
N      3.959929    -1.553440    18.767878    -0.276875
N      3.842803    -1.419371    20.948110     0.083411
N      4.352060     4.018960    19.805933    -0.255625
N      4.332708     4.044553    17.611472     0.071315
N     -3.640105     7.428816    14.255637     0.074467
N      6.169067     7.146052    12.109962    -0.265784
O     -2.303835     6.650764     9.866038    -0.595350
O     -0.887103     5.779556    11.351975    -0.598306
O      4.026142     6.390375    10.409233    -0.541087
O      4.597523     8.246184     9.346785    -0.591259
O      1.361751    10.392837     6.418730    -0.579260
O     -0.788303    10.161835     6.766781    -0.581844
O      2.788660     4.758179     1.426987    -0.592795
O      4.205395     2.587273    22.527100    -0.596764
O     -1.066362     5.018568     0.883792    -0.540970
O     -0.494986     3.162759     1.946240    -0.592353
O      6.454237     1.016106     4.874295    -0.580306
O      4.304184     1.247108     4.526244    -0.583432
O      7.396354     3.237122    12.720012    -0.595290
O      5.979622     4.108330    11.234075    -0.598260
O      1.066377     3.497511    12.176817    -0.540992
O      0.494996     1.641702    13.239265    -0.591213
O      3.730768    -0.504951    16.167320    -0.579296
O      5.880822    -0.273949    15.819269    -0.581898
O      2.303859     5.129707    21.159063    -0.592805
O      0.887124     7.300613     0.058950    -0.596825
O      6.158881     4.869318    21.702258    -0.541037
O      5.587505     6.725127    20.639810    -0.592368
O     -1.361718     8.871780    17.711755    -0.580337
O      0.788335     8.640778    18.059806    -0.583504

The following XYZ coordinates are in angstroms. Other properties are in atomic units.
The sperically averaged electron density of each atom fit to a function of the form exp(a - br)
eigen_1, eigen_2 and eigen_3 are the three eigenvalues of traceless quadrupole moment tensor
  atom number  atomic symbol              X              Y              Z     net charge C6 coefficient C8 coefficient C10 coefficient fluctuating dipole atomic polarizability isotropic forcefield polarizability              a              b squared Pearson coefficient          <r^3>          <r^4>         wp_QDO          m_QDO          q_QDO       dipole_x       dipole_y       dipole_z         dipole            Qxy            Qxz            Qyz     Q(x^2-y^2)  Q(3z^2 - R^2)        eigen_1        eigen_2        eigen_3 static polarizability      alpha(xx)      alpha(xy)      alpha(xz)      alpha(yy)      alpha(yz)      alpha(zz) atomic spin moment
            1             Cu       6.035235       6.256283      10.362254       0.837470      69.601285 0.10682435E+04  0.29262858E+05                                14.415343                           11.162136       1.239885       2.323207                    0.995215      40.744079      99.981503       0.511215       0.437377      -1.129550      -0.005584      -0.030117      -0.004553       0.030967       0.026117      -0.029259      -0.024977       0.095969      -0.147367      -0.065501      -0.022535       0.088036             17.814571      20.182420      -1.005570       2.007495      11.495882       4.113418      21.765411           0.760768
            2             Cu       0.942731       5.152660       0.930771       0.837232      69.648990 0.10692769E+04  0.29298792E+05                                14.422472                           11.168240       1.241884       2.323459                    0.995155      40.759519     100.038495       0.511018       0.437432      -1.129493      -0.005848       0.030468       0.005082       0.031438      -0.026526       0.027680      -0.024359       0.096324      -0.146548      -0.064557      -0.022919       0.087476             17.822297      20.187630       1.006044      -2.008835      11.500691       4.115416      21.778569           0.759446
            3             Cu      -0.942716       3.631603      12.223796       0.837614      69.589252 0.10680412E+04  0.29255631E+05                                14.413164                           11.160658       1.240367       2.323387                    0.995219      40.741854      99.969811       0.511284       0.437344      -1.129583       0.005566       0.030146       0.004540       0.030990       0.026092      -0.029249      -0.025042       0.095819      -0.147445      -0.065557      -0.022422       0.087979             17.811614      20.178949      -1.005316       2.006985      11.494202       4.112643      21.761692           0.760079
            4             Cu       4.149788       4.735226      21.655279       0.837209      69.650799 0.10693031E+04  0.29299718E+05                                14.422759                           11.168406       1.241829       2.323437                    0.995154      40.759899     100.040099       0.511012       0.437434      -1.129491       0.005848      -0.030453      -0.005092       0.031425      -0.026521       0.027675      -0.024363       0.096322      -0.146545      -0.064559      -0.022912       0.087470             17.822729      20.188365       1.006106      -2.008933      11.500856       4.115527      21.778964           0.759590
            5             Cu       6.420828      -0.760529       5.646513       0.772035      72.113790 0.96245561E+03  0.25908088E+05                                15.071463                           10.760497       1.007130       2.228058                    0.996073      42.475588     106.263587       0.504355       0.451144      -1.111245      -0.022011      -0.000007      -0.000329       0.022014      -0.000294      -0.000411      -0.070431      -0.073261      -0.163536      -0.087322      -0.009371       0.096693             19.681668       7.185598      -0.000524       0.000204      23.644869       0.545354      28.214536          -0.806986
            6             Cu       3.764172      -2.281586      16.939538       0.771988      72.124290 0.96259399E+03  0.25912917E+05                                15.073292                           10.761569       1.006933       2.227970                    0.996073      42.476955     106.271579       0.504305       0.451169      -1.111223       0.022055       0.000007       0.000328       0.022057      -0.000291      -0.000408      -0.070453      -0.073632      -0.163245      -0.087234      -0.009605       0.096840             19.684318       7.186370      -0.000511       0.000221      23.648118       0.545415      28.218464           0.728205
            7              H      -1.222186       8.267835       8.406528       0.121769       1.110782 0.85592242E+01  0.86013730E+02                                 1.807880                            1.739370      -1.302264       2.260596                    0.995871       3.714705      10.746212       0.459824       1.325503      -0.698198      -0.037676       0.008038      -0.007872       0.039319      -0.003929       0.004472       0.001851       0.023950      -0.020022      -0.011002      -0.005674       0.016676              1.826856       2.250486       0.073141       0.114386       1.597750      -0.034872       1.632333           0.000151
            8              H       1.458503       6.365324      10.685460       0.133331       1.018547 0.75304127E+01  0.73425125E+02                                 1.718541                            1.641107      -1.332736       2.261899                    0.994456       3.587035      10.282874       0.468375       1.341178      -0.694873       0.008975      -0.029412       0.025684       0.040066      -0.001198       0.006087      -0.007660      -0.008531       0.013276      -0.009688      -0.002879       0.012567              1.741074       1.641378      -0.096256       0.068151       1.741656      -0.419523       1.840189           0.000421
            9              H       2.681725       9.045912       7.948031       0.121441       1.131503 0.87050374E+01  0.87687574E+02                                 1.816082                            1.742711      -1.361574       2.234479                    0.994985       3.715941      10.698026       0.464759       1.308312      -0.701771       0.028297       0.018540      -0.018616       0.038613       0.007404      -0.009380      -0.004851       0.004410      -0.005690      -0.009194      -0.005915       0.015109              1.835983       1.950271       0.150099      -0.241728       1.770867      -0.234354       1.786811          -0.000330
           10              H       4.959080       1.542246       7.326915       0.114392       1.175574 0.85127593E+01  0.85458184E+02                                 1.886890                            1.744779      -1.105829       2.359928                    0.995955       3.654856      10.578807       0.454968       1.341041      -0.695940      -0.027067       0.025260      -0.028013       0.046427      -0.023276       0.000864      -0.001295      -0.001021       0.010677      -0.025064       0.003432       0.021632              1.937207       1.680590      -0.366309       0.346417       2.067456      -0.493683       2.063576          -0.000458
           11              H       2.270255      11.663407       8.578182       0.110382       1.205540 0.90454646E+01  0.91801811E+02                                 1.889593                            1.775462      -1.110229       2.355804                    0.996629       3.642174      10.453041       0.461809       1.306842      -0.703445       0.032449      -0.043690      -0.005616       0.054712      -0.022474      -0.000650       0.000241       0.001443       0.008826      -0.023960       0.002923       0.021037              1.923592       1.782548      -0.490327      -0.025748       2.433671       0.093694       1.554557           0.000017
           12              H       5.047690       1.716599       9.757174       0.137095       1.026962 0.73010668E+01  0.70502853E+02                                 1.719260                            1.611372      -1.068764       2.386323                    0.997251       3.467320       9.828833       0.475608       1.333634      -0.697213      -0.022797       0.034017       0.018524       0.044944      -0.023296       0.003826       0.000541      -0.005510       0.013878      -0.026109       0.004689       0.021421              1.760638       1.519526      -0.317177      -0.295061       1.934126       0.389850       1.828262          -0.000395
           13              H       7.321997      -0.965222      11.044578       0.118964       1.002550 0.77073261E+01  0.73807273E+02                                 1.572578                            1.558055      -0.638436       2.575751                    0.999898       3.160979       8.307525       0.541524       1.181117      -0.734608       0.018650      -0.028119       0.010081       0.035216      -0.010412       0.003105      -0.005097      -0.001531       0.016794      -0.013322       0.000743       0.012579              1.557878       1.676160      -0.294987      -0.001510       1.671073      -0.018307       1.326401          -0.000006
           14              H       6.895248       0.458757      11.550506       0.122159       1.014290 0.74875303E+01  0.72542013E+02                                 1.698747                            1.620648      -0.880012       2.468768                    0.997642       3.453165       9.708899       0.480601       1.315438      -0.701721       0.008291       0.028374       0.025896       0.039299       0.004219       0.008460      -0.000507      -0.014489       0.015350      -0.014483       0.005135       0.009348              1.739109       1.470556       0.299073       0.098289       2.066645       0.436591       1.680126          -0.000117
           15              H       5.562029      -1.107284      12.560102       0.115975       1.038219 0.82451923E+01  0.81593760E+02                                 1.703050                            1.685151      -0.841993       2.474102                    0.997413       3.524239       9.919814       0.479228       1.291541      -0.706993       0.011607      -0.010525       0.028278       0.032328       0.001929       0.006297      -0.004482       0.008061       0.021768      -0.010288      -0.001166       0.011454              1.700636       1.357440       0.067583      -0.011291       1.565315      -0.193051       2.179153          -0.000061
           16              H       4.684083      -0.211320      11.629557       0.101680       1.060829 0.87866792E+01  0.88678263E+02                                 1.743549                            1.750664      -1.063812       2.360025                    0.994072       3.760230      10.820464       0.463983       1.308013      -0.702116      -0.020870       0.017650      -0.005142       0.027812      -0.002063       0.000704       0.000210       0.006019      -0.030419      -0.010174       0.001436       0.008738              1.731648       1.680465      -0.309367      -0.109203       2.018156       0.045230       1.496321          -0.000025
           17              H       6.935996       6.817079       7.446621       0.111402       1.098277 0.80058155E+01  0.78836197E+02                                 1.776824                            1.670788      -1.010567       2.401596                    0.998188       3.532856       9.999251       0.475683       1.307580      -0.703093       0.030885       0.043519       0.011272       0.054542       0.019032      -0.001259       0.000007      -0.011844       0.004485      -0.020727       0.001511       0.019216              1.804740       2.032148       0.505754       0.125140       1.847694       0.086430       1.534377           0.000016
           18              H       4.500759       3.989072       8.571406       0.124458       1.028490 0.72628101E+01  0.69567185E+02                                 1.688815                            1.584754      -0.831245       2.502863                    0.999296       3.288297       9.079918       0.493124       1.296732      -0.706907      -0.026743      -0.029529       0.028982       0.049265       0.022219      -0.002566      -0.001519      -0.006337       0.014632      -0.024913       0.004395       0.020518              1.721234       1.610352       0.232939      -0.272687       1.800621      -0.378044       1.752730           0.000226
           19              H       4.505851       4.023424       6.127595       0.131945       0.989125 0.70484390E+01  0.67312248E+02                                 1.662998                            1.573296      -0.966804       2.432126                    0.998440       3.398795       9.509778       0.487019       1.316920      -0.701020      -0.024417      -0.031743      -0.020071       0.044795       0.022224      -0.000332      -0.002555      -0.006397       0.024609      -0.026613       0.007823       0.018789              1.686817       1.614714       0.213643       0.317536       1.674262       0.299865       1.771476           0.000287
           20              H       6.860627       6.612606       4.932793       0.108837       0.997725 0.76687359E+01  0.74200248E+02                                 1.630421                            1.601719      -0.717540       2.529615                    0.999513       3.409573       9.354642       0.504597       1.254528      -0.715282       0.017584       0.027980      -0.008143       0.034035       0.010830       0.000917      -0.006423      -0.008795       0.016310      -0.015359       0.002786       0.012573              1.633339       1.974316       0.301844      -0.003595       1.541409      -0.042343       1.384293           0.000012
           21              H       6.372763       5.216921       4.408797       0.109492       0.996710 0.75730824E+01  0.74277302E+02                                 1.723845                            1.662889      -1.198622       2.301687                    0.993869       3.815978      11.133038       0.456076       1.369258      -0.688195       0.003647      -0.023391      -0.023546       0.033389      -0.004966      -0.002735      -0.002150      -0.010995       0.014635      -0.010566       0.004234       0.006332              1.746120       1.503461      -0.247107      -0.125327       1.936291       0.433157       1.798608           0.000014
           22              H       4.187063       5.998348       4.271022       0.097591       0.925101 0.74389296E+01  0.72427051E+02                                 1.619251                            1.633885      -1.077954       2.356318                    0.994054       3.778527      10.880340       0.467468       1.345747      -0.693178      -0.019317      -0.015298       0.001554       0.024690       0.002725       0.001068       0.000054      -0.002504      -0.023264      -0.007868       0.000964       0.006903              1.602528       1.777592       0.232461       0.076993       1.631782       0.013276       1.398210          -0.000005
           23              H       5.126121       6.896746       3.399201       0.115643       0.992814 0.77492143E+01  0.75639454E+02                                 1.661501                            1.640701      -0.740937       2.520298                    0.998722       3.511247       9.872636       0.481707       1.302665      -0.704229       0.011739       0.012934      -0.027840       0.032866       0.001597      -0.008643      -0.004003       0.006563       0.023177      -0.008255      -0.005757       0.014012              1.672150       1.415188      -0.082519      -0.055393       1.474116      -0.239187       2.127147           0.000032
           24              H       4.112715       7.610052       5.917545       0.115449       0.926403 0.69784028E+01  0.66396331E+02                                 1.587050                            1.556446      -0.696905       2.540696                    0.999175       3.460075       9.624913       0.494509       1.301798      -0.703904      -0.011430      -0.010493       0.025557       0.029898      -0.001821      -0.005878      -0.003397      -0.000991       0.018123      -0.008132      -0.001172       0.009304              1.596713       1.417215      -0.037742      -0.185816       1.363215      -0.221019       2.009710           0.000028
           25              H       5.142420       8.493695       5.136068       0.107065       1.078739 0.87364575E+01  0.86400996E+02                                 1.655066                            1.662603      -0.628590       2.565341                    0.999865       3.324536       8.904642       0.521975       1.186514      -0.733129       0.021083       0.017057      -0.001119       0.027142       0.000734       0.000352       0.004730      -0.000520      -0.026541      -0.010337       0.003881       0.006457              1.627379       1.821841       0.246263       0.098726       1.659780       0.005052       1.400517          -0.000003
           26              H       3.041256       9.384645       4.837932       0.115805       1.151038 0.87818948E+01  0.88897322E+02                                 1.872088                            1.771447      -1.154337       2.329556                    0.994396       3.738079      10.884283       0.451550       1.339983      -0.695697      -0.003943       0.026415       0.024084       0.035963       0.002873       0.001370       0.002174      -0.010689       0.008932      -0.007619       0.001255       0.006364              1.929720       1.657967      -0.412816      -0.249223       2.229624       0.431108       1.901568           0.000109
           27              H       2.490245       8.008431       4.322970       0.103100       0.920248 0.71433972E+01  0.69231692E+02                                 1.649295                            1.627988      -1.170913       2.313426                    0.993249       3.844935      11.248380       0.454231       1.391326      -0.683624      -0.020404      -0.023120       0.005595       0.031339       0.006898      -0.000724       0.000134       0.000326       0.021437      -0.010493       0.003281       0.007212              1.649930       1.917829       0.338886      -0.033271       1.632806      -0.037721       1.399154          -0.000008
           28              H       2.837552       7.448308       1.876901       0.100247       0.999909 0.73765542E+01  0.72627353E+02                                 1.775168                            1.682413      -1.544685       2.134740                    0.992316       4.149980      12.549992       0.432331       1.438941      -0.672673      -0.027255      -0.039541      -0.006644       0.048481       0.009345      -0.004883       0.001204      -0.009104       0.019386      -0.014710       0.005815       0.008895              1.802372       1.773761       0.459463       0.052485       2.098010       0.046604       1.535346           0.000020
           29              H       4.789003      10.636099       3.130427       0.137970       1.058802 0.75087794E+01  0.71158365E+02                                 1.601861                            1.520793      -0.807802       2.509972                    0.999802       3.047670       7.866446       0.559561       1.155054      -0.741623       0.020480       0.036459       0.019242       0.046032       0.025081      -0.006134       0.005105      -0.019982       0.024599      -0.032642       0.009699       0.022943              1.612758       1.429246       0.228746       0.152807       1.843818       0.349024       1.565210           0.000355
           30              H       5.218809      10.313888       0.722754       0.118964       1.142124 0.80681968E+01  0.78748343E+02                                 1.753900                            1.625316      -0.994439       2.414914                    0.998136       3.348880       9.108945       0.511106       1.227808      -0.722013       0.029028       0.028647      -0.026780       0.048789       0.020652      -0.006126       0.004142      -0.013518       0.001113      -0.024144       0.002596       0.021547              1.802031       1.849958       0.373565      -0.468593       1.734310      -0.324467       1.821826           0.000284
           31              H       3.870305       3.141108       2.886497       0.122212       1.107859 0.85356937E+01  0.85758799E+02                                 1.808615                            1.740111      -1.312582       2.257177                    0.995702       3.713830      10.759132       0.458268       1.330290      -0.697239      -0.037728      -0.008010       0.008552       0.039506       0.004036      -0.004196       0.001836       0.023830      -0.019575      -0.010931      -0.005559       0.016491              1.827605       2.251162      -0.073349      -0.114307       1.598554      -0.034891       1.633098           0.000150
           32              H       6.551000       5.043619       0.607565       0.132448       1.016489 0.75089456E+01  0.73134008E+02                                 1.713531                            1.636696      -1.318705       2.267837                    0.994713       3.580045      10.243567       0.470086       1.337791      -0.695593       0.009281       0.029786      -0.026063       0.040652       0.001238      -0.006064      -0.007550      -0.008533       0.013271      -0.009630      -0.002842       0.012472              1.735890       1.636908       0.095746      -0.067723       1.736334      -0.417151       1.834428           0.000420
           33              H       7.774215       2.363031       3.344994       0.120742       1.136664 0.87548530E+01  0.88318342E+02                                 1.821612                            1.747649      -1.362420       2.233374                    0.994855       3.725726      10.735254       0.464102       1.308251      -0.701755       0.028956      -0.018724       0.019019       0.039380      -0.007322       0.009283      -0.004988       0.004670      -0.005391      -0.008968      -0.006110       0.015078              1.841686       1.956764      -0.151014       0.243049       1.776193      -0.235683       1.792100          -0.000331
           34              H      -0.133408       9.866697       3.966110       0.114393       1.181029 0.85619293E+01  0.86096814E+02                                 1.894628                            1.751222      -1.197990       2.319015                    0.994885       3.663854      10.622324       0.453470       1.343205      -0.695489      -0.027300      -0.025657       0.027896       0.046709       0.023212      -0.000822      -0.000992      -0.000825       0.010481      -0.024963       0.003403       0.021560              1.945463       1.687030       0.368864      -0.348829       2.076654      -0.497186       2.072704          -0.000458
           35              H       7.362737      -0.254464       2.714843       0.109646       1.207811 0.90645687E+01  0.92029951E+02                                 1.890553                            1.776234      -1.100918       2.359451                    0.996702       3.645388      10.458910       0.462210       1.305222      -0.703772       0.032766       0.044143       0.005939       0.055295       0.022578       0.000512      -0.000020       0.001388       0.008380      -0.023990       0.002792       0.021198              1.924627       1.783458       0.490899       0.025783       2.435277       0.093798       1.555146           0.000016
           36              H      -0.044799       9.692344       1.535851       0.135067       1.032292 0.73435926E+01  0.70982988E+02                                 1.721545                            1.613207      -1.060197       2.388463                    0.997394       3.473880       9.837055       0.476823       1.328933      -0.698158      -0.023159      -0.034894      -0.018817       0.045913       0.023335      -0.003681       0.000584      -0.005333       0.014163      -0.026167       0.004794       0.021373              1.763084       1.521332       0.318094       0.295931       1.937067       0.391113       1.830852          -0.000396
           37              H       2.229515      12.374165       0.248447       0.119004       1.001106 0.76947633E+01  0.73666613E+02                                 1.572149                            1.557696      -0.639677       2.575680                    0.999893       3.159054       8.304887       0.541040       1.182500      -0.734296       0.019051       0.027904      -0.010316       0.035327       0.010336      -0.003086      -0.004962      -0.001547       0.017644      -0.013376       0.000914       0.012462              1.557446       1.675624       0.294678       0.001464       1.670514      -0.018337       1.326199          -0.000008
           38              H       1.802761       7.908072      22.328569       0.123421       1.009957 0.74512546E+01  0.72135818E+02                                 1.697511                            1.619614      -0.886599       2.466916                    0.997500       3.447725       9.704358       0.479247       1.320154      -0.700774       0.008362      -0.027579      -0.026102       0.038883      -0.004011      -0.008367      -0.000508      -0.014625       0.015028      -0.014365       0.005210       0.009154              1.737787       1.469622      -0.298617      -0.098134       2.064750       0.435940       1.678990          -0.000117
           39              H       0.469547       9.474113      21.318973       0.115441       1.040620 0.82698419E+01  0.81904456E+02                                 1.706151                            1.688040      -0.846759       2.472225                    0.997344       3.529142       9.939913       0.478626       1.292110      -0.706866       0.011408       0.010310      -0.028526       0.032406      -0.001680      -0.006297      -0.004589       0.007749       0.022118      -0.010139      -0.001427       0.011567              1.703803       1.359426      -0.067805       0.011343       1.567976      -0.193714       2.184007          -0.000062
           40              H      -0.408401       8.578149      22.249518       0.101920       1.062187 0.87990499E+01  0.88818180E+02                                 1.743503                            1.750603      -1.058012       2.361893                    0.994225       3.760690      10.816271       0.464589       1.306083      -0.702503      -0.020622      -0.017532       0.004105       0.027377       0.002182      -0.000997      -0.000048       0.006386      -0.030028      -0.010064       0.001143       0.008921              1.731593       1.680447       0.309529       0.109132       2.018134       0.045153       1.496197          -0.000025
           41              H       1.843493       4.591864       3.846404       0.111115       1.100128 0.80245686E+01  0.79092793E+02                                 1.781293                            1.674665      -1.024922       2.396252                    0.998007       3.538748      10.031125       0.474160       1.310586      -0.702461       0.030842      -0.043502      -0.011071       0.054463      -0.018924       0.001375       0.000097      -0.011946       0.003498      -0.020490       0.001199       0.019291              1.809387       2.037752      -0.507884      -0.125597       1.852503       0.086738       1.537906           0.000016
           42              H      -0.591737       7.419871       2.721619       0.123787       1.031896 0.72916222E+01  0.69907282E+02                                 1.691855                            1.587322      -0.823692       2.505755                    0.999338       3.294056       9.097849       0.493027       1.295798      -0.707085      -0.026992       0.029673      -0.029446       0.049760      -0.022162       0.002788      -0.001605      -0.006206       0.014140      -0.024772       0.004168       0.020604              1.724428       1.613251      -0.233818       0.273589       1.804165      -0.379254       1.755869           0.000226
           43              H      -0.586644       7.385519       5.165430       0.133141       0.986622 0.70243337E+01  0.67001982E+02                                 1.657736                            1.568680      -0.904054       2.461091                    0.999095       3.390437       9.470276       0.488797       1.313696      -0.701687      -0.024341       0.031185       0.019884       0.044276      -0.022370       0.000736      -0.002371      -0.006434       0.023232      -0.026501       0.007320       0.019181              1.681376       1.609736      -0.212358      -0.315780       1.668886       0.298076       1.765506           0.000287
           44              H       1.768124       4.796337       6.360232       0.110092       0.996192 0.76547686E+01  0.74041136E+02                                 1.629647                            1.600994      -0.716934       2.529819                    0.999541       3.406606       9.349022       0.504297       1.255679      -0.715024       0.017107      -0.027471       0.007693       0.033264      -0.010867      -0.000688      -0.006511      -0.008538       0.016244      -0.015294       0.002574       0.012720              1.632539       1.973281      -0.301668       0.003544       1.540664      -0.042317       1.383673           0.000012
           45              H       1.280265       6.192022       6.884228       0.109752       0.995584 0.75619565E+01  0.74137912E+02                                 1.722295                            1.661460      -1.208386       2.298036                    0.993776       3.813184      11.121141       0.456376       1.368917      -0.688266       0.003759       0.023359       0.023708       0.033494       0.004954       0.002599      -0.002079      -0.011224       0.014536      -0.010562       0.004254       0.006307              1.744518       1.502134       0.246774       0.125111       1.934471       0.432595       1.796948           0.000014
           46              H      -0.905437       5.410595       7.022003       0.096566       0.927851 0.74618860E+01  0.72665783E+02                                 1.618591                            1.633171      -1.061661       2.362276                    0.994237       3.777519      10.858668       0.469222       1.340436      -0.694253      -0.020155       0.015567      -0.001960       0.025542      -0.002531      -0.001123       0.000251      -0.002709      -0.023212      -0.007859       0.001076       0.006783              1.601881       1.776916      -0.232593      -0.076806       1.631168       0.013195       1.397558          -0.000005
           47              H       0.033619       4.512197       7.893824       0.115629       0.994387 0.77659366E+01  0.75855003E+02                                 1.664347                            1.643341      -0.747052       2.517939                    0.998689       3.514673       9.890560       0.480865       1.304045      -0.703936       0.011765      -0.012750       0.027453       0.032476      -0.001412       0.008783      -0.004031       0.006326       0.023779      -0.008335      -0.005852       0.014188              1.675082       1.417249       0.082720       0.055620       1.476364      -0.239937       2.131633           0.000032
           48              H      -0.979790       3.798891       5.375480       0.115179       0.925658 0.69722022E+01  0.66329486E+02                                 1.587035                            1.556447      -0.698976       2.539955                    0.999162       3.459710       9.626595       0.494128       1.302956      -0.703674      -0.011522       0.010571      -0.025748       0.030124       0.001708       0.005766      -0.003324      -0.000753       0.017355      -0.007851      -0.001196       0.009047              1.596721       1.417294       0.037888       0.185597       1.363266      -0.220818       2.009603           0.000028
           49              H       0.049912       2.915248       6.156957       0.108641       1.074840 0.86947310E+01  0.85878162E+02                                 1.650249                            1.657938      -0.628115       2.565927                    0.999881       3.317835       8.878529       0.523080       1.185528      -0.733344       0.020667      -0.016340       0.000765       0.026357      -0.000847      -0.000290       0.004334      -0.000786      -0.026605      -0.010125       0.003705       0.006420              1.622660       1.816022      -0.244880      -0.098162       1.654900       0.004960       1.397059          -0.000003
           50              H       8.133745       2.024298       6.455093       0.116125       1.147481 0.87475135E+01  0.88458086E+02                                 1.868073                            1.767879      -1.153590       2.330623                    0.994490       3.730960      10.856192       0.452066       1.339836      -0.695751      -0.004166      -0.026416      -0.024116       0.036010      -0.002985      -0.001275       0.002018      -0.011000       0.009146      -0.007834       0.001509       0.006325              1.925460       1.654677       0.411468       0.248491       2.224195       0.429594       1.897509           0.000109
           51              H       7.582739       3.400512       6.970055       0.103947       0.916255 0.71023343E+01  0.68724814E+02                                 1.643905                            1.622855      -1.164819       2.316946                    0.993324       3.831515      11.195047       0.455202       1.390560      -0.683815      -0.020405       0.022569      -0.005707       0.030957      -0.007225       0.000613       0.000253      -0.000085       0.021157      -0.010773       0.003680       0.007092              1.644500       1.911094      -0.337136       0.033191       1.627412      -0.037603       1.394995          -0.000008
           52              H       7.930049       3.960635       9.416124       0.099946       1.002224 0.73937622E+01  0.72809966E+02                                 1.774803                            1.681932      -1.532463       2.139250                    0.992546       4.148166      12.529205       0.433509       1.434771      -0.673432      -0.027119       0.039608       0.006957       0.048504      -0.009543       0.005185       0.000953      -0.009196       0.019758      -0.015005       0.005590       0.009415              1.802043       1.773530      -0.459715      -0.052495       2.097859       0.046601       1.534739           0.000020
           53              H      -0.303510       0.772844       8.162598       0.136825       1.060786 0.75260553E+01  0.71356835E+02                                 1.603126                            1.521976      -0.801224       2.511709                    0.999809       3.051868       7.876951       0.559704       1.154196      -0.741826       0.020622      -0.037087      -0.019934       0.046883      -0.025067       0.006115       0.004934      -0.019713       0.024633      -0.032546       0.009687       0.022859              1.614026       1.430297      -0.228944      -0.152944       1.845326       0.349410       1.566455           0.000356
           54              H       0.126298       1.095055      10.570271       0.119496       1.144605 0.80904837E+01  0.79050819E+02                                 1.759561                            1.629951      -1.006121       2.410324                    0.998004       3.352145       9.134225       0.509059       1.231419      -0.721205       0.029152      -0.027942       0.026601       0.048355      -0.020505       0.006118       0.003889      -0.013827       0.001091      -0.023974       0.002508       0.021466              1.808121       1.856311      -0.375859       0.471395       1.740007      -0.326509       1.828046           0.000286
           55              H       6.314705       1.620051      14.179522       0.121761       1.110815 0.85595513E+01  0.86017816E+02                                 1.807912                            1.739400      -1.302278       2.260585                    0.995870       3.714774      10.746452       0.459822       1.325498      -0.698198       0.037674      -0.008040       0.007876       0.039319      -0.003927       0.004469       0.001853       0.023955      -0.020022      -0.011005      -0.005672       0.016677              1.826887       2.250523       0.073142       0.114389       1.597777      -0.034876       1.632360           0.000127
           56              H       3.634016       3.522562      11.900590       0.133326       1.018522 0.75301808E+01  0.73422344E+02                                 1.718522                            1.641089      -1.332673       2.261932                    0.994456       3.586987      10.282721       0.468374       1.341190      -0.694871      -0.008970       0.029419      -0.025681       0.040069      -0.001199       0.006084      -0.007661      -0.008526       0.013262      -0.009683      -0.002882       0.012564              1.741056       1.641355      -0.096256       0.068151       1.741640      -0.419520       1.840171           0.000415
           57              H       2.410794       0.841974      14.638019       0.121444       1.131404 0.87040486E+01  0.87675042E+02                                 1.815978                            1.742615      -1.361450       2.234548                    0.994986       3.715724      10.697212       0.464770       1.308317      -0.701771      -0.028297      -0.018546       0.018619       0.038618       0.007408      -0.009380      -0.004847       0.004418      -0.005697      -0.009194      -0.005916       0.015111              1.835876       1.950153       0.150090      -0.241711       1.770768      -0.234332       1.786708           0.000202
           58              H       0.133439       8.345640      15.259135       0.114379       1.175614 0.85131349E+01  0.85463004E+02                                 1.886940                            1.744824      -1.105835       2.359917                    0.995954       3.654961      10.579219       0.454959       1.341050      -0.695938       0.027064      -0.025254       0.028016       0.046423      -0.023276       0.000863      -0.001294      -0.001027       0.010677      -0.025064       0.003433       0.021631              1.937259       1.680631      -0.366321       0.346430       2.067509      -0.493700       2.063636           0.000415
           59              H       2.822264      -1.775521      14.007868       0.110366       1.205600 0.90460188E+01  0.91808676E+02                                 1.889637                            1.775502      -1.110241       2.355785                    0.996629       3.642281      10.453357       0.461810       1.306821      -0.703449      -0.032448       0.043687       0.005622       0.054708      -0.022476      -0.000649       0.000242       0.001442       0.008822      -0.023960       0.002921       0.021039              1.923637       1.782588      -0.490342      -0.025749       2.433732       0.093698       1.554591          -0.000048
           60              H       0.044829       8.171287      12.828876       0.137079       1.027017 0.73015492E+01  0.70508550E+02                                 1.719306                            1.611412      -1.068719       2.386326                    0.997251       3.467437       9.829179       0.475609       1.333611      -0.697217       0.022795      -0.034016      -0.018522       0.044942      -0.023298       0.003827       0.000541      -0.005511       0.013886      -0.026113       0.004691       0.021422              1.760686       1.519564      -0.317188      -0.295074       1.934178       0.389868       1.828316           0.000343
           61              H      -2.229478      10.853108      11.541472       0.118949       1.002595 0.77077711E+01  0.73812523E+02                                 1.572616                            1.558092      -0.638436       2.575741                    0.999898       3.161066       8.307781       0.541522       1.181105      -0.734610      -0.018651       0.028113      -0.010075       0.035210      -0.010411       0.003102      -0.005096      -0.001530       0.016790      -0.013320       0.000745       0.012576              1.557916       1.676203      -0.294996      -0.001510       1.671113      -0.018308       1.326431           0.000011
           62              H      -1.802729       9.429129      11.035544       0.122157       1.014280 0.74874380E+01  0.72540941E+02                                 1.698741                            1.620643      -0.880019       2.468767                    0.997642       3.453158       9.708888       0.480600       1.315445      -0.701719      -0.008293      -0.028379      -0.025890       0.039299       0.004220       0.008458      -0.000507      -0.014488       0.015343      -0.014481       0.005136       0.009345              1.739103       1.470551       0.299071       0.098288       2.066637       0.436590       1.680121           0.000036
           63              H      -0.469510      10.995170      10.025948       0.115956       1.038298 0.82459729E+01  0.81603151E+02                                 1.703109                            1.685207      -0.841946       2.474102                    0.997413       3.524385       9.920221       0.479232       1.291504      -0.707001      -0.011611       0.010520      -0.028272       0.032323       0.001930       0.006299      -0.004481       0.008060       0.021765      -0.010288      -0.001166       0.011454              1.700695       1.357480       0.067588      -0.011295       1.565367      -0.193060       2.179238           0.000055
           64              H       0.408436      10.099206      10.956493       0.101683       1.060815 0.87865402E+01  0.88676573E+02                                 1.743541                            1.750655      -1.063823       2.360023                    0.994072       3.760211      10.820417       0.463982       1.308020      -0.702115       0.020867      -0.017656       0.005148       0.027815      -0.002063       0.000705       0.000211       0.006016      -0.030424      -0.010175       0.001438       0.008738              1.731640       1.680459      -0.309366      -0.109202       2.018145       0.045227       1.496315           0.000006
           65              H      -1.843477       3.070807      15.139429       0.111409       1.098213 0.80052356E+01  0.78829091E+02                                 1.776764                            1.670735      -1.010521       2.401631                    0.998189       3.532725       9.998805       0.475687       1.307592      -0.703091      -0.030890      -0.043521      -0.011264       0.054544       0.019032      -0.001260       0.000005      -0.011844       0.004481      -0.020726       0.001509       0.019217              1.804678       2.032074       0.505729       0.125132       1.847634       0.086425       1.534327           0.000011
           66              H       0.591760       5.898814      14.014644       0.124473       1.028395 0.72619647E+01  0.69557031E+02                                 1.688715                            1.584665      -0.831228       2.502889                    0.999296       3.288098       9.079221       0.493136       1.296738      -0.706906       0.026746       0.029539      -0.028979       0.049271       0.022220      -0.002569      -0.001519      -0.006333       0.014623      -0.024912       0.004392       0.020520              1.721131       1.610261       0.232919      -0.272664       1.800511      -0.378010       1.752620           0.000226
           67              H       0.586668       5.864462      16.458455       0.131966       0.989017 0.70474712E+01  0.67300859E+02                                 1.662902                            1.573209      -0.966802       2.432155                    0.998441       3.398565       9.509058       0.487021       1.316955      -0.701014       0.024417       0.031748       0.020074       0.044800       0.022221      -0.000331      -0.002554      -0.006394       0.024602      -0.026608       0.007822       0.018787              1.686718       1.614623       0.213626       0.317509       1.674166       0.299840       1.771365           0.000336
           68              H      -1.768108       3.275280      17.653257       0.108842       0.997695 0.76684309E+01  0.74196501E+02                                 1.630385                            1.601685      -0.717503       2.529637                    0.999513       3.409498       9.354362       0.504603       1.254524      -0.715284      -0.017586      -0.027980       0.008146       0.034037       0.010831       0.000917      -0.006423      -0.008796       0.016310      -0.015361       0.002786       0.012574              1.633302       1.974269       0.301834      -0.003593       1.541376      -0.042340       1.384263           0.000015
           69              H      -1.280244       4.670965      18.177253       0.109505       0.996655 0.75725678E+01  0.74271117E+02                                 1.723798                            1.662846      -1.198628       2.301697                    0.993870       3.815858      11.132663       0.456076       1.369280      -0.688191      -0.003648       0.023392       0.023549       0.033392      -0.004966      -0.002735      -0.002151      -0.010995       0.014638      -0.010567       0.004234       0.006333              1.746070       1.503423      -0.247097      -0.125320       1.936237       0.433138       1.798551          -0.000001
           70              H       0.905456       3.889538      18.315028       0.097596       0.925085 0.74387623E+01  0.72425033E+02                                 1.619235                            1.633869      -1.077956       2.356322                    0.994054       3.778480      10.880185       0.467469       1.345752      -0.693177       0.019319       0.015299      -0.001552       0.024692       0.002726       0.001068       0.000054      -0.002505      -0.023264      -0.007867       0.000964       0.006904              1.602513       1.777573       0.232458       0.076991       1.631768       0.013276       1.398196          -0.000009
           71              H      -0.033602       2.991140      19.186849       0.115648       0.992804 0.77491257E+01  0.75638436E+02                                 1.661496                            1.640697      -0.740959       2.520292                    0.998721       3.511228       9.872599       0.481705       1.302673      -0.704227      -0.011738      -0.012932       0.027841       0.032865       0.001597      -0.008643      -0.004003       0.006564       0.023176      -0.008255      -0.005757       0.014012              1.672144       1.415184      -0.082519      -0.055394       1.474112      -0.239184       2.127136           0.000034
           72              H       0.979804       2.277834      16.668505       0.115444       0.926421 0.69785681E+01  0.66398164E+02                                 1.587057                            1.556453      -0.696873       2.540705                    0.999175       3.460093       9.624919       0.494515       1.301779      -0.703908       0.011433       0.010490      -0.025553       0.029895      -0.001821      -0.005878      -0.003395      -0.000991       0.018120      -0.008131      -0.001172       0.009302              1.596719       1.417221      -0.037743      -0.185817       1.363220      -0.221019       2.009717           0.000034
           73              H      -0.049901       1.394191      17.449982       0.107072       1.078703 0.87360670E+01  0.86396127E+02                                 1.655026                            1.662563      -0.628579       2.565348                    0.999865       3.324477       8.904418       0.521983       1.186510      -0.733130      -0.021083      -0.017060       0.001120       0.027144       0.000736       0.000351       0.004731      -0.000521      -0.026543      -0.010338       0.003880       0.006458              1.627340       1.821795       0.246255       0.098721       1.659740       0.005052       1.400485           0.000007
           74              H       2.051263       0.503241      17.748118       0.115818       1.151008 0.87816288E+01  0.88894279E+02                                 1.872085                            1.771443      -1.154427       2.329526                    0.994396       3.738050      10.884306       0.451540       1.340018      -0.695690       0.003946      -0.026418      -0.024084       0.035966       0.002872       0.001371       0.002173      -0.010686       0.008930      -0.007618       0.001255       0.006363              1.929716       1.657964      -0.412817      -0.249222       2.229624       0.431108       1.901561           0.000038
           75              H       2.602274       1.879455      18.263080       0.103105       0.920232 0.71432399E+01  0.69229805E+02                                 1.649279                            1.627973      -1.170908       2.313432                    0.993249       3.844891      11.248232       0.454232       1.391331      -0.683623       0.020406       0.023117      -0.005597       0.031339       0.006898      -0.000724       0.000133       0.000328       0.021435      -0.010493       0.003281       0.007212              1.649913       1.917809       0.338882      -0.033269       1.632791      -0.037720       1.399140          -0.000005
           76              H       2.254967       2.439578      20.709149       0.100254       0.999876 0.73762509E+01  0.72623615E+02                                 1.775132                            1.682380      -1.544656       2.134759                    0.992317       4.149884      12.549634       0.432335       1.438944      -0.672673       0.027257       0.039541       0.006643       0.048483       0.009345      -0.004881       0.001204      -0.009102       0.019384      -0.014708       0.005815       0.008893              1.802335       1.773724       0.459448       0.052483       2.097965       0.046602       1.535315           0.000014
           77              H       0.303516      -0.748213      19.455623       0.137983       1.058769 0.75085145E+01  0.71155596E+02                                 1.601872                            1.520802      -0.807760       2.510008                    0.999803       3.047593       7.866366       0.559537       1.155107      -0.741611      -0.020477      -0.036463      -0.019245       0.046035       0.025079      -0.006132       0.005105      -0.019981       0.024595      -0.032639       0.009697       0.022942              1.612769       1.429254       0.228750       0.152811       1.843834       0.349032       1.565221           0.000321
           78              H      -0.126290      -0.426002      21.863296       0.118961       1.142127 0.80682144E+01  0.78748418E+02                                 1.753889                            1.625307      -0.994405       2.414924                    0.998136       3.348881       9.108889       0.511113       1.227791      -0.722016      -0.029026      -0.028649       0.026777       0.048788       0.020652      -0.006126       0.004143      -0.013520       0.001115      -0.024145       0.002598       0.021548              1.802018       1.849945       0.373562      -0.468587       1.734299      -0.324464       1.821812           0.000286
           79              H       1.222214       6.746778      19.699553       0.122203       1.107905 0.85361417E+01  0.85764420E+02                                 1.808660                            1.740152      -1.312645       2.257140                    0.995701       3.713941      10.759521       0.458265       1.330283      -0.697240       0.037728       0.008011      -0.008553       0.039507       0.004034      -0.004194       0.001837       0.023836      -0.019574      -0.010932      -0.005560       0.016492              1.827650       2.251223      -0.073353      -0.114310       1.598592      -0.034896       1.633135           0.000127
           80              H      -1.458481       4.844267      21.978485       0.132425       1.016607 0.75100445E+01  0.73147273E+02                                 1.713643                            1.636798      -1.318835       2.267753                    0.994711       3.580311      10.244456       0.470080       1.337763      -0.695598      -0.009279      -0.029786       0.026056       0.040648       0.001238      -0.006060      -0.007551      -0.008530       0.013257      -0.009625      -0.002844       0.012470              1.736006       1.637022       0.095753      -0.067728       1.736446      -0.417191       1.834548           0.000415
           81              H      -2.681696       7.524855      19.241056       0.120738       1.136664 0.87548658E+01  0.88318654E+02                                 1.821626                            1.747662      -1.362432       2.233369                    0.994855       3.725750      10.735394       0.464095       1.308267      -0.701752      -0.028956       0.018727      -0.019022       0.039382      -0.007323       0.009284      -0.004987       0.004674      -0.005393      -0.008968      -0.006110       0.015079              1.841701       1.956778      -0.151014       0.243050       1.776209      -0.235687       1.792115           0.000203
           82              H       5.225927       0.021189      18.619940       0.114386       1.181062 0.85622485E+01  0.86101010E+02                                 1.894677                            1.751266      -1.198025       2.318994                    0.994884       3.663955      10.622752       0.453459       1.343221      -0.695485       0.027297       0.025652      -0.027899       0.046706       0.023212      -0.000822      -0.000991      -0.000830       0.010483      -0.024963       0.003404       0.021559              1.945513       1.687069       0.368877      -0.348841       2.076710      -0.497203       2.072761           0.000414
           83              H      -2.270218      10.142350      19.871207       0.109636       1.207839 0.90648322E+01  0.92033347E+02                                 1.890586                            1.776262      -1.100935       2.359437                    0.996702       3.645451      10.459151       0.462205       1.305226      -0.703771      -0.032763      -0.044143      -0.005945       0.055294       0.022577       0.000511      -0.000020       0.001389       0.008377      -0.023989       0.002791       0.021199              1.924662       1.783489       0.490915       0.025783       2.435326       0.093802       1.555170          -0.000049
           84              H       5.137318       0.195542      21.050199       0.135046       1.032383 0.73443870E+01  0.70992405E+02                                 1.721621                            1.613274      -1.060189       2.388444                    0.997393       3.474065       9.837617       0.476824       1.328899      -0.698165       0.023158       0.034894       0.018812       0.045910       0.023339      -0.003681       0.000584      -0.005337       0.014169      -0.026172       0.004795       0.021376              1.763163       1.521394       0.318113       0.295949       1.937158       0.391139       1.830938           0.000343
           85              H       2.863004      -2.486279      22.337603       0.118997       1.001122 0.76949253E+01  0.73668567E+02                                 1.572169                            1.557714      -0.639694       2.575671                    0.999893       3.159086       8.304999       0.541036       1.182503      -0.734296      -0.019051      -0.027905       0.010308       0.035326       0.010336      -0.003083      -0.004961      -0.001548       0.017638      -0.013375       0.000916       0.012458              1.557465       1.675643       0.294685       0.001465       1.670538      -0.018337       1.326214           0.000010
           86              H       3.289758       1.979814       0.257481       0.123401       1.010038 0.74519909E+01  0.72144655E+02                                 1.697589                            1.619684      -0.886606       2.466895                    0.997500       3.447891       9.704908       0.479242       1.320138      -0.700777      -0.008360       0.027580       0.026094       0.038877      -0.004011      -0.008365      -0.000508      -0.014625       0.015023      -0.014363       0.005211       0.009152              1.737870       1.469684      -0.298639      -0.098142       2.064856       0.435972       1.679070           0.000036
           87              H       4.622972       0.413773       1.267077       0.115419       1.040726 0.82708932E+01  0.81917235E+02                                 1.706239                            1.688124      -0.846737       2.472210                    0.997344       3.529343       9.940529       0.478626       1.292074      -0.706873      -0.011412      -0.010310       0.028519       0.032401      -0.001680      -0.006298      -0.004589       0.007749       0.022114      -0.010139      -0.001428       0.011567              1.703893       1.359486      -0.067811       0.011346       1.568055      -0.193733       2.184136           0.000054
           88              H       5.500920       1.309737       0.336532       0.101912       1.062230 0.87995092E+01  0.88823952E+02                                 1.743546                            1.750644      -1.058029       2.361876                    0.994224       3.760786      10.816607       0.464586       1.306077      -0.702504       0.020619       0.017534      -0.004113       0.027377       0.002181      -0.000998      -0.000048       0.006384      -0.030030      -0.010065       0.001144       0.008921              1.731635       1.680487       0.309541       0.109135       2.018185       0.045151       1.496231           0.000005
           89              H       3.249026       5.296022      18.739646       0.111116       1.100095 0.80242625E+01  0.79089030E+02                                 1.781261                            1.674636      -1.024885       2.396274                    0.998007       3.538688      10.030911       0.474163       1.310591      -0.702460      -0.030841       0.043504       0.011072       0.054464      -0.018924       0.001375       0.000097      -0.011946       0.003500      -0.020491       0.001200       0.019291              1.809354       2.037713      -0.507871      -0.125594       1.852470       0.086736       1.537878           0.000010
           90              H       5.684256       2.468015      19.864431       0.123783       1.031908 0.72917358E+01  0.69908610E+02                                 1.691864                            1.587331      -0.823690       2.505752                    0.999338       3.294083       9.097925       0.493027       1.295792      -0.707086       0.026991      -0.029674       0.029444       0.049759      -0.022162       0.002788      -0.001604      -0.006208       0.014141      -0.024773       0.004169       0.020604              1.724438       1.613259      -0.233819       0.273591       1.804178      -0.379256       1.755876           0.000226
           91              H       5.679163       2.502367      17.420620       0.133139       0.986625 0.70243646E+01  0.67002389E+02                                 1.657743                            1.568686      -0.904063       2.461086                    0.999095       3.390455       9.470352       0.488795       1.313701      -0.701686       0.024339      -0.031188      -0.019883       0.044276      -0.022370       0.000736      -0.002372      -0.006434       0.023233      -0.026501       0.007320       0.019181              1.681383       1.609741      -0.212360      -0.315781       1.668895       0.298078       1.765513           0.000336
           92              H       3.324395       5.091549      16.225818       0.110091       0.996181 0.76546494E+01  0.74039617E+02                                 1.629629                            1.600977      -0.716904       2.529833                    0.999541       3.406573       9.348876       0.504303       1.255671      -0.715026      -0.017105       0.027475      -0.007691       0.033266      -0.010869      -0.000688      -0.006511      -0.008539       0.016243      -0.015296       0.002575       0.012721              1.632521       1.973254      -0.301664       0.003543       1.540649      -0.042316       1.383659           0.000015
           93              H       3.812254       3.695864      15.701822       0.109744       0.995612 0.75622169E+01  0.74140937E+02                                 1.722311                            1.661475      -1.208366       2.298037                    0.993776       3.813225      11.121215       0.456381       1.368893      -0.688271      -0.003756      -0.023360      -0.023706       0.033493       0.004953       0.002599      -0.002079      -0.011227       0.014537      -0.010562       0.004254       0.006309              1.744534       1.502147       0.246778       0.125113       1.934490       0.432601       1.796963          -0.000002
           94              H       5.997956       4.477291      15.564047       0.096556       0.927880 0.74621811E+01  0.72669239E+02                                 1.618611                            1.633191      -1.061613       2.362288                    0.994237       3.777578      10.858815       0.469226       1.340415      -0.694257       0.020154      -0.015563       0.001962       0.025539      -0.002531      -0.001124       0.000251      -0.002707      -0.023214      -0.007860       0.001077       0.006783              1.601900       1.776935      -0.232595      -0.076806       1.631189       0.013195       1.397574          -0.000009
           95              H       5.058900       5.375689      14.692226       0.115629       0.994403 0.77661100E+01  0.75857178E+02                                 1.664368                            1.643362      -0.747093       2.517918                    0.998689       3.514720       9.890748       0.480860       1.304049      -0.703935      -0.011765       0.012756      -0.027453       0.032477      -0.001412       0.008784      -0.004032       0.006325       0.023777      -0.008335      -0.005853       0.014188              1.675104       1.417265       0.082722       0.055621       1.476384      -0.239943       2.131664           0.000034
           96              H       6.072309       6.088995      17.210570       0.115179       0.925662 0.69722312E+01  0.66329791E+02                                 1.587034                            1.556446      -0.698960       2.539960                    0.999162       3.459713       9.626587       0.494130       1.302950      -0.703676       0.011522      -0.010567       0.025748       0.030123       0.001709       0.005767      -0.003323      -0.000754       0.017356      -0.007851      -0.001196       0.009047              1.596721       1.417293       0.037888       0.185597       1.363266      -0.220818       2.009604           0.000034
           97              H       5.042607       6.972638      16.429093       0.108645       1.074816 0.86945091E+01  0.85875603E+02                                 1.650242                            1.657931      -0.628117       2.565933                    0.999881       3.317801       8.878480       0.523073       1.185549      -0.733339      -0.020666       0.016343      -0.000765       0.026359      -0.000847      -0.000290       0.004335      -0.000787      -0.026605      -0.010125       0.003705       0.006421              1.622653       1.816013      -0.244878      -0.098161       1.654894       0.004960       1.397054           0.000007
           98              H      -3.041226       7.863588      16.130957       0.116136       1.147451 0.87472542E+01  0.88455166E+02                                 1.868073                            1.767878      -1.153675       2.330595                    0.994489       3.730948      10.856282       0.452054       1.339874      -0.695743       0.004167       0.026421       0.024115       0.036013      -0.002984      -0.001276       0.002017      -0.010997       0.009144      -0.007832       0.001510       0.006322              1.925461       1.654678       0.411469       0.248494       2.224194       0.429595       1.897512           0.000038
           99              H      -2.490220       6.487374      15.615995       0.103936       0.916280 0.71025590E+01  0.68727341E+02                                 1.643915                            1.622865      -1.164731       2.316977                    0.993325       3.831542      11.195053       0.455208       1.390533      -0.683820       0.020404      -0.022563       0.005707       0.030951      -0.007225       0.000613       0.000253      -0.000082       0.021154      -0.010772       0.003680       0.007091              1.644510       1.911105      -0.337138       0.033194       1.627421      -0.037604       1.395004          -0.000004
          100              H      -2.837530       5.927251      13.169926       0.099921       1.002304 0.73944701E+01  0.72818445E+02                                 1.774869                            1.681990      -1.532399       2.139260                    0.992545       4.148335      12.529713       0.433512       1.434733      -0.673438       0.027118      -0.039602      -0.006962       0.048499      -0.009545       0.005184       0.000954      -0.009199       0.019760      -0.015008       0.005593       0.009415              1.802111       1.773596      -0.459743      -0.052497       2.097945       0.046603       1.534791           0.000015
          101              H       5.396029       9.115042      14.423452       0.136824       1.060869 0.75268324E+01  0.71366350E+02                                 1.603236                            1.522076      -0.801235       2.511696                    0.999809       3.052013       7.877554       0.559672       1.154228      -0.741818      -0.020620       0.037086       0.019933       0.046882      -0.025068       0.006116       0.004933      -0.019713       0.024632      -0.032547       0.009686       0.022860              1.614138       1.430388      -0.228966      -0.152959       1.845460       0.349447       1.566564           0.000322
          102              H       4.966221       8.792831      12.015779       0.119484       1.144738 0.80916706E+01  0.79065434E+02                                 1.759698                            1.630070      -1.006242       2.410251                    0.998002       3.352400       9.135139       0.509040       1.231418      -0.721204      -0.029149       0.027934      -0.026602       0.048349      -0.020506       0.006118       0.003893      -0.013826       0.001098      -0.023977       0.002512       0.021465              1.808265       1.856461      -0.375902       0.471452       1.740139      -0.326545       1.828195           0.000288
          103              C      -0.337110       8.127540       8.655200      -0.144604      34.895004 0.48147333E+03  0.11709209E+05                                 9.523926                            7.504190      -0.250290       1.882924                    0.999177      31.100772      93.446467       0.574228       0.438598      -1.041764       0.016590       0.005050       0.013192       0.021789      -0.020106       0.007171       0.038584       0.004514      -0.037639      -0.049584       0.009839       0.039745             10.900789      11.152877       2.856839      -2.245463      10.681486      -4.727098      10.868004          -0.002104
          104              C      -0.029524       7.209612       9.672024      -0.025147      38.265981 0.45902028E+03  0.10893381E+05                                 9.903523                            7.150322       0.028399       2.013389                    0.999443      27.643732      78.760518       0.617909       0.417687      -1.067856       0.034512       0.018216      -0.022710       0.045152      -0.012620       0.008635      -0.001876      -0.015304      -0.000798      -0.017349       0.000295       0.017054             12.251728      16.506004       3.430675      -2.904104       9.894603      -4.347110      10.354579           0.006648
          105              C       1.264989       6.988938      10.022108      -0.136295      34.052747 0.45211799E+03  0.10801172E+05                                 9.279478                            7.221198      -0.077966       1.943093                    0.999578      30.245631      89.459484       0.592774       0.432512      -1.047593       0.001627       0.004068      -0.019361       0.019851      -0.011080       0.005548       0.016510      -0.076244       0.048892      -0.048832       0.007383       0.041450             10.605181      16.469829       1.290476      -1.087732       7.416324      -2.508071       7.929391           0.000617
          106              C       2.310990       7.680520       9.407090      -0.014201      39.585527 0.45029106E+03  0.10607737E+05                                10.052233                            7.035361       0.033301       2.010822                    0.999283      27.413673      77.166796       0.630763       0.412203      -1.074149      -0.037476       0.006045      -0.006819       0.038568       0.007202      -0.002270      -0.008728      -0.031052      -0.005914      -0.016139      -0.005415       0.021554             12.555544      20.108106      -1.681919       1.963131       8.547092      -3.509546       9.011433           0.008115
          107              C       1.998311       8.592789       8.386200      -0.165582      34.742558 0.49339877E+03  0.12061902E+05                                 9.445213                            7.563144      -0.164831       1.900143                    0.999519      31.549681      94.761237       0.576302       0.434748      -1.045010      -0.008723      -0.004600       0.010888       0.014690       0.016851      -0.024946       0.022685      -0.021483       0.010633      -0.044564       0.014782       0.029781             10.528229      12.105875      -1.996131       1.928855       9.625977      -4.214271       9.852835           0.000090
          108              C       0.680373       8.822741       8.024824      -0.031464      38.173388 0.46699465E+03  0.11135390E+05                                 9.871094                            7.204100      -0.016625       1.991728                    0.999477      27.995873      80.069408       0.616359       0.416753      -1.067980       0.005456      -0.020778       0.040094       0.045486      -0.001787      -0.008349       0.003550       0.023446      -0.022216      -0.012174      -0.006279       0.018453             11.947418      11.045229       0.822814      -0.581157      12.738749      -6.619675      12.058277          -0.008975
          109              C      -1.155986       6.477735      10.369256       0.590116      23.286751 0.24945839E+03  0.51949936E+04                                 7.620903                            5.669181      -0.126437       2.014056                    0.999306      22.925527      65.701416       0.608759       0.483141      -1.007494      -0.055958      -0.029823       0.024026       0.067808      -0.027055      -0.002668       0.065184      -0.074303       0.001619      -0.059795      -0.030822       0.090617              9.068097      11.457166       2.229545      -1.013585       7.263554      -2.817450       8.483572           0.000968
          110              C       3.755222       7.440481       9.730070       0.556063      23.950647 0.26838979E+03  0.56611708E+04                                 7.723304                            5.819862      -0.172784       1.988153                    0.999305      23.172706      65.645743       0.613586       0.473250      -1.018303       0.045435      -0.019161       0.015816       0.051784      -0.005977      -0.012424       0.054662      -0.056623       0.226764      -0.067227      -0.036209       0.103436              9.255480      14.642471      -2.136597       2.444556       7.158206      -1.934402       5.965763           0.000224
          111              C       0.380935       9.852886       6.967796       0.573555      21.775731 0.25648366E+03  0.53711946E+04                                 7.310549                            5.749630      -0.187077       1.988340                    0.999356      23.110956      66.123318       0.605123       0.483338      -1.008763       0.011273       0.046982      -0.043492       0.065007       0.006268      -0.008453       0.071125      -0.049234       0.101695      -0.057942      -0.035211       0.093153              8.338278       7.064341       0.356200      -0.475237       9.247254      -4.232596       8.703240          -0.003114
          112              C       5.453052       0.988088       7.889307      -0.025140      27.912709 0.38294887E+03  0.88146652E+04                                 8.194600                            6.661419      -0.095392       1.953529                    0.998980      28.915858      85.141870       0.612374       0.434534      -1.041867       0.027691      -0.056335      -0.038203       0.073484      -0.027214       0.007627      -0.001742      -0.008197      -0.023848      -0.024876      -0.007609       0.032485              8.890546       5.684007      -2.448071       0.793044       9.283328      -0.892820      11.704303          -0.001574
          113              C       6.768952      -0.549054       8.569147       0.062771      24.527957 0.33483179E+03  0.74204715E+04                                 7.439132                            6.175917       0.295929       2.107227                    0.999343      26.645418      75.901978       0.646984       0.427177      -1.050868      -0.041834       0.016615      -0.020977       0.049661      -0.013904      -0.004121      -0.001073      -0.020662      -0.074247      -0.025603      -0.004108       0.029711              8.029747       5.408800      -2.241680      -0.126177       8.701211       0.704272       9.979228          -0.000078
          114              C       5.496848       1.094736       9.228660      -0.124813      28.146616 0.40718331E+03  0.94327328E+04                                 8.069492                            6.751621       0.330145       2.093362                    0.998707      28.685580      82.297930       0.629798       0.419815      -1.060312       0.030756      -0.028987       0.036078       0.055568      -0.051527       0.014277      -0.003777      -0.046919       0.031679      -0.063260       0.009140       0.054120              8.664122       5.585179      -2.325940      -0.846075       9.099065       1.157386      11.308121          -0.002619
          115              C       6.609048      -0.309138      11.031027      -0.089679      23.496729 0.35141185E+03  0.78513566E+04                                 7.181986                            6.251810       0.170452       2.082604                    0.998373      26.821350      75.725425       0.657282       0.417087      -1.061372      -0.075244      -0.010840      -0.026993       0.080671      -0.012462       0.025924      -0.030849      -0.023245       0.148535      -0.044281      -0.025630       0.069911              7.689069       6.759337       1.562904      -0.931439       7.345081      -1.113520       8.962790          -0.000816
          116              C       5.374625      -0.891743      11.631816      -0.206739      25.526007 0.42353534E+03  0.99477733E+04                                 7.633454                            6.867081      -0.137725       1.947605                    0.998636      29.539223      86.440355       0.624574       0.417528      -1.057579       0.042816      -0.041500      -0.068646       0.090927       0.028172       0.010783      -0.000414       0.035039      -0.087746      -0.032548      -0.016347       0.048895              8.157607       6.921007       2.499954      -1.605338       9.977909      -0.691141       7.573905          -0.000055
          117              C       6.327951       6.113230       7.430810       0.081183      24.327041 0.32015233E+03  0.70033078E+04                                 7.357460                            6.021520       0.438512       2.161077                    0.999627      25.937634      72.970742       0.659284       0.424704      -1.054312      -0.040100      -0.017997       0.025907       0.051020       0.006490       0.011982       0.006590      -0.013702      -0.072191      -0.028699       0.004727       0.023973              8.057697       7.113131       2.310079       1.023847       6.219218       0.371335      10.840743           0.000208
          118              C       4.996769       4.570003       8.040634      -0.035706      27.487880 0.38837270E+03  0.89164533E+04                                 7.955611                            6.618379       0.183449       2.040008                    0.999822      28.438156      81.977813       0.630778       0.422947      -1.055348       0.030966       0.046045       0.047998       0.073368       0.037019      -0.009373      -0.003085      -0.025375      -0.005975      -0.039074      -0.002522       0.041596              8.529789       6.650430       2.140124      -0.339424       7.737636      -0.881206      11.201300           0.001188
          119              C       4.994732       4.578660       6.689988      -0.144842      28.158251 0.41456802E+03  0.96163835E+04                                 7.950884                            6.737899       0.560219       2.159029                    0.999638      28.760171      81.711516       0.642992       0.410662      -1.069572       0.028586       0.029889      -0.035113       0.054253       0.066114      -0.008656      -0.006080      -0.055204       0.047123      -0.079654       0.013916       0.065738              8.448461       6.593940       2.058784       1.234347       7.352843       0.441979      11.398600           0.002145
          120              C       6.118139       5.988772       4.937311      -0.098041      25.536985 0.37559158E+03  0.85437003E+04                                 7.628699                            6.478538      -0.022573       2.013382                    0.997498      27.490114      78.654444       0.642549       0.419054      -1.058717      -0.079342       0.016781       0.034335       0.088066       0.014323      -0.015364      -0.033697      -0.024115       0.130512      -0.040476      -0.023497       0.063973              8.432456       8.158649      -1.666624       0.997526       6.821397      -1.464703      10.317323           0.000643
          121              C       4.906125       6.647130       4.311677      -0.200495      25.899927 0.43378045E+03  0.10262770E+05                                 7.789564                            7.020922      -0.186667       1.932238                    0.998373      29.714717      87.641193       0.607522       0.426137      -1.050833       0.041168       0.036645       0.069831       0.088961      -0.029169      -0.002809      -0.004256       0.026031      -0.079572      -0.029035      -0.016169       0.045203              8.375036       8.534468      -3.028735       1.632636       8.559022      -1.068902       8.031618           0.000073
          122              C       4.405025       7.871837       5.029913      -0.198458      24.377750 0.40270758E+03  0.93115555E+04                                 7.331655                            6.650440       0.135360       2.039698                    0.999425      28.753297      82.653763       0.643178       0.411853      -1.064456      -0.033073      -0.026429      -0.072304       0.083787      -0.034892      -0.002066       0.010941       0.001546      -0.069042      -0.030135      -0.017462       0.047597              7.738679       7.769255      -2.630647       1.000717       8.041030      -1.040583       7.405753           0.000004
          123              C       3.270417       8.582676       4.341039      -0.092025      25.374597 0.37732881E+03  0.86207679E+04                                 7.672279                            6.545849      -0.156878       1.973483                    0.996375      27.697013      80.257138       0.629560       0.425837      -1.051094       0.078062      -0.019972      -0.029410       0.085776       0.013098      -0.019827      -0.017341      -0.013115       0.144597      -0.039647      -0.018541       0.058187              8.423561       7.810952      -1.792665      -0.181063       7.549482      -1.397464       9.910248           0.000682
          124              C       3.386525       8.200530       1.879159       0.085646      24.606031 0.34307183E+03  0.76782601E+04                                 7.604830                            6.372950       0.004462       2.024034                    0.997095      26.668417      77.285773       0.616455       0.443943      -1.036895       0.026810       0.033472      -0.024033       0.049160       0.002439       0.017006      -0.005686      -0.006221      -0.041230      -0.025184       0.010822       0.014362              8.197546       6.173913       2.319351      -0.565782       7.972319       0.779883      10.446406          -0.000083
          125              C       4.453916       9.955975       2.592879      -0.147982      27.286847 0.40150850E+03  0.92264607E+04                                 7.723128                            6.604488       0.444032       2.114793                    0.999801      28.801712      81.079559       0.654261       0.407394      -1.073193      -0.025477      -0.028396       0.031389       0.049403       0.071034      -0.016191       0.003000      -0.071141       0.060258      -0.091599       0.021470       0.070129              8.048924       5.898313       2.028345      -0.790221       8.638612       1.080653       9.609846           0.002263
          126              C       4.684096       9.766575       1.253526      -0.043287      28.136842 0.39479232E+03  0.90946190E+04                                 8.056972                            6.654973       0.098304       2.004717                    0.999807      28.823147      83.036222       0.632026       0.420683      -1.057513      -0.021889      -0.055353      -0.038786       0.071045       0.039451      -0.017393      -0.000031      -0.032762      -0.023117      -0.044673      -0.003645       0.048317              8.589390       7.298402       2.575225      -2.499794       7.970787      -0.262312      10.498980           0.000795
          127              C       4.755382       3.281403       2.637825      -0.145954      34.984709 0.48302040E+03  0.11755971E+05                                 9.536464                            7.513359      -0.251923       1.881831                    0.999199      31.151435      93.627641       0.574221       0.438262      -1.041989       0.015354      -0.004476      -0.014775       0.021773       0.020390      -0.006961       0.039003       0.000683      -0.039838      -0.049615       0.008328       0.041287             10.915706      11.165507      -2.862426       2.250088      10.697809      -4.735189      10.883801          -0.002101
          128              C       5.062970       4.199331       1.621001      -0.025123      38.201336 0.45808361E+03  0.10865610E+05                                 9.892758                            7.143215       0.024116       2.012739                    0.999430      27.617613      78.666224       0.618191       0.417709      -1.067841       0.035058      -0.019038       0.021536       0.045335       0.012070      -0.009194      -0.001615      -0.016908       0.001469      -0.018101       0.001386       0.016715             12.237323      16.482642      -3.426262       2.900623       9.884782      -4.342686      10.344546           0.006650
          129              C       6.357484       4.420005       1.270917      -0.137731      34.137957 0.45351479E+03  0.10843010E+05                                 9.297092                            7.234666      -0.085719       1.940308                    0.999621      30.287325      89.620771       0.591931       0.432790      -1.047414      -0.001493      -0.001939       0.017902       0.018068       0.011896      -0.008564       0.015952      -0.077246       0.051972      -0.050866       0.009761       0.041105             10.626180      16.509543      -1.294584       1.091770       7.427540      -2.510161       7.941457           0.000616
          130              C       7.403482       3.728423       1.885935      -0.011603      39.455008 0.44870795E+03  0.10559936E+05                                10.028255                            7.021306       0.042300       2.014143                    0.999351      27.358895      76.945652       0.631692       0.412006      -1.074400      -0.038826      -0.005249       0.005598       0.039577      -0.008778       0.001741      -0.008696      -0.032543      -0.008293      -0.017122      -0.005803       0.022925             12.522736      20.050192       1.674385      -1.954740       8.527358      -3.500449       8.990659           0.008125
          131              C       7.090802       2.816154       2.906825      -0.164123      34.692723 0.49257432E+03  0.12036108E+05                                 9.433249                            7.554413      -0.159668       1.901758                    0.999571      31.525805      94.651816       0.576940       0.434471      -1.045230      -0.009677       0.004537      -0.011555       0.015740      -0.016218       0.025541       0.022205      -0.022510       0.008818      -0.044528       0.014880       0.029648             10.513396      12.090746       1.986616      -1.919677       9.611803      -4.206805       9.837639           0.000089
          132              C       5.772862       2.586202       3.268201      -0.031773      38.185554 0.46723732E+03  0.11142423E+05                                 9.872208                            7.205542      -0.014487       1.992451                    0.999520      28.002873      80.089196       0.616364       0.416703      -1.068031       0.005192       0.022135      -0.038959       0.045108       0.002152       0.008359       0.004185       0.021885      -0.027075      -0.013332      -0.005146       0.018479             11.947802      11.047894      -0.826264       0.584108      12.738956      -6.618167      12.056556          -0.008966
          133              C       3.936510       4.931208       0.923769       0.586605      23.351761 0.25025488E+03  0.52155371E+04                                 7.632930                            5.676949      -0.128895       2.012872                    0.999279      22.964088      65.828724       0.608571       0.482924      -1.007645      -0.054162       0.029046      -0.023899       0.065942       0.027278       0.005582       0.066240      -0.076052      -0.001689      -0.058666      -0.034133       0.092799              9.083393      11.476524      -2.235071       1.016562       7.275483      -2.823641       8.498173           0.000977
          134              C      -1.337284       3.968462       1.562955       0.557264      23.937631 0.26827756E+03  0.56579815E+04                                 7.719928                            5.818312      -0.170818       1.988925                    0.999209      23.163045      65.604881       0.613745       0.473196      -1.018373       0.046717       0.018244      -0.016770       0.052882       0.005269       0.009965       0.054167      -0.057373       0.229038      -0.067610      -0.035673       0.103283              9.250385      14.633004       2.134718      -2.441972       7.155421      -1.933368       5.962729           0.000227
          135              C       5.473422       1.556057       4.325229       0.576184      21.720251 0.25572333E+03  0.53514882E+04                                 7.300131                            5.742595      -0.186429       1.989256                    0.999279      23.074110      66.002199       0.605236       0.483590      -1.008596       0.010734      -0.048121       0.042955       0.065391      -0.005833       0.008195       0.070473      -0.046817       0.099745      -0.057206      -0.034566       0.091772              8.325224       7.055361      -0.356382       0.474883       9.232185      -4.223533       8.688126          -0.003124
          136              C       0.360565      10.420855       3.403718      -0.025870      27.899297 0.38257375E+03  0.88028228E+04                                 8.186173                            6.652691      -0.092269       1.954750                    0.998967      28.907911      85.069800       0.613604       0.433821      -1.042420       0.028591       0.055982       0.037835       0.073369       0.025331      -0.010286      -0.001275      -0.008255      -0.020576      -0.025099      -0.005587       0.030687              8.882338       5.679077       2.447262      -0.795943       9.274880      -0.898107      11.693058          -0.001577
          137              C       1.676469      11.957997       2.723878       0.065825      24.488981 0.33407459E+03  0.74001761E+04                                 7.434568                            6.171488       0.296507       2.107419                    0.999282      26.618451      75.829741       0.646755       0.427531      -1.050555      -0.041738      -0.017592       0.020389       0.049671       0.013862       0.001479      -0.000324      -0.021713      -0.070427      -0.023600      -0.005747       0.029347              8.025194       5.405954       2.240633       0.126184       8.695694       0.703588       9.973934          -0.000080
          138              C       0.404360      10.314207       2.064365      -0.120389      28.052903 0.40524272E+03  0.93760916E+04                                 8.050949                            6.735262       0.337189       2.096293                    0.998749      28.618486      82.040582       0.630630       0.419783      -1.060387       0.029704       0.029420      -0.038177       0.056616       0.052825      -0.014843      -0.003189      -0.046031       0.031877      -0.064470       0.009474       0.054996              8.644525       5.573119       2.321636       0.843442       9.078190       1.154548      11.282268          -0.002617
          139              C       1.516564      11.718081       0.261998      -0.091382      23.542813 0.35233125E+03  0.78768793E+04                                 7.189546                            6.258089       0.176037       2.083723                    0.998386      26.856821      75.844436       0.657263       0.416834      -1.061554      -0.076123       0.011561       0.028555       0.082121       0.013236      -0.025261      -0.031857      -0.025320       0.147748      -0.045043      -0.025290       0.070333              7.697589       6.765438      -1.565106       0.933915       7.351326      -1.116893       8.976004          -0.000818
          140              C       0.282143       9.258572      22.247259      -0.205814      25.487353 0.42269861E+03  0.99233759E+04                                 7.626504                            6.860739      -0.139229       1.947462                    0.998613      29.512844      86.347143       0.624792       0.417582      -1.057528       0.043888       0.042004       0.070070       0.092738      -0.028409      -0.011530      -0.001340       0.035446      -0.085691      -0.032986      -0.015938       0.048924              8.150104       6.913954      -2.495862       1.603555       9.965901      -0.691197       7.570458          -0.000056
          141              C       1.235449       5.295713       3.862215       0.082112      24.313238 0.31991187E+03  0.69971374E+04                                 7.355191                            6.019126       0.437904       2.160644                    0.999607      25.932120      72.964241       0.659399       0.424686      -1.054263      -0.041122       0.018468      -0.027430       0.052768      -0.008411      -0.011859       0.005581      -0.013263      -0.070165      -0.027814       0.003110       0.024704              8.055136       7.112554      -2.311332      -1.022942       6.219393       0.371285      10.833462           0.000209
          142              C      -0.095728       6.838940       3.252391      -0.035988      27.463524 0.38786156E+03  0.89016787E+04                                 7.949251                            6.612496       0.185586       2.040887                    0.999826      28.425921      81.925305       0.631285       0.422752      -1.055482       0.030214      -0.045614      -0.050029       0.074138      -0.037619       0.007832      -0.002631      -0.025620      -0.009007      -0.038902      -0.003338       0.042240              8.522986       6.646564      -2.140079       0.341709       7.733208      -0.883155      11.189187           0.001191
          143              C      -0.097765       6.830283       4.603037      -0.143787      28.170593 0.41484997E+03  0.96252985E+04                                 7.957822                            6.744662       0.555463       2.157468                    0.999627      28.763353      81.751138       0.641981       0.411207      -1.069135       0.030879      -0.031578       0.032605       0.054898      -0.065956       0.007942      -0.006754      -0.056128       0.049847      -0.080074       0.014646       0.065428              8.455789       6.599174      -2.058519      -1.233518       7.358543       0.439353      11.409649           0.002145
          144              C       1.025639       5.420171       6.355714      -0.097859      25.532172 0.37550408E+03  0.85399765E+04                                 7.623441                            6.474454      -0.010575       2.017045                    0.997548      27.477544      78.573349       0.643341       0.418623      -1.059142      -0.081624      -0.016145      -0.034420       0.090044      -0.013064       0.015620      -0.034240      -0.023383       0.132855      -0.039676      -0.025039       0.064715              8.426517       8.152506       1.665043      -0.997350       6.816632      -1.463610      10.310413           0.000643
          145              C      -0.186377       4.761813       6.981348      -0.199846      25.864642 0.43298859E+03  0.10238533E+05                                 7.779728                            7.012237      -0.185228       1.933080                    0.998434      29.688803      87.518224       0.608243       0.425861      -1.051088       0.039338      -0.037292      -0.068937       0.087695       0.027705       0.002309      -0.003408       0.023288      -0.076649      -0.027249      -0.015579       0.042828              8.363969       8.522066       3.021604      -1.628312       8.545797      -1.067425       8.024044           0.000073
          146              C      -0.687481       3.537106       6.263112      -0.200747      24.430047 0.40383776E+03  0.93444395E+04                                 7.343954                            6.661512       0.133731       2.038731                    0.999397      28.791144      82.798463       0.642377       0.412069      -1.064293      -0.034099       0.027839       0.071667       0.084107       0.035049       0.004081       0.011134       0.000138      -0.067718      -0.028937      -0.019045       0.047982              7.752153       7.780030       2.638806      -1.003332       8.055046      -1.044300       7.421382           0.000004
          147              C       8.362909       2.826267       6.951986      -0.091821      25.379422 0.37738440E+03  0.86211032E+04                                 7.669725                            6.543637      -0.148377       1.976134                    0.996403      27.687025      80.185786       0.630146       0.425486      -1.051463       0.079140       0.019946       0.030284       0.087053      -0.012636       0.018958      -0.017204      -0.014392       0.144181      -0.039458      -0.018106       0.057564              8.421069       7.806379       1.792393       0.181308       7.546373      -1.399917       9.910455           0.000682
          148              C      -1.705981       3.208413       9.413866       0.087856      24.529336 0.34163391E+03  0.76384692E+04                                 7.591996                            6.362077       0.003377       2.024454                    0.997130      26.615616      77.108058       0.616585       0.444292      -1.036636       0.027792      -0.034013       0.023962       0.050035      -0.002957      -0.018197      -0.006172      -0.005668      -0.040149      -0.026192       0.010687       0.015506              8.183639       6.164682      -2.316247       0.563714       7.960115       0.779396      10.426121          -0.000083
          149              C      -0.638596       1.452968       8.700146      -0.146873      27.307642 0.40183691E+03  0.92364789E+04                                 7.728577                            6.608466       0.422415       2.108858                    0.999830      28.817100      81.150492       0.653833       0.407552      -1.073021      -0.025533       0.028236      -0.032288       0.049917      -0.071399       0.015629       0.003127      -0.072561       0.057817      -0.091743       0.020689       0.071054              8.055056       5.901874      -2.029562       0.791573       8.644464       1.081326       9.618830           0.002265
          150              C      -0.408414       1.642368      10.039499      -0.041141      28.073852 0.39354178E+03  0.90580735E+04                                 8.041849                            6.640656       0.110592       2.008481                    0.999795      28.781598      82.864709       0.633284       0.420206      -1.057878      -0.023375       0.056924       0.038115       0.072384      -0.040424       0.015720       0.000256      -0.034514      -0.022027      -0.045043      -0.003896       0.048939              8.574389       7.286231      -2.572286       2.497994       7.955912      -0.266482      10.481025           0.000794
          151              C       5.429629       1.760346      13.930850      -0.144594      34.894495 0.48146444E+03  0.11708946E+05                                 9.523864                            7.504137      -0.250281       1.882931                    0.999177      31.100524      93.445732       0.574227       0.438600      -1.041762      -0.016594      -0.005040      -0.013178       0.021781      -0.020113       0.007180       0.038580       0.004489      -0.037616      -0.049581       0.009834       0.039748             10.900727      11.152660       2.856790      -2.245418      10.681524      -4.727160      10.867996           0.000047
          152              C       5.122043       2.678274      12.914026      -0.025173      38.266630 0.45903169E+03  0.10893711E+05                                 9.903578                            7.150379       0.028439       2.013398                    0.999443      27.644103      78.761565       0.617911       0.417683      -1.067859      -0.034517      -0.018220       0.022727       0.045165      -0.012626       0.008633      -0.001876      -0.015284      -0.000787      -0.017347       0.000293       0.017053             12.251755      16.505780       3.430669      -2.904100       9.894766      -4.347235      10.354719           0.008231
          153              C       3.827530       2.898948      12.563942      -0.136308      34.052721 0.45212046E+03  0.10801229E+05                                 9.279403                            7.221175      -0.077887       1.943115                    0.999578      30.245709      89.459281       0.592781       0.432507      -1.047598      -0.001617      -0.004053       0.019388       0.019873      -0.011077       0.005545       0.016482      -0.076261       0.048866      -0.048834       0.007402       0.041431             10.605033      16.469418       1.290451      -1.087701       7.416317      -2.508092       7.929363           0.000361
          154              C       2.781529       2.207366      13.178960      -0.014224      39.585116 0.45029094E+03  0.10607700E+05                                10.052030                            7.035277       0.033424       2.010860                    0.999283      27.413665      77.165853       0.630779       0.412193      -1.074159       0.037481      -0.006042       0.006838       0.038576       0.007198      -0.002271      -0.008743      -0.031009      -0.006011      -0.016102      -0.005453       0.021555             12.555194      20.107343      -1.681842       1.963032       8.546967      -3.509492       9.011274           0.008214
          155              C       3.094208       1.295097      14.199850      -0.165558      34.741301 0.49337842E+03  0.12061276E+05                                 9.445042                            7.563036      -0.164884       1.900139                    0.999519      31.548694      94.757674       0.576301       0.434754      -1.045007       0.008739       0.004588      -0.010890       0.014697       0.016858      -0.024940       0.022679      -0.021501       0.010655      -0.044562       0.014784       0.029779             10.528015      12.105504      -1.996091       1.928804       9.625872      -4.214216       9.852668           0.000082
          156              C       4.412146       1.065145      14.561226      -0.031462      38.172741 0.46698351E+03  0.11135081E+05                                 9.871109                            7.204098      -0.016774       1.991691                    0.999477      27.995479      80.068681       0.616347       0.416763      -1.067971      -0.005480       0.020774      -0.040102       0.045495      -0.001769      -0.008369       0.003597       0.023433      -0.022273      -0.012234      -0.006231       0.018465             11.947470      11.045106       0.822830      -0.581172      12.738932      -6.619813      12.058371           0.009533
          157              C       6.248505       3.410151      12.216794       0.590098      23.286921 0.24946113E+03  0.51950578E+04                                 7.620901                            5.669189      -0.126376       2.014077                    0.999306      22.925535      65.701186       0.608763       0.483137      -1.007497       0.055982       0.029842      -0.023985       0.067822      -0.027065      -0.002648       0.065187      -0.074320       0.001598      -0.059819      -0.030806       0.090624              9.068072      11.456974       2.229520      -1.013580       7.263613      -2.817517       8.483629           0.001329
          158              C       1.337297       2.447405      12.855980       0.556049      23.950700 0.26839133E+03  0.56611878E+04                                 7.723231                            5.819833      -0.172661       1.988193                    0.999306      23.172353      65.643754       0.613597       0.473243      -1.018311      -0.045431       0.019173      -0.015815       0.051785      -0.005963      -0.012430       0.054649      -0.056696       0.226800      -0.067269      -0.036171       0.103440              9.255339      14.642146      -2.136524       2.444473       7.158173      -1.934398       5.965698           0.000267
          159              C       4.711584       0.035000      15.618254       0.573545      21.775416 0.25647904E+03  0.53710837E+04                                 7.310502                            5.749585      -0.187109       1.988332                    0.999356      23.111047      66.123894       0.605123       0.483340      -1.008761      -0.011275      -0.046985       0.043500       0.065016       0.006249      -0.008444       0.071129      -0.049266       0.101698      -0.057924      -0.035240       0.093165              8.338241       7.064270       0.356221      -0.475246       9.247260      -4.232599       8.703193           0.002834
          160              C      -0.360533       8.899798      14.696743      -0.025147      27.913086 0.38295400E+03  0.88148280E+04                                 8.194706                            6.661482      -0.095426       1.953514                    0.998980      28.916206      85.143588       0.612368       0.434537      -1.041864      -0.027689       0.056338       0.038211       0.073490      -0.027203       0.007635      -0.001743      -0.008198      -0.023806      -0.024875      -0.007595       0.032470              8.890677       5.684068      -2.448094       0.793053       9.283405      -0.892784      11.704557           0.001255
          161              C      -1.676433      10.436940      14.016903       0.062757      24.528248 0.33483568E+03  0.74205804E+04                                 7.439162                            6.175927       0.295989       2.107239                    0.999344      26.645723      75.902994       0.646988       0.427173      -1.050870       0.041824      -0.016621       0.020979       0.049655      -0.013906      -0.004125      -0.001056      -0.020666      -0.074250      -0.025603      -0.004112       0.029715              8.029794       5.408824      -2.241683      -0.126169       8.701217       0.704305       9.979340          -0.000286
          162              C      -0.404329       8.793150      13.357390      -0.124843      28.147750 0.40720196E+03  0.94332666E+04                                 8.069636                            6.751713       0.330267       2.093380                    0.998708      28.686504      82.300847       0.629803       0.419807      -1.060318      -0.030769       0.028988      -0.036076       0.055574      -0.051546       0.014276      -0.003766      -0.046928       0.031713      -0.063285       0.009157       0.054128              8.664300       5.585275      -2.325982      -0.846112       9.099198       1.157481      11.308425           0.002340
          163              C      -1.516529      10.197024      11.555023      -0.089672      23.496747 0.35141158E+03  0.78513568E+04                                 7.182015                            6.251824       0.170395       2.082586                    0.998373      26.821415      75.725877       0.657278       0.417089      -1.061369       0.075242       0.010832       0.027001       0.080670      -0.012455       0.025908      -0.030844      -0.023232       0.148468      -0.044257      -0.025626       0.069883              7.689111       6.759372       1.562907      -0.931450       7.345090      -1.113536       8.962870           0.000690
          164              C      -0.282106      10.779629      10.954234      -0.206744      25.526261 0.42353986E+03  0.99479043E+04                                 7.633482                            6.867096      -0.137682       1.947611                    0.998636      29.539491      86.441204       0.624576       0.417526      -1.057581      -0.042817       0.041492       0.068657       0.090932       0.028171       0.010801      -0.000407       0.035010      -0.087720      -0.032546      -0.016340       0.048886              8.157642       6.921034       2.499960      -1.605360       9.977918      -0.691163       7.573975           0.000025
          165              C      -1.235432       3.774656      15.155240       0.081196      24.326577 0.32014647E+03  0.70031427E+04                                 7.357379                            6.021482       0.438507       2.161084                    0.999626      25.937213      72.969194       0.659284       0.424707      -1.054311       0.040088       0.018012      -0.025904       0.051014       0.006485       0.011971       0.006571      -0.013706      -0.072213      -0.028696       0.004732       0.023964              8.057579       7.113048       2.310034       1.023824       6.219158       0.371295      10.840530           0.000206
          166              C       0.095750       5.317883      14.545416      -0.035691      27.486746 0.38835599E+03  0.89159594E+04                                 7.955398                            6.618251       0.183459       2.040028                    0.999822      28.437185      81.974075       0.630783       0.422949      -1.055348      -0.030991      -0.046024      -0.047992       0.073362       0.037028      -0.009366      -0.003075      -0.025370      -0.006028      -0.039074      -0.002533       0.041608              8.529525       6.650282       2.140041      -0.339407       7.737428      -0.881185      11.200864           0.001187
          167              C       0.097787       5.309226      15.896062      -0.144798      28.156241 0.41453400E+03  0.96153957E+04                                 7.950589                            6.737696       0.560123       2.159031                    0.999638      28.758504      81.705895       0.642991       0.410671      -1.069567      -0.028600      -0.029863       0.035118       0.054249       0.066093      -0.008663      -0.006090      -0.055203       0.047089      -0.079629       0.013900       0.065728              8.448111       6.593714       2.058691       1.234273       7.352592       0.441934      11.398027           0.002171
          168              C      -1.025620       3.899114      17.648739      -0.098036      25.536546 0.37558515E+03  0.85435108E+04                                 7.628619                            6.478495      -0.022592       2.013386                    0.997497      27.489663      78.652758       0.642550       0.419055      -1.058716       0.079340      -0.016779      -0.034333       0.088063       0.014322      -0.015365      -0.033707      -0.024112       0.130543      -0.040480      -0.023508       0.063988              8.432341       8.158582      -1.666614       0.997531       6.821340      -1.464671      10.317103           0.000642
          169              C       0.186394       3.240756      18.274373      -0.200497      25.899907 0.43378074E+03  0.10262776E+05                                 7.789559                            7.020926      -0.186684       1.932235                    0.998372      29.714662      87.640960       0.607522       0.426138      -1.050833      -0.041171      -0.036642      -0.069823       0.088955      -0.029173      -0.002805      -0.004251       0.026036      -0.079588      -0.029035      -0.016176       0.045210              8.375021       8.534470      -3.028740       1.632599       8.559034      -1.068860       8.031558           0.000071
          170              C       0.687494       2.016049      17.556137      -0.198465      24.377884 0.40271016E+03  0.93116190E+04                                 7.331648                            6.650435       0.135427       2.039716                    0.999425      28.753344      82.653597       0.643183       0.411850      -1.064459       0.033079       0.026424       0.072304       0.083788      -0.034888      -0.002073       0.010948       0.001542      -0.069052      -0.030135      -0.017462       0.047597              7.738668       7.769257      -2.630664       1.000693       8.041043      -1.040557       7.405705           0.000031
          171              C       1.822102       1.305210      18.245011      -0.092021      25.374252 0.37732345E+03  0.86206164E+04                                 7.672229                            6.545820      -0.156952       1.973469                    0.996374      27.696716      80.256191       0.629558       0.425839      -1.051092      -0.078059       0.019969       0.029412       0.085773       0.013092      -0.019824      -0.017351      -0.013099       0.144603      -0.039637      -0.018556       0.058192              8.423489       7.810912      -1.792676      -0.181067       7.549466      -1.397414       9.910088           0.000773
          172              C       1.705994       1.687356      20.706891       0.085658      24.605722 0.34306775E+03  0.76781457E+04                                 7.604788                            6.372933       0.004430       2.024030                    0.997094      26.668144      77.284857       0.616452       0.443946      -1.036894      -0.026809      -0.033475       0.024033       0.049162       0.002435       0.017000      -0.005688      -0.006223      -0.041245      -0.025182       0.010824       0.014358              8.197487       6.173869       2.319319      -0.565784       7.972287       0.779889      10.446304          -0.000098
          173              C       0.638603      -0.068089      19.993171      -0.147953      27.285741 0.40148863E+03  0.92258907E+04                                 7.722955                            6.604347       0.444020       2.114806                    0.999801      28.800807      81.076537       0.654264       0.407397      -1.073191       0.025490       0.028383      -0.031387       0.049402       0.071020      -0.016191       0.002998      -0.071133       0.060242      -0.091583       0.021464       0.070119              8.048738       5.898190       2.028302      -0.790179       8.638434       1.080666       9.609588           0.002200
          174              C       0.408423       0.121311      21.332524      -0.043296      28.136816 0.39479268E+03  0.90946156E+04                                 8.056915                            6.654939       0.098378       2.004738                    0.999807      28.823155      83.035783       0.632034       0.420679      -1.057518       0.021898       0.055345       0.038782       0.071040       0.039457      -0.017396      -0.000027      -0.032778      -0.023130      -0.044683      -0.003645       0.048328              8.589317       7.298347       2.575201      -2.499750       7.970745      -0.262287      10.498859           0.000783
          175              C       0.337137       6.606483      19.948225      -0.145960      34.985323 0.48302771E+03  0.11756204E+05                                 9.536570                            7.513404      -0.251895       1.881831                    0.999200      31.151921      93.629586       0.574220       0.438261      -1.041989      -0.015359       0.004467       0.014776       0.021776       0.020394      -0.006969       0.038985       0.000686      -0.039848      -0.049605       0.008334       0.041272             10.915867      11.165639      -2.862468       2.250101      10.698013      -4.735347      10.883948           0.000045
          176              C       0.029549       5.688555      20.965049      -0.025166      38.203663 0.45811144E+03  0.10866446E+05                                 9.893129                            7.143407       0.024121       2.012723                    0.999430      27.618699      78.670187       0.618186       0.417706      -1.067842      -0.035054       0.019057      -0.021553       0.045348       0.012076      -0.009191      -0.001613      -0.016878       0.001491      -0.018096       0.001386       0.016710             12.237872      16.483443      -3.426472       2.900790       9.885214      -4.342945      10.344960           0.008230
          177              C      -1.264965       5.467881      21.315133      -0.137768      34.140069 0.45354491E+03  0.10843926E+05                                 9.297446                            7.234880      -0.085761       1.940272                    0.999621      30.288827      89.626462       0.591924       0.432786      -1.047415       0.001491       0.001931      -0.017917       0.018082       0.011896      -0.008563       0.015923      -0.077233       0.051947      -0.050854       0.009780       0.041075             10.626644      16.510339      -1.294647       1.091814       7.427837      -2.510307       7.941756           0.000361
          178              C      -2.310963       6.159463      20.700115      -0.011616      39.456173 0.44871865E+03  0.10560260E+05                                10.028461                            7.021388       0.042236       2.014116                    0.999351      27.359335      76.947390       0.631688       0.412006      -1.074399       0.038834       0.005242      -0.005612       0.039586      -0.008770       0.001748      -0.008701      -0.032525      -0.008344      -0.017101      -0.005823       0.022924             12.523075      20.050803       1.674462      -1.954820       8.527573      -3.500573       8.990851           0.008224
          179              C      -1.998283       7.071732      19.679225      -0.164126      34.692979 0.49257560E+03  0.12036167E+05                                 9.433354                            7.554457      -0.159746       1.901733                    0.999571      31.525938      94.652812       0.576934       0.434475      -1.045225       0.009692      -0.004527       0.011557       0.015748      -0.016217       0.025542       0.022191      -0.022508       0.008825      -0.044521       0.014885       0.029636             10.513560      12.090885       1.986681      -1.919729       9.611997      -4.206951       9.837797           0.000083
          180              C      -0.680343       7.301684      19.317849      -0.031796      38.186555 0.46724621E+03  0.11142711E+05                                 9.872452                            7.205652      -0.014564       1.992421                    0.999520      28.003266      80.091138       0.616352       0.416708      -1.068025      -0.005216      -0.022127       0.038975       0.045120       0.002141       0.008378       0.004211       0.021876      -0.027124      -0.013371      -0.005120       0.018491             11.948189      11.048132      -0.826265       0.584100      12.739465      -6.618537      12.056970           0.009527
          181              C       1.156009       4.956678      21.662281       0.586603      23.352072 0.25025751E+03  0.52156071E+04                                 7.632979                            5.676961      -0.128895       2.012864                    0.999280      22.964366      65.829680       0.608573       0.482921      -1.007647       0.054169      -0.029055       0.023899       0.065952       0.027287       0.005569       0.066244      -0.076071      -0.001665      -0.058684      -0.034125       0.092809              9.083486      11.476717      -2.235135       1.016617       7.275533      -2.823669       8.498208           0.001342
          182              C       6.429803       5.919424      21.023095       0.557269      23.937653 0.26827669E+03  0.56579690E+04                                 7.719976                            5.818328      -0.170889       1.988901                    0.999209      23.163169      65.605665       0.613739       0.473200      -1.018369      -0.046721      -0.018253       0.016766       0.052887       0.005265       0.009965       0.054161      -0.057382       0.229046      -0.067616      -0.035665       0.103281              9.250482      14.633238       2.134754      -2.442011       7.155449      -1.933372       5.962759           0.000269
          183              C      -0.380903       8.331829      18.260821       0.576173      21.720065 0.25571943E+03  0.53513966E+04                                 7.300102                            5.742547      -0.186435       1.989253                    0.999279      23.074311      66.003137       0.605238       0.483589      -1.008595      -0.010737       0.048126      -0.042961       0.065400      -0.005818       0.008190       0.070482      -0.046831       0.099743      -0.057199      -0.034584       0.091783              8.325224       7.055319      -0.356374       0.474869       9.232223      -4.223582       8.688130           0.002843
          184              C       4.731954      -0.532969      19.182332      -0.025874      27.899798 0.38258043E+03  0.88030365E+04                                 8.186328                            6.652786      -0.092344       1.954722                    0.998967      28.908331      85.072006       0.613593       0.433826      -1.042414      -0.028581      -0.055987      -0.037841       0.073372       0.025317      -0.010293      -0.001276      -0.008264      -0.020540      -0.025095      -0.005575       0.030670              8.882529       5.679157       2.447311      -0.795948       9.275062      -0.898066      11.693368           0.001256
          185              C       3.416050      -2.070111      19.862172       0.065817      24.489015 0.33407370E+03  0.74001534E+04                                 7.434562                            6.171461       0.296572       2.107438                    0.999282      26.618515      75.829975       0.646759       0.427528      -1.050556       0.041745       0.017582      -0.020389       0.049674       0.013862       0.001485      -0.000308      -0.021718      -0.070429      -0.023601      -0.005749       0.029349              8.025206       5.405953       2.240651       0.126184       8.695690       0.703627       9.973974          -0.000286
          186              C       4.688159      -0.426321      20.521685      -0.120431      28.054620 0.40527121E+03  0.93769145E+04                                 8.051201                            6.735432       0.337295       2.096300                    0.998750      28.619888      82.045291       0.630631       0.419775      -1.060392      -0.029706      -0.029426       0.038169       0.056615       0.052850      -0.014842      -0.003181      -0.046061       0.031902      -0.064503       0.009487       0.055016              8.644823       5.573269       2.321723       0.843485       9.078493       1.154645      11.282708           0.002335
          187              C       3.575955      -1.830195      22.324052      -0.091378      23.543007 0.35233315E+03  0.78769386E+04                                 7.189584                            6.258097       0.176021       2.083711                    0.998386      26.857085      75.845461       0.657264       0.416833      -1.061554       0.076125      -0.011561      -0.028564       0.082125       0.013234      -0.025249      -0.031844      -0.025327       0.147680      -0.045031      -0.025272       0.070303              7.697645       6.765459      -1.565113       0.933912       7.351368      -1.116892       8.976109           0.000689
          188              C       4.810376       0.629314       0.338791      -0.205819      25.487690 0.42270451E+03  0.99235505E+04                                 7.626534                            6.860751      -0.139165       1.947469                    0.998614      29.513313      86.348708       0.624796       0.417578      -1.057530      -0.043891      -0.042004      -0.070086       0.092751      -0.028398      -0.011546      -0.001343       0.035426      -0.085666      -0.032988      -0.015921       0.048909              8.150143       6.913981      -2.495862       1.603575       9.965909      -0.691247       7.570540           0.000024
          189              C       3.857070       4.592173      18.723835       0.082114      24.313062 0.31990932E+03  0.69970649E+04                                 7.355153                            6.019102       0.437920       2.160652                    0.999607      25.931957      72.963606       0.659401       0.424686      -1.054263       0.041131      -0.018460       0.027432       0.052773      -0.008413      -0.011859       0.005582      -0.013267      -0.070160      -0.027813       0.003106       0.024706              8.055088       7.112518      -2.311321      -1.022942       6.219366       0.371296      10.833379           0.000206
          190              C       5.188247       3.048946      19.333659      -0.035993      27.463648 0.38786382E+03  0.89017454E+04                                 7.949274                            6.612515       0.185579       2.040882                    0.999826      28.426047      81.925790       0.631284       0.422752      -1.055482      -0.030212       0.045612       0.050027       0.074135      -0.037620       0.007835      -0.002627      -0.025638      -0.009012      -0.038905      -0.003338       0.042243              8.523005       6.646569      -2.140088       0.341708       7.733262      -0.883133      11.189185           0.001188
          191              C       5.190284       3.057603      17.983013      -0.143789      28.170627 0.41485073E+03  0.96253251E+04                                 7.957843                            6.744680       0.555437       2.157460                    0.999626      28.763392      81.751416       0.641978       0.411208      -1.069134      -0.030885       0.031572      -0.032603       0.054896      -0.065955       0.007946      -0.006752      -0.056148       0.049840      -0.080076       0.014644       0.065432              8.455806       6.599169      -2.058527      -1.233514       7.358596       0.439364      11.409653           0.002170
          192              C       4.066880       4.467715      16.230336      -0.097860      25.532295 0.37550583E+03  0.85400216E+04                                 7.623443                            6.474452      -0.010527       2.017056                    0.997549      27.477640      78.573509       0.643344       0.418621      -1.059144       0.081627       0.016148       0.034423       0.090048      -0.013070       0.015618      -0.034235      -0.023407       0.132844      -0.039686      -0.025025       0.064711              8.426515       8.152485       1.665053      -0.997363       6.816657      -1.463621      10.310402           0.000642
          193              C       5.278896       5.126073      15.604702      -0.199850      25.864929 0.43299449E+03  0.10238711E+05                                 7.779783                            7.012281      -0.185210       1.933079                    0.998435      29.689124      87.519438       0.608241       0.425861      -1.051088      -0.039338       0.037297       0.068939       0.087699       0.027699       0.002306      -0.003417       0.023288      -0.076664      -0.027256      -0.015568       0.042825              8.364031       8.522094       3.021637      -1.628325       8.545891      -1.067461       8.024109           0.000071
          194              C       5.780000       6.350780      16.322938      -0.200744      24.430003 0.40383666E+03  0.93444091E+04                                 7.343951                            6.661506       0.133729       2.038732                    0.999397      28.791088      82.798322       0.642376       0.412069      -1.064293       0.034097      -0.027830      -0.071666       0.084102       0.035053       0.004087       0.011142       0.000124      -0.067707      -0.028939      -0.019049       0.047988              7.752152       7.780009       2.638813      -1.003325       8.055061      -1.044308       7.421387           0.000031
          195              C      -3.270390       7.061619      15.634064      -0.091822      25.379520 0.37738553E+03  0.86211374E+04                                 7.669748                            6.543645      -0.148364       1.976137                    0.996404      27.687093      80.186086       0.630146       0.425486      -1.051463      -0.079138      -0.019941      -0.030283       0.087049      -0.012635       0.018951      -0.017208      -0.014374       0.144155      -0.039445      -0.018110       0.057555              8.421108       7.806401       1.792408       0.181347       7.546399      -1.399929       9.910523           0.000774
          196              C       6.798500       6.679473      13.172184       0.087831      24.529965 0.34164231E+03  0.76386834E+04                                 7.591991                            6.362042       0.003631       2.024520                    0.997131      26.616089      77.108887       0.616604       0.444276      -1.036648      -0.027780       0.034017      -0.023962       0.050031      -0.002975      -0.018204      -0.006159      -0.005679      -0.040142      -0.026198       0.010696       0.015501              8.183655       6.164686      -2.316264       0.563741       7.960129       0.779402      10.426150          -0.000098
          197              C       5.731115       8.434918      13.885904      -0.146886      27.308750 0.40185503E+03  0.92370233E+04                                 7.728824                            6.608632       0.422348       2.108825                    0.999830      28.817973      81.154188       0.653820       0.407554      -1.073017       0.025545      -0.028237       0.032286       0.049923      -0.071403       0.015629       0.003137      -0.072564       0.057824      -0.091750       0.020694       0.071055              8.055338       5.902037      -2.029623       0.791614       8.644732       1.081426       9.619245           0.002202
          198              C       5.500933       8.245518      12.546551      -0.041150      28.074931 0.39355716E+03  0.90585423E+04                                 8.042098                            6.640808       0.110477       2.008433                    0.999795      28.782479      82.868550       0.633272       0.420209      -1.057873       0.023376      -0.056927      -0.038121       0.072390      -0.040421       0.015733       0.000262      -0.034502      -0.021968      -0.045053      -0.003873       0.048926              8.574685       7.286445      -2.572370       2.498129       7.956130      -0.266469      10.481480           0.000780
          199              N       6.225073      -0.032383       7.474853      -0.276141      40.640949 0.58394654E+03  0.14608885E+05                                10.085754                            7.921158      -0.206741       1.930779                    0.999131      29.901854      85.377117       0.607612       0.402936      -1.085522      -0.057257       0.044201       0.110160       0.131785      -0.032681       0.031999      -0.032279      -0.053649      -0.094947      -0.055641      -0.019958       0.075599             11.735468       6.021921      -1.833929       0.191204      11.484095       2.386143      17.700389          -0.058489
          200              N       6.342202       0.101686       9.655085       0.087209      25.550466 0.33358137E+03  0.71893569E+04                                 7.212668                            5.829482       0.137997       2.142571                    0.998863      22.522766      57.935203       0.743924       0.382023      -1.110167      -0.032365       0.001589       0.032741       0.046065      -0.056970       0.007774      -0.012330      -0.046946       0.215993      -0.097616       0.021420       0.076196              8.023073       4.517078      -1.036445      -0.167260       6.637578      -1.265816      12.914562          -0.001427
          201              N       5.832959       5.540017       8.512908      -0.254001      39.807989 0.57938801E+03  0.14442409E+05                                 9.912220                            7.892753      -0.279732       1.918876                    0.998729      29.246496      82.902720       0.609421       0.403198      -1.087153      -0.053089      -0.034078      -0.108084       0.125147       0.042180      -0.026298      -0.027363      -0.010640      -0.148369      -0.060750      -0.017731       0.078482             11.436276       8.463180       1.887934       1.085138       8.282749       1.982042      17.562899           0.047377
          202              N       5.852310       5.565610       6.318447       0.072546      26.540227 0.32989755E+03  0.70841558E+04                                 7.364775                            5.769805       0.257500       2.178230                    0.999093      22.534400      57.697490       0.753742       0.378420      -1.113757      -0.032709       0.000562      -0.033210       0.046617       0.058352      -0.006134      -0.020030      -0.032462       0.216899      -0.097032       0.017432       0.079601              8.452241       5.341774       1.070574       0.556648       5.758595      -1.749083      14.256353           0.001290
          203              N       3.640133       8.949873       2.962612       0.076774      26.033311 0.33820904E+03  0.73263102E+04                                 7.326664                            5.883643       0.071956       2.116649                    0.998831      22.798785      59.112197       0.736660       0.383830      -1.107031       0.030654       0.001340       0.032959       0.045030       0.052715      -0.023175      -0.005910      -0.050926       0.217990      -0.096506       0.017041       0.079465              8.229745       5.056536       1.245066      -1.552227       6.643525      -1.190978      12.989173           0.001370
          204              N       4.015958       8.667109       0.816937      -0.262657      37.653017 0.56121754E+03  0.13873536E+05                                 9.481244                            7.716378      -0.085521       1.975601                    0.999335      29.256433      82.490535       0.622763       0.397857      -1.091172       0.021072       0.062672       0.107576       0.126271       0.032259      -0.014308      -0.029702       0.012080      -0.154964      -0.062466      -0.003961       0.066427             10.670753       7.476846       1.838441      -1.628442       8.989898       2.466523      15.545515           0.049807
          205              N       1.132590      11.441326       3.818172      -0.276874      40.700226 0.58491186E+03  0.14639407E+05                                10.096105                            7.928333      -0.207785       1.929939                    0.999113      29.926303      85.471779       0.607251       0.403000      -1.085455      -0.057027      -0.045262      -0.110448       0.132286       0.032501      -0.033540      -0.032454      -0.053907      -0.097213      -0.057526      -0.018846       0.076372             11.748440       6.027327       1.836084      -0.191994      11.497818       2.387516      17.720176          -0.058497
          206              N       1.249716      11.307257       1.637940       0.083427      25.629886 0.33478563E+03  0.72219205E+04                                 7.226802                            5.839240       0.141982       2.143260                    0.998865      22.567095      58.078595       0.743435       0.381924      -1.110222      -0.032747      -0.000287      -0.034387       0.047486       0.055560      -0.009631      -0.011827      -0.047173       0.216968      -0.096534       0.019813       0.076722              8.040026       4.524534       1.038237       0.167762       6.650506      -1.269819      12.945037          -0.001427
          207              N       0.740459       5.868926       2.780117      -0.255613      39.873921 0.58054053E+03  0.14480543E+05                                 9.928563                            7.904889      -0.285632       1.916645                    0.998667      29.280353      83.067137       0.608364       0.403636      -1.086692      -0.053040       0.034118       0.108296       0.125321      -0.041876       0.025886      -0.027084      -0.010729      -0.151168      -0.061327      -0.016977       0.078304             11.455740       8.476945      -1.891225      -1.086741       8.296046       1.985949      17.594230           0.047309
          208              N       0.759811       5.843333       4.974578       0.071319      26.542256 0.32993281E+03  0.70844875E+04                                 7.362406                            5.768051       0.262560       2.180006                    0.999150      22.534321      57.679201       0.754326       0.378150      -1.114053      -0.031393      -0.000621       0.032718       0.045347      -0.058138       0.003881      -0.018502      -0.032707       0.215339      -0.096677       0.019026       0.077651              8.449593       5.340289      -1.069727      -0.557424       5.756679      -1.747492      14.251810           0.001289
          209              N       8.732624       2.459070       8.330413       0.074467      26.103921 0.33929003E+03  0.73564693E+04                                 7.342105                            5.894728       0.069841       2.115558                    0.998844      22.840223      59.269870       0.735563       0.384050      -1.106740       0.029733      -0.001419      -0.033248       0.044627      -0.053405       0.020834      -0.005250      -0.051149       0.217178      -0.096726       0.018674       0.078052              8.248120       5.065937      -1.247211       1.555316       6.657222      -1.194728      13.021202           0.001371
          210              N      -1.076548       2.741834      10.476088      -0.265772      37.777182 0.56344633E+03  0.13943119E+05                                 9.503008                            7.732618      -0.094924       1.972074                    0.999319      29.314433      82.710174       0.621966       0.397953      -1.091054       0.020011      -0.061186      -0.107151       0.125002      -0.030966       0.014815      -0.029823       0.012630      -0.151720      -0.061734      -0.003304       0.065038             10.696767       7.493041      -1.842361       1.631902       9.009903       2.476126      15.587359           0.049835
          211              N      -1.132554       9.920269      15.111197      -0.276142      40.641501 0.58395045E+03  0.14609088E+05                                10.086076                            7.921344      -0.206896       1.930729                    0.999130      29.902058      85.379531       0.607583       0.402952      -1.085505       0.057256      -0.044195      -0.110130       0.131758      -0.032667       0.032007      -0.032280      -0.053653      -0.094965      -0.055653      -0.019942       0.075595             11.735923       6.022077      -1.833957       0.191220      11.484433       2.386358      17.701260           0.052746
          212              N      -1.249683       9.786200      12.930965       0.087201      25.550863 0.33358647E+03  0.71895015E+04                                 7.212766                            5.829538       0.137977       2.142562                    0.998863      22.522992      57.936111       0.743917       0.382024      -1.110164       0.032357      -0.001598      -0.032735       0.046056      -0.056969       0.007777      -0.012333      -0.046944       0.216032      -0.097621       0.021411       0.076210              8.023205       4.517133      -1.036455      -0.167255       6.637640      -1.265822      12.914842           0.001219
          213              N      -0.740440       4.347869      14.073142      -0.254003      39.807884 0.57939231E+03  0.14442486E+05                                 9.912053                            7.892688      -0.279696       1.918890                    0.998728      29.246400      82.901283       0.609437       0.403189      -1.087164       0.053071       0.034110       0.108104       0.125166       0.042185      -0.026296      -0.027370      -0.010650      -0.148338      -0.060743      -0.017742       0.078485             11.435998       8.463063       1.887877       1.085084       8.282605       1.981878      17.562327           0.047384
          214              N      -0.759791       4.322276      16.267603       0.072558      26.539247 0.32988536E+03  0.70838138E+04                                 7.364553                            5.769676       0.257573       2.178265                    0.999093      22.533862      57.695391       0.753756       0.378417      -1.113761       0.032698      -0.000555       0.033219       0.046615       0.058349      -0.006128      -0.020025      -0.032464       0.216864      -0.097024       0.017438       0.079586              8.451934       5.341632       1.070536       0.556641       5.758445      -1.749013      14.255725           0.001289
          215              N       1.452386       0.938013      19.623438       0.076784      26.032753 0.33820175E+03  0.73261052E+04                                 7.326545                            5.883573       0.071965       2.116659                    0.998831      22.798448      59.110940       0.736667       0.383829      -1.107033      -0.030641      -0.001349      -0.032960       0.045023       0.052712      -0.023174      -0.005908      -0.050928       0.217976      -0.096501       0.017041       0.079460              8.229581       5.056465       1.245043      -1.552191       6.643430      -1.190922      12.988847           0.001353
          216              N       1.076561       1.220777      21.769113      -0.262659      37.652970 0.56121860E+03  0.13873556E+05                                 9.481201                            7.716362      -0.085455       1.975620                    0.999335      29.256444      82.490300       0.622768       0.397855      -1.091175      -0.021067      -0.062669      -0.107576       0.126269       0.032259      -0.014310      -0.029695       0.012067      -0.154951      -0.062458      -0.003966       0.066424             10.670682       7.476798       1.838431      -1.628408       8.989903       2.466527      15.545346           0.049769
          217              N       3.959929      -1.553440      18.767878      -0.276875      40.700796 0.58491526E+03  0.14639589E+05                                10.096418                            7.928505      -0.207920       1.929895                    0.999113      29.926492      85.474058       0.607224       0.403015      -1.085439       0.057038       0.045243       0.110420       0.132260       0.032489      -0.033547      -0.032459      -0.053919      -0.097233      -0.057539      -0.018834       0.076374             11.748886       6.027473       1.836133      -0.191987      11.498201       2.387764      17.720984           0.052751
          218              N       3.842803      -1.419371      20.948110       0.083411      25.630651 0.33479567E+03  0.72222003E+04                                 7.226969                            5.839337       0.141976       2.143250                    0.998865      22.567529      58.080205       0.743426       0.381925      -1.110220       0.032753       0.000283       0.034379       0.047484       0.055565      -0.009636      -0.011833      -0.047177       0.217011      -0.096547       0.019808       0.076739              8.040241       4.524617       1.038266       0.167753       6.650634      -1.269839      12.945473           0.001217
          219              N       4.352060       4.018960      19.805933      -0.255625      39.874103 0.58054388E+03  0.14480648E+05                                 9.928587                            7.904908      -0.285607       1.916652                    0.998667      29.280458      83.067502       0.608364       0.403636      -1.086692       0.053048      -0.034109      -0.108302       0.125327      -0.041877       0.025887      -0.027082      -0.010735      -0.151182      -0.061331      -0.016975       0.078306             11.455759       8.476973      -1.891238      -1.086751       8.296091       1.986018      17.594212           0.047326
          220              N       4.332708       4.044553      17.611472       0.071315      26.542363 0.32993422E+03  0.70845250E+04                                 7.362420                            5.768061       0.262552       2.180002                    0.999150      22.534376      57.679363       0.754326       0.378150      -1.114053       0.031397       0.000624      -0.032718       0.045350      -0.058139       0.003882      -0.018501      -0.032718       0.215343      -0.096681       0.019028       0.077653              8.449601       5.340288      -1.069728      -0.557429       5.756699      -1.747499      14.251815           0.001288
          221              N      -3.640105       7.428816      14.255637       0.074467      26.104349 0.33929510E+03  0.73566175E+04                                 7.342222                            5.894795       0.069779       2.115534                    0.998844      22.840473      59.270958       0.735554       0.384053      -1.106737      -0.029729       0.001426       0.033241       0.044619      -0.053401       0.020836      -0.005251      -0.051149       0.217207      -0.096727       0.018666       0.078061              8.248279       5.066020      -1.247238       1.555381       6.657327      -1.194750      13.021492           0.001355
          222              N       6.169067       7.146052      12.109962      -0.265784      37.777637 0.56344936E+03  0.13943251E+05                                 9.503180                            7.732696      -0.094866       1.972086                    0.999319      29.314659      82.711724       0.621955       0.397959      -1.091047      -0.020009       0.061187       0.107127       0.124981      -0.030960       0.014817      -0.029823       0.012655      -0.151714      -0.061733      -0.003300       0.065033             10.697028       7.493159      -1.842384       1.631972       9.010060       2.476260      15.587863           0.049807
          223              O      -2.303835       6.650764       9.866038      -0.595350      46.978560 0.68288856E+03  0.17482566E+05                                10.475758                            8.190080      -0.009376       2.016921                    0.997096      29.524376      80.913422       0.649521       0.368347      -1.128148       0.022759      -0.013183       0.026196       0.037121      -0.007506       0.028049       0.017961       0.046010      -0.032524      -0.041319      -0.001760       0.043079             12.424281      21.544601       2.120196       1.662738       7.101175       0.374738       8.627068           0.057143
          224              O      -0.887103       5.779556      11.351975      -0.598306      42.644515 0.67081353E+03  0.17042559E+05                                 9.712320                            8.105775       0.243501       2.110258                    0.995167      28.956590      78.234973       0.656379       0.367298      -1.132560      -0.003071       0.010105      -0.017905       0.020788      -0.047146       0.015999       0.012382      -0.085676       0.120932      -0.086894       0.038654       0.048239             10.822238       7.341725      -0.054556      -0.130281      11.544571      -5.175908      13.580418          -0.000852
          225              O       4.026142       6.390375      10.409233      -0.541087      36.346391 0.56446589E+03  0.13737721E+05                                 8.759760                            7.375068       0.348173       2.152722                    0.998270      27.880442      73.773920       0.696472       0.361348      -1.136971       0.004578       0.026040      -0.008777       0.027858      -0.037317       0.011834      -0.015337      -0.039970      -0.015088      -0.039986      -0.011424       0.051411              9.941872      12.393194      -3.764186       2.589220       9.369671      -2.648693       8.062751           0.082141
          226              O       4.597523       8.246184       9.346785      -0.591259      28.274670 0.47275206E+03  0.11007376E+05                                 7.186439                            6.635287       0.718938       2.250564                    0.999496      28.181861      72.952378       0.753249       0.349235      -1.146640      -0.017727      -0.012810       0.006512       0.022819       0.067405      -0.039722       0.041025      -0.018216       0.133445      -0.111093       0.044822       0.066271              7.403756       9.784152       1.157100       0.021745       6.718880      -0.671818       5.708235           0.000557
          227              O       1.361751      10.392837       6.418730      -0.579260      42.392171 0.63492365E+03  0.15986201E+05                                 9.875492                            7.926739      -0.064702       2.008492                    0.996498      29.060497      79.384119       0.655516       0.371107      -1.124295      -0.062980      -0.006683       0.007337       0.063757       0.014900      -0.008717      -0.001085      -0.050227       0.012606      -0.033079       0.005475       0.027604             11.566508       7.850582       2.079262      -2.995563      14.518749      -4.635949      12.330193          -0.075390
          228              O      -0.788303      10.161835       6.766781      -0.581844      26.741041 0.45264936E+03  0.10429205E+05                                 6.876770                            6.477370       0.762754       2.265955                    0.999523      28.002954      72.194697       0.764804       0.347590      -1.147579       0.022871       0.007678       0.011212       0.026603      -0.026541       0.016989       0.086559       0.062715       0.002563      -0.110471       0.037444       0.073027              6.808337       8.440673      -0.834267       0.706581       6.093447      -0.666193       5.890891          -0.003071
          229              O       2.788660       4.758179       1.426987      -0.592795      46.897552 0.68145481E+03  0.17435991E+05                                10.461879                            8.180196       0.003291       2.021117                    0.997219      29.497277      80.805606       0.650092       0.368232      -1.128282       0.024716       0.014340      -0.026281       0.038823       0.008392      -0.028345       0.016803       0.046484      -0.034398      -0.041048      -0.002525       0.043573             12.406183      21.510393      -2.116772      -1.662774       7.092166       0.374463       8.615989           0.057203
          230              O       4.205395       2.587273      22.527100      -0.596764      42.597464 0.66981302E+03  0.17010441E+05                                 9.704244                            8.098837       0.249772       2.112218                    0.995187      28.940968      78.172095       0.656782       0.367217      -1.132645      -0.002681      -0.010737       0.018243       0.021337       0.046728      -0.015563       0.012474      -0.087064       0.120514      -0.086870       0.038254       0.048616             10.813234       7.334357       0.054375       0.130261      11.533861      -5.172225      13.571484          -0.000847
          231              O      -1.066362       5.018568       0.883792      -0.540970      36.319402 0.56402959E+03  0.13724259E+05                                 8.754917                            7.371983       0.350832       2.153539                    0.998128      27.871875      73.740280       0.696660       0.361325      -1.137005       0.003858      -0.025269       0.009356       0.027221       0.038281      -0.012852      -0.015709      -0.036798      -0.014777      -0.040218      -0.011844       0.052062              9.935036      12.383250       3.760329      -2.585235       9.364067      -2.646249       8.057790           0.081867
          232              O      -0.494986       3.162759       1.946240      -0.592353      28.280783 0.47291982E+03  0.11012061E+05                                 7.186545                            6.635799       0.724330       2.252106                    0.999489      28.189961      72.971649       0.753347       0.349165      -1.146718      -0.016298       0.011928      -0.005112       0.020833      -0.066559       0.038620       0.042037      -0.018262       0.133566      -0.110273       0.043360       0.066912              7.403512       9.782833      -1.156150      -0.021861       6.719618      -0.671986       5.708085           0.000558
          233              O       6.454237       1.016106       4.874295      -0.580306      42.460602 0.63621333E+03  0.16027065E+05                                 9.886110                            7.934807      -0.064553       2.007797                    0.996476      29.088047      79.484462       0.655169       0.371109      -1.124275      -0.063123       0.007022      -0.007193       0.063918      -0.015770       0.008299      -0.000309      -0.048479       0.008201      -0.032070       0.004225       0.027845             11.579556       7.858152      -2.082038       2.998516      14.537626      -4.642108      12.342889          -0.075267
          234              O       4.304184       1.247108       4.526244      -0.583432      26.763296 0.45315584E+03  0.10443722E+05                                 6.880218                            6.480714       0.763109       2.265830                    0.999538      28.016889      72.238842       0.764661       0.347560      -1.147612       0.021363      -0.007553      -0.010613       0.025021       0.026652      -0.016205       0.087050       0.061226       0.000437      -0.110425       0.036705       0.073720              6.811613       8.444270       0.834064      -0.706678       6.097026      -0.666710       5.893545          -0.003072
          235              O       7.396354       3.237122      12.720012      -0.595290      46.976179 0.68285288E+03  0.17481421E+05                                10.475437                            8.189904      -0.009513       2.016897                    0.997095      29.523563      80.910601       0.649523       0.368351      -1.128145      -0.022815       0.013198      -0.026175       0.037146      -0.007505       0.028040       0.017928       0.045996      -0.032539      -0.041285      -0.001781       0.043066             12.423795      21.543544       2.120083       1.662674       7.101013       0.374702       8.626827           0.057162
          236              O       5.979622       4.108330      11.234075      -0.598260      42.642754 0.67077617E+03  0.17041384E+05                                 9.712114                            8.105590       0.243476       2.110263                    0.995167      28.955736      78.232309       0.656381       0.367302      -1.132556       0.003025      -0.010047       0.017905       0.020752      -0.047160       0.016016       0.012402      -0.085668       0.120949      -0.086911       0.038654       0.048257             10.822031       7.341476      -0.054565      -0.130279      11.544434      -5.175894      13.580184           0.000128
          237              O       1.066377       3.497511      12.176817      -0.540992      36.342803 0.56439882E+03  0.13735664E+05                                 8.759200                            7.374650       0.348035       2.152715                    0.998269      27.878855      73.768282       0.696489       0.361350      -1.136971      -0.004506      -0.026020       0.008783       0.027829      -0.037287       0.011832      -0.015348      -0.039961      -0.015146      -0.039947      -0.011449       0.051396              9.941167      12.392131      -3.763861       2.588985       9.369111      -2.648519       8.062258           0.082224
          238              O       0.494996       1.641702      13.239265      -0.591213      28.270818 0.47266815E+03  0.11004909E+05                                 7.185738                            6.634659       0.719134       2.250661                    0.999496      28.179938      72.945165       0.753293       0.349231      -1.146646       0.017748       0.012745      -0.006471       0.022788       0.067410      -0.039727       0.041020      -0.018284       0.133424      -0.111099       0.044832       0.066267              7.403005       9.783057       1.157056       0.021666       6.718261      -0.671731       5.707697           0.000573
          239              O       3.730768      -0.504951      16.167320      -0.579296      42.395062 0.63497255E+03  0.15987788E+05                                 9.876040                            7.927115      -0.064649       2.008491                    0.996499      29.061386      79.388199       0.655490       0.371113      -1.124286       0.063030       0.006640      -0.007313       0.063799       0.014891      -0.008713      -0.001084      -0.050233       0.012635      -0.033080       0.005483       0.027596             11.567222       7.850980       2.079404      -2.995743      14.519779      -4.636326      12.330908           0.067994
          240              O       5.880822      -0.273949      15.819269      -0.581898      26.744072 0.45271754E+03  0.10431186E+05                                 6.877325                            6.477891       0.762640       2.265890                    0.999523      28.004542      72.200591       0.764766       0.347593      -1.147575      -0.022906      -0.007703      -0.011201       0.026636      -0.026529       0.016989       0.086580       0.062678       0.002496      -0.110479       0.037433       0.073045              6.808881       8.441328      -0.834303       0.706614       6.093958      -0.666288       5.891356           0.003502
          241              O       2.303859       5.129707      21.159063      -0.592805      46.898036 0.68145851E+03  0.17436113E+05                                10.461957                            8.180219       0.003305       2.021120                    0.997219      29.497369      80.805968       0.650091       0.368232      -1.128282      -0.024720      -0.014336       0.026272       0.038818       0.008400      -0.028355       0.016798       0.046468      -0.034410      -0.041052      -0.002524       0.043576             12.406330      21.510783      -2.116816      -1.662770       7.092196       0.374450       8.616011           0.057225
          242              O       0.887124       7.300613       0.058950      -0.596825      42.600185 0.66986481E+03  0.17012083E+05                                 9.704614                            8.099117       0.249870       2.112227                    0.995188      28.942120      78.175938       0.656774       0.367214      -1.132648       0.002666       0.010750      -0.018270       0.021365       0.046735      -0.015567       0.012477      -0.087059       0.120481      -0.086870       0.038252       0.048617             10.813679       7.334667       0.054307       0.130351      11.534324      -5.172502      13.572046           0.000125
          243              O       6.158881       4.869318      21.702258      -0.541037      36.322309 0.56408358E+03  0.13725915E+05                                 8.755391                            7.372336       0.350794       2.153504                    0.998129      27.873089      73.744642       0.696643       0.361325      -1.137003      -0.003855       0.025282      -0.009379       0.027240       0.038277      -0.012861      -0.015701      -0.036801      -0.014791      -0.040215      -0.011845       0.052060              9.935642      12.384206       3.760630      -2.585453       9.364524      -2.646385       8.058195           0.081963
          244              O       5.587505       6.725127      20.639810      -0.592368      28.281077 0.47292540E+03  0.11012225E+05                                 7.186600                            6.635841       0.724334       2.252106                    0.999489      28.190048      72.972014       0.753344       0.349165      -1.146717       0.016309      -0.011927       0.005096       0.020837      -0.066551       0.038617       0.042032      -0.018278       0.133563      -0.110263       0.043354       0.066909              7.403578       9.782949      -1.156162      -0.021863       6.719666      -0.672000       5.708119           0.000571
          245              O      -1.361718       8.871780      17.711755      -0.580337      42.463600 0.63626178E+03  0.16028646E+05                                 9.886702                            7.935200      -0.064519       2.007792                    0.996477      29.088865      79.488489       0.655140       0.371117      -1.124264       0.063168      -0.006991       0.007175       0.063957      -0.015752       0.008293      -0.000316      -0.048487       0.008222      -0.032063       0.004228       0.027835             11.580349       7.858579      -2.082168       2.998715      14.538742      -4.642583      12.343727           0.067895
          246              O       0.788335       8.640778      18.059806      -0.583504      26.767062 0.45323940E+03  0.10446150E+05                                 6.880911                            6.481354       0.762982       2.265753                    0.999538      28.018843      72.246084       0.764614       0.347564      -1.147606      -0.021392       0.007560       0.010616       0.025049       0.026629      -0.016201       0.087069       0.061205       0.000371      -0.110431       0.036698       0.073733              6.812301       8.445115       0.834128      -0.706748       6.097656      -0.666846       5.894130           0.003506

******************************************************
Auxiliary information for the entire system
The total spin magnetic moment of the unit cell is   3.995426
The total net atomic charge of the unit cell is   -0.000002
Accuracy of reproducing the electrostatic potential in the unit cell:
  The inner radius (bohr) =    5.0000
  The outer radius (bohr) =   12.0000
  Valid grid points have density less than (e/(bohr^3)) =    0.0001
  The number of valid grid points were=        30906
  The rms potential error without charges in kcal/mol is=      7.47583
  The rms potential error with partial charges in kcal/mol is=      0.79856
  The RRMSE value at monopole order=      0.10682
  The rms potential error with partial charges and cloud penetration in kcal/mol is=      0.79974
  The RRMSE value at monopole order with cloud penetration is=      0.10698
  The rms potential error with partial charges and atomic dipoles in kcal/mol is=      0.49753
  The RRMSE value at dipole order=      0.06655
  The rms potential error with partial charges, atomic dipoles and cloud penetration in kcal/mol is=      0.50502
  The RRMSE value at dipole order with cloud penetration=      0.06755

******************************************************
The electron densities and ab initio electrostatic potential were computed in VASP using the PBE functional and
projector augmented wave method. See the main text of the journal article for a description of computational details.
The atomic charges, dipoles, and quadrupoles were computed with the DDEC6 method as described in
(a) T. A. Manz and N. Gabaldon Limas, RSC Adv. 6 (2016) 47771-47801 DOI: 10.1039/c6ra04656h
(b) N. Gabaldon Limas and T. A. Manz, RSC Adv. 8 (2018) 2678-2707 DOI: 10.1039/c7ra11829e.
For each atom in the material, the electron cloud parameters were fit to the spherically averaged atom-in-material
electron density using radial positions for which this density was between 10^-4 and 10^-2 electrons per cubic bohr.
The polarizabilities, dispersion coefficients, and quantum Drude oscillator (QDO) parameters were fit using the MCLF method.
The magnetic structure of the system was optimized in VASP from the default ferromagnetic initial guess using spin polarization.
The atomic spin moments (ASMs) were computed on this optimized magnetic structure using the DDEC6 partition as inputs
to the method of T. A. Manz and D. S. Sholl, J. Chem. Theory Comput. 7 (2011) 4146-4164 DOI: 10.1021/ct200539n.
The RMSE and RRMSE were computed using a uniform grid with Ewald summation.
