# Supplementary material for: A collection of forcefield precursors for metal–organic frameworks
Source: RSC Adv. 2019 Nov 13;9(63):36492–507. doi: 10.1039/c9ra07327b (PMC9075174; doi:10.1039/c9ra07327b)
Supplement: RA-009-C9RA07327B-s4687 [file RA-009-C9RA07327B-s4687.xyz]

   64
jmolscript: load "" {1 1 1} spacegroup "x,y,z" unitcell [{      7.797000     0.000000     0.000000 }, {     -0.683350    10.023734     0.000000 }, {     -3.619161    -4.941266    12.116951 }]
Zn     0.099471    -2.454654     9.024463     0.749080
Zn     3.395018     7.537122     3.092488     0.749079
Zn    -2.151255     2.541234     6.058475     0.712820
Zn     1.747244     2.541234     6.058475     0.711257
H     -2.201011     5.321128     7.660336     0.105718
H      1.711292     5.452255     7.714863     0.115734
H     -2.133737    -0.417926     7.580365     0.113920
H      1.774874    -0.349680     7.508875     0.103353
H      3.619069    -3.626916    10.265481     0.104632
H      2.245940    -0.233807     0.644622     0.123775
H      4.287942    -1.261950    10.242459     0.102868
H      5.234289     5.473044     0.616753     0.130953
H      5.695500    -0.238660     4.456615     0.105718
H      1.783197    -0.369787     4.402088     0.115734
H      5.628226     5.500394     4.536586     0.113920
H      1.719615     5.432148     4.608076     0.103353
H     -0.124580     8.709384     1.851470     0.104633
H      1.931899    -4.707459    11.472329     0.123776
H     -0.793453     6.344418     1.874492     0.102869
H     -1.739800    -0.390576    11.500198     0.130953
C     -1.286016     5.101339     7.528262     0.162015
C      0.816567     5.171689     7.559766     0.172162
C     -1.236051    -0.142627     7.433749     0.179339
C      0.863759    -0.106767     7.394975     0.166334
C     -1.531447    -3.581146    10.637471     0.573493
C     -2.618743    -4.285898    11.397204    -0.027877
C      3.845116    -4.158795    11.019155    -0.131306
C      1.337267    -0.136591     0.384107    -0.100965
C      4.107552    -0.721755    11.002192    -0.140493
C      6.132326     5.287153     0.367144    -0.104277
C      2.779880    -0.452003    11.365700    -0.023563
C      1.633974    -1.017964    10.570828     0.559292
C      4.780505    -0.018871     4.588689     0.162015
C      2.677922    -0.089221     4.557185     0.172162
C      4.730540     5.225095     4.683202     0.179339
C      2.630730     5.189235     4.721976     0.166334
C      5.025936     8.663614     1.479480     0.573494
C      6.113232     9.368366     0.719747    -0.027877
C     -0.350627     9.241263     1.097796    -0.131315
C      2.840572    -4.804675    11.732844    -0.100977
C     -0.613063     5.804223     1.114759    -0.140500
C     -2.637837    -0.204685    11.749807    -0.104287
C      0.714609     5.534471     0.751251    -0.023563
C      1.860515     6.100432     1.546123     0.559292
N     -0.879253     4.016135     6.903027    -0.215963
N      0.498674     4.051840     6.923626    -0.219142
N     -0.262199     5.870683     7.962049    -0.260571
N     -0.905198     0.998159     6.846077    -0.223269
N      0.474545     1.016060     6.821843    -0.217739
N     -0.165581    -0.870716     7.800893    -0.268368
N      4.373742     1.066333     5.213924    -0.215963
N      2.995815     1.030628     5.193325    -0.219142
N      3.756688    -0.788215     4.154902    -0.260571
N      4.399687     4.084309     5.270874    -0.223270
N      3.019944     4.066408     5.295108    -0.217739
N      3.660070     5.953184     4.316058    -0.268367
O     -1.826785    -2.966367     9.574815    -0.593689
O     -0.364373    -3.580171    11.062776    -0.529791
O      1.919822    -1.919635     9.704466    -0.582373
O      0.480066    -0.573856    10.752582    -0.535303
O      5.321274     8.048835     2.542136    -0.593689
O      3.858862     8.662639     1.054175    -0.529791
O      1.574667     7.002103     2.412485    -0.582373
O      3.014423     5.656324     1.364369    -0.535302

The following XYZ coordinates are in angstroms. Other properties are in atomic units.
The sperically averaged electron density of each atom fit to a function of the form exp(a - br)
eigen_1, eigen_2 and eigen_3 are the three eigenvalues of traceless quadrupole moment tensor
  atom number  atomic symbol              X              Y              Z     net charge C6 coefficient C8 coefficient C10 coefficient fluctuating dipole atomic polarizability isotropic forcefield polarizability              a              b squared Pearson coefficient          <r^3>          <r^4>         wp_QDO          m_QDO          q_QDO       dipole_x       dipole_y       dipole_z         dipole            Qxy            Qxz            Qyz     Q(x^2-y^2)  Q(3z^2 - R^2)        eigen_1        eigen_2        eigen_3 static polarizability      alpha(xx)      alpha(xy)      alpha(xz)      alpha(yy)      alpha(yz)      alpha(zz) atomic spin moment
            1             Zn       0.099471      -2.454654       9.024463       0.749080     108.043922 0.22131447E+04  0.73367271E+05                                18.442963                           15.294812       0.519995       1.987271                    0.998608      49.508024     137.480058       0.466126       0.396378      -1.147706      -0.004628       0.002915       0.079335       0.079524      -0.009193      -0.003007       0.007344       0.087672      -0.041239      -0.039805      -0.012074       0.051879             21.684096      16.313508       4.845366      -0.586057      28.301805      -0.300342      20.436975           0.000032
            2             Zn       3.395018       7.537122       3.092488       0.749079     108.043984 0.22131461E+04  0.73367329E+05                                18.442968                           15.294816       0.519997       1.987271                    0.998608      49.508041     137.480112       0.466126       0.396378      -1.147706       0.004628      -0.002915      -0.079335       0.079524      -0.009193      -0.003007       0.007344       0.087672      -0.041240      -0.039805      -0.012074       0.051879             21.684104      16.313514       4.845369      -0.586055      28.301816      -0.300340      20.436982           0.000032
            3             Zn      -2.151255       2.541234       6.058475       0.712820     106.579526 0.19088918E+04  0.60867056E+05                                18.145971                           14.189503       0.875338       2.097786                    0.996045      48.776191     132.008066       0.485647       0.395534      -1.150526      -0.000000       0.000000       0.000000       0.000000      -0.003991      -0.346356       0.007140       0.229725       0.803439      -0.250721      -0.248632       0.499352             21.501235      21.792787      -0.532959       8.469167      27.393847       0.247443      15.317071           0.000175
            4             Zn       1.747244       2.541234       6.058475       0.711257     106.609438 0.19245977E+04  0.61496660E+05                                18.160444                           14.256771       0.888085       2.099726                    0.996236      48.890033     132.475810       0.484017       0.396035      -1.150107      -0.000000       0.000000       0.000000       0.000000      -0.024345       0.346872      -0.037289       0.242790       0.804251      -0.258083      -0.246441       0.504524             21.442950      21.734543       0.123159      -8.384382      27.272120      -0.056284      15.322186           0.000173
            5              H      -2.201011       5.321128       7.660336       0.105718       1.247753 0.92116955E+01  0.93734822E+02                                 1.911521                            1.773034      -1.263904       2.274734                    0.995583       3.708224      10.589785       0.470348       1.279752      -0.708501      -0.052725       0.013997       0.013869       0.056287      -0.001383       0.000725      -0.001279       0.022161      -0.055320      -0.018548      -0.001855       0.020403              1.957024       2.603813      -0.285361      -0.149001       1.591408       0.154250       1.675851           0.000040
            6              H       1.711292       5.452255       7.714863       0.115734       1.116178 0.78967359E+01  0.77202714E+02                                 1.781305                            1.648478      -0.856740       2.485891                    0.998941       3.383302       9.424087       0.485480       1.290477      -0.708089       0.050780       0.022333       0.018364       0.058435       0.006893       0.001925       0.010325       0.015369      -0.046023      -0.020591       0.001614       0.018977              1.823924       2.408998       0.297376       0.164519       1.506469       0.122965       1.556304           0.000050
            7              H      -2.133737      -0.417926       7.580365       0.113920       1.110231 0.78583340E+01  0.76628542E+02                                 1.765716                            1.637784      -0.838318       2.493141                    0.999091       3.359980       9.305234       0.490718       1.280011      -0.710505      -0.051288      -0.022650       0.018507       0.059043       0.007466      -0.002441      -0.009050       0.016569      -0.048400      -0.020248       0.000126       0.020122              1.806431       2.387665       0.290824      -0.139585       1.496753      -0.117020       1.534875           0.000048
            8              H       1.774874      -0.349680       7.508875       0.103353       1.228750 0.90780089E+01  0.92073085E+02                                 1.898737                            1.766090      -1.199239       2.306956                    0.995969       3.672707      10.484468       0.468703       1.288446      -0.707029       0.053553      -0.016611       0.014274       0.057858      -0.004103       0.000608       0.000420       0.021405      -0.062530      -0.020864      -0.001027       0.021890              1.941383       2.572995      -0.294396       0.103651       1.586343      -0.134134       1.664812           0.000037
            9              H       3.619069      -3.626916      10.265481       0.104632       1.205889 0.90482907E+01  0.92510269E+02                                 1.913774                            1.786925      -1.507296       2.146544                    0.992607       4.076590      12.026308       0.452694       1.323358      -0.696141      -0.012181       0.026308      -0.023389       0.037249       0.003336       0.006227      -0.008084       0.014024       0.011121      -0.014555       0.003295       0.011259              1.967586       1.776790      -0.145526       0.192528       2.012705      -0.493933       2.113264           0.000032
           10              H       2.245940      -0.233807       0.644622       0.123775       1.134218 0.83221819E+01  0.83184820E+02                                 1.837737                            1.715790      -1.380015       2.227684                    0.992940       3.790193      10.994871       0.461931       1.326547      -0.696899       0.038913      -0.010026       0.009972       0.041402      -0.001362       0.005969      -0.005992       0.006286      -0.002211      -0.008635      -0.000951       0.009586              1.887078       2.545427      -0.114524       0.260163       1.524655      -0.153154       1.591153           0.000033
           11              H       4.287942      -1.261950      10.242459       0.102868       1.230032 0.93281039E+01  0.96053192E+02                                 1.935751                            1.811839      -1.524966       2.137416                    0.992020       4.100770      12.121511       0.450724       1.319706      -0.696962       0.009623      -0.026630      -0.023397       0.036731       0.000745      -0.003591       0.008104       0.013998       0.012362      -0.013191       0.003381       0.009810              1.986602       1.788154      -0.134058      -0.148570       2.028512       0.502048       2.143142           0.000034
           12              H       5.234289       5.473044       0.616753       0.130953       1.037568 0.74026165E+01  0.72456931E+02                                 1.789265                            1.661022      -1.365961       2.238738                    0.992923       3.811168      11.240683       0.447729       1.397644      -0.682183      -0.039812       0.010100       0.009251       0.042102      -0.000630      -0.002873       0.006680       0.005762      -0.011315      -0.009449       0.002425       0.007023              1.849265       2.509985      -0.181811      -0.260983       1.495022       0.163974       1.542790           0.000023
           13              H       5.695500      -0.238660       4.456615       0.105718       1.247753 0.92116903E+01  0.93734753E+02                                 1.911520                            1.773033      -1.263902       2.274735                    0.995584       3.708223      10.589780       0.470348       1.279752      -0.708501       0.052725      -0.013997      -0.013869       0.056287      -0.001383       0.000725      -0.001279       0.022161      -0.055320      -0.018548      -0.001855       0.020403              1.957023       2.603811      -0.285361      -0.149000       1.591408       0.154250       1.675850           0.000040
           14              H       1.783197      -0.369787       4.402088       0.115734       1.116177 0.78967303E+01  0.77202647E+02                                 1.781305                            1.648478      -0.856739       2.485892                    0.998941       3.383301       9.424084       0.485480       1.290477      -0.708089      -0.050780      -0.022333      -0.018364       0.058435       0.006893       0.001925       0.010325       0.015369      -0.046023      -0.020591       0.001614       0.018977              1.823923       2.408997       0.297376       0.164518       1.506469       0.122965       1.556303           0.000049
           15              H       5.628226       5.500394       4.536586       0.113920       1.110230 0.78583246E+01  0.76628428E+02                                 1.765715                            1.637783      -0.838316       2.493141                    0.999091       3.359978       9.305227       0.490718       1.280012      -0.710505       0.051288       0.022650      -0.018507       0.059043       0.007466      -0.002441      -0.009050       0.016569      -0.048400      -0.020248       0.000126       0.020122              1.806430       2.387663       0.290824      -0.139585       1.496752      -0.117020       1.534874           0.000048
           16              H       1.719615       5.432148       4.608076       0.103353       1.228751 0.90780141E+01  0.92073153E+02                                 1.898738                            1.766091      -1.199240       2.306955                    0.995969       3.672708      10.484473       0.468703       1.288447      -0.707029      -0.053553       0.016611      -0.014274       0.057858      -0.004103       0.000608       0.000420       0.021405      -0.062530      -0.020864      -0.001027       0.021890              1.941384       2.572996      -0.294396       0.103651       1.586344      -0.134134       1.664813           0.000037
           17              H      -0.124580       8.709384       1.851470       0.104633       1.205883 0.90482442E+01  0.92509682E+02                                 1.913769                            1.786921      -1.507293       2.146546                    0.992607       4.076581      12.026277       0.452695       1.323360      -0.696141       0.012181      -0.026308       0.023389       0.037249       0.003336       0.006227      -0.008084       0.014024       0.011120      -0.014555       0.003295       0.011259              1.967581       1.776786      -0.145525       0.192527       2.012699      -0.493930       2.113257           0.000032
           18              H       1.931899      -4.707459      11.472329       0.123776       1.134209 0.83221078E+01  0.83183901E+02                                 1.837728                            1.715784      -1.380008       2.227688                    0.992940       3.790180      10.994825       0.461931       1.326548      -0.696899      -0.038913       0.010026      -0.009971       0.041402      -0.001362       0.005969      -0.005992       0.006286      -0.002211      -0.008634      -0.000952       0.009586              1.887069       2.545411      -0.114522       0.260160       1.524650      -0.153153       1.591147           0.000033
           19              H      -0.793453       6.344418       1.874492       0.102869       1.230027 0.93280626E+01  0.96052682E+02                                 1.935748                            1.811837      -1.524964       2.137417                    0.992020       4.100764      12.121497       0.450723       1.319708      -0.696961      -0.009623       0.026630       0.023397       0.036731       0.000746      -0.003591       0.008104       0.013998       0.012362      -0.013191       0.003381       0.009810              1.986599       1.788151      -0.134057      -0.148569       2.028508       0.502046       2.143137           0.000034
           20              H      -1.739800      -0.390576      11.500198       0.130953       1.037563 0.74025741E+01  0.72456424E+02                                 1.789260                            1.661018      -1.365957       2.238741                    0.992924       3.811161      11.240661       0.447728       1.397646      -0.682182       0.039812      -0.010100      -0.009251       0.042102      -0.000630      -0.002873       0.006680       0.005762      -0.011315      -0.009448       0.002425       0.007023              1.849260       2.509975      -0.181810      -0.260981       1.495019       0.163974       1.542787           0.000023
           21              C      -1.286016       5.101339       7.528262       0.162015      24.164019 0.30814789E+03  0.66825276E+04                                 7.381247                            5.930226       0.171249       2.074828                    0.999816      25.481974      71.585418       0.659948       0.427971      -1.051363       0.053537      -0.002667       0.036476       0.064837      -0.014497      -0.009018      -0.046065       0.012841       0.093045      -0.054937      -0.002741       0.057678              8.094367       9.935219      -0.612851      -0.184550       8.268953       2.951438       6.078930           0.000053
           22              C       0.816567       5.171689       7.559766       0.172162      23.664826 0.29659398E+03  0.63472494E+04                                 7.201682                            5.770391       0.430052       2.168986                    0.999897      24.709766      68.127873       0.679835       0.420997      -1.059609      -0.052248      -0.003966       0.033934       0.062426       0.025998       0.013615      -0.025131       0.003172       0.095518      -0.051253       0.008728       0.042524              7.878271       9.940968       0.260500      -0.079375       7.875921       2.667421       5.817924           0.000057
           23              C      -1.236051      -0.142627       7.433749       0.179339      23.605380 0.29801579E+03  0.63969371E+04                                 7.243814                            5.826556       0.347077       2.144065                    0.999828      24.794755      68.873541       0.667971       0.427185      -1.053832       0.052784       0.003329       0.037130       0.064621       0.028009      -0.013936       0.025040       0.009406       0.105545      -0.054822       0.010030       0.044792              7.914042       9.971774       0.274757       0.176944       8.030816      -2.617420       5.739535           0.000057
           24              C       0.863759      -0.106767       7.394975       0.166334      24.278832 0.31277635E+03  0.68193663E+04                                 7.445820                            6.005232       0.048460       2.033946                    0.999668      25.699412      72.777593       0.649739       0.432371      -1.046966      -0.049374       0.005340       0.037960       0.062508      -0.017802       0.013047       0.042288       0.021472       0.085258      -0.057196       0.005299       0.051898              8.155106       9.967967      -0.585249      -0.004964       8.418385      -2.885344       6.078967           0.000046
           25              C      -1.531447      -3.581146      10.637471       0.573493      23.096474 0.26044659E+03  0.54583394E+04                                 7.549834                            5.750215      -0.133256       2.008007                    0.999154      22.875745      64.821575       0.613880       0.476081      -1.015701       0.026510       0.056449      -0.024696       0.067076      -0.040022      -0.000084       0.055342      -0.110956      -0.027981      -0.070582      -0.028515       0.099097              8.782655      11.073988       2.454154      -2.209811       6.765096      -3.109522       8.508882           0.000045
           26              C      -2.618743      -4.285898      11.397204      -0.027877      37.833575 0.45411317E+03  0.10731845E+05                                 9.775981                            7.083321      -0.026771       1.991931                    0.999290      27.687352      78.333599       0.625540       0.414325      -1.071627      -0.033391      -0.005982       0.036310       0.049690      -0.003827      -0.000707      -0.005676      -0.015639      -0.045498      -0.016306      -0.000880       0.017186             11.671940      14.881712       2.817178      -2.522338       9.469796      -5.141710      10.664312           0.000045
           27              C       3.845116      -4.158795      11.019155      -0.131306      35.842632 0.48328547E+03  0.11759781E+05                                 9.647470                            7.492989      -0.260641       1.877341                    0.999231      31.135506      93.458749       0.577794       0.435650      -1.043925      -0.006523       0.014353       0.050025       0.052451      -0.014611       0.010679      -0.011031      -0.025801      -0.024195      -0.019538      -0.009676       0.029214             10.823858      14.530546       1.812132      -1.125722       8.839972      -3.839192       9.101057           0.000073
           28              C       1.337267      -0.136591       0.384107      -0.100965      34.566650 0.45435468E+03  0.10866190E+05                                 9.396155                            7.243076      -0.128459       1.933830                    0.999152      29.961255      88.617255       0.591482       0.432994      -1.047476      -0.024189      -0.017133      -0.015171       0.033299      -0.015653       0.012436       0.009292      -0.018366      -0.102706      -0.040325       0.005003       0.035322             10.558801      12.283431       1.664630      -1.085719       9.163243      -4.877648      10.229730           0.000069
           29              C       4.107552      -0.721755      11.002192      -0.140493      36.120981 0.49001561E+03  0.11963069E+05                                 9.683040                            7.530400      -0.242303       1.879978                    0.999198      31.363689      94.253951       0.578117       0.433968      -1.045090       0.003929      -0.011765       0.045944       0.047589      -0.007214      -0.011946       0.018659      -0.025589      -0.028096      -0.023284      -0.007484       0.030768             10.867360      15.100406       0.892360       1.543517       8.297731       3.604230       9.203944           0.000072
           30              C       6.132326       5.287153       0.367144      -0.104277      35.101726 0.46446205E+03  0.11182026E+05                                 9.551352                            7.364332      -0.177622       1.919985                    0.998746      30.145496      89.795616       0.581016       0.437873      -1.043347       0.024916       0.005893      -0.012881       0.028661      -0.002321      -0.012805      -0.007809      -0.017217      -0.102956      -0.038879       0.012083       0.026796             10.738620      13.025438       1.121177       1.497656       8.704014       4.702794      10.486408           0.000073
           31              C       2.779880      -0.452003      11.365700      -0.023563      37.893361 0.45590769E+03  0.10784100E+05                                 9.788759                            7.096329      -0.007175       1.997057                    0.999337      27.693316      78.367684       0.625140       0.414211      -1.071779       0.030424       0.002579       0.038178       0.048886      -0.005506       0.000936       0.008639      -0.016187      -0.069140      -0.024870       0.002149       0.022721             11.673823      15.512455       1.861236       2.984158       8.690622       4.800330      10.818390           0.000049
           32              C       1.633974      -1.017964      10.570828       0.559292      24.129931 0.27154932E+03  0.57410116E+04                                 7.719650                            5.840697      -0.088192       2.016065                    0.999456      23.135304      65.481521       0.614971       0.471099      -1.020100      -0.036058      -0.060598      -0.014762       0.072043       0.001234      -0.034777      -0.063861      -0.086880       0.082236      -0.075288      -0.021419       0.096708              8.980797      11.576059       1.073461       2.713715       7.431990       3.229755       7.934342           0.000045
           33              C       4.780505      -0.018871       4.588689       0.162015      24.164013 0.30814782E+03  0.66825255E+04                                 7.381246                            5.930225       0.171251       2.074828                    0.999816      25.481970      71.585396       0.659949       0.427971      -1.051364      -0.053537       0.002667      -0.036476       0.064837      -0.014497      -0.009018      -0.046065       0.012841       0.093045      -0.054937      -0.002741       0.057678              8.094365       9.935217      -0.612850      -0.184550       8.268950       2.951437       6.078928           0.000053
           34              C       2.677922      -0.089221       4.557185       0.172162      23.664834 0.29659412E+03  0.63472532E+04                                 7.201684                            5.770393       0.430052       2.168986                    0.999897      24.709772      68.127898       0.679835       0.420997      -1.059609       0.052248       0.003966      -0.033934       0.062426       0.025998       0.013614      -0.025131       0.003172       0.095519      -0.051253       0.008728       0.042524              7.878273       9.940970       0.260500      -0.079376       7.875924       2.667422       5.817926           0.000057
           35              C       4.730540       5.225095       4.683202       0.179339      23.605371 0.29801568E+03  0.63969341E+04                                 7.243812                            5.826555       0.347078       2.144066                    0.999828      24.794749      68.873515       0.667971       0.427185      -1.053832      -0.052784      -0.003329      -0.037130       0.064621       0.028009      -0.013936       0.025040       0.009406       0.105545      -0.054822       0.010030       0.044792              7.914039       9.971772       0.274757       0.176944       8.030813      -2.617419       5.739533           0.000057
           36              C       2.630730       5.189235       4.721976       0.166334      24.278836 0.31277642E+03  0.68193683E+04                                 7.445821                            6.005233       0.048461       2.033946                    0.999668      25.699416      72.777611       0.649739       0.432371      -1.046966       0.049374      -0.005341      -0.037960       0.062508      -0.017802       0.013047       0.042288       0.021472       0.085258      -0.057196       0.005299       0.051898              8.155108       9.967969      -0.585249      -0.004964       8.418386      -2.885344       6.078968           0.000047
           37              C       5.025936       8.663614       1.479480       0.573494      23.096456 0.26044629E+03  0.54583312E+04                                 7.549831                            5.750212      -0.133255       2.008008                    0.999154      22.875725      64.821498       0.613880       0.476081      -1.015701      -0.026510      -0.056449       0.024696       0.067076      -0.040023      -0.000084       0.055342      -0.110956      -0.027981      -0.070582      -0.028515       0.099097              8.782652      11.073984       2.454153      -2.209811       6.765093      -3.109521       8.508878           0.000045
           38              C       6.113232       9.368366       0.719747      -0.027877      37.833480 0.45411177E+03  0.10731804E+05                                 9.775963                            7.083308      -0.026769       1.991932                    0.999290      27.687318      78.333475       0.625540       0.414325      -1.071627       0.033391       0.005983      -0.036309       0.049690      -0.003827      -0.000707      -0.005676      -0.015639      -0.045498      -0.016306      -0.000880       0.017186             11.671918      14.881683       2.817169      -2.522330       9.469779      -5.141700      10.664293           0.000045
           39              C      -0.350627       9.241263       1.097796      -0.131315      35.842896 0.48329000E+03  0.11759921E+05                                 9.647527                            7.493032      -0.260651       1.877336                    0.999231      31.135644      93.459338       0.577791       0.435651      -1.043924       0.006523      -0.014353      -0.050025       0.052450      -0.014611       0.010679      -0.011031      -0.025802      -0.024195      -0.019538      -0.009676       0.029214             10.823922      14.530646       1.812146      -1.125732       8.840020      -3.839211       9.101101           0.000074
           40              C       2.840572      -4.804675      11.732844      -0.100977      34.566964 0.45435979E+03  0.10866346E+05                                 9.396224                            7.243128      -0.128473       1.933824                    0.999152      29.961415      88.617941       0.591478       0.432996      -1.047475       0.024189       0.017133       0.015171       0.033299      -0.015653       0.012436       0.009292      -0.018367      -0.102707      -0.040326       0.005003       0.035323             10.558881      12.283509       1.664648      -1.085735       9.163320      -4.877696      10.229814           0.000069
           41              C      -0.613063       5.804223       1.114759      -0.140500      36.121190 0.49001923E+03  0.11963181E+05                                 9.683085                            7.530434      -0.242311       1.879975                    0.999198      31.363797      94.254416       0.578115       0.433968      -1.045089      -0.003929       0.011765      -0.045944       0.047589      -0.007214      -0.011947       0.018659      -0.025589      -0.028096      -0.023285      -0.007483       0.030768             10.867411      15.100489       0.892364       1.543524       8.297766       3.604243       9.203979           0.000073
           42              C      -2.637837      -0.204685      11.749807      -0.104287      35.102015 0.46446676E+03  0.11182171E+05                                 9.551416                            7.364379      -0.177635       1.919979                    0.998746      30.145646      89.796273       0.581013       0.437874      -1.043346      -0.024916      -0.005894       0.012881       0.028661      -0.002321      -0.012805      -0.007810      -0.017218      -0.102958      -0.038879       0.012083       0.026797             10.738693      13.025515       1.121191       1.497674       8.704079       4.702836      10.486487           0.000073
           43              C       0.714609       5.534471       0.751251      -0.023563      37.893310 0.45590684E+03  0.10784076E+05                                 9.788751                            7.096323      -0.007175       1.997058                    0.999337      27.693299      78.367642       0.625140       0.414211      -1.071778      -0.030424      -0.002579      -0.038178       0.048886      -0.005506       0.000936       0.008639      -0.016187      -0.069140      -0.024870       0.002148       0.022721             11.673814      15.512441       1.861232       2.984154       8.690617       4.800327      10.818384           0.000049
           44              C       1.860515       6.100432       1.546123       0.559292      24.129943 0.27154941E+03  0.57410143E+04                                 7.719653                            5.840699      -0.088192       2.016065                    0.999456      23.135310      65.481548       0.614971       0.471099      -1.020100       0.036058       0.060598       0.014762       0.072043       0.001234      -0.034776      -0.063860      -0.086880       0.082236      -0.075288      -0.021419       0.096707              8.980802      11.576066       1.073464       2.713719       7.431993       3.229758       7.934348           0.000045
           45              N      -0.879253       4.016135       6.903027      -0.215963      35.184801 0.49021544E+03  0.11608643E+05                                 8.799283                            7.024299       0.372707       2.132338                    0.999706      27.533912      73.745311       0.685269       0.377442      -1.115804       0.133654       0.072232       0.071524       0.167918      -0.028941      -0.010424      -0.000815       0.086212      -0.070371      -0.041064      -0.023661       0.064725              9.916540      10.895243       0.760220       0.943225      11.775565       3.804925       7.078812           0.000058
           46              N       0.498674       4.051840       6.923626      -0.219142      35.311166 0.49670563E+03  0.11793620E+05                                 8.819650                            7.071471       0.352443       2.124762                    0.999617      27.611959      73.899923       0.683292       0.377530      -1.116444      -0.140896       0.068168       0.065610       0.169715       0.036589       0.009147       0.005715       0.079382      -0.077471      -0.041346      -0.026746       0.068092              9.950712      11.023829      -1.384984      -1.324174      11.688250       3.750326       7.140059           0.000053
           47              N      -0.262199       5.870683       7.962049      -0.260571      35.888561 0.49829301E+03  0.11861796E+05                                 9.015092                            7.136509       0.162343       2.084680                    0.999064      27.300347      73.585585       0.671309       0.383282      -1.110259       0.010163      -0.114913      -0.021103       0.117276       0.010248       0.007972      -0.011572       0.116596      -0.063010      -0.053362      -0.016866       0.070228             10.414322       9.455437      -0.822596      -0.644172      13.097835       5.452165       8.689694           0.000020
           48              N      -0.905198       0.998159       6.846077      -0.223269      35.631013 0.50274391E+03  0.11983513E+05                                 8.896048                            7.128473       0.351925       2.123667                    0.999651      27.755808      74.641085       0.677940       0.379033      -1.114367       0.141028      -0.072365       0.063345       0.170699       0.036563      -0.007593      -0.005424       0.081553      -0.073302      -0.042864      -0.025005       0.067869             10.049008      11.099494      -1.524462       1.334781      12.079415      -3.652149       6.968116           0.000056
           49              N       0.474545       1.016060       6.821843      -0.217739      35.510016 0.49819581E+03  0.11855248E+05                                 8.883178                            7.101613       0.386102       2.137114                    0.999682      27.670597      74.495175       0.678032       0.379617      -1.113272      -0.135324      -0.072377       0.071174       0.169165      -0.029615       0.009456       0.000378       0.084660      -0.082469      -0.038881      -0.027372       0.066253             10.006657      10.965074       0.870123      -0.971651      12.118060      -3.699632       6.936837           0.000058
           50              N      -0.165581      -0.870716       7.800893      -0.268368      36.097246 0.50761378E+03  0.12162589E+05                                 9.078278                            7.218722       0.052326       2.039917                    0.999143      27.791902      75.616736       0.664041       0.384963      -1.106966      -0.008142       0.121723      -0.012804       0.122665       0.006549      -0.009019       0.008689       0.129159      -0.059208      -0.057297      -0.018257       0.075554             10.466464       9.416876      -0.543966       0.554470      12.992994      -5.471322       8.989522           0.000011
           51              N       4.373742       1.066333       5.213924      -0.215963      35.184788 0.49021525E+03  0.11608637E+05                                 8.799280                            7.024297       0.372708       2.132339                    0.999706      27.533907      73.745289       0.685270       0.377442      -1.115804      -0.133654      -0.072232      -0.071524       0.167919      -0.028941      -0.010424      -0.000815       0.086212      -0.070370      -0.041064      -0.023661       0.064725              9.916537      10.895241       0.760221       0.943225      11.775559       3.804922       7.078809           0.000058
           52              N       2.995815       1.030628       5.193325      -0.219142      35.311177 0.49670583E+03  0.11793626E+05                                 8.819653                            7.071472       0.352442       2.124762                    0.999617      27.611964      73.899944       0.683292       0.377530      -1.116444       0.140895      -0.068169      -0.065610       0.169715       0.036589       0.009147       0.005715       0.079382      -0.077471      -0.041346      -0.026746       0.068092              9.950715      11.023833      -1.384985      -1.324174      11.688252       3.750327       7.140060           0.000053
           53              N       3.756688      -0.788215       4.154902      -0.260571      35.888565 0.49829306E+03  0.11861797E+05                                 9.015092                            7.136509       0.162343       2.084680                    0.999064      27.300349      73.585592       0.671309       0.383282      -1.110259      -0.010163       0.114913       0.021102       0.117276       0.010248       0.007972      -0.011572       0.116596      -0.063010      -0.053362      -0.016866       0.070228             10.414323       9.455437      -0.822596      -0.644172      13.097837       5.452166       8.689694           0.000020
           54              N       4.399687       4.084309       5.270874      -0.223270      35.631015 0.50274396E+03  0.11983515E+05                                 8.896049                            7.128474       0.351925       2.123667                    0.999651      27.755809      74.641090       0.677940       0.379033      -1.114367      -0.141028       0.072366      -0.063345       0.170699       0.036562      -0.007593      -0.005424       0.081553      -0.073302      -0.042864      -0.025005       0.067869             10.049009      11.099498      -1.524463       1.334782      12.079414      -3.652148       6.968115           0.000056
           55              N       3.019944       4.066408       5.295108      -0.217739      35.510014 0.49819579E+03  0.11855247E+05                                 8.883179                            7.101614       0.386102       2.137114                    0.999682      27.670595      74.495174       0.678032       0.379617      -1.113272       0.135324       0.072377      -0.071174       0.169165      -0.029615       0.009456       0.000378       0.084661      -0.082469      -0.038881      -0.027372       0.066253             10.006657      10.965076       0.870123      -0.971650      12.118060      -3.699631       6.936836           0.000058
           56              N       3.660070       5.953184       4.316058      -0.268367      36.097250 0.50761385E+03  0.12162591E+05                                 9.078279                            7.218722       0.052326       2.039917                    0.999143      27.791904      75.616744       0.664041       0.384963      -1.106966       0.008143      -0.121723       0.012804       0.122665       0.006549      -0.009019       0.008689       0.129158      -0.059208      -0.057297      -0.018257       0.075554             10.466465       9.416877      -0.543965       0.554470      12.992994      -5.471322       8.989522           0.000012
           57              O      -1.826785      -2.966367       9.574815      -0.593689      34.863077 0.56411332E+03  0.13734897E+05                                 8.468812                            7.347741       0.371557       2.163735                    0.995587      28.183357      74.731422       0.700930       0.358899      -1.138250       0.017846       0.017835       0.067595       0.072151      -0.018119      -0.037825      -0.014661      -0.074834       0.086909      -0.072064       0.025615       0.046449              9.264490       8.335604       0.430411      -1.833318       8.175469      -2.977940      11.282396           0.000069
           58              O      -0.364373      -3.580171      11.062776      -0.529791      30.808429 0.49066069E+03  0.11520303E+05                                 7.754174                            6.842824       0.613971       2.257551                    0.997078      26.973021      69.902640       0.728958       0.357866      -1.140725      -0.008058       0.021477       0.017551       0.028883      -0.008132       0.020579       0.045360       0.034768      -0.156680      -0.080304       0.032495       0.047809              8.268562      12.456027       0.728401       0.834637       5.901721      -0.955185       6.447939           0.000072
           59              O       1.919822      -1.919635       9.704466      -0.582373      36.097658 0.57413388E+03  0.14032219E+05                                 8.673377                            7.411464       0.345292       2.158441                    0.995657      28.065665      74.416904       0.698501       0.358778      -1.139021      -0.018045      -0.000384       0.064663       0.067135       0.005244       0.018891       0.020861      -0.081773       0.046746      -0.053822       0.004533       0.049288              9.559344       8.657335       0.446209       1.952420      10.174445       3.620602       9.846251           0.000059
           60              O       0.480066      -0.573856      10.752582      -0.535303      32.185039 0.50891863E+03  0.12054311E+05                                 8.005419                            6.979939       0.610468       2.248917                    0.997271      27.281951      70.931239       0.720321       0.358993      -1.140236       0.005065      -0.012282       0.049067       0.050834      -0.032570      -0.036211      -0.052445       0.041153      -0.047878      -0.087216       0.037950       0.049266              8.591441      12.951761      -1.526643      -0.382446       6.420141       1.136018       6.402420           0.000081
           61              O       5.321274       8.048835       2.542136      -0.593689      34.863046 0.56411268E+03  0.13734877E+05                                 8.468807                            7.347736       0.371555       2.163735                    0.995587      28.183342      74.731364       0.700930       0.358899      -1.138250      -0.017846      -0.017835      -0.067596       0.072151      -0.018119      -0.037826      -0.014661      -0.074834       0.086907      -0.072064       0.025615       0.046449              9.264484       8.335600       0.430411      -1.833316       8.175464      -2.977939      11.282389           0.000068
           62              O       3.858862       8.662639       1.054175      -0.529791      30.808433 0.49066070E+03  0.11520303E+05                                 7.754175                            6.842823       0.613972       2.257551                    0.997078      26.973022      69.902639       0.728959       0.357866      -1.140725       0.008059      -0.021477      -0.017551       0.028883      -0.008132       0.020579       0.045360       0.034767      -0.156681      -0.080304       0.032495       0.047808              8.268564      12.456031       0.728402       0.834636       5.901722      -0.955186       6.447940           0.000072
           63              O       1.574667       7.002103       2.412485      -0.582373      36.097661 0.57413388E+03  0.14032220E+05                                 8.673378                            7.411465       0.345292       2.158441                    0.995657      28.065664      74.416903       0.698501       0.358778      -1.139021       0.018045       0.000385      -0.064663       0.067135       0.005244       0.018891       0.020861      -0.081773       0.046746      -0.053822       0.004533       0.049289              9.559345       8.657336       0.446210       1.952420      10.174446       3.620604       9.846254           0.000059
           64              O       3.014423       5.656324       1.364369      -0.535302      32.185069 0.50891917E+03  0.12054327E+05                                 8.005425                            6.979944       0.610466       2.248916                    0.997271      27.281958      70.931278       0.720320       0.358993      -1.140236      -0.005065       0.012282      -0.049067       0.050834      -0.032570      -0.036211      -0.052445       0.041154      -0.047877      -0.087215       0.037950       0.049266              8.591449      12.951775      -1.526643      -0.382445       6.420146       1.136020       6.402426           0.000081

******************************************************
Auxiliary information for the entire system
The total spin magnetic moment of the unit cell is   0.003451
The total net atomic charge of the unit cell is   0.000001
Accuracy of reproducing the electrostatic potential in the unit cell:
  The inner radius (bohr) =    5.0000
  The outer radius (bohr) =   12.0000
  Valid grid points have density less than (e/(bohr^3)) =    0.0001
  The number of valid grid points were=        17372
  The rms potential error without charges in kcal/mol is=     16.90023
  The rms potential error with partial charges in kcal/mol is=      3.02838
  The RRMSE value at monopole order=      0.17919
  The rms potential error with partial charges and cloud penetration in kcal/mol is=      3.02452
  The RRMSE value at monopole order with cloud penetration is=      0.17896
  The rms potential error with partial charges and atomic dipoles in kcal/mol is=      1.04566
  The RRMSE value at dipole order=      0.06187
  The rms potential error with partial charges, atomic dipoles and cloud penetration in kcal/mol is=      1.04469
  The RRMSE value at dipole order with cloud penetration=      0.06181

******************************************************
The electron densities and ab initio electrostatic potential were computed in VASP using the PBE functional and
projector augmented wave method. See the main text of the journal article for a description of computational details.
The atomic charges, dipoles, and quadrupoles were computed with the DDEC6 method as described in
(a) T. A. Manz and N. Gabaldon Limas, RSC Adv. 6 (2016) 47771-47801 DOI: 10.1039/c6ra04656h
(b) N. Gabaldon Limas and T. A. Manz, RSC Adv. 8 (2018) 2678-2707 DOI: 10.1039/c7ra11829e.
For each atom in the material, the electron cloud parameters were fit to the spherically averaged atom-in-material
electron density using radial positions for which this density was between 10^-4 and 10^-2 electrons per cubic bohr.
The polarizabilities, dispersion coefficients, and quantum Drude oscillator (QDO) parameters were fit using the MCLF method.
The magnetic structure of the system was optimized in VASP from the default ferromagnetic initial guess using spin polarization.
The atomic spin moments (ASMs) were computed on this optimized magnetic structure using the DDEC6 partition as inputs
to the method of T. A. Manz and D. S. Sholl, J. Chem. Theory Comput. 7 (2011) 4146-4164 DOI: 10.1021/ct200539n.
The RMSE and RRMSE were computed using a uniform grid with Ewald summation.
