# Supplementary material for: A collection of forcefield precursors for metal–organic frameworks
Source: RSC Adv. 2019 Nov 13;9(63):36492–507. doi: 10.1039/c9ra07327b (PMC9075174; doi:10.1039/c9ra07327b)
Supplement: RA-009-C9RA07327B-s4688 [file RA-009-C9RA07327B-s4688.xyz]

  256
jmolscript: load "" {1 1 1} spacegroup "x,y,z" unitcell [{     13.475000     0.000000     0.000000 }, {     -1.219659    13.453829     0.000000 }, {      0.000000     0.000000    26.949000 }]
Zn     1.938036    11.602179    26.301685     0.671447
Zn     7.622450     9.991082    25.486208     0.666022
Zn     2.637209     9.206590     2.041387     0.695514
Zn     2.188044     3.943721    25.765400     0.691377
Zn     2.969976     8.578565    12.827185     0.671447
Zn    10.760562    10.189661    12.011708     0.666022
Zn     2.270803    10.974154    15.515887     0.695514
Zn     3.939627     2.783194    12.290900     0.691377
Zn    10.317305     1.851650     0.647315     0.671447
Zn     4.632891     3.462747     1.462792     0.666022
Zn     9.618132     4.247239    24.907613     0.695514
Zn    10.067297     9.510108     1.183600     0.691378
Zn     9.285365     4.875264    14.121815     0.671447
Zn     1.494779     3.264168    14.937292     0.666022
Zn     9.984538     2.479675    11.433113     0.695514
Zn     8.315714    10.670635    14.658100     0.691378
H     -0.470153     8.337338     2.112802     0.118528
H      7.967869     7.044425    24.345727     0.118916
H     10.555304     6.402677     0.272185     0.108201
H      5.709531     8.767860     0.846199     0.107868
H      4.284790     0.270422     1.482195     0.114919
H      1.548839     0.796467    25.668923     0.124615
H      4.939645    11.612000    25.229654     0.120461
H     12.303409    10.798043    26.097412     0.112239
H      7.290857     8.700591    21.332828     0.112209
H      3.941143    11.909329    19.850633     0.117191
H      7.438901     8.553944    18.988265     0.115297
H      3.689957    12.064048    22.184417     0.116233
H     -0.091518    12.008888    19.459873     0.115600
H      7.028588    12.723286    21.006745     0.114813
H     -0.316352    12.199932    21.788266     0.121992
H      7.379855    12.564531    18.707996     0.117319
H      5.378164    11.843406    15.587302     0.118528
H     10.415142    13.136319    10.871227     0.118916
H      9.047366     0.324237    13.746685     0.108201
H     -0.801519    11.412883    14.320699     0.107868
H      1.842881     6.456493    14.956695     0.114919
H      4.578832     5.930448    12.194422     0.124615
H     -0.031633     8.568744    11.755154     0.120461
H      6.079602     9.382700    12.622912     0.112239
H     11.092155    11.480152     7.858328     0.112209
H      0.966869     8.271414     6.376133     0.117191
H     10.944111    11.626799     5.513765     0.115297
H      1.218055     8.116695     8.709917     0.116233
H      4.999529     8.171856     5.985373     0.115600
H     11.354423     7.457457     7.532245     0.114813
H      5.224363     7.980811     8.313766     0.121992
H     11.003156     7.616213     5.233496     0.117319
H     12.725494     5.116491    24.836198     0.118528
H      4.287472     6.409404     2.603273     0.118916
H      1.700037     7.051152    26.676815     0.108201
H      6.545810     4.685969    26.102801     0.107868
H      7.970551    13.183407    25.466805     0.114919
H     10.706502    12.657362     1.280077     0.124615
H      7.315696     1.841829     1.719346     0.120461
H     -0.048068     2.655786     0.851588     0.112239
H      4.964484     4.753238     5.616172     0.112209
H      8.314198     1.544500     7.098367     0.117191
H      4.816440     4.899885     7.960735     0.115297
H      8.565384     1.389781     4.764583     0.116233
H     12.346859     1.444941     7.489127     0.115600
H      5.226753     0.730543     5.942254     0.114813
H     12.571693     1.253897     5.160734     0.121992
H      4.875486     0.889298     8.241004     0.117319
H      6.877177     1.610423    11.361698     0.118528
H      1.840199     0.317510    16.077773     0.118916
H      3.207975    13.129592    13.202315     0.108201
H     13.056860     2.040946    12.628301     0.107868
H     10.412460     6.997336    11.992305     0.114919
H      7.676509     7.523381    14.754577     0.124615
H     12.286974     4.885085    15.193846     0.120461
H      6.175739     4.071129    14.326088     0.112239
H      1.163186     1.973677    19.090672     0.112209
H     11.288472     5.182415    20.572867     0.117191
H      1.311230     1.827030    21.435235     0.115297
H     11.037286     5.337134    18.239083     0.116233
H      7.255812     5.281973    20.963627     0.115600
H      0.900918     5.996372    19.416754     0.114813
H      7.030978     5.473018    18.635233     0.121992
H      1.252185     5.837616    21.715504     0.117319
C      1.667371    12.093647    22.192502    -0.010133
C     -0.347405     8.960250     1.406738     0.172205
C      8.516592     7.160128    25.113773     0.170752
C      9.912467     6.819746    26.659837     0.151972
C      5.263906     9.462078     0.376208     0.151116
C      1.933850    11.889149    19.430229    -0.019707
C      3.671226     0.676728     0.882041     0.165218
C      2.196807     0.961949    26.342648     0.187623
C      4.850829    10.986397    25.941107     0.183282
C      2.098029    11.653707    17.958814     0.567495
C     -0.726018    10.282762    26.763052     0.163117
C      7.168063    10.738846    21.409633    -0.018650
C      7.398897    10.541075    18.637928    -0.010792
C      7.118857    10.835714    22.895870     0.586193
C      7.591165    10.397119    17.147649     0.574324
C      7.281248     9.490331    20.801933    -0.107965
C      3.073243    11.940273    20.238699    -0.106215
C      7.381909     9.405572    19.405975    -0.109320
C      2.920279    12.037141    21.626573    -0.111005
C      0.682313    12.004852    20.009632    -0.107758
C      7.154425    11.870313    20.607900    -0.107411
C      0.544422    12.113828    21.397506    -0.103534
C      1.510428    12.041177    23.709730     0.565138
C      7.320620    11.776137    19.236196    -0.106764
C      3.240640     8.087097     8.718001    -0.010133
C      5.255417    11.220493    14.881238     0.172205
C      9.866419    13.020616    11.639273     0.170752
C      8.470544    13.360998    13.185337     0.151972
C     -0.355895    10.718666    13.850708     0.151116
C      2.974162     8.291595     5.955729    -0.019707
C      2.456444     6.050187    14.356541     0.165218
C      3.930864     5.764966    12.868147     0.187623
C      0.057183     9.194347    12.466607     0.183282
C      2.809983     8.527037     4.484314     0.567494
C      5.634029     9.897982    13.288552     0.163117
C     11.214948     9.441897     7.935133    -0.018650
C     10.984114     9.639668     5.163428    -0.010792
C     11.264155     9.345030     9.421370     0.586193
C     10.791846     9.783624     3.673149     0.574324
C     11.101764    10.690413     7.327433    -0.107965
C      1.834769     8.240470     6.764199    -0.106215
C     11.001103    10.775172     5.931475    -0.109320
C      1.987733     8.143603     8.152073    -0.111005
C      4.225698     8.175892     6.535132    -0.107758
C     11.228587     8.310430     7.133400    -0.107411
C      4.363590     8.066916     7.923006    -0.103534
C      3.397584     8.139567    10.235230     0.565138
C     11.062392     8.404607     5.761696    -0.106764
C     10.587970     1.360182     4.756499    -0.010133
C     12.602746     4.493579    25.542262     0.172205
C      3.738749     6.293701     1.835227     0.170752
C      2.342874     6.634083     0.289163     0.151972
C      6.991435     3.991751    26.572792     0.151116
C     10.321491     1.564680     7.518771    -0.019707
C      8.584115    12.777101    26.066959     0.165218
C     10.058534    12.491880     0.606353     0.187623
C      7.404512     2.467432     1.007893     0.183282
C     10.157312     1.800122     8.990186     0.567494
C     12.981359     3.171067     0.185948     0.163117
C      5.087278     2.714983     5.539367    -0.018650
C      4.856444     2.912754     8.311072    -0.010792
C      5.136484     2.618115     4.053130     0.586193
C      4.664176     3.056710     9.801351     0.574324
C      4.974093     3.963498     6.147067    -0.107966
C      9.182098     1.513556     6.710301    -0.106215
C      4.873432     4.048257     7.543025    -0.109320
C      9.335062     1.416688     5.322427    -0.111006
C     11.573028     1.448977     6.939368    -0.107758
C      5.100916     1.583516     6.341100    -0.107411
C     11.710919     1.340001     5.551494    -0.103534
C     10.744913     1.412652     3.239270     0.565138
C      4.934721     1.677692     7.712804    -0.106764
C      9.014701     5.366732    18.230998    -0.010133
C      6.999924     2.233336    12.067762     0.172205
C      2.388922     0.433213    15.309727     0.170752
C      3.784797     0.092831    13.763663     0.151972
C     12.611236     2.735163    13.098292     0.151116
C      9.281179     5.162234    20.993271    -0.019707
C      9.798897     7.403642    12.592459     0.165218
C      8.324477     7.688863    14.080852     0.187623
C     12.198158     4.259482    14.482393     0.183282
C      9.445358     4.926792    22.464686     0.567494
C      6.621312     3.555847    13.660448     0.163117
C      1.040393     4.011932    19.013867    -0.018650
C      1.271227     3.814161    21.785572    -0.010792
C      0.991186     4.108799    17.527630     0.586193
C      1.463495     3.670205    23.275851     0.574324
C      1.153577     2.763416    19.621567    -0.107966
C     10.420572     5.213359    20.184801    -0.106215
C      1.254238     2.678657    21.017525    -0.109321
C     10.267608     5.310226    18.796927    -0.111006
C      8.029643     5.277937    20.413867    -0.107758
C      1.026754     5.143399    19.815600    -0.107411
C      7.891751     5.386913    19.025994    -0.103534
C      8.857757     5.314262    16.713770     0.565138
C      1.192949     5.049222    21.187304    -0.106764
N      5.811134    10.129388    26.296834    -0.296873
N      2.884748    -0.012108     0.043657    -0.301933
N      9.364903     6.230468    25.576218    -0.303262
N      4.036742     9.873765     0.667257    -0.190856
N      0.837485     9.445933     1.049394    -0.201626
N      8.533813     8.263342    25.856218    -0.197263
N      3.767392    10.868003    26.681935    -0.192321
N      3.499873     1.972331     0.784216    -0.182737
N      2.537341     2.155303    26.757123    -0.198082
N     12.115938     9.447279     0.658095    -0.312386
N      9.454433     8.037317    26.852523    -0.193586
N      0.588050    10.309669     0.009432    -0.194790
N     -0.903122    10.051356    12.822334    -0.296873
N      3.242923     6.739023    13.518157    -0.301933
N     10.237767     0.496446    12.101718    -0.303262
N      0.871269    10.306978    14.141757    -0.190856
N      4.070527    10.734810    14.523894    -0.201626
N      9.849199    11.917402    12.381718    -0.197263
N      1.140620     9.312740    13.207435    -0.192321
N      2.627798     4.754583    14.258716    -0.182737
N      3.590330     4.571611    13.282623    -0.198082
N      6.267074    10.733465    14.132595    -0.312387
N      8.928578    12.143426    13.378023    -0.193586
N      4.319961     9.871074    13.483932    -0.194790
N      6.444207     3.324441     0.652166    -0.296873
N     10.590252     0.012108    26.905343    -0.301933
N      2.890438     7.223361     1.372782    -0.303262
N      8.218599     3.580064    26.281743    -0.190856
N     11.417856     4.007896    25.899606    -0.201626
N      3.721528     5.190487     1.092782    -0.197263
N      8.487949     2.585826     0.267065    -0.192321
N      8.755468    11.481498    26.164784    -0.182737
N      9.718000    11.298526     0.191877    -0.198082
N      0.139403     4.006550    26.290905    -0.312386
N      2.800908     5.416512     0.096477    -0.193586
N     11.667291     3.144160    -0.009432    -0.194790
N     -0.316537     3.402473    14.126666    -0.296873
N      9.012418     6.714806    13.430843    -0.301933
N      2.017574    12.957383    14.847282    -0.303262
N     11.384072     3.146851    12.807243    -0.190856
N      8.184814     2.719019    12.425106    -0.201626
N      2.406142     1.536427    14.567282    -0.197263
N     11.114721     4.141089    13.741565    -0.192321
N      9.627543     8.699246    12.690284    -0.182737
N      8.665011     8.882218    13.666377    -0.198082
N      5.988267     2.720364    12.816405    -0.312386
N      3.326763     1.310403    13.570977    -0.193586
N      7.935380     3.582755    13.465068    -0.194790
O      2.534748    11.979289    24.383455    -0.526110
O      7.544993     9.806496    23.538604    -0.572563
O      1.061562    11.359068    17.265146    -0.566621
O      3.230690    11.719630    17.422259    -0.547479
O      7.956389    11.451899    16.508418    -0.566153
O      6.738657    11.863586    23.472848    -0.589533
O      7.411763     9.314086    16.597620    -0.549559
O      0.320980    12.111137    24.227151    -0.616207
O      2.373263     8.201454    10.908955    -0.526110
O     10.838018    10.374248    10.064104    -0.572563
O      3.846450     8.821676     3.790646    -0.566621
O      1.677321     8.461113     3.947759    -0.547479
O     10.426623     8.728844     3.033918    -0.566153
O     11.644354     8.317157     9.998348    -0.589533
O     10.971249    10.866658     3.123120    -0.549559
O      4.587031     8.069607    10.752651    -0.616207
O      9.720593     1.474540     2.565545    -0.526110
O      4.710348     3.647333     3.410396    -0.572563
O     11.193779     2.094761     9.683854    -0.566621
O      9.024651     1.734199     9.526741    -0.547479
O      4.298952     2.001930    10.440582    -0.566153
O      5.516684     1.590243     3.476152    -0.589532
O      4.843578     4.139743    10.351380    -0.549559
O     11.934361     1.342692     2.721849    -0.616207
O      9.882078     5.252375    16.040045    -0.526110
O      1.417323     3.079581    16.884896    -0.572563
O      8.408891     4.632153    23.158354    -0.566621
O     10.578020     4.992716    23.001241    -0.547479
O      1.828718     4.724985    23.915082    -0.566153
O      0.610987     5.136672    16.950652    -0.589532
O      1.284092     2.587171    23.825880    -0.549559
O      7.668310     5.384222    16.196349    -0.616207

The following XYZ coordinates are in angstroms. Other properties are in atomic units.
The sperically averaged electron density of each atom fit to a function of the form exp(a - br)
eigen_1, eigen_2 and eigen_3 are the three eigenvalues of traceless quadrupole moment tensor
  atom number  atomic symbol              X              Y              Z     net charge C6 coefficient C8 coefficient C10 coefficient fluctuating dipole atomic polarizability isotropic forcefield polarizability              a              b squared Pearson coefficient          <r^3>          <r^4>         wp_QDO          m_QDO          q_QDO       dipole_x       dipole_y       dipole_z         dipole            Qxy            Qxz            Qyz     Q(x^2-y^2)  Q(3z^2 - R^2)        eigen_1        eigen_2        eigen_3 static polarizability      alpha(xx)      alpha(xy)      alpha(xz)      alpha(yy)      alpha(yz)      alpha(zz) atomic spin moment
            1             Zn       1.938036      11.602179      26.301685       0.671447     108.101148 0.21910827E+04  0.72420911E+05                                18.288077                           15.162232       0.454836       1.962037                    0.997662      50.624686     140.162169       0.470980       0.393458      -1.150358      -0.005066       0.007628      -0.065239       0.065878      -0.004996       0.034636       0.001608      -0.016525       0.215610      -0.054762      -0.026658       0.081420             21.743187      20.015467      -0.376011      -2.400276      26.645188      -3.537344      18.568906          -0.000003
            2             Zn       7.622450       9.991082      25.486208       0.666022     109.799564 0.21843808E+04  0.72146641E+05                                18.422801                           15.119861       0.392958       1.946803                    0.996987      50.615456     140.101390       0.472520       0.392463      -1.151047      -0.004336       0.001038      -0.074585       0.074718      -0.009759       0.017545      -0.010680       0.004714       0.092816      -0.025677      -0.014476       0.040153             21.912463      25.204444      -1.464176       1.170087      20.394030       1.194579      20.138917          -0.000003
            3             Zn       2.637209       9.206590       2.041387       0.695514     101.628400 0.20713520E+04  0.67621473E+05                                17.762730                           14.849943       0.670604       2.024438                    0.997035      50.317833     139.212087       0.469947       0.399233      -1.144259      -0.000702       0.066332       0.095743       0.116478      -0.019189      -0.003407       0.042339      -0.160791      -0.092810      -0.067282      -0.043550       0.110832             20.880067      18.092774      -0.763418      -0.758204      18.411135      -4.219556      26.136290          -0.000004
            4             Zn       2.188044       3.943721      25.765400       0.691377     101.260995 0.21082481E+04  0.69126228E+05                                17.724291                           14.992400       0.619014       2.007249                    0.997563      50.521133     140.051155       0.467232       0.399808      -1.143917       0.043058      -0.004273      -0.084701       0.095113      -0.030729      -0.033491       0.005130       0.102225      -0.065301      -0.049627      -0.031869       0.081497             20.684087      19.532412       0.943446       5.402585      18.698687       2.561924      23.821163          -0.000005
            5             Zn       2.969976       8.578565      12.827185       0.671447     108.101140 0.21910820E+04  0.72420883E+05                                18.288075                           15.162230       0.454836       1.962037                    0.997662      50.624685     140.162165       0.470980       0.393458      -1.150358       0.005066      -0.007628      -0.065239       0.065878      -0.004996      -0.034636      -0.001608      -0.016525       0.215610      -0.054762      -0.026658       0.081420             21.743187      20.015479      -0.375999       2.400285      26.645181       3.537352      18.568900          -0.000003
            6             Zn      10.760562      10.189661      12.011708       0.666022     109.799537 0.21843809E+04  0.72146646E+05                                18.422798                           15.119861       0.392958       1.946803                    0.996987      50.615455     140.101386       0.472520       0.392463      -1.151047       0.004336      -0.001038      -0.074585       0.074718      -0.009759      -0.017545       0.010680       0.004714       0.092816      -0.025677      -0.014476       0.040153             21.912459      25.204448      -1.464162      -1.170082      20.394011      -1.194582      20.138917          -0.000003
            7             Zn       2.270803      10.974154      15.515887       0.695514     101.628370 0.20713521E+04  0.67621475E+05                                17.762727                           14.849944       0.670604       2.024438                    0.997035      50.317832     139.212081       0.469947       0.399233      -1.144259       0.000702      -0.066332       0.095743       0.116478      -0.019189       0.003407      -0.042339      -0.160791      -0.092810      -0.067282      -0.043550       0.110832             20.880060      18.092765      -0.763423       0.758196      18.411134       4.219553      26.136282          -0.000004
            8             Zn       3.939627       2.783194      12.290900       0.691377     101.260977 0.21082473E+04  0.69126198E+05                                17.724288                           14.992397       0.619014       2.007249                    0.997563      50.521133     140.051152       0.467233       0.399808      -1.143917      -0.043058       0.004273      -0.084701       0.095113      -0.030729       0.033492      -0.005130       0.102225      -0.065301      -0.049627      -0.031869       0.081497             20.684085      19.532413       0.943439      -5.402580      18.698683      -2.561918      23.821158          -0.000005
            9             Zn      10.317305       1.851650       0.647315       0.671447     108.101136 0.21910826E+04  0.72420907E+05                                18.288076                           15.162232       0.454836       1.962037                    0.997662      50.624685     140.162166       0.470980       0.393458      -1.150358       0.005066      -0.007628       0.065239       0.065878      -0.004996       0.034636       0.001608      -0.016525       0.215610      -0.054762      -0.026658       0.081420             21.743185      20.015466      -0.376010      -2.400276      26.645186      -3.537343      18.568902          -0.000003
           10             Zn       4.632891       3.462747       1.462792       0.666022     109.799551 0.21843804E+04  0.72146628E+05                                18.422799                           15.119860       0.392958       1.946803                    0.996987      50.615452     140.101376       0.472520       0.392463      -1.151047       0.004336      -0.001038       0.074585       0.074718      -0.009759       0.017545      -0.010680       0.004714       0.092816      -0.025677      -0.014476       0.040153             21.912462      25.204442      -1.464176       1.170086      20.394029       1.194579      20.138916          -0.000003
           11             Zn       9.618132       4.247239      24.907613       0.695514     101.628391 0.20713518E+04  0.67621462E+05                                17.762728                           14.849942       0.670604       2.024438                    0.997035      50.317832     139.212079       0.469947       0.399233      -1.144259       0.000702      -0.066332      -0.095743       0.116478      -0.019189      -0.003407       0.042339      -0.160791      -0.092810      -0.067282      -0.043550       0.110832             20.880065      18.092773      -0.763418      -0.758204      18.411134      -4.219555      26.136288          -0.000004
           12             Zn      10.067297       9.510108       1.183600       0.691378     101.260983 0.21082479E+04  0.69126220E+05                                17.724290                           14.992399       0.619014       2.007249                    0.997563      50.521132     140.051149       0.467233       0.399808      -1.143917      -0.043058       0.004273       0.084701       0.095113      -0.030729      -0.033491       0.005130       0.102225      -0.065301      -0.049627      -0.031869       0.081497             20.684085      19.532410       0.943446       5.402584      18.698685       2.561925      23.821159          -0.000005
           13             Zn       9.285365       4.875264      14.121815       0.671447     108.101151 0.21910821E+04  0.72420886E+05                                18.288076                           15.162230       0.454836       1.962037                    0.997662      50.624686     140.162167       0.470980       0.393458      -1.150358      -0.005066       0.007628       0.065239       0.065878      -0.004996      -0.034636      -0.001608      -0.016525       0.215610      -0.054762      -0.026658       0.081420             21.743188      20.015479      -0.375999       2.400285      26.645183       3.537352      18.568904          -0.000003
           14             Zn       1.494779       3.264168      14.937292       0.666022     109.799528 0.21843807E+04  0.72146638E+05                                18.422797                           15.119861       0.392958       1.946803                    0.996987      50.615453     140.101377       0.472520       0.392463      -1.151047      -0.004336       0.001038       0.074585       0.074718      -0.009759      -0.017545       0.010680       0.004714       0.092816      -0.025677      -0.014476       0.040153             21.912457      25.204446      -1.464162      -1.170082      20.394010      -1.194581      20.138916          -0.000003
           15             Zn       9.984538       2.479675      11.433113       0.695514     101.628363 0.20713519E+04  0.67621469E+05                                17.762726                           14.849943       0.670604       2.024438                    0.997035      50.317831     139.212076       0.469947       0.399233      -1.144259      -0.000702       0.066332      -0.095743       0.116478      -0.019189       0.003407      -0.042339      -0.160791      -0.092810      -0.067282      -0.043550       0.110832             20.880059      18.092764      -0.763423       0.758196      18.411133       4.219553      26.136280          -0.000004
           16             Zn       8.315714      10.670635      14.658100       0.691378     101.260969 0.21082471E+04  0.69126187E+05                                17.724287                           14.992396       0.619014       2.007249                    0.997563      50.521130     140.051141       0.467233       0.399808      -1.143917       0.043058      -0.004273       0.084701       0.095113      -0.030729       0.033491      -0.005130       0.102225      -0.065301      -0.049627      -0.031869       0.081497             20.684083      19.532412       0.943439      -5.402580      18.698682      -2.561917      23.821156          -0.000005
           17              H      -0.470153       8.337338       2.112802       0.118528       1.298334 0.96301338E+01  0.98618078E+02                                 1.955561                            1.811956      -1.015320       2.411706                    0.997632       3.461102       9.763081       0.467830       1.278481      -0.712047      -0.008588      -0.035227       0.047076       0.059421       0.003287       0.001295      -0.018523      -0.006295       0.001855      -0.017556      -0.002825       0.020381              2.006164       1.717622       0.052751      -0.134166       2.014199      -0.563181       2.286669          -0.000001
           18              H       7.967869       7.044425      24.345727       0.118916       1.302146 0.94986124E+01  0.96682873E+02                                 1.935507                            1.780181      -1.045861       2.393090                    0.997575       3.445172       9.605862       0.480969       1.251121      -0.717793      -0.028898      -0.005572      -0.050032       0.058046      -0.003755       0.015823       0.003962       0.009236       0.011022      -0.015790      -0.003270       0.019059              1.992740       1.856006       0.025918       0.557531       1.690481       0.150896       2.431733          -0.000000
           19              H      10.555304       6.402677       0.272185       0.108201       1.241484 0.89975665E+01  0.90200942E+02                                 1.862906                            1.723544      -0.833444       2.486623                    0.999196       3.390054       9.329961       0.493480       1.238086      -0.720868       0.036683      -0.024498       0.037521       0.057910      -0.008958       0.019599      -0.002345      -0.004252       0.016226      -0.021589      -0.001321       0.022910              1.917886       2.078560      -0.409352       0.467242       1.876082      -0.231549       1.799016          -0.000002
           20              H       5.709531       8.767860       0.846199       0.107868       1.277569 0.92917258E+01  0.93921704E+02                                 1.902849                            1.754754      -0.849616       2.481341                    0.998905       3.410340       9.431029       0.487606       1.242703      -0.720047       0.025612      -0.038591       0.030577       0.055500      -0.012007      -0.000460      -0.015659       0.003619       0.001270      -0.020578       0.001605       0.018972              1.958767       1.879908      -0.398009       0.199219       2.230916      -0.479184       1.765476          -0.000002
           21              H       4.284790       0.270422       1.482195       0.114919       1.245360 0.89485655E+01  0.89600909E+02                                 1.858775                            1.710702      -1.053665       2.384438                    0.997466       3.438892       9.463319       0.498793       1.226384      -0.722472       0.033840      -0.026377       0.038702       0.057781      -0.008143       0.012625      -0.010077      -0.006635      -0.016385      -0.016297      -0.004557       0.020854              1.915235       1.991449      -0.276608       0.542762       1.768702      -0.226326       1.985553          -0.000002
           22              H       1.548839       0.796467      25.668923       0.124615       1.188776 0.86178758E+01  0.86549904E+02                                 1.880324                            1.737631      -1.264234       2.291893                    0.995324       3.621151      10.393218       0.464187       1.313852      -0.701367      -0.039502      -0.009242      -0.043458       0.059451       0.001161       0.015481       0.000192       0.016662      -0.005919      -0.012853      -0.007338       0.020191              1.939566       1.996873       0.079193       0.532916       1.695335       0.162348       2.126489          -0.000001
           23              H       4.939645      11.612000      25.229654       0.120461       1.259630 0.90652123E+01  0.91625761E+02                                 1.907707                            1.746319      -1.293589       2.272009                    0.995425       3.597016      10.147142       0.480359       1.261538      -0.712981       0.001805       0.037321      -0.043952       0.057688      -0.004752      -0.002590      -0.013177      -0.020681      -0.006926      -0.014540      -0.005192       0.019732              1.974001       1.716501       0.044956      -0.130837       1.936964      -0.591512       2.268539          -0.000001
           24              H      12.303409      10.798043      26.097412       0.112239       1.270809 0.92891670E+01  0.94223489E+02                                 1.907401                            1.760916      -1.131217       2.345240                    0.996354       3.547008       9.940753       0.482383       1.251791      -0.716188      -0.028608       0.028965      -0.044337       0.060192      -0.002434       0.016020      -0.013408       0.003700       0.004152      -0.019247      -0.003392       0.022638              1.965134       1.930673      -0.307487       0.309107       1.892819      -0.495345       2.071909          -0.000002
           25              H       7.290857       8.700591      21.332828       0.112209       1.257821 0.94421988E+01  0.95906942E+02                                 1.868570                            1.754289      -1.133273       2.334754                    0.996531       3.579670       9.950484       0.493366       1.222251      -0.722436       0.001540      -0.033278       0.020889       0.039321       0.000648      -0.003087      -0.004996      -0.027678       0.001744      -0.014756      -0.000583       0.015339              1.902340       1.420526      -0.081546       0.024353       2.236144      -0.434999       2.050350           0.000002
           26              H       3.941143      11.909329      19.850633       0.117191       1.178782 0.87431934E+01  0.87868956E+02                                 1.842016                            1.726848      -1.255106       2.282909                    0.994753       3.680655      10.467301       0.476509       1.278996      -0.708163       0.036170      -0.000470      -0.014521       0.038978       0.000613      -0.000285       0.002193       0.020984      -0.000142      -0.010931       0.000393       0.010538              1.877725       2.422247      -0.098016      -0.364239       1.385759       0.042399       1.825169           0.000003
           27              H       7.438901       8.553944      18.988265       0.115297       1.156620 0.85250038E+01  0.85018812E+02                                 1.808597                            1.696767      -1.227909       2.292725                    0.995306       3.647021      10.285184       0.484958       1.266430      -0.710896       0.001725      -0.034726      -0.016472       0.038474       0.001436      -0.002141       0.001939      -0.022214      -0.000576      -0.011559      -0.000017       0.011575              1.845456       1.376106      -0.140881      -0.053313       2.342329       0.376151       1.817932           0.000002
           28              H       3.689957      12.064048      22.184417       0.116233       1.207433 0.89546395E+01  0.90294399E+02                                 1.856241                            1.735966      -1.216497       2.300292                    0.995444       3.641907      10.285250       0.481313       1.262018      -0.712412       0.032793       0.003012       0.021205       0.039168       0.000073       0.002439       0.001389       0.022226       0.003593      -0.011861       0.000740       0.011121              1.899199       2.239561      -0.044431       0.456771       1.394063      -0.003970       2.063974           0.000001
           29              H      -0.091518      12.008888      19.459873       0.115600       1.215324 0.89935310E+01  0.89272429E+02                                 1.760363                            1.662446      -1.010713       2.394333                    0.998077       3.327498       8.825889       0.535455       1.152381      -0.741131      -0.035136      -0.000204      -0.020372       0.040616      -0.002489       0.001864      -0.000008       0.033549      -0.002769      -0.016498      -0.001109       0.017606              1.784115       2.014673      -0.006230       0.394816       1.423974       0.021540       1.913699           0.000002
           30              H       7.028588      12.723286      21.006745       0.114813       1.242080 0.92635304E+01  0.92702041E+02                                 1.791054                            1.690746      -1.044202       2.377363                    0.997761       3.370007       8.996223       0.528910       1.157207      -0.739821      -0.007672       0.037249       0.012800       0.040127      -0.003615      -0.000948      -0.002833      -0.031919      -0.008865      -0.015020      -0.003170       0.018190              1.815325       1.462179      -0.089923      -0.062551       2.200300       0.358031       1.783497           0.000003
           31              H      -0.316352      12.199932      21.788266       0.121992       1.254558 0.93435122E+01  0.93908925E+02                                 1.820926                            1.712291      -1.082648       2.365705                    0.997537       3.373991       9.091179       0.517885       1.176728      -0.735123      -0.037549       0.005454       0.014109       0.040481      -0.003436       0.002583       0.001957       0.034148      -0.011808      -0.015861      -0.003764       0.019625              1.852553       2.250175      -0.078989      -0.376318       1.477780       0.036141       1.829705           0.000002
           32              H       7.379855      12.564531      18.707996       0.117319       1.235624 0.91309771E+01  0.90966465E+02                                 1.780354                            1.675526      -1.033916       2.385354                    0.997724       3.330320       8.844781       0.533244       1.152966      -0.741156       0.003768       0.034291      -0.019605       0.039679       0.000131      -0.001016      -0.002206      -0.035229      -0.001262      -0.017465      -0.000625       0.018090              1.809963       1.421279       0.060083      -0.059609       2.077003      -0.413092       1.931607           0.000002
           33              H       5.378164      11.843406      15.587302       0.118528       1.298334 0.96301385E+01  0.98618137E+02                                 1.955561                            1.811956      -1.015320       2.411706                    0.997632       3.461102       9.763081       0.467830       1.278481      -0.712047       0.008588       0.035227       0.047076       0.059421       0.003287      -0.001295       0.018523      -0.006295       0.001855      -0.017556      -0.002825       0.020381              2.006164       1.717622       0.052751       0.134165       2.014201       0.563181       2.286669          -0.000001
           34              H      10.415142      13.136319      10.871227       0.118916       1.302146 0.94986125E+01  0.96682871E+02                                 1.935507                            1.780180      -1.045861       2.393090                    0.997575       3.445172       9.605861       0.480970       1.251121      -0.717793       0.028898       0.005572      -0.050032       0.058046      -0.003755      -0.015823      -0.003962       0.009236       0.011022      -0.015790      -0.003270       0.019059              1.992740       1.856006       0.025918      -0.557531       1.690480      -0.150896       2.431733          -0.000000
           35              H       9.047366       0.324237      13.746685       0.108201       1.241484 0.89975628E+01  0.90200898E+02                                 1.862906                            1.723544      -0.833444       2.486623                    0.999196       3.390054       9.329961       0.493480       1.238086      -0.720868      -0.036683       0.024498       0.037521       0.057910      -0.008958      -0.019599       0.002345      -0.004252       0.016226      -0.021589      -0.001321       0.022910              1.917886       2.078560      -0.409351      -0.467242       1.876081       0.231548       1.799016          -0.000002
           36              H      -0.801519      11.412883      14.320699       0.107868       1.277568 0.92917157E+01  0.93921578E+02                                 1.902848                            1.754753      -0.849616       2.481341                    0.998905       3.410340       9.431028       0.487606       1.242703      -0.720047      -0.025612       0.038591       0.030577       0.055500      -0.012007       0.000460       0.015659       0.003619       0.001270      -0.020578       0.001605       0.018973              1.958766       1.879906      -0.398009      -0.199219       2.230915       0.479184       1.765476          -0.000002
           37              H       1.842881       6.456493      14.956695       0.114919       1.245360 0.89485598E+01  0.89600836E+02                                 1.858774                            1.710701      -1.053664       2.384438                    0.997466       3.438892       9.463318       0.498794       1.226384      -0.722472      -0.033840       0.026377       0.038702       0.057781      -0.008143      -0.012625       0.010077      -0.006635      -0.016385      -0.016297      -0.004557       0.020854              1.915234       1.991448      -0.276608      -0.542762       1.768701       0.226326       1.985552          -0.000002
           38              H       4.578832       5.930448      12.194422       0.124615       1.188776 0.86178747E+01  0.86549892E+02                                 1.880324                            1.737632      -1.264234       2.291893                    0.995324       3.621151      10.393219       0.464187       1.313852      -0.701367       0.039502       0.009242      -0.043458       0.059451       0.001161      -0.015481      -0.000192       0.016662      -0.005919      -0.012853      -0.007338       0.020191              1.939566       1.996872       0.079192      -0.532915       1.695335      -0.162348       2.126489          -0.000001
           39              H      -0.031633       8.568744      11.755154       0.120461       1.259630 0.90652173E+01  0.91625818E+02                                 1.907706                            1.746319      -1.293589       2.272009                    0.995425       3.597017      10.147143       0.480360       1.261537      -0.712981      -0.001805      -0.037321      -0.043952       0.057688      -0.004752       0.002590       0.013177      -0.020681      -0.006926      -0.014540      -0.005192       0.019732              1.974001       1.716501       0.044956       0.130837       1.936963       0.591512       2.268538          -0.000001
           40              H       6.079602       9.382700      12.622912       0.112239       1.270810 0.92891713E+01  0.94223539E+02                                 1.907401                            1.760917      -1.131217       2.345240                    0.996354       3.547008       9.940752       0.482383       1.251791      -0.716188       0.028608      -0.028965      -0.044337       0.060192      -0.002434      -0.016020       0.013408       0.003700       0.004152      -0.019247      -0.003392       0.022638              1.965134       1.930673      -0.307487      -0.309107       1.892820       0.495345       2.071909          -0.000002
           41              H      11.092155      11.480152       7.858328       0.112209       1.257821 0.94421905E+01  0.95906835E+02                                 1.868569                            1.754288      -1.133273       2.334754                    0.996531       3.579670       9.950483       0.493366       1.222251      -0.722436      -0.001540       0.033278       0.020889       0.039321       0.000648       0.003087       0.004996      -0.027678       0.001744      -0.014756      -0.000583       0.015339              1.902339       1.420525      -0.081546      -0.024353       2.236142       0.434999       2.050350           0.000002
           42              H       0.966869       8.271414       6.376133       0.117191       1.178782 0.87431929E+01  0.87868946E+02                                 1.842016                            1.726847      -1.255106       2.282909                    0.994753       3.680655      10.467299       0.476510       1.278996      -0.708163      -0.036170       0.000470      -0.014521       0.038978       0.000613       0.000285      -0.002193       0.020984      -0.000142      -0.010931       0.000393       0.010538              1.877725       2.422247      -0.098016       0.364239       1.385758      -0.042399       1.825169           0.000003
           43              H      10.944111      11.626799       5.513765       0.115297       1.156620 0.85250012E+01  0.85018776E+02                                 1.808596                            1.696767      -1.227909       2.292725                    0.995306       3.647022      10.285185       0.484958       1.266430      -0.710896      -0.001725       0.034726      -0.016472       0.038474       0.001436       0.002141      -0.001939      -0.022214      -0.000576      -0.011559      -0.000017       0.011575              1.845455       1.376106      -0.140880       0.053313       2.342327      -0.376151       1.817932           0.000002
           44              H       1.218055       8.116695       8.709917       0.116233       1.207433 0.89546407E+01  0.90294419E+02                                 1.856242                            1.735967      -1.216498       2.300292                    0.995444       3.641907      10.285253       0.481313       1.262019      -0.712412      -0.032793      -0.003012       0.021205       0.039168       0.000073      -0.002439      -0.001389       0.022226       0.003593      -0.011861       0.000740       0.011121              1.899200       2.239562      -0.044431      -0.456771       1.394063       0.003969       2.063975           0.000001
           45              H       4.999529       8.171856       5.985373       0.115600       1.215324 0.89935366E+01  0.89272503E+02                                 1.760364                            1.662447      -1.010713       2.394332                    0.998077       3.327499       8.825894       0.535455       1.152381      -0.741130       0.035136       0.000204      -0.020372       0.040616      -0.002489      -0.001864       0.000008       0.033549      -0.002769      -0.016498      -0.001109       0.017606              1.784116       2.014674      -0.006230      -0.394817       1.423974      -0.021540       1.913700           0.000002
           46              H      11.354423       7.457457       7.532245       0.114813       1.242080 0.92635299E+01  0.92702038E+02                                 1.791054                            1.690746      -1.044202       2.377363                    0.997761       3.370007       8.996224       0.528910       1.157208      -0.739821       0.007672      -0.037249       0.012800       0.040127      -0.003615       0.000948       0.002833      -0.031919      -0.008865      -0.015020      -0.003170       0.018190              1.815326       1.462179      -0.089922       0.062551       2.200301      -0.358031       1.783497           0.000003
           47              H       5.224363       7.980811       8.313766       0.121992       1.254557 0.93435057E+01  0.93908845E+02                                 1.820925                            1.712290      -1.082648       2.365705                    0.997537       3.373991       9.091179       0.517885       1.176728      -0.735123       0.037549      -0.005454       0.014109       0.040481      -0.003436      -0.002583      -0.001957       0.034148      -0.011808      -0.015861      -0.003764       0.019625              1.852553       2.250174      -0.078989       0.376318       1.477780      -0.036141       1.829705           0.000002
           48              H      11.003156       7.616213       5.233496       0.117319       1.235624 0.91309819E+01  0.90966524E+02                                 1.780354                            1.675526      -1.033916       2.385354                    0.997724       3.330321       8.844784       0.533244       1.152965      -0.741156      -0.003768      -0.034291      -0.019605       0.039679       0.000131       0.001016       0.002206      -0.035229      -0.001262      -0.017465      -0.000625       0.018090              1.809963       1.421279       0.060084       0.059609       2.077003       0.413092       1.931608           0.000002
           49              H      12.725494       5.116491      24.836198       0.118528       1.298333 0.96301321E+01  0.98618054E+02                                 1.955560                            1.811955      -1.015320       2.411706                    0.997632       3.461102       9.763080       0.467830       1.278480      -0.712047       0.008588       0.035227      -0.047076       0.059421       0.003287       0.001295      -0.018523      -0.006295       0.001855      -0.017556      -0.002825       0.020381              2.006163       1.717622       0.052751      -0.134166       2.014199      -0.563181       2.286668          -0.000001
           50              H       4.287472       6.409404       2.603273       0.118916       1.302146 0.94986122E+01  0.96682868E+02                                 1.935507                            1.780180      -1.045861       2.393090                    0.997575       3.445172       9.605861       0.480970       1.251121      -0.717793       0.028898       0.005572       0.050032       0.058046      -0.003755       0.015823       0.003962       0.009236       0.011022      -0.015790      -0.003270       0.019059              1.992739       1.856006       0.025918       0.557531       1.690480       0.150896       2.431732          -0.000000
           51              H       1.700037       7.051152      26.676815       0.108201       1.241484 0.89975663E+01  0.90200937E+02                                 1.862906                            1.723544      -0.833444       2.486623                    0.999196       3.390054       9.329960       0.493480       1.238086      -0.720868      -0.036683       0.024498      -0.037521       0.057910      -0.008958       0.019599      -0.002345      -0.004252       0.016226      -0.021589      -0.001321       0.022910              1.917886       2.078559      -0.409352       0.467242       1.876082      -0.231549       1.799016          -0.000002
           52              H       6.545810       4.685969      26.102801       0.107868       1.277569 0.92917241E+01  0.93921681E+02                                 1.902849                            1.754754      -0.849616       2.481341                    0.998905       3.410340       9.431028       0.487606       1.242703      -0.720047      -0.025612       0.038591      -0.030577       0.055500      -0.012007      -0.000460      -0.015659       0.003619       0.001270      -0.020578       0.001605       0.018972              1.958766       1.879907      -0.398009       0.199219       2.230915      -0.479184       1.765476          -0.000002
           53              H       7.970551      13.183407      25.466805       0.114919       1.245360 0.89485655E+01  0.89600909E+02                                 1.858775                            1.710702      -1.053665       2.384438                    0.997466       3.438892       9.463319       0.498793       1.226384      -0.722472      -0.033840       0.026377      -0.038702       0.057781      -0.008143       0.012625      -0.010077      -0.006635      -0.016385      -0.016297      -0.004557       0.020854              1.915235       1.991449      -0.276608       0.542762       1.768702      -0.226326       1.985553          -0.000002
           54              H      10.706502      12.657362       1.280077       0.124615       1.188776 0.86178702E+01  0.86549835E+02                                 1.880323                            1.737631      -1.264234       2.291893                    0.995324       3.621151      10.393218       0.464187       1.313852      -0.701367       0.039502       0.009242       0.043458       0.059451       0.001161       0.015481       0.000192       0.016662      -0.005919      -0.012853      -0.007338       0.020191              1.939565       1.996873       0.079193       0.532916       1.695335       0.162348       2.126488          -0.000002
           55              H       7.315696       1.841829       1.719346       0.120461       1.259630 0.90652126E+01  0.91625762E+02                                 1.907706                            1.746318      -1.293589       2.272009                    0.995425       3.597016      10.147141       0.480359       1.261537      -0.712981      -0.001805      -0.037321       0.043952       0.057688      -0.004752      -0.002590      -0.013177      -0.020681      -0.006926      -0.014540      -0.005192       0.019732              1.974001       1.716501       0.044956      -0.130837       1.936963      -0.591512       2.268538          -0.000001
           56              H      -0.048068       2.655786       0.851588       0.112239       1.270809 0.92891656E+01  0.94223470E+02                                 1.907400                            1.760916      -1.131217       2.345240                    0.996354       3.547008       9.940752       0.482383       1.251791      -0.716188       0.028608      -0.028965       0.044337       0.060192      -0.002434       0.016020      -0.013408       0.003700       0.004152      -0.019247      -0.003392       0.022638              1.965134       1.930673      -0.307487       0.309107       1.892819      -0.495345       2.071909          -0.000002
           57              H       4.964484       4.753238       5.616172       0.112209       1.257822 0.94422032E+01  0.95906993E+02                                 1.868570                            1.754289      -1.133273       2.334754                    0.996531       3.579671       9.950486       0.493366       1.222250      -0.722436      -0.001540       0.033278      -0.020889       0.039321       0.000648      -0.003087      -0.004996      -0.027678       0.001744      -0.014756      -0.000583       0.015339              1.902340       1.420526      -0.081546       0.024353       2.236144      -0.434999       2.050350           0.000002
           58              H       8.314198       1.544500       7.098367       0.117191       1.178782 0.87431875E+01  0.87868885E+02                                 1.842016                            1.726847      -1.255106       2.282909                    0.994753       3.680654      10.467298       0.476509       1.278996      -0.708163      -0.036170       0.000470       0.014521       0.038978       0.000613      -0.000285       0.002193       0.020984      -0.000142      -0.010931       0.000393       0.010538              1.877725       2.422247      -0.098016      -0.364239       1.385758       0.042399       1.825168           0.000003
           59              H       4.816440       4.899885       7.960735       0.115297       1.156620 0.85250033E+01  0.85018802E+02                                 1.808597                            1.696767      -1.227909       2.292725                    0.995306       3.647021      10.285182       0.484958       1.266430      -0.710896      -0.001725       0.034726       0.016472       0.038474       0.001436      -0.002141       0.001939      -0.022214      -0.000576      -0.011558      -0.000017       0.011575              1.845455       1.376106      -0.140880      -0.053313       2.342328       0.376151       1.817932           0.000002
           60              H       8.565384       1.389781       4.764583       0.116233       1.207432 0.89546336E+01  0.90294327E+02                                 1.856241                            1.735966      -1.216497       2.300293                    0.995444       3.641906      10.285248       0.481313       1.262019      -0.712412      -0.032793      -0.003012      -0.021205       0.039168       0.000073       0.002439       0.001389       0.022226       0.003593      -0.011861       0.000740       0.011121              1.899199       2.239561      -0.044431       0.456771       1.394063      -0.003970       2.063974           0.000001
           61              H      12.346859       1.444941       7.489127       0.115600       1.215325 0.89935398E+01  0.89272535E+02                                 1.760363                            1.662446      -1.010714       2.394332                    0.998077       3.327500       8.825894       0.535455       1.152380      -0.741131       0.035136       0.000204       0.020372       0.040616      -0.002489       0.001864      -0.000008       0.033549      -0.002769      -0.016498      -0.001109       0.017606              1.784116       2.014673      -0.006230       0.394817       1.423974       0.021540       1.913699           0.000002
           62              H       5.226753       0.730543       5.942254       0.114813       1.242080 0.92635349E+01  0.92702101E+02                                 1.791055                            1.690746      -1.044202       2.377363                    0.997761       3.370007       8.996225       0.528910       1.157208      -0.739821       0.007672      -0.037249      -0.012800       0.040127      -0.003615      -0.000948      -0.002833      -0.031919      -0.008865      -0.015020      -0.003170       0.018190              1.815326       1.462179      -0.089923      -0.062551       2.200301       0.358032       1.783498           0.000003
           63              H      12.571693       1.253897       5.160734       0.121992       1.254558 0.93435099E+01  0.93908892E+02                                 1.820925                            1.712290      -1.082648       2.365705                    0.997537       3.373991       9.091177       0.517885       1.176728      -0.735123       0.037549      -0.005454      -0.014109       0.040481      -0.003436       0.002583       0.001957       0.034148      -0.011808      -0.015861      -0.003764       0.019625              1.852553       2.250175      -0.078989      -0.376318       1.477779       0.036141       1.829705           0.000002
           64              H       4.875486       0.889298       8.241004       0.117319       1.235625 0.91309831E+01  0.90966542E+02                                 1.780355                            1.675527      -1.033917       2.385354                    0.997724       3.330321       8.844785       0.533244       1.152966      -0.741156      -0.003768      -0.034291       0.019605       0.039679       0.000131      -0.001016      -0.002206      -0.035229      -0.001262      -0.017465      -0.000625       0.018090              1.809964       1.421279       0.060083      -0.059609       2.077003      -0.413092       1.931608           0.000002
           65              H       6.877177       1.610423      11.361698       0.118528       1.298334 0.96301407E+01  0.98618157E+02                                 1.955560                            1.811956      -1.015320       2.411706                    0.997632       3.461103       9.763081       0.467830       1.278480      -0.712047      -0.008588      -0.035227      -0.047076       0.059421       0.003287      -0.001295       0.018523      -0.006295       0.001855      -0.017556      -0.002825       0.020381              2.006163       1.717622       0.052751       0.134165       2.014200       0.563181       2.286668          -0.000001
           66              H       1.840199       0.317510      16.077773       0.118916       1.302146 0.94986125E+01  0.96682871E+02                                 1.935507                            1.780180      -1.045861       2.393090                    0.997575       3.445172       9.605861       0.480970       1.251121      -0.717793      -0.028898      -0.005572       0.050032       0.058046      -0.003755      -0.015823      -0.003962       0.009236       0.011022      -0.015790      -0.003270       0.019059              1.992740       1.856006       0.025918      -0.557531       1.690480      -0.150896       2.431733          -0.000000
           67              H       3.207975      13.129592      13.202315       0.108201       1.241484 0.89975627E+01  0.90200893E+02                                 1.862906                            1.723543      -0.833444       2.486623                    0.999196       3.390054       9.329960       0.493480       1.238086      -0.720868       0.036683      -0.024498      -0.037521       0.057910      -0.008958      -0.019599       0.002345      -0.004252       0.016226      -0.021589      -0.001321       0.022910              1.917885       2.078559      -0.409351      -0.467242       1.876080       0.231548       1.799016          -0.000002
           68              H      13.056860       2.040946      12.628301       0.107868       1.277568 0.92917122E+01  0.93921542E+02                                 1.902849                            1.754754      -0.849616       2.481341                    0.998905       3.410339       9.431028       0.487606       1.242704      -0.720047       0.025612      -0.038591      -0.030577       0.055500      -0.012007       0.000460       0.015659       0.003619       0.001270      -0.020578       0.001605       0.018972              1.958766       1.879907      -0.398009      -0.199219       2.230915       0.479185       1.765477          -0.000002
           69              H      10.412460       6.997336      11.992305       0.114919       1.245360 0.89485599E+01  0.89600840E+02                                 1.858774                            1.710701      -1.053665       2.384438                    0.997466       3.438892       9.463319       0.498793       1.226384      -0.722472       0.033840      -0.026377      -0.038702       0.057781      -0.008143      -0.012625       0.010077      -0.006635      -0.016385      -0.016297      -0.004557       0.020854              1.915234       1.991448      -0.276608      -0.542762       1.768701       0.226326       1.985553          -0.000002
           70              H       7.676509       7.523381      14.754577       0.124615       1.188776 0.86178754E+01  0.86549899E+02                                 1.880323                            1.737631      -1.264234       2.291893                    0.995324       3.621151      10.393218       0.464187       1.313852      -0.701367      -0.039502      -0.009242       0.043458       0.059451       0.001161      -0.015481      -0.000192       0.016662      -0.005919      -0.012853      -0.007338       0.020191              1.939565       1.996872       0.079193      -0.532915       1.695335      -0.162348       2.126489          -0.000002
           71              H      12.286974       4.885085      15.193846       0.120461       1.259630 0.90652124E+01  0.91625761E+02                                 1.907707                            1.746319      -1.293588       2.272009                    0.995425       3.597016      10.147142       0.480359       1.261538      -0.712981       0.001805       0.037321       0.043952       0.057688      -0.004752       0.002590       0.013177      -0.020681      -0.006926      -0.014540      -0.005192       0.019732              1.974001       1.716501       0.044956       0.130837       1.936963       0.591512       2.268539          -0.000001
           72              H       6.175739       4.071129      14.326088       0.112239       1.270810 0.92891698E+01  0.94223521E+02                                 1.907401                            1.760916      -1.131217       2.345240                    0.996354       3.547008       9.940752       0.482383       1.251791      -0.716188      -0.028608       0.028965       0.044337       0.060192      -0.002434      -0.016020       0.013408       0.003700       0.004152      -0.019247      -0.003392       0.022638              1.965134       1.930673      -0.307487      -0.309106       1.892820       0.495345       2.071909          -0.000002
           73              H       1.163186       1.973677      19.090672       0.112209       1.257821 0.94421948E+01  0.95906890E+02                                 1.868570                            1.754288      -1.133273       2.334754                    0.996531       3.579671       9.950486       0.493366       1.222250      -0.722436       0.001540      -0.033278      -0.020889       0.039321       0.000648       0.003087       0.004996      -0.027678       0.001744      -0.014756      -0.000583       0.015339              1.902339       1.420525      -0.081546      -0.024353       2.236142       0.434999       2.050350           0.000002
           74              H      11.288472       5.182415      20.572867       0.117191       1.178782 0.87431925E+01  0.87868943E+02                                 1.842016                            1.726847      -1.255107       2.282909                    0.994753       3.680655      10.467300       0.476509       1.278996      -0.708163       0.036170      -0.000470       0.014521       0.038978       0.000613       0.000285      -0.002193       0.020984      -0.000142      -0.010931       0.000393       0.010538              1.877725       2.422247      -0.098016       0.364239       1.385758      -0.042399       1.825169           0.000003
           75              H       1.311230       1.827030      21.435235       0.115297       1.156620 0.85249958E+01  0.85018715E+02                                 1.808596                            1.696767      -1.227909       2.292725                    0.995306       3.647021      10.285184       0.484958       1.266431      -0.710896       0.001725      -0.034726       0.016472       0.038474       0.001436       0.002141      -0.001939      -0.022214      -0.000576      -0.011559      -0.000017       0.011575              1.845455       1.376106      -0.140880       0.053313       2.342327      -0.376151       1.817932           0.000002
           76              H      11.037286       5.337134      18.239083       0.116233       1.207432 0.89546387E+01  0.90294388E+02                                 1.856241                            1.735966      -1.216497       2.300292                    0.995444       3.641907      10.285250       0.481313       1.262018      -0.712412       0.032793       0.003012      -0.021205       0.039168       0.000073      -0.002439      -0.001389       0.022226       0.003593      -0.011861       0.000740       0.011121              1.899199       2.239561      -0.044431      -0.456771       1.394063       0.003969       2.063974           0.000001
           77              H       7.255812       5.281973      20.963627       0.115600       1.215325 0.89935471E+01  0.89272634E+02                                 1.760365                            1.662448      -1.010714       2.394332                    0.998077       3.327500       8.825898       0.535454       1.152382      -0.741130      -0.035136      -0.000204       0.020372       0.040616      -0.002489      -0.001864       0.000008       0.033549      -0.002769      -0.016498      -0.001109       0.017606              1.784117       2.014675      -0.006230      -0.394817       1.423975      -0.021540       1.913702           0.000002
           78              H       0.900918       5.996372      19.416754       0.114813       1.242080 0.92635319E+01  0.92702063E+02                                 1.791054                            1.690746      -1.044202       2.377363                    0.997761       3.370007       8.996224       0.528910       1.157208      -0.739821      -0.007672       0.037249      -0.012800       0.040127      -0.003615       0.000948       0.002833      -0.031919      -0.008865      -0.015020      -0.003170       0.018190              1.815326       1.462179      -0.089922       0.062551       2.200301      -0.358032       1.783498           0.000003
           79              H       7.030978       5.473018      18.635233       0.121992       1.254558 0.93435090E+01  0.93908886E+02                                 1.820926                            1.712290      -1.082648       2.365705                    0.997537       3.373991       9.091179       0.517885       1.176728      -0.735123      -0.037549       0.005454      -0.014109       0.040481      -0.003436      -0.002583      -0.001957       0.034148      -0.011808      -0.015861      -0.003764       0.019625              1.852553       2.250174      -0.078989       0.376318       1.477780      -0.036141       1.829706           0.000002
           80              H       1.252185       5.837616      21.715504       0.117319       1.235625 0.91309872E+01  0.90966590E+02                                 1.780355                            1.675527      -1.033917       2.385354                    0.997724       3.330322       8.844787       0.533244       1.152965      -0.741156       0.003768       0.034291       0.019605       0.039679       0.000131       0.001016       0.002206      -0.035229      -0.001262      -0.017465      -0.000625       0.018090              1.809964       1.421279       0.060084       0.059609       2.077003       0.413092       1.931608           0.000002
           81              C       1.667371      12.093647      22.192502      -0.010133      36.874793 0.43274097E+03  0.10089989E+05                                 9.615871                            6.909704      -0.000499       2.005960                    0.999347      27.125380      75.877740       0.634923       0.413735      -1.073525       0.005157       0.004892      -0.040830       0.041445      -0.002400       0.003543       0.008799      -0.014195      -0.016073      -0.011812      -0.002031       0.013843             11.793241      10.360824      -0.558469      -0.776927       4.986881      -0.068872      20.032017           0.000002
           82              C      -0.347405       8.960250       1.406738       0.172205      23.924826 0.30195614E+03  0.65201717E+04                                 7.345756                            5.881602       0.209059       2.096340                    0.999636      25.211281      70.852540       0.660256       0.429614      -1.049541      -0.012909       0.046950      -0.021389       0.053183      -0.008762      -0.010286       0.013417      -0.055136       0.070558      -0.041755       0.005717       0.036038              8.157470      10.189776       0.079481      -0.139266       6.646736      -2.949275       7.635897          -0.000001
           83              C       8.516592       7.160128      25.113773       0.170752      24.123673 0.29370454E+03  0.62883202E+04                                 7.347615                            5.772486       0.324372       2.135157                    0.999811      24.933521      69.417333       0.672412       0.425448      -1.053757       0.053898       0.002087       0.014121       0.055756       0.021861      -0.013243      -0.015595       0.035720       0.036854      -0.036044      -0.000801       0.036844              8.262616       6.540447      -1.490910       2.552012       9.868128       1.531613       8.379272          -0.000001
           84              C       9.912467       6.819746      26.659837       0.151972      24.133664 0.29762446E+03  0.63839079E+04                                 7.287483                            5.770571       0.314075       2.121770                    0.999888      25.222846      69.946656       0.680594       0.419566      -1.059003      -0.025229       0.010040      -0.033529       0.043145       0.011686      -0.004621      -0.033551       0.035300       0.067617      -0.046834       0.005223       0.041611              8.174930       7.203062      -1.960543       2.510196      10.321914       0.983528       6.999814          -0.000003
           85              C       5.263906       9.462078       0.376208       0.151116      23.988187 0.29437477E+03  0.62881910E+04                                 7.224567                            5.711322       0.403944       2.150706                    0.999887      25.075957      69.083025       0.690044       0.415532      -1.063034      -0.011906       0.038039      -0.028384       0.048933       0.003859       0.031354       0.007740      -0.042740       0.064484      -0.046564       0.007954       0.038610              8.075265       9.630189      -1.351294      -1.352765       7.700984      -2.778901       6.894621          -0.000003
           86              C       1.933850      11.889149      19.430229      -0.019707      38.096130 0.43709545E+03  0.10207293E+05                                 9.796127                            6.919529       0.002490       2.005041                    0.999266      27.202344      75.914296       0.638504       0.410779      -1.076480      -0.004124       0.000623       0.042650       0.042854       0.006920       0.001507      -0.000442       0.001684       0.008451      -0.008536       0.002730       0.005806             12.229817      10.238993      -0.626207      -1.032958       5.251709       1.871875      21.198750           0.000003
           87              C       3.671226       0.676728       0.882041       0.165218      23.518587 0.28774737E+03  0.61159538E+04                                 7.162473                            5.676200       0.342247       2.136041                    0.999885      24.825308      68.375764       0.686306       0.419890      -1.059533      -0.049903       0.003632      -0.020780       0.054178      -0.011766      -0.031802      -0.013782       0.061634       0.084337      -0.052455      -0.002381       0.054837              7.980729       7.003456      -0.217514       3.143831       9.870040       0.350082       7.068692          -0.000003
           88              C       2.196807       0.961949      26.342648       0.187623      24.067683 0.30053332E+03  0.64830197E+04                                 7.424205                            5.905103       0.116360       2.070155                    0.999590      24.982617      70.218604       0.652571       0.435105      -1.046016       0.039917      -0.014330       0.034865       0.054903      -0.003636      -0.036751       0.002354       0.072322       0.099983      -0.053011      -0.010944       0.063955              8.326587       7.299940      -0.375600       3.087810      10.346893       0.694818       7.332929          -0.000001
           89              C       4.850829      10.986397      25.941107       0.183282      24.297975 0.29192711E+03  0.62445158E+04                                 7.422457                            5.782759       0.142577       2.077025                    0.999716      24.862845      69.323847       0.666584       0.429563      -1.050596       0.004963      -0.050059       0.022407       0.055069       0.016813       0.029691       0.026106      -0.051433       0.049158      -0.048014      -0.007290       0.055304              8.414759      10.211428      -1.243114      -1.593973       7.085021      -2.855399       7.947828          -0.000003
           90              C       2.098029      11.653707      17.958814       0.567495      25.572873 0.27108308E+03  0.57126437E+04                                 8.024600                            5.815768      -0.083501       2.019965                    0.999544      22.810636      63.870233       0.621196       0.467889      -1.024716       0.002821      -0.011813      -0.055544       0.056856      -0.023023       0.013716      -0.039055      -0.114565      -0.183727      -0.072313      -0.030295       0.102609              9.888415       7.764419       0.186963      -0.854304       4.668345       1.624921      17.232482           0.000002
           91              C      -0.726018      10.282762      26.763052       0.163117      24.266420 0.30360041E+03  0.65570808E+04                                 7.379553                            5.875463       0.190168       2.082150                    0.999825      25.396803      71.115439       0.665097       0.426396      -1.052719       0.011601      -0.031755       0.032270       0.046737      -0.017626       0.012446       0.031435      -0.056311       0.084984      -0.053320      -0.000100       0.053419              8.215246      10.577138      -0.041625       0.505883       6.737311      -3.013577       7.331289          -0.000002
           92              C       7.168063      10.738846      21.409633      -0.018650      37.882053 0.43643303E+03  0.10193177E+05                                 9.769669                            6.929227       0.004624       2.007124                    0.999309      27.170730      75.958027       0.635669       0.412556      -1.074768       0.005643       0.001169      -0.042716       0.043103      -0.012666       0.000122      -0.000720       0.019987      -0.017387      -0.013283      -0.005756       0.019039             12.132230       5.158774      -0.637595      -0.408235       9.944390       0.187498      21.293526           0.000002
           93              C       7.398897      10.541075      18.637928      -0.010792      36.881327 0.42593463E+03  0.98979878E+04                                 9.632263                            6.862769       0.004302       2.010252                    0.999271      27.014500      75.589890       0.635646       0.414655      -1.072280      -0.007974       0.003404       0.042325       0.043204       0.007919       0.000589      -0.000389       0.011038      -0.006284      -0.008663      -0.002046       0.010709             11.903129       5.083211      -0.511303      -1.321506      10.133772       0.665924      20.492404           0.000002
           94              C       7.118857      10.835714      22.895870       0.586193      24.996687 0.26234299E+03  0.54874156E+04                                 7.891409                            5.736654      -0.042896       2.035022                    0.999659      22.577479      63.134959       0.622485       0.470413      -1.022580       0.008938      -0.012212       0.058112       0.060050       0.053209      -0.001520      -0.010711       0.096794      -0.205718      -0.071264      -0.035137       0.106401              9.573670       5.086626      -1.538984       0.111114       7.560025       0.140275      16.074358           0.000001
           95              C       7.591165      10.397119      17.147649       0.574324      24.376850 0.26497092E+03  0.55579964E+04                                 7.792624                            5.770255      -0.110542       2.013830                    0.999390      22.699078      63.631050       0.619674       0.471219      -1.021814       0.010954       0.010106      -0.056208       0.058150      -0.038880       0.028635      -0.020221       0.101564      -0.194448      -0.073803      -0.029318       0.103121              9.429752       4.639943       0.589709      -1.165352       7.655886       0.446727      15.993426           0.000001
           96              C       7.281248       9.490331      20.801933      -0.107965      34.216083 0.44006391E+03  0.10401055E+05                                 9.203242                            7.036959       0.009260       1.971373                    0.999614      29.658098      86.128881       0.614128       0.421974      -1.058264       0.005483       0.016786      -0.020203       0.026832       0.001415       0.003323      -0.019151      -0.012903      -0.036539      -0.023179       0.000200       0.022979             10.556818       4.853619      -0.757331      -0.695444      10.083540       1.144787      16.733295           0.000007
           97              C       3.073243      11.940273      20.238699      -0.106215      34.642625 0.44708141E+03  0.10618252E+05                                 9.330816                            7.127502      -0.004842       1.969858                    0.999610      29.718453      86.765754       0.605230       0.426108      -1.054748      -0.019011       0.002361       0.016657       0.025386       0.002639      -0.013037       0.004258       0.011924      -0.060269      -0.025117       0.004802       0.020315             10.699519      10.440621      -0.431171       0.209745       4.800970       0.774022      16.856967           0.000007
           98              C       7.381909       9.405572      19.405975      -0.109320      34.277516 0.43853812E+03  0.10368901E+05                                 9.263118                            7.059600      -0.012958       1.967569                    0.999609      29.634035      86.426066       0.607850       0.426171      -1.054335      -0.001896       0.019258       0.018345       0.026664      -0.000154       0.003384       0.017704      -0.000776      -0.065742      -0.029823       0.010645       0.019177             10.637730       4.828144      -0.618444      -0.710973      10.247615      -0.505677      16.837432           0.000007
           99              C       2.920279      12.037141      21.626573      -0.111005      34.172738 0.43607145E+03  0.10295345E+05                                 9.226753                            7.024798       0.000009       1.971539                    0.999612      29.628724      86.327437       0.611338       0.424367      -1.055526      -0.016881       0.002735      -0.023180       0.028805       0.004023       0.019567      -0.000131       0.003329      -0.039898      -0.025002       0.004397       0.020604             10.602308      10.579726      -0.561778      -1.475277       4.761665       0.644490      16.465535           0.000005
          100              C       0.682313      12.004852      20.009632      -0.107758      33.195903 0.42551662E+03  0.99509123E+04                                 8.966868                            6.890682       0.132436       2.012750                    0.999665      29.175839      83.669574       0.625922       0.418446      -1.062848       0.017013      -0.002314       0.022069       0.027961      -0.002426       0.021400       0.004290       0.019583      -0.058764      -0.029818       0.000801       0.029017             10.221935       9.662498      -0.626107      -1.508939       5.072012       0.988860      15.931296           0.000004
          101              C       7.154425      11.870313      20.607900      -0.107411      32.929475 0.42131147E+03  0.98350713E+04                                 8.925195                            6.862753       0.119345       2.010155                    0.999725      29.151280      83.717424       0.625903       0.419203      -1.061619      -0.004709      -0.023265      -0.016477       0.028895      -0.008395       0.000512       0.010890      -0.019416      -0.081092      -0.029441       0.001249       0.028192             10.156844       5.092535      -0.475587      -0.857220       9.342945      -0.507814      16.035053           0.000004
          102              C       0.544422      12.113828      21.397506      -0.103534      32.854413 0.42143943E+03  0.98440925E+04                                 8.931003                            6.875896       0.087407       2.001737                    0.999720      29.132212      83.835310       0.623320       0.420683      -1.060115       0.018910       0.001833      -0.016431       0.025118      -0.005377      -0.009751       0.000824       0.013774      -0.072608      -0.026305       0.003538       0.022768             10.151718       9.492326      -0.560202       0.129634       5.047131       0.533502      15.915699           0.000004
          103              C       1.510428      12.041177      23.709730       0.565138      24.846960 0.27068903E+03  0.57035152E+04                                 7.842806                            5.813206      -0.018190       2.039844                    0.999622      22.883581      64.115727       0.620929       0.468158      -1.024344       0.000734       0.003417       0.058304       0.058408       0.005263       0.005255       0.010476      -0.134559      -0.203909      -0.069292      -0.032848       0.102140              9.408718       8.218126      -0.516636      -0.253943       4.439827      -0.356898      15.568203          -0.000000
          104              C       7.320620      11.776137      19.236196      -0.106764      32.923231 0.41766408E+03  0.97312657E+04                                 8.928707                            6.837820       0.093937       2.002788                    0.999733      29.095733      83.548259       0.626216       0.419797      -1.060970       0.000726      -0.016675       0.022038       0.027646      -0.002669      -0.001898      -0.019070      -0.020334      -0.052892      -0.026075      -0.001138       0.027213             10.175811       5.008998      -0.260204      -1.178670       9.625013       1.190942      15.893422           0.000003
          105              C       3.240640       8.087097       8.718001      -0.010133      36.874763 0.43274085E+03  0.10089986E+05                                 9.615867                            6.909703      -0.000499       2.005960                    0.999347      27.125380      75.877742       0.634923       0.413735      -1.073525      -0.005157      -0.004892      -0.040830       0.041445      -0.002400      -0.003543      -0.008799      -0.014195      -0.016073      -0.011812      -0.002031       0.013843             11.793232      10.360831      -0.558469       0.776936       4.986878       0.068870      20.031986           0.000001
          106              C       5.255417      11.220493      14.881238       0.172205      23.924831 0.30195618E+03  0.65201727E+04                                 7.345758                            5.881602       0.209059       2.096340                    0.999636      25.211280      70.852538       0.660256       0.429614      -1.049541       0.012909      -0.046950      -0.021389       0.053183      -0.008762       0.010286      -0.013417      -0.055136       0.070558      -0.041755       0.005717       0.036038              8.157472      10.189779       0.079480       0.139263       6.646738       2.949276       7.635897          -0.000001
          107              C       9.866419      13.020616      11.639273       0.170752      24.123667 0.29370438E+03  0.62883159E+04                                 7.347613                            5.772485       0.324372       2.135157                    0.999811      24.933520      69.417330       0.672412       0.425448      -1.053757      -0.053898      -0.002087       0.014121       0.055756       0.021861       0.013243       0.015595       0.035720       0.036854      -0.036044      -0.000801       0.036844              8.262614       6.540448      -1.490912      -2.552011       9.868124      -1.531612       8.379271          -0.000001
          108              C       8.470544      13.360998      13.185337       0.151972      24.133658 0.29762447E+03  0.63839083E+04                                 7.287482                            5.770572       0.314075       2.121770                    0.999888      25.222846      69.946658       0.680593       0.419566      -1.059003       0.025229      -0.010040      -0.033529       0.043145       0.011686       0.004621       0.033551       0.035300       0.067617      -0.046834       0.005223       0.041611              8.174928       7.203063      -1.960538      -2.510200      10.321903      -0.983528       6.999818          -0.000003
          109              C      -0.355895      10.718666      13.850708       0.151116      23.988164 0.29437445E+03  0.62881829E+04                                 7.224563                            5.711319       0.403944       2.150706                    0.999887      25.075957      69.083026       0.690044       0.415532      -1.063034       0.011906      -0.038039      -0.028384       0.048933       0.003859      -0.031354      -0.007740      -0.042740       0.064484      -0.046564       0.007954       0.038610              8.075258       9.630175      -1.351294       1.352761       7.700981       2.778901       6.894620          -0.000003
          110              C       2.974162       8.291595       5.955729      -0.019707      38.096115 0.43709516E+03  0.10207284E+05                                 9.796124                            6.919527       0.002490       2.005041                    0.999266      27.202343      75.914292       0.638504       0.410779      -1.076480       0.004124      -0.000623       0.042650       0.042854       0.006920      -0.001507       0.000442       0.001684       0.008451      -0.008536       0.002730       0.005806             12.229814      10.238991      -0.626205       1.032960       5.251708      -1.871876      21.198743           0.000003
          111              C       2.456444       6.050187      14.356541       0.165218      23.518592 0.28774758E+03  0.61159591E+04                                 7.162474                            5.676202       0.342247       2.136041                    0.999885      24.825308      68.375763       0.686306       0.419890      -1.059533       0.049903      -0.003632      -0.020780       0.054178      -0.011766       0.031802       0.013782       0.061634       0.084337      -0.052455      -0.002381       0.054837              7.980730       7.003456      -0.217515      -3.143830       9.870041      -0.350081       7.068692          -0.000003
          112              C       3.930864       5.764966      12.868147       0.187623      24.067700 0.30053374E+03  0.64830306E+04                                 7.424208                            5.905108       0.116360       2.070155                    0.999590      24.982618      70.218606       0.652571       0.435105      -1.046016      -0.039917       0.014330       0.034865       0.054903      -0.003636       0.036751      -0.002354       0.072322       0.099983      -0.053011      -0.010944       0.063955              8.326591       7.299940      -0.375602      -3.087809      10.346899      -0.694818       7.332934          -0.000001
          113              C       0.057183       9.194347      12.466607       0.183282      24.297975 0.29192708E+03  0.62445151E+04                                 7.422458                            5.782759       0.142577       2.077025                    0.999716      24.862845      69.323850       0.666584       0.429563      -1.050596      -0.004963       0.050059       0.022407       0.055069       0.016813      -0.029691      -0.026106      -0.051433       0.049158      -0.048014      -0.007290       0.055304              8.414760      10.211431      -1.243118       1.593972       7.085020       2.855398       7.947827          -0.000003
          114              C       2.809983       8.527037       4.484314       0.567494      25.572889 0.27108331E+03  0.57126496E+04                                 8.024604                            5.815771      -0.083501       2.019965                    0.999544      22.810636      63.870235       0.621195       0.467889      -1.024716      -0.002821       0.011813      -0.055544       0.056856      -0.023023      -0.013716       0.039055      -0.114565      -0.183727      -0.072313      -0.030295       0.102609              9.888421       7.764422       0.186965       0.854303       4.668348      -1.624922      17.232492           0.000002
          115              C       5.634029       9.897982      13.288552       0.163117      24.266435 0.30360063E+03  0.65570865E+04                                 7.379556                            5.875466       0.190168       2.082150                    0.999825      25.396802      71.115435       0.665097       0.426396      -1.052719      -0.011601       0.031755       0.032270       0.046737      -0.017626      -0.012446      -0.031435      -0.056311       0.084984      -0.053320      -0.000100       0.053419              8.215250      10.577145      -0.041620      -0.505879       6.737315       3.013578       7.331290          -0.000002
          116              C      11.214948       9.441897       7.935133      -0.018650      37.882059 0.43643327E+03  0.10193184E+05                                 9.769670                            6.929229       0.004624       2.007124                    0.999309      27.170731      75.958029       0.635669       0.412556      -1.074768      -0.005643      -0.001169      -0.042716       0.043103      -0.012666      -0.000122       0.000720       0.019987      -0.017387      -0.013283      -0.005756       0.019039             12.132230       5.158774      -0.637594       0.408232       9.944391      -0.187490      21.293526           0.000002
          117              C      10.984114       9.639668       5.163428      -0.010792      36.881335 0.42593473E+03  0.98979906E+04                                 9.632265                            6.862770       0.004302       2.010251                    0.999271      27.014503      75.589903       0.635646       0.414655      -1.072280       0.007974      -0.003404       0.042325       0.043204       0.007919      -0.000589       0.000389       0.011038      -0.006284      -0.008663      -0.002046       0.010709             11.903130       5.083211      -0.511303       1.321509      10.133776      -0.665929      20.492403           0.000002
          118              C      11.264155       9.345030       9.421370       0.586193      24.996695 0.26234317E+03  0.54874202E+04                                 7.891411                            5.736656      -0.042896       2.035022                    0.999659      22.577479      63.134959       0.622484       0.470413      -1.022580      -0.008938       0.012212       0.058112       0.060050       0.053209       0.001520       0.010711       0.096794      -0.205718      -0.071264      -0.035137       0.106401              9.573671       5.086627      -1.538984      -0.111117       7.560028      -0.140272      16.074360           0.000001
          119              C      10.791846       9.783624       3.673149       0.574324      24.376861 0.26497110E+03  0.55580010E+04                                 7.792627                            5.770257      -0.110542       2.013830                    0.999390      22.699078      63.631053       0.619673       0.471219      -1.021814      -0.010954      -0.010106      -0.056208       0.058150      -0.038880      -0.028635       0.020221       0.101564      -0.194448      -0.073803      -0.029318       0.103121              9.429755       4.639945       0.589709       1.165352       7.655890      -0.446724      15.993431           0.000000
          120              C      11.101764      10.690413       7.327433      -0.107965      34.216071 0.44006390E+03  0.10401055E+05                                 9.203240                            7.036959       0.009259       1.971373                    0.999614      29.658100      86.128889       0.614128       0.421974      -1.058264      -0.005483      -0.016786      -0.020203       0.026832       0.001415      -0.003323       0.019151      -0.012903      -0.036539      -0.023179       0.000200       0.022979             10.556815       4.853618      -0.757329       0.695443      10.083535      -1.144784      16.733291           0.000007
          121              C       1.834769       8.240470       6.764199      -0.106215      34.642628 0.44708142E+03  0.10618252E+05                                 9.330817                            7.127502      -0.004842       1.969858                    0.999610      29.718453      86.765750       0.605230       0.426108      -1.054748       0.019011      -0.002361       0.016657       0.025386       0.002639       0.013037      -0.004258       0.011924      -0.060269      -0.025117       0.004802       0.020315             10.699521      10.440622      -0.431169      -0.209743       4.800970      -0.774021      16.856970           0.000007
          122              C      11.001103      10.775172       5.931475      -0.109320      34.277502 0.43853806E+03  0.10368899E+05                                 9.263117                            7.059600      -0.012959       1.967569                    0.999609      29.634035      86.426070       0.607850       0.426171      -1.054335       0.001896      -0.019258       0.018345       0.026664      -0.000154      -0.003384      -0.017704      -0.000776      -0.065742      -0.029823       0.010645       0.019177             10.637727       4.828144      -0.618443       0.710973      10.247614       0.505675      16.837424           0.000007
          123              C       1.987733       8.143603       8.152073      -0.111005      34.172726 0.43607108E+03  0.10295334E+05                                 9.226751                            7.024794       0.000009       1.971539                    0.999612      29.628726      86.327447       0.611338       0.424367      -1.055526       0.016881      -0.002735      -0.023180       0.028805       0.004023      -0.019567       0.000131       0.003329      -0.039898      -0.025002       0.004397       0.020604             10.602306      10.579727      -0.561776       1.475275       4.761663      -0.644488      16.465528           0.000005
          124              C       4.225698       8.175892       6.535132      -0.107758      33.195894 0.42551643E+03  0.99509069E+04                                 8.966867                            6.890681       0.132435       2.012750                    0.999665      29.175841      83.669584       0.625923       0.418446      -1.062848      -0.017013       0.002314       0.022069       0.027961      -0.002426      -0.021400      -0.004290       0.019583      -0.058764      -0.029818       0.000801       0.029017             10.221934       9.662498      -0.626107       1.508943       5.072010      -0.988861      15.931293           0.000004
          125              C      11.228587       8.310430       7.133400      -0.107411      32.929481 0.42131150E+03  0.98350721E+04                                 8.925196                            6.862753       0.119344       2.010155                    0.999725      29.151282      83.717431       0.625903       0.419203      -1.061619       0.004709       0.023265      -0.016477       0.028895      -0.008395      -0.000512      -0.010890      -0.019416      -0.081092      -0.029441       0.001249       0.028192             10.156846       5.092536      -0.475587       0.857219       9.342946       0.507808      16.035057           0.000005
          126              C       4.363590       8.066916       7.923006      -0.103534      32.854395 0.42143931E+03  0.98440891E+04                                 8.931000                            6.875895       0.087407       2.001737                    0.999720      29.132214      83.835320       0.623320       0.420683      -1.060115      -0.018910      -0.001833      -0.016431       0.025118      -0.005377       0.009751      -0.000824       0.013774      -0.072608      -0.026305       0.003538       0.022768             10.151714       9.492328      -0.560204      -0.129625       5.047130      -0.533504      15.915684           0.000004
          127              C       3.397584       8.139567      10.235230       0.565138      24.846955 0.27068917E+03  0.57035188E+04                                 7.842806                            5.813208      -0.018190       2.039844                    0.999622      22.883582      64.115733       0.620929       0.468158      -1.024344      -0.000734      -0.003417       0.058304       0.058408       0.005263      -0.005255      -0.010476      -0.134559      -0.203909      -0.069292      -0.032848       0.102140              9.408716       8.218129      -0.516635       0.253952       4.439826       0.356896      15.568194          -0.000000
          128              C      11.062392       8.404607       5.761696      -0.106764      32.923234 0.41766392E+03  0.97312612E+04                                 8.928708                            6.837819       0.093937       2.002788                    0.999733      29.095735      83.548271       0.626216       0.419797      -1.060970      -0.000726       0.016675       0.022038       0.027646      -0.002669       0.001898       0.019070      -0.020334      -0.052892      -0.026075      -0.001138       0.027213             10.175814       5.008999      -0.260205       1.178672       9.625013      -1.190951      15.893431           0.000003
          129              C      10.587970       1.360182       4.756499      -0.010133      36.874767 0.43274083E+03  0.10089985E+05                                 9.615867                            6.909703      -0.000499       2.005960                    0.999347      27.125379      75.877737       0.634923       0.413735      -1.073525      -0.005157      -0.004892       0.040830       0.041445      -0.002400       0.003543       0.008799      -0.014195      -0.016073      -0.011812      -0.002031       0.013843             11.793232      10.360829      -0.558470      -0.776923       4.986879      -0.068871      20.031989           0.000002
          130              C      12.602746       4.493579      25.542262       0.172205      23.924826 0.30195615E+03  0.65201719E+04                                 7.345757                            5.881602       0.209059       2.096340                    0.999636      25.211281      70.852540       0.660256       0.429614      -1.049541       0.012909      -0.046950       0.021389       0.053183      -0.008762      -0.010287       0.013417      -0.055136       0.070558      -0.041755       0.005717       0.036038              8.157470      10.189776       0.079481      -0.139266       6.646736      -2.949275       7.635897          -0.000001
          131              C       3.738749       6.293701       1.835227       0.170752      24.123673 0.29370454E+03  0.62883202E+04                                 7.347615                            5.772486       0.324372       2.135157                    0.999811      24.933521      69.417332       0.672412       0.425448      -1.053757      -0.053898      -0.002087      -0.014121       0.055756       0.021861      -0.013243      -0.015595       0.035720       0.036854      -0.036044      -0.000801       0.036844              8.262616       6.540447      -1.490910       2.552011       9.868128       1.531613       8.379272          -0.000001
          132              C       2.342874       6.634083       0.289163       0.151972      24.133663 0.29762444E+03  0.63839075E+04                                 7.287483                            5.770572       0.314075       2.121770                    0.999888      25.222845      69.946654       0.680593       0.419566      -1.059003       0.025229      -0.010040       0.033529       0.043145       0.011686      -0.004621      -0.033551       0.035300       0.067618      -0.046834       0.005223       0.041611              8.174930       7.203062      -1.960543       2.510196      10.321914       0.983528       6.999815          -0.000003
          133              C       6.991435       3.991751      26.572792       0.151116      23.988186 0.29437475E+03  0.62881907E+04                                 7.224567                            5.711322       0.403944       2.150706                    0.999887      25.075956      69.083022       0.690044       0.415532      -1.063034       0.011906      -0.038039       0.028384       0.048933       0.003859       0.031354       0.007740      -0.042740       0.064484      -0.046564       0.007954       0.038610              8.075264       9.630189      -1.351294      -1.352766       7.700983      -2.778901       6.894621          -0.000003
          134              C      10.321491       1.564680       7.518771      -0.019707      38.096126 0.43709544E+03  0.10207292E+05                                 9.796126                            6.919529       0.002490       2.005041                    0.999266      27.202344      75.914293       0.638504       0.410779      -1.076480       0.004124      -0.000623      -0.042650       0.042854       0.006920       0.001507      -0.000442       0.001684       0.008451      -0.008536       0.002730       0.005806             12.229815      10.238991      -0.626206      -1.032958       5.251709       1.871874      21.198746           0.000003
          135              C       8.584115      12.777101      26.066959       0.165218      23.518588 0.28774739E+03  0.61159543E+04                                 7.162474                            5.676200       0.342246       2.136041                    0.999885      24.825309      68.375767       0.686306       0.419890      -1.059533       0.049903      -0.003632       0.020780       0.054178      -0.011766      -0.031802      -0.013782       0.061634       0.084337      -0.052455      -0.002381       0.054837              7.980729       7.003455      -0.217514       3.143830       9.870042       0.350083       7.068692          -0.000003
          136              C      10.058534      12.491880       0.606353       0.187623      24.067677 0.30053332E+03  0.64830197E+04                                 7.424204                            5.905104       0.116360       2.070155                    0.999590      24.982617      70.218604       0.652571       0.435105      -1.046016      -0.039917       0.014330      -0.034865       0.054903      -0.003636      -0.036751       0.002354       0.072322       0.099983      -0.053011      -0.010944       0.063955              8.326585       7.299939      -0.375599       3.087810      10.346887       0.694819       7.332930          -0.000001
          137              C       7.404512       2.467432       1.007893       0.183282      24.297975 0.29192712E+03  0.62445159E+04                                 7.422458                            5.782760       0.142577       2.077025                    0.999716      24.862845      69.323848       0.666584       0.429563      -1.050596      -0.004963       0.050059      -0.022407       0.055069       0.016813       0.029691       0.026106      -0.051433       0.049158      -0.048014      -0.007290       0.055304              8.414759      10.211429      -1.243114      -1.593973       7.085021      -2.855399       7.947828          -0.000003
          138              C      10.157312       1.800122       8.990186       0.567494      25.572873 0.27108309E+03  0.57126438E+04                                 8.024599                            5.815768      -0.083501       2.019965                    0.999544      22.810636      63.870230       0.621196       0.467889      -1.024716      -0.002821       0.011813       0.055544       0.056856      -0.023023       0.013716      -0.039055      -0.114565      -0.183727      -0.072313      -0.030295       0.102609              9.888415       7.764418       0.186963      -0.854304       4.668345       1.624920      17.232481           0.000002
          139              C      12.981359       3.171067       0.185948       0.163117      24.266419 0.30360040E+03  0.65570805E+04                                 7.379553                            5.875463       0.190168       2.082150                    0.999825      25.396802      71.115436       0.665097       0.426396      -1.052719      -0.011601       0.031755      -0.032270       0.046737      -0.017626       0.012446       0.031435      -0.056311       0.084984      -0.053320      -0.000100       0.053419              8.215246      10.577138      -0.041625       0.505883       6.737311      -3.013577       7.331289          -0.000002
          140              C       5.087278       2.714983       5.539367      -0.018650      37.882050 0.43643301E+03  0.10193177E+05                                 9.769668                            6.929227       0.004624       2.007124                    0.999309      27.170730      75.958027       0.635669       0.412556      -1.074768      -0.005643      -0.001169       0.042716       0.043103      -0.012666       0.000122      -0.000720       0.019987      -0.017387      -0.013283      -0.005756       0.019039             12.132230       5.158773      -0.637595      -0.408235       9.944390       0.187498      21.293525           0.000002
          141              C       4.856444       2.912754       8.311072      -0.010792      36.881329 0.42593463E+03  0.98979876E+04                                 9.632263                            6.862769       0.004303       2.010252                    0.999271      27.014500      75.589889       0.635646       0.414655      -1.072280       0.007974      -0.003404      -0.042325       0.043204       0.007919       0.000589      -0.000389       0.011038      -0.006284      -0.008663      -0.002046       0.010709             11.903130       5.083211      -0.511303      -1.321506      10.133772       0.665925      20.492406           0.000002
          142              C       5.136484       2.618115       4.053130       0.586193      24.996689 0.26234301E+03  0.54874160E+04                                 7.891409                            5.736654      -0.042896       2.035022                    0.999659      22.577480      63.134959       0.622485       0.470413      -1.022580      -0.008938       0.012212      -0.058112       0.060050       0.053209      -0.001520      -0.010711       0.096794      -0.205718      -0.071264      -0.035137       0.106401              9.573670       5.086626      -1.538984       0.111114       7.560025       0.140274      16.074358           0.000001
          143              C       4.664176       3.056710       9.801351       0.574324      24.376852 0.26497093E+03  0.55579968E+04                                 7.792625                            5.770255      -0.110542       2.013830                    0.999390      22.699079      63.631054       0.619674       0.471219      -1.021814      -0.010954      -0.010106       0.056208       0.058150      -0.038880       0.028635      -0.020221       0.101564      -0.194448      -0.073803      -0.029318       0.103121              9.429753       4.639944       0.589709      -1.165352       7.655887       0.446727      15.993429           0.000000
          144              C       4.974093       3.963498       6.147067      -0.107966      34.216085 0.44006392E+03  0.10401056E+05                                 9.203243                            7.036959       0.009259       1.971373                    0.999614      29.658099      86.128887       0.614128       0.421974      -1.058264      -0.005483      -0.016786       0.020203       0.026832       0.001415       0.003323      -0.019151      -0.012903      -0.036539      -0.023179       0.000200       0.022979             10.556819       4.853619      -0.757331      -0.695444      10.083541       1.144787      16.733298           0.000007
          145              C       9.182098       1.513556       6.710301      -0.106215      34.642625 0.44708148E+03  0.10618254E+05                                 9.330816                            7.127503      -0.004842       1.969858                    0.999610      29.718455      86.765760       0.605230       0.426108      -1.054748       0.019011      -0.002361      -0.016657       0.025386       0.002639      -0.013037       0.004258       0.011924      -0.060269      -0.025117       0.004802       0.020315             10.699519      10.440621      -0.431171       0.209745       4.800970       0.774022      16.856965           0.000007
          146              C       4.873432       4.048257       7.543025      -0.109320      34.277521 0.43853819E+03  0.10368903E+05                                 9.263120                            7.059601      -0.012959       1.967569                    0.999609      29.634037      86.426077       0.607850       0.426171      -1.054335       0.001896      -0.019258      -0.018345       0.026664      -0.000154       0.003384       0.017704      -0.000776      -0.065742      -0.029823       0.010645       0.019177             10.637733       4.828145      -0.618444      -0.710973      10.247616      -0.505677      16.837437           0.000007
          147              C       9.335062       1.416688       5.322427      -0.111006      34.172734 0.43607141E+03  0.10295344E+05                                 9.226753                            7.024798       0.000009       1.971539                    0.999612      29.628726      86.327447       0.611338       0.424367      -1.055526       0.016881      -0.002735       0.023180       0.028805       0.004023       0.019567      -0.000131       0.003329      -0.039898      -0.025002       0.004397       0.020604             10.602307      10.579730      -0.561778      -1.475273       4.761665       0.644490      16.465527           0.000005
          148              C      11.573028       1.448977       6.939368      -0.107758      33.195893 0.42551652E+03  0.99509092E+04                                 8.966867                            6.890682       0.132436       2.012750                    0.999665      29.175836      83.669562       0.625922       0.418446      -1.062848      -0.017013       0.002314      -0.022069       0.027961      -0.002426       0.021400       0.004290       0.019583      -0.058764      -0.029818       0.000801       0.029017             10.221933       9.662497      -0.626107      -1.508936       5.072011       0.988859      15.931291           0.000004
          149              C       5.100916       1.583516       6.341100      -0.107411      32.929491 0.42131168E+03  0.98350773E+04                                 8.925198                            6.862755       0.119345       2.010155                    0.999725      29.151282      83.717434       0.625903       0.419203      -1.061619       0.004709       0.023265       0.016477       0.028895      -0.008395       0.000512       0.010890      -0.019416      -0.081092      -0.029441       0.001249       0.028192             10.156848       5.092536      -0.475587      -0.857221       9.342945      -0.507811      16.035064           0.000005
          150              C      11.710919       1.340001       5.551494      -0.103534      32.854402 0.42143925E+03  0.98440872E+04                                 8.931000                            6.875894       0.087407       2.001737                    0.999720      29.132211      83.835303       0.623320       0.420683      -1.060115      -0.018910      -0.001833       0.016431       0.025118      -0.005377      -0.009751       0.000824       0.013774      -0.072608      -0.026305       0.003538       0.022768             10.151715       9.492328      -0.560202       0.129634       5.047129       0.533501      15.915687           0.000004
          151              C      10.744913       1.412652       3.239270       0.565138      24.846959 0.27068917E+03  0.57035188E+04                                 7.842806                            5.813208      -0.018189       2.039844                    0.999622      22.883582      64.115730       0.620929       0.468158      -1.024344      -0.000734      -0.003417      -0.058304       0.058408       0.005263       0.005255       0.010476      -0.134559      -0.203909      -0.069292      -0.032848       0.102140              9.408717       8.218127      -0.516637      -0.253942       4.439827      -0.356898      15.568198          -0.000000
          152              C       4.934721       1.677692       7.712804      -0.106764      32.923236 0.41766411E+03  0.97312666E+04                                 8.928708                            6.837820       0.093937       2.002787                    0.999733      29.095735      83.548269       0.626216       0.419797      -1.060970      -0.000726       0.016675      -0.022038       0.027646      -0.002669      -0.001898      -0.019070      -0.020334      -0.052892      -0.026075      -0.001138       0.027213             10.175813       5.008999      -0.260204      -1.178670       9.625015       1.190942      15.893426           0.000003
          153              C       9.014701       5.366732      18.230998      -0.010133      36.874786 0.43274094E+03  0.10089988E+05                                 9.615870                            6.909704      -0.000499       2.005960                    0.999347      27.125379      75.877738       0.634923       0.413735      -1.073525       0.005157       0.004892       0.040830       0.041445      -0.002400      -0.003543      -0.008799      -0.014195      -0.016073      -0.011812      -0.002031       0.013843             11.793240      10.360825      -0.558469       0.776940       4.986880       0.068871      20.032016           0.000002
          154              C       6.999924       2.233336      12.067762       0.172205      23.924831 0.30195617E+03  0.65201726E+04                                 7.345758                            5.881603       0.209059       2.096340                    0.999636      25.211280      70.852537       0.660256       0.429614      -1.049541      -0.012909       0.046950       0.021389       0.053183      -0.008762       0.010286      -0.013417      -0.055136       0.070558      -0.041755       0.005717       0.036038              8.157472      10.189779       0.079480       0.139263       6.646738       2.949276       7.635897          -0.000001
          155              C       2.388922       0.433213      15.309727       0.170752      24.123667 0.29370438E+03  0.62883160E+04                                 7.347614                            5.772485       0.324372       2.135157                    0.999811      24.933520      69.417332       0.672412       0.425448      -1.053757       0.053898       0.002087      -0.014121       0.055756       0.021861       0.013243       0.015595       0.035720       0.036854      -0.036044      -0.000801       0.036844              8.262615       6.540448      -1.490912      -2.552011       9.868125      -1.531612       8.379271          -0.000001
          156              C       3.784797       0.092831      13.763663       0.151972      24.133657 0.29762445E+03  0.63839077E+04                                 7.287482                            5.770572       0.314075       2.121770                    0.999888      25.222845      69.946654       0.680593       0.419566      -1.059003      -0.025229       0.010040       0.033529       0.043145       0.011686       0.004621       0.033551       0.035300       0.067617      -0.046834       0.005223       0.041611              8.174928       7.203063      -1.960538      -2.510200      10.321903      -0.983528       6.999818          -0.000003
          157              C      12.611236       2.735163      13.098292       0.151116      23.988164 0.29437446E+03  0.62881829E+04                                 7.224562                            5.711319       0.403944       2.150706                    0.999887      25.075957      69.083023       0.690045       0.415531      -1.063034      -0.011906       0.038039       0.028384       0.048933       0.003859      -0.031354      -0.007740      -0.042740       0.064484      -0.046564       0.007954       0.038610              8.075258       9.630174      -1.351295       1.352761       7.700981       2.778901       6.894619          -0.000003
          158              C       9.281179       5.162234      20.993271      -0.019707      38.096130 0.43709530E+03  0.10207288E+05                                 9.796126                            6.919527       0.002490       2.005041                    0.999266      27.202344      75.914293       0.638504       0.410779      -1.076480      -0.004124       0.000623      -0.042650       0.042854       0.006920      -0.001507       0.000442       0.001684       0.008451      -0.008536       0.002730       0.005806             12.229818      10.238990      -0.626205       1.032964       5.251709      -1.871877      21.198756           0.000003
          159              C       9.798897       7.403642      12.592459       0.165218      23.518591 0.28774758E+03  0.61159592E+04                                 7.162474                            5.676202       0.342246       2.136041                    0.999885      24.825308      68.375763       0.686306       0.419890      -1.059533      -0.049903       0.003632       0.020780       0.054178      -0.011766       0.031802       0.013782       0.061634       0.084337      -0.052455      -0.002381       0.054837              7.980730       7.003457      -0.217516      -3.143831       9.870040      -0.350081       7.068693          -0.000003
          160              C       8.324477       7.688863      14.080852       0.187623      24.067693 0.30053354E+03  0.64830253E+04                                 7.424207                            5.905106       0.116360       2.070155                    0.999590      24.982617      70.218604       0.652571       0.435105      -1.046016       0.039917      -0.014330      -0.034865       0.054903      -0.003636       0.036751      -0.002354       0.072322       0.099983      -0.053011      -0.010944       0.063955              8.326590       7.299941      -0.375603      -3.087808      10.346901      -0.694817       7.332928          -0.000001
          161              C      12.198158       4.259482      14.482393       0.183282      24.297975 0.29192709E+03  0.62445153E+04                                 7.422458                            5.782759       0.142577       2.077025                    0.999716      24.862845      69.323848       0.666584       0.429563      -1.050596       0.004963      -0.050059      -0.022407       0.055069       0.016813      -0.029691      -0.026106      -0.051433       0.049158      -0.048014      -0.007290       0.055304              8.414759      10.211431      -1.243118       1.593972       7.085020       2.855398       7.947827          -0.000003
          162              C       9.445358       4.926792      22.464686       0.567494      25.572893 0.27108333E+03  0.57126499E+04                                 8.024604                            5.815771      -0.083501       2.019965                    0.999544      22.810637      63.870236       0.621195       0.467889      -1.024716       0.002821      -0.011813       0.055544       0.056856      -0.023023      -0.013716       0.039055      -0.114565      -0.183727      -0.072313      -0.030295       0.102609              9.888422       7.764422       0.186965       0.854302       4.668348      -1.624922      17.232494           0.000002
          163              C       6.621312       3.555847      13.660448       0.163117      24.266435 0.30360064E+03  0.65570868E+04                                 7.379556                            5.875466       0.190168       2.082150                    0.999825      25.396802      71.115437       0.665096       0.426396      -1.052719       0.011601      -0.031755      -0.032270       0.046737      -0.017626      -0.012446      -0.031435      -0.056311       0.084984      -0.053320      -0.000100       0.053419              8.215250      10.577146      -0.041620      -0.505879       6.737315       3.013578       7.331291          -0.000002
          164              C       1.040393       4.011932      19.013867      -0.018650      37.882053 0.43643324E+03  0.10193183E+05                                 9.769669                            6.929229       0.004624       2.007124                    0.999309      27.170730      75.958028       0.635669       0.412556      -1.074768       0.005643       0.001169       0.042716       0.043103      -0.012666      -0.000122       0.000720       0.019987      -0.017387      -0.013283      -0.005755       0.019039             12.132229       5.158773      -0.637594       0.408232       9.944391      -0.187491      21.293524           0.000002
          165              C       1.271227       3.814161      21.785572      -0.010792      36.881332 0.42593467E+03  0.98979891E+04                                 9.632265                            6.862770       0.004302       2.010252                    0.999271      27.014501      75.589900       0.635646       0.414655      -1.072280      -0.007974       0.003404      -0.042325       0.043204       0.007919      -0.000589       0.000389       0.011038      -0.006284      -0.008663      -0.002046       0.010709             11.903130       5.083211      -0.511303       1.321509      10.133777      -0.665929      20.492403           0.000002
          166              C       0.991186       4.108799      17.527630       0.586193      24.996696 0.26234317E+03  0.54874203E+04                                 7.891411                            5.736656      -0.042895       2.035022                    0.999659      22.577479      63.134959       0.622484       0.470413      -1.022580       0.008938      -0.012212      -0.058112       0.060050       0.053209       0.001520       0.010711       0.096794      -0.205718      -0.071264      -0.035137       0.106401              9.573671       5.086627      -1.538984      -0.111117       7.560028      -0.140272      16.074359           0.000001
          167              C       1.463495       3.670205      23.275851       0.574324      24.376864 0.26497113E+03  0.55580019E+04                                 7.792627                            5.770257      -0.110542       2.013830                    0.999390      22.699080      63.631059       0.619673       0.471219      -1.021814       0.010954       0.010106       0.056208       0.058150      -0.038880      -0.028635       0.020221       0.101564      -0.194448      -0.073803      -0.029318       0.103121              9.429756       4.639945       0.589709       1.165352       7.655890      -0.446724      15.993432           0.000001
          168              C       1.153577       2.763416      19.621567      -0.107966      34.216070 0.44006389E+03  0.10401055E+05                                 9.203241                            7.036960       0.009259       1.971373                    0.999614      29.658100      86.128895       0.614128       0.421974      -1.058264       0.005483       0.016786       0.020203       0.026832       0.001415      -0.003323       0.019151      -0.012903      -0.036539      -0.023179       0.000200       0.022979             10.556816       4.853619      -0.757329       0.695443      10.083536      -1.144784      16.733292           0.000007
          169              C      10.420572       5.213359      20.184801      -0.106215      34.642635 0.44708153E+03  0.10618255E+05                                 9.330818                            7.127503      -0.004842       1.969858                    0.999610      29.718457      86.765770       0.605230       0.426108      -1.054748      -0.019011       0.002361      -0.016657       0.025386       0.002639       0.013037      -0.004258       0.011924      -0.060269      -0.025117       0.004802       0.020315             10.699523      10.440623      -0.431169      -0.209743       4.800971      -0.774021      16.856974           0.000007
          170              C       1.254238       2.678657      21.017525      -0.109321      34.277510 0.43853820E+03  0.10368903E+05                                 9.263119                            7.059602      -0.012959       1.967568                    0.999609      29.634039      86.426089       0.607850       0.426171      -1.054335      -0.001896       0.019258      -0.018345       0.026664      -0.000154      -0.003384      -0.017704      -0.000776      -0.065742      -0.029823       0.010645       0.019177             10.637729       4.828145      -0.618443       0.710973      10.247616       0.505676      16.837428           0.000007
          171              C      10.267608       5.310226      18.796927      -0.111006      34.172736 0.43607124E+03  0.10295339E+05                                 9.226753                            7.024796       0.000009       1.971539                    0.999612      29.628727      86.327452       0.611338       0.424367      -1.055526      -0.016881       0.002735       0.023180       0.028805       0.004023      -0.019567       0.000131       0.003329      -0.039898      -0.025002       0.004397       0.020604             10.602310      10.579725      -0.561776       1.475279       4.761664      -0.644489      16.465539           0.000005
          172              C       8.029643       5.277937      20.413867      -0.107758      33.195908 0.42551635E+03  0.99509047E+04                                 8.966869                            6.890680       0.132436       2.012750                    0.999665      29.175837      83.669570       0.625923       0.418446      -1.062848       0.017013      -0.002314      -0.022069       0.027961      -0.002426      -0.021400      -0.004290       0.019583      -0.058764      -0.029818       0.000801       0.029017             10.221938       9.662494      -0.626107       1.508944       5.072011      -0.988862      15.931309           0.000004
          173              C       1.026754       5.143399      19.815600      -0.107411      32.929495 0.42131170E+03  0.98350780E+04                                 8.925199                            6.862755       0.119344       2.010155                    0.999725      29.151283      83.717440       0.625903       0.419203      -1.061619      -0.004709      -0.023265       0.016477       0.028895      -0.008395      -0.000512      -0.010890      -0.019416      -0.081092      -0.029441       0.001249       0.028192             10.156850       5.092537      -0.475587       0.857220       9.342946       0.507805      16.035066           0.000004
          174              C       7.891751       5.386913      19.025994      -0.103534      32.854407 0.42143926E+03  0.98440876E+04                                 8.931002                            6.875894       0.087407       2.001737                    0.999720      29.132211      83.835304       0.623320       0.420683      -1.060115       0.018910       0.001833       0.016431       0.025118      -0.005377       0.009751      -0.000824       0.013774      -0.072608      -0.026305       0.003538       0.022768             10.151717       9.492321      -0.560204      -0.129621       5.047130      -0.533505      15.915701           0.000004
          175              C       8.857757       5.314262      16.713770       0.565138      24.846957 0.27068904E+03  0.57035156E+04                                 7.842806                            5.813206      -0.018189       2.039844                    0.999622      22.883581      64.115729       0.620929       0.468158      -1.024344       0.000734       0.003418      -0.058304       0.058408       0.005263      -0.005255      -0.010476      -0.134559      -0.203909      -0.069292      -0.032848       0.102140              9.408718       8.218128      -0.516634       0.253953       4.439826       0.356896      15.568201          -0.000000
          176              C       1.192949       5.049222      21.187304      -0.106764      32.923238 0.41766395E+03  0.97312623E+04                                 8.928709                            6.837819       0.093937       2.002787                    0.999733      29.095737      83.548281       0.626216       0.419797      -1.060970       0.000726      -0.016675      -0.022038       0.027646      -0.002669       0.001898       0.019070      -0.020334      -0.052892      -0.026075      -0.001138       0.027213             10.175815       5.008999      -0.260205       1.178672       9.625014      -1.190950      15.893432           0.000004
          177              N       5.811134      10.129388      26.296834      -0.296873      37.701342 0.50582035E+03  0.12092815E+05                                 9.266870                            7.153841       0.111840       2.051826                    0.999168      27.999747      75.768287       0.675245       0.379414      -1.112469      -0.100217       0.012328       0.029611       0.105224      -0.007787       0.007487      -0.035942      -0.035416       0.067317      -0.030564      -0.022122       0.052686             11.089906      16.856412      -1.410031      -3.785223       7.746226      -2.069413       8.667081          -0.000003
          178              N       2.884748      -0.012108       0.043657      -0.301933      36.561163 0.50062241E+03  0.11926928E+05                                 9.052387                            7.093807       0.153284       2.066285                    0.999309      27.884949      75.104966       0.682037       0.376947      -1.115289       0.010358       0.110597       0.000353       0.111081      -0.025453       0.036203       0.008876       0.051918       0.096357      -0.058485      -0.001080       0.059566             10.736035       7.443914      -0.476226       2.244460      17.010875       2.008497       7.753315          -0.000002
          179              N       9.364903       6.230468      25.576218      -0.303262      38.764300 0.55875883E+03  0.13730645E+05                                 9.584176                            7.643782      -0.079408       1.985084                    0.998967      28.818197      79.735883       0.635647       0.392124      -1.100480      -0.011002       0.112603       0.023401       0.115534       0.008181       0.039094      -0.016833       0.042613       0.089990      -0.047926      -0.011881       0.059806             11.230835       7.920729      -2.459533       1.768147      16.679434       2.871660       9.092342          -0.000001
          180              N       4.036742       9.873765       0.667257      -0.190856      35.213143 0.47749078E+03  0.11231451E+05                                 8.853351                            6.954735       0.333056       2.129749                    0.999586      27.066611      72.213117       0.685501       0.379863      -1.114197       0.062830       0.072027      -0.116961       0.151048      -0.037612       0.038436      -0.043606      -0.028809      -0.015403      -0.047209      -0.034268       0.081477             10.401813      12.698795       0.062525      -3.688394       8.983601      -3.449995       9.523044          -0.000002
          181              N       0.837485       9.445933       1.049394      -0.201626      35.746962 0.49616493E+03  0.11807563E+05                                 8.982433                            7.127799       0.288900       2.116671                    0.999213      27.412455      74.061983       0.670279       0.383987      -1.108898      -0.114515       0.057877      -0.084076       0.153402       0.004491      -0.017761      -0.054456      -0.055272       0.100411      -0.050109      -0.029916       0.080026             10.392189      14.736068      -0.867397       1.095110       8.326675      -3.141150       8.113826          -0.000001
          182              N       8.533813       8.263342      25.856218      -0.197263      36.105478 0.47555222E+03  0.11186349E+05                                 9.005031                            6.932046       0.371221       2.145929                    0.999577      27.046788      72.412461       0.687163       0.378927      -1.113701       0.115488      -0.092236       0.031543       0.151128       0.007490       0.058493      -0.001259       0.025570       0.130337      -0.049988      -0.031434       0.081422             10.695257       8.989624      -3.747425       2.369398      14.889556       1.286110       8.206591          -0.000002
          183              N       3.767392      10.868003      26.681935      -0.192321      35.241355 0.46874261E+03  0.10975447E+05                                 8.822988                            6.864820       0.414475       2.161488                    0.999667      26.829134      71.429497       0.693846       0.377012      -1.116234       0.100986      -0.109350       0.026829       0.151246       0.011664       0.006066      -0.061053      -0.033719       0.113230      -0.055088      -0.027017       0.082105             10.408599      14.324979      -2.956693      -1.366284       8.791880      -2.580583       8.108938          -0.000003
          184              N       3.499873       1.972331       0.784216      -0.182737      33.619024 0.45267189E+03  0.10515144E+05                                 8.550289                            6.751117       0.322153       2.131314                    0.999643      26.709579      71.005687       0.698354       0.377571      -1.114969      -0.101779      -0.074397      -0.081834       0.150302      -0.027548       0.041076      -0.031459       0.036602       0.008720      -0.041913      -0.028637       0.070550              9.987186       8.969950       1.789088       3.660768      13.122176       1.860890       7.869432          -0.000002
          185              N       2.537341       2.155303      26.757123      -0.198082      34.705865 0.48189640E+03  0.11369649E+05                                 8.745540                            6.989857       0.335186       2.133939                    0.999496      27.071302      72.512913       0.682808       0.380202      -1.113114       0.071746      -0.107754       0.081749       0.153106       0.013749       0.044765       0.015289       0.059574       0.106295      -0.051058      -0.022433       0.073491             10.084196       8.804136      -1.245283       3.259970      13.734453      -0.278068       7.714000          -0.000002
          186              N      12.115938       9.447279       0.658095      -0.312386      37.613255 0.55373797E+03  0.13561961E+05                                 9.333393                            7.562605       0.007909       2.009508                    0.999197      28.813169      79.309288       0.645681       0.387320      -1.105067       0.114702       0.038934       0.011220       0.121649      -0.021157      -0.001783      -0.040966      -0.047651       0.132439      -0.057216      -0.012661       0.069877             10.774477      16.685704       0.475018      -0.389270       7.507904      -2.295111       8.129823          -0.000002
          187              N       9.454433       8.037317      26.852523      -0.193586      35.189478 0.46677452E+03  0.10924987E+05                                 8.831988                            6.853902       0.353226       2.134266                    0.999695      27.084246      72.247779       0.693414       0.377398      -1.115222      -0.048960      -0.063486      -0.132543       0.154904      -0.027546       0.049497      -0.043398       0.025846       0.020984      -0.052122      -0.031020       0.083142             10.452478       8.340504      -0.352858       3.036038      13.802029       3.686903       9.214900          -0.000003
          188              N       0.588050      10.309669       0.009432      -0.194790      35.050520 0.47100029E+03  0.11060266E+05                                 8.802437                            6.886356       0.303809       2.117559                    0.999683      27.220856      72.979625       0.690832       0.377563      -1.113940      -0.065179      -0.090846       0.098610       0.149081      -0.023699       0.037843      -0.039001      -0.013674       0.024572      -0.041879      -0.026982       0.068861             10.330335      13.564718       2.454013      -1.278812       9.334638      -3.818735       8.091649          -0.000002
          189              N      -0.903122      10.051356      12.822334      -0.296873      37.701339 0.50582026E+03  0.12092812E+05                                 9.266870                            7.153840       0.111840       2.051826                    0.999168      27.999748      75.768291       0.675245       0.379414      -1.112469       0.100217      -0.012328       0.029611       0.105224      -0.007787      -0.007487       0.035942      -0.035416       0.067317      -0.030564      -0.022122       0.052686             11.089905      16.856406      -1.410032       3.785221       7.746227       2.069416       8.667083          -0.000002
          190              N       3.242923       6.739023      13.518157      -0.301933      36.561168 0.50062277E+03  0.11926938E+05                                 9.052388                            7.093810       0.153284       2.066285                    0.999309      27.884950      75.104968       0.682037       0.376947      -1.115290      -0.010358      -0.110597       0.000353       0.111081      -0.025453      -0.036203      -0.008876       0.051919       0.096357      -0.058485      -0.001080       0.059566             10.736034       7.443916      -0.476226      -2.244462      17.010869      -2.008493       7.753316          -0.000002
          191              N      10.237767       0.496446      12.101718      -0.303262      38.764280 0.55875837E+03  0.13730631E+05                                 9.584172                            7.643779      -0.079408       1.985084                    0.998967      28.818197      79.735883       0.635647       0.392124      -1.100480       0.011002      -0.112603       0.023401       0.115534       0.008182      -0.039094       0.016833       0.042613       0.089990      -0.047926      -0.011881       0.059806             11.230830       7.920731      -2.459533      -1.768151      16.679416      -2.871656       9.092342          -0.000001
          192              N       0.871269      10.306978      14.141757      -0.190856      35.213139 0.47749100E+03  0.11231457E+05                                 8.853350                            6.954737       0.333056       2.129749                    0.999586      27.066611      72.213117       0.685500       0.379863      -1.114197      -0.062830      -0.072027      -0.116961       0.151048      -0.037612      -0.038436       0.043606      -0.028809      -0.015403      -0.047209      -0.034268       0.081477             10.401810      12.698792       0.062517       3.688388       8.983599       3.449992       9.523040          -0.000002
          193              N       4.070527      10.734810      14.523894      -0.201626      35.746958 0.49616486E+03  0.11807561E+05                                 8.982432                            7.127798       0.288900       2.116671                    0.999213      27.412455      74.061982       0.670279       0.383987      -1.108898       0.114515      -0.057877      -0.084076       0.153402       0.004491       0.017761       0.054456      -0.055272       0.100411      -0.050109      -0.029916       0.080026             10.392188      14.736061      -0.867393      -1.095107       8.326676       3.141153       8.113828          -0.000001
          194              N       9.849199      11.917402      12.381718      -0.197263      36.105477 0.47555241E+03  0.11186355E+05                                 9.005031                            6.932047       0.371221       2.145929                    0.999577      27.046787      72.412459       0.687163       0.378927      -1.113701      -0.115488       0.092236       0.031543       0.151128       0.007490      -0.058493       0.001259       0.025570       0.130337      -0.049988      -0.031434       0.081422             10.695256       8.989625      -3.747424      -2.369395      14.889554      -1.286115       8.206590          -0.000002
          195              N       1.140620       9.312740      13.207435      -0.192321      35.241352 0.46874263E+03  0.10975448E+05                                 8.822987                            6.864820       0.414475       2.161488                    0.999667      26.829134      71.429498       0.693846       0.377012      -1.116234      -0.100986       0.109350       0.026829       0.151246       0.011664      -0.006066       0.061053      -0.033719       0.113230      -0.055088      -0.027017       0.082105             10.408598      14.324985      -2.956698       1.366283       8.791876       2.580578       8.108933          -0.000003
          196              N       2.627798       4.754583      14.258716      -0.182737      33.619038 0.45267227E+03  0.10515154E+05                                 8.550292                            6.751120       0.322153       2.131314                    0.999643      26.709580      71.005690       0.698354       0.377571      -1.114969       0.101779       0.074397      -0.081834       0.150302      -0.027548      -0.041076       0.031459       0.036602       0.008720      -0.041913      -0.028637       0.070550              9.987188       8.969955       1.789085      -3.660771      13.122172      -1.860887       7.869436          -0.000002
          197              N       3.590330       4.571611      13.282623      -0.198082      34.705885 0.48189681E+03  0.11369661E+05                                 8.745544                            6.989860       0.335186       2.133939                    0.999496      27.071303      72.512918       0.682808       0.380202      -1.113114      -0.071746       0.107754       0.081749       0.153106       0.013749      -0.044765      -0.015289       0.059574       0.106295      -0.051058      -0.022433       0.073491             10.084201       8.804141      -1.245286      -3.259973      13.734455       0.278069       7.714006          -0.000002
          198              N       6.267074      10.733465      14.132595      -0.312387      37.613266 0.55373798E+03  0.13561961E+05                                 9.333394                            7.562605       0.007909       2.009508                    0.999197      28.813170      79.309289       0.645681       0.387320      -1.105067      -0.114702      -0.038934       0.011220       0.121649      -0.021157       0.001783       0.040966      -0.047651       0.132440      -0.057216      -0.012661       0.069877             10.774480      16.685718       0.475021       0.389269       7.507902       2.295106       8.129820          -0.000002
          199              N       8.928578      12.143426      13.378023      -0.193586      35.189494 0.46677499E+03  0.10925001E+05                                 8.831991                            6.853906       0.353226       2.134266                    0.999695      27.084246      72.247779       0.693413       0.377398      -1.115222       0.048960       0.063486      -0.132543       0.154904      -0.027546      -0.049497       0.043398       0.025846       0.020984      -0.052122      -0.031020       0.083142             10.452481       8.340508      -0.352850      -3.036040      13.802032      -3.686909       9.214903          -0.000003
          200              N       4.319961       9.871074      13.483932      -0.194790      35.050519 0.47100011E+03  0.11060261E+05                                 8.802436                            6.886354       0.303809       2.117559                    0.999683      27.220855      72.979621       0.690832       0.377563      -1.113940       0.065179       0.090846       0.098610       0.149081      -0.023699      -0.037843       0.039001      -0.013674       0.024572      -0.041879      -0.026982       0.068861             10.330336      13.564717       2.454023       1.278819       9.334642       3.818737       8.091650          -0.000002
          201              N       6.444207       3.324441       0.652166      -0.296873      37.701342 0.50582036E+03  0.12092815E+05                                 9.266871                            7.153841       0.111840       2.051826                    0.999168      27.999747      75.768288       0.675245       0.379414      -1.112469       0.100217      -0.012328      -0.029611       0.105224      -0.007787       0.007487      -0.035942      -0.035416       0.067317      -0.030564      -0.022122       0.052686             11.089906      16.856412      -1.410031      -3.785223       7.746226      -2.069413       8.667081          -0.000003
          202              N      10.590252       0.012108      26.905343      -0.301933      36.561167 0.50062259E+03  0.11926933E+05                                 9.052387                            7.093808       0.153284       2.066285                    0.999309      27.884950      75.104967       0.682037       0.376947      -1.115290      -0.010358      -0.110597      -0.000353       0.111081      -0.025453       0.036203       0.008876       0.051919       0.096357      -0.058485      -0.001080       0.059566             10.736034       7.443914      -0.476224       2.244461      17.010872       2.008497       7.753317          -0.000002
          203              N       2.890438       7.223361       1.372782      -0.303262      38.764299 0.55875882E+03  0.13730645E+05                                 9.584175                            7.643782      -0.079408       1.985084                    0.998967      28.818197      79.735881       0.635647       0.392124      -1.100480       0.011002      -0.112603      -0.023401       0.115534       0.008182       0.039094      -0.016833       0.042613       0.089990      -0.047926      -0.011881       0.059806             11.230834       7.920728      -2.459533       1.768147      16.679433       2.871660       9.092341          -0.000001
          204              N       8.218599       3.580064      26.281743      -0.190856      35.213140 0.47749075E+03  0.11231450E+05                                 8.853350                            6.954735       0.333056       2.129749                    0.999586      27.066610      72.213113       0.685501       0.379863      -1.114197      -0.062830      -0.072027       0.116961       0.151048      -0.037612       0.038436      -0.043606      -0.028809      -0.015403      -0.047209      -0.034268       0.081477             10.401813      12.698794       0.062525      -3.688394       8.983600      -3.449995       9.523043          -0.000002
          205              N      11.417856       4.007896      25.899606      -0.201626      35.746961 0.49616493E+03  0.11807563E+05                                 8.982433                            7.127799       0.288900       2.116671                    0.999213      27.412455      74.061982       0.670279       0.383987      -1.108898       0.114515      -0.057877       0.084076       0.153402       0.004491      -0.017761      -0.054456      -0.055272       0.100411      -0.050109      -0.029916       0.080026             10.392189      14.736067      -0.867397       1.095110       8.326674      -3.141150       8.113826          -0.000001
          206              N       3.721528       5.190487       1.092782      -0.197263      36.105477 0.47555222E+03  0.11186349E+05                                 9.005030                            6.932045       0.371221       2.145929                    0.999577      27.046788      72.412459       0.687164       0.378927      -1.113701      -0.115488       0.092236      -0.031543       0.151128       0.007490       0.058493      -0.001259       0.025570       0.130337      -0.049988      -0.031434       0.081422             10.695257       8.989624      -3.747425       2.369398      14.889556       1.286110       8.206591          -0.000002
          207              N       8.487949       2.585826       0.267065      -0.192321      35.241354 0.46874260E+03  0.10975447E+05                                 8.822987                            6.864820       0.414475       2.161488                    0.999667      26.829134      71.429495       0.693846       0.377012      -1.116234      -0.100986       0.109350      -0.026829       0.151246       0.011664       0.006066      -0.061053      -0.033719       0.113230      -0.055088      -0.027017       0.082105             10.408598      14.324978      -2.956693      -1.366284       8.791879      -2.580583       8.108937          -0.000003
          208              N       8.755468      11.481498      26.164784      -0.182737      33.619026 0.45267191E+03  0.10515145E+05                                 8.550290                            6.751117       0.322153       2.131313                    0.999643      26.709579      71.005690       0.698354       0.377571      -1.114969       0.101779       0.074397       0.081834       0.150302      -0.027548       0.041076      -0.031459       0.036602       0.008720      -0.041913      -0.028637       0.070550              9.987187       8.969950       1.789088       3.660768      13.122177       1.860889       7.869433          -0.000002
          209              N       9.718000      11.298526       0.191877      -0.198082      34.705868 0.48189652E+03  0.11369653E+05                                 8.745541                            6.989858       0.335186       2.133939                    0.999496      27.071302      72.512915       0.682808       0.380202      -1.113114      -0.071746       0.107754      -0.081749       0.153106       0.013749       0.044765       0.015289       0.059574       0.106295      -0.051058      -0.022433       0.073491             10.084197       8.804138      -1.245282       3.259972      13.734451      -0.278066       7.714003          -0.000002
          210              N       0.139403       4.006550      26.290905      -0.312386      37.613254 0.55373796E+03  0.13561960E+05                                 9.333392                            7.562604       0.007909       2.009508                    0.999197      28.813169      79.309285       0.645681       0.387320      -1.105067      -0.114702      -0.038934      -0.011220       0.121649      -0.021157      -0.001783      -0.040966      -0.047651       0.132439      -0.057216      -0.012661       0.069877             10.774476      16.685703       0.475018      -0.389270       7.507903      -2.295110       8.129822          -0.000002
          211              N       2.800908       5.416512       0.096477      -0.193586      35.189476 0.46677448E+03  0.10924986E+05                                 8.831988                            6.853902       0.353226       2.134266                    0.999695      27.084245      72.247775       0.693414       0.377398      -1.115222       0.048960       0.063486       0.132543       0.154904      -0.027546       0.049497      -0.043398       0.025846       0.020984      -0.052122      -0.031020       0.083142             10.452477       8.340503      -0.352858       3.036038      13.802028       3.686903       9.214900          -0.000003
          212              N      11.667291       3.144160      -0.009432      -0.194790      35.050519 0.47100029E+03  0.11060266E+05                                 8.802437                            6.886356       0.303809       2.117559                    0.999683      27.220856      72.979624       0.690832       0.377563      -1.113940       0.065179       0.090846      -0.098610       0.149081      -0.023699       0.037843      -0.039001      -0.013674       0.024572      -0.041879      -0.026982       0.068861             10.330335      13.564718       2.454013      -1.278812       9.334638      -3.818735       8.091649          -0.000002
          213              N      -0.316537       3.402473      14.126666      -0.296873      37.701337 0.50582023E+03  0.12092811E+05                                 9.266870                            7.153840       0.111840       2.051826                    0.999168      27.999747      75.768288       0.675245       0.379414      -1.112469      -0.100217       0.012328      -0.029611       0.105224      -0.007787      -0.007487       0.035942      -0.035416       0.067317      -0.030564      -0.022122       0.052686             11.089905      16.856405      -1.410032       3.785221       7.746227       2.069416       8.667083          -0.000002
          214              N       9.012418       6.714806      13.430843      -0.301933      36.561164 0.50062260E+03  0.11926933E+05                                 9.052387                            7.093809       0.153284       2.066285                    0.999309      27.884949      75.104966       0.682037       0.376947      -1.115289       0.010358       0.110597      -0.000353       0.111081      -0.025453      -0.036203      -0.008876       0.051919       0.096357      -0.058485      -0.001080       0.059566             10.736034       7.443916      -0.476228      -2.244461      17.010872      -2.008493       7.753314          -0.000002
          215              N       2.017574      12.957383      14.847282      -0.303262      38.764280 0.55875837E+03  0.13730631E+05                                 9.584172                            7.643778      -0.079408       1.985084                    0.998967      28.818197      79.735882       0.635647       0.392124      -1.100480      -0.011002       0.112603      -0.023401       0.115534       0.008182      -0.039094       0.016833       0.042613       0.089990      -0.047926      -0.011881       0.059806             11.230829       7.920730      -2.459533      -1.768151      16.679415      -2.871656       9.092342          -0.000001
          216              N      11.384072       3.146851      12.807243      -0.190856      35.213137 0.47749097E+03  0.11231456E+05                                 8.853350                            6.954736       0.333056       2.129749                    0.999586      27.066610      72.213113       0.685500       0.379863      -1.114197       0.062830       0.072027       0.116961       0.151048      -0.037612      -0.038436       0.043606      -0.028809      -0.015403      -0.047209      -0.034268       0.081477             10.401810      12.698792       0.062517       3.688388       8.983599       3.449992       9.523039          -0.000002
          217              N       8.184814       2.719019      12.425106      -0.201626      35.746958 0.49616486E+03  0.11807561E+05                                 8.982432                            7.127799       0.288900       2.116671                    0.999213      27.412455      74.061983       0.670279       0.383987      -1.108898      -0.114515       0.057877       0.084076       0.153402       0.004491       0.017761       0.054456      -0.055272       0.100411      -0.050109      -0.029916       0.080026             10.392189      14.736061      -0.867393      -1.095107       8.326676       3.141153       8.113828          -0.000001
          218              N       2.406142       1.536427      14.567282      -0.197263      36.105476 0.47555241E+03  0.11186354E+05                                 9.005031                            6.932047       0.371221       2.145929                    0.999577      27.046787      72.412459       0.687163       0.378927      -1.113701       0.115488      -0.092236      -0.031543       0.151128       0.007490      -0.058493       0.001259       0.025570       0.130337      -0.049988      -0.031434       0.081422             10.695256       8.989625      -3.747424      -2.369395      14.889553      -1.286115       8.206590          -0.000002
          219              N      11.114721       4.141089      13.741565      -0.192321      35.241353 0.46874265E+03  0.10975449E+05                                 8.822987                            6.864820       0.414475       2.161488                    0.999667      26.829135      71.429498       0.693846       0.377012      -1.116234       0.100986      -0.109350      -0.026829       0.151246       0.011664      -0.006066       0.061053      -0.033719       0.113230      -0.055088      -0.027017       0.082105             10.408598      14.324984      -2.956698       1.366282       8.791876       2.580578       8.108933          -0.000003
          220              N       9.627543       8.699246      12.690284      -0.182737      33.619036 0.45267224E+03  0.10515154E+05                                 8.550292                            6.751120       0.322153       2.131314                    0.999643      26.709579      71.005688       0.698354       0.377571      -1.114969      -0.101779      -0.074397       0.081834       0.150302      -0.027548      -0.041076       0.031459       0.036602       0.008720      -0.041913      -0.028637       0.070550              9.987188       8.969956       1.789086      -3.660771      13.122172      -1.860887       7.869435          -0.000002
          221              N       8.665011       8.882218      13.666377      -0.198082      34.705882 0.48189670E+03  0.11369658E+05                                 8.745543                            6.989859       0.335186       2.133939                    0.999496      27.071303      72.512915       0.682808       0.380202      -1.113114       0.071746      -0.107754      -0.081749       0.153106       0.013749      -0.044765      -0.015289       0.059574       0.106295      -0.051058      -0.022433       0.073491             10.084200       8.804140      -1.245286      -3.259971      13.734457       0.278071       7.714003          -0.000002
          222              N       5.988267       2.720364      12.816405      -0.312386      37.613264 0.55373796E+03  0.13561961E+05                                 9.333394                            7.562605       0.007909       2.009508                    0.999197      28.813169      79.309288       0.645681       0.387320      -1.105067       0.114702       0.038934      -0.011220       0.121649      -0.021157       0.001783       0.040966      -0.047651       0.132439      -0.057216      -0.012661       0.069877             10.774480      16.685718       0.475021       0.389270       7.507902       2.295106       8.129820          -0.000002
          223              N       3.326763       1.310403      13.570977      -0.193586      35.189493 0.46677499E+03  0.10925001E+05                                 8.831991                            6.853906       0.353226       2.134266                    0.999695      27.084246      72.247778       0.693413       0.377398      -1.115222      -0.048960      -0.063486       0.132543       0.154904      -0.027546      -0.049497       0.043398       0.025846       0.020984      -0.052122      -0.031020       0.083142             10.452481       8.340507      -0.352850      -3.036040      13.802032      -3.686909       9.214903          -0.000003
          224              N       7.935380       3.582755      13.465068      -0.194790      35.050523 0.47100017E+03  0.11060263E+05                                 8.802437                            6.886355       0.303809       2.117559                    0.999683      27.220857      72.979626       0.690832       0.377563      -1.113940      -0.065179      -0.090846      -0.098610       0.149081      -0.023699      -0.037843       0.039001      -0.013674       0.024572      -0.041879      -0.026982       0.068861             10.330337      13.564717       2.454023       1.278819       9.334642       3.818737       8.091651          -0.000002
          225              O       2.534748      11.979289      24.383455      -0.526110      32.599366 0.47605633E+03  0.11113421E+05                                 8.085571                            6.730173       0.356760       2.174941                    0.997859      26.842888      69.778078       0.735345       0.356800      -1.139507      -0.036765       0.012455      -0.008032       0.039640       0.004450       0.038260      -0.015069      -0.028730       0.046949      -0.048510       0.005929       0.042581              9.055323       8.998303      -1.019201       3.286978       5.243382      -1.183055      12.924285          -0.000002
          226              O       7.544993       9.806496      23.538604      -0.572563      35.511402 0.51352730E+03  0.12195699E+05                                 8.514121                            6.925434       0.291977       2.134533                    0.997782      27.721440      72.261817       0.736379       0.350237      -1.146847      -0.013551       0.046968       0.003199       0.048989      -0.004182       0.032097      -0.052890      -0.007798       0.106798      -0.054735      -0.023266       0.078001              9.742272       5.987777      -1.881797       2.177459       8.676050      -3.635151      14.562988          -0.000000
          227              O       1.061562      11.359068      17.265146      -0.566621      30.830625 0.47830466E+03  0.11164790E+05                                 7.730024                            6.685468       0.539650       2.212256                    0.998052      27.714787      71.740864       0.748807       0.350421      -1.146122       0.030612       0.016925       0.013206       0.037390       0.000647       0.046395       0.011499      -0.016820       0.078570      -0.050482      -0.005725       0.056208              8.504389       7.841395       0.891588       2.177701       5.632398       1.155745      12.039374          -0.000000
          228              O       3.230690      11.719630      17.422259      -0.547479      30.986336 0.47708316E+03  0.11125815E+05                                 7.765503                            6.704809       0.576378       2.231078                    0.998485      27.328981      70.639528       0.743290       0.353354      -1.144080      -0.021449       0.006960       0.010466       0.024860      -0.009298      -0.046577      -0.015180      -0.001856      -0.018803      -0.054066       0.009027       0.045039              8.499530       9.490732      -0.343079      -2.794080       4.898741       0.517616      11.109117           0.000002
          229              O       7.956389      11.451899      16.508418      -0.566153      31.089835 0.48129341E+03  0.11252824E+05                                 7.762471                            6.695118       0.488856       2.196779                    0.998351      27.669047      71.696493       0.750096       0.349251      -1.147003      -0.027498      -0.032379       0.005781       0.042872      -0.003419      -0.027820      -0.045520      -0.002745       0.107720      -0.052698      -0.015409       0.068107              8.554023       5.803426       1.218938      -1.426673       7.829516      -2.403909      12.029125          -0.000002
          230              O       6.738657      11.863586      23.472848      -0.589533      29.882432 0.46196846E+03  0.10671656E+05                                 7.488666                            6.542529       0.975856       2.351799                    0.998426      27.611163      70.699364       0.763091       0.347464      -1.150547       0.005298      -0.022902      -0.017957       0.029581       0.019847      -0.031882       0.058881       0.062536      -0.185176      -0.105846       0.035315       0.070531              8.073829       6.190178      -1.319369      -0.960014       8.297465       2.652688       9.733843          -0.000001
          231              O       7.411763       9.314086      16.597620      -0.549559      30.114965 0.47118012E+03  0.10955191E+05                                 7.611422                            6.682096       0.713424       2.279374                    0.998254      27.197398      70.218734       0.741316       0.355361      -1.142338      -0.008257       0.007472       0.017835       0.021026      -0.017634       0.035744       0.043611       0.015892      -0.113632      -0.078447       0.035448       0.042999              8.218831       5.045226      -0.055715      -0.021754       9.371900       2.831761      10.239366           0.000000
          232              O       0.320980      12.111137      24.227151      -0.616207      32.378423 0.52627115E+03  0.12546012E+05                                 7.912113                            6.996664       0.853866       2.298579                    0.998191      28.518737      73.918903       0.736557       0.348822      -1.150677       0.010448       0.020437      -0.021675       0.031570      -0.004061      -0.070455       0.006950       0.008513      -0.171077      -0.095816       0.023408       0.072408              8.531133       9.912589      -0.144207      -3.032088       5.835867      -0.063220       9.844944          -0.000001
          233              O       2.373263       8.201454      10.908955      -0.526110      32.599371 0.47605679E+03  0.11113434E+05                                 8.085572                            6.730177       0.356760       2.174941                    0.997859      26.842889      69.778086       0.735345       0.356801      -1.139507       0.036765      -0.012455      -0.008032       0.039640       0.004450      -0.038260       0.015069      -0.028729       0.046949      -0.048510       0.005929       0.042581              9.055323       8.998307      -1.019199      -3.286974       5.243384       1.183053      12.924279          -0.000002
          234              O      10.838018      10.374248      10.064104      -0.572563      35.511405 0.51352743E+03  0.12195703E+05                                 8.514121                            6.925435       0.291977       2.134533                    0.997782      27.721440      72.261817       0.736379       0.350237      -1.146847       0.013551      -0.046968       0.003199       0.048989      -0.004182      -0.032097       0.052890      -0.007798       0.106798      -0.054735      -0.023266       0.078001              9.742272       5.987779      -1.881798      -2.177459       8.676051       3.635150      14.562987          -0.000000
          235              O       3.846450       8.821676       3.790646      -0.566621      30.830631 0.47830476E+03  0.11164793E+05                                 7.730025                            6.685468       0.539649       2.212256                    0.998052      27.714789      71.740872       0.748807       0.350421      -1.146122      -0.030612      -0.016926       0.013206       0.037390       0.000647      -0.046395      -0.011499      -0.016820       0.078570      -0.050482      -0.005725       0.056208              8.504390       7.841394       0.891588      -2.177701       5.632399      -1.155747      12.039378          -0.000000
          236              O       1.677321       8.461113       3.947759      -0.547479      30.986342 0.47708345E+03  0.11125823E+05                                 7.765503                            6.704811       0.576378       2.231078                    0.998485      27.328980      70.639522       0.743290       0.353354      -1.144081       0.021449      -0.006960       0.010466       0.024860      -0.009298       0.046577       0.015180      -0.001856      -0.018803      -0.054066       0.009027       0.045039              8.499530       9.490734      -0.343077       2.794078       4.898742      -0.517614      11.109115           0.000002
          237              O      10.426623       8.728844       3.033918      -0.566153      31.089841 0.48129347E+03  0.11252826E+05                                 7.762473                            6.695118       0.488856       2.196779                    0.998351      27.669050      71.696505       0.750096       0.349251      -1.147003       0.027498       0.032379       0.005781       0.042872      -0.003419       0.027820       0.045520      -0.002745       0.107720      -0.052698      -0.015409       0.068107              8.554024       5.803426       1.218937       1.426673       7.829517       2.403910      12.029130          -0.000002
          238              O      11.644354       8.317157       9.998348      -0.589533      29.882436 0.46196869E+03  0.10671662E+05                                 7.488667                            6.542531       0.975856       2.351799                    0.998426      27.611163      70.699366       0.763091       0.347464      -1.150547      -0.005298       0.022902      -0.017957       0.029581       0.019847       0.031882      -0.058882       0.062536      -0.185176      -0.105846       0.035315       0.070531              8.073830       6.190177      -1.319366       0.960011       8.297468      -2.652689       9.733844          -0.000001
          239              O      10.971249      10.866658       3.123120      -0.549559      30.114982 0.47118061E+03  0.10955205E+05                                 7.611425                            6.682100       0.713424       2.279374                    0.998254      27.197399      70.218739       0.741316       0.355361      -1.142338       0.008257      -0.007472       0.017835       0.021026      -0.017634      -0.035744      -0.043611       0.015892      -0.113632      -0.078447       0.035448       0.042999              8.218834       5.045230      -0.055714       0.021753       9.371905      -2.831761      10.239367           0.000000
          240              O       4.587031       8.069607      10.752651      -0.616207      32.378411 0.52627074E+03  0.12546000E+05                                 7.912111                            6.996661       0.853866       2.298579                    0.998191      28.518735      73.918898       0.736557       0.348822      -1.150677      -0.010448      -0.020437      -0.021675       0.031570      -0.004061       0.070455      -0.006950       0.008513      -0.171077      -0.095816       0.023408       0.072408              8.531131       9.912587      -0.144207       3.032089       5.835865       0.063220       9.844943          -0.000001
          241              O       9.720593       1.474540       2.565545      -0.526110      32.599358 0.47605627E+03  0.11113419E+05                                 8.085569                            6.730173       0.356760       2.174941                    0.997859      26.842887      69.778074       0.735345       0.356800      -1.139507       0.036765      -0.012455       0.008032       0.039640       0.004450       0.038260      -0.015069      -0.028729       0.046949      -0.048510       0.005929       0.042581              9.055321       8.998302      -1.019201       3.286976       5.243382      -1.183054      12.924278          -0.000002
          242              O       4.710348       3.647333       3.410396      -0.572563      35.511403 0.51352730E+03  0.12195699E+05                                 8.514121                            6.925434       0.291977       2.134533                    0.997782      27.721440      72.261817       0.736379       0.350237      -1.146847       0.013551      -0.046968      -0.003199       0.048989      -0.004182       0.032097      -0.052890      -0.007798       0.106798      -0.054735      -0.023266       0.078001              9.742272       5.987777      -1.881797       2.177459       8.676050      -3.635152      14.562989          -0.000000
          243              O      11.193779       2.094761       9.683854      -0.566621      30.830619 0.47830455E+03  0.11164787E+05                                 7.730023                            6.685467       0.539650       2.212257                    0.998052      27.714786      71.740857       0.748807       0.350421      -1.146122      -0.030612      -0.016925      -0.013206       0.037390       0.000647       0.046395       0.011499      -0.016820       0.078570      -0.050482      -0.005725       0.056208              8.504387       7.841394       0.891588       2.177701       5.632397       1.155745      12.039371          -0.000000
          244              O       9.024651       1.734199       9.526741      -0.547479      30.986331 0.47708306E+03  0.11125812E+05                                 7.765501                            6.704808       0.576378       2.231078                    0.998485      27.328979      70.639520       0.743290       0.353354      -1.144080       0.021449      -0.006960      -0.010466       0.024860      -0.009298      -0.046577      -0.015180      -0.001856      -0.018803      -0.054066       0.009027       0.045039              8.499529       9.490731      -0.343079      -2.794079       4.898740       0.517616      11.109115           0.000002
          245              O       4.298952       2.001930      10.440582      -0.566153      31.089843 0.48129357E+03  0.11252829E+05                                 7.762473                            6.695119       0.488856       2.196779                    0.998351      27.669049      71.696504       0.750096       0.349251      -1.147003       0.027498       0.032379      -0.005781       0.042872      -0.003419      -0.027820      -0.045520      -0.002745       0.107720      -0.052698      -0.015409       0.068107              8.554025       5.803427       1.218939      -1.426674       7.829518      -2.403909      12.029129          -0.000002
          246              O       5.516684       1.590243       3.476152      -0.589532      29.882431 0.46196843E+03  0.10671655E+05                                 7.488666                            6.542529       0.975856       2.351799                    0.998426      27.611161      70.699360       0.763091       0.347464      -1.150547      -0.005298       0.022902       0.017957       0.029581       0.019847      -0.031882       0.058881       0.062536      -0.185177      -0.105846       0.035315       0.070531              8.073829       6.190178      -1.319369      -0.960014       8.297465       2.652688       9.733844          -0.000001
          247              O       4.843578       4.139743      10.351380      -0.549559      30.114966 0.47118011E+03  0.10955191E+05                                 7.611422                            6.682096       0.713424       2.279374                    0.998254      27.197398      70.218733       0.741316       0.355361      -1.142338       0.008257      -0.007472      -0.017835       0.021026      -0.017634       0.035744       0.043611       0.015892      -0.113632      -0.078447       0.035448       0.042999              8.218831       5.045226      -0.055715      -0.021754       9.371901       2.831762      10.239367           0.000000
          248              O      11.934361       1.342692       2.721849      -0.616207      32.378412 0.52627101E+03  0.12546008E+05                                 7.912111                            6.996663       0.853866       2.298579                    0.998191      28.518734      73.918892       0.736557       0.348822      -1.150677      -0.010448      -0.020437       0.021675       0.031570      -0.004061      -0.070455       0.006950       0.008513      -0.171077      -0.095816       0.023408       0.072408              8.531130       9.912586      -0.144207      -3.032086       5.835866      -0.063220       9.844939          -0.000001
          249              O       9.882078       5.252375      16.040045      -0.526110      32.599372 0.47605672E+03  0.11113432E+05                                 8.085572                            6.730176       0.356760       2.174941                    0.997859      26.842888      69.778080       0.735345       0.356801      -1.139507      -0.036765       0.012455       0.008032       0.039640       0.004450      -0.038260       0.015069      -0.028729       0.046949      -0.048510       0.005929       0.042581              9.055324       8.998306      -1.019199      -3.286976       5.243383       1.183053      12.924283          -0.000002
          250              O       1.417323       3.079581      16.884896      -0.572563      35.511403 0.51352740E+03  0.12195702E+05                                 8.514121                            6.925434       0.291977       2.134533                    0.997782      27.721439      72.261814       0.736379       0.350237      -1.146847      -0.013551       0.046968      -0.003199       0.048989      -0.004182      -0.032097       0.052890      -0.007798       0.106798      -0.054735      -0.023266       0.078001              9.742272       5.987778      -1.881798      -2.177459       8.676050       3.635150      14.562986          -0.000000
          251              O       8.408891       4.632153      23.158354      -0.566621      30.830631 0.47830474E+03  0.11164793E+05                                 7.730025                            6.685468       0.539650       2.212256                    0.998052      27.714789      71.740871       0.748807       0.350421      -1.146122       0.030612       0.016926      -0.013206       0.037390       0.000647      -0.046395      -0.011499      -0.016820       0.078570      -0.050483      -0.005725       0.056208              8.504391       7.841394       0.891588      -2.177702       5.632399      -1.155747      12.039378          -0.000000
          252              O      10.578020       4.992716      23.001241      -0.547479      30.986345 0.47708350E+03  0.11125824E+05                                 7.765504                            6.704811       0.576378       2.231078                    0.998485      27.328981      70.639526       0.743290       0.353354      -1.144080      -0.021449       0.006960      -0.010466       0.024860      -0.009298       0.046577       0.015180      -0.001856      -0.018803      -0.054066       0.009027       0.045039              8.499531       9.490735      -0.343077       2.794078       4.898742      -0.517614      11.109117           0.000002
          253              O       1.828718       4.724985      23.915082      -0.566153      31.089847 0.48129358E+03  0.11252830E+05                                 7.762474                            6.695119       0.488856       2.196779                    0.998351      27.669051      71.696512       0.750096       0.349251      -1.147003      -0.027498      -0.032379      -0.005781       0.042872      -0.003419       0.027820       0.045520      -0.002745       0.107720      -0.052698      -0.015409       0.068107              8.554026       5.803427       1.218937       1.426674       7.829518       2.403911      12.029133          -0.000002
          254              O       0.610987       5.136672      16.950652      -0.589532      29.882433 0.46196862E+03  0.10671660E+05                                 7.488667                            6.542530       0.975856       2.351799                    0.998426      27.611161      70.699360       0.763091       0.347464      -1.150547       0.005298      -0.022902       0.017957       0.029581       0.019847       0.031882      -0.058881       0.062536      -0.185176      -0.105846       0.035315       0.070531              8.073829       6.190176      -1.319366       0.960011       8.297467      -2.652688       9.733843          -0.000001
          255              O       1.284092       2.587171      23.825880      -0.549559      30.114980 0.47118058E+03  0.10955204E+05                                 7.611425                            6.682100       0.713424       2.279374                    0.998254      27.197398      70.218736       0.741316       0.355361      -1.142338      -0.008257       0.007472      -0.017835       0.021026      -0.017634      -0.035744      -0.043611       0.015892      -0.113632      -0.078447       0.035448       0.042999              8.218834       5.045229      -0.055714       0.021752       9.371905      -2.831760      10.239366           0.000000
          256              O       7.668310       5.384222      16.196349      -0.616207      32.378412 0.52627067E+03  0.12545998E+05                                 7.912111                            6.996661       0.853866       2.298579                    0.998191      28.518733      73.918891       0.736557       0.348822      -1.150677       0.010448       0.020437       0.021675       0.031570      -0.004061       0.070455      -0.006950       0.008513      -0.171077      -0.095816       0.023408       0.072408              8.531132       9.912587      -0.144207       3.032091       5.835864       0.063220       9.844947          -0.000002

******************************************************
Auxiliary information for the entire system
The total spin magnetic moment of the unit cell is   -0.000021
The total net atomic charge of the unit cell is   0.000003
Accuracy of reproducing the electrostatic potential in the unit cell:
  The inner radius (bohr) =    5.0000
  The outer radius (bohr) =   12.0000
  Valid grid points have density less than (e/(bohr^3)) =    0.0001
  The number of valid grid points were=       219648
  The rms potential error without charges in kcal/mol is=      6.66932
  The rms potential error with partial charges in kcal/mol is=      0.96877
  The RRMSE value at monopole order=      0.14526
  The rms potential error with partial charges and cloud penetration in kcal/mol is=      0.96385
  The RRMSE value at monopole order with cloud penetration is=      0.14452
  The rms potential error with partial charges and atomic dipoles in kcal/mol is=      0.35514
  The RRMSE value at dipole order=      0.05325
  The rms potential error with partial charges, atomic dipoles and cloud penetration in kcal/mol is=      0.33853
  The RRMSE value at dipole order with cloud penetration=      0.05076

******************************************************
The electron densities and ab initio electrostatic potential were computed in VASP using the PBE functional and
projector augmented wave method. See the main text of the journal article for a description of computational details.
The atomic charges, dipoles, and quadrupoles were computed with the DDEC6 method as described in
(a) T. A. Manz and N. Gabaldon Limas, RSC Adv. 6 (2016) 47771-47801 DOI: 10.1039/c6ra04656h
(b) N. Gabaldon Limas and T. A. Manz, RSC Adv. 8 (2018) 2678-2707 DOI: 10.1039/c7ra11829e.
For each atom in the material, the electron cloud parameters were fit to the spherically averaged atom-in-material
electron density using radial positions for which this density was between 10^-4 and 10^-2 electrons per cubic bohr.
The polarizabilities, dispersion coefficients, and quantum Drude oscillator (QDO) parameters were fit using the MCLF method.
The magnetic structure of the system was optimized in VASP from the default ferromagnetic initial guess using spin polarization.
The atomic spin moments (ASMs) were computed on this optimized magnetic structure using the DDEC6 partition as inputs
to the method of T. A. Manz and D. S. Sholl, J. Chem. Theory Comput. 7 (2011) 4146-4164 DOI: 10.1021/ct200539n.
The RMSE and RRMSE were computed using a uniform grid with Ewald summation.
