# Supplementary material for: A collection of forcefield precursors for metal–organic frameworks
Source: RSC Adv. 2019 Nov 13;9(63):36492–507. doi: 10.1039/c9ra07327b (PMC9075174; doi:10.1039/c9ra07327b)
Supplement: RA-009-C9RA07327B-s4689 [file RA-009-C9RA07327B-s4689.xyz]

  324
jmolscript: load "" {1 1 1} spacegroup "x,y,z" unitcell [{     10.192000     0.000000     0.000000 }, {      0.000000    17.764000     0.000000 }, {     -0.507506     0.000000    24.431730 }]
Zn     3.467447    10.705119    23.500881     0.812380
Zn     8.622184     9.992961    20.359205     0.761595
Zn     8.417859    13.419281    21.300071     0.724754
Zn     3.187973    15.952960    18.928483     0.851774
Zn     8.251758    16.888412    22.103386     0.762887
Zn     8.817200    15.940881    11.285016     0.812380
Zn     3.779937    16.653039     8.143340     0.761596
Zn     3.575612    13.226719     9.084206     0.724754
Zn     8.537726    10.693040     6.712618     0.851774
Zn     3.409511     9.757588     9.887521     0.762887
Zn     0.867294     1.823119    13.146714     0.812380
Zn     5.904557     1.110961    16.288390     0.761595
Zn     6.108882     4.537281    15.347524     0.724754
Zn     1.146768     7.070960    17.719112     0.851774
Zn     6.274983     8.006412    14.544209     0.762887
Zn     6.217047     7.058881     0.930849     0.812380
Zn     1.062310     7.771039     4.072525     0.761595
Zn     1.266635     4.344719     3.131659     0.724754
Zn     6.496521     1.811040     5.503247     0.851774
Zn     1.432736     0.875588     2.328344     0.762887
H      1.306998     9.395380    21.717365     0.109308
H      1.160706    13.029894    23.068439     0.114513
H      1.079295    13.806181    19.775042     0.112283
H      1.013541    17.556161    20.781630     0.109819
H      5.564644    12.894888    22.775259     0.107606
H      5.687714     9.207081    21.609865     0.110476
H      5.440744    13.708479    19.613793     0.109800
H      5.416261    17.458459    20.547085     0.104746
H      4.691700    15.859699     3.762486     0.107361
H      4.427882    12.296241     5.570434     0.114164
H      4.531766    11.248165     3.513283     0.113168
H      4.727551    14.800965     1.693119     0.118911
H      7.992854    12.507632     0.378692     0.111474
H      8.100371    16.149252     2.071811     0.111386
H      8.001127    15.159798     4.150951     0.106734
H      7.897330    11.535942     2.474934     0.113989
H      8.433606     5.780406    19.393907     0.101353
H      8.693947     5.664940    23.395825     0.102333
H      8.371735     3.481744    19.330385     0.111692
H      8.561751     3.366278    23.332302     0.111708
H      6.656751    17.250620     9.501500     0.109308
H      6.510459    13.616106    10.852574     0.114513
H      6.429048    12.839819     7.559177     0.112283
H      6.363294     9.089839     8.565765     0.109819
H      0.722397    13.751112    10.559394     0.107606
H      0.845467    17.438919     9.394000     0.110476
H      0.598497    12.937521     7.397928     0.109800
H      0.574014     9.187541     8.331220     0.104746
H      9.533947    10.786301    15.978351     0.107361
H      9.270129    14.349759    17.786299     0.114164
H      9.374013    15.397835    15.729148     0.113168
H      9.569798    11.845035    13.908984     0.118911
H      2.643101    14.138368    12.594557     0.111474
H      2.750618    10.496748    14.287676     0.111386
H      2.651374    11.486202    16.366816     0.106734
H      2.547577    15.110058    14.690799     0.113989
H      3.591359     3.101594     7.178042     0.101353
H      3.851700     3.217060    11.179960     0.102333
H      3.529488     5.400256     7.114520     0.111692
H      3.719504     5.515722    11.116437     0.111708
H      3.027743     0.513380    14.930230     0.109308
H      3.174035     4.147894    13.579156     0.114513
H      3.255446     4.924181    16.872553     0.112283
H      3.321200     8.674161    15.865965     0.109819
H      8.962097     4.012888    13.872336     0.107606
H      8.839027     0.325081    15.037730     0.110476
H      9.085997     4.826479    17.033802     0.109800
H      9.110480     8.576459    16.100510     0.104746
H      0.150547     6.977699     8.453379     0.107360
H      0.414365     3.414241     6.645431     0.114164
H      0.310481     2.366165     8.702582     0.113168
H      0.114696     5.918965    10.522746     0.118911
H      7.041393     3.625632    11.837173     0.111474
H      6.933876     7.267252    10.144054     0.111386
H      7.033120     6.277798     8.064914     0.106734
H      7.136917     2.653942     9.740931     0.113989
H      6.093135    14.662406    17.253688     0.101353
H      5.832794    14.546940    13.251770     0.102333
H      6.155006    12.363744    17.317210     0.111692
H      5.964990    12.248278    13.315293     0.111707
H      8.377496     8.368620     2.714365     0.109308
H      8.523788     4.734106     1.363291     0.114513
H      8.605199     3.957819     4.656688     0.112283
H      8.670953     0.207839     3.650100     0.109819
H      4.119850     4.869112     1.656471     0.107606
H      3.996780     8.556919     2.821865     0.110476
H      4.243750     4.055521     4.817937     0.109800
H      4.268233     0.305541     3.884645     0.104746
H      4.992794     1.904301    20.669244     0.107360
H      5.256612     5.467759    18.861296     0.114164
H      5.152728     6.515835    20.918447     0.113168
H      4.956943     2.963035    22.738611     0.118911
H      1.691640     5.256368    24.053038     0.111474
H      1.584123     1.614748    22.359919     0.111386
H      1.683367     2.604202    20.280779     0.106734
H      1.787164     6.228058    21.956796     0.113989
H      1.250888    11.983594     5.037823     0.101353
H      0.990547    12.099060     1.035905     0.102332
H      1.312759    14.282256     5.101345     0.111692
H      1.122743    14.397722     1.099428     0.111707
C      1.028058    10.264039    21.898160     0.149653
C      0.946636    12.239396    22.628668     0.163035
C      0.817085    14.625101    20.131746     0.158271
C      0.778047    16.662632    20.686346     0.158435
C      5.837883    12.100837    22.378243     0.158023
C      5.904000    10.100610    21.746683     0.157188
C      5.690599    14.538058    19.949973     0.160974
C      5.670900    16.568483    20.456688     0.155576
C      4.178781    14.843598     6.179273     0.600114
C      4.478226    14.188107     4.864113    -0.019819
C      4.616306    14.934195     3.712157    -0.110129
C      4.467513    12.802515     4.791062    -0.102369
C      4.516533    12.177222     3.559703    -0.095222
C      4.643076    14.300020     2.472491    -0.090329
C      4.542577    12.914428     2.404082    -0.010613
C      4.378778    12.248278     1.065223     0.576300
C      7.882732    14.998145    24.079424     0.603975
C      8.116247    14.420815     1.013184    -0.022875
C      8.020845    13.042329     1.140962    -0.106406
C      8.084529    15.221972     2.147549    -0.114200
C      8.030109    14.623325     3.393567    -0.098715
C      7.967241    12.459670     2.396753    -0.097378
C      8.017891    13.251944     3.540158    -0.010467
C      8.161001    12.591123     4.893676     0.584214
C      8.718341     7.453774    21.436400     0.571356
C      8.605941     5.968704    21.401218    -0.018747
C      8.479334     5.295448    20.185495    -0.123233
C      8.626355     5.229722    22.577362    -0.116786
C      8.422001     3.920515    20.148848    -0.109550
C      8.440345     3.188638    21.326457    -0.013730
C      8.545631     3.853012    22.538271    -0.111371
C      8.364459     1.685804    21.250719     0.573207
C      6.377811    16.381961     9.682295     0.149653
C      6.296389    14.406604    10.412803     0.163035
C      6.166838    12.020899     7.915881     0.158271
C      6.127800     9.983368     8.470481     0.158435
C      0.995636    14.545163    10.162378     0.158023
C      1.061753    16.545390     9.530818     0.157188
C      0.848352    12.107942     7.734108     0.160974
C      0.828653    10.077517     8.240823     0.155576
C      9.021028    11.802402    18.395138     0.600114
C      9.320473    12.457893    17.079978    -0.019819
C      9.458553    11.711805    15.928022    -0.110129
C      9.309760    13.843485    17.006927    -0.102369
C      9.358780    14.468778    15.775568    -0.095222
C      9.485323    12.345980    14.688356    -0.090330
C      9.384824    13.731572    14.619947    -0.010613
C      9.221025    14.397722    13.281088     0.576300
C      3.040485    11.647855    11.863559     0.603975
C      2.766494    12.225185    13.229049    -0.022875
C      2.671092    13.603671    13.356827    -0.106406
C      2.734776    11.424028    14.363414    -0.114200
C      2.680356    12.022675    15.609432    -0.098715
C      2.617488    14.186330    14.612618    -0.097378
C      2.668138    13.394056    15.756023    -0.010467
C      2.811248    14.054877    17.109541     0.584214
C      3.876094     1.428226     9.220535     0.571356
C      3.763694     2.913296     9.185353    -0.018747
C      3.637087     3.586552     7.969630    -0.123233
C      3.784108     3.652278    10.361497    -0.116786
C      3.579754     4.961485     7.932983    -0.109550
C      3.598098     5.693362     9.110592    -0.013730
C      3.703384     5.028988    10.322406    -0.111371
C      3.522212     7.196196     9.034854     0.573207
C      3.306683     1.382039    14.749435     0.149653
C      3.388105     3.357396    14.018927     0.163035
C      3.517656     5.743101    16.515849     0.158271
C      3.556694     7.780632    15.961249     0.158435
C      8.688858     3.218837    14.269352     0.158023
C      8.622741     1.218610    14.900912     0.157188
C      8.836142     5.656058    16.697622     0.160974
C      8.855841     7.686483    16.190907     0.155576
C      0.663466     5.961598     6.036592     0.600114
C      0.364021     5.306107     7.351752    -0.019820
C      0.225941     6.052195     8.503708    -0.110129
C      0.374734     3.920515     7.424803    -0.102369
C      0.325714     3.295222     8.656162    -0.095222
C      0.199171     5.418020     9.743374    -0.090330
C      0.299670     4.032428     9.811783    -0.010613
C      0.463469     3.366278    11.150642     0.576300
C      6.644009     6.116145    12.568171     0.603975
C      6.918000     5.538815    11.202681    -0.022875
C      7.013402     4.160329    11.074903    -0.106406
C      6.949718     6.339972    10.068316    -0.114200
C      7.004138     5.741325     8.822298    -0.098715
C      7.067006     3.577670     9.819112    -0.097378
C      7.016356     4.369944     8.675707    -0.010467
C      6.873246     3.709123     7.322189     0.584214
C      5.808400    16.335774    15.211195     0.571356
C      5.920800    14.850704    15.246377    -0.018747
C      6.047407    14.177448    16.462100    -0.123233
C      5.900386    14.111722    14.070233    -0.116786
C      6.104740    12.802515    16.498747    -0.109550
C      6.086396    12.070638    15.321138    -0.013730
C      5.981110    12.735012    14.109324    -0.111371
C      6.162282    10.567804    15.396876     0.573207
C      8.656436     7.499961     2.533570     0.149653
C      8.737858     5.524604     1.803062     0.163035
C      8.867409     3.138899     4.299984     0.158271
C      8.906447     1.101368     3.745384     0.158435
C      3.846611     5.663163     2.053487     0.158023
C      3.780494     7.663390     2.685047     0.157188
C      3.993895     3.225942     4.481757     0.160974
C      4.013594     1.195517     3.975042     0.155576
C      5.505713     2.920402    18.252457     0.600114
C      5.206268     3.575893    19.567617    -0.019820
C      5.068188     2.829805    20.719573    -0.110129
C      5.216981     4.961485    19.640668    -0.102369
C      5.167961     5.586778    20.872027    -0.095222
C      5.041418     3.463980    21.959239    -0.090330
C      5.141917     4.849572    22.027648    -0.010613
C      5.305716     5.515722    23.366507     0.576300
C      1.801762     2.765855     0.352306     0.603975
C      1.568247     3.343185    23.418546    -0.022875
C      1.663649     4.721671    23.290768    -0.106406
C      1.599965     2.542028    22.284181    -0.114200
C      1.654385     3.140675    21.038163    -0.098715
C      1.717253     5.304330    22.034977    -0.097378
C      1.666603     4.512056    20.891572    -0.010467
C      1.523493     5.172877    19.538054     0.584214
C      0.966153    10.310226     2.995330     0.571356
C      1.078553    11.795296     3.030512    -0.018747
C      1.205160    12.468552     4.246235    -0.123233
C      1.058139    12.534278     1.854368    -0.116786
C      1.262493    13.843485     4.282882    -0.109550
C      1.244149    14.575362     3.105273    -0.013730
C      1.138863    13.910988     1.893459    -0.111371
C      1.320035    16.078196     3.181011     0.573207
N     -0.085686    10.782748    21.444951    -0.167454
N     -0.146375    12.070638    21.913307    -0.178379
N      1.721729    11.134475    22.653589    -0.319670
N     -0.298875    14.811623    20.815590    -0.182028
N     -0.315757    16.138594    21.186708    -0.158342
N      1.524848    15.758444    20.012519    -0.337592
N      6.982120    10.676164    21.265378    -0.162267
N      6.938859    11.981818    21.679740    -0.171512
N      5.147158    10.955059    22.462288    -0.329350
N      6.798817    14.744120    20.620136    -0.177746
N      6.781485    16.067538    20.963890    -0.172718
N      4.951753    15.650084    19.799230    -0.326312
N      5.264067    15.863252     9.229086    -0.167454
N      5.203378    14.575362     9.697442    -0.178379
N      7.071482    15.511525    10.437724    -0.319670
N      5.050878    11.834377     8.599725    -0.182028
N      5.033996    10.507406     8.970843    -0.158342
N      6.874601    10.887556     7.796654    -0.337592
N      2.139873    15.969836     9.049513    -0.162267
N      2.096612    14.664182     9.463875    -0.171512
N      0.304911    15.690941    10.246423    -0.329350
N      1.956570    11.901880     8.404271    -0.177746
N      1.939238    10.578462     8.748025    -0.172718
N      0.109506    10.995916     7.583365    -0.326312
N      4.420427     1.900748    15.202644    -0.167454
N      4.481116     3.188638    14.734288    -0.178379
N      2.613012     2.252475    13.994006    -0.319670
N      4.633616     5.929623    15.832005    -0.182028
N      4.650498     7.256594    15.460887    -0.158342
N      2.809893     6.876444    16.635076    -0.337592
N      7.544621     1.794164    15.382217    -0.162267
N      7.587882     3.099818    14.967855    -0.171512
N      9.379583     2.073059    14.185307    -0.329350
N      7.727924     5.862120    16.027459    -0.177746
N      7.745256     7.185538    15.683705    -0.172718
N      9.574988     6.768084    16.848365    -0.326312
N      9.770180     6.981252     2.986779    -0.167454
N      9.830869     5.693362     2.518423    -0.178379
N      7.962765     6.629525     1.778141    -0.319670
N      9.983369     2.952377     3.616140    -0.182028
N     10.000251     1.625406     3.245022    -0.158342
N      8.159646     2.005556     4.419211    -0.337592
N      2.702374     7.087836     3.166352    -0.162266
N      2.745635     5.782182     2.751990    -0.171512
N      4.537336     6.808941     1.969442    -0.329350
N      2.885677     3.019880     3.811594    -0.177746
N      2.903009     1.696462     3.467840    -0.172718
N      4.732741     2.113916     4.632500    -0.326312
O      4.264356    16.115678     6.279199    -0.556989
O      3.794292    14.139433     7.123560    -0.580958
O      4.191087    12.917981     0.042511    -0.549073
O      4.374510    10.951506     1.025400    -0.579684
O      8.191784    14.214753    23.184979    -0.575182
O      7.833839    16.255836    23.930880    -0.531244
O      8.168120    11.313892     4.894408    -0.569367
O      8.317128    13.266155     5.914922    -0.574509
O      8.502154     8.055974    20.313518    -0.581974
O      9.001270     8.033947    22.486476    -0.581907
O      8.234722     1.059090    22.344527    -0.559117
O      8.470516     1.122685    20.168393    -0.591217
O      9.106603    10.530322    18.495064    -0.556989
O      8.636539    12.506567    19.339425    -0.580958
O      9.033334    13.728019    12.258376    -0.549073
O      9.216757    15.694494    13.241265    -0.579684
O      3.349537    12.431247    10.969114    -0.575182
O      2.991592    10.390164    11.715015    -0.531244
O      2.818367    15.332108    17.110273    -0.569367
O      2.967375    13.379845    18.130787    -0.574509
O      3.659907     0.826026     8.097653    -0.581974
O      4.159023     0.848053    10.270611    -0.581907
O      3.392475     7.822910    10.128662    -0.559117
O      3.628269     7.759315     7.952528    -0.591217
O      0.577891     7.233678     5.936666    -0.556989
O      1.047955     5.257433     5.092305    -0.580958
O      0.651160     4.035981    12.173354    -0.549073
O      0.467737     2.069506    11.190465    -0.579684
O      6.334957     5.332753    13.462616    -0.575182
O      6.692902     7.373836    12.716715    -0.531244
O      6.866127     2.431892     7.321457    -0.569367
O      6.717119     4.384155     6.300943    -0.574509
O      6.024587    16.937974    16.334077    -0.581974
O      5.525471    16.915947    14.161119    -0.581907
O      6.292019     9.941090    14.303068    -0.559117
O      6.056225    10.004685    16.479202    -0.591217
O      5.420138     1.648322    18.152531    -0.556989
O      5.890202     3.624567    17.308170    -0.580958
O      5.493407     4.846019    24.389219    -0.549073
O      5.309984     6.812494    23.406330    -0.579684
O      1.492710     3.549247     1.246751    -0.575182
O      1.850655     1.508164     0.500850    -0.531244
O      1.516374     6.450108    19.537322    -0.569367
O      1.367366     4.497845    18.516808    -0.574509
O      1.182340     9.708026     4.118212    -0.581974
O      0.683224     9.730053     1.945254    -0.581907
O      1.449772    16.704910     2.087203    -0.559117
O      1.213978    16.641315     4.263337    -0.591217

The following XYZ coordinates are in angstroms. Other properties are in atomic units.
The sperically averaged electron density of each atom fit to a function of the form exp(a - br)
eigen_1, eigen_2 and eigen_3 are the three eigenvalues of traceless quadrupole moment tensor
  atom number  atomic symbol              X              Y              Z     net charge C6 coefficient C8 coefficient C10 coefficient fluctuating dipole atomic polarizability isotropic forcefield polarizability              a              b squared Pearson coefficient          <r^3>          <r^4>         wp_QDO          m_QDO          q_QDO       dipole_x       dipole_y       dipole_z         dipole            Qxy            Qxz            Qyz     Q(x^2-y^2)  Q(3z^2 - R^2)        eigen_1        eigen_2        eigen_3 static polarizability      alpha(xx)      alpha(xy)      alpha(xz)      alpha(yy)      alpha(yz)      alpha(zz) atomic spin moment
            1             Zn       3.467447      10.705119      23.500881       0.812380      87.292297 0.17477361E+04  0.54613471E+05                                16.117461                           13.702462       0.652868       2.057276                    0.998274      46.552484     125.475175       0.486552       0.402859      -1.143155      -0.014789      -0.102987       0.062921       0.121590       0.044558      -0.013997       0.014257      -0.406783      -0.287524      -0.163825      -0.092766       0.256592             18.352007      26.259070       0.141577       0.827047      10.390328       1.873638      18.406622           0.000000
            2             Zn       8.622184       9.992961      20.359205       0.761595      99.117210 0.20468268E+04  0.66686721E+05                                17.558481                           14.841089       0.295684       1.933196                    0.997350      48.868303     135.494101       0.465871       0.403535      -1.140092      -0.008980      -0.050653      -0.086438       0.100587      -0.014199       0.034653       0.009981      -0.075832       0.067655      -0.066276       0.027972       0.038304             20.151824      16.312232       1.010695      -1.117094      26.225036      -3.660403      17.918205          -0.000002
            3             Zn       8.417859      13.419281      21.300071       0.724754     114.374527 0.20100325E+04  0.65381298E+05                                20.297070                           15.673492       0.594501       1.991730                    0.997260      50.869533     142.271646       0.410862       0.458310      -1.101181      -0.000555      -0.006436      -0.001119       0.006556      -0.008709      -0.012301       0.076254      -0.043295       0.415028      -0.092562      -0.073880       0.166442             24.343872      24.845922       0.196565      -2.099171      23.475002       0.108381      24.710694           0.000003
            4             Zn       3.187973      15.952960      18.928483       0.851774      83.743237 0.16283772E+04  0.50012688E+05                                15.719654                           13.261084       0.552632       2.040157                    0.997800      45.465163     121.656994       0.492432       0.404981      -1.141178       0.006544       0.112487      -0.089627       0.143976       0.015248      -0.010340      -0.053016      -0.439097      -0.318409      -0.168304      -0.112203       0.280508             17.937298      25.780415       1.163865      -0.337052      10.655484       2.770770      17.375994          -0.000001
            5             Zn       8.251758      16.888412      22.103386       0.762887      99.964731 0.20550097E+04  0.66971272E+05                                17.656062                           14.881061       0.317968       1.938767                    0.997585      48.809975     135.028416       0.465100       0.404097      -1.140528      -0.003132       0.055977       0.082094       0.099412      -0.014437       0.013151       0.005360      -0.055176       0.023282      -0.039225       0.011711       0.027514             20.378092      15.913010       1.478291      -0.411242      27.959851      -3.144790      17.261415          -0.000001
            6             Zn       8.817200      15.940881      11.285016       0.812380      87.292300 0.17477362E+04  0.54613473E+05                                16.117461                           13.702462       0.652869       2.057276                    0.998274      46.552486     125.475179       0.486552       0.402859      -1.143155      -0.014789       0.102987       0.062921       0.121590      -0.044558      -0.013997      -0.014256      -0.406783      -0.287524      -0.163825      -0.092766       0.256592             18.352007      26.259071      -0.141577       0.827047      10.390328      -1.873638      18.406621           0.000000
            7             Zn       3.779937      16.653039       8.143340       0.761596      99.117204 0.20468267E+04  0.66686715E+05                                17.558480                           14.841089       0.295684       1.933196                    0.997350      48.868301     135.494094       0.465871       0.403535      -1.140092      -0.008980       0.050653      -0.086438       0.100587       0.014199       0.034653      -0.009981      -0.075832       0.067655      -0.066276       0.027972       0.038304             20.151823      16.312232      -1.010695      -1.117094      26.225034       3.660403      17.918204          -0.000002
            8             Zn       3.575612      13.226719       9.084206       0.724754     114.374523 0.20100324E+04  0.65381295E+05                                20.297070                           15.673492       0.594501       1.991730                    0.997260      50.869532     142.271644       0.410862       0.458310      -1.101181      -0.000555       0.006436      -0.001119       0.006556       0.008709      -0.012301      -0.076254      -0.043295       0.415028      -0.092562      -0.073880       0.166442             24.343872      24.845922      -0.196565      -2.099171      23.475001      -0.108381      24.710694           0.000003
            9             Zn       8.537726      10.693040       6.712618       0.851774      83.743228 0.16283770E+04  0.50012680E+05                                15.719653                           13.261083       0.552632       2.040157                    0.997800      45.465162     121.656987       0.492432       0.404981      -1.141178       0.006544      -0.112487      -0.089627       0.143976      -0.015248      -0.010340       0.053016      -0.439097      -0.318409      -0.168304      -0.112203       0.280508             17.937296      25.780412      -1.163865      -0.337052      10.655483      -2.770770      17.375992          -0.000000
           10             Zn       3.409511       9.757588       9.887521       0.762887      99.964736 0.20550099E+04  0.66971279E+05                                17.656063                           14.881062       0.317968       1.938767                    0.997585      48.809977     135.028422       0.465100       0.404097      -1.140528      -0.003132      -0.055977       0.082094       0.099412       0.014437       0.013151      -0.005360      -0.055176       0.023283      -0.039225       0.011711       0.027514             20.378092      15.913010      -1.478291      -0.411242      27.959852       3.144790      17.261415          -0.000001
           11             Zn       0.867294       1.823119      13.146714       0.812380      87.292300 0.17477362E+04  0.54613474E+05                                16.117462                           13.702462       0.652869       2.057276                    0.998274      46.552486     125.475180       0.486552       0.402859      -1.143155       0.014789      -0.102987      -0.062921       0.121590      -0.044558      -0.013997      -0.014256      -0.406783      -0.287524      -0.163825      -0.092766       0.256592             18.352007      26.259071      -0.141577       0.827047      10.390328      -1.873638      18.406622           0.000000
           12             Zn       5.904557       1.110961      16.288390       0.761595      99.117216 0.20468270E+04  0.66686726E+05                                17.558482                           14.841090       0.295684       1.933196                    0.997350      48.868304     135.494107       0.465871       0.403535      -1.140092       0.008980      -0.050653       0.086438       0.100587       0.014199       0.034653      -0.009981      -0.075832       0.067655      -0.066276       0.027972       0.038305             20.151825      16.312233      -1.010695      -1.117094      26.225037       3.660403      17.918206          -0.000002
           13             Zn       6.108882       4.537281      15.347524       0.724754     114.374527 0.20100325E+04  0.65381298E+05                                20.297070                           15.673492       0.594501       1.991730                    0.997260      50.869533     142.271646       0.410862       0.458310      -1.101181       0.000555      -0.006436       0.001119       0.006556       0.008709      -0.012301      -0.076254      -0.043295       0.415028      -0.092562      -0.073880       0.166442             24.343873      24.845922      -0.196565      -2.099171      23.475002      -0.108381      24.710694           0.000003
           14             Zn       1.146768       7.070960      17.719112       0.851774      83.743236 0.16283772E+04  0.50012688E+05                                15.719654                           13.261084       0.552632       2.040157                    0.997800      45.465163     121.656994       0.492432       0.404981      -1.141178      -0.006544       0.112487       0.089627       0.143976      -0.015248      -0.010340       0.053016      -0.439097      -0.318409      -0.168304      -0.112203       0.280508             17.937298      25.780415      -1.163865      -0.337052      10.655484      -2.770770      17.375994          -0.000001
           15             Zn       6.274983       8.006412      14.544209       0.762887      99.964733 0.20550098E+04  0.66971274E+05                                17.656062                           14.881061       0.317968       1.938767                    0.997585      48.809976     135.028418       0.465100       0.404097      -1.140528       0.003132       0.055977      -0.082094       0.099412       0.014437       0.013151      -0.005360      -0.055176       0.023282      -0.039225       0.011711       0.027514             20.378092      15.913010      -1.478291      -0.411242      27.959850       3.144791      17.261416          -0.000001
           16             Zn       6.217047       7.058881       0.930849       0.812380      87.292293 0.17477360E+04  0.54613467E+05                                16.117461                           13.702461       0.652869       2.057276                    0.998274      46.552484     125.475172       0.486552       0.402859      -1.143155       0.014789       0.102987      -0.062921       0.121590       0.044558      -0.013997       0.014256      -0.406783      -0.287524      -0.163825      -0.092766       0.256592             18.352006      26.259069       0.141577       0.827047      10.390328       1.873638      18.406621           0.000000
           17             Zn       1.062310       7.771039       4.072525       0.761595      99.117212 0.20468269E+04  0.66686723E+05                                17.558481                           14.841089       0.295684       1.933196                    0.997350      48.868304     135.494103       0.465871       0.403535      -1.140092       0.008980       0.050653       0.086438       0.100587      -0.014199       0.034653       0.009981      -0.075832       0.067655      -0.066276       0.027972       0.038304             20.151824      16.312232       1.010695      -1.117094      26.225035      -3.660403      17.918205          -0.000002
           18             Zn       1.266635       4.344719       3.131659       0.724754     114.374525 0.20100325E+04  0.65381298E+05                                20.297069                           15.673492       0.594501       1.991730                    0.997260      50.869532     142.271643       0.410862       0.458310      -1.101181       0.000555       0.006436       0.001119       0.006556      -0.008709      -0.012301       0.076254      -0.043295       0.415028      -0.092562      -0.073880       0.166442             24.343872      24.845921       0.196565      -2.099171      23.475001       0.108381      24.710694           0.000003
           19             Zn       6.496521       1.811040       5.503247       0.851774      83.743226 0.16283770E+04  0.50012681E+05                                15.719653                           13.261083       0.552632       2.040157                    0.997800      45.465161     121.656986       0.492432       0.404981      -1.141178      -0.006544      -0.112487       0.089627       0.143976       0.015248      -0.010340      -0.053016      -0.439097      -0.318409      -0.168304      -0.112203       0.280508             17.937296      25.780411       1.163865      -0.337052      10.655483       2.770770      17.375993          -0.000000
           20             Zn       1.432736       0.875588       2.328344       0.762887      99.964730 0.20550097E+04  0.66971273E+05                                17.656062                           14.881061       0.317968       1.938767                    0.997585      48.809976     135.028416       0.465100       0.404097      -1.140528       0.003132      -0.055977      -0.082094       0.099412      -0.014437       0.013151       0.005360      -0.055176       0.023283      -0.039225       0.011711       0.027514             20.378091      15.913009       1.478291      -0.411242      27.959850      -3.144790      17.261415          -0.000001
           21              H       1.306998       9.395380      21.717365       0.109308       1.106066 0.76316168E+01  0.73777604E+02                                 1.750797                            1.605228      -0.844209       2.488649                    0.999309       3.334372       9.154928       0.500391       1.266159      -0.713382       0.009927      -0.053967      -0.010000       0.055776      -0.008894       0.009240       0.008290      -0.014211      -0.028701      -0.020282       0.003522       0.016760              1.803268       1.533564      -0.291107      -0.027168       2.499551       0.225029       1.376689           0.000000
           22              H       1.160706      13.029894      23.068439       0.114513       1.053252 0.75114390E+01  0.72554767E+02                                 1.712842                            1.608405      -0.848344       2.490556                    0.999248       3.349932       9.288182       0.490981       1.291513      -0.707639       0.009857       0.048234       0.029307       0.057293      -0.001371       0.006115       0.013418      -0.021141      -0.034124      -0.019446      -0.002296       0.021742              1.735244       1.466421       0.163258       0.163528       1.959094       0.402607       1.780215           0.000001
           23              H       1.079295      13.806181      19.775042       0.112283       1.075504 0.78468706E+01  0.77582453E+02                                 1.805692                            1.694500      -1.256365       2.291322                    0.994638       3.721505      10.870559       0.451462       1.372201      -0.688416       0.012816      -0.049896      -0.021441       0.055800      -0.001483      -0.002133       0.007590      -0.027442      -0.043522      -0.016389      -0.006262       0.022652              1.836893       1.613603      -0.228717      -0.191659       2.157986       0.367177       1.739090           0.000000
           24              H       1.013541      17.556161      20.781630       0.109819       1.035981 0.67959504E+01  0.64094083E+02                                 1.700667                            1.529431      -0.834089       2.495840                    0.999285       3.337102       9.176722       0.503150       1.290747      -0.706940       0.009781       0.053888       0.004892       0.054986       0.007403      -0.011076       0.004975      -0.015835      -0.037260      -0.021269       0.004206       0.017063              1.784901       1.438649       0.288709       0.017136       2.609924       0.217802       1.306129          -0.000000
           25              H       5.564644      12.894888      22.775259       0.107606       1.114347 0.81597670E+01  0.81030711E+02                                 1.815276                            1.703020      -1.193388       2.319543                    0.995528       3.640842      10.472312       0.462745       1.332886      -0.697184      -0.014298       0.048969       0.023805       0.056294      -0.002503      -0.003571       0.010255      -0.025129      -0.045131      -0.018414      -0.004846       0.023260              1.842715       1.626857      -0.224291      -0.213084       2.103946       0.380948       1.797344           0.000000
           26              H       5.687714       9.207081      21.609865       0.110476       1.148941 0.77995392E+01  0.75868213E+02                                 1.796430                            1.621522      -0.966989       2.429869                    0.998171       3.403242       9.395499       0.498089       1.264178      -0.713136      -0.009111      -0.053150      -0.010234       0.054888       0.004348      -0.007652       0.010968      -0.010568      -0.029960      -0.018907       0.003765       0.015142              1.871827       1.501677       0.275507       0.005296       2.734799       0.164297       1.379004          -0.000000
           27              H       5.440744      13.708479      19.613793       0.109800       1.043961 0.74861669E+01  0.72579256E+02                                 1.727714                            1.624126      -0.974860       2.427951                    0.997875       3.464188       9.766887       0.478125       1.321330      -0.700418      -0.011233      -0.051055      -0.023524       0.057325       0.000749       0.004849       0.009917      -0.024741      -0.041134      -0.018072      -0.004060       0.022132              1.751673       1.497875       0.215877       0.152374       2.074992       0.325693       1.682152           0.000000
           28              H       5.416261      17.458459      20.547085       0.104746       1.143794 0.76349704E+01  0.74108013E+02                                 1.809006                            1.615356      -1.003654       2.406885                    0.997457       3.486973       9.716823       0.492366       1.281624      -0.708439      -0.008147       0.050824       0.004917       0.051707      -0.004839       0.007313       0.011304      -0.009281      -0.029368      -0.018926       0.004035       0.014891              1.905511       1.517143      -0.328840       0.004609       2.831407       0.107816       1.367983           0.000000
           29              H       4.691700      15.859699       3.762486       0.107361       1.007953 0.72106349E+01  0.69367812E+02                                 1.693219                            1.594506      -0.955720       2.421333                    0.997934       3.548888      10.019799       0.481517       1.322239      -0.699165       0.001501       0.035240      -0.001128       0.035290       0.003273      -0.002564      -0.006854      -0.023650       0.001047      -0.012682      -0.002799       0.015481              1.733325       1.392488       0.020858      -0.027879       2.371261       0.111134       1.436226           0.000000
           30              H       4.427882      12.296241       5.570434       0.114164       0.995647 0.72762516E+01  0.69922790E+02                                 1.658917                            1.587973      -0.958157       2.423660                    0.998407       3.457534       9.650220       0.490439       1.299600      -0.704550      -0.005100      -0.025584       0.029010       0.039015       0.002498      -0.001388      -0.008862      -0.028709      -0.000497      -0.014521      -0.004343       0.018864              1.682338       1.375394      -0.013228       0.019679       1.540346      -0.322187       2.131275           0.000000
           31              H       4.531766      11.248165       3.513283       0.113168       1.009608 0.74717840E+01  0.72036825E+02                                 1.657515                            1.596719      -0.822535       2.488996                    0.999371       3.394183       9.385270       0.496491       1.279570      -0.709673       0.000167      -0.037270       0.001147       0.037288      -0.000867      -0.000066      -0.006611      -0.027633       0.005059      -0.014692      -0.001349       0.016041              1.665956       1.380509       0.017554       0.007904       2.173219       0.115205       1.444141           0.000000
           32              H       4.727551      14.800965       1.693119       0.118911       1.146760 0.89070666E+01  0.89457445E+02                                 1.792313                            1.736931      -0.957127       2.431375                    0.998264       3.435693       9.599975       0.480134       1.270170      -0.713156       0.002667       0.025312      -0.032799       0.041516       0.002457      -0.002467      -0.010735      -0.029040       0.011625      -0.016810      -0.003322       0.020132              1.792476       1.544140       0.058728      -0.120482       1.697910      -0.289893       2.135379          -0.000001
           33              H       7.992854      12.507632       0.378692       0.111474       1.012432 0.74281788E+01  0.71780175E+02                                 1.680087                            1.606180      -0.971013       2.415521                    0.998373       3.491058       9.783188       0.486683       1.302380      -0.703902       0.002525      -0.026319      -0.028163       0.038629      -0.000245       0.000231       0.007892      -0.028665      -0.000133      -0.014320      -0.003518       0.017838              1.703679       1.389472       0.054926       0.063629       1.571069       0.335709       2.150497           0.000001
           34              H       8.100371      16.149252       2.071811       0.111386       1.123026 0.82843659E+01  0.82036455E+02                                 1.783455                            1.683440      -1.021305       2.392049                    0.997615       3.536140       9.939954       0.482160       1.282825      -0.708555       0.001932       0.035323      -0.004200       0.035625      -0.001182      -0.000972       0.003397      -0.022876      -0.001490      -0.011312      -0.001338       0.012650              1.816644       1.434572       0.063655      -0.006633       2.453607      -0.037378       1.561752           0.000000
           35              H       8.001127      15.159798       4.150951       0.106734       1.154076 0.89614726E+01  0.90498324E+02                                 1.820083                            1.755996      -0.982731       2.408865                    0.997806       3.582037      10.166885       0.470052       1.290325      -0.707550       0.000143       0.021953       0.030709       0.037750      -0.001750      -0.002047       0.007935      -0.023902       0.009314      -0.013782      -0.001931       0.015712              1.826794       1.533066      -0.014369      -0.065125       1.846979       0.348741       2.100336           0.000000
           36              H       7.897330      11.535942       2.474934       0.113989       0.997340 0.75068690E+01  0.72740137E+02                                 1.665488                            1.617621      -0.922125       2.443140                    0.998512       3.476368       9.759008       0.483576       1.307152      -0.703179      -0.000527      -0.038815       0.000545       0.038822       0.003553       0.000074       0.005205      -0.027335       0.002529      -0.014567      -0.000957       0.015524              1.665540       1.422244       0.040498       0.008622       2.111578      -0.113493       1.462799           0.000000
           37              H       8.433606       5.780406      19.393907       0.101353       1.036180 0.77839690E+01  0.77027066E+02                                 1.772825                            1.693884      -1.275065       2.263469                    0.993973       3.909353      11.532034       0.447781       1.382285      -0.685183      -0.006032       0.018427      -0.028161       0.034190      -0.002422       0.005727      -0.003316      -0.009166       0.025794      -0.010773      -0.000863       0.011636              1.800648       1.438480       0.015426       0.015622       1.755482      -0.388051       2.207981           0.000000
           38              H       8.693947       5.664940      23.395825       0.102333       1.039707 0.78378461E+01  0.77513198E+02                                 1.762822                            1.689332      -1.211735       2.293369                    0.994565       3.847385      11.259744       0.453589       1.365414      -0.688894       0.004832       0.016516       0.030336       0.034877       0.000844       0.003741       0.002023      -0.009843       0.030070      -0.010633      -0.000479       0.011111              1.782862       1.443520       0.010095       0.034557       1.657973       0.346435       2.247091           0.000000
           39              H       8.371735       3.481744      19.330385       0.111692       1.059294 0.81082686E+01  0.80509527E+02                                 1.765689                            1.705950      -1.053199       2.379792                    0.996391       3.662581      10.584606       0.458301       1.345972      -0.694468      -0.001545      -0.017522      -0.034226       0.038482       0.001753       0.001643       0.003673      -0.008791       0.049116      -0.012949      -0.004197       0.017145              1.777219       1.476079       0.064491       0.110848       1.709290       0.288005       2.146287           0.000000
           40              H       8.561751       3.366278      23.332302       0.111708       1.069914 0.81465121E+01  0.80550773E+02                                 1.745383                            1.685549      -0.946977       2.428488                    0.997874       3.545279      10.046384       0.473659       1.307803      -0.703247       0.001100      -0.019974       0.033194       0.038756       0.000154       0.001724      -0.004973      -0.012262       0.048996      -0.014410      -0.003266       0.017675              1.755893       1.449869      -0.028369       0.072493       1.739221      -0.311816       2.078591           0.000000
           41              H       6.656751      17.250620       9.501500       0.109308       1.106066 0.76316202E+01  0.73777638E+02                                 1.750796                            1.605228      -0.844209       2.488649                    0.999309       3.334373       9.154928       0.500392       1.266158      -0.713383       0.009927       0.053967      -0.010000       0.055776       0.008894       0.009240      -0.008290      -0.014211      -0.028701      -0.020282       0.003522       0.016760              1.803268       1.533563       0.291107      -0.027168       2.499551      -0.225029       1.376688           0.000000
           42              H       6.510459      13.616106      10.852574       0.114513       1.053252 0.75114400E+01  0.72554781E+02                                 1.712842                            1.608405      -0.848344       2.490556                    0.999248       3.349932       9.288183       0.490981       1.291513      -0.707639       0.009857      -0.048234       0.029307       0.057293       0.001371       0.006115      -0.013418      -0.021141      -0.034124      -0.019446      -0.002296       0.021742              1.735244       1.466422      -0.163258       0.163528       1.959094      -0.402607       1.780216           0.000001
           43              H       6.429048      12.839819       7.559177       0.112283       1.075505 0.78468751E+01  0.77582503E+02                                 1.805692                            1.694500      -1.256366       2.291322                    0.994638       3.721506      10.870560       0.451462       1.372200      -0.688416       0.012816       0.049896      -0.021441       0.055800       0.001483      -0.002133      -0.007590      -0.027442      -0.043522      -0.016389      -0.006262       0.022652              1.836893       1.613603       0.228717      -0.191659       2.157986      -0.367177       1.739090           0.000000
           44              H       6.363294       9.089839       8.565765       0.109819       1.035981 0.67959509E+01  0.64094087E+02                                 1.700667                            1.529431      -0.834089       2.495840                    0.999285       3.337102       9.176721       0.503150       1.290746      -0.706941       0.009781      -0.053888       0.004892       0.054986      -0.007403      -0.011076      -0.004975      -0.015835      -0.037260      -0.021269       0.004206       0.017063              1.784901       1.438649      -0.288708       0.017136       2.609924      -0.217802       1.306129           0.000000
           45              H       0.722397      13.751112      10.559394       0.107606       1.114346 0.81597629E+01  0.81030666E+02                                 1.815276                            1.703020      -1.193388       2.319543                    0.995528       3.640841      10.472311       0.462744       1.332887      -0.697184      -0.014298      -0.048969       0.023805       0.056294       0.002503      -0.003571      -0.010255      -0.025129      -0.045131      -0.018414      -0.004846       0.023260              1.842716       1.626857       0.224291      -0.213084       2.103946      -0.380948       1.797344           0.000000
           46              H       0.845467      17.438919       9.394000       0.110476       1.148942 0.77995426E+01  0.75868249E+02                                 1.796430                            1.621522      -0.966989       2.429869                    0.998171       3.403243       9.395500       0.498089       1.264177      -0.713136      -0.009111       0.053150      -0.010234       0.054888      -0.004348      -0.007652      -0.010968      -0.010568      -0.029960      -0.018907       0.003765       0.015142              1.871826       1.501676      -0.275507       0.005296       2.734799      -0.164297       1.379004          -0.000000
           47              H       0.598497      12.937521       7.397928       0.109800       1.043962 0.74861674E+01  0.72579260E+02                                 1.727714                            1.624126      -0.974860       2.427951                    0.997875       3.464188       9.766886       0.478125       1.321330      -0.700418      -0.011233       0.051055      -0.023524       0.057325      -0.000749       0.004849      -0.009917      -0.024741      -0.041134      -0.018072      -0.004060       0.022132              1.751673       1.497875      -0.215877       0.152374       2.074992      -0.325693       1.682152           0.000001
           48              H       0.574014       9.187541       8.331220       0.104746       1.143794 0.76349704E+01  0.74108013E+02                                 1.809006                            1.615356      -1.003654       2.406885                    0.997457       3.486973       9.716823       0.492366       1.281624      -0.708439      -0.008147      -0.050824       0.004917       0.051707       0.004839       0.007313      -0.011304      -0.009281      -0.029368      -0.018926       0.004035       0.014891              1.905511       1.517143       0.328840       0.004609       2.831407      -0.107816       1.367983           0.000001
           49              H       9.533947      10.786301      15.978351       0.107361       1.007952 0.72106343E+01  0.69367806E+02                                 1.693220                            1.594506      -0.955720       2.421333                    0.997934       3.548888      10.019800       0.481517       1.322239      -0.699165       0.001501      -0.035240      -0.001128       0.035290      -0.003273      -0.002564       0.006854      -0.023650       0.001047      -0.012682      -0.002799       0.015481              1.733325       1.392488      -0.020858      -0.027879       2.371261      -0.111135       1.436227           0.000000
           50              H       9.270129      14.349759      17.786299       0.114164       0.995647 0.72762511E+01  0.69922786E+02                                 1.658917                            1.587973      -0.958157       2.423660                    0.998407       3.457534       9.650221       0.490439       1.299600      -0.704550      -0.005100       0.025584       0.029010       0.039015      -0.002498      -0.001388       0.008862      -0.028709      -0.000497      -0.014521      -0.004343       0.018864              1.682338       1.375394       0.013228       0.019679       1.540346       0.322187       2.131275           0.000000
           51              H       9.374013      15.397835      15.729148       0.113168       1.009608 0.74717840E+01  0.72036825E+02                                 1.657515                            1.596719      -0.822535       2.488995                    0.999371       3.394183       9.385270       0.496491       1.279570      -0.709673       0.000167       0.037270       0.001147       0.037288       0.000867      -0.000066       0.006611      -0.027633       0.005059      -0.014692      -0.001349       0.016041              1.665956       1.380509      -0.017554       0.007904       2.173219      -0.115205       1.444141           0.000000
           52              H       9.569798      11.845035      13.908984       0.118911       1.146760 0.89070666E+01  0.89457442E+02                                 1.792312                            1.736931      -0.957127       2.431375                    0.998264       3.435693       9.599974       0.480134       1.270170      -0.713156       0.002667      -0.025312      -0.032799       0.041516      -0.002457      -0.002467       0.010735      -0.029040       0.011625      -0.016810      -0.003322       0.020132              1.792476       1.544140      -0.058728      -0.120482       1.697910       0.289893       2.135378          -0.000001
           53              H       2.643101      14.138368      12.594557       0.111474       1.012432 0.74281773E+01  0.71780163E+02                                 1.680087                            1.606181      -0.971013       2.415521                    0.998373       3.491058       9.783191       0.486683       1.302380      -0.703902       0.002525       0.026319      -0.028163       0.038629       0.000245       0.000231      -0.007892      -0.028665      -0.000133      -0.014320      -0.003518       0.017838              1.703680       1.389473      -0.054926       0.063629       1.571069      -0.335710       2.150498           0.000001
           54              H       2.750618      10.496748      14.287676       0.111386       1.123026 0.82843659E+01  0.82036455E+02                                 1.783455                            1.683440      -1.021305       2.392049                    0.997615       3.536140       9.939954       0.482160       1.282825      -0.708555       0.001932      -0.035323      -0.004200       0.035625       0.001182      -0.000972      -0.003397      -0.022876      -0.001489      -0.011312      -0.001338       0.012650              1.816644       1.434572      -0.063655      -0.006633       2.453607       0.037378       1.561752           0.000000
           55              H       2.651374      11.486202      16.366816       0.106734       1.154077 0.89614771E+01  0.90498376E+02                                 1.820083                            1.755996      -0.982732       2.408865                    0.997806       3.582038      10.166887       0.470052       1.290324      -0.707550       0.000143      -0.021953       0.030709       0.037750       0.001750      -0.002047      -0.007935      -0.023902       0.009314      -0.013782      -0.001931       0.015712              1.826794       1.533066       0.014369      -0.065125       1.846980      -0.348741       2.100336           0.000000
           56              H       2.547577      15.110058      14.690799       0.113989       0.997341 0.75068698E+01  0.72740149E+02                                 1.665488                            1.617622      -0.922126       2.443139                    0.998512       3.476368       9.759009       0.483576       1.307152      -0.703179      -0.000527       0.038815       0.000545       0.038822      -0.003553       0.000074      -0.005205      -0.027335       0.002529      -0.014567      -0.000957       0.015524              1.665541       1.422244      -0.040498       0.008622       2.111578       0.113493       1.462799           0.000000
           57              H       3.591359       3.101594       7.178042       0.101353       1.036180 0.77839640E+01  0.77027010E+02                                 1.772825                            1.693884      -1.275065       2.263469                    0.993973       3.909352      11.532033       0.447781       1.382286      -0.685183      -0.006032      -0.018427      -0.028161       0.034190       0.002422       0.005727       0.003316      -0.009166       0.025794      -0.010773      -0.000863       0.011636              1.800648       1.438480      -0.015426       0.015622       1.755482       0.388051       2.207981           0.000001
           58              H       3.851700       3.217060      11.179960       0.102333       1.039707 0.78378461E+01  0.77513198E+02                                 1.762822                            1.689332      -1.211735       2.293369                    0.994565       3.847385      11.259744       0.453589       1.365414      -0.688894       0.004832      -0.016516       0.030336       0.034877      -0.000844       0.003741      -0.002023      -0.009843       0.030070      -0.010633      -0.000479       0.011111              1.782862       1.443520      -0.010095       0.034557       1.657973      -0.346435       2.247091           0.000000
           59              H       3.529488       5.400256       7.114520       0.111692       1.059294 0.81082678E+01  0.80509515E+02                                 1.765689                            1.705950      -1.053199       2.379792                    0.996391       3.662581      10.584605       0.458301       1.345971      -0.694468      -0.001545       0.017522      -0.034226       0.038482      -0.001753       0.001643      -0.003674      -0.008791       0.049116      -0.012949      -0.004197       0.017145              1.777218       1.476079      -0.064491       0.110848       1.709290      -0.288005       2.146287           0.000000
           60              H       3.719504       5.515722      11.116437       0.111708       1.069914 0.81465116E+01  0.80550762E+02                                 1.745383                            1.685549      -0.946977       2.428488                    0.997874       3.545279      10.046382       0.473659       1.307803      -0.703247       0.001100       0.019974       0.033194       0.038756      -0.000154       0.001724       0.004973      -0.012262       0.048996      -0.014410      -0.003266       0.017675              1.755893       1.449868       0.028369       0.072493       1.739220       0.311816       2.078590           0.000000
           61              H       3.027743       0.513380      14.930230       0.109308       1.106066 0.76316157E+01  0.73777589E+02                                 1.750796                            1.605228      -0.844209       2.488649                    0.999309       3.334372       9.154927       0.500392       1.266159      -0.713382      -0.009927      -0.053967       0.010000       0.055776       0.008894       0.009240      -0.008290      -0.014211      -0.028701      -0.020282       0.003522       0.016760              1.803268       1.533563       0.291107      -0.027168       2.499551      -0.225029       1.376689           0.000000
           62              H       3.174035       4.147894      13.579156       0.114513       1.053252 0.75114433E+01  0.72554817E+02                                 1.712842                            1.608405      -0.848344       2.490556                    0.999248       3.349933       9.288184       0.490981       1.291513      -0.707639      -0.009857       0.048234      -0.029307       0.057293       0.001371       0.006115      -0.013418      -0.021141      -0.034124      -0.019446      -0.002296       0.021742              1.735244       1.466422      -0.163258       0.163528       1.959094      -0.402607       1.780215           0.000001
           63              H       3.255446       4.924181      16.872553       0.112283       1.075505 0.78468751E+01  0.77582504E+02                                 1.805692                            1.694500      -1.256365       2.291322                    0.994638       3.721506      10.870560       0.451462       1.372200      -0.688416      -0.012816      -0.049896       0.021441       0.055800       0.001483      -0.002133      -0.007590      -0.027442      -0.043522      -0.016389      -0.006262       0.022652              1.836893       1.613603       0.228717      -0.191659       2.157986      -0.367177       1.739090           0.000000
           64              H       3.321200       8.674161      15.865965       0.109819       1.035981 0.67959504E+01  0.64094083E+02                                 1.700667                            1.529431      -0.834089       2.495840                    0.999285       3.337102       9.176722       0.503150       1.290747      -0.706940      -0.009781       0.053888      -0.004892       0.054986      -0.007403      -0.011076      -0.004975      -0.015835      -0.037260      -0.021269       0.004206       0.017063              1.784901       1.438649      -0.288709       0.017136       2.609924      -0.217802       1.306129          -0.000000
           65              H       8.962097       4.012888      13.872336       0.107606       1.114347 0.81597670E+01  0.81030711E+02                                 1.815276                            1.703020      -1.193388       2.319543                    0.995528       3.640842      10.472312       0.462745       1.332886      -0.697184       0.014298       0.048969      -0.023805       0.056294       0.002503      -0.003571      -0.010255      -0.025129      -0.045131      -0.018414      -0.004846       0.023260              1.842715       1.626857       0.224291      -0.213084       2.103946      -0.380948       1.797344           0.000000
           66              H       8.839027       0.325081      15.037730       0.110476       1.148941 0.77995385E+01  0.75868200E+02                                 1.796429                            1.621522      -0.966988       2.429869                    0.998171       3.403242       9.395497       0.498089       1.264177      -0.713136       0.009111      -0.053150       0.010234       0.054888      -0.004348      -0.007652      -0.010968      -0.010568      -0.029960      -0.018907       0.003765       0.015142              1.871826       1.501676      -0.275507       0.005296       2.734798      -0.164297       1.379004          -0.000000
           67              H       9.085997       4.826479      17.033802       0.109800       1.043962 0.74861720E+01  0.72579313E+02                                 1.727714                            1.624126      -0.974860       2.427951                    0.997875       3.464189       9.766888       0.478125       1.321330      -0.700418       0.011233      -0.051055       0.023524       0.057325      -0.000749       0.004849      -0.009917      -0.024741      -0.041134      -0.018072      -0.004060       0.022132              1.751673       1.497875      -0.215877       0.152374       2.074992      -0.325693       1.682152           0.000000
           68              H       9.110480       8.576459      16.100510       0.104746       1.143796 0.76349797E+01  0.74108125E+02                                 1.809007                            1.615357      -1.003655       2.406884                    0.997457       3.486975       9.716830       0.492366       1.281623      -0.708439       0.008147       0.050824      -0.004917       0.051707       0.004839       0.007313      -0.011304      -0.009281      -0.029368      -0.018926       0.004035       0.014891              1.905512       1.517144       0.328841       0.004609       2.831409      -0.107816       1.367984           0.000000
           69              H       0.150547       6.977699       8.453379       0.107360       1.007953 0.72106382E+01  0.69367854E+02                                 1.693220                            1.594507      -0.955721       2.421333                    0.997934       3.548889      10.019804       0.481517       1.322240      -0.699165      -0.001501       0.035240       0.001128       0.035290      -0.003273      -0.002564       0.006854      -0.023650       0.001047      -0.012682      -0.002799       0.015481              1.733326       1.392489      -0.020858      -0.027880       2.371262      -0.111135       1.436227           0.000000
           70              H       0.414365       3.414241       6.645431       0.114164       0.995646 0.72762477E+01  0.69922748E+02                                 1.658917                            1.587973      -0.958157       2.423660                    0.998407       3.457533       9.650219       0.490439       1.299601      -0.704550       0.005100      -0.025584      -0.029010       0.039015      -0.002498      -0.001388       0.008862      -0.028709      -0.000497      -0.014521      -0.004343       0.018864              1.682338       1.375394       0.013228       0.019679       1.540346       0.322187       2.131275           0.000000
           71              H       0.310481       2.366165       8.702582       0.113168       1.009608 0.74717787E+01  0.72036762E+02                                 1.657514                            1.596719      -0.822534       2.488996                    0.999371       3.394182       9.385267       0.496491       1.279570      -0.709673      -0.000167      -0.037270      -0.001147       0.037288       0.000867      -0.000066       0.006611      -0.027633       0.005059      -0.014692      -0.001349       0.016041              1.665956       1.380508      -0.017554       0.007904       2.173218      -0.115205       1.444141           0.000000
           72              H       0.114696       5.918965      10.522746       0.118911       1.146761 0.89070721E+01  0.89457513E+02                                 1.792313                            1.736932      -0.957128       2.431375                    0.998264       3.435694       9.599978       0.480134       1.270170      -0.713156      -0.002667       0.025312       0.032799       0.041516      -0.002457      -0.002467       0.010735      -0.029040       0.011625      -0.016810      -0.003322       0.020132              1.792477       1.544140      -0.058728      -0.120483       1.697911       0.289893       2.135379          -0.000001
           73              H       7.041393       3.625632      11.837173       0.111474       1.012432 0.74281783E+01  0.71780171E+02                                 1.680087                            1.606181      -0.971013       2.415521                    0.998373       3.491058       9.783189       0.486683       1.302380      -0.703902      -0.002525      -0.026319       0.028163       0.038629       0.000245       0.000231      -0.007892      -0.028665      -0.000133      -0.014320      -0.003518       0.017838              1.703679       1.389472      -0.054926       0.063629       1.571069      -0.335710       2.150497           0.000001
           74              H       6.933876       7.267252      10.144054       0.111386       1.123027 0.82843698E+01  0.82036504E+02                                 1.783456                            1.683440      -1.021306       2.392048                    0.997615       3.536141       9.939958       0.482160       1.282825      -0.708555      -0.001932       0.035323       0.004200       0.035625       0.001182      -0.000972      -0.003397      -0.022876      -0.001489      -0.011312      -0.001338       0.012650              1.816644       1.434572      -0.063655      -0.006633       2.453608       0.037378       1.561753           0.000000
           75              H       7.033120       6.277798       8.064914       0.106734       1.154076 0.89614726E+01  0.90498324E+02                                 1.820083                            1.755996      -0.982731       2.408865                    0.997806       3.582037      10.166885       0.470052       1.290325      -0.707550      -0.000143       0.021953      -0.030709       0.037750       0.001750      -0.002047      -0.007935      -0.023902       0.009314      -0.013782      -0.001931       0.015712              1.826794       1.533066       0.014369      -0.065125       1.846979      -0.348741       2.100336           0.000000
           76              H       7.136917       2.653942       9.740931       0.113989       0.997340 0.75068656E+01  0.72740099E+02                                 1.665488                            1.617621      -0.922125       2.443140                    0.998512       3.476367       9.759006       0.483576       1.307153      -0.703179       0.000527      -0.038815      -0.000545       0.038822      -0.003553       0.000074      -0.005205      -0.027335       0.002529      -0.014567      -0.000957       0.015524              1.665540       1.422244      -0.040498       0.008622       2.111578       0.113493       1.462799           0.000000
           77              H       6.093135      14.662406      17.253688       0.101353       1.036180 0.77839690E+01  0.77027067E+02                                 1.772825                            1.693884      -1.275065       2.263469                    0.993973       3.909353      11.532034       0.447781       1.382285      -0.685183       0.006032       0.018427       0.028161       0.034190       0.002422       0.005727       0.003316      -0.009166       0.025794      -0.010773      -0.000863       0.011636              1.800648       1.438480      -0.015426       0.015622       1.755482       0.388051       2.207981           0.000000
           78              H       5.832794      14.546940      13.251770       0.102333       1.039708 0.78378510E+01  0.77513253E+02                                 1.762822                            1.689332      -1.211735       2.293368                    0.994565       3.847386      11.259745       0.453590       1.365413      -0.688894      -0.004832       0.016516      -0.030336       0.034877      -0.000844       0.003741      -0.002023      -0.009843       0.030070      -0.010633      -0.000479       0.011111              1.782862       1.443520      -0.010095       0.034557       1.657973      -0.346435       2.247091           0.000000
           79              H       6.155006      12.363744      17.317210       0.111692       1.059295 0.81082728E+01  0.80509573E+02                                 1.765689                            1.705950      -1.053199       2.379791                    0.996391       3.662582      10.584607       0.458302       1.345971      -0.694468       0.001545      -0.017522       0.034226       0.038482      -0.001753       0.001643      -0.003674      -0.008791       0.049117      -0.012949      -0.004197       0.017145              1.777219       1.476079      -0.064491       0.110848       1.709290      -0.288005       2.146287           0.000000
           80              H       5.964990      12.248278      13.315293       0.111707       1.069914 0.81465115E+01  0.80550766E+02                                 1.745383                            1.685549      -0.946977       2.428488                    0.997874       3.545279      10.046384       0.473659       1.307804      -0.703246      -0.001100      -0.019974      -0.033194       0.038756      -0.000154       0.001724       0.004973      -0.012262       0.048996      -0.014410      -0.003266       0.017675              1.755894       1.449869       0.028369       0.072493       1.739221       0.311816       2.078591           0.000000
           81              H       8.377496       8.368620       2.714365       0.109308       1.106066 0.76316155E+01  0.73777589E+02                                 1.750797                            1.605228      -0.844209       2.488649                    0.999309       3.334372       9.154928       0.500391       1.266159      -0.713382      -0.009927       0.053967       0.010000       0.055776      -0.008894       0.009240       0.008290      -0.014211      -0.028701      -0.020282       0.003522       0.016760              1.803268       1.533564      -0.291107      -0.027168       2.499551       0.225029       1.376689           0.000000
           82              H       8.523788       4.734106       1.363291       0.114513       1.053252 0.75114397E+01  0.72554780E+02                                 1.712842                            1.608405      -0.848344       2.490556                    0.999248       3.349932       9.288184       0.490980       1.291514      -0.707639      -0.009857      -0.048234      -0.029307       0.057293      -0.001371       0.006115       0.013418      -0.021141      -0.034124      -0.019446      -0.002296       0.021742              1.735244       1.466422       0.163258       0.163528       1.959095       0.402607       1.780216           0.000001
           83              H       8.605199       3.957819       4.656688       0.112283       1.075505 0.78468751E+01  0.77582504E+02                                 1.805692                            1.694500      -1.256365       2.291322                    0.994638       3.721506      10.870560       0.451462       1.372200      -0.688416      -0.012816       0.049896       0.021441       0.055800      -0.001483      -0.002133       0.007590      -0.027442      -0.043522      -0.016389      -0.006262       0.022652              1.836893       1.613603      -0.228717      -0.191659       2.157986       0.367177       1.739090           0.000000
           84              H       8.670953       0.207839       3.650100       0.109819       1.035981 0.67959514E+01  0.64094091E+02                                 1.700667                            1.529431      -0.834088       2.495840                    0.999285       3.337102       9.176720       0.503150       1.290746      -0.706941      -0.009781      -0.053888      -0.004892       0.054986       0.007403      -0.011076       0.004975      -0.015835      -0.037260      -0.021269       0.004206       0.017063              1.784900       1.438649       0.288708       0.017136       2.609924       0.217802       1.306129           0.000000
           85              H       4.119850       4.869112       1.656471       0.107606       1.114347 0.81597675E+01  0.81030716E+02                                 1.815276                            1.703020      -1.193388       2.319543                    0.995528       3.640842      10.472311       0.462745       1.332885      -0.697184       0.014298      -0.048969      -0.023805       0.056294      -0.002503      -0.003571       0.010255      -0.025129      -0.045131      -0.018414      -0.004846       0.023260              1.842715       1.626856      -0.224291      -0.213084       2.103946       0.380948       1.797344           0.000000
           86              H       3.996780       8.556919       2.821865       0.110476       1.148941 0.77995382E+01  0.75868199E+02                                 1.796429                            1.621522      -0.966988       2.429869                    0.998171       3.403242       9.395498       0.498089       1.264178      -0.713136       0.009111       0.053150       0.010234       0.054888       0.004348      -0.007652       0.010968      -0.010568      -0.029960      -0.018907       0.003765       0.015142              1.871826       1.501676       0.275507       0.005296       2.734798       0.164297       1.379004          -0.000000
           87              H       4.243750       4.055521       4.817937       0.109800       1.043962 0.74861720E+01  0.72579313E+02                                 1.727714                            1.624126      -0.974860       2.427951                    0.997875       3.464189       9.766888       0.478125       1.321330      -0.700418       0.011233       0.051055       0.023524       0.057325       0.000749       0.004849       0.009917      -0.024741      -0.041134      -0.018072      -0.004060       0.022132              1.751673       1.497875       0.215877       0.152374       2.074992       0.325693       1.682152           0.000001
           88              H       4.268233       0.305541       3.884645       0.104746       1.143795 0.76349767E+01  0.74108090E+02                                 1.809007                            1.615357      -1.003654       2.406885                    0.997457       3.486974       9.716827       0.492366       1.281624      -0.708439       0.008147      -0.050824      -0.004917       0.051707      -0.004839       0.007313       0.011304      -0.009281      -0.029368      -0.018926       0.004035       0.014891              1.905512       1.517143      -0.328841       0.004609       2.831409       0.107816       1.367984           0.000001
           89              H       4.992794       1.904301      20.669244       0.107360       1.007953 0.72106425E+01  0.69367901E+02                                 1.693220                            1.594507      -0.955721       2.421333                    0.997934       3.548890      10.019805       0.481517       1.322239      -0.699165      -0.001501      -0.035240       0.001128       0.035290       0.003273      -0.002564      -0.006854      -0.023650       0.001047      -0.012682      -0.002799       0.015481              1.733326       1.392489       0.020858      -0.027880       2.371262       0.111135       1.436227           0.000000
           90              H       5.256612       5.467759      18.861296       0.114164       0.995647 0.72762516E+01  0.69922790E+02                                 1.658917                            1.587973      -0.958157       2.423660                    0.998407       3.457534       9.650220       0.490439       1.299600      -0.704550       0.005100       0.025584      -0.029010       0.039015       0.002498      -0.001388      -0.008862      -0.028709      -0.000497      -0.014521      -0.004343       0.018864              1.682338       1.375394      -0.013228       0.019679       1.540346      -0.322187       2.131275           0.000000
           91              H       5.152728       6.515835      20.918447       0.113168       1.009608 0.74717825E+01  0.72036801E+02                                 1.657514                            1.596719      -0.822534       2.488996                    0.999371       3.394183       9.385267       0.496492       1.279569      -0.709673      -0.000167       0.037270      -0.001147       0.037288      -0.000867      -0.000066      -0.006611      -0.027633       0.005059      -0.014692      -0.001349       0.016041              1.665956       1.380508       0.017554       0.007904       2.173218       0.115205       1.444141           0.000000
           92              H       4.956943       2.963035      22.738611       0.118911       1.146760 0.89070696E+01  0.89457486E+02                                 1.792313                            1.736932      -0.957128       2.431375                    0.998264       3.435693       9.599977       0.480134       1.270171      -0.713156      -0.002667      -0.025312       0.032799       0.041516       0.002457      -0.002467      -0.010735      -0.029040       0.011625      -0.016810      -0.003322       0.020132              1.792477       1.544141       0.058728      -0.120483       1.697911      -0.289893       2.135380          -0.000001
           93              H       1.691640       5.256368      24.053038       0.111474       1.012432 0.74281778E+01  0.71780167E+02                                 1.680087                            1.606181      -0.971013       2.415521                    0.998373       3.491058       9.783190       0.486683       1.302380      -0.703902      -0.002525       0.026319       0.028163       0.038629      -0.000245       0.000231       0.007892      -0.028665      -0.000133      -0.014320      -0.003518       0.017838              1.703680       1.389472       0.054926       0.063629       1.571069       0.335710       2.150498           0.000001
           94              H       1.584123       1.614748      22.359919       0.111386       1.123027 0.82843701E+01  0.82036506E+02                                 1.783456                            1.683440      -1.021306       2.392048                    0.997615       3.536141       9.939957       0.482160       1.282824      -0.708555      -0.001932      -0.035323       0.004200       0.035625      -0.001182      -0.000972       0.003397      -0.022876      -0.001489      -0.011312      -0.001338       0.012650              1.816644       1.434572       0.063655      -0.006633       2.453607      -0.037378       1.561752          -0.000000
           95              H       1.683367       2.604202      20.280779       0.106734       1.154076 0.89614714E+01  0.90498306E+02                                 1.820083                            1.755996      -0.982731       2.408865                    0.997806       3.582037      10.166884       0.470052       1.290324      -0.707550      -0.000143      -0.021953      -0.030709       0.037750      -0.001750      -0.002047       0.007935      -0.023902       0.009314      -0.013782      -0.001931       0.015712              1.826793       1.533066      -0.014369      -0.065125       1.846979       0.348741       2.100336           0.000000
           96              H       1.787164       6.228058      21.956796       0.113989       0.997340 0.75068652E+01  0.72740096E+02                                 1.665488                            1.617621      -0.922125       2.443140                    0.998512       3.476367       9.759007       0.483576       1.307153      -0.703179       0.000527       0.038815      -0.000545       0.038822       0.003553       0.000074       0.005205      -0.027335       0.002529      -0.014567      -0.000957       0.015524              1.665541       1.422244       0.040498       0.008622       2.111578      -0.113493       1.462799           0.000000
           97              H       1.250888      11.983594       5.037823       0.101353       1.036180 0.77839640E+01  0.77027010E+02                                 1.772825                            1.693884      -1.275065       2.263469                    0.993973       3.909352      11.532033       0.447781       1.382286      -0.685183       0.006032      -0.018427       0.028161       0.034190      -0.002422       0.005727      -0.003316      -0.009166       0.025794      -0.010773      -0.000863       0.011636              1.800648       1.438480       0.015426       0.015622       1.755482      -0.388051       2.207981           0.000001
           98              H       0.990547      12.099060       1.035905       0.102332       1.039708 0.78378498E+01  0.77513239E+02                                 1.762822                            1.689332      -1.211735       2.293368                    0.994565       3.847386      11.259745       0.453589       1.365414      -0.688894      -0.004832      -0.016516      -0.030336       0.034877       0.000844       0.003741       0.002023      -0.009843       0.030070      -0.010633      -0.000479       0.011111              1.782862       1.443521       0.010095       0.034557       1.657973       0.346435       2.247091           0.000000
           99              H       1.312759      14.282256       5.101345       0.111692       1.059295 0.81082735E+01  0.80509584E+02                                 1.765689                            1.705950      -1.053200       2.379791                    0.996391       3.662582      10.584608       0.458301       1.345971      -0.694468       0.001545       0.017522       0.034226       0.038482       0.001753       0.001643       0.003673      -0.008791       0.049117      -0.012949      -0.004197       0.017145              1.777219       1.476079       0.064491       0.110848       1.709290       0.288005       2.146287           0.000000
          100              H       1.122743      14.397722       1.099428       0.111707       1.069914 0.81465119E+01  0.80550769E+02                                 1.745383                            1.685549      -0.946977       2.428488                    0.997874       3.545279      10.046383       0.473659       1.307804      -0.703247      -0.001100       0.019974      -0.033194       0.038756       0.000154       0.001724      -0.004973      -0.012262       0.048996      -0.014410      -0.003266       0.017676              1.755893       1.449869      -0.028369       0.072493       1.739221      -0.311816       2.078591           0.000000
          101              C       1.028058      10.264039      21.898160       0.149653      23.553202 0.29212781E+03  0.62363252E+04                                 7.177767                            5.723489       0.403474       2.150215                    0.999706      25.074466      69.350347       0.682292       0.420514      -1.058499      -0.018951       0.032152       0.036854       0.052451       0.007426      -0.038496      -0.008400      -0.060077       0.044416      -0.057928       0.016409       0.041519              7.849616       8.323475      -0.982098       2.157361       9.713066       1.512830       5.512307          -0.000001
          102              C       0.946636      12.239396      22.628668       0.163035      22.879967 0.29654776E+03  0.63618872E+04                                 7.090074                            5.817364       0.336514       2.141509                    0.999757      24.867552      69.209764       0.667153       0.427946      -1.052648       0.004475      -0.056609       0.002719       0.056851       0.010949      -0.031994       0.007168      -0.038334       0.044348      -0.046879       0.014615       0.032264              7.645464       8.104757      -0.500732       2.627461       8.050410       1.680868       6.781224           0.000002
          103              C       0.817085      14.625101      20.131746       0.158271      23.900902 0.31240210E+03  0.68190942E+04                                 7.408561                            6.038549       0.046600       2.038781                    0.999466      25.698080      73.163245       0.641078       0.437706      -1.042242       0.003575       0.057397       0.000588       0.057511      -0.012641       0.038581       0.002194      -0.023675       0.067062      -0.048083       0.003209       0.044874              8.047851       8.664361       0.256731      -2.684136       9.157609       1.484122       6.321583           0.000001
          104              C       0.778047      16.662632      20.686346       0.158435      24.236440 0.28971032E+03  0.61566908E+04                                 7.296917                            5.675933       0.424382       2.160977                    0.999726      24.721221      67.671337       0.691164       0.417006      -1.063336      -0.005898      -0.044081      -0.022902       0.050024      -0.005652       0.037942      -0.002266      -0.052032       0.045846      -0.054543       0.017397       0.037145              8.111073       8.032760       0.883587      -1.970924      11.109776       1.537126       5.190682          -0.000000
          105              C       5.837883      12.100837      22.378243       0.158023      23.416195 0.30214761E+03  0.65365721E+04                                 7.269622                            5.913357       0.133100       2.068658                    0.999603      25.437889      71.959669       0.652371       0.433991      -1.045086      -0.003749      -0.055075      -0.003269       0.055299      -0.018034       0.039734       0.004458      -0.026031       0.062696      -0.052572       0.007631       0.044941              7.887028       8.516981       0.419250      -2.785064       8.698981       1.357768       6.445121           0.000001
          106              C       5.904000      10.100610      21.746683       0.157188      23.952651 0.28885877E+03  0.61465337E+04                                 7.266983                            5.692623       0.390568       2.151094                    0.999890      24.871475      68.579537       0.684212       0.420698      -1.058845       0.003433       0.044942       0.018970       0.048902      -0.009268       0.036277      -0.000040      -0.045581       0.039257      -0.051104       0.016012       0.035092              8.011029       8.007753       1.044113      -2.084132      10.776091       1.152439       5.249244          -0.000000
          107              C       5.690599      14.538058      19.949973       0.160974      23.028271 0.29780523E+03  0.64086059E+04                                 7.163428                            5.857607       0.256179       2.114582                    0.999572      25.071921      70.350653       0.658772       0.432055      -1.048010      -0.002375       0.056578      -0.009768       0.057464       0.008512      -0.036955       0.010288      -0.042202       0.061009      -0.052920       0.012353       0.040567              7.752975       8.182099      -0.230684       2.661626       8.746075       1.262570       6.330751           0.000002
          108              C       5.670900      16.568483      20.456688       0.155576      24.320636 0.29318503E+03  0.62717583E+04                                 7.392225                            5.763463       0.375255       2.145822                    0.999893      25.074491      69.682919       0.673910       0.424870      -1.054562       0.016378      -0.042941      -0.033961       0.057145       0.007383      -0.039232      -0.002636      -0.055346       0.070211      -0.058639       0.015235       0.043404              8.219592       8.165414      -1.104153       2.213974      11.144962       0.900962       5.348402           0.000001
          109              C       4.178781      14.843598       6.179273       0.600114      23.708117 0.25027690E+03  0.52012544E+04                                 7.703389                            5.659483      -0.008580       2.056864                    0.999474      22.509011      63.835445       0.614122       0.479915      -1.012104      -0.031200       0.031862       0.052191       0.068648      -0.015108       0.053585      -0.019368       0.121612      -0.139674      -0.071255      -0.035012       0.106267              9.169347       4.648642       0.098490      -1.638621       9.500768       2.155243      13.358629           0.000001
          110              C       4.478226      14.188107       4.864113      -0.019819      34.203186 0.45486927E+03  0.10787927E+05                                 9.276216                            7.179501      -0.083720       1.982928                    0.998980      27.626238      79.104820       0.607745       0.424945      -1.061537      -0.007845      -0.020677      -0.045662       0.050735       0.006807       0.004737      -0.003436       0.010303      -0.029689      -0.013023      -0.000793       0.013816             10.872666       5.544358      -0.491902      -1.932893      10.199066       2.649389      16.874573           0.000001
          111              C       4.616306      14.934195       3.712157      -0.110129      30.948146 0.45421125E+03  0.10866105E+05                                 8.754225                            7.265990      -0.125032       1.935415                    0.999133      29.957205      88.730950       0.587391       0.435876      -1.045336      -0.017777      -0.020209      -0.010850       0.029020      -0.004373      -0.002079      -0.011302      -0.014411      -0.078268      -0.028961       0.005287       0.023674              9.546357       5.534160       0.115884      -1.047935       9.904743       1.509038      13.200168           0.000001
          112              C       4.467513      12.802515       4.791062      -0.102369      29.654031 0.44226103E+03  0.10501324E+05                                 8.488139                            7.158725      -0.057953       1.961003                    0.999315      29.529160      86.903532       0.593631       0.434534      -1.047000      -0.019315       0.002731      -0.027778       0.033943       0.005017      -0.007459      -0.028662       0.008487      -0.039625      -0.035308       0.006876       0.028432              9.189468       5.207156      -0.247307      -0.202144       9.266141       1.961387      13.095107           0.000001
          113              C       4.516533      12.177222       3.559703      -0.095222      28.930297 0.43079960E+03  0.10175365E+05                                 8.370092                            7.085678      -0.121651       1.944119                    0.999047      29.420266      86.719605       0.593352       0.437038      -1.044150      -0.015560       0.019936       0.011541       0.027798      -0.000805      -0.001983      -0.011827      -0.011552      -0.088714      -0.032329       0.009109       0.023221              8.990529       5.245482       0.054247      -0.195063       8.697124       1.537440      13.028981           0.000000
          114              C       4.643076      14.300020       2.472491      -0.090329      28.732411 0.44201886E+03  0.10523549E+05                                 8.376292                            7.204719      -0.275534       1.894271                    0.998042      29.810745      88.655876       0.584198       0.440377      -1.040593      -0.011854      -0.003077       0.022852       0.025926      -0.004658       0.003051      -0.031116       0.008171      -0.026282      -0.035690       0.006974       0.028716              8.914709       5.547908       0.338726      -0.718867       9.685359       2.273629      11.510860           0.000000
          115              C       4.542577      12.914428       2.404082      -0.010613      32.859962 0.46526771E+03  0.11119031E+05                                 9.080311                            7.309704      -0.337348       1.905292                    0.997515      27.834567      80.524200       0.595133       0.430653      -1.055913      -0.009455       0.021164       0.039839       0.046092      -0.004797      -0.005759      -0.002793      -0.007045      -0.024505      -0.012152       0.002115       0.010037             10.253811       5.547865       0.738552       0.464906      10.051207       3.033310      15.162362          -0.000001
          116              C       4.378778      12.248278       1.065223       0.576300      22.232398 0.27524464E+03  0.58527962E+04                                 7.412996                            5.953479      -0.200573       1.983309                    0.999124      23.192111      66.347481       0.596496       0.482897      -1.011393      -0.015577      -0.040818      -0.044741       0.062534      -0.000471      -0.029809      -0.019358       0.098812      -0.168265      -0.069913      -0.014013       0.083926              8.298509       4.619208       0.286981       0.794867       7.930904       2.513488      12.345413           0.000001
          117              C       7.882732      14.998145      24.079424       0.603975      23.546636 0.24286617E+03  0.49932115E+04                                 7.593120                            5.530538       0.120638       2.102098                    0.999751      22.053945      61.552492       0.630804       0.472279      -1.019477       0.024042       0.024358      -0.055069       0.064838       0.010388       0.049060       0.018246       0.130251      -0.165723      -0.075699      -0.033425       0.109123              9.089699       4.411752      -0.016041      -1.476277       9.278848      -1.954334      13.578499           0.000001
          118              C       8.116247      14.420815       1.013184      -0.022875      35.182875 0.45405772E+03  0.10735758E+05                                 9.385299                            7.124465      -0.012717       2.003619                    0.999243      27.451694      77.817112       0.617959       0.419203      -1.067943       0.006886      -0.018439       0.048346       0.052199      -0.010044       0.003580       0.001321       0.006802      -0.027296      -0.011209      -0.004136       0.015345             11.184980       5.408185       0.787932      -1.659098       9.941444      -2.281615      18.205311           0.000000
          119              C       8.020845      13.042329       1.140962      -0.106406      29.921917 0.44582613E+03  0.10605993E+05                                 8.528519                            7.177237      -0.045734       1.962347                    0.999405      29.668556      87.362565       0.594210       0.433292      -1.047873       0.020852       0.003433       0.022840       0.031117      -0.006858      -0.004524       0.028018      -0.000244      -0.039306      -0.032927       0.003499       0.029428              9.238880       5.248485       0.670020      -0.169695       9.044711      -1.872837      13.423444           0.000002
          120              C       8.084529      15.221972       2.147549      -0.114200      30.882175 0.44440016E+03  0.10569800E+05                                 8.695886                            7.157533      -0.074808       1.949891                    0.999107      29.904344      88.216182       0.595703       0.432299      -1.047860       0.012737      -0.025018       0.005220       0.028555      -0.001930      -0.000754       0.000652      -0.004636      -0.084915      -0.028328       0.011142       0.017186              9.477158       5.219546       0.334752      -0.662431       9.856911      -0.798617      13.355016           0.000001
          121              C       8.030109      14.623325       3.393567      -0.098715      29.022371 0.44225189E+03  0.10539010E+05                                 8.413519                            7.194299      -0.227546       1.903218                    0.998951      30.094517      89.778943       0.585649       0.438873      -1.040641       0.015633      -0.013630      -0.022245       0.030415       0.000274       0.003667       0.028500       0.013736      -0.001731      -0.032365       0.006823       0.025542              8.949104       5.399504       0.151552      -0.618109      10.153047      -1.995788      11.294761           0.000000
          122              C       7.967241      12.459670       2.396753      -0.097378      29.301721 0.45002984E+03  0.10752684E+05                                 8.466741                            7.260618      -0.181552       1.920548                    0.999011      29.867127      88.717990       0.583571       0.439276      -1.042195       0.019862       0.018047      -0.009820       0.028576      -0.000296      -0.002713       0.009264      -0.015907      -0.082534      -0.029392       0.005962       0.023430              9.047146       5.476986       0.268117       0.022192       8.505404      -1.343841      13.159048          -0.000001
          123              C       8.017891      13.251944       3.540158      -0.010467      32.750824 0.47212236E+03  0.11336973E+05                                 9.107404                            7.405614      -0.412785       1.881805                    0.996293      28.034576      81.597660       0.585551       0.435611      -1.051707       0.008199       0.020862      -0.037468       0.043661       0.001639      -0.007182       0.008976       0.006880      -0.026165      -0.016157       0.005264       0.010894             10.201653       5.591903      -0.261584       0.527558      10.352165      -3.009145      14.660890          -0.000001
          124              C       8.161001      12.591123       4.893676       0.584214      21.186334 0.27159885E+03  0.57641796E+04                                 7.195155                            5.937640      -0.208802       1.980486                    0.999108      23.225836      66.686771       0.592878       0.486778      -1.007947       0.014200      -0.042424       0.040536       0.060370       0.005389      -0.024872       0.014764       0.098292      -0.168701      -0.066050      -0.015768       0.081818              7.895920       4.604133      -0.301345       0.559603       7.660083      -2.133069      11.423542           0.000001
          125              C       8.718341       7.453774      21.436400       0.571356      23.114480 0.26943896E+03  0.56959501E+04                                 7.557457                            5.865718      -0.062028       2.026782                    0.999677      23.124746      65.850598       0.605044       0.478865      -1.014038       0.000999       0.057691      -0.021193       0.061469      -0.013239      -0.028206      -0.009056       0.151817      -0.075637      -0.067905      -0.027962       0.095867              8.661065       4.461382       0.527073       0.798749      13.990153      -0.337396       7.531660           0.000000
          126              C       8.605941       5.968704      21.401218      -0.018747      34.273980 0.46569878E+03  0.11126897E+05                                 9.309068                            7.287779      -0.157418       1.959665                    0.998568      27.862986      80.479087       0.599405       0.427678      -1.058221       0.001793      -0.046227      -0.001403       0.046283      -0.001439       0.007596      -0.000043       0.019014       0.007720      -0.010928      -0.002632       0.013561             10.748795       5.291621       0.817415       0.378207      17.137014      -0.294223       9.817749           0.000000
          127              C       8.479334       5.295448      20.185495      -0.123233      30.408049 0.46862094E+03  0.11336248E+05                                 8.708960                            7.420676      -0.285233       1.880979                    0.998212      30.701784      92.439854       0.574595       0.440653      -1.039039      -0.004232      -0.015765       0.020586       0.026272      -0.006139       0.006022      -0.015358       0.031987       0.003870      -0.025595       0.004108       0.021487              9.354291       5.418307       0.828346       0.472006      12.891796       0.413370       9.752769           0.000000
          128              C       8.626355       5.229722      22.577362      -0.116786      29.885545 0.46392063E+03  0.11191544E+05                                 8.603314                            7.383127      -0.269265       1.886794                    0.998546      30.558078      91.806221       0.576224       0.440624      -1.039312       0.005507      -0.015080      -0.020888       0.026344       0.000651       0.003714       0.014034       0.029785       0.018808      -0.024466       0.008558       0.015908              9.161346       5.299957       0.148946       0.261462      12.379724      -0.536397       9.804357           0.000000
          129              C       8.422001       3.920515      20.148848      -0.109550      29.273703 0.45198965E+03  0.10841494E+05                                 8.511371                            7.304663      -0.299995       1.881538                    0.998161      30.335087      91.110667       0.576823       0.442693      -1.037275       0.001320       0.011652       0.017560       0.021116      -0.005782       0.000434       0.019124       0.043326       0.023171      -0.034804       0.015190       0.019614              9.120258       5.370275       0.607388       0.644137      12.717338      -0.990273       9.273161          -0.000000
          130              C       8.440345       3.188638      21.326457      -0.013730      34.275849 0.46794159E+03  0.11189008E+05                                 9.314231                            7.309484      -0.205161       1.943666                    0.998496      27.830777      80.301452       0.598264       0.428167      -1.058383       0.002903       0.045164       0.000390       0.045259      -0.002426      -0.004896      -0.001433       0.012764       0.017211      -0.010063       0.000408       0.009655             10.843020       5.441986       0.665372       0.744482      17.436029       0.136063       9.651046          -0.000001
          131              C       8.545631       3.853012      22.538271      -0.111371      29.289182 0.45077849E+03  0.10790638E+05                                 8.470929                            7.271448      -0.239158       1.900508                    0.998133      30.208006      90.239282       0.581718       0.439855      -1.040346       0.004386       0.015840      -0.017370       0.023913       0.002996      -0.003216      -0.021575       0.036514       0.032086      -0.034052       0.011172       0.022880              9.045707       5.310602       0.341343       0.744626      12.501281       1.051822       9.325238           0.000001
          132              C       8.364459       1.685804      21.250719       0.573207      22.375333 0.26249132E+03  0.55120559E+04                                 7.408930                            5.787363      -0.055934       2.031691                    0.999599      22.917539      65.007878       0.609578       0.478495      -1.014399      -0.008150      -0.056635       0.013712       0.058838      -0.002972       0.019622      -0.010928       0.156571      -0.082475      -0.067558      -0.027749       0.095307              8.567276       4.319644       0.426602      -0.067695      14.204988      -0.255331       7.177197           0.000001
          133              C       6.377811      16.381961       9.682295       0.149653      23.553204 0.29212784E+03  0.62363260E+04                                 7.177767                            5.723489       0.403474       2.150215                    0.999706      25.074468      69.350353       0.682292       0.420514      -1.058499      -0.018951      -0.032152       0.036854       0.052451      -0.007426      -0.038496       0.008400      -0.060077       0.044416      -0.057928       0.016409       0.041519              7.849616       8.323476       0.982098       2.157362       9.713066      -1.512830       5.512308          -0.000000
          134              C       6.296389      14.406604      10.412803       0.163035      22.879967 0.29654776E+03  0.63618870E+04                                 7.090074                            5.817364       0.336514       2.141509                    0.999757      24.867552      69.209766       0.667153       0.427946      -1.052648       0.004475       0.056609       0.002719       0.056851      -0.010949      -0.031994      -0.007168      -0.038334       0.044348      -0.046879       0.014615       0.032264              7.645464       8.104757       0.500732       2.627462       8.050411      -1.680869       6.781224           0.000002
          135              C       6.166838      12.020899       7.915881       0.158271      23.900901 0.31240209E+03  0.68190939E+04                                 7.408561                            6.038548       0.046600       2.038781                    0.999466      25.698080      73.163244       0.641078       0.437706      -1.042242       0.003575      -0.057397       0.000588       0.057511       0.012641       0.038581      -0.002194      -0.023675       0.067062      -0.048083       0.003209       0.044874              8.047851       8.664361      -0.256731      -2.684136       9.157609      -1.484122       6.321583           0.000001
          136              C       6.127800       9.983368       8.470481       0.158435      24.236437 0.28971028E+03  0.61566899E+04                                 7.296917                            5.675933       0.424382       2.160977                    0.999726      24.721219      67.671333       0.691163       0.417006      -1.063336      -0.005898       0.044081      -0.022902       0.050024       0.005652       0.037942       0.002266      -0.052032       0.045846      -0.054543       0.017397       0.037145              8.111073       8.032760      -0.883587      -1.970924      11.109776      -1.537126       5.190682          -0.000000
          137              C       0.995636      14.545163      10.162378       0.158023      23.416194 0.30214760E+03  0.65365718E+04                                 7.269622                            5.913357       0.133099       2.068658                    0.999603      25.437888      71.959669       0.652371       0.433991      -1.045086      -0.003749       0.055075      -0.003269       0.055299       0.018034       0.039734      -0.004458      -0.026031       0.062696      -0.052572       0.007631       0.044941              7.887028       8.516981      -0.419250      -2.785064       8.698981      -1.357768       6.445121           0.000001
          138              C       1.061753      16.545390       9.530818       0.157188      23.952654 0.28885881E+03  0.61465347E+04                                 7.266985                            5.692624       0.390568       2.151093                    0.999890      24.871477      68.579547       0.684212       0.420698      -1.058845       0.003433      -0.044942       0.018970       0.048902       0.009268       0.036277       0.000040      -0.045581       0.039257      -0.051104       0.016012       0.035092              8.011030       8.007754      -1.044113      -2.084133      10.776092      -1.152440       5.249244          -0.000000
          139              C       0.848352      12.107942       7.734108       0.160974      23.028270 0.29780521E+03  0.64086054E+04                                 7.163428                            5.857607       0.256180       2.114582                    0.999572      25.071920      70.350647       0.658772       0.432055      -1.048010      -0.002375      -0.056578      -0.009768       0.057464      -0.008512      -0.036955      -0.010288      -0.042202       0.061009      -0.052920       0.012353       0.040567              7.752974       8.182098       0.230684       2.661626       8.746074      -1.262570       6.330751           0.000002
          140              C       0.828653      10.077517       8.240823       0.155576      24.320634 0.29318501E+03  0.62717576E+04                                 7.392225                            5.763462       0.375255       2.145822                    0.999893      25.074490      69.682913       0.673910       0.424870      -1.054562       0.016378       0.042941      -0.033961       0.057145      -0.007383      -0.039232       0.002636      -0.055346       0.070211      -0.058639       0.015235       0.043404              8.219592       8.165413       1.104153       2.213974      11.144961      -0.900961       5.348401           0.000001
          141              C       9.021028      11.802402      18.395138       0.600114      23.708117 0.25027689E+03  0.52012544E+04                                 7.703389                            5.659483      -0.008581       2.056864                    0.999474      22.509011      63.835445       0.614122       0.479915      -1.012104      -0.031200      -0.031862       0.052191       0.068648       0.015108       0.053585       0.019368       0.121612      -0.139674      -0.071255      -0.035012       0.106267              9.169346       4.648642      -0.098490      -1.638621       9.500768      -2.155243      13.358629           0.000001
          142              C       9.320473      12.457893      17.079978      -0.019819      34.203186 0.45486927E+03  0.10787927E+05                                 9.276216                            7.179501      -0.083720       1.982928                    0.998980      27.626238      79.104821       0.607745       0.424945      -1.061537      -0.007845       0.020677      -0.045662       0.050735      -0.006807       0.004737       0.003436       0.010303      -0.029689      -0.013023      -0.000793       0.013816             10.872666       5.544358       0.491902      -1.932893      10.199066      -2.649389      16.874573           0.000001
          143              C       9.458553      11.711805      15.928022      -0.110129      30.948147 0.45421128E+03  0.10866106E+05                                 8.754225                            7.265989      -0.125032       1.935415                    0.999133      29.957206      88.730952       0.587391       0.435876      -1.045336      -0.017777       0.020209      -0.010850       0.029020       0.004373      -0.002079       0.011302      -0.014411      -0.078268      -0.028961       0.005287       0.023674              9.546357       5.534160      -0.115884      -1.047935       9.904743      -1.509038      13.200168           0.000001
          144              C       9.309760      13.843485      17.006927      -0.102369      29.654032 0.44226105E+03  0.10501325E+05                                 8.488139                            7.158725      -0.057953       1.961003                    0.999315      29.529161      86.903535       0.593631       0.434534      -1.047000      -0.019315      -0.002731      -0.027777       0.033943      -0.005017      -0.007459       0.028662       0.008487      -0.039625      -0.035308       0.006876       0.028432              9.189468       5.207156       0.247307      -0.202144       9.266141      -1.961387      13.095107           0.000001
          145              C       9.358780      14.468778      15.775568      -0.095222      28.930300 0.43079965E+03  0.10175367E+05                                 8.370092                            7.085678      -0.121651       1.944119                    0.999047      29.420268      86.719612       0.593352       0.437038      -1.044150      -0.015560      -0.019936       0.011541       0.027798       0.000805      -0.001983       0.011827      -0.011552      -0.088714      -0.032329       0.009109       0.023221              8.990530       5.245482      -0.054247      -0.195063       8.697125      -1.537440      13.028982           0.000000
          146              C       9.485323      12.345980      14.688356      -0.090330      28.732410 0.44201883E+03  0.10523548E+05                                 8.376292                            7.204719      -0.275534       1.894271                    0.998042      29.810744      88.655872       0.584198       0.440377      -1.040593      -0.011854       0.003077       0.022852       0.025926       0.004658       0.003051       0.031116       0.008171      -0.026282      -0.035690       0.006974       0.028716              8.914709       5.547908      -0.338726      -0.718867       9.685359      -2.273629      11.510860           0.000000
          147              C       9.384824      13.731572      14.619947      -0.010613      32.859960 0.46526768E+03  0.11119030E+05                                 9.080311                            7.309703      -0.337348       1.905292                    0.997515      27.834566      80.524196       0.595133       0.430653      -1.055913      -0.009455      -0.021164       0.039839       0.046092       0.004797      -0.005760       0.002793      -0.007045      -0.024505      -0.012152       0.002115       0.010037             10.253811       5.547865      -0.738552       0.464906      10.051206      -3.033309      15.162361          -0.000000
          148              C       9.221025      14.397722      13.281088       0.576300      22.232397 0.27524463E+03  0.58527958E+04                                 7.412995                            5.953479      -0.200572       1.983309                    0.999124      23.192110      66.347477       0.596496       0.482897      -1.011393      -0.015577       0.040818      -0.044741       0.062534       0.000471      -0.029809       0.019358       0.098812      -0.168266      -0.069913      -0.014013       0.083926              8.298508       4.619208      -0.286981       0.794867       7.930904      -2.513488      12.345412           0.000001
          149              C       3.040485      11.647855      11.863559       0.603975      23.546637 0.24286618E+03  0.49932116E+04                                 7.593120                            5.530538       0.120638       2.102098                    0.999751      22.053945      61.552491       0.630804       0.472279      -1.019477       0.024042      -0.024358      -0.055069       0.064838      -0.010388       0.049060      -0.018246       0.130251      -0.165723      -0.075699      -0.033425       0.109123              9.089699       4.411752       0.016041      -1.476277       9.278848       1.954334      13.578498           0.000001
          150              C       2.766494      12.225185      13.229049      -0.022875      35.182873 0.45405769E+03  0.10735757E+05                                 9.385298                            7.124465      -0.012716       2.003619                    0.999243      27.451693      77.817108       0.617959       0.419203      -1.067943       0.006886       0.018439       0.048346       0.052199       0.010044       0.003580      -0.001321       0.006802      -0.027296      -0.011209      -0.004136       0.015345             11.184979       5.408185      -0.787932      -1.659098       9.941444       2.281615      18.205310           0.000001
          151              C       2.671092      13.603671      13.356827      -0.106406      29.921920 0.44582619E+03  0.10605995E+05                                 8.528519                            7.177237      -0.045735       1.962346                    0.999405      29.668558      87.362574       0.594210       0.433292      -1.047873       0.020852      -0.003433       0.022840       0.031117       0.006858      -0.004524      -0.028018      -0.000244      -0.039306      -0.032927       0.003499       0.029428              9.238881       5.248486      -0.670020      -0.169695       9.044712       1.872837      13.423445           0.000002
          152              C       2.734776      11.424028      14.363414      -0.114200      30.882172 0.44440011E+03  0.10569799E+05                                 8.695885                            7.157533      -0.074808       1.949892                    0.999107      29.904342      88.216175       0.595703       0.432299      -1.047860       0.012737       0.025018       0.005220       0.028555       0.001930      -0.000754      -0.000652      -0.004636      -0.084915      -0.028328       0.011142       0.017186              9.477157       5.219545      -0.334752      -0.662431       9.856911       0.798617      13.355015           0.000001
          153              C       2.680356      12.022675      15.609432      -0.098715      29.022372 0.44225191E+03  0.10539010E+05                                 8.413519                            7.194299      -0.227546       1.903218                    0.998951      30.094518      89.778945       0.585649       0.438873      -1.040641       0.015633       0.013630      -0.022245       0.030415      -0.000274       0.003667      -0.028500       0.013736      -0.001731      -0.032365       0.006823       0.025542              8.949104       5.399504      -0.151552      -0.618109      10.153047       1.995788      11.294761           0.000000
          154              C       2.617488      14.186330      14.612618      -0.097378      29.301723 0.45002989E+03  0.10752685E+05                                 8.466741                            7.260618      -0.181552       1.920548                    0.999011      29.867129      88.717999       0.583571       0.439276      -1.042195       0.019861      -0.018047      -0.009820       0.028576       0.000296      -0.002712      -0.009264      -0.015907      -0.082534      -0.029392       0.005962       0.023430              9.047147       5.476987      -0.268117       0.022192       8.505404       1.343841      13.159049          -0.000001
          155              C       2.668138      13.394056      15.756023      -0.010467      32.750822 0.47212231E+03  0.11336972E+05                                 9.107404                            7.405614      -0.412785       1.881805                    0.996293      28.034575      81.597659       0.585551       0.435611      -1.051707       0.008199      -0.020862      -0.037468       0.043661      -0.001639      -0.007182      -0.008976       0.006881      -0.026165      -0.016157       0.005264       0.010894             10.201653       5.591903       0.261584       0.527558      10.352165       3.009144      14.660890          -0.000001
          156              C       2.811248      14.054877      17.109541       0.584214      21.186333 0.27159884E+03  0.57641794E+04                                 7.195155                            5.937640      -0.208802       1.980486                    0.999108      23.225836      66.686773       0.592878       0.486778      -1.007947       0.014200       0.042424       0.040536       0.060370      -0.005389      -0.024872      -0.014764       0.098292      -0.168701      -0.066050      -0.015768       0.081818              7.895920       4.604133       0.301345       0.559603       7.660083       2.133069      11.423543           0.000001
          157              C       3.876094       1.428226       9.220535       0.571356      23.114480 0.26943895E+03  0.56959501E+04                                 7.557458                            5.865718      -0.062028       2.026782                    0.999677      23.124746      65.850599       0.605044       0.478865      -1.014038       0.000999      -0.057691      -0.021193       0.061469       0.013239      -0.028206       0.009056       0.151817      -0.075637      -0.067905      -0.027962       0.095867              8.661065       4.461382      -0.527073       0.798749      13.990153       0.337396       7.531660           0.000000
          158              C       3.763694       2.913296       9.185353      -0.018747      34.273980 0.46569878E+03  0.11126897E+05                                 9.309068                            7.287779      -0.157418       1.959665                    0.998568      27.862986      80.479087       0.599405       0.427678      -1.058221       0.001793       0.046227      -0.001403       0.046284       0.001439       0.007596       0.000043       0.019014       0.007720      -0.010928      -0.002632       0.013561             10.748794       5.291621      -0.817415       0.378207      17.137014       0.294223       9.817749           0.000000
          159              C       3.637087       3.586552       7.969630      -0.123233      30.408048 0.46862094E+03  0.11336248E+05                                 8.708960                            7.420676      -0.285233       1.880979                    0.998212      30.701783      92.439852       0.574595       0.440653      -1.039039      -0.004232       0.015765       0.020586       0.026272       0.006139       0.006022       0.015358       0.031987       0.003870      -0.025595       0.004108       0.021487              9.354291       5.418307      -0.828346       0.472006      12.891795      -0.413370       9.752769           0.000001
          160              C       3.784108       3.652278      10.361497      -0.116786      29.885545 0.46392062E+03  0.11191544E+05                                 8.603314                            7.383127      -0.269265       1.886794                    0.998546      30.558078      91.806222       0.576224       0.440624      -1.039312       0.005507       0.015080      -0.020888       0.026344      -0.000651       0.003714      -0.014034       0.029785       0.018808      -0.024466       0.008558       0.015908              9.161346       5.299957      -0.148946       0.261462      12.379724       0.536397       9.804357           0.000000
          161              C       3.579754       4.961485       7.932983      -0.109550      29.273702 0.45198963E+03  0.10841493E+05                                 8.511370                            7.304663      -0.299995       1.881538                    0.998161      30.335086      91.110661       0.576823       0.442693      -1.037275       0.001320      -0.011652       0.017560       0.021116       0.005782       0.000434      -0.019124       0.043326       0.023171      -0.034804       0.015190       0.019614              9.120258       5.370275      -0.607388       0.644137      12.717338       0.990273       9.273161           0.000000
          162              C       3.598098       5.693362       9.110592      -0.013730      34.275846 0.46794155E+03  0.11189007E+05                                 9.314231                            7.309484      -0.205161       1.943666                    0.998496      27.830776      80.301450       0.598264       0.428167      -1.058383       0.002903      -0.045164       0.000390       0.045259       0.002426      -0.004896       0.001433       0.012764       0.017211      -0.010063       0.000408       0.009655             10.843020       5.441986      -0.665372       0.744482      17.436028      -0.136063       9.651046          -0.000000
          163              C       3.703384       5.028988      10.322406      -0.111371      29.289181 0.45077847E+03  0.10790638E+05                                 8.470929                            7.271448      -0.239158       1.900508                    0.998133      30.208005      90.239277       0.581718       0.439855      -1.040346       0.004386      -0.015840      -0.017370       0.023913      -0.002996      -0.003216       0.021575       0.036514       0.032086      -0.034052       0.011172       0.022880              9.045707       5.310602      -0.341343       0.744626      12.501280      -1.051822       9.325238           0.000001
          164              C       3.522212       7.196196       9.034854       0.573207      22.375334 0.26249133E+03  0.55120560E+04                                 7.408930                            5.787363      -0.055934       2.031691                    0.999599      22.917539      65.007877       0.609579       0.478495      -1.014399      -0.008150       0.056635       0.013712       0.058838       0.002972       0.019622       0.010928       0.156570      -0.082475      -0.067558      -0.027749       0.095307              8.567276       4.319644      -0.426602      -0.067695      14.204988       0.255331       7.177197           0.000001
          165              C       3.306683       1.382039      14.749435       0.149653      23.553205 0.29212786E+03  0.62363263E+04                                 7.177767                            5.723489       0.403474       2.150215                    0.999706      25.074468      69.350353       0.682292       0.420514      -1.058499       0.018951       0.032152      -0.036854       0.052451      -0.007426      -0.038496       0.008400      -0.060077       0.044416      -0.057928       0.016409       0.041519              7.849616       8.323475       0.982098       2.157362       9.713066      -1.512830       5.512308          -0.000000
          166              C       3.388105       3.357396      14.018927       0.163035      22.879965 0.29654773E+03  0.63618863E+04                                 7.090074                            5.817364       0.336514       2.141509                    0.999757      24.867551      69.209762       0.667153       0.427946      -1.052648      -0.004475      -0.056609      -0.002719       0.056851      -0.010948      -0.031994      -0.007168      -0.038334       0.044348      -0.046879       0.014615       0.032264              7.645464       8.104757       0.500732       2.627461       8.050410      -1.680868       6.781224           0.000002
          167              C       3.517656       5.743101      16.515849       0.158271      23.900900 0.31240206E+03  0.68190932E+04                                 7.408561                            6.038548       0.046599       2.038781                    0.999466      25.698079      73.163242       0.641078       0.437706      -1.042242      -0.003575       0.057397      -0.000588       0.057511       0.012641       0.038581      -0.002194      -0.023675       0.067062      -0.048083       0.003209       0.044874              8.047851       8.664361      -0.256731      -2.684136       9.157609      -1.484122       6.321583           0.000001
          168              C       3.556694       7.780632      15.961249       0.158435      24.236440 0.28971032E+03  0.61566909E+04                                 7.296917                            5.675933       0.424382       2.160977                    0.999726      24.721221      67.671338       0.691164       0.417006      -1.063336       0.005898      -0.044081       0.022902       0.050024       0.005652       0.037942       0.002266      -0.052032       0.045846      -0.054543       0.017397       0.037145              8.111073       8.032760      -0.883587      -1.970924      11.109776      -1.537126       5.190682          -0.000000
          169              C       8.688858       3.218837      14.269352       0.158023      23.416193 0.30214759E+03  0.65365715E+04                                 7.269622                            5.913357       0.133099       2.068658                    0.999603      25.437888      71.959667       0.652371       0.433991      -1.045086       0.003749      -0.055075       0.003269       0.055299       0.018034       0.039734      -0.004458      -0.026031       0.062696      -0.052572       0.007631       0.044941              7.887028       8.516981      -0.419250      -2.785064       8.698981      -1.357768       6.445121           0.000001
          170              C       8.622741       1.218610      14.900912       0.157188      23.952653 0.28885880E+03  0.61465342E+04                                 7.266984                            5.692624       0.390568       2.151094                    0.999890      24.871476      68.579540       0.684212       0.420698      -1.058845      -0.003433       0.044942      -0.018970       0.048902       0.009268       0.036277       0.000040      -0.045581       0.039257      -0.051104       0.016012       0.035092              8.011029       8.007753      -1.044113      -2.084133      10.776091      -1.152439       5.249244          -0.000000
          171              C       8.836142       5.656058      16.697622       0.160974      23.028270 0.29780519E+03  0.64086050E+04                                 7.163428                            5.857607       0.256179       2.114582                    0.999572      25.071920      70.350650       0.658772       0.432055      -1.048010       0.002375       0.056578       0.009768       0.057464      -0.008512      -0.036955      -0.010288      -0.042202       0.061009      -0.052920       0.012353       0.040567              7.752975       8.182099       0.230684       2.661626       8.746075      -1.262570       6.330751           0.000002
          172              C       8.855841       7.686483      16.190907       0.155576      24.320634 0.29318498E+03  0.62717570E+04                                 7.392225                            5.763462       0.375255       2.145822                    0.999893      25.074490      69.682915       0.673910       0.424870      -1.054562      -0.016378      -0.042941       0.033961       0.057145      -0.007383      -0.039232       0.002636      -0.055346       0.070211      -0.058639       0.015235       0.043404              8.219592       8.165413       1.104153       2.213974      11.144962      -0.900962       5.348401           0.000001
          173              C       0.663466       5.961598       6.036592       0.600114      23.708116 0.25027688E+03  0.52012540E+04                                 7.703388                            5.659483      -0.008581       2.056864                    0.999474      22.509010      63.835440       0.614122       0.479915      -1.012104       0.031200       0.031862      -0.052191       0.068648       0.015108       0.053585       0.019368       0.121612      -0.139674      -0.071255      -0.035012       0.106267              9.169346       4.648642      -0.098490      -1.638621       9.500768      -2.155242      13.358628           0.000001
          174              C       0.364021       5.306107       7.351752      -0.019820      34.203184 0.45486925E+03  0.10787927E+05                                 9.276216                            7.179501      -0.083719       1.982928                    0.998980      27.626237      79.104817       0.607745       0.424946      -1.061537       0.007845      -0.020677       0.045662       0.050735      -0.006807       0.004737       0.003436       0.010303      -0.029689      -0.013023      -0.000793       0.013816             10.872665       5.544358       0.491902      -1.932893      10.199066      -2.649388      16.874573           0.000001
          175              C       0.225941       6.052195       8.503708      -0.110129      30.948139 0.45421112E+03  0.10866101E+05                                 8.754223                            7.265988      -0.125032       1.935416                    0.999133      29.957201      88.730931       0.587391       0.435876      -1.045336       0.017777      -0.020209       0.010850       0.029020       0.004373      -0.002079       0.011302      -0.014411      -0.078268      -0.028961       0.005287       0.023674              9.546355       5.534159      -0.115884      -1.047934       9.904742      -1.509037      13.200165           0.000001
          176              C       0.374734       3.920515       7.424803      -0.102369      29.654032 0.44226104E+03  0.10501325E+05                                 8.488139                            7.158725      -0.057953       1.961003                    0.999315      29.529160      86.903532       0.593631       0.434534      -1.047000       0.019315       0.002731       0.027777       0.033943      -0.005017      -0.007459       0.028662       0.008487      -0.039625      -0.035308       0.006876       0.028432              9.189468       5.207156       0.247307      -0.202144       9.266141      -1.961387      13.095107           0.000001
          177              C       0.325714       3.295222       8.656162      -0.095222      28.930300 0.43079966E+03  0.10175367E+05                                 8.370092                            7.085678      -0.121651       1.944120                    0.999047      29.420267      86.719607       0.593352       0.437038      -1.044150       0.015560       0.019936      -0.011541       0.027798       0.000805      -0.001983       0.011827      -0.011552      -0.088714      -0.032329       0.009109       0.023221              8.990529       5.245482      -0.054247      -0.195063       8.697124      -1.537440      13.028982           0.000000
          178              C       0.199171       5.418020       9.743374      -0.090330      28.732409 0.44201882E+03  0.10523548E+05                                 8.376292                            7.204718      -0.275534       1.894271                    0.998042      29.810744      88.655870       0.584198       0.440377      -1.040593       0.011854      -0.003077      -0.022852       0.025926       0.004658       0.003051       0.031116       0.008171      -0.026282      -0.035690       0.006974       0.028716              8.914708       5.547908      -0.338726      -0.718867       9.685358      -2.273628      11.510859           0.000000
          179              C       0.299670       4.032428       9.811783      -0.010613      32.859958 0.46526764E+03  0.11119029E+05                                 9.080311                            7.309704      -0.337348       1.905292                    0.997515      27.834565      80.524195       0.595133       0.430653      -1.055913       0.009455       0.021164      -0.039839       0.046092       0.004797      -0.005759       0.002793      -0.007045      -0.024505      -0.012152       0.002115       0.010037             10.253811       5.547865      -0.738552       0.464906      10.051207      -3.033309      15.162361          -0.000000
          180              C       0.463469       3.366278      11.150642       0.576300      22.232395 0.27524460E+03  0.58527951E+04                                 7.412995                            5.953479      -0.200573       1.983309                    0.999124      23.192109      66.347476       0.596496       0.482897      -1.011393       0.015577      -0.040818       0.044741       0.062534       0.000471      -0.029809       0.019358       0.098812      -0.168265      -0.069913      -0.014013       0.083926              8.298508       4.619208      -0.286981       0.794867       7.930904      -2.513488      12.345412           0.000001
          181              C       6.644009       6.116145      12.568171       0.603975      23.546637 0.24286618E+03  0.49932118E+04                                 7.593120                            5.530538       0.120637       2.102098                    0.999751      22.053946      61.552497       0.630804       0.472279      -1.019477      -0.024042       0.024358       0.055069       0.064838      -0.010388       0.049060      -0.018246       0.130251      -0.165723      -0.075699      -0.033425       0.109123              9.089700       4.411752       0.016041      -1.476277       9.278848       1.954335      13.578500           0.000001
          182              C       6.918000       5.538815      11.202681      -0.022875      35.182879 0.45405778E+03  0.10735759E+05                                 9.385299                            7.124465      -0.012717       2.003619                    0.999243      27.451696      77.817120       0.617959       0.419203      -1.067943      -0.006886      -0.018439      -0.048346       0.052199       0.010044       0.003580      -0.001321       0.006802      -0.027296      -0.011209      -0.004136       0.015345             11.184981       5.408185      -0.787932      -1.659099       9.941445       2.281616      18.205313           0.000001
          183              C       7.013402       4.160329      11.074903      -0.106406      29.921914 0.44582607E+03  0.10605991E+05                                 8.528519                            7.177236      -0.045734       1.962347                    0.999405      29.668554      87.362559       0.594210       0.433292      -1.047873      -0.020852       0.003433      -0.022840       0.031117       0.006858      -0.004524      -0.028018      -0.000244      -0.039306      -0.032927       0.003499       0.029428              9.238880       5.248485      -0.670020      -0.169695       9.044711       1.872837      13.423443           0.000002
          184              C       6.949718       6.339972      10.068316      -0.114200      30.882174 0.44440014E+03  0.10569800E+05                                 8.695886                            7.157533      -0.074808       1.949891                    0.999107      29.904344      88.216184       0.595703       0.432299      -1.047860      -0.012737      -0.025018      -0.005220       0.028555       0.001930      -0.000754      -0.000652      -0.004636      -0.084915      -0.028328       0.011142       0.017186              9.477158       5.219545      -0.334752      -0.662431       9.856912       0.798617      13.355016           0.000002
          185              C       7.004138       5.741325       8.822298      -0.098715      29.022370 0.44225187E+03  0.10539009E+05                                 8.413519                            7.194299      -0.227546       1.903218                    0.998951      30.094516      89.778941       0.585649       0.438873      -1.040641      -0.015633      -0.013630       0.022245       0.030415      -0.000274       0.003667      -0.028500       0.013736      -0.001731      -0.032365       0.006823       0.025542              8.949104       5.399504      -0.151552      -0.618109      10.153047       1.995788      11.294762           0.000000
          186              C       7.067006       3.577670       9.819112      -0.097378      29.301725 0.45002992E+03  0.10752686E+05                                 8.466741                            7.260618      -0.181552       1.920548                    0.999011      29.867129      88.717999       0.583571       0.439276      -1.042195      -0.019861       0.018047       0.009820       0.028576       0.000296      -0.002713      -0.009264      -0.015907      -0.082534      -0.029392       0.005962       0.023430              9.047147       5.476987      -0.268117       0.022193       8.505404       1.343842      13.159049          -0.000000
          187              C       7.016356       4.369944       8.675707      -0.010467      32.750823 0.47212233E+03  0.11336972E+05                                 9.107404                            7.405613      -0.412785       1.881805                    0.996293      28.034575      81.597657       0.585551       0.435611      -1.051707      -0.008199       0.020862       0.037468       0.043661      -0.001639      -0.007182      -0.008976       0.006881      -0.026165      -0.016157       0.005264       0.010894             10.201653       5.591903       0.261584       0.527558      10.352165       3.009145      14.660889          -0.000001
          188              C       6.873246       3.709123       7.322189       0.584214      21.186333 0.27159884E+03  0.57641794E+04                                 7.195155                            5.937640      -0.208802       1.980486                    0.999108      23.225836      66.686773       0.592878       0.486778      -1.007947      -0.014200      -0.042424      -0.040536       0.060370      -0.005389      -0.024872      -0.014764       0.098292      -0.168701      -0.066050      -0.015768       0.081818              7.895920       4.604133       0.301345       0.559603       7.660083       2.133069      11.423543           0.000001
          189              C       5.808400      16.335774      15.211195       0.571356      23.114482 0.26943897E+03  0.56959506E+04                                 7.557458                            5.865718      -0.062028       2.026782                    0.999677      23.124747      65.850603       0.605044       0.478865      -1.014038      -0.000999       0.057691       0.021193       0.061469       0.013239      -0.028206       0.009056       0.151817      -0.075637      -0.067905      -0.027962       0.095867              8.661066       4.461382      -0.527073       0.798749      13.990154       0.337396       7.531660           0.000000
          190              C       5.920800      14.850704      15.246377      -0.018747      34.273982 0.46569881E+03  0.11126898E+05                                 9.309068                            7.287779      -0.157418       1.959665                    0.998568      27.862987      80.479090       0.599405       0.427678      -1.058221      -0.001794      -0.046227       0.001403       0.046284       0.001439       0.007596       0.000043       0.019014       0.007720      -0.010928      -0.002632       0.013561             10.748795       5.291621      -0.817415       0.378207      17.137014       0.294223       9.817749           0.000000
          191              C       6.047407      14.177448      16.462100      -0.123233      30.408047 0.46862091E+03  0.11336247E+05                                 8.708960                            7.420676      -0.285233       1.880979                    0.998212      30.701783      92.439854       0.574595       0.440653      -1.039039       0.004232      -0.015765      -0.020586       0.026272       0.006139       0.006022       0.015358       0.031987       0.003870      -0.025595       0.004108       0.021487              9.354291       5.418308      -0.828346       0.472006      12.891796      -0.413370       9.752769           0.000000
          192              C       5.900386      14.111722      14.070233      -0.116786      29.885544 0.46392060E+03  0.11191543E+05                                 8.603315                            7.383127      -0.269265       1.886794                    0.998546      30.558078      91.806224       0.576224       0.440624      -1.039312      -0.005507      -0.015080       0.020888       0.026344      -0.000651       0.003714      -0.014034       0.029785       0.018808      -0.024466       0.008558       0.015908              9.161346       5.299957      -0.148946       0.261462      12.379725       0.536398       9.804357           0.000000
          193              C       6.104740      12.802515      16.498747      -0.109550      29.273698 0.45198955E+03  0.10841491E+05                                 8.511370                            7.304662      -0.299995       1.881538                    0.998161      30.335084      91.110656       0.576823       0.442694      -1.037275      -0.001320       0.011652      -0.017560       0.021116       0.005782       0.000434      -0.019124       0.043326       0.023171      -0.034804       0.015190       0.019614              9.120257       5.370275      -0.607388       0.644137      12.717337       0.990272       9.273161          -0.000000
          194              C       6.086396      12.070638      15.321138      -0.013730      34.275847 0.46794157E+03  0.11189007E+05                                 9.314231                            7.309484      -0.205161       1.943666                    0.998496      27.830776      80.301449       0.598264       0.428167      -1.058383      -0.002903       0.045164      -0.000390       0.045259       0.002426      -0.004896       0.001433       0.012764       0.017211      -0.010063       0.000408       0.009655             10.843020       5.441986      -0.665372       0.744482      17.436028      -0.136063       9.651046          -0.000001
          195              C       5.981110      12.735012      14.109324      -0.111371      29.289178 0.45077841E+03  0.10790636E+05                                 8.470929                            7.271447      -0.239158       1.900508                    0.998133      30.208003      90.239270       0.581718       0.439855      -1.040346      -0.004386       0.015840       0.017370       0.023913      -0.002996      -0.003216       0.021575       0.036513       0.032086      -0.034052       0.011172       0.022880              9.045706       5.310601      -0.341343       0.744626      12.501279      -1.051821       9.325237           0.000001
          196              C       6.162282      10.567804      15.396876       0.573207      22.375334 0.26249133E+03  0.55120561E+04                                 7.408930                            5.787363      -0.055934       2.031691                    0.999599      22.917539      65.007876       0.609579       0.478495      -1.014399       0.008150      -0.056635      -0.013712       0.058838       0.002972       0.019622       0.010928       0.156571      -0.082475      -0.067558      -0.027749       0.095307              8.567276       4.319644      -0.426602      -0.067695      14.204988       0.255331       7.177197           0.000001
          197              C       8.656436       7.499961       2.533570       0.149653      23.553204 0.29212786E+03  0.62363263E+04                                 7.177767                            5.723489       0.403474       2.150215                    0.999706      25.074468      69.350352       0.682292       0.420514      -1.058500       0.018951      -0.032152      -0.036854       0.052451       0.007426      -0.038496      -0.008400      -0.060078       0.044417      -0.057928       0.016409       0.041519              7.849616       8.323475      -0.982098       2.157362       9.713066       1.512830       5.512308          -0.000000
          198              C       8.737858       5.524604       1.803062       0.163035      22.879964 0.29654772E+03  0.63618860E+04                                 7.090073                            5.817364       0.336514       2.141509                    0.999757      24.867550      69.209759       0.667153       0.427946      -1.052648      -0.004475       0.056609      -0.002719       0.056851       0.010948      -0.031994       0.007168      -0.038334       0.044348      -0.046879       0.014615       0.032264              7.645464       8.104757      -0.500732       2.627461       8.050410       1.680869       6.781224           0.000002
          199              C       8.867409       3.138899       4.299984       0.158271      23.900899 0.31240205E+03  0.68190928E+04                                 7.408561                            6.038548       0.046600       2.038781                    0.999466      25.698078      73.163238       0.641078       0.437706      -1.042242      -0.003575      -0.057397      -0.000588       0.057511      -0.012641       0.038581       0.002194      -0.023675       0.067062      -0.048083       0.003209       0.044874              8.047851       8.664360       0.256731      -2.684136       9.157609       1.484122       6.321583           0.000001
          200              C       8.906447       1.101368       3.745384       0.158435      24.236436 0.28971026E+03  0.61566892E+04                                 7.296916                            5.675933       0.424383       2.160977                    0.999726      24.721218      67.671327       0.691164       0.417006      -1.063336       0.005898       0.044081       0.022902       0.050024      -0.005652       0.037942      -0.002266      -0.052032       0.045846      -0.054543       0.017397       0.037145              8.111072       8.032759       0.883587      -1.970923      11.109775       1.537125       5.190682          -0.000000
          201              C       3.846611       5.663163       2.053487       0.158023      23.416193 0.30214759E+03  0.65365715E+04                                 7.269622                            5.913357       0.133100       2.068658                    0.999603      25.437888      71.959668       0.652371       0.433991      -1.045086       0.003749       0.055075       0.003269       0.055299      -0.018034       0.039734       0.004458      -0.026031       0.062696      -0.052572       0.007631       0.044941              7.887028       8.516981       0.419250      -2.785064       8.698981       1.357768       6.445121           0.000001
          202              C       3.780494       7.663390       2.685047       0.157188      23.952653 0.28885880E+03  0.61465345E+04                                 7.266984                            5.692624       0.390568       2.151094                    0.999890      24.871476      68.579543       0.684212       0.420698      -1.058845      -0.003433      -0.044942      -0.018970       0.048902      -0.009268       0.036277      -0.000040      -0.045581       0.039257      -0.051104       0.016012       0.035092              8.011030       8.007754       1.044113      -2.084133      10.776092       1.152439       5.249244          -0.000000
          203              C       3.993895       3.225942       4.481757       0.160974      23.028270 0.29780519E+03  0.64086050E+04                                 7.163428                            5.857607       0.256179       2.114582                    0.999572      25.071920      70.350648       0.658772       0.432055      -1.048010       0.002375      -0.056578       0.009768       0.057464       0.008512      -0.036955       0.010288      -0.042202       0.061009      -0.052920       0.012353       0.040567              7.752975       8.182098      -0.230684       2.661626       8.746075       1.262570       6.330751           0.000002
          204              C       4.013594       1.195517       3.975042       0.155576      24.320631 0.29318495E+03  0.62717559E+04                                 7.392224                            5.763461       0.375255       2.145822                    0.999893      25.074488      69.682904       0.673911       0.424870      -1.054562      -0.016378       0.042941       0.033961       0.057145       0.007383      -0.039232      -0.002636      -0.055346       0.070211      -0.058639       0.015235       0.043404              8.219591       8.165412      -1.104153       2.213974      11.144960       0.900961       5.348400           0.000001
          205              C       5.505713       2.920402      18.252457       0.600114      23.708117 0.25027689E+03  0.52012542E+04                                 7.703389                            5.659483      -0.008581       2.056864                    0.999474      22.509011      63.835446       0.614122       0.479915      -1.012104       0.031200      -0.031862      -0.052191       0.068648      -0.015108       0.053585      -0.019368       0.121612      -0.139674      -0.071255      -0.035012       0.106267              9.169346       4.648642       0.098490      -1.638621       9.500768       2.155243      13.358629           0.000001
          206              C       5.206268       3.575893      19.567617      -0.019820      34.203190 0.45486933E+03  0.10787929E+05                                 9.276216                            7.179502      -0.083720       1.982928                    0.998980      27.626240      79.104825       0.607745       0.424945      -1.061537       0.007845       0.020677       0.045662       0.050735       0.006807       0.004737      -0.003436       0.010303      -0.029689      -0.013023      -0.000793       0.013816             10.872666       5.544358      -0.491902      -1.932893      10.199067       2.649389      16.874574           0.000001
          207              C       5.068188       2.829805      20.719573      -0.110129      30.948142 0.45421115E+03  0.10866102E+05                                 8.754224                            7.265988      -0.125032       1.935416                    0.999133      29.957203      88.730938       0.587391       0.435876      -1.045336       0.017777       0.020209       0.010850       0.029020      -0.004373      -0.002079      -0.011302      -0.014411      -0.078268      -0.028961       0.005287       0.023674              9.546356       5.534159       0.115884      -1.047935       9.904742       1.509038      13.200166           0.000001
          208              C       5.216981       4.961485      19.640668      -0.102369      29.654031 0.44226102E+03  0.10501324E+05                                 8.488139                            7.158725      -0.057953       1.961003                    0.999315      29.529160      86.903532       0.593631       0.434534      -1.047000       0.019315      -0.002731       0.027777       0.033943       0.005017      -0.007459      -0.028662       0.008487      -0.039625      -0.035308       0.006876       0.028432              9.189468       5.207156      -0.247307      -0.202144       9.266141       1.961387      13.095107           0.000001
          209              C       5.167961       5.586778      20.872027      -0.095222      28.930300 0.43079967E+03  0.10175367E+05                                 8.370093                            7.085678      -0.121651       1.944119                    0.999047      29.420268      86.719613       0.593352       0.437038      -1.044150       0.015560      -0.019936      -0.011541       0.027798      -0.000805      -0.001983      -0.011827      -0.011552      -0.088714      -0.032330       0.009109       0.023221              8.990530       5.245482       0.054247      -0.195063       8.697125       1.537441      13.028983          -0.000000
          210              C       5.041418       3.463980      21.959239      -0.090330      28.732409 0.44201882E+03  0.10523548E+05                                 8.376292                            7.204718      -0.275534       1.894271                    0.998042      29.810744      88.655873       0.584198       0.440377      -1.040593       0.011854       0.003077      -0.022852       0.025926      -0.004658       0.003051      -0.031116       0.008171      -0.026282      -0.035690       0.006974       0.028716              8.914709       5.547908       0.338726      -0.718867       9.685358       2.273628      11.510860          -0.000000
          211              C       5.141917       4.849572      22.027648      -0.010613      32.859962 0.46526771E+03  0.11119031E+05                                 9.080311                            7.309704      -0.337348       1.905292                    0.997515      27.834567      80.524199       0.595133       0.430653      -1.055913       0.009455      -0.021164      -0.039839       0.046092      -0.004797      -0.005760      -0.002793      -0.007045      -0.024505      -0.012152       0.002115       0.010037             10.253811       5.547865       0.738552       0.464906      10.051207       3.033310      15.162362          -0.000001
          212              C       5.305716       5.515722      23.366507       0.576300      22.232398 0.27524465E+03  0.58527963E+04                                 7.412996                            5.953479      -0.200573       1.983309                    0.999124      23.192111      66.347481       0.596496       0.482897      -1.011393       0.015577       0.040818       0.044741       0.062534      -0.000471      -0.029809      -0.019358       0.098812      -0.168265      -0.069913      -0.014013       0.083926              8.298509       4.619208       0.286981       0.794867       7.930905       2.513488      12.345413           0.000001
          213              C       1.801762       2.765855       0.352306       0.603975      23.546636 0.24286618E+03  0.49932115E+04                                 7.593120                            5.530538       0.120638       2.102098                    0.999751      22.053945      61.552490       0.630804       0.472279      -1.019477      -0.024042      -0.024358       0.055069       0.064838       0.010388       0.049060       0.018246       0.130251      -0.165723      -0.075699      -0.033425       0.109123              9.089699       4.411752      -0.016041      -1.476277       9.278847      -1.954334      13.578498           0.000001
          214              C       1.568247       3.343185      23.418546      -0.022875      35.182873 0.45405769E+03  0.10735757E+05                                 9.385298                            7.124464      -0.012716       2.003619                    0.999243      27.451693      77.817106       0.617959       0.419203      -1.067943      -0.006886       0.018439      -0.048345       0.052199      -0.010044       0.003580       0.001321       0.006802      -0.027296      -0.011209      -0.004136       0.015345             11.184979       5.408185       0.787932      -1.659098       9.941444      -2.281615      18.205309           0.000001
          215              C       1.663649       4.721671      23.290768      -0.106406      29.921917 0.44582613E+03  0.10605993E+05                                 8.528519                            7.177237      -0.045734       1.962346                    0.999405      29.668556      87.362567       0.594210       0.433292      -1.047873      -0.020852      -0.003433      -0.022840       0.031117      -0.006858      -0.004524       0.028018      -0.000244      -0.039306      -0.032927       0.003499       0.029428              9.238880       5.248485       0.670020      -0.169695       9.044711      -1.872837      13.423444           0.000002
          216              C       1.599965       2.542028      22.284181      -0.114200      30.882171 0.44440009E+03  0.10569798E+05                                 8.695885                            7.157533      -0.074808       1.949892                    0.999107      29.904342      88.216175       0.595703       0.432299      -1.047860      -0.012737       0.025018      -0.005220       0.028555      -0.001930      -0.000754       0.000652      -0.004636      -0.084915      -0.028328       0.011142       0.017186              9.477157       5.219545       0.334752      -0.662430       9.856911      -0.798617      13.355014           0.000001
          217              C       1.654385       3.140675      21.038163      -0.098715      29.022374 0.44225196E+03  0.10539012E+05                                 8.413520                            7.194300      -0.227546       1.903218                    0.998951      30.094519      89.778952       0.585649       0.438873      -1.040641      -0.015633       0.013630       0.022245       0.030415       0.000274       0.003667       0.028500       0.013736      -0.001731      -0.032365       0.006823       0.025542              8.949105       5.399505       0.151552      -0.618109      10.153048      -1.995788      11.294762           0.000000
          218              C       1.717253       5.304330      22.034977      -0.097378      29.301723 0.45002988E+03  0.10752685E+05                                 8.466741                            7.260618      -0.181552       1.920548                    0.999011      29.867128      88.717997       0.583571       0.439276      -1.042195      -0.019861      -0.018047       0.009820       0.028576      -0.000296      -0.002713       0.009264      -0.015907      -0.082534      -0.029392       0.005962       0.023430              9.047147       5.476987       0.268117       0.022193       8.505404      -1.343841      13.159049          -0.000000
          219              C       1.666603       4.512056      20.891572      -0.010467      32.750822 0.47212232E+03  0.11336972E+05                                 9.107404                            7.405613      -0.412785       1.881805                    0.996293      28.034575      81.597657       0.585551       0.435611      -1.051707      -0.008199      -0.020862       0.037468       0.043661       0.001639      -0.007182       0.008976       0.006881      -0.026165      -0.016157       0.005264       0.010894             10.201652       5.591903      -0.261584       0.527558      10.352165      -3.009144      14.660889          -0.000001
          220              C       1.523493       5.172877      19.538054       0.584214      21.186332 0.27159882E+03  0.57641790E+04                                 7.195155                            5.937640      -0.208802       1.980486                    0.999108      23.225835      66.686771       0.592878       0.486778      -1.007947      -0.014200       0.042424      -0.040536       0.060370       0.005389      -0.024872       0.014764       0.098292      -0.168701      -0.066050      -0.015768       0.081818              7.895920       4.604133      -0.301345       0.559603       7.660083      -2.133069      11.423543           0.000001
          221              C       0.966153      10.310226       2.995330       0.571356      23.114481 0.26943897E+03  0.56959504E+04                                 7.557458                            5.865718      -0.062028       2.026782                    0.999677      23.124746      65.850598       0.605044       0.478865      -1.014038      -0.000999      -0.057691       0.021193       0.061469      -0.013239      -0.028206      -0.009056       0.151817      -0.075637      -0.067905      -0.027962       0.095867              8.661065       4.461382       0.527073       0.798749      13.990153      -0.337396       7.531660           0.000000
          222              C       1.078553      11.795296       3.030512      -0.018747      34.273982 0.46569882E+03  0.11126898E+05                                 9.309068                            7.287779      -0.157418       1.959665                    0.998568      27.862987      80.479088       0.599405       0.427678      -1.058221      -0.001793       0.046227       0.001403       0.046284      -0.001439       0.007596      -0.000043       0.019014       0.007720      -0.010928      -0.002632       0.013561             10.748794       5.291621       0.817415       0.378207      17.137013      -0.294223       9.817749           0.000000
          223              C       1.205160      12.468552       4.246235      -0.123233      30.408046 0.46862091E+03  0.11336247E+05                                 8.708960                            7.420676      -0.285233       1.880979                    0.998212      30.701782      92.439849       0.574595       0.440653      -1.039039       0.004232       0.015765      -0.020586       0.026272      -0.006139       0.006022      -0.015358       0.031987       0.003870      -0.025595       0.004108       0.021487              9.354290       5.418307       0.828346       0.472006      12.891795       0.413371       9.752769           0.000001
          224              C       1.058139      12.534278       1.854368      -0.116786      29.885546 0.46392063E+03  0.11191544E+05                                 8.603315                            7.383127      -0.269265       1.886794                    0.998546      30.558079      91.806225       0.576224       0.440624      -1.039312      -0.005507       0.015080       0.020888       0.026344       0.000651       0.003714       0.014034       0.029785       0.018808      -0.024466       0.008558       0.015908              9.161346       5.299957       0.148946       0.261462      12.379724      -0.536397       9.804357           0.000000
          225              C       1.262493      13.843485       4.282882      -0.109550      29.273700 0.45198958E+03  0.10841492E+05                                 8.511370                            7.304662      -0.299995       1.881538                    0.998161      30.335085      91.110659       0.576823       0.442693      -1.037275      -0.001320      -0.011652      -0.017560       0.021116      -0.005782       0.000434       0.019124       0.043326       0.023171      -0.034804       0.015190       0.019614              9.120257       5.370275       0.607388       0.644137      12.717337      -0.990272       9.273161           0.000000
          226              C       1.244149      14.575362       3.105273      -0.013730      34.275845 0.46794153E+03  0.11189006E+05                                 9.314231                            7.309484      -0.205161       1.943666                    0.998496      27.830775      80.301446       0.598264       0.428167      -1.058383      -0.002903      -0.045164      -0.000390       0.045259      -0.002426      -0.004896      -0.001433       0.012764       0.017211      -0.010063       0.000408       0.009655             10.843020       5.441986       0.665372       0.744482      17.436027       0.136063       9.651046          -0.000001
          227              C       1.138863      13.910988       1.893459      -0.111371      29.289178 0.45077841E+03  0.10790636E+05                                 8.470929                            7.271447      -0.239158       1.900508                    0.998133      30.208003      90.239271       0.581718       0.439855      -1.040346      -0.004386      -0.015840       0.017370       0.023913       0.002996      -0.003216      -0.021575       0.036513       0.032086      -0.034052       0.011172       0.022880              9.045706       5.310601       0.341343       0.744626      12.501279       1.051821       9.325238           0.000001
          228              C       1.320035      16.078196       3.181011       0.573207      22.375334 0.26249134E+03  0.55120562E+04                                 7.408930                            5.787363      -0.055934       2.031691                    0.999599      22.917539      65.007875       0.609579       0.478495      -1.014399       0.008150       0.056635      -0.013712       0.058838      -0.002972       0.019622      -0.010928       0.156571      -0.082475      -0.067558      -0.027749       0.095307              8.567276       4.319644       0.426602      -0.067695      14.204987      -0.255331       7.177197           0.000001
          229              N      -0.085686      10.782748      21.444951      -0.167454      32.679435 0.46982843E+03  0.11049755E+05                                 8.477189                            6.966065       0.151721       2.082559                    0.999357      26.833233      72.506321       0.672397       0.387317      -1.104468       0.071425       0.101141       0.101746       0.160260      -0.034843      -0.021733       0.001828      -0.089785      -0.056737      -0.057792      -0.009422       0.067215              9.404324      11.471337      -0.112226       3.890781       9.388168       1.266499       7.353466          -0.000001
          230              N      -0.146375      12.070638      21.913307      -0.178379      34.054848 0.49140471E+03  0.11678253E+05                                 8.755847                            7.155250       0.229308       2.105434                    0.999160      27.093555      73.398795       0.659669       0.390698      -1.102958       0.090883      -0.143514       0.011120       0.170234       0.042839      -0.002498       0.040048      -0.085955       0.046209      -0.072386      -0.003055       0.075441              9.815334      11.640551      -1.924888       3.661331       9.970745       0.410164       7.834707          -0.000000
          231              N       1.721729      11.134475      22.653589      -0.319670      37.166692 0.52366421E+03  0.12600654E+05                                 9.108942                            7.229080       0.371129       2.129270                    0.999585      28.251496      76.148196       0.680176       0.374235      -1.118756      -0.114883       0.026191      -0.035246       0.122989       0.003903       0.010188       0.034282      -0.081303      -0.079454      -0.043448      -0.023631       0.067079             10.433705      14.694152      -0.986014       4.819625       8.468036       1.169056       8.138927          -0.000001
          232              N      -0.298875      14.811623      20.815590      -0.182028      35.573159 0.50297124E+03  0.12032564E+05                                 9.012138                            7.231342       0.099233       2.058630                    0.999141      27.363435      74.572155       0.656697       0.389875      -1.102650       0.077548       0.140704      -0.016537       0.161508      -0.041089       0.004780       0.033579      -0.067389       0.016797      -0.061737      -0.002880       0.064617             10.196646      12.048220       1.721492      -3.583103      11.052878       0.327379       7.488838          -0.000000
          233              N      -0.315757      16.138594      21.186708      -0.158342      31.615811 0.44751325E+03  0.10369440E+05                                 8.205860                            6.737714       0.296858       2.132692                    0.999515      26.357777      70.068585       0.694874       0.380409      -1.112468       0.080323      -0.104973      -0.086501       0.157967       0.033775       0.022970       0.001101      -0.099192      -0.081744      -0.060599      -0.013655       0.074254              9.047559      11.072725      -0.014192      -3.260325       9.684165       1.105081       6.385786          -0.000000
          234              N       1.524848      15.758444      20.012519      -0.337592      37.265710 0.51827906E+03  0.12422499E+05                                 9.052618                            7.135698       0.356659       2.117262                    0.999685      28.386415      76.034551       0.693618       0.368418      -1.124628      -0.116363      -0.027755       0.047593       0.128747      -0.012760      -0.010280       0.024925      -0.099220      -0.050589      -0.045089      -0.022615       0.067704             10.375756      13.942925       0.381739      -4.894801       9.284832       1.334082       7.899512          -0.000002
          235              N       6.982120      10.676164      21.265378      -0.162267      31.805637 0.44713809E+03  0.10362067E+05                                 8.248513                            6.736125       0.327805       2.144127                    0.999530      26.335924      70.092069       0.694531       0.380548      -1.111992      -0.081060       0.100596       0.086513       0.155482       0.027965       0.023265       0.005269      -0.100215      -0.090032      -0.058601      -0.014991       0.073592              9.141086      11.378382       0.173461      -3.605313       9.375989       0.867023       6.668887          -0.000001
          236              N       6.938859      11.981818      21.679740      -0.171512      34.871853 0.48863931E+03  0.11609398E+05                                 8.905702                            7.138762       0.083862       2.058994                    0.999031      27.080827      73.628276       0.659168       0.391101      -1.101417      -0.073492      -0.142140       0.008255       0.160228      -0.042477       0.005257       0.036176      -0.059793       0.035056      -0.064460       0.000285       0.064176             10.071948      11.850844       1.901618      -3.615394      10.792232       0.213438       7.572767          -0.000001
          237              N       5.147158      10.955059      22.462288      -0.329350      37.166934 0.52193771E+03  0.12551524E+05                                 9.088360                            7.205613       0.340278       2.114664                    0.999677      28.391309      76.557276       0.682769       0.373039      -1.119403       0.106424       0.031953      -0.045808       0.120190      -0.009429      -0.010695       0.031490      -0.091072      -0.057468      -0.041634      -0.026551       0.068184             10.368052      13.974684       0.697960      -4.975013       9.101668       1.007998       8.027804          -0.000001
          238              N       6.798817      14.744120      20.620136      -0.177746      34.174373 0.48776215E+03  0.11567444E+05                                 8.768207                            7.115820       0.255196       2.112842                    0.999302      27.050176      73.148767       0.663443       0.389290      -1.104213      -0.086537       0.146894      -0.025195       0.172340       0.047684      -0.006674       0.037263      -0.082247       0.033031      -0.074438       0.000707       0.073731              9.894400      11.724010      -1.759738       3.854159      10.277850       0.013919       7.681339           0.000000
          239              N       6.781485      16.067538      20.963890      -0.172718      32.531450 0.46211688E+03  0.10801118E+05                                 8.397895                            6.862699       0.253454       2.116395                    0.999260      26.645025      71.290588       0.685677       0.382181      -1.110458      -0.078232      -0.111380      -0.088603       0.162408      -0.040717      -0.018162      -0.002209      -0.093834      -0.050394      -0.060917      -0.009820       0.070737              9.343307      11.261295      -0.101097       3.976319       9.599891       0.909449       7.168734          -0.000000
          240              N       4.951753      15.650084      19.799230      -0.326312      37.137829 0.52974673E+03  0.12805242E+05                                 9.141721                            7.307269       0.282876       2.100662                    0.999081      28.486353      77.377455       0.670368       0.377984      -1.114109       0.117350      -0.023099       0.034468       0.124470       0.006432       0.008369       0.020064      -0.091121      -0.082558      -0.038981      -0.025433       0.064414             10.379028      14.146028      -0.506257       4.523064       9.237540       1.015718       7.753517           0.000000
          241              N       5.264067      15.863252       9.229086      -0.167454      32.679436 0.46982843E+03  0.11049755E+05                                 8.477189                            6.966065       0.151721       2.082559                    0.999357      26.833233      72.506323       0.672397       0.387317      -1.104468       0.071425      -0.101141       0.101746       0.160260       0.034843      -0.021733      -0.001828      -0.089785      -0.056738      -0.057792      -0.009422       0.067215              9.404324      11.471338       0.112226       3.890781       9.388169      -1.266499       7.353466          -0.000001
          242              N       5.203378      14.575362       9.697442      -0.178379      34.054850 0.49140474E+03  0.11678254E+05                                 8.755847                            7.155250       0.229308       2.105434                    0.999160      27.093556      73.398798       0.659669       0.390698      -1.102958       0.090883       0.143514       0.011120       0.170234      -0.042839      -0.002498      -0.040048      -0.085955       0.046209      -0.072386      -0.003055       0.075441              9.815335      11.640551       1.924888       3.661331       9.970745      -0.410164       7.834708          -0.000000
          243              N       7.071482      15.511525      10.437724      -0.319670      37.166693 0.52366421E+03  0.12600654E+05                                 9.108942                            7.229080       0.371129       2.129270                    0.999585      28.251496      76.148197       0.680176       0.374235      -1.118756      -0.114883      -0.026191      -0.035246       0.122989      -0.003903       0.010188      -0.034282      -0.081303      -0.079454      -0.043448      -0.023631       0.067079             10.433705      14.694153       0.986014       4.819625       8.468037      -1.169056       8.138927          -0.000001
          244              N       5.050878      11.834377       8.599725      -0.182028      35.573159 0.50297124E+03  0.12032564E+05                                 9.012138                            7.231342       0.099233       2.058630                    0.999141      27.363435      74.572155       0.656697       0.389875      -1.102650       0.077548      -0.140704      -0.016537       0.161508       0.041089       0.004780      -0.033579      -0.067389       0.016797      -0.061737      -0.002880       0.064617             10.196645      12.048220      -1.721492      -3.583103      11.052878      -0.327379       7.488838          -0.000000
          245              N       5.033996      10.507406       8.970843      -0.158342      31.615810 0.44751323E+03  0.10369440E+05                                 8.205860                            6.737714       0.296858       2.132692                    0.999515      26.357776      70.068584       0.694874       0.380409      -1.112468       0.080323       0.104973      -0.086501       0.157967      -0.033775       0.022970      -0.001100      -0.099192      -0.081744      -0.060599      -0.013655       0.074254              9.047559      11.072725       0.014192      -3.260325       9.684165      -1.105081       6.385786          -0.000000
          246              N       6.874601      10.887556       7.796654      -0.337592      37.265706 0.51827900E+03  0.12422497E+05                                 9.052617                            7.135697       0.356659       2.117262                    0.999685      28.386413      76.034545       0.693618       0.368418      -1.124628      -0.116363       0.027755       0.047593       0.128747       0.012760      -0.010280      -0.024925      -0.099220      -0.050589      -0.045089      -0.022615       0.067704             10.375756      13.942924      -0.381739      -4.894801       9.284831      -1.334082       7.899511          -0.000001
          247              N       2.139873      15.969836       9.049513      -0.162267      31.805639 0.44713812E+03  0.10362068E+05                                 8.248514                            6.736125       0.327805       2.144127                    0.999530      26.335925      70.092073       0.694531       0.380548      -1.111992      -0.081060      -0.100596       0.086513       0.155482      -0.027965       0.023265      -0.005269      -0.100215      -0.090032      -0.058601      -0.014991       0.073592              9.141087      11.378383      -0.173461      -3.605313       9.375989      -0.867023       6.668887          -0.000001
          248              N       2.096612      14.664182       9.463875      -0.171512      34.871855 0.48863934E+03  0.11609399E+05                                 8.905702                            7.138763       0.083862       2.058994                    0.999031      27.080828      73.628280       0.659168       0.391101      -1.101417      -0.073492       0.142140       0.008255       0.160228       0.042477       0.005257      -0.036176      -0.059793       0.035056      -0.064460       0.000285       0.064176             10.071948      11.850845      -1.901618      -3.615395      10.792232      -0.213438       7.572768          -0.000001
          249              N       0.304911      15.690941      10.246423      -0.329350      37.166937 0.52193775E+03  0.12551525E+05                                 9.088361                            7.205614       0.340278       2.114664                    0.999677      28.391310      76.557280       0.682769       0.373039      -1.119403       0.106424      -0.031953      -0.045808       0.120190       0.009429      -0.010695      -0.031490      -0.091072      -0.057468      -0.041634      -0.026551       0.068184             10.368053      13.974685      -0.697960      -4.975014       9.101669      -1.007998       8.027805          -0.000001
          250              N       1.956570      11.901880       8.404271      -0.177746      34.174371 0.48776212E+03  0.11567443E+05                                 8.768207                            7.115820       0.255196       2.112842                    0.999302      27.050175      73.148764       0.663443       0.389290      -1.104213      -0.086537      -0.146894      -0.025195       0.172340      -0.047684      -0.006675      -0.037263      -0.082247       0.033031      -0.074438       0.000707       0.073731              9.894400      11.724010       1.759738       3.854159      10.277850      -0.013919       7.681338           0.000000
          251              N       1.939238      10.578462       8.748025      -0.172718      32.531449 0.46211687E+03  0.10801117E+05                                 8.397895                            6.862699       0.253454       2.116395                    0.999260      26.645025      71.290586       0.685677       0.382181      -1.110458      -0.078232       0.111380      -0.088603       0.162408       0.040717      -0.018162       0.002209      -0.093834      -0.050394      -0.060917      -0.009820       0.070737              9.343306      11.261294       0.101097       3.976318       9.599891      -0.909449       7.168734          -0.000000
          252              N       0.109506      10.995916       7.583365      -0.326312      37.137826 0.52974669E+03  0.12805240E+05                                 9.141720                            7.307269       0.282877       2.100662                    0.999081      28.486352      77.377449       0.670368       0.377984      -1.114109       0.117350       0.023099       0.034468       0.124470      -0.006432       0.008369      -0.020064      -0.091122      -0.082558      -0.038981      -0.025433       0.064414             10.379027      14.146026       0.506257       4.523063       9.237539      -1.015718       7.753517           0.000000
          253              N       4.420427       1.900748      15.202644      -0.167454      32.679436 0.46982843E+03  0.11049755E+05                                 8.477189                            6.966065       0.151721       2.082558                    0.999357      26.833233      72.506324       0.672397       0.387317      -1.104468      -0.071425       0.101141      -0.101746       0.160260       0.034843      -0.021733      -0.001828      -0.089785      -0.056738      -0.057792      -0.009422       0.067215              9.404324      11.471338       0.112226       3.890781       9.388169      -1.266499       7.353467          -0.000001
          254              N       4.481116       3.188638      14.734288      -0.178379      34.054850 0.49140474E+03  0.11678254E+05                                 8.755847                            7.155250       0.229308       2.105434                    0.999160      27.093556      73.398797       0.659669       0.390698      -1.102958      -0.090883      -0.143514      -0.011120       0.170234      -0.042839      -0.002498      -0.040048      -0.085955       0.046209      -0.072386      -0.003055       0.075441              9.815334      11.640551       1.924888       3.661331       9.970745      -0.410164       7.834707          -0.000000
          255              N       2.613012       2.252475      13.994006      -0.319670      37.166691 0.52366418E+03  0.12600653E+05                                 9.108942                            7.229080       0.371129       2.129270                    0.999585      28.251495      76.148194       0.680176       0.374235      -1.118756       0.114883       0.026191       0.035246       0.122989      -0.003903       0.010188      -0.034282      -0.081303      -0.079454      -0.043448      -0.023631       0.067079             10.433705      14.694153       0.986014       4.819625       8.468036      -1.169056       8.138927          -0.000001
          256              N       4.633616       5.929623      15.832005      -0.182028      35.573159 0.50297124E+03  0.12032564E+05                                 9.012138                            7.231342       0.099233       2.058630                    0.999141      27.363435      74.572153       0.656697       0.389875      -1.102650      -0.077548       0.140704       0.016537       0.161508       0.041089       0.004780      -0.033579      -0.067390       0.016797      -0.061737      -0.002880       0.064617             10.196645      12.048219      -1.721492      -3.583103      11.052878      -0.327379       7.488838          -0.000000
          257              N       4.650498       7.256594      15.460887      -0.158342      31.615810 0.44751323E+03  0.10369440E+05                                 8.205860                            6.737714       0.296858       2.132692                    0.999515      26.357776      70.068584       0.694874       0.380409      -1.112468      -0.080323      -0.104973       0.086501       0.157967      -0.033775       0.022970      -0.001101      -0.099192      -0.081744      -0.060599      -0.013655       0.074254              9.047559      11.072725       0.014192      -3.260326       9.684165      -1.105081       6.385786          -0.000000
          258              N       2.809893       6.876444      16.635076      -0.337592      37.265711 0.51827908E+03  0.12422499E+05                                 9.052618                            7.135698       0.356659       2.117262                    0.999685      28.386415      76.034553       0.693618       0.368418      -1.124628       0.116363      -0.027755      -0.047593       0.128747       0.012760      -0.010280      -0.024925      -0.099220      -0.050589      -0.045089      -0.022615       0.067704             10.375757      13.942926      -0.381739      -4.894802       9.284832      -1.334082       7.899512          -0.000002
          259              N       7.544621       1.794164      15.382217      -0.162267      31.805638 0.44713812E+03  0.10362068E+05                                 8.248514                            6.736125       0.327805       2.144127                    0.999530      26.335925      70.092072       0.694531       0.380548      -1.111992       0.081060       0.100596      -0.086513       0.155482      -0.027965       0.023265      -0.005269      -0.100215      -0.090032      -0.058601      -0.014991       0.073592              9.141086      11.378383      -0.173461      -3.605313       9.375989      -0.867023       6.668887          -0.000001
          260              N       7.587882       3.099818      14.967855      -0.171512      34.871855 0.48863934E+03  0.11609399E+05                                 8.905702                            7.138763       0.083862       2.058994                    0.999031      27.080828      73.628279       0.659168       0.391101      -1.101417       0.073492      -0.142140      -0.008255       0.160228       0.042477       0.005257      -0.036176      -0.059793       0.035056      -0.064460       0.000285       0.064176             10.071948      11.850844      -1.901618      -3.615395      10.792232      -0.213438       7.572767          -0.000001
          261              N       9.379583       2.073059      14.185307      -0.329350      37.166933 0.52193769E+03  0.12551523E+05                                 9.088361                            7.205614       0.340278       2.114664                    0.999677      28.391308      76.557275       0.682769       0.373039      -1.119403      -0.106424       0.031953       0.045808       0.120190       0.009429      -0.010695      -0.031490      -0.091072      -0.057468      -0.041634      -0.026551       0.068184             10.368053      13.974685      -0.697960      -4.975014       9.101668      -1.007998       8.027805          -0.000001
          262              N       7.727924       5.862120      16.027459      -0.177746      34.174373 0.48776215E+03  0.11567444E+05                                 8.768207                            7.115820       0.255196       2.112842                    0.999302      27.050176      73.148767       0.663443       0.389290      -1.104213       0.086537       0.146894       0.025195       0.172340      -0.047684      -0.006674      -0.037263      -0.082247       0.033031      -0.074438       0.000707       0.073731              9.894400      11.724010       1.759738       3.854159      10.277850      -0.013919       7.681339           0.000000
          263              N       7.745256       7.185538      15.683705      -0.172718      32.531450 0.46211688E+03  0.10801118E+05                                 8.397895                            6.862699       0.253454       2.116395                    0.999260      26.645025      71.290588       0.685677       0.382181      -1.110458       0.078232      -0.111380       0.088603       0.162408       0.040717      -0.018162       0.002209      -0.093834      -0.050394      -0.060917      -0.009820       0.070737              9.343307      11.261295       0.101097       3.976319       9.599891      -0.909449       7.168734          -0.000000
          264              N       9.574988       6.768084      16.848365      -0.326312      37.137829 0.52974673E+03  0.12805242E+05                                 9.141720                            7.307269       0.282877       2.100662                    0.999081      28.486353      77.377454       0.670368       0.377984      -1.114109      -0.117350      -0.023099      -0.034468       0.124470      -0.006432       0.008369      -0.020064      -0.091121      -0.082558      -0.038981      -0.025433       0.064414             10.379028      14.146027       0.506256       4.523064       9.237540      -1.015718       7.753517           0.000000
          265              N       9.770180       6.981252       2.986779      -0.167454      32.679434 0.46982840E+03  0.11049754E+05                                 8.477189                            6.966065       0.151721       2.082559                    0.999357      26.833232      72.506320       0.672397       0.387317      -1.104468      -0.071425      -0.101141      -0.101746       0.160260      -0.034843      -0.021733       0.001828      -0.089785      -0.056737      -0.057792      -0.009422       0.067215              9.404324      11.471337      -0.112226       3.890781       9.388168       1.266499       7.353466          -0.000001
          266              N       9.830869       5.693362       2.518423      -0.178379      34.054848 0.49140471E+03  0.11678253E+05                                 8.755846                            7.155250       0.229308       2.105434                    0.999160      27.093555      73.398793       0.659669       0.390698      -1.102958      -0.090883       0.143514      -0.011120       0.170234       0.042839      -0.002498       0.040048      -0.085955       0.046209      -0.072386      -0.003055       0.075441              9.815334      11.640551      -1.924888       3.661331       9.970744       0.410164       7.834707          -0.000000
          267              N       7.962765       6.629525       1.778141      -0.319670      37.166692 0.52366421E+03  0.12600654E+05                                 9.108942                            7.229080       0.371129       2.129270                    0.999585      28.251496      76.148196       0.680176       0.374235      -1.118756       0.114883      -0.026191       0.035246       0.122989       0.003903       0.010188       0.034282      -0.081303      -0.079454      -0.043448      -0.023631       0.067079             10.433705      14.694152      -0.986014       4.819625       8.468037       1.169056       8.138927          -0.000001
          268              N       9.983369       2.952377       3.616140      -0.182028      35.573157 0.50297121E+03  0.12032563E+05                                 9.012138                            7.231342       0.099233       2.058630                    0.999141      27.363434      74.572150       0.656697       0.389875      -1.102650      -0.077548      -0.140704       0.016537       0.161508      -0.041089       0.004780       0.033579      -0.067389       0.016798      -0.061737      -0.002880       0.064617             10.196645      12.048219       1.721491      -3.583102      11.052877       0.327379       7.488838          -0.000000
          269              N      10.000251       1.625406       3.245022      -0.158342      31.615809 0.44751322E+03  0.10369439E+05                                 8.205859                            6.737713       0.296858       2.132692                    0.999515      26.357776      70.068581       0.694874       0.380409      -1.112468      -0.080323       0.104973       0.086501       0.157967       0.033775       0.022970       0.001100      -0.099192      -0.081744      -0.060599      -0.013655       0.074254              9.047558      11.072724      -0.014192      -3.260325       9.684165       1.105081       6.385786          -0.000000
          270              N       8.159646       2.005556       4.419211      -0.337592      37.265705 0.51827899E+03  0.12422497E+05                                 9.052617                            7.135697       0.356659       2.117262                    0.999685      28.386413      76.034543       0.693618       0.368418      -1.124628       0.116363       0.027755      -0.047593       0.128747      -0.012760      -0.010280       0.024925      -0.099220      -0.050589      -0.045089      -0.022615       0.067704             10.375755      13.942923       0.381739      -4.894801       9.284831       1.334082       7.899511          -0.000001
          271              N       2.702374       7.087836       3.166352      -0.162266      31.805637 0.44713809E+03  0.10362067E+05                                 8.248513                            6.736124       0.327805       2.144127                    0.999530      26.335924      70.092069       0.694531       0.380548      -1.111992       0.081060      -0.100596      -0.086513       0.155482       0.027965       0.023265       0.005269      -0.100215      -0.090032      -0.058601      -0.014991       0.073592              9.141086      11.378382       0.173461      -3.605313       9.375988       0.867023       6.668887          -0.000001
          272              N       2.745635       5.782182       2.751990      -0.171512      34.871853 0.48863931E+03  0.11609398E+05                                 8.905702                            7.138762       0.083862       2.058994                    0.999031      27.080827      73.628276       0.659168       0.391101      -1.101417       0.073492       0.142140      -0.008255       0.160228      -0.042477       0.005257       0.036176      -0.059793       0.035056      -0.064460       0.000285       0.064176             10.071948      11.850844       1.901618      -3.615394      10.792232       0.213438       7.572767          -0.000001
          273              N       4.537336       6.808941       1.969442      -0.329350      37.166937 0.52193775E+03  0.12551525E+05                                 9.088361                            7.205614       0.340278       2.114664                    0.999677      28.391310      76.557280       0.682769       0.373039      -1.119403      -0.106424      -0.031953       0.045808       0.120190      -0.009429      -0.010695       0.031490      -0.091072      -0.057468      -0.041634      -0.026551       0.068184             10.368053      13.974685       0.697960      -4.975014       9.101669       1.007998       8.027805          -0.000001
          274              N       2.885677       3.019880       3.811594      -0.177746      34.174373 0.48776215E+03  0.11567444E+05                                 8.768206                            7.115820       0.255196       2.112842                    0.999302      27.050176      73.148765       0.663443       0.389290      -1.104213       0.086537      -0.146894       0.025195       0.172340       0.047684      -0.006674       0.037263      -0.082247       0.033031      -0.074438       0.000707       0.073731              9.894399      11.724010      -1.759738       3.854159      10.277850       0.013919       7.681338           0.000001
          275              N       2.903009       1.696462       3.467840      -0.172718      32.531447 0.46211684E+03  0.10801116E+05                                 8.397894                            6.862699       0.253455       2.116395                    0.999260      26.645024      71.290581       0.685678       0.382181      -1.110458       0.078232       0.111380       0.088603       0.162408      -0.040717      -0.018162      -0.002209      -0.093834      -0.050394      -0.060917      -0.009820       0.070737              9.343306      11.261293      -0.101097       3.976318       9.599890       0.909449       7.168733          -0.000000
          276              N       4.732741       2.113916       4.632500      -0.326312      37.137826 0.52974669E+03  0.12805240E+05                                 9.141720                            7.307268       0.282877       2.100662                    0.999081      28.486352      77.377448       0.670368       0.377984      -1.114109      -0.117350       0.023099      -0.034468       0.124470       0.006432       0.008369       0.020064      -0.091122      -0.082558      -0.038981      -0.025433       0.064414             10.379027      14.146025      -0.506257       4.523063       9.237540       1.015718       7.753517           0.000000
          277              O       4.264356      16.115678       6.279199      -0.556989      35.322953 0.53849883E+03  0.12942136E+05                                 8.498542                            7.136647       0.467400       2.197566                    0.997992      27.619750      72.439603       0.718538       0.354679      -1.143180      -0.041269      -0.024376       0.016642       0.050738      -0.024220       0.021006       0.049706      -0.067038      -0.101774      -0.072529      -0.002978       0.075506              9.453182       5.188993       0.171664      -0.361010      13.554981       3.046384       9.615572           0.000001
          278              O       3.794292      14.139433       7.123560      -0.580958      45.641304 0.66250901E+03  0.16833238E+05                                10.313466                            8.112542      -0.123841       2.002202                    0.994070      28.807428      78.657007       0.647108       0.372523      -1.124947      -0.003963       0.010676      -0.012089       0.016608       0.002345       0.015134      -0.055473       0.109706       0.003902      -0.090106       0.029803       0.060303             11.968028       7.188084       1.077887      -2.568011       9.607751      -3.497818      19.108249           0.000000
          279              O       4.191087      12.917981       0.042511      -0.549073      28.037132 0.46746731E+03  0.10851486E+05                                 7.235698                            6.662168       0.683738       2.281225                    0.996186      27.020252      69.791551       0.741066       0.356050      -1.141354      -0.001652       0.001997       0.023141       0.023286      -0.007232      -0.010460      -0.041296       0.101200       0.026975      -0.076331       0.027289       0.049041              7.529804       5.884849      -0.117912       0.416364       5.573055      -0.689694      11.131508           0.000000
          280              O       4.374510      10.951506       1.025400      -0.579684      32.063943 0.55266202E+03  0.13340769E+05                                 7.849885                            7.177697       0.675335       2.255077                    0.998664      27.941649      72.938630       0.725843       0.349576      -1.149758      -0.018815       0.047449       0.005796       0.051371       0.017549       0.000282       0.037065      -0.060601      -0.022899      -0.037754      -0.020805       0.058559              8.097918       5.386019       0.283438       0.209883      10.682880       1.865455       8.224854           0.000001
          281              O       8.191784      14.214753      23.184979      -0.575182      44.740793 0.63166308E+03  0.15865292E+05                                10.146106                            7.903175      -0.104262       2.010052                    0.994864      28.542602      77.580611       0.657650       0.370808      -1.125822       0.002033       0.014793       0.010474       0.018239      -0.004159       0.014512       0.053867       0.106584      -0.027158      -0.087270       0.025773       0.061496             11.788966       6.753809      -0.951301      -2.292224       9.564559       4.023174      19.048530           0.000002
          282              O       7.833839      16.255836      23.930880      -0.531244      31.789220 0.46152479E+03  0.10673614E+05                                 7.891227                            6.568346       0.457208       2.206485                    0.998230      26.761106      68.872763       0.755512       0.350549      -1.146419       0.018356      -0.011960      -0.015168       0.026647       0.014040       0.017552      -0.052582      -0.058371      -0.119362      -0.071840      -0.002006       0.073846              8.835793       4.793387       0.242797      -0.372973      12.383969      -3.717444       9.330022          -0.000002
          283              O       8.168120      11.313892       4.894408      -0.569367      30.658991 0.52402258E+03  0.12518970E+05                                 7.676503                            7.031388       0.468136       2.196112                    0.997781      27.727962      72.700302       0.724643       0.353805      -1.142948       0.013020       0.041157      -0.002327       0.043230      -0.014887       0.000159      -0.039985      -0.064117      -0.042141      -0.039288      -0.023234       0.062522              7.938582       5.530563      -0.558015       0.252824       9.972555      -2.399745       8.312626          -0.000001
          284              O       8.317128      13.266155       5.914922      -0.574509      28.166945 0.47857493E+03  0.11167958E+05                                 7.199521                            6.712167       0.870575       2.325640                    0.997367      27.525913      71.143700       0.743491       0.353026      -1.144485       0.003399       0.008846      -0.028354       0.029896       0.015661      -0.016935       0.055158       0.128449      -0.004624      -0.098730       0.029610       0.069120              7.376208       5.914821       0.079418       0.143198       5.625879       0.967220      10.587923           0.000000
          285              O       8.502154       8.055974      20.313518      -0.581974      36.296455 0.54820417E+03  0.13229092E+05                                 8.665114                            7.172809       0.581224       2.231131                    0.998217      27.846878      73.088889       0.721192       0.351939      -1.145854       0.005908      -0.000637       0.038275       0.038733      -0.011183       0.011284      -0.065803      -0.053831       0.016642      -0.051682      -0.031837       0.083519              9.838311       5.371073      -0.481528       0.506384      15.196810      -3.645506       8.947051           0.000000
          286              O       9.001270       8.033947      22.486476      -0.581907      29.696888 0.49493801E+03  0.11630011E+05                                 7.412228                            6.787269       0.860250       2.303685                    0.999550      27.903442      72.019356       0.746803       0.349036      -1.149447       0.000519      -0.015847      -0.011150       0.019383       0.014383      -0.001433       0.057677       0.126779       0.038516      -0.100587       0.040855       0.059732              7.644562       5.358393       1.046888       1.065522       9.115140       2.275285       8.460154          -0.000000
          287              O       8.234722       1.059090      22.344527      -0.559117      33.028992 0.49028357E+03  0.11513052E+05                                 8.121218                            6.766979       0.637768       2.258087                    0.998617      27.219235      70.622066       0.744714       0.350246      -1.146499       0.006541      -0.000891      -0.034734       0.035356       0.009292       0.001082      -0.064049      -0.047702      -0.023813      -0.057678      -0.019233       0.076911              9.218590       5.099210       0.598574      -0.136149      14.452745      -3.364744       8.103814          -0.000001
          288              O       8.470516       1.122685      20.168393      -0.591217      29.213502 0.49267301E+03  0.11587963E+05                                 7.376435                            6.805919       0.805722       2.285725                    0.998884      28.126825      73.133630       0.738604       0.352571      -1.144137      -0.012314       0.021455       0.012089       0.027534      -0.013148       0.019427       0.052144       0.133689       0.032349      -0.099940       0.031703       0.068237              7.620884       5.175570      -0.206166       0.144536       9.311827       2.242781       8.375254          -0.000001
          289              O       9.106603      10.530322      18.495064      -0.556989      35.322954 0.53849885E+03  0.12942136E+05                                 8.498542                            7.136647       0.467400       2.197566                    0.997992      27.619750      72.439605       0.718538       0.354679      -1.143180      -0.041269       0.024376       0.016642       0.050738       0.024220       0.021006      -0.049706      -0.067038      -0.101774      -0.072529      -0.002978       0.075506              9.453182       5.188993      -0.171664      -0.361010      13.554982      -3.046384       9.615572           0.000001
          290              O       8.636539      12.506567      19.339425      -0.580958      45.641306 0.66250905E+03  0.16833240E+05                                10.313466                            8.112542      -0.123841       2.002202                    0.994070      28.807429      78.657010       0.647108       0.372523      -1.124947      -0.003963      -0.010676      -0.012089       0.016608      -0.002345       0.015134       0.055473       0.109706       0.003902      -0.090106       0.029803       0.060303             11.968028       7.188085      -1.077887      -2.568011       9.607751       3.497818      19.108249           0.000000
          291              O       9.033334      13.728019      12.258376      -0.549073      28.037128 0.46746724E+03  0.10851484E+05                                 7.235698                            6.662168       0.683738       2.281225                    0.996186      27.020251      69.791546       0.741066       0.356050      -1.141354      -0.001652      -0.001997       0.023141       0.023286       0.007232      -0.010460       0.041296       0.101200       0.026975      -0.076331       0.027289       0.049041              7.529803       5.884849       0.117912       0.416364       5.573054       0.689694      11.131507           0.000000
          292              O       9.216757      15.694494      13.241265      -0.579684      32.063942 0.55266200E+03  0.13340768E+05                                 7.849885                            7.177697       0.675335       2.255077                    0.998664      27.941649      72.938628       0.725844       0.349576      -1.149758      -0.018815      -0.047449       0.005796       0.051371      -0.017549       0.000282      -0.037065      -0.060601      -0.022899      -0.037754      -0.020805       0.058559              8.097917       5.386019      -0.283438       0.209883      10.682879      -1.865455       8.224854           0.000001
          293              O       3.349537      12.431247      10.969114      -0.575182      44.740795 0.63166312E+03  0.15865294E+05                                10.146107                            7.903175      -0.104262       2.010052                    0.994864      28.542603      77.580615       0.657650       0.370808      -1.125822       0.002033      -0.014793       0.010474       0.018239       0.004159       0.014512      -0.053867       0.106584      -0.027158      -0.087270       0.025773       0.061497             11.788966       6.753809       0.951301      -2.292224       9.564559      -4.023174      19.048531           0.000002
          294              O       2.991592      10.390164      11.715015      -0.531244      31.789212 0.46152467E+03  0.10673610E+05                                 7.891226                            6.568345       0.457208       2.206485                    0.998230      26.761104      68.872754       0.755512       0.350549      -1.146419       0.018356       0.011960      -0.015168       0.026647      -0.014040       0.017552       0.052582      -0.058371      -0.119362      -0.071840      -0.002006       0.073846              8.835791       4.793386      -0.242797      -0.372973      12.383966       3.717443       9.330020          -0.000002
          295              O       2.818367      15.332108      17.110273      -0.569367      30.658991 0.52402259E+03  0.12518971E+05                                 7.676503                            7.031388       0.468136       2.196112                    0.997781      27.727962      72.700302       0.724643       0.353805      -1.142948       0.013020      -0.041157      -0.002327       0.043230       0.014887       0.000159       0.039985      -0.064117      -0.042141      -0.039288      -0.023235       0.062522              7.938581       5.530563       0.558015       0.252824       9.972555       2.399745       8.312626          -0.000001
          296              O       2.967375      13.379845      18.130787      -0.574509      28.166949 0.47857504E+03  0.11167961E+05                                 7.199522                            6.712167       0.870575       2.325640                    0.997367      27.525915      71.143708       0.743491       0.353026      -1.144485       0.003399      -0.008846      -0.028354       0.029896      -0.015661      -0.016935      -0.055158       0.128449      -0.004624      -0.098730       0.029610       0.069120              7.376209       5.914822      -0.079418       0.143198       5.625879      -0.967220      10.587925          -0.000000
          297              O       3.659907       0.826026       8.097653      -0.581974      36.296452 0.54820413E+03  0.13229090E+05                                 8.665113                            7.172809       0.581224       2.231131                    0.998217      27.846878      73.088886       0.721192       0.351939      -1.145854       0.005908       0.000637       0.038275       0.038733       0.011183       0.011284       0.065803      -0.053831       0.016642      -0.051682      -0.031837       0.083519              9.838310       5.371073       0.481528       0.506384      15.196808       3.645506       8.947051           0.000001
          298              O       4.159023       0.848053      10.270611      -0.581907      29.696889 0.49493805E+03  0.11630012E+05                                 7.412228                            6.787269       0.860249       2.303685                    0.999550      27.903442      72.019358       0.746803       0.349036      -1.149447       0.000519       0.015847      -0.011150       0.019383      -0.014383      -0.001433      -0.057677       0.126779       0.038516      -0.100587       0.040855       0.059732              7.644563       5.358393      -1.046888       1.065522       9.115141      -2.275285       8.460155           0.000000
          299              O       3.392475       7.822910      10.128662      -0.559117      33.028987 0.49028349E+03  0.11513050E+05                                 8.121217                            6.766979       0.637768       2.258087                    0.998617      27.219233      70.622060       0.744714       0.350246      -1.146499       0.006541       0.000891      -0.034734       0.035356      -0.009292       0.001082       0.064049      -0.047702      -0.023813      -0.057678      -0.019233       0.076910              9.218589       5.099210      -0.598574      -0.136149      14.452743       3.364744       8.103813          -0.000000
          300              O       3.628269       7.759315       7.952528      -0.591217      29.213500 0.49267297E+03  0.11587962E+05                                 7.376434                            6.805919       0.805722       2.285725                    0.998884      28.126823      73.133625       0.738604       0.352571      -1.144137      -0.012314      -0.021455       0.012089       0.027534       0.013148       0.019427      -0.052144       0.133689       0.032349      -0.099940       0.031703       0.068237              7.620884       5.175570       0.206166       0.144536       9.311826      -2.242781       8.375254          -0.000001
          301              O       0.577891       7.233678       5.936666      -0.556989      35.322951 0.53849880E+03  0.12942135E+05                                 8.498542                            7.136647       0.467401       2.197566                    0.997992      27.619749      72.439601       0.718538       0.354679      -1.143180       0.041269      -0.024376      -0.016642       0.050738       0.024220       0.021006      -0.049706      -0.067038      -0.101774      -0.072529      -0.002978       0.075506              9.453182       5.188993      -0.171664      -0.361010      13.554980      -3.046384       9.615572           0.000001
          302              O       1.047955       5.257433       5.092305      -0.580958      45.641304 0.66250902E+03  0.16833238E+05                                10.313466                            8.112542      -0.123840       2.002202                    0.994070      28.807428      78.657008       0.647108       0.372523      -1.124947       0.003963       0.010676       0.012089       0.016608      -0.002345       0.015134       0.055473       0.109706       0.003902      -0.090106       0.029803       0.060303             11.968028       7.188085      -1.077887      -2.568011       9.607751       3.497818      19.108249           0.000001
          303              O       0.651160       4.035981      12.173354      -0.549073      28.037129 0.46746726E+03  0.10851484E+05                                 7.235698                            6.662168       0.683738       2.281225                    0.996186      27.020252      69.791548       0.741066       0.356050      -1.141354       0.001652       0.001997      -0.023141       0.023286       0.007232      -0.010460       0.041296       0.101200       0.026975      -0.076331       0.027289       0.049041              7.529803       5.884849       0.117912       0.416364       5.573054       0.689694      11.131507           0.000000
          304              O       0.467737       2.069506      11.190465      -0.579684      32.063944 0.55266205E+03  0.13340770E+05                                 7.849886                            7.177697       0.675335       2.255077                    0.998664      27.941649      72.938631       0.725843       0.349576      -1.149758       0.018815       0.047449      -0.005796       0.051371      -0.017549       0.000282      -0.037065      -0.060601      -0.022899      -0.037754      -0.020805       0.058559              8.097918       5.386019      -0.283438       0.209883      10.682881      -1.865456       8.224855           0.000001
          305              O       6.334957       5.332753      13.462616      -0.575182      44.740793 0.63166308E+03  0.15865293E+05                                10.146107                            7.903175      -0.104262       2.010052                    0.994864      28.542602      77.580612       0.657650       0.370808      -1.125822      -0.002033       0.014793      -0.010474       0.018239       0.004159       0.014512      -0.053867       0.106584      -0.027158      -0.087270       0.025773       0.061497             11.788966       6.753809       0.951301      -2.292224       9.564559      -4.023174      19.048530           0.000002
          306              O       6.692902       7.373836      12.716715      -0.531244      31.789226 0.46152490E+03  0.10673617E+05                                 7.891228                            6.568347       0.457207       2.206485                    0.998230      26.761108      68.872772       0.755512       0.350549      -1.146419      -0.018356      -0.011960       0.015168       0.026647      -0.014040       0.017552       0.052582      -0.058371      -0.119362      -0.071840      -0.002006       0.073846              8.835794       4.793387      -0.242797      -0.372973      12.383971       3.717445       9.330024          -0.000002
          307              O       6.866127       2.431892       7.321457      -0.569367      30.658989 0.52402254E+03  0.12518969E+05                                 7.676502                            7.031388       0.468136       2.196113                    0.997781      27.727961      72.700299       0.724643       0.353805      -1.142948      -0.013020       0.041157       0.002327       0.043230       0.014887       0.000159       0.039985      -0.064117      -0.042141      -0.039288      -0.023234       0.062522              7.938581       5.530563       0.558015       0.252824       9.972555       2.399745       8.312626          -0.000001
          308              O       6.717119       4.384155       6.300943      -0.574509      28.166950 0.47857505E+03  0.11167962E+05                                 7.199522                            6.712167       0.870574       2.325640                    0.997367      27.525916      71.143710       0.743491       0.353026      -1.144485      -0.003399       0.008846       0.028354       0.029896      -0.015661      -0.016935      -0.055158       0.128449      -0.004624      -0.098730       0.029610       0.069120              7.376208       5.914822      -0.079418       0.143198       5.625879      -0.967220      10.587925          -0.000000
          309              O       6.024587      16.937974      16.334077      -0.581974      36.296454 0.54820416E+03  0.13229091E+05                                 8.665114                            7.172809       0.581224       2.231131                    0.998217      27.846878      73.088888       0.721192       0.351939      -1.145854      -0.005908      -0.000637      -0.038275       0.038733       0.011183       0.011284       0.065803      -0.053831       0.016642      -0.051682      -0.031837       0.083519              9.838311       5.371073       0.481528       0.506384      15.196810       3.645506       8.947051           0.000000
          310              O       5.525471      16.915947      14.161119      -0.581907      29.696885 0.49493797E+03  0.11630010E+05                                 7.412228                            6.787268       0.860250       2.303685                    0.999550      27.903440      72.019351       0.746803       0.349036      -1.149447      -0.000519      -0.015847       0.011150       0.019383      -0.014383      -0.001433      -0.057677       0.126779       0.038516      -0.100587       0.040855       0.059732              7.644562       5.358393      -1.046888       1.065522       9.115140      -2.275285       8.460154           0.000000
          311              O       6.292019       9.941090      14.303068      -0.559117      33.028986 0.49028347E+03  0.11513049E+05                                 8.121217                            6.766979       0.637768       2.258088                    0.998617      27.219232      70.622057       0.744714       0.350246      -1.146499      -0.006541      -0.000891       0.034734       0.035356      -0.009292       0.001082       0.064049      -0.047702      -0.023813      -0.057678      -0.019233       0.076911              9.218589       5.099210      -0.598574      -0.136149      14.452743       3.364744       8.103813          -0.000000
          312              O       6.056225      10.004685      16.479202      -0.591217      29.213500 0.49267298E+03  0.11587962E+05                                 7.376434                            6.805918       0.805722       2.285725                    0.998884      28.126824      73.133627       0.738604       0.352571      -1.144137       0.012314       0.021455      -0.012089       0.027534       0.013148       0.019427      -0.052144       0.133689       0.032350      -0.099940       0.031703       0.068237              7.620883       5.175570       0.206166       0.144536       9.311826      -2.242781       8.375254          -0.000002
          313              O       5.420138       1.648322      18.152531      -0.556989      35.322958 0.53849892E+03  0.12942138E+05                                 8.498543                            7.136648       0.467400       2.197566                    0.997992      27.619751      72.439610       0.718538       0.354679      -1.143180       0.041269       0.024376      -0.016642       0.050738      -0.024220       0.021006       0.049706      -0.067038      -0.101774      -0.072529      -0.002978       0.075506              9.453183       5.188993       0.171664      -0.361010      13.554983       3.046384       9.615573           0.000001
          314              O       5.890202       3.624567      17.308170      -0.580958      45.641307 0.66250906E+03  0.16833240E+05                                10.313466                            8.112542      -0.123841       2.002202                    0.994070      28.807429      78.657011       0.647108       0.372523      -1.124947       0.003963      -0.010676       0.012089       0.016608       0.002345       0.015134      -0.055473       0.109706       0.003902      -0.090106       0.029803       0.060303             11.968029       7.188085       1.077887      -2.568011       9.607751      -3.497818      19.108250           0.000000
          315              O       5.493407       4.846019      24.389219      -0.549073      28.037129 0.46746726E+03  0.10851484E+05                                 7.235698                            6.662168       0.683738       2.281225                    0.996186      27.020251      69.791547       0.741066       0.356050      -1.141354       0.001652      -0.001997      -0.023141       0.023286      -0.007232      -0.010460      -0.041296       0.101200       0.026975      -0.076331       0.027289       0.049041              7.529804       5.884849      -0.117912       0.416364       5.573055      -0.689694      11.131507           0.000000
          316              O       5.309984       6.812494      23.406330      -0.579684      32.063943 0.55266201E+03  0.13340769E+05                                 7.849885                            7.177697       0.675335       2.255077                    0.998664      27.941649      72.938629       0.725844       0.349576      -1.149758       0.018815      -0.047449      -0.005796       0.051371       0.017549       0.000282       0.037065      -0.060601      -0.022899      -0.037754      -0.020805       0.058559              8.097918       5.386019       0.283438       0.209883      10.682880       1.865455       8.224854           0.000000
          317              O       1.492710       3.549247       1.246751      -0.575182      44.740791 0.63166304E+03  0.15865291E+05                                10.146106                            7.903175      -0.104262       2.010052                    0.994864      28.542601      77.580609       0.657650       0.370808      -1.125822      -0.002033      -0.014793      -0.010474       0.018239      -0.004159       0.014512       0.053867       0.106584      -0.027158      -0.087270       0.025773       0.061496             11.788966       6.753809      -0.951301      -2.292224       9.564559       4.023174      19.048530           0.000002
          318              O       1.850655       1.508164       0.500850      -0.531244      31.789217 0.46152475E+03  0.10673613E+05                                 7.891227                            6.568346       0.457208       2.206485                    0.998230      26.761105      68.872760       0.755512       0.350549      -1.146419      -0.018356       0.011960       0.015168       0.026647       0.014040       0.017552      -0.052582      -0.058371      -0.119362      -0.071840      -0.002006       0.073846              8.835792       4.793387       0.242797      -0.372973      12.383968      -3.717443       9.330022          -0.000002
          319              O       1.516374       6.450108      19.537322      -0.569367      30.658990 0.52402257E+03  0.12518970E+05                                 7.676503                            7.031388       0.468136       2.196112                    0.997781      27.727961      72.700300       0.724643       0.353805      -1.142948      -0.013020      -0.041157       0.002327       0.043230      -0.014887       0.000159      -0.039985      -0.064117      -0.042141      -0.039288      -0.023234       0.062522              7.938582       5.530563      -0.558015       0.252824       9.972555      -2.399745       8.312626          -0.000001
          320              O       1.367366       4.497845      18.516808      -0.574509      28.166944 0.47857492E+03  0.11167958E+05                                 7.199521                            6.712166       0.870575       2.325640                    0.997367      27.525914      71.143700       0.743491       0.353026      -1.144485      -0.003399      -0.008846       0.028354       0.029896       0.015661      -0.016935       0.055158       0.128449      -0.004624      -0.098730       0.029610       0.069120              7.376207       5.914821       0.079418       0.143198       5.625878       0.967220      10.587922          -0.000000
          321              O       1.182340       9.708026       4.118212      -0.581974      36.296452 0.54820413E+03  0.13229090E+05                                 8.665113                            7.172809       0.581224       2.231131                    0.998217      27.846878      73.088886       0.721192       0.351939      -1.145854      -0.005908       0.000637      -0.038275       0.038733      -0.011183       0.011284      -0.065803      -0.053831       0.016642      -0.051682      -0.031837       0.083519              9.838310       5.371073      -0.481528       0.506384      15.196808      -3.645506       8.947050           0.000001
          322              O       0.683224       9.730053       1.945254      -0.581907      29.696880 0.49493786E+03  0.11630006E+05                                 7.412227                            6.787267       0.860250       2.303685                    0.999550      27.903439      72.019344       0.746803       0.349036      -1.149447      -0.000519       0.015847       0.011150       0.019383       0.014383      -0.001433       0.057677       0.126779       0.038516      -0.100587       0.040855       0.059732              7.644561       5.358392       1.046888       1.065522       9.115138       2.275285       8.460153           0.000000
          323              O       1.449772      16.704910       2.087203      -0.559117      33.028986 0.49028346E+03  0.11513049E+05                                 8.121217                            6.766979       0.637769       2.258088                    0.998617      27.219232      70.622057       0.744714       0.350246      -1.146499      -0.006541       0.000891       0.034734       0.035356       0.009292       0.001082      -0.064049      -0.047702      -0.023813      -0.057678      -0.019233       0.076910              9.218589       5.099210       0.598574      -0.136149      14.452743      -3.364744       8.103813          -0.000001
          324              O       1.213978      16.641315       4.263337      -0.591217      29.213499 0.49267297E+03  0.11587962E+05                                 7.376434                            6.805919       0.805722       2.285725                    0.998884      28.126823      73.133625       0.738604       0.352571      -1.144137       0.012314      -0.021455      -0.012089       0.027534      -0.013148       0.019427       0.052145       0.133689       0.032349      -0.099940       0.031703       0.068237              7.620884       5.175570      -0.206166       0.144536       9.311826       2.242781       8.375254          -0.000001

******************************************************
Auxiliary information for the entire system
The total spin magnetic moment of the unit cell is   0.000058
The total net atomic charge of the unit cell is   0.000012
Accuracy of reproducing the electrostatic potential in the unit cell:
  The inner radius (bohr) =    5.0000
  The outer radius (bohr) =   12.0000
  Valid grid points have density less than (e/(bohr^3)) =    0.0001
  The number of valid grid points were=        33150
  The rms potential error without charges in kcal/mol is=      7.33874
  The rms potential error with partial charges in kcal/mol is=      1.85979
  The RRMSE value at monopole order=      0.25342
  The rms potential error with partial charges and cloud penetration in kcal/mol is=      1.84733
  The RRMSE value at monopole order with cloud penetration is=      0.25172
  The rms potential error with partial charges and atomic dipoles in kcal/mol is=      0.44622
  The RRMSE value at dipole order=      0.06080
  The rms potential error with partial charges, atomic dipoles and cloud penetration in kcal/mol is=      0.43736
  The RRMSE value at dipole order with cloud penetration=      0.05960

******************************************************
The electron densities and ab initio electrostatic potential were computed in VASP using the PBE functional and
projector augmented wave method. See the main text of the journal article for a description of computational details.
The atomic charges, dipoles, and quadrupoles were computed with the DDEC6 method as described in
(a) T. A. Manz and N. Gabaldon Limas, RSC Adv. 6 (2016) 47771-47801 DOI: 10.1039/c6ra04656h
(b) N. Gabaldon Limas and T. A. Manz, RSC Adv. 8 (2018) 2678-2707 DOI: 10.1039/c7ra11829e.
For each atom in the material, the electron cloud parameters were fit to the spherically averaged atom-in-material
electron density using radial positions for which this density was between 10^-4 and 10^-2 electrons per cubic bohr.
The polarizabilities, dispersion coefficients, and quantum Drude oscillator (QDO) parameters were fit using the MCLF method.
The magnetic structure of the system was optimized in VASP from the default ferromagnetic initial guess using spin polarization.
The atomic spin moments (ASMs) were computed on this optimized magnetic structure using the DDEC6 partition as inputs
to the method of T. A. Manz and D. S. Sholl, J. Chem. Theory Comput. 7 (2011) 4146-4164 DOI: 10.1021/ct200539n.
The RMSE and RRMSE were computed using a uniform grid with Ewald summation.
