# Supplementary material for: A collection of forcefield precursors for metal–organic frameworks
Source: RSC Adv. 2019 Nov 13;9(63):36492–507. doi: 10.1039/c9ra07327b (PMC9075174; doi:10.1039/c9ra07327b)
Supplement: RA-009-C9RA07327B-s4690 [file RA-009-C9RA07327B-s4690.xyz]

  144
jmolscript: load "" {1 1 1} spacegroup "x,y,z" unitcell [{      6.908200     0.000000     0.000000 }, {      0.000000    18.426000     0.000000 }, {      0.000000    -6.955300    17.232286 }]
Tb     5.367257     7.212705    10.731751     2.031359
Tb     5.167817    10.787997     1.790607     2.050024
Tb     1.913157     9.993345    15.116678     2.031360
Tb     1.713717    13.373353     6.825536     2.050024
Tb     1.540943     4.257995     6.500535     2.031360
Tb     1.740383     0.682703    15.441679     2.050024
Tb     4.995043     1.477355     2.115608     2.031359
Tb     5.194483    -1.902653    10.406750     2.050024
H      3.536998     5.299872    15.474593     0.150559
H      5.054730     2.369658    13.129279     0.148764
H      4.097253    10.539124     7.091086     0.134446
H      5.522415     7.031297     5.688378     0.134061
H      0.082898    11.906178    10.373836     0.150559
H      1.600630    -3.589608    12.719150     0.148764
H      0.643153    13.622226     1.525057     0.134446
H      2.068315    17.130053     2.927765     0.134061
H      3.371202     6.170828     1.757693     0.150559
H      1.853470     9.101042     4.103007     0.148763
H      2.810947     0.931576    10.141200     0.134446
H      1.385785     4.439403    11.543908     0.134061
H      6.825302    -0.435478     6.858450     0.150559
H      5.307570    15.060308     4.513136     0.148764
H      6.265047    -2.151526    15.707229     0.134446
H      4.839885    -5.659353    14.304521     0.134061
C      4.061331     5.874307    13.590759     0.157459
C      3.910041     5.008115    14.674498    -0.134285
C      4.340422     3.683496    14.516478     0.035019
C      4.823305     3.258431    13.270583    -0.141912
C      4.949725     4.194474    12.250260     0.143079
C      3.693124     7.353568    13.617642     0.618413
C      4.332823     2.723949    15.697751     0.688485
C      5.487183     3.902730    10.861682     0.566227
C      4.468224    10.488262     5.080595     0.116923
C      4.401214    10.002094     6.395591    -0.129718
C      4.805344     8.687851     6.625469     0.068730
C      5.270957     7.917450     5.557240    -0.133336
C      5.353855     8.497155     4.285325     0.131650
C      4.011592    11.882596     4.673741     0.650619
C      4.801890     8.117687     8.034898     0.580297
C      5.901675     7.810937     3.043222     0.554609
C      0.607231    11.331743    12.257670     0.157459
C      0.455941    12.197935    11.173931    -0.134285
C      0.886322    13.522554    11.331951     0.035019
C      1.369205    -4.478381    12.577846    -0.141912
C      1.495625    -5.414424    13.598169     0.143079
C      0.239024     9.852482    12.230787     0.618413
C      0.878723    -3.943899    10.150678     0.688485
C      2.033083    -5.122680    14.986747     0.566227
C      1.014124    13.673088     3.535548     0.116923
C      0.947114    14.159256     2.220552    -0.129717
C      1.351244    15.473499     1.990674     0.068730
C      1.816857    16.243900     3.058903    -0.133336
C      1.899755    15.664195     4.330818     0.131650
C      0.557492    12.278754     3.942402     0.650619
C      1.347790    16.043663     0.581245     0.580297
C      2.447575    -2.075587     5.572921     0.554609
C      2.846869     5.596393     3.641527     0.157459
C      2.998159     6.462585     2.557788    -0.134285
C      2.567778     7.787204     2.715808     0.035019
C      2.084895     8.212269     3.961703    -0.141912
C      1.958475     7.276226     4.982026     0.143079
C      3.215076     4.117132     3.614644     0.618413
C      2.575377     8.746751     1.534535     0.688485
C      1.421017     7.567970     6.370604     0.566226
C      2.439976     0.982438    12.151691     0.116923
C      2.506986     1.468606    10.836695    -0.129717
C      2.102856     2.782849    10.606817     0.068730
C      1.637243     3.553250    11.675046    -0.133336
C      1.554345     2.973545    12.946961     0.131650
C      2.896608    -0.411896    12.558545     0.650619
C      2.106310     3.353013     9.197388     0.580297
C      1.006525     3.659763    14.189064     0.554608
C      6.300969     0.138957     4.974616     0.157460
C      6.452259    -0.727235     6.058355    -0.134285
C      6.021878    -2.051854     5.900335     0.035019
C      5.538995    15.949081     4.654440    -0.141912
C      5.412575    16.885124     3.634117     0.143079
C      6.669176     1.618218     5.001499     0.618413
C      6.029477    15.414599     7.081608     0.688485
C      4.875117    16.593380     2.245539     0.566226
C      5.894076    -2.202388    13.696738     0.116923
C      5.961086    -2.688556    15.011734    -0.129717
C      5.556956    -4.002799    15.241612     0.068730
C      5.091343    -4.773200    14.173383    -0.133336
C      5.008445    -4.193495    12.901468     0.131650
C      6.350708    -0.808054    13.289884     0.650619
C      5.560410    -4.572963    16.651041     0.580297
C      4.460625    13.546287    11.659365     0.554608
N      4.613296     5.490315    12.429820    -0.443931
N      4.938672     9.750369     4.061477    -0.397634
N      1.159196    11.715735    13.418609    -0.443931
N      1.484572    14.410981     4.554666    -0.397634
N      2.294904     5.980385     4.802466    -0.443931
N      1.969528     1.720331    13.170809    -0.397634
N      5.749004    -0.245035     3.813677    -0.443931
N      5.423628    -2.940281    12.677620    -0.397634
O      2.944275     7.790059    14.505621    -0.586640
O      4.206403     8.041564    12.661767    -0.685840
O      4.726590     3.178779    16.793207    -0.678984
O      3.970143     1.533432    15.467700    -0.661502
O      5.650217     2.734749    10.505491    -0.522509
O      5.743477     4.939502    10.143268    -0.701149
O      3.537689    12.619648     5.575334    -0.669644
O      4.153210    12.190740     3.456969    -0.622285
O      4.942817     6.874027     8.199466    -0.619646
O      4.725900     8.904976     9.022480    -0.624860
O      6.314095     6.642174     3.113529    -0.519230
O      5.897530     8.525960     1.979300    -0.687618
O      6.398375     9.415991    11.342808    -0.586640
O      0.752303     9.164486    13.186662    -0.685841
O      1.272490    14.027271     9.055222    -0.678984
O      0.516043    -2.753382    10.380729    -0.661502
O      2.196117    -3.954699    15.342938    -0.522510
O      2.289377    -6.159452    15.705161    -0.701150
O      0.083589    11.541702     3.040809    -0.669644
O      0.699110    11.970610     5.159174    -0.622285
O      1.488717    17.287323     0.416677    -0.619646
O      1.271800     8.301074    16.825949    -0.624860
O      2.859995    -0.906824     5.502614    -0.519230
O      2.443430    15.635390     6.636843    -0.687618
O      3.963925     3.680641     2.726665    -0.586640
O      2.701797     3.429136     4.570519    -0.685840
O      2.181610     8.291921     0.439079    -0.678984
O      2.938057     9.937268     1.764586    -0.661502
O      1.257983     8.735951     6.726795    -0.522509
O      1.164723     6.531198     7.089018    -0.701150
O      3.370511    -1.148948    11.656952    -0.669644
O      2.754990    -0.720040    13.775317    -0.622285
O      1.965383     4.596673     9.032820    -0.619646
O      2.182300     2.565724     8.209806    -0.624860
O      0.594105     4.828526    14.118757    -0.519230
O      1.010670     2.944740    15.252986    -0.687618
O      0.509825     2.054709     5.889478    -0.586640
O      6.155897     2.306214     4.045624    -0.685840
O      5.635710    -2.556571     8.177064    -0.678984
O      6.392157    14.224082     6.851557    -0.661502
O      4.712083    15.425399     1.889348    -0.522510
O      4.618823    17.630152     1.527125    -0.701149
O      6.824611    -0.071002    14.191477    -0.669644
O      6.209090    -0.499910    12.073112    -0.622285
O      5.419483    -5.816623    16.815609    -0.619646
O      5.636400     3.169626     0.406337    -0.624860
O      4.048205    12.377524    11.729672    -0.519230
O      4.464770    -4.164690    10.595443    -0.687618

The following XYZ coordinates are in angstroms. Other properties are in atomic units.
The sperically averaged electron density of each atom fit to a function of the form exp(a - br)
eigen_1, eigen_2 and eigen_3 are the three eigenvalues of traceless quadrupole moment tensor
  atom number  atomic symbol              X              Y              Z     net charge C6 coefficient C8 coefficient C10 coefficient fluctuating dipole atomic polarizability isotropic forcefield polarizability              a              b squared Pearson coefficient          <r^3>          <r^4>         wp_QDO          m_QDO          q_QDO       dipole_x       dipole_y       dipole_z         dipole            Qxy            Qxz            Qyz     Q(x^2-y^2)  Q(3z^2 - R^2)        eigen_1        eigen_2        eigen_3 static polarizability      alpha(xx)      alpha(xy)      alpha(xz)      alpha(yy)      alpha(yz)      alpha(zz) atomic spin moment
            1             Tb       5.367257       7.212705      10.731751       2.031359     105.110036 0.24934518E+04  0.80795671E+05                                14.699176                           13.498764       2.383398       2.472652                    0.999852      74.772174     172.862956       0.689764       0.274043      -1.326651       0.033140       0.028601      -0.037457       0.057613      -0.055330       0.048566       0.065421       0.676073      -0.525932      -0.295514      -0.137764       0.433278             15.637408      10.631725       1.861242      -0.753069      17.912078      -2.856265      18.368422           0.000003
            2             Tb       5.167817      10.787997       1.790607       2.050024     106.266842 0.23096679E+04  0.73398456E+05                                14.702174                           12.871842       2.295802       2.458378                    0.999788      73.832956     168.865242       0.716482       0.269007      -1.333237       0.015281       0.027147      -0.072921       0.079297      -0.064241      -0.044982      -0.007499       0.113022      -0.486657      -0.170359      -0.000668       0.171027             16.480084      14.903761       3.348665       3.216910      13.810581       3.316083      20.725909          -0.000013
            3             Tb       1.913157       9.993345      15.116678       2.031360     105.109978 0.24934501E+04  0.80795599E+05                                14.699170                           13.498758       2.383398       2.472652                    0.999852      74.772168     172.862921       0.689764       0.274043      -1.326651       0.033140      -0.028601       0.037456       0.057613       0.055329      -0.048566       0.065421       0.676073      -0.525932      -0.295514      -0.137764       0.433278             15.637401      10.631720      -1.861241       0.753068      17.912070      -2.856264      18.368414           0.000003
            4             Tb       1.713717      13.373353       6.825536       2.050024     106.266879 0.23096689E+04  0.73398495E+05                                14.702178                           12.871846       2.295802       2.458378                    0.999788      73.832959     168.865261       0.716482       0.269007      -1.333237       0.015281      -0.027147       0.072921       0.079297       0.064241       0.044982      -0.007500       0.113021      -0.486657      -0.170359      -0.000668       0.171027             16.480089      14.903765      -3.348666      -3.216911      13.810584       3.316084      20.725917          -0.000013
            5             Tb       1.540943       4.257995       6.500535       2.031360     105.109979 0.24934501E+04  0.80795599E+05                                14.699170                           13.498759       2.383398       2.472652                    0.999852      74.772167     172.862919       0.689764       0.274043      -1.326651      -0.033140      -0.028601       0.037456       0.057613      -0.055329       0.048566       0.065421       0.676073      -0.525932      -0.295514      -0.137764       0.433278             15.637402      10.631721       1.861242      -0.753068      17.912070      -2.856264      18.368414           0.000003
            6             Tb       1.740383       0.682703      15.441679       2.050024     106.266839 0.23096678E+04  0.73398451E+05                                14.702174                           12.871842       2.295801       2.458378                    0.999788      73.832955     168.865238       0.716482       0.269007      -1.333237      -0.015281      -0.027147       0.072921       0.079297      -0.064241      -0.044982      -0.007500       0.113022      -0.486657      -0.170359      -0.000668       0.171026             16.480083      14.903761       3.348665       3.216910      13.810580       3.316083      20.725909          -0.000013
            7             Tb       4.995043       1.477355       2.115608       2.031359     105.110040 0.24934519E+04  0.80795675E+05                                14.699176                           13.498765       2.383398       2.472652                    0.999852      74.772174     172.862956       0.689764       0.274043      -1.326651      -0.033140       0.028601      -0.037457       0.057613       0.055330      -0.048566       0.065421       0.676073      -0.525932      -0.295514      -0.137764       0.433278             15.637409      10.631725      -1.861242       0.753069      17.912079      -2.856266      18.368423           0.000003
            8             Tb       5.194483      -1.902653      10.406750       2.050024     106.266846 0.23096681E+04  0.73398463E+05                                14.702174                           12.871842       2.295802       2.458378                    0.999788      73.832961     168.865255       0.716482       0.269007      -1.333237      -0.015281       0.027147      -0.072921       0.079297       0.064241       0.044982      -0.007499       0.113022      -0.486657      -0.170359      -0.000668       0.171027             16.480084      14.903761      -3.348665      -3.216910      13.810581       3.316083      20.725909          -0.000014
            9              H       3.536998       5.299872      15.474593       0.150559       0.986501 0.73140474E+01  0.70790713E+02                                 1.698062                            1.634008      -1.055795       2.411571                    0.997243       3.360970       9.596263       0.462281       1.368932      -0.691391      -0.022074       0.012848       0.032235       0.041127      -0.000578      -0.014558       0.004895      -0.002812       0.017685      -0.015091      -0.002121       0.017212              1.708667       1.512930      -0.117134      -0.276234       1.568381       0.195758       2.044690          -0.000001
           10              H       5.054730       2.369658      13.129279       0.148764       0.796335 0.57821627E+01  0.53454452E+02                                 1.535290                            1.500497      -1.161303       2.359458                    0.995508       3.499809      10.185568       0.453734       1.460197      -0.671621       0.010876      -0.038782      -0.004149       0.040491      -0.005247      -0.000476      -0.000495      -0.020043      -0.023297      -0.008205      -0.006996       0.015201              1.547010       1.403686      -0.154325      -0.041344       1.909067       0.068336       1.328278          -0.000000
           11              H       4.097253      10.539124       7.091086       0.134446       1.130558 0.86750102E+01  0.87599198E+02                                 1.845429                            1.766762      -1.328727       2.263154                    0.994501       3.650683      10.637440       0.449530       1.349328      -0.694075      -0.006234       0.015670       0.033567       0.037566       0.002699      -0.006021       0.008536      -0.002777       0.023383      -0.011976      -0.001517       0.013493              1.856326       1.578568      -0.215994      -0.182295       1.931588       0.330121       2.058822          -0.000004
           12              H       5.522415       7.031297       5.688378       0.134061       1.118931 0.89154504E+01  0.91166148E+02                                 1.869219                            1.818652      -1.422320       2.219712                    0.992507       3.817198      11.404529       0.430555       1.391192      -0.684852       0.008618      -0.033423       0.008470       0.035540       0.000790       0.002824      -0.002041      -0.017840      -0.018787      -0.009057      -0.003232       0.012289              1.871507       1.711800      -0.249398       0.033045       2.238358      -0.145401       1.664365           0.000002
           13              H       0.082898      11.906178      10.373836       0.150559       0.986501 0.73140474E+01  0.70790713E+02                                 1.698062                            1.634008      -1.055796       2.411571                    0.997243       3.360970       9.596263       0.462281       1.368932      -0.691391      -0.022074      -0.012848      -0.032235       0.041127       0.000578       0.014558       0.004895      -0.002812       0.017685      -0.015091      -0.002121       0.017212              1.708667       1.512930       0.117134       0.276234       1.568381       0.195758       2.044690          -0.000001
           14              H       1.600630      -3.589608      12.719150       0.148764       0.796336 0.57821643E+01  0.53454468E+02                                 1.535290                            1.500497      -1.161302       2.359458                    0.995508       3.499809      10.185566       0.453734       1.460196      -0.671621       0.010876       0.038782       0.004149       0.040491       0.005247       0.000476      -0.000495      -0.020043      -0.023297      -0.008205      -0.006996       0.015201              1.547010       1.403686       0.154325       0.041344       1.909067       0.068336       1.328277          -0.000000
           15              H       0.643153      13.622226       1.525057       0.134446       1.130559 0.86750204E+01  0.87599331E+02                                 1.845430                            1.766763      -1.328729       2.263153                    0.994501       3.650685      10.637449       0.449530       1.349328      -0.694075      -0.006234      -0.015670      -0.033567       0.037566      -0.002699       0.006021       0.008536      -0.002777       0.023383      -0.011976      -0.001517       0.013493              1.856327       1.578569       0.215994       0.182295       1.931589       0.330122       2.058823          -0.000003
           16              H       2.068315      17.130053       2.927765       0.134061       1.118932 0.89154549E+01  0.91166204E+02                                 1.869219                            1.818652      -1.422320       2.219711                    0.992507       3.817199      11.404532       0.430555       1.391192      -0.684852       0.008618       0.033423      -0.008470       0.035540      -0.000790      -0.002824      -0.002041      -0.017840      -0.018787      -0.009057      -0.003232       0.012289              1.871508       1.711800       0.249398      -0.033045       2.238358      -0.145401       1.664365           0.000002
           17              H       3.371202       6.170828       1.757693       0.150559       0.986502 0.73140545E+01  0.70790795E+02                                 1.698062                            1.634009      -1.055795       2.411571                    0.997243       3.360972       9.596268       0.462281       1.368932      -0.691391       0.022074      -0.012848      -0.032234       0.041127      -0.000578      -0.014558       0.004895      -0.002812       0.017685      -0.015091      -0.002121       0.017212              1.708667       1.512931      -0.117134      -0.276234       1.568381       0.195758       2.044690          -0.000001
           18              H       1.853470       9.101042       4.103007       0.148763       0.796335 0.57821627E+01  0.53454452E+02                                 1.535291                            1.500498      -1.161302       2.359458                    0.995508       3.499809      10.185568       0.453734       1.460197      -0.671621      -0.010876       0.038782       0.004149       0.040491      -0.005247      -0.000476      -0.000495      -0.020043      -0.023297      -0.008205      -0.006996       0.015201              1.547011       1.403687      -0.154325      -0.041344       1.909068       0.068336       1.328278          -0.000000
           19              H       2.810947       0.931576      10.141200       0.134446       1.130558 0.86750165E+01  0.87599281E+02                                 1.845430                            1.766763      -1.328728       2.263153                    0.994501       3.650684      10.637445       0.449530       1.349328      -0.694075       0.006234      -0.015670      -0.033567       0.037566       0.002699      -0.006021       0.008536      -0.002777       0.023383      -0.011976      -0.001517       0.013493              1.856327       1.578569      -0.215994      -0.182295       1.931589       0.330121       2.058823          -0.000004
           20              H       1.385785       4.439403      11.543908       0.134061       1.118931 0.89154492E+01  0.91166138E+02                                 1.869219                            1.818652      -1.422320       2.219711                    0.992507       3.817198      11.404531       0.430555       1.391193      -0.684852      -0.008618       0.033423      -0.008470       0.035540       0.000790       0.002824      -0.002041      -0.017840      -0.018787      -0.009057      -0.003232       0.012289              1.871508       1.711800      -0.249398       0.033045       2.238358      -0.145401       1.664365           0.000002
           21              H       6.825302      -0.435478       6.858450       0.150559       0.986502 0.73140555E+01  0.70790808E+02                                 1.698063                            1.634009      -1.055796       2.411570                    0.997243       3.360972       9.596269       0.462281       1.368932      -0.691391       0.022074       0.012848       0.032235       0.041127       0.000578       0.014557       0.004895      -0.002812       0.017685      -0.015091      -0.002121       0.017212              1.708668       1.512931       0.117135       0.276234       1.568382       0.195758       2.044691          -0.000001
           22              H       5.307570      15.060308       4.513136       0.148764       0.796336 0.57821643E+01  0.53454468E+02                                 1.535290                            1.500497      -1.161302       2.359458                    0.995508       3.499809      10.185566       0.453734       1.460196      -0.671621      -0.010875      -0.038782      -0.004149       0.040491       0.005247       0.000476      -0.000495      -0.020043      -0.023297      -0.008205      -0.006996       0.015201              1.547010       1.403686       0.154325       0.041344       1.909067       0.068336       1.328277          -0.000000
           23              H       6.265047      -2.151526      15.707229       0.134446       1.130559 0.86750239E+01  0.87599378E+02                                 1.845431                            1.766764      -1.328728       2.263153                    0.994501       3.650686      10.637454       0.449529       1.349328      -0.694075       0.006234       0.015670       0.033567       0.037565      -0.002699       0.006021       0.008536      -0.002777       0.023382      -0.011976      -0.001517       0.013493              1.856328       1.578570       0.215994       0.182295       1.931590       0.330122       2.058824          -0.000003
           24              H       4.839885      -5.659353      14.304521       0.134061       1.118931 0.89154489E+01  0.91166130E+02                                 1.869219                            1.818652      -1.422320       2.219712                    0.992507       3.817198      11.404529       0.430555       1.391192      -0.684852      -0.008618      -0.033423       0.008470       0.035540      -0.000790      -0.002824      -0.002041      -0.017840      -0.018787      -0.009057      -0.003232       0.012289              1.871507       1.711799       0.249398      -0.033045       2.238357      -0.145401       1.664364           0.000002
           25              C       4.061331       5.874307      13.590759       0.157459      32.141637 0.39050116E+03  0.89547964E+04                                 9.064654                            6.784783      -0.183856       1.971597                    0.998947      25.959574      74.170799       0.604215       0.442060      -1.046406       0.029784      -0.066705      -0.033804       0.080495       0.016895       0.025713       0.027363       0.108826      -0.051974      -0.062383      -0.013109       0.075492             10.531145       6.218364      -2.357407      -1.920760      15.966727      -0.737847       9.408344           0.000002
           26              C       3.910041       5.008115      14.674498      -0.134285      30.517822 0.45356872E+03  0.10846058E+05                                 8.687883                            7.285027      -0.191831       1.928644                    0.997657      29.680401      87.869993       0.583750       0.438784      -1.043681       0.000924      -0.008861      -0.008171       0.012089       0.018086      -0.001503       0.025949       0.089944      -0.056038      -0.056657      -0.001326       0.057983              9.279401       5.941838      -1.205891      -1.402613      12.132880      -1.847348       9.763485          -0.000005
           27              C       4.340422       3.683496      14.516478       0.035019      33.356242 0.46413281E+03  0.11091769E+05                                 9.265909                            7.356009      -0.262160       1.936886                    0.997769      27.372883      79.342867       0.586238       0.437193      -1.051313       0.015703       0.035342      -0.040103       0.055713       0.015204       0.015013       0.028778       0.052374      -0.094265      -0.051721      -0.000684       0.052405             10.531602       6.304954      -1.004227      -1.580029      11.370609      -2.906884      13.919244          -0.000001
           28              C       4.823305       3.258431      13.270583      -0.141912      30.427497 0.48090076E+03  0.11691094E+05                                 8.767470                            7.563564      -0.385957       1.865131                    0.996741      30.260912      90.888633       0.564778       0.446096      -1.037422       0.005837       0.009025       0.017992       0.020958       0.008211       0.036626       0.012669       0.049005      -0.143484      -0.061649      -0.001346       0.062995              9.453047       6.781537      -0.327995      -2.218459       9.610995      -1.490051      11.966609          -0.000002
           29              C       4.949725       4.194474      12.250260       0.143079      31.242641 0.42219013E+03  0.99250385E+04                                 8.998558                            7.150847      -0.473188       1.861915                    0.998604      27.356722      80.532419       0.573646       0.454191      -1.033812      -0.027671       0.048676       0.064496       0.085410       0.001097       0.036307       0.016016       0.056251      -0.101243      -0.053029      -0.006834       0.059862             10.040318       6.763513      -0.981611      -3.106320      10.290529      -0.628295      13.066910           0.000002
           30              C       3.693124       7.353568      13.617642       0.618413      24.027262 0.25246632E+03  0.52496108E+04                                 7.713814                            5.673982      -0.201086       1.994518                    0.998925      22.340254      63.036871       0.615997       0.478194      -1.014669      -0.024854       0.084626       0.000197       0.088201       0.048157       0.091114      -0.002319       0.156389      -0.011164      -0.102213      -0.043315       0.145528              8.900817       7.034828      -2.132829      -2.950750      12.041066       0.526776       7.626556           0.000002
           31              C       4.332823       2.723949      15.697751       0.688485      21.393793 0.23505959E+03  0.48531531E+04                                 7.444940                            5.686976      -0.493573       1.923325                    0.996380      22.117142      64.413909       0.574969       0.515960      -0.984901       0.032209      -0.060347       0.071012       0.098600      -0.071331      -0.052139       0.011652       0.112602      -0.134495      -0.076880      -0.052039       0.128919              8.533323       5.349249       1.585050       1.368677       8.180508      -0.740055      12.070212          -0.000000
           32              C       5.487183       3.902730      10.861682       0.566227      21.915127 0.27088843E+03  0.57603440E+04                                 7.331475                            5.946414      -0.335431       1.941421                    0.998486      23.536200      68.222715       0.588433       0.489498      -1.003922       0.032228       0.012262      -0.097239       0.103171      -0.005457       0.053826      -0.016851       0.171295      -0.033753      -0.084268      -0.030774       0.115042              7.939255       5.624494      -0.220341      -2.101666       9.097417      -0.178634       9.095853           0.000002
           33              C       4.468224      10.488262       5.080595       0.116923      32.658285 0.41764837E+03  0.97568144E+04                                 9.188987                            7.034983      -0.232168       1.949110                    0.998469      26.832660      77.827957       0.590014       0.444372      -1.043199       0.043886      -0.075329      -0.011262       0.087905       0.026528       0.015579       0.025405       0.077194      -0.102115      -0.054149      -0.014775       0.068925             10.656173       6.590823      -3.405043      -0.583338      15.122810      -1.430470      10.254887          -0.000004
           34              C       4.401214      10.002094       6.395591      -0.129718      31.468529 0.45605289E+03  0.10932150E+05                                 8.863957                            7.294731      -0.213048       1.914782                    0.998427      30.014626      89.282228       0.583957       0.437557      -1.043285       0.024044      -0.014361       0.006084       0.028660       0.042123       0.007646       0.023867       0.088628      -0.017982      -0.064725      -0.003009       0.067734              9.573145       5.782464      -2.082378      -0.156723      11.797802      -2.314523      11.139170          -0.000009
           35              C       4.805344       8.687851       6.625469       0.068730      33.228094 0.42763982E+03  0.99969010E+04                                 9.227868                            7.055195      -0.136583       1.992050                    0.997969      26.300771      75.015007       0.600271       0.436487      -1.053387       0.011938       0.017469      -0.028207       0.035261       0.016148       0.001847       0.018367       0.024327      -0.110863      -0.043909       0.003852       0.040057             10.705507       5.968534      -1.868087      -0.447080      10.685542      -2.835727      15.462446          -0.000001
           36              C       5.270957       7.917450       5.557240      -0.133336      30.049432 0.46733040E+03  0.11297799E+05                                 8.670518                            7.432452      -0.382025       1.862722                    0.997292      30.395502      91.503258       0.571564       0.443273      -1.037449       0.006259       0.015875       0.015026       0.022737       0.036801       0.029422      -0.007259       0.049407      -0.135655      -0.059947      -0.011513       0.071460              9.205793       6.367748      -1.425858      -1.174811       8.640437      -0.777976      12.609194          -0.000001
           37              C       5.353855       8.497155       4.285325       0.131650      30.275051 0.41594323E+03  0.97410495E+04                                 8.825505                            7.113700      -0.371940       1.899054                    0.998549      27.213539      79.938261       0.573253       0.456235      -1.032733      -0.014358       0.063851       0.045456       0.079683       0.034269       0.024724       0.006004       0.046261      -0.144225      -0.054230      -0.016295       0.070525              9.813726       6.768963      -2.244543      -2.025141      10.170166       0.441818      12.502049           0.000002
           38              C       4.011592      11.882596       4.673741       0.650619      20.987820 0.24202510E+03  0.50080909E+04                                 7.241283                            5.679082      -0.254192       1.995540                    0.998287      22.087942      63.341270       0.592335       0.499721      -0.997860      -0.021631       0.111357      -0.022290       0.115607       0.065884       0.052107       0.011749       0.104511      -0.173818      -0.078369      -0.049336       0.127705              8.211598       6.073503      -2.925674      -1.164170      11.135316       0.348092       7.425976          -0.000004
           39              C       4.801890       8.117687       8.034898       0.580297      23.304272 0.26663847E+03  0.56263641E+04                                 7.623783                            5.853550      -0.040918       2.039510                    0.999529      22.965332      65.500539       0.602357       0.481889      -1.011666      -0.013296      -0.006763       0.030969       0.034374       0.009673      -0.011204       0.029746       0.148187      -0.291844      -0.108826      -0.014935       0.123761              8.714534       4.393442      -0.299392       0.276703       8.537728      -1.835411      13.212433           0.000002
           40              C       5.901675       7.810937       3.043222       0.554609      21.533278 0.27722268E+03  0.59181448E+04                                 7.175815                            5.967798      -0.310650       1.942430                    0.998629      23.709217      68.440177       0.595550       0.481760      -1.009813       0.033457      -0.016357      -0.097625       0.104487       0.055742       0.030669       0.022754       0.119114      -0.056601      -0.074219      -0.028069       0.102288              7.673800       6.037380      -2.004091      -1.208400       8.542648       0.244752       8.441372           0.000000
           41              C       0.607231      11.331743      12.257670       0.157459      32.141632 0.39050109E+03  0.89547943E+04                                 9.064652                            6.784782      -0.183856       1.971597                    0.998947      25.959571      74.170787       0.604216       0.442060      -1.046406       0.029784       0.066705       0.033804       0.080495      -0.016896      -0.025713       0.027363       0.108826      -0.051974      -0.062383      -0.013109       0.075492             10.531144       6.218363       2.357407       1.920760      15.966725      -0.737847       9.408343           0.000001
           42              C       0.455941      12.197935      11.173931      -0.134285      30.517820 0.45356870E+03  0.10846057E+05                                 8.687882                            7.285027      -0.191831       1.928644                    0.997657      29.680400      87.869989       0.583750       0.438784      -1.043681       0.000924       0.008861       0.008171       0.012089      -0.018086       0.001503       0.025949       0.089944      -0.056038      -0.056657      -0.001326       0.057983              9.279401       5.941838       1.205890       1.402613      12.132880      -1.847348       9.763484          -0.000005
           43              C       0.886322      13.522554      11.331951       0.035019      33.356241 0.46413281E+03  0.11091769E+05                                 9.265909                            7.356009      -0.262161       1.936886                    0.997769      27.372883      79.342869       0.586238       0.437193      -1.051313       0.015703      -0.035342       0.040103       0.055713      -0.015204      -0.015012       0.028778       0.052374      -0.094265      -0.051721      -0.000684       0.052405             10.531602       6.304954       1.004227       1.580029      11.370609      -2.906884      13.919244          -0.000001
           44              C       1.369205      -4.478381      12.577846      -0.141912      30.427497 0.48090076E+03  0.11691094E+05                                 8.767470                            7.563564      -0.385957       1.865131                    0.996741      30.260912      90.888632       0.564778       0.446096      -1.037422       0.005837      -0.009025      -0.017992       0.020958      -0.008211      -0.036626       0.012669       0.049005      -0.143484      -0.061649      -0.001345       0.062995              9.453047       6.781537       0.327995       2.218460       9.610995      -1.490051      11.966609          -0.000002
           45              C       1.495625      -5.414424      13.598169       0.143079      31.242638 0.42219008E+03  0.99250370E+04                                 8.998557                            7.150847      -0.473188       1.861915                    0.998604      27.356720      80.532412       0.573646       0.454191      -1.033812      -0.027672      -0.048676      -0.064496       0.085410      -0.001097      -0.036307       0.016016       0.056251      -0.101243      -0.053029      -0.006834       0.059862             10.040317       6.763513       0.981611       3.106320      10.290528      -0.628295      13.066910           0.000003
           46              C       0.239024       9.852482      12.230787       0.618413      24.027257 0.25246626E+03  0.52496092E+04                                 7.713814                            5.673982      -0.201086       1.994518                    0.998925      22.340251      63.036862       0.615997       0.478194      -1.014669      -0.024854      -0.084626      -0.000197       0.088201      -0.048157      -0.091115      -0.002319       0.156389      -0.011164      -0.102213      -0.043315       0.145528              8.900816       7.034827       2.132829       2.950750      12.041065       0.526776       7.626556           0.000002
           47              C       0.878723      -3.943899      10.150678       0.688485      21.393793 0.23505959E+03  0.48531531E+04                                 7.444940                            5.686976      -0.493574       1.923325                    0.996380      22.117142      64.413910       0.574969       0.515960      -0.984901       0.032209       0.060347      -0.071012       0.098600       0.071330       0.052138       0.011652       0.112602      -0.134495      -0.076880      -0.052039       0.128919              8.533323       5.349249      -1.585050      -1.368677       8.180508      -0.740055      12.070212          -0.000000
           48              C       2.033083      -5.122680      14.986747       0.566227      21.915125 0.27088840E+03  0.57603432E+04                                 7.331475                            5.946413      -0.335431       1.941421                    0.998486      23.536200      68.222717       0.588433       0.489498      -1.003922       0.032228      -0.012262       0.097239       0.103172       0.005457      -0.053826      -0.016851       0.171295      -0.033753      -0.084268      -0.030774       0.115042              7.939254       5.624493       0.220341       2.101666       9.097417      -0.178634       9.095853           0.000003
           49              C       1.014124      13.673088       3.535548       0.116923      32.658284 0.41764837E+03  0.97568145E+04                                 9.188987                            7.034983      -0.232168       1.949110                    0.998469      26.832660      77.827959       0.590014       0.444372      -1.043199       0.043886       0.075329       0.011262       0.087905      -0.026528      -0.015579       0.025404       0.077194      -0.102115      -0.054149      -0.014775       0.068925             10.656174       6.590823       3.405043       0.583338      15.122810      -1.430471      10.254888          -0.000003
           50              C       0.947114      14.159256       2.220552      -0.129717      31.468529 0.45605287E+03  0.10932150E+05                                 8.863956                            7.294731      -0.213049       1.914782                    0.998427      30.014627      89.282235       0.583957       0.437557      -1.043285       0.024044       0.014361      -0.006084       0.028660      -0.042122      -0.007646       0.023867       0.088628      -0.017982      -0.064725      -0.003009       0.067733              9.573145       5.782464       2.082378       0.156723      11.797802      -2.314523      11.139170          -0.000009
           51              C       1.351244      15.473499       1.990674       0.068730      33.228096 0.42763984E+03  0.99969017E+04                                 9.227869                            7.055195      -0.136583       1.992050                    0.997969      26.300772      75.015015       0.600271       0.436487      -1.053387       0.011938      -0.017469       0.028207       0.035261      -0.016148      -0.001847       0.018367       0.024327      -0.110863      -0.043909       0.003852       0.040057             10.705509       5.968535       1.868087       0.447080      10.685544      -2.835728      15.462447          -0.000001
           52              C       1.816857      16.243900       3.058903      -0.133336      30.049431 0.46733037E+03  0.11297798E+05                                 8.670518                            7.432452      -0.382025       1.862721                    0.997292      30.395502      91.503258       0.571564       0.443273      -1.037449       0.006259      -0.015876      -0.015026       0.022737      -0.036801      -0.029422      -0.007259       0.049407      -0.135655      -0.059947      -0.011513       0.071460              9.205793       6.367748       1.425858       1.174811       8.640437      -0.777976      12.609194          -0.000001
           53              C       1.899755      15.664195       4.330818       0.131650      30.275051 0.41594324E+03  0.97410498E+04                                 8.825505                            7.113700      -0.371940       1.899054                    0.998549      27.213539      79.938262       0.573253       0.456235      -1.032733      -0.014358      -0.063851      -0.045456       0.079683      -0.034269      -0.024724       0.006004       0.046261      -0.144225      -0.054230      -0.016295       0.070525              9.813726       6.768963       2.244543       2.025141      10.170166       0.441817      12.502049           0.000002
           54              C       0.557492      12.278754       3.942402       0.650619      20.987820 0.24202510E+03  0.50080908E+04                                 7.241282                            5.679082      -0.254192       1.995540                    0.998287      22.087941      63.341263       0.592335       0.499720      -0.997860      -0.021630      -0.111357       0.022290       0.115607      -0.065884      -0.052107       0.011749       0.104511      -0.173818      -0.078369      -0.049336       0.127705              8.211597       6.073502       2.925674       1.164170      11.135315       0.348092       7.425975          -0.000004
           55              C       1.347790      16.043663       0.581245       0.580297      23.304275 0.26663850E+03  0.56263651E+04                                 7.623784                            5.853551      -0.040919       2.039510                    0.999529      22.965336      65.500560       0.602357       0.481889      -1.011666      -0.013297       0.006763      -0.030969       0.034374      -0.009673       0.011204       0.029746       0.148187      -0.291844      -0.108826      -0.014935       0.123761              8.714536       4.393442       0.299392      -0.276703       8.537730      -1.835411      13.212435           0.000002
           56              C       2.447575      -2.075587       5.572921       0.554609      21.533277 0.27722266E+03  0.59181441E+04                                 7.175814                            5.967797      -0.310649       1.942431                    0.998629      23.709212      68.440151       0.595551       0.481760      -1.009813       0.033457       0.016357       0.097625       0.104487      -0.055742      -0.030668       0.022754       0.119114      -0.056601      -0.074219      -0.028069       0.102287              7.673799       6.037379       2.004090       1.208400       8.542646       0.244751       8.441371           0.000000
           57              C       2.846869       5.596393       3.641527       0.157459      32.141634 0.39050112E+03  0.89547950E+04                                 9.064653                            6.784783      -0.183856       1.971597                    0.998947      25.959572      74.170791       0.604216       0.442060      -1.046406      -0.029784       0.066705       0.033804       0.080495       0.016896       0.025713       0.027363       0.108826      -0.051974      -0.062383      -0.013109       0.075492             10.531144       6.218363      -2.357407      -1.920760      15.966726      -0.737847       9.408343           0.000001
           58              C       2.998159       6.462585       2.557788      -0.134285      30.517823 0.45356875E+03  0.10846059E+05                                 8.687884                            7.285028      -0.191832       1.928644                    0.997657      29.680403      87.870006       0.583750       0.438784      -1.043681      -0.000924       0.008861       0.008171       0.012089       0.018085      -0.001503       0.025949       0.089944      -0.056038      -0.056657      -0.001326       0.057983              9.279402       5.941839      -1.205891      -1.402613      12.132882      -1.847348       9.763486          -0.000005
           59              C       2.567778       7.787204       2.715808       0.035019      33.356246 0.46413288E+03  0.11091771E+05                                 9.265909                            7.356009      -0.262160       1.936886                    0.997769      27.372886      79.342879       0.586238       0.437193      -1.051313      -0.015703      -0.035342       0.040103       0.055713       0.015203       0.015012       0.028778       0.052374      -0.094265      -0.051721      -0.000684       0.052405             10.531603       6.304954      -1.004227      -1.580029      11.370610      -2.906884      13.919245          -0.000001
           60              C       2.084895       8.212269       3.961703      -0.141912      30.427502 0.48090085E+03  0.11691097E+05                                 8.767471                            7.563565      -0.385957       1.865131                    0.996741      30.260916      90.888651       0.564778       0.446096      -1.037422      -0.005837      -0.009025      -0.017992       0.020958       0.008211       0.036626       0.012669       0.049005      -0.143484      -0.061649      -0.001346       0.062995              9.453048       6.781538      -0.327995      -2.218460       9.610996      -1.490051      11.966610          -0.000002
           61              C       1.958475       7.276226       4.982026       0.143079      31.242639 0.42219009E+03  0.99250373E+04                                 8.998558                            7.150847      -0.473188       1.861915                    0.998604      27.356721      80.532418       0.573646       0.454191      -1.033812       0.027672      -0.048676      -0.064496       0.085410       0.001098       0.036307       0.016016       0.056251      -0.101243      -0.053029      -0.006834       0.059863             10.040318       6.763513      -0.981611      -3.106321      10.290529      -0.628295      13.066911           0.000002
           62              C       3.215076       4.117132       3.614644       0.618413      24.027259 0.25246629E+03  0.52496098E+04                                 7.713814                            5.673982      -0.201086       1.994518                    0.998925      22.340252      63.036863       0.615997       0.478194      -1.014669       0.024854      -0.084626      -0.000197       0.088201       0.048157       0.091115      -0.002319       0.156389      -0.011164      -0.102213      -0.043315       0.145528              8.900816       7.034827      -2.132829      -2.950750      12.041065       0.526776       7.626556           0.000002
           63              C       2.575377       8.746751       1.534535       0.688485      21.393794 0.23505960E+03  0.48531533E+04                                 7.444940                            5.686976      -0.493573       1.923325                    0.996380      22.117143      64.413913       0.574969       0.515960      -0.984901      -0.032209       0.060347      -0.071012       0.098600      -0.071331      -0.052139       0.011652       0.112602      -0.134495      -0.076880      -0.052039       0.128919              8.533323       5.349249       1.585050       1.368677       8.180508      -0.740055      12.070212          -0.000000
           64              C       1.421017       7.567970       6.370604       0.566226      21.915129 0.27088845E+03  0.57603444E+04                                 7.331475                            5.946414      -0.335431       1.941421                    0.998486      23.536201      68.222717       0.588433       0.489498      -1.003922      -0.032228      -0.012262       0.097239       0.103171      -0.005457       0.053826      -0.016851       0.171295      -0.033753      -0.084268      -0.030774       0.115042              7.939255       5.624494      -0.220341      -2.101666       9.097417      -0.178634       9.095854           0.000002
           65              C       2.439976       0.982438      12.151691       0.116923      32.658288 0.41764842E+03  0.97568160E+04                                 9.188988                            7.034983      -0.232168       1.949110                    0.998469      26.832662      77.827966       0.590014       0.444372      -1.043199      -0.043886       0.075329       0.011262       0.087905       0.026528       0.015579       0.025405       0.077194      -0.102115      -0.054149      -0.014775       0.068925             10.656174       6.590823      -3.405043      -0.583338      15.122811      -1.430471      10.254888          -0.000004
           66              C       2.506986       1.468606      10.836695      -0.129717      31.468526 0.45605282E+03  0.10932148E+05                                 8.863956                            7.294730      -0.213048       1.914782                    0.998427      30.014625      89.282227       0.583957       0.437557      -1.043285      -0.024044       0.014361      -0.006084       0.028660       0.042122       0.007646       0.023867       0.088628      -0.017981      -0.064725      -0.003009       0.067733              9.573145       5.782464      -2.082378      -0.156723      11.797802      -2.314523      11.139169          -0.000009
           67              C       2.102856       2.782849      10.606817       0.068730      33.228100 0.42763989E+03  0.99969031E+04                                 9.227869                            7.055196      -0.136583       1.992050                    0.997969      26.300774      75.015021       0.600271       0.436487      -1.053387      -0.011938      -0.017469       0.028207       0.035261       0.016148       0.001847       0.018367       0.024327      -0.110863      -0.043909       0.003852       0.040057             10.705509       5.968535      -1.868087      -0.447080      10.685544      -2.835728      15.462448          -0.000001
           68              C       1.637243       3.553250      11.675046      -0.133336      30.049440 0.46733055E+03  0.11297804E+05                                 8.670520                            7.432454      -0.382025       1.862721                    0.997292      30.395508      91.503283       0.571564       0.443273      -1.037449      -0.006259      -0.015875      -0.015026       0.022737       0.036801       0.029422      -0.007259       0.049407      -0.135655      -0.059947      -0.011513       0.071460              9.205795       6.367749      -1.425858      -1.174811       8.640439      -0.777976      12.609197          -0.000000
           69              C       1.554345       2.973545      12.946961       0.131650      30.275051 0.41594322E+03  0.97410493E+04                                 8.825505                            7.113700      -0.371940       1.899054                    0.998549      27.213539      79.938261       0.573253       0.456235      -1.032733       0.014358      -0.063851      -0.045456       0.079683       0.034269       0.024724       0.006004       0.046261      -0.144225      -0.054230      -0.016295       0.070525              9.813726       6.768963      -2.244543      -2.025141      10.170166       0.441817      12.502050           0.000001
           70              C       2.896608      -0.411896      12.558545       0.650619      20.987822 0.24202513E+03  0.50080916E+04                                 7.241284                            5.679083      -0.254192       1.995540                    0.998287      22.087943      63.341274       0.592335       0.499721      -0.997860       0.021631      -0.111357       0.022290       0.115607       0.065884       0.052107       0.011749       0.104511      -0.173818      -0.078369      -0.049336       0.127705              8.211599       6.073503      -2.925675      -1.164170      11.135317       0.348092       7.425976          -0.000004
           71              C       2.106310       3.353013       9.197388       0.580297      23.304278 0.26663854E+03  0.56263659E+04                                 7.623784                            5.853551      -0.040918       2.039510                    0.999529      22.965337      65.500557       0.602357       0.481889      -1.011666       0.013296       0.006763      -0.030969       0.034374       0.009673      -0.011204       0.029746       0.148187      -0.291844      -0.108826      -0.014935       0.123761              8.714535       4.393442      -0.299392       0.276703       8.537729      -1.835411      13.212435           0.000002
           72              C       1.006525       3.659763      14.189064       0.554608      21.533279 0.27722270E+03  0.59181452E+04                                 7.175815                            5.967798      -0.310649       1.942430                    0.998629      23.709216      68.440169       0.595550       0.481760      -1.009813      -0.033457       0.016357       0.097625       0.104487       0.055742       0.030669       0.022754       0.119114      -0.056601      -0.074219      -0.028069       0.102287              7.673800       6.037380      -2.004091      -1.208400       8.542647       0.244752       8.441373           0.000000
           73              C       6.300969       0.138957       4.974616       0.157460      32.141632 0.39050109E+03  0.89547944E+04                                 9.064653                            6.784782      -0.183856       1.971597                    0.998947      25.959571      74.170788       0.604216       0.442060      -1.046406      -0.029784      -0.066705      -0.033804       0.080495      -0.016895      -0.025713       0.027363       0.108826      -0.051975      -0.062383      -0.013109       0.075492             10.531144       6.218363       2.357407       1.920760      15.966725      -0.737847       9.408343           0.000002
           74              C       6.452259      -0.727235       6.058355      -0.134285      30.517823 0.45356874E+03  0.10846058E+05                                 8.687883                            7.285027      -0.191831       1.928644                    0.997657      29.680403      87.870000       0.583750       0.438784      -1.043681      -0.000924      -0.008861      -0.008171       0.012089      -0.018086       0.001503       0.025949       0.089945      -0.056038      -0.056657      -0.001326       0.057983              9.279401       5.941838       1.205891       1.402613      12.132880      -1.847347       9.763485          -0.000005
           75              C       6.021878      -2.051854       5.900335       0.035019      33.356238 0.46413276E+03  0.11091767E+05                                 9.265908                            7.356008      -0.262160       1.936886                    0.997769      27.372881      79.342856       0.586238       0.437193      -1.051313      -0.015703       0.035342      -0.040103       0.055713      -0.015204      -0.015013       0.028778       0.052374      -0.094265      -0.051721      -0.000684       0.052405             10.531601       6.304953       1.004227       1.580029      11.370607      -2.906883      13.919242          -0.000001
           76              C       5.538995      15.949081       4.654440      -0.141912      30.427505 0.48090092E+03  0.11691099E+05                                 8.767472                            7.563566      -0.385957       1.865131                    0.996741      30.260918      90.888658       0.564778       0.446096      -1.037421      -0.005837       0.009025       0.017992       0.020958      -0.008211      -0.036626       0.012669       0.049005      -0.143484      -0.061649      -0.001346       0.062995              9.453049       6.781538       0.327995       2.218460       9.610997      -1.490051      11.966612          -0.000002
           77              C       5.412575      16.885124       3.634117       0.143079      31.242638 0.42219008E+03  0.99250370E+04                                 8.998557                            7.150847      -0.473188       1.861915                    0.998604      27.356721      80.532417       0.573646       0.454191      -1.033812       0.027672       0.048676       0.064496       0.085410      -0.001097      -0.036307       0.016016       0.056251      -0.101243      -0.053029      -0.006834       0.059862             10.040317       6.763513       0.981611       3.106321      10.290529      -0.628294      13.066910           0.000002
           78              C       6.669176       1.618218       5.001499       0.618413      24.027261 0.25246631E+03  0.52496106E+04                                 7.713814                            5.673982      -0.201086       1.994518                    0.998925      22.340254      63.036872       0.615997       0.478194      -1.014669       0.024854       0.084626       0.000197       0.088201      -0.048157      -0.091115      -0.002319       0.156389      -0.011164      -0.102213      -0.043315       0.145528              8.900817       7.034828       2.132829       2.950750      12.041066       0.526776       7.626556           0.000001
           79              C       6.029477      15.414599       7.081608       0.688485      21.393793 0.23505959E+03  0.48531529E+04                                 7.444940                            5.686975      -0.493573       1.923325                    0.996380      22.117140      64.413898       0.574969       0.515960      -0.984901      -0.032209      -0.060347       0.071012       0.098600       0.071330       0.052138       0.011652       0.112602      -0.134495      -0.076880      -0.052039       0.128919              8.533322       5.349249      -1.585050      -1.368677       8.180507      -0.740055      12.070211          -0.000000
           80              C       4.875117      16.593380       2.245539       0.566226      21.915129 0.27088845E+03  0.57603447E+04                                 7.331476                            5.946414      -0.335432       1.941420                    0.998486      23.536204      68.222735       0.588433       0.489498      -1.003922      -0.032228       0.012262      -0.097239       0.103171       0.005457      -0.053826      -0.016851       0.171295      -0.033753      -0.084268      -0.030774       0.115042              7.939256       5.624494       0.220341       2.101666       9.097419      -0.178634       9.095855           0.000003
           81              C       5.894076      -2.202388      13.696738       0.116923      32.658285 0.41764838E+03  0.97568146E+04                                 9.188988                            7.034983      -0.232168       1.949110                    0.998469      26.832660      77.827959       0.590014       0.444372      -1.043199      -0.043886      -0.075329      -0.011262       0.087905      -0.026528      -0.015579       0.025404       0.077194      -0.102115      -0.054149      -0.014775       0.068925             10.656174       6.590823       3.405043       0.583338      15.122810      -1.430470      10.254888          -0.000003
           82              C       5.961086      -2.688556      15.011734      -0.129717      31.468521 0.45605272E+03  0.10932145E+05                                 8.863955                            7.294729      -0.213048       1.914782                    0.998427      30.014622      89.282217       0.583957       0.437557      -1.043285      -0.024044      -0.014361       0.006084       0.028660      -0.042123      -0.007646       0.023867       0.088628      -0.017981      -0.064725      -0.003009       0.067733              9.573144       5.782463       2.082378       0.156724      11.797800      -2.314522      11.139168          -0.000009
           83              C       5.556956      -4.002799      15.241612       0.068730      33.228093 0.42763979E+03  0.99969002E+04                                 9.227868                            7.055195      -0.136583       1.992050                    0.997969      26.300770      75.015007       0.600271       0.436487      -1.053387      -0.011938       0.017469      -0.028207       0.035261      -0.016148      -0.001847       0.018367       0.024327      -0.110863      -0.043909       0.003852       0.040057             10.705508       5.968534       1.868087       0.447080      10.685543      -2.835727      15.462446          -0.000001
           84              C       5.091343      -4.773200      14.173383      -0.133336      30.049435 0.46733044E+03  0.11297800E+05                                 8.670519                            7.432453      -0.382025       1.862721                    0.997292      30.395503      91.503261       0.571564       0.443273      -1.037449      -0.006259       0.015875       0.015026       0.022737      -0.036801      -0.029422      -0.007259       0.049407      -0.135655      -0.059947      -0.011513       0.071460              9.205793       6.367748       1.425858       1.174811       8.640437      -0.777976      12.609195          -0.000001
           85              C       5.008445      -4.193495      12.901468       0.131650      30.275048 0.41594317E+03  0.97410480E+04                                 8.825504                            7.113700      -0.371940       1.899054                    0.998549      27.213537      79.938254       0.573253       0.456235      -1.032733       0.014358       0.063851       0.045456       0.079683      -0.034269      -0.024724       0.006004       0.046261      -0.144225      -0.054230      -0.016295       0.070525              9.813726       6.768962       2.244543       2.025141      10.170165       0.441818      12.502049           0.000002
           86              C       6.350708      -0.808054      13.289884       0.650619      20.987818 0.24202509E+03  0.50080904E+04                                 7.241282                            5.679082      -0.254192       1.995540                    0.998287      22.087941      63.341265       0.592335       0.499720      -0.997860       0.021631       0.111357      -0.022290       0.115607      -0.065884      -0.052107       0.011749       0.104510      -0.173818      -0.078369      -0.049336       0.127705              8.211597       6.073502       2.925674       1.164170      11.135315       0.348092       7.425975          -0.000004
           87              C       5.560410      -4.572963      16.651041       0.580297      23.304272 0.26663847E+03  0.56263642E+04                                 7.623783                            5.853551      -0.040919       2.039510                    0.999529      22.965334      65.500552       0.602357       0.481889      -1.011666       0.013297      -0.006764       0.030969       0.034374      -0.009673       0.011204       0.029746       0.148187      -0.291844      -0.108826      -0.014935       0.123761              8.714535       4.393442       0.299392      -0.276703       8.537729      -1.835411      13.212433           0.000002
           88              C       4.460625      13.546287      11.659365       0.554608      21.533281 0.27722273E+03  0.59181461E+04                                 7.175816                            5.967798      -0.310650       1.942430                    0.998629      23.709219      68.440181       0.595550       0.481760      -1.009813      -0.033457      -0.016357      -0.097625       0.104487      -0.055742      -0.030669       0.022754       0.119114      -0.056601      -0.074219      -0.028069       0.102288              7.673801       6.037381       2.004091       1.208400       8.542648       0.244752       8.441373           0.000000
           89              N       4.613296       5.490315      12.429820      -0.443931      45.546052 0.70200149E+03  0.18335763E+05                                10.554719                            8.565729       0.028339       1.962221                    0.999779      32.835066      94.880589       0.598306       0.391942      -1.096267      -0.034972      -0.148535       0.161690       0.222327      -0.014632       0.043724       0.101774       0.120357      -0.124716      -0.149745       0.050712       0.099033             11.536527       7.965787      -2.823728      -3.367322      15.038991       2.450212      11.604802          -0.000002
           90              N       4.938672       9.750369       4.061477      -0.397634      44.094107 0.69619885E+03  0.18196891E+05                                10.495996                            8.665640      -0.163266       1.906484                    0.999193      32.591749      95.067453       0.579353       0.404482      -1.084658       0.002758      -0.081174       0.202694       0.218361       0.006667       0.021248       0.078883       0.091095      -0.348158      -0.154572       0.046065       0.108507             11.630631       8.367572      -3.545761      -1.633490      16.207102       1.984499      10.317219          -0.000003
           91              N       1.159196      11.715735      13.418609      -0.443931      45.546054 0.70200154E+03  0.18335765E+05                                10.554719                            8.565729       0.028339       1.962221                    0.999779      32.835067      94.880591       0.598306       0.391942      -1.096267      -0.034972       0.148535      -0.161690       0.222327       0.014632      -0.043724       0.101774       0.120357      -0.124716      -0.149745       0.050712       0.099033             11.536527       7.965787       2.823728       3.367322      15.038991       2.450212      11.604802          -0.000002
           92              N       1.484572      14.410981       4.554666      -0.397634      44.094105 0.69619882E+03  0.18196890E+05                                10.495996                            8.665640      -0.163267       1.906484                    0.999193      32.591748      95.067450       0.579353       0.404482      -1.084658       0.002758       0.081174      -0.202694       0.218361      -0.006668      -0.021248       0.078883       0.091095      -0.348158      -0.154572       0.046065       0.108507             11.630630       8.367572       3.545761       1.633490      16.207101       1.984498      10.317219          -0.000003
           93              N       2.294904       5.980385       4.802466      -0.443931      45.546047 0.70200142E+03  0.18335760E+05                                10.554718                            8.565728       0.028339       1.962221                    0.999779      32.835064      94.880580       0.598306       0.391942      -1.096267       0.034972       0.148535      -0.161690       0.222327      -0.014632       0.043724       0.101774       0.120356      -0.124716      -0.149745       0.050712       0.099033             11.536526       7.965786      -2.823727      -3.367322      15.038990       2.450212      11.604801          -0.000002
           94              N       1.969528       1.720331      13.170809      -0.397634      44.094104 0.69619881E+03  0.18196890E+05                                10.495996                            8.665640      -0.163266       1.906484                    0.999193      32.591748      95.067451       0.579353       0.404482      -1.084658      -0.002758       0.081174      -0.202694       0.218361       0.006668       0.021248       0.078883       0.091095      -0.348158      -0.154572       0.046065       0.108507             11.630631       8.367572      -3.545761      -1.633490      16.207101       1.984498      10.317219          -0.000003
           95              N       5.749004      -0.245035       3.813677      -0.443931      45.546052 0.70200150E+03  0.18335763E+05                                10.554719                            8.565729       0.028339       1.962221                    0.999779      32.835066      94.880586       0.598306       0.391942      -1.096267       0.034972      -0.148535       0.161690       0.222327       0.014632      -0.043724       0.101774       0.120356      -0.124716      -0.149745       0.050712       0.099033             11.536526       7.965786       2.823728       3.367322      15.038991       2.450213      11.604802          -0.000002
           96              N       5.423628      -2.940281      12.677620      -0.397634      44.094108 0.69619886E+03  0.18196891E+05                                10.495997                            8.665640      -0.163267       1.906484                    0.999193      32.591749      95.067453       0.579353       0.404482      -1.084658      -0.002758      -0.081174       0.202694       0.218361      -0.006668      -0.021248       0.078883       0.091095      -0.348158      -0.154572       0.046065       0.108507             11.630631       8.367572       3.545761       1.633490      16.207102       1.984499      10.317219          -0.000003
           97              O       2.944275       7.790059      14.505621      -0.586640      39.907895 0.55666568E+03  0.13494924E+05                                 9.306065                            7.335137       0.527695       2.212852                    0.997231      28.054082      73.982254       0.697071       0.362454      -1.136600      -0.012443      -0.086429      -0.033802       0.093634       0.003986       0.007036       0.012104       0.176576       0.075626      -0.102105       0.025280       0.076825             10.552338      10.181721      -4.496658      -4.356604      11.125988       3.810694      10.349304          -0.000007
           98              O       4.206403       8.041564      12.661767      -0.685840      40.832000 0.67729700E+03  0.17245273E+05                                 9.351332                            8.061205       0.336161       2.103475                    0.998757      30.472281      82.367357       0.668595       0.359792      -1.138647      -0.029800       0.043780       0.074151       0.091121       0.069241       0.029002      -0.059855       0.094029       0.074858      -0.125534       0.054033       0.071500              9.926722       8.538045       1.938123      -3.441127      10.983044      -2.950431      10.259078          -0.000006
           99              O       4.726590       3.178779      16.793207      -0.678984      49.559195 0.69735767E+03  0.17918773E+05                                10.819933                            8.254317       0.188100       2.071319                    0.996342      30.227344      82.569612       0.650602       0.366385      -1.131423      -0.027394      -0.084386      -0.075670       0.116608      -0.036239      -0.005608       0.023802       0.123235      -0.042065      -0.072497      -0.007496       0.079993             12.964443       8.163042       1.209871       3.726306       7.115860       2.207486      23.614426          -0.000008
          100              O       3.970143       1.533432      15.467700      -0.661502      37.809975 0.65669717E+03  0.16610971E+05                                 8.929245                            7.989074       0.298123       2.115401                    0.996955      29.674218      80.243066       0.664381       0.364468      -1.133692       0.113307       0.013342       0.011172       0.114635      -0.008232      -0.024506       0.057815       0.006864      -0.142263      -0.083302       0.019184       0.064118              9.427752       8.562601       3.193941       0.785521      11.818682       1.349197       7.901972          -0.000008
          101              O       5.650217       2.734749      10.505491      -0.522509      28.634035 0.47795483E+03  0.11151913E+05                                 7.301779                            6.735938       0.767068       2.293990                    0.998454      27.169028      70.258309       0.737400       0.355992      -1.141885       0.011279       0.041586      -0.005715       0.043466      -0.013844       0.069015       0.007013       0.032296      -0.288287      -0.122559       0.030867       0.091692              7.429795       6.371690      -0.802356      -0.457094      10.084780       1.577501       5.832913          -0.000011
          102              O       5.743477       4.939502      10.143268      -0.701149      44.878140 0.74788293E+03  0.19561133E+05                                10.062892                            8.550360       0.164151       2.049238                    0.997882      31.247750      86.191130       0.638821       0.366578      -1.130979       0.002765      -0.124251      -0.060075       0.138040       0.024547       0.028837      -0.068819       0.028025      -0.071489      -0.094540       0.037832       0.056708             10.958035       7.606292       0.931142      -1.721740      13.616567      -5.258298      11.651245          -0.000002
          103              O       3.537689      12.619648       5.575334      -0.669644      43.057116 0.66155897E+03  0.16728719E+05                                 9.722515                            7.970705       0.425879       2.154845                    0.997792      29.505272      79.213755       0.672598       0.360127      -1.139547       0.094593       0.007903      -0.094005       0.133593       0.034467       0.013932       0.044547       0.068912      -0.016327      -0.068915       0.002615       0.066300             11.083700      10.843864      -4.910607      -3.027090      13.258681       4.198674       9.148555          -0.000010
          104              O       4.153210      12.190740       3.456969      -0.622285      33.932980 0.61099675E+03  0.15151936E+05                                 8.243046                            7.679002       0.418201       2.170488                    0.996409      28.669780      76.320301       0.682456       0.361911      -1.137701      -0.047886       0.062315       0.067773       0.103776       0.048791       0.020147       0.008930       0.100986       0.094897      -0.086036       0.018226       0.067810              8.400132       6.950473      -0.401466      -1.019565       8.226897      -0.660550      10.023025          -0.000009
          105              O       4.942817       6.874027       8.199466      -0.619646      36.618082 0.61373346E+03  0.15264383E+05                                 8.783110                            7.720985       0.480033       2.174607                    0.997194      29.277112      78.513297       0.676098       0.364248      -1.133821       0.002315      -0.010644      -0.067815       0.068685      -0.010900       0.005588      -0.038785      -0.005024      -0.330592      -0.118785       0.045761       0.073024              9.416756       6.054724      -0.356278       0.384874      12.498789      -3.682256       9.696755          -0.000003
          106              O       4.725900       8.904976       9.022480      -0.624860      35.003699 0.54720442E+03  0.13195614E+05                                 8.410596                            7.186652       0.707425       2.254670                    0.998628      28.576064      74.914465       0.717615       0.353944      -1.144516      -0.009482       0.067132      -0.057735       0.089051       0.006733       0.006062       0.082658       0.056631       0.020869      -0.097336       0.023236       0.074100              9.067862       5.491883      -0.018813       0.715528       7.841408       2.461615      13.870294          -0.000011
          107              O       6.314095       6.642174       3.113529      -0.519230      29.768995 0.49346642E+03  0.11596541E+05                                 7.500942                            6.853097       0.713188       2.278769                    0.998196      27.154650      70.282667       0.730277       0.356901      -1.142102      -0.001521       0.019663      -0.035285       0.040423       0.015393       0.059533      -0.011815       0.024007      -0.335499      -0.131183       0.042399       0.088785              7.714771       7.597551      -2.243977      -0.006314      10.453296       0.286090       5.093465          -0.000004
          108              O       5.897530       8.525960       1.979300      -0.687618      39.943138 0.72239023E+03  0.18737821E+05                                 9.279919                            8.416274       0.193203       2.060815                    0.996559      30.915102      85.016927       0.642184       0.367705      -1.129716       0.033855      -0.122139       0.015291       0.127663       0.046678       0.038857      -0.048757       0.048097       0.017326      -0.093935       0.039792       0.054143              9.618961       7.650729      -0.443983      -0.239471       8.496464      -2.940755      12.709690          -0.000007
          109              O       6.398375       9.415991      11.342808      -0.586640      39.907887 0.55666557E+03  0.13494920E+05                                 9.306063                            7.335136       0.527695       2.212852                    0.997231      28.054081      73.982246       0.697071       0.362454      -1.136600      -0.012443       0.086429       0.033802       0.093634      -0.003986      -0.007037       0.012104       0.176576       0.075626      -0.102105       0.025280       0.076825             10.552336      10.181719       4.496656       4.356603      11.125985       3.810693      10.349302          -0.000007
          110              O       0.752303       9.164486      13.186662      -0.685841      40.832016 0.67729735E+03  0.17245284E+05                                 9.351334                            8.061207       0.336161       2.103475                    0.998757      30.472289      82.367383       0.668595       0.359792      -1.138647      -0.029800      -0.043780      -0.074151       0.091121      -0.069241      -0.029002      -0.059855       0.094029       0.074858      -0.125534       0.054033       0.071501              9.926725       8.538047      -1.938124       3.441128      10.983047      -2.950432      10.259080          -0.000006
          111              O       1.272490      14.027271       9.055222      -0.678984      49.559182 0.69735744E+03  0.17918765E+05                                10.819932                            8.254315       0.188100       2.071320                    0.996342      30.227340      82.569596       0.650602       0.366385      -1.131423      -0.027394       0.084386       0.075670       0.116608       0.036239       0.005608       0.023802       0.123235      -0.042065      -0.072496      -0.007496       0.079993             12.964441       8.163041      -1.209871      -3.726306       7.115859       2.207486      23.614422          -0.000008
          112              O       0.516043      -2.753382      10.380729      -0.661502      37.809985 0.65669740E+03  0.16610978E+05                                 8.929246                            7.989075       0.298123       2.115400                    0.996955      29.674223      80.243084       0.664381       0.364468      -1.133692       0.113307      -0.013342      -0.011172       0.114635       0.008232       0.024506       0.057815       0.006864      -0.142263      -0.083302       0.019184       0.064118              9.427754       8.562603      -3.193941      -0.785521      11.818685       1.349197       7.901973          -0.000008
          113              O       2.196117      -3.954699      15.342938      -0.522510      28.634048 0.47795509E+03  0.11151921E+05                                 7.301782                            6.735941       0.767067       2.293990                    0.998454      27.169032      70.258328       0.737399       0.355992      -1.141885       0.011279      -0.041586       0.005715       0.043466       0.013844      -0.069015       0.007013       0.032296      -0.288287      -0.122559       0.030867       0.091692              7.429797       6.371692       0.802356       0.457095      10.084784       1.577502       5.832915          -0.000011
          114              O       2.289377      -6.159452      15.705161      -0.701150      44.878153 0.74788318E+03  0.19561141E+05                                10.062895                            8.550362       0.164150       2.049238                    0.997882      31.247752      86.191144       0.638821       0.366578      -1.130979       0.002765       0.124252       0.060075       0.138040      -0.024547      -0.028837      -0.068819       0.028025      -0.071489      -0.094540       0.037832       0.056708             10.958038       7.606294      -0.931142       1.721740      13.616571      -5.258300      11.651249          -0.000003
          115              O       0.083589      11.541702       3.040809      -0.669644      43.057120 0.66155905E+03  0.16728721E+05                                 9.722516                            7.970706       0.425878       2.154845                    0.997792      29.505272      79.213759       0.672598       0.360127      -1.139547       0.094593      -0.007903       0.094005       0.133593      -0.034467      -0.013932       0.044547       0.068911      -0.016327      -0.068915       0.002615       0.066300             11.083701      10.843866       4.910608       3.027090      13.258683       4.198674       9.148555          -0.000010
          116              O       0.699110      11.970610       5.159174      -0.622285      33.932969 0.61099650E+03  0.15151928E+05                                 8.243044                            7.679001       0.418201       2.170488                    0.996409      28.669776      76.320284       0.682456       0.361911      -1.137701      -0.047886      -0.062315      -0.067773       0.103776      -0.048791      -0.020148       0.008930       0.100986       0.094897      -0.086036       0.018226       0.067810              8.400130       6.950471       0.401466       1.019565       8.226895      -0.660550      10.023023          -0.000010
          117              O       1.488717      17.287323       0.416677      -0.619646      36.618102 0.61373389E+03  0.15264396E+05                                 8.783113                            7.720988       0.480033       2.174607                    0.997194      29.277120      78.513328       0.676098       0.364248      -1.133821       0.002315       0.010644       0.067815       0.068684       0.010900      -0.005588      -0.038785      -0.005024      -0.330592      -0.118785       0.045761       0.073024              9.416760       6.054726       0.356279      -0.384874      12.498795      -3.682257       9.696759          -0.000003
          118              O       1.271800       8.301074      16.825949      -0.624860      35.003718 0.54720480E+03  0.13195625E+05                                 8.410600                            7.186655       0.707424       2.254670                    0.998628      28.576070      74.914492       0.717614       0.353944      -1.144516      -0.009482      -0.067132       0.057735       0.089051      -0.006733      -0.006062       0.082658       0.056631       0.020869      -0.097336       0.023236       0.074100              9.067866       5.491886       0.018813      -0.715529       7.841411       2.461616      13.870301          -0.000010
          119              O       2.859995      -0.906824       5.502614      -0.519230      29.768972 0.49346592E+03  0.11596526E+05                                 7.500937                            6.853093       0.713190       2.278770                    0.998196      27.154642      70.282630       0.730278       0.356901      -1.142102      -0.001521      -0.019663       0.035286       0.040423      -0.015393      -0.059532      -0.011815       0.024007      -0.335498      -0.131183       0.042398       0.088785              7.714765       7.597546       2.243975       0.006314      10.453288       0.286090       5.093462          -0.000004
          120              O       2.443430      15.635390       6.636843      -0.687618      39.943110 0.72238957E+03  0.18737800E+05                                 9.279914                            8.416270       0.193205       2.060816                    0.996559      30.915093      85.016884       0.642185       0.367705      -1.129716       0.033855       0.122139      -0.015291       0.127663      -0.046677      -0.038857      -0.048757       0.048097       0.017326      -0.093935       0.039792       0.054143              9.618955       7.650724       0.443982       0.239471       8.496458      -2.940753      12.709683          -0.000007
          121              O       3.963925       3.680641       2.726665      -0.586640      39.907888 0.55666557E+03  0.13494921E+05                                 9.306064                            7.335136       0.527695       2.212852                    0.997231      28.054079      73.982244       0.697071       0.362454      -1.136600       0.012443       0.086429       0.033802       0.093634       0.003986       0.007037       0.012104       0.176576       0.075626      -0.102105       0.025280       0.076825             10.552337      10.181720      -4.496657      -4.356604      11.125987       3.810693      10.349303          -0.000007
          122              O       2.701797       3.429136       4.570519      -0.685840      40.832006 0.67729713E+03  0.17245277E+05                                 9.351333                            8.061205       0.336161       2.103475                    0.998757      30.472285      82.367368       0.668595       0.359792      -1.138647       0.029800      -0.043780      -0.074151       0.091121       0.069241       0.029002      -0.059855       0.094029       0.074858      -0.125534       0.054033       0.071501              9.926723       8.538046       1.938124      -3.441127      10.983045      -2.950431      10.259078          -0.000007
          123              O       2.181610       8.291921       0.439079      -0.678984      49.559201 0.69735776E+03  0.17918776E+05                                10.819935                            8.254318       0.188099       2.071319                    0.996342      30.227345      82.569618       0.650602       0.366385      -1.131423       0.027394       0.084386       0.075670       0.116608      -0.036239      -0.005608       0.023802       0.123235      -0.042065      -0.072497      -0.007496       0.079993             12.964444       8.163043       1.209871       3.726307       7.115861       2.207487      23.614429          -0.000008
          124              O       2.938057       9.937268       1.764586      -0.661502      37.809978 0.65669725E+03  0.16610973E+05                                 8.929246                            7.989075       0.298123       2.115401                    0.996955      29.674219      80.243072       0.664381       0.364468      -1.133692      -0.113307      -0.013342      -0.011172       0.114635      -0.008232      -0.024506       0.057815       0.006864      -0.142263      -0.083302       0.019184       0.064118              9.427753       8.562602       3.193941       0.785521      11.818684       1.349197       7.901973          -0.000008
          125              O       1.257983       8.735951       6.726795      -0.522509      28.634034 0.47795478E+03  0.11151911E+05                                 7.301779                            6.735938       0.767068       2.293990                    0.998454      27.169028      70.258307       0.737400       0.355992      -1.141885      -0.011279      -0.041586       0.005715       0.043466      -0.013844       0.069015       0.007013       0.032296      -0.288287      -0.122559       0.030867       0.091692              7.429794       6.371689      -0.802356      -0.457094      10.084780       1.577501       5.832913          -0.000011
          126              O       1.164723       6.531198       7.089018      -0.701150      44.878145 0.74788301E+03  0.19561135E+05                                10.062893                            8.550361       0.164151       2.049238                    0.997882      31.247750      86.191134       0.638821       0.366578      -1.130979      -0.002765       0.124252       0.060075       0.138040       0.024547       0.028837      -0.068819       0.028025      -0.071489      -0.094540       0.037832       0.056708             10.958036       7.606293       0.931142      -1.721740      13.616569      -5.258299      11.651248          -0.000003
          127              O       3.370511      -1.148948      11.656952      -0.669644      43.057117 0.66155899E+03  0.16728719E+05                                 9.722515                            7.970705       0.425879       2.154845                    0.997792      29.505272      79.213756       0.672598       0.360127      -1.139547      -0.094593      -0.007903       0.094005       0.133593       0.034467       0.013932       0.044547       0.068912      -0.016327      -0.068915       0.002615       0.066300             11.083700      10.843864      -4.910608      -3.027090      13.258681       4.198674       9.148555          -0.000010
          128              O       2.754990      -0.720040      13.775317      -0.622285      33.932967 0.61099645E+03  0.15151926E+05                                 8.243044                            7.679000       0.418201       2.170488                    0.996409      28.669775      76.320280       0.682457       0.361911      -1.137701       0.047886      -0.062315      -0.067773       0.103776       0.048791       0.020148       0.008930       0.100986       0.094897      -0.086036       0.018226       0.067810              8.400129       6.950471      -0.401466      -1.019565       8.226894      -0.660550      10.023022          -0.000009
          129              O       1.965383       4.596673       9.032820      -0.619646      36.618103 0.61373389E+03  0.15264396E+05                                 8.783114                            7.720988       0.480033       2.174607                    0.997194      29.277120      78.513329       0.676098       0.364248      -1.133821      -0.002315       0.010644       0.067815       0.068684      -0.010900       0.005588      -0.038785      -0.005024      -0.330592      -0.118785       0.045761       0.073024              9.416760       6.054727      -0.356278       0.384874      12.498795      -3.682258       9.696760          -0.000003
          130              O       2.182300       2.565724       8.209806      -0.624860      35.003708 0.54720459E+03  0.13195619E+05                                 8.410598                            7.186653       0.707424       2.254669                    0.998628      28.576067      74.914478       0.717614       0.353944      -1.144516       0.009482      -0.067132       0.057735       0.089051       0.006733       0.006062       0.082658       0.056631       0.020870      -0.097336       0.023236       0.074100              9.067864       5.491884      -0.018813       0.715529       7.841410       2.461616      13.870297          -0.000011
          131              O       0.594105       4.828526      14.118757      -0.519230      29.768978 0.49346605E+03  0.11596530E+05                                 7.500939                            6.853094       0.713190       2.278770                    0.998196      27.154644      70.282640       0.730278       0.356901      -1.142102       0.001521      -0.019663       0.035285       0.040423       0.015393       0.059533      -0.011815       0.024007      -0.335498      -0.131183       0.042398       0.088785              7.714767       7.597547      -2.243976      -0.006314      10.453291       0.286090       5.093463          -0.000003
          132              O       1.010670       2.944740      15.252986      -0.687618      39.943127 0.72238998E+03  0.18737813E+05                                 9.279917                            8.416272       0.193204       2.060815                    0.996559      30.915099      85.016911       0.642184       0.367705      -1.129716      -0.033855       0.122139      -0.015291       0.127663       0.046678       0.038857      -0.048757       0.048097       0.017326      -0.093935       0.039792       0.054143              9.618959       7.650727      -0.443983      -0.239471       8.496461      -2.940754      12.709687          -0.000007
          133              O       0.509825       2.054709       5.889478      -0.586640      39.907908 0.55666589E+03  0.13494930E+05                                 9.306067                            7.335138       0.527694       2.212852                    0.997231      28.054087      73.982272       0.697071       0.362454      -1.136600       0.012443      -0.086429      -0.033802       0.093634      -0.003986      -0.007037       0.012104       0.176576       0.075626      -0.102105       0.025280       0.076825             10.552340      10.181724       4.496659       4.356605      11.125990       3.810695      10.349307          -0.000007
          134              O       6.155897       2.306214       4.045624      -0.685840      40.832004 0.67729707E+03  0.17245275E+05                                 9.351332                            8.061205       0.336161       2.103475                    0.998757      30.472283      82.367363       0.668595       0.359792      -1.138647       0.029800       0.043780       0.074151       0.091122      -0.069241      -0.029002      -0.059855       0.094029       0.074858      -0.125534       0.054033       0.071501              9.926723       8.538045      -1.938124       3.441128      10.983044      -2.950431      10.259078          -0.000007
          135              O       5.635710      -2.556571       8.177064      -0.678984      49.559166 0.69735719E+03  0.17918757E+05                                10.819929                            8.254314       0.188100       2.071320                    0.996342      30.227335      82.569577       0.650602       0.366385      -1.131423       0.027394      -0.084386      -0.075670       0.116608       0.036239       0.005608       0.023802       0.123235      -0.042065      -0.072496      -0.007497       0.079993             12.964437       8.163039      -1.209870      -3.726305       7.115858       2.207486      23.614415          -0.000008
          136              O       6.392157      14.224082       6.851557      -0.661502      37.809971 0.65669710E+03  0.16610968E+05                                 8.929244                            7.989074       0.298123       2.115401                    0.996955      29.674217      80.243062       0.664381       0.364468      -1.133692      -0.113307       0.013342       0.011172       0.114635       0.008232       0.024506       0.057815       0.006864      -0.142263      -0.083302       0.019184       0.064118              9.427751       8.562601      -3.193940      -0.785521      11.818682       1.349197       7.901972          -0.000008
          137              O       4.712083      15.425399       1.889348      -0.522510      28.634052 0.47795519E+03  0.11151924E+05                                 7.301783                            6.735942       0.767067       2.293990                    0.998454      27.169034      70.258336       0.737399       0.355992      -1.141885      -0.011279       0.041586      -0.005715       0.043466       0.013844      -0.069015       0.007013       0.032296      -0.288288      -0.122559       0.030867       0.091692              7.429798       6.371693       0.802357       0.457095      10.084786       1.577502       5.832916          -0.000010
          138              O       4.618823      17.630152       1.527125      -0.701149      44.878151 0.74788312E+03  0.19561139E+05                                10.062894                            8.550361       0.164150       2.049238                    0.997882      31.247752      86.191142       0.638821       0.366578      -1.130979      -0.002765      -0.124251      -0.060075       0.138040      -0.024547      -0.028837      -0.068819       0.028025      -0.071490      -0.094540       0.037832       0.056708             10.958037       7.606293      -0.931142       1.721740      13.616571      -5.258299      11.651247          -0.000002
          139              O       6.824611      -0.071002      14.191477      -0.669644      43.057121 0.66155906E+03  0.16728722E+05                                 9.722516                            7.970706       0.425878       2.154845                    0.997792      29.505272      79.213760       0.672598       0.360127      -1.139547      -0.094593       0.007903      -0.094005       0.133593      -0.034467      -0.013932       0.044547       0.068912      -0.016327      -0.068915       0.002615       0.066300             11.083701      10.843866       4.910608       3.027090      13.258683       4.198674       9.148556          -0.000010
          140              O       6.209090      -0.499910      12.073112      -0.622285      33.932979 0.61099673E+03  0.15151935E+05                                 8.243046                            7.679002       0.418200       2.170487                    0.996409      28.669780      76.320300       0.682456       0.361911      -1.137701       0.047886       0.062315       0.067773       0.103776      -0.048791      -0.020147       0.008930       0.100986       0.094897      -0.086036       0.018226       0.067810              8.400131       6.950473       0.401466       1.019565       8.226896      -0.660550      10.023025          -0.000010
          141              O       5.419483      -5.816623      16.815609      -0.619646      36.618100 0.61373384E+03  0.15264394E+05                                 8.783113                            7.720987       0.480033       2.174607                    0.997194      29.277119      78.513325       0.676098       0.364248      -1.133821      -0.002315      -0.010644      -0.067815       0.068684       0.010900      -0.005588      -0.038785      -0.005023      -0.330592      -0.118785       0.045761       0.073024              9.416760       6.054726       0.356278      -0.384874      12.498794      -3.682257       9.696759          -0.000003
          142              O       5.636400       3.169626       0.406337      -0.624860      35.003717 0.54720478E+03  0.13195625E+05                                 8.410600                            7.186655       0.707424       2.254670                    0.998628      28.576068      74.914488       0.717614       0.353944      -1.144516       0.009482       0.067132      -0.057735       0.089051      -0.006733      -0.006062       0.082658       0.056631       0.020869      -0.097336       0.023236       0.074100              9.067866       5.491886       0.018813      -0.715529       7.841412       2.461616      13.870301          -0.000010
          143              O       4.048205      12.377524      11.729672      -0.519230      29.768992 0.49346636E+03  0.11596539E+05                                 7.500942                            6.853096       0.713188       2.278769                    0.998196      27.154649      70.282663       0.730277       0.356901      -1.142102       0.001521       0.019663      -0.035285       0.040423      -0.015393      -0.059533      -0.011815       0.024007      -0.335499      -0.131183       0.042399       0.088785              7.714770       7.597550       2.243977       0.006314      10.453295       0.286090       5.093465          -0.000004
          144              O       4.464770      -4.164690      10.595443      -0.687618      39.943134 0.72239013E+03  0.18737818E+05                                 9.279918                            8.416273       0.193203       2.060815                    0.996559      30.915102      85.016923       0.642184       0.367705      -1.129716      -0.033855      -0.122139       0.015291       0.127663      -0.046678      -0.038857      -0.048757       0.048097       0.017326      -0.093935       0.039792       0.054143              9.618960       7.650728       0.443983       0.239471       8.496462      -2.940755      12.709688          -0.000007

******************************************************
Auxiliary information for the entire system
The total spin magnetic moment of the unit cell is   -0.000475
The total net atomic charge of the unit cell is   -0.000004
Accuracy of reproducing the electrostatic potential in the unit cell:
  The inner radius (bohr) =    5.0000
  The outer radius (bohr) =   12.0000
  Valid grid points have density less than (e/(bohr^3)) =    0.0001
  The number of valid grid points were=         7624
  The rms potential error without charges in kcal/mol is=     10.52389
  The rms potential error with partial charges in kcal/mol is=      0.89170
  The RRMSE value at monopole order=      0.08473
  The rms potential error with partial charges and cloud penetration in kcal/mol is=      0.88049
  The RRMSE value at monopole order with cloud penetration is=      0.08367
  The rms potential error with partial charges and atomic dipoles in kcal/mol is=      1.21407
  The RRMSE value at dipole order=      0.11536
  The rms potential error with partial charges, atomic dipoles and cloud penetration in kcal/mol is=      1.20659
  The RRMSE value at dipole order with cloud penetration=      0.11465

******************************************************
The electron densities and ab initio electrostatic potential were computed in VASP using the PBE functional and
projector augmented wave method. See the main text of the journal article for a description of computational details.
The atomic charges, dipoles, and quadrupoles were computed with the DDEC6 method as described in
(a) T. A. Manz and N. Gabaldon Limas, RSC Adv. 6 (2016) 47771-47801 DOI: 10.1039/c6ra04656h
(b) N. Gabaldon Limas and T. A. Manz, RSC Adv. 8 (2018) 2678-2707 DOI: 10.1039/c7ra11829e.
For each atom in the material, the electron cloud parameters were fit to the spherically averaged atom-in-material
electron density using radial positions for which this density was between 10^-4 and 10^-2 electrons per cubic bohr.
The polarizabilities, dispersion coefficients, and quantum Drude oscillator (QDO) parameters were fit using the MCLF method.
The magnetic structure of the system was optimized in VASP from the default ferromagnetic initial guess using spin polarization.
The atomic spin moments (ASMs) were computed on this optimized magnetic structure using the DDEC6 partition as inputs
to the method of T. A. Manz and D. S. Sholl, J. Chem. Theory Comput. 7 (2011) 4146-4164 DOI: 10.1021/ct200539n.
The RMSE and RRMSE were computed using a uniform grid with Ewald summation.
