# Supplementary material for: A collection of forcefield precursors for metal–organic frameworks
Source: RSC Adv. 2019 Nov 13;9(63):36492–507. doi: 10.1039/c9ra07327b (PMC9075174; doi:10.1039/c9ra07327b)
Supplement: RA-009-C9RA07327B-s4691 [file RA-009-C9RA07327B-s4691.xyz]

  792
jmolscript: load "" {1 1 1} spacegroup "x,y,z" unitcell [{     37.163400     0.000000     0.000000 }, {     18.581700    32.184448     0.000000 }, {     18.581700    10.728150    30.343789 }]
Cu    33.166848     6.922231     0.000000     0.876276
Cu    31.845317     9.211189     0.000000     0.878388
Cu    22.578252    25.262217     0.000000     0.876366
Cu    23.899783    22.973259     0.000000     0.878219
Cu    14.585148     8.420739    23.817447     0.876721
Cu    13.263617     7.657753    21.659397     0.878597
Cu     3.996552     2.307411     6.526342     0.876743
Cu     5.318083     3.070397     8.684392     0.878469
Cu    29.170296     0.000000     0.000000     0.876322
Cu    26.527235     0.000000     0.000000     0.878311
Cu     7.993104     0.000000     0.000000     0.876308
Cu    10.636165     0.000000     0.000000     0.878501
Cu    18.581700    27.569627     6.526342     0.876734
Cu    18.581700    26.043656     8.684392     0.878354
Cu    18.581700    15.342971    23.817447     0.876674
Cu    18.581700    16.868942    21.659397     0.878726
Cu    33.166848     2.307411     6.526342     0.876328
Cu    31.845317     3.070397     8.684392     0.878233
Cu    22.578252     8.420739    23.817447     0.876311
Cu    23.899783     7.657753    21.659397     0.878458
Cu     3.996552     6.922231     0.000000     0.876677
Cu     5.318083     9.211189     0.000000     0.878646
Cu    14.585148    25.262217     0.000000     0.876709
Cu    13.263617    22.973259     0.000000     0.878339
H     50.724325    20.836212    26.126002     0.134630
H     50.980752    22.825211    20.946318     0.107448
H     49.958759    24.548152    19.674913     0.115301
H     27.861401    24.535278     0.740388     0.134631
H     33.238945    25.799054     1.319955     0.107447
H     35.271783    24.659724     1.766009     0.115301
H     46.465399     8.876471    22.885286     0.134635
H     41.087855     9.844150    23.883596     0.107446
H     39.055017     9.884917    22.660742     0.115302
H     23.602475    31.577235    10.935902     0.134635
H     23.346048    27.356781    14.537709     0.107443
H     24.368041    26.732403    16.585915     0.115302
H     44.480873    27.972577     0.740388     0.134631
H     42.886564    22.683599     1.319955     0.107447
H     40.883456    21.492774     1.766009     0.115302
H     29.845927    10.022238    26.126002     0.134628
H     31.440236     8.805665    20.946318     0.107448
H     33.443344     8.829267    19.674913     0.115301
H     52.708850    28.139936    10.935902     0.134623
H     49.182044    30.472236    14.537709     0.107448
H     48.130319    29.899353    16.585915     0.115301
H     21.617950    19.690446    22.885286     0.134637
H     25.144756    23.863696    23.883596     0.107446
H     26.196481    25.603802    22.660742     0.115301
H     35.178874     4.651726    10.935902     0.134636
H     38.962109     6.539880    14.537709     0.107446
H     38.991839     7.737142    16.585915     0.115301
H     43.406851    35.801980    22.885286     0.134636
H     45.257589    30.661051    23.883596     0.107445
H     46.238702    28.880179    22.660742     0.115302
H     39.147926    11.861042     0.740388     0.134629
H     35.364691    15.886244     1.319955     0.107448
H     35.334961    18.216398     1.766009     0.115301
H     30.919949    33.510448    26.126002     0.134628
H     29.069211    32.738021    20.946318     0.107446
H     28.088098    30.991478    19.674913     0.115299
H     30.919949     9.402150     4.217787     0.134626
H     29.069211    10.174577     9.397471     0.107449
H     28.088098    11.921120    10.668876     0.115299
H     39.147926    31.051556    29.603401     0.134624
H     35.364691    27.026354    29.023834     0.107447
H     35.334961    24.696200    28.577780     0.115301
H     43.406851     7.110618     7.458503     0.134627
H     45.257589    12.251547     6.460193     0.107448
H     46.238702    14.032419     7.683047     0.115301
H     35.178874    38.260872    19.407887     0.134633
H     38.962109    36.372718    15.806080     0.107446
H     38.991839    35.175456    13.757874     0.115302
H     27.861401    18.377320    29.603401     0.134638
H     33.238945    17.113544    29.023834     0.107444
H     35.271783    18.252874    28.577780     0.115303
H     50.724325    22.076386     4.217787     0.134634
H     50.980752    20.087387     9.397471     0.107446
H     49.958759    18.364446    10.668876     0.115302
H     23.602475    11.335363    19.407887     0.134629
H     23.346048    15.555817    15.806080     0.107447
H     24.368041    16.180195    13.757874     0.115300
H     46.465399    34.036127     7.458503     0.134624
H     41.087855    33.068448     6.460193     0.107450
H     39.055017    33.027681     7.683047     0.115298
H     52.708850    14.772662    19.407887     0.134637
H     49.182044    12.440362    15.806080     0.107446
H     48.130319    13.013245    13.757874     0.115301
H     21.617950    23.222152     7.458503     0.134633
H     25.144756    19.048902     6.460193     0.107443
H     26.196481    17.308796     7.683047     0.115303
H     44.480873    14.940021    29.603401     0.134620
H     42.886564    20.228999    29.023834     0.107451
H     40.883456    21.419824    28.577780     0.115299
H     29.845927    32.890360     4.217787     0.134637
H     31.440236    34.106933     9.397471     0.107444
H     33.443344    34.083331    10.668876     0.115302
H     23.602475    22.076386     4.217787     0.134632
H     23.346048    20.087387     9.397471     0.107443
H     24.368041    18.364446    10.668876     0.115302
H     46.465399    18.377320    29.603401     0.134627
H     41.087855    17.113544    29.023834     0.107449
H     39.055017    18.252874    28.577780     0.115298
H     27.861401    34.036127     7.458503     0.134638
H     33.238945    33.068448     6.460193     0.107444
H     35.271783    33.027681     7.683047     0.115304
H     50.724325    11.335363    19.407887     0.134633
H     50.980752    15.555817    15.806080     0.107448
H     49.958759    16.180195    13.757874     0.115301
H     29.845927    14.940021    29.603401     0.134635
H     31.440236    20.228999    29.023834     0.107445
H     33.443344    21.419824    28.577780     0.115303
H     44.480873    32.890360     4.217787     0.134622
H     42.886564    34.106933     9.397471     0.107450
H     40.883456    34.083331    10.668876     0.115298
H     21.617950    14.772662    19.407887     0.134632
H     25.144756    12.440362    15.806080     0.107447
H     26.196481    13.013245    13.757874     0.115302
H     52.708850    23.222152     7.458503     0.134633
H     49.182044    19.048902     6.460193     0.107447
H     48.130319    17.308796     7.683047     0.115301
H     39.147926    38.260872    19.407887     0.134632
H     35.364691    36.372718    15.806080     0.107445
H     35.334961    35.175456    13.757874     0.115300
H     30.919949     7.110618     7.458503     0.134622
H     29.069211    12.251547     6.460193     0.107450
H     28.088098    14.032419     7.683047     0.115298
H     35.178874    31.051556    29.603401     0.134628
H     38.962109    27.026354    29.023834     0.107445
H     38.991839    24.696200    28.577780     0.115302
H     43.406851     9.402150     4.217787     0.134628
H     45.257589    10.174577     9.397471     0.107447
H     46.238702    11.921120    10.668876     0.115301
H     43.406851    33.510448    26.126002     0.134631
H     45.257589    32.738021    20.946318     0.107446
H     46.238702    30.991478    19.674913     0.115302
H     35.178874    11.861042     0.740388     0.134633
H     38.962109    15.886244     1.319955     0.107447
H     38.991839    18.216398     1.766009     0.115301
H     30.919949    35.801980    22.885286     0.134627
H     29.069211    30.661051    23.883596     0.107447
H     28.088098    28.880179    22.660742     0.115300
H     39.147926     4.651726    10.935902     0.134633
H     35.364691     6.539880    14.537709     0.107447
H     35.334961     7.737142    16.585915     0.115302
H     46.465399    24.535278     0.740388     0.134630
H     41.087855    25.799054     1.319955     0.107447
H     39.055017    24.659724     1.766009     0.115301
H     23.602475    20.836212    26.126002     0.134632
H     23.346048    22.825211    20.946318     0.107447
H     24.368041    24.548152    19.674913     0.115301
H     50.724325    31.577235    10.935902     0.134628
H     50.980752    27.356781    14.537709     0.107446
H     49.958759    26.732403    16.585915     0.115301
H     27.861401     8.876471    22.885286     0.134631
H     33.238945     9.844150    23.883596     0.107447
H     35.271783     9.884917    22.660742     0.115300
H     21.617950    28.139936    10.935902     0.134634
H     25.144756    30.472236    14.537709     0.107444
H     26.196481    29.899353    16.585915     0.115301
H     52.708850    19.690446    22.885286     0.134629
H     49.182044    23.863696    23.883596     0.107448
H     48.130319    25.603802    22.660742     0.115301
H     29.845927    27.972577     0.740388     0.134636
H     31.440236    22.683599     1.319955     0.107444
H     33.443344    21.492774     1.766009     0.115302
H     44.480873    10.022238    26.126002     0.134634
H     42.886564     8.805665    20.946318     0.107446
H     40.883456     8.829267    19.674913     0.115302
H     52.909533    17.514777    26.207931     0.135688
H     50.241200    21.458445    23.179620     0.311295
H     25.876875    27.972577     0.494604     0.135674
H     30.626358    25.230462     1.823662     0.311296
H     48.449925     9.790510    26.207931     0.135691
H     43.700442    10.129519    23.179620     0.311299
H     21.417267    30.547333     7.777113     0.135691
H     24.085600    29.006770    12.504675     0.311297
H     48.449925    27.972577     0.494604     0.135688
H     43.700442    25.230462     1.823662     0.311297
H     25.876875     9.790510    26.207931     0.135672
H     30.626358    10.129519    23.179620     0.311294
H     52.909533    30.547333     7.777113     0.135688
H     50.241200    29.006770    12.504675     0.311295
H     21.417267    17.514777    26.207931     0.135687
H     24.085600    21.458445    23.179620     0.311296
H     37.163400     3.274231     7.777113     0.135691
H     37.163400     6.355356    12.504675     0.311298
H     41.623008    37.063611    26.207931     0.135676
H     43.704158    32.780934    23.179620     0.311297
H     37.163400     8.423743     0.494604     0.135687
H     37.163400    13.907973     1.823662     0.311296
H     32.703792    37.063611    26.207931     0.135687
H     30.622642    32.780934    23.179620     0.311294
H     32.703792     5.848987     4.135858     0.135675
H     30.622642    10.131664     7.164169     0.311289
H     37.163400    34.488855    29.849185     0.135685
H     37.163400    29.004625    28.520127     0.311295
H     41.623008     5.848987     4.135858     0.135686
H     43.704158    10.131664     7.164169     0.311295
H     37.163400    39.638367    22.566676     0.135687
H     37.163400    36.557242    17.839114     0.311297
H     25.876875    14.940021    29.849185     0.135688
H     30.626358    17.682136    28.520127     0.311300
H     52.909533    25.397821     4.135858     0.135689
H     50.241200    21.454153     7.164169     0.311298
H     21.417267    12.365265    22.566676     0.135687
H     24.085600    13.905828    17.839114     0.311296
H     48.449925    33.122088     4.135858     0.135674
H     43.700442    32.783079     7.164169     0.311289
H     52.909533    12.365265    22.566676     0.135688
H     50.241200    13.905828    17.839114     0.311297
H     21.417267    25.397821     4.135858     0.135689
H     24.085600    21.454153     7.164169     0.311298
H     48.449925    14.940021    29.849185     0.135672
H     43.700442    17.682136    28.520127     0.311289
H     25.876875    33.122088     4.135858     0.135690
H     30.626358    32.783079     7.164169     0.311300
H     49.955042    26.528568    18.758530     0.124807
H     37.163400    23.769288     1.140926     0.124806
H     37.163400     8.998772    22.029591     0.124806
H     24.371758    26.528568    18.758530     0.124806
H     39.166507    20.299804     1.140926     0.124806
H     35.160293     7.842278    18.758530     0.124806
H     47.951935    29.998052    18.758530     0.124806
H     26.374865    27.685063    22.029591     0.124806
H     39.166507     7.842278    18.758530     0.124805
H     47.951935    27.685063    22.029591     0.124806
H     35.160293    20.299804     1.140926     0.124806
H     26.374865    29.998052    18.758530     0.124806
H     26.374865    12.914546    11.585259     0.124807
H     35.160293    22.612794    29.202863     0.124805
H     47.951935    15.227535     8.314198     0.124806
H     39.166507    35.070320    11.585259     0.124807
H     37.163400    19.143310    29.202863     0.124806
H     49.955042    16.384030    11.585259     0.124806
H     24.371758    16.384030    11.585259     0.124806
H     37.163400    33.913826     8.314198     0.124806
H     47.951935    12.914546    11.585259     0.124806
H     26.374865    15.227535     8.314198     0.124806
H     39.166507    22.612794    29.202863     0.124807
H     35.160293    35.070320    11.585259     0.124804
C     51.497323    19.041607    27.881997     0.595861
C     51.821017    19.201028    26.423978     0.009085
C     51.302959    20.246808    25.696941    -0.177136
C     50.679357    23.620167    21.390551    -0.148914
C     50.081026    24.637195    20.623156    -0.165605
C     25.391521    25.350188     0.369891     0.595796
C     26.674030    26.118109     0.516451     0.009084
C     27.871435    25.464550     0.688804    -0.177150
C     33.335198    24.885659     1.043219    -0.148919
C     34.548955    24.223947     1.308121    -0.165605
C     48.935279     8.798799    23.777090     0.595711
C     47.652770     9.192952    24.452239     0.009102
C     46.455365     9.137594    23.778607    -0.177132
C     40.991602     9.278777    23.114685    -0.148919
C     39.777845     9.307957    22.402516    -0.165607
C     22.829477    32.634601     8.658600     0.595621
C     22.505783    31.313108     9.294909     0.009110
C     23.023841    30.976244    10.523226    -0.177148
C     23.647443    28.040593    15.139123    -0.148916
C     24.245774    27.656097    16.353785    -0.165607
C     46.421546    29.704100     0.369891     0.595858
C     46.445331    28.209454     0.516451     0.009083
C     45.280630    27.499251     0.688804    -0.177144
C     42.047414    23.056939     1.043219    -0.148918
C     40.867476    22.336651     1.308121    -0.165605
C     27.905254    10.250104    27.881997     0.595499
C     27.881469     9.890067    26.423978     0.009110
C     29.046170     9.815828    25.696941    -0.177153
C     32.279386     8.669203    21.390551    -0.148915
C     33.459324     8.678859    20.623156    -0.165605
C     54.011056    28.280689     8.658600     0.595905
C     53.028455    29.221762     9.294909     0.009069
C     52.477694    28.941543    10.523226    -0.177153
C     49.623545    29.869314    15.139123    -0.148915
C     48.991395    29.543393    16.353785    -0.165603
C     20.315744    17.590303    23.777090     0.595635
C     21.298345    18.503913    24.452239     0.009119
C     21.849106    19.568574    23.778607    -0.177132
C     24.703255    24.229740    23.114685    -0.148917
C     25.335405    25.266294    22.402516    -0.165609
C     34.649668     3.453606     8.658600     0.595851
C     35.955961     3.834026     9.294909     0.009101
C     35.988665     4.451109    10.523226    -0.177128
C     38.219212     6.458990    15.139123    -0.148918
C     38.253031     7.169408    16.353785    -0.165606
C     42.239177    37.979795    23.777090     0.595606
C     42.539086    36.672033    24.452239     0.009109
C     43.185729    35.662729    23.778607    -0.177149
C     45.795343    30.860380    23.114685    -0.148921
C     46.376950    29.794646    22.402516    -0.165606
C     39.677132     9.314608     0.369891     0.595903
C     38.370839    10.041333     0.516451     0.009079
C     38.338135    11.405096     0.688804    -0.177143
C     36.107588    16.426299     1.043219    -0.148915
C     36.073769    17.808299     1.308121    -0.165606
C     32.087623    35.077187    27.881997     0.595824
C     31.787714    35.277803    26.423978     0.009091
C     31.141071    34.306262    25.696941    -0.177143
C     28.531457    32.079527    21.390551    -0.148914
C     27.949850    31.052843    20.623156    -0.165605
C     32.087623     7.835411     2.461792     0.595489
C     31.787714     7.634795     3.919811     0.009125
C     31.141071     8.606336     4.646848    -0.177170
C     28.531457    10.833071     8.953238    -0.148912
C     27.949850    11.859755     9.720633    -0.165605
C     39.677132    33.597990    29.973898     0.595878
C     38.370839    32.871265    29.827338     0.009058
C     38.338135    31.507502    29.654985    -0.177149
C     36.107588    26.486299    29.300570    -0.148916
C     36.073769    25.104299    29.035668    -0.165607
C     42.239177     4.932803     6.566699     0.595822
C     42.539086     6.240565     5.891550     0.009087
C     43.185729     7.249869     6.565182    -0.177149
C     45.795343    12.052218     7.229104    -0.148917
C     46.376950    13.117952     7.941273    -0.165606
C     34.649668    39.458992    21.685189     0.595901
C     35.955961    39.078572    21.048880     0.009089
C     35.988665    38.461489    19.820563    -0.177137
C     38.219212    36.453608    15.204666    -0.148916
C     38.253031    35.743190    13.990004    -0.165603
C     25.391521    17.562410    29.973898     0.595714
C     26.674030    16.794489    29.827338     0.009101
C     27.871435    17.448048    29.654985    -0.177123
C     33.335198    18.026939    29.300570    -0.148919
C     34.548955    18.688651    29.035668    -0.165605
C     51.497323    23.870991     2.461792     0.595633
C     51.821017    23.711570     3.919811     0.009113
C     51.302959    22.665790     4.646848    -0.177138
C     50.679357    19.292431     8.953238    -0.148917
C     50.081026    18.275403     9.720633    -0.165606
C     22.829477    10.277997    21.685189     0.595874
C     22.505783    11.599490    21.048880     0.009076
C     23.023841    11.936354    19.820563    -0.177134
C     23.647443    14.872005    15.204666    -0.148917
C     24.245774    15.256501    13.990004    -0.165608
C     48.935279    34.113799     6.566699     0.595799
C     47.652770    33.719646     5.891550     0.009094
C     46.455365    33.775004     6.565182    -0.177158
C     40.991602    33.633821     7.229104    -0.148912
C     39.777845    33.604641     7.941273    -0.165607
C     54.011056    14.631909    21.685189     0.595636
C     53.028455    13.690836    21.048880     0.009118
C     52.477694    13.971055    19.820563    -0.177133
C     49.623545    13.043284    15.204666    -0.148919
C     48.991395    13.369205    13.990004    -0.165605
C     20.315744    25.322295     6.566699     0.595891
C     21.298345    24.408685     5.891550     0.009089
C     21.849106    23.344024     6.565182    -0.177135
C     24.703255    18.682858     7.229104    -0.148921
C     25.335405    17.646304     7.941273    -0.165606
C     46.421546    13.208498    29.973898     0.595807
C     46.445331    14.703144    29.827338     0.009077
C     45.280630    15.413347    29.654985    -0.177164
C     42.047414    19.855659    29.300570    -0.148910
C     40.867476    20.575947    29.035668    -0.165605
C     27.905254    32.662494     2.461792     0.595676
C     27.881469    33.022531     3.919811     0.009086
C     29.046170    33.096770     4.646848    -0.177137
C     32.279386    34.243395     8.953238    -0.148922
C     33.459324    34.233739     9.720633    -0.165609
C     22.829477    23.870991     2.461792     0.595864
C     22.505783    23.711570     3.919811     0.009076
C     23.023841    22.665790     4.646848    -0.177140
C     23.647443    19.292431     8.953238    -0.148920
C     24.245774    18.275403     9.720633    -0.165607
C     48.935279    17.562410    29.973898     0.595491
C     47.652770    16.794489    29.827338     0.009130
C     46.455365    17.448048    29.654985    -0.177159
C     40.991602    18.026939    29.300570    -0.148913
C     39.777845    18.688651    29.035668    -0.165606
C     25.391521    34.113799     6.566699     0.595893
C     26.674030    33.719646     5.891550     0.009099
C     27.871435    33.775004     6.565182    -0.177116
C     33.335198    33.633821     7.229104    -0.148921
C     34.548955    33.604641     7.941273    -0.165608
C     51.497323    10.277997    21.685189     0.595641
C     51.821017    11.599490    21.048880     0.009106
C     51.302959    11.936354    19.820563    -0.177145
C     50.679357    14.872005    15.204666    -0.148915
C     50.081026    15.256501    13.990004    -0.165605
C     27.905254    13.208498    29.973898     0.595856
C     27.881469    14.703144    29.827338     0.009079
C     29.046170    15.413347    29.654985    -0.177125
C     32.279386    19.855659    29.300570    -0.148919
C     33.459324    20.575947    29.035668    -0.165606
C     46.421546    32.662494     2.461792     0.595500
C     46.445331    33.022531     3.919811     0.009113
C     45.280630    33.096770     4.646848    -0.177171
C     42.047414    34.243395     8.953238    -0.148911
C     40.867476    34.233739     9.720633    -0.165604
C     20.315744    14.631909    21.685189     0.595727
C     21.298345    13.690836    21.048880     0.009092
C     21.849106    13.971055    19.820563    -0.177139
C     24.703255    13.043284    15.204666    -0.148916
C     25.335405    13.369205    13.990004    -0.165603
C     54.011056    25.322295     6.566699     0.595635
C     53.028455    24.408685     5.891550     0.009108
C     52.477694    23.344024     6.565182    -0.177140
C     49.623545    18.682858     7.229104    -0.148917
C     48.991395    17.646304     7.941273    -0.165606
C     39.677132    39.458992    21.685189     0.595858
C     38.370839    39.078572    21.048880     0.009083
C     38.338135    38.461489    19.820563    -0.177141
C     36.107588    36.453608    15.204666    -0.148919
C     36.073769    35.743190    13.990004    -0.165607
C     32.087623     4.932803     6.566699     0.595796
C     31.787714     6.240565     5.891550     0.009090
C     31.141071     7.249869     6.565182    -0.177168
C     28.531457    12.052218     7.229104    -0.148912
C     27.949850    13.117952     7.941273    -0.165606
C     34.649668    33.597990    29.973898     0.595906
C     35.955961    32.871265    29.827338     0.009081
C     35.988665    31.507502    29.654985    -0.177134
C     38.219212    26.486299    29.300570    -0.148916
C     38.253031    25.104299    29.035668    -0.165606
C     42.239177     7.835411     2.461792     0.595650
C     42.539086     7.634795     3.919811     0.009093
C     43.185729     8.606336     4.646848    -0.177147
C     45.795343    10.833071     8.953238    -0.148918
C     46.376950    11.859755     9.720633    -0.165607
C     42.239177    35.077187    27.881997     0.595797
C     42.539086    35.277803    26.423978     0.009084
C     43.185729    34.306262    25.696941    -0.177150
C     45.795343    32.079527    21.390551    -0.148917
C     46.376950    31.052843    20.623156    -0.165605
C     34.649668     9.314608     0.369891     0.595851
C     35.955961    10.041333     0.516451     0.009095
C     35.988665    11.405096     0.688804    -0.177140
C     38.219212    16.426299     1.043219    -0.148917
C     38.253031    17.808299     1.308121    -0.165607
C     32.087623    37.979795    23.777090     0.595643
C     31.787714    36.672033    24.452239     0.009095
C     31.141071    35.662729    23.778607    -0.177156
C     28.531457    30.860380    23.114685    -0.148913
C     27.949850    29.794646    22.402516    -0.165604
C     39.677132     3.453606     8.658600     0.595709
C     38.370839     3.834026     9.294909     0.009096
C     38.338135     4.451109    10.523226    -0.177141
C     36.107588     6.458990    15.139123    -0.148915
C     36.073769     7.169408    16.353785    -0.165604
C     48.935279    25.350188     0.369891     0.595891
C     47.652770    26.118109     0.516451     0.009089
C     46.455365    25.464550     0.688804    -0.177140
C     40.991602    24.885659     1.043219    -0.148918
C     39.777845    24.223947     1.308121    -0.165605
C     22.829477    19.041607    27.881997     0.595639
C     22.505783    19.201028    26.423978     0.009103
C     23.023841    20.246808    25.696941    -0.177145
C     23.647443    23.620167    21.390551    -0.148915
C     24.245774    24.637195    20.623156    -0.165608
C     51.497323    32.634601     8.658600     0.595861
C     51.821017    31.313108     9.294909     0.009086
C     51.302959    30.976244    10.523226    -0.177146
C     50.679357    28.040593    15.139123    -0.148916
C     50.081026    27.656097    16.353785    -0.165607
C     25.391521     8.798799    23.777090     0.595491
C     26.674030     9.192952    24.452239     0.009124
C     27.871435     9.137594    23.778607    -0.177145
C     33.335198     9.278777    23.114685    -0.148917
C     34.548955     9.307957    22.402516    -0.165608
C     20.315744    28.280689     8.658600     0.595813
C     21.298345    29.221762     9.294909     0.009100
C     21.849106    28.941543    10.523226    -0.177138
C     24.703255    29.869314    15.139123    -0.148918
C     25.335405    29.543393    16.353785    -0.165606
C     54.011056    17.590303    23.777090     0.595729
C     53.028455    18.503913    24.452239     0.009089
C     52.477694    19.568574    23.778607    -0.177144
C     49.623545    24.229740    23.114685    -0.148915
C     48.991395    25.266294    22.402516    -0.165606
C     27.905254    29.704100     0.369891     0.595481
C     27.881469    28.209454     0.516451     0.009128
C     29.046170    27.499251     0.688804    -0.177146
C     32.279386    23.056939     1.043219    -0.148921
C     33.459324    22.336651     1.308121    -0.165605
C     46.421546    10.250104    27.881997     0.595857
C     46.445331     9.890067    26.423978     0.009086
C     45.280630     9.815828    25.696941    -0.177129
C     42.047414     8.669203    21.390551    -0.148919
C     40.867476     8.678859    20.623156    -0.165607
C     52.630435    18.285273    25.764608    -0.107960
C     51.601753    20.468666    24.362725     0.247226
C     51.583542    22.736382    23.549815     0.493170
C     50.850309    23.760491    22.738725     0.036186
C     49.676317    25.820081    21.291630     0.092858
C     49.130015    27.010906    20.536070     0.097004
C     26.683693    27.506760     0.507045    -0.107992
C     29.088908    26.118109     0.784994     0.247239
C     31.061913    24.978994     0.001821     0.493171
C     32.315434    24.255273     0.388097     0.036183
C     34.686088    22.886576     0.858122     0.092863
C     35.990523    22.133459     0.994669     0.097001
C     47.643107     9.646967    25.764608    -0.107934
C     45.237892     9.446136    24.362725     0.247240
C     43.264887     8.328048    23.549815     0.493173
C     42.011366     8.450993    22.738725     0.036183
C     39.640712     8.437904    21.291630     0.092865
C     38.336277     8.315604    20.536070     0.097000
C     21.696365    30.386196     8.651318    -0.107949
C     22.725047    29.792286    11.177135     0.247241
C     22.743258    29.781772    13.586128     0.493174
C     23.476491    29.358439    14.822031     0.036181
C     24.650483    28.680635    17.246196     0.092863
C     25.196785    28.365227    18.620770     0.097000
C     47.643107    27.506760     0.507045    -0.107949
C     45.237892    26.118109     0.784994     0.247235
C     43.264887    24.978994     0.001821     0.493170
C     42.011366    24.255273     0.388097     0.036185
C     39.640712    22.886576     0.858122     0.092861
C     38.336277    22.133459     0.994669     0.097002
C     26.683693     9.646967    25.764608    -0.108017
C     29.088908     9.446136    24.362725     0.247227
C     31.061913     8.328048    23.549815     0.493170
C     32.315434     8.450993    22.738725     0.036188
C     34.686088     8.437904    21.291630     0.092858
C     35.990523     8.315604    20.536070     0.097003
C     52.630435    30.386196     8.651318    -0.107978
C     51.601753    29.792286    11.177135     0.247225
C     51.583542    29.781772    13.586128     0.493170
C     50.850309    29.358439    14.822031     0.036188
C     49.676317    28.680635    17.246196     0.092858
C     49.130015    28.365227    18.620770     0.097002
C     21.696365    18.285273    25.764608    -0.107954
C     22.725047    20.468666    24.362725     0.247232
C     22.743258    22.736382    23.549815     0.493172
C     23.476491    23.760491    22.738725     0.036185
C     24.650483    25.820081    21.291630     0.092862
C     25.196785    27.010906    20.536070     0.097004
C     37.163400     3.596505     8.651318    -0.107939
C     37.163400     4.784326    11.177135     0.247237
C     37.163400     4.805353    13.586128     0.493171
C     37.163400     5.652019    14.822031     0.036184
C     37.163400     7.007628    17.246196     0.092858
C     37.163400     7.638443    18.620770     0.097002
C     42.150728    36.436658    25.764608    -0.107982
C     43.527261    34.454096    24.362725     0.247241
C     45.482055    33.304467    23.549815     0.493171
C     46.002343    32.157414    22.738725     0.036184
C     47.199005    30.110912    21.291630     0.092863
C     47.957138    29.042388    20.536070     0.097000
C     37.163400     9.355375     0.507045    -0.107952
C     37.163400    12.132679     0.784994     0.247232
C     37.163400    14.410908     0.001821     0.493170
C     37.163400    15.858350     0.388097     0.036185
C     37.163400    18.595745     0.858122     0.092861
C     37.163400    20.101977     0.994669     0.097003
C     32.176072    36.436658    25.764608    -0.107969
C     30.799539    34.454096    24.362725     0.247227
C     28.844745    33.304467    23.549815     0.493171
C     28.324457    32.157414    22.738725     0.036184
C     27.127795    30.110912    21.291630     0.092855
C     26.369662    29.042388    20.536070     0.097003
C     32.176072     6.475940     4.579181    -0.108016
C     30.799539     8.458502     5.981064     0.247220
C     28.844745     9.608131     6.793974     0.493163
C     28.324457    10.755184     7.605064     0.036195
C     27.127795    12.801686     9.052159     0.092851
C     26.369662    13.870210     9.807719     0.097007
C     37.163400    33.557223    29.836744    -0.107971
C     37.163400    30.779919    29.558795     0.247225
C     18.581700    17.773540    -0.001821     0.493171
C     37.163400    27.054248    29.955692     0.036183
C     37.163400    24.316853    29.485667     0.092862
C     37.163400    22.810621    29.349120     0.097002
C     42.150728     6.475940     4.579181    -0.107980
C     43.527261     8.458502     5.981064     0.247224
C      8.318655     9.608131     6.793974     0.493171
C     46.002343    10.755184     7.605064     0.036186
C     47.199005    12.801686     9.052159     0.092859
C     47.957138    13.870210     9.807719     0.097002
C     37.163400    39.316093    21.692471    -0.107953
C     37.163400    38.128272    19.166654     0.247236
C     18.581700     5.922797    16.757661     0.493171
C     37.163400    37.260579    15.521758     0.036183
C     37.163400    35.904970    13.097593     0.092860
C     37.163400    35.274155    11.723019     0.097001
C     26.683693    15.405838    29.836744    -0.107938
C     29.088908    16.794489    29.558795     0.247242
C     12.480213     7.205454    -0.001821     0.493176
C     32.315434    18.657325    29.955692     0.036178
C     34.686088    20.026022    29.485667     0.092866
C     35.990523    20.779139    29.349120     0.096999
C     52.630435    24.627325     4.579181    -0.107953
C     51.601753    22.443932     5.981064     0.247234
C     14.420142    20.176216     6.793974     0.493172
C     50.850309    19.152107     7.605064     0.036182
C     49.676317    17.092517     9.052159     0.092862
C     49.130015    15.901692     9.807719     0.097003
C     21.696365    12.526402    21.692471    -0.107963
C     22.725047    13.120312    19.166654     0.247228
C     22.743258    13.130826    16.757661     0.493171
C     23.476491    13.554159    15.521758     0.036186
C     24.650483    14.231963    13.097593     0.092860
C     25.196785    14.547371    11.723019     0.097001
C     47.643107    33.265631     4.579181    -0.108015
C     45.237892    33.466462     5.981064     0.247219
C     24.683187     2.400102     6.793974     0.493163
C     42.011366    34.461605     7.605064     0.036196
C     39.640712    34.474694     9.052159     0.092851
C     38.336277    34.596994     9.807719     0.097006
C     52.630435    12.526402    21.692471    -0.107954
C     51.601753    13.120312    19.166654     0.247232
C     14.420142    13.130826    16.757661     0.493171
C     50.850309    13.554159    15.521758     0.036184
C     49.676317    14.231963    13.097593     0.092859
C     49.130015    14.547371    11.723019     0.097001
C     21.696365    24.627325     4.579181    -0.107952
C     22.725047    22.443932     5.981064     0.247240
C     22.743258    20.176216     6.793974     0.493174
C     23.476491    19.152107     7.605064     0.036180
C     24.650483    17.092517     9.052159     0.092869
C     25.196785    15.901692     9.807719     0.097000
C     47.643107    15.405838    29.836744    -0.108014
C     45.237892    16.794489    29.558795     0.247219
C     24.683187     7.205454    -0.001821     0.493164
C     42.011366    18.657325    29.955692     0.036195
C     39.640712    20.026022    29.485667     0.092851
C     38.336277    20.779139    29.349120     0.097007
C     26.683693    33.265631     4.579181    -0.107938
C     29.088908    33.466462     5.981064     0.247243
C     12.480213     2.400102     6.793974     0.493176
C     32.315434    34.461605     7.605064     0.036181
C     34.686088    34.474694     9.052159     0.092870
C     35.990523    34.596994     9.807719     0.096998
C     49.486783    27.185560    19.223094    -0.201002
C     37.163400    22.841946     1.058695    -0.201002
C     37.163400     8.612130    21.182696    -0.201002
C     24.840017    27.185560    19.223094    -0.201002
C     38.363406    20.763475     1.058695    -0.200999
C     35.963394     7.919306    19.223094    -0.200997
C     48.286777    29.264032    19.223094    -0.201001
C     26.040023    27.878384    21.182696    -0.200999
C     38.363406     7.919306    19.223094    -0.201000
C     48.286777    27.878384    21.182696    -0.201003
C     35.963394    20.763475     1.058695    -0.201000
C     26.040023    29.264032    19.223094    -0.201000
C     26.040023    13.648566    11.120695    -0.200998
C     35.963394    22.149123    29.285094    -0.201003
C     48.286777    15.034214     9.161093    -0.201000
C     38.363406    34.993292    11.120695    -0.200996
C     37.163400    20.070652    29.285094    -0.201002
C     49.486783    15.727038    11.120695    -0.201002
C     24.840017    15.727038    11.120695    -0.201007
C     37.163400    34.300468     9.161093    -0.201000
C     48.286777    13.648566    11.120695    -0.200998
C     26.040023    15.034214     9.161093    -0.201002
C     38.363406    22.149123    29.285094    -0.200998
C     35.963394    34.993292    11.120695    -0.201003
N     50.987070    21.577098    23.594420    -0.432420
N     30.356180    25.386449     1.020462    -0.432425
N     43.970620     9.424251    23.594420    -0.432425
N     23.339730    29.437398    12.478276    -0.432427
N     43.970620    25.386449     1.020462    -0.432424
N     30.356180     9.424251    23.594420    -0.432418
N     50.987070    29.437398    12.478276    -0.432420
N     23.339730    21.577098    23.594420    -0.432421
N     37.163400     5.494100    12.478276    -0.432424
N     44.179850    33.367549    23.594420    -0.432425
N     37.163400    13.595998     1.020462    -0.432423
N     30.146950    33.367549    23.594420    -0.432420
N     30.146950     9.545049     6.749369    -0.432417
N     37.163400    29.316600    29.323327    -0.432421
N     44.179850     9.545049     6.749369    -0.432420
N     37.163400    37.418498    17.865513    -0.432426
N     30.356180    17.526149    29.323327    -0.432426
N     50.987070    21.335500     6.749369    -0.432422
N     23.339730    13.475200    17.865513    -0.432421
N     43.970620    33.488347     6.749369    -0.432415
N     50.987070    13.475200    17.865513    -0.432422
N     23.339730    21.335500     6.749369    -0.432427
N     43.970620    17.526149    29.323327    -0.432416
N     30.356180    33.488347     6.749369    -0.432427
O     51.948115    17.979950    28.434861    -0.532018
O     50.829497    19.935048    28.446392    -0.525988
O     24.327347    26.057280     0.318003    -0.531835
O     25.446523    24.102933     0.305865    -0.525918
O     49.999824     8.985577    24.461039    -0.532067
O     48.880463     8.322577    22.622205    -0.525920
O     22.379056    32.801960     7.473372    -0.531858
O     23.497489    33.464853     9.312812    -0.525906
O     47.566365    30.272155     0.318003    -0.532003
O     45.313891    30.280094     0.305865    -0.525866
O     26.760807    10.390535    28.434861    -0.531711
O     29.013281    10.381738    28.446392    -0.525953
O     54.381575    28.587085     7.473372    -0.532192
O     54.395883    27.287370     9.312812    -0.525968
O     19.945597    16.574991    24.461039    -0.531894
O     19.931103    17.875887    22.622205    -0.525915
O     34.730126     2.979529     7.473372    -0.531984
O     33.597014     3.616996     9.312812    -0.525886
O     41.545336    38.808008    24.461039    -0.531770
O     42.679006    38.170434    22.622205    -0.525955
O     39.597045     8.039139     0.318003    -0.532164
O     40.729786     9.985869     0.305865    -0.525954
O     32.781835    35.998091    28.434861    -0.531977
O     31.647794    34.052112    28.446392    -0.526026
O     32.781464     6.914507     1.908928    -0.531713
O     31.647608     8.860808     1.897397    -0.525933
O     39.596674    34.873459    30.025786    -0.531993
O     40.729786    32.926729    30.037924    -0.525955
O     41.544965     4.104590     5.882750    -0.531967
O     42.679006     4.742379     7.721281    -0.526032
O     34.729755    39.933069    22.870417    -0.532161
O     33.597014    39.295602    21.030977    -0.525970
O     24.326976    16.855318    30.025786    -0.532084
O     25.446337    18.809987    30.037924    -0.525939
O     51.947744    24.932648     1.908928    -0.531886
O     50.829125    22.977550     1.897397    -0.525865
O     22.378685    10.110638    22.870417    -0.532028
O     23.497303     9.448067    21.030977    -0.526009
O     49.999453    33.927021     5.882750    -0.531845
O     48.880277    34.589914     7.721281    -0.526069
O     54.381203    14.325513    22.870417    -0.531889
O     54.395697    15.625550    21.030977    -0.525920
O     19.945225    26.337607     5.882750    -0.532183
O     19.930917    25.036604     7.721281    -0.525888
O     47.565993    12.640443    30.025786    -0.531867
O     45.313891    12.632504    30.037924    -0.526049
O     26.760435    32.522063     1.908928    -0.531909
O     29.013095    32.530753     1.897094    -0.525871
O     22.378685    24.932648     1.908928    -0.531975
O     23.497303    22.977550     1.897397    -0.525870
O     49.999453    16.855318    30.025786    -0.531709
O     48.880091    18.809987    30.037924    -0.525956
O     24.326976    33.927021     5.882750    -0.532157
O     25.446523    34.589914     7.721281    -0.525944
O     51.947744    10.110638    22.870417    -0.531876
O     50.829125     9.448067    21.030977    -0.525896
O     26.760435    12.640443    30.025786    -0.532005
O     29.012909    12.632504    30.037924    -0.525876
O     47.565993    32.522063     1.908928    -0.531693
O     45.313519    32.530860     1.897397    -0.525919
O     19.945225    14.325513    22.870417    -0.532116
O     19.930731    15.625550    21.030977    -0.526048
O     54.381203    26.337607     5.882750    -0.531876
O     54.395697    25.036711     7.721584    -0.525865
O     39.596674    39.933069    22.870417    -0.531999
O     40.729786    39.295602    21.030977    -0.525862
O     32.781464     4.104590     5.882750    -0.531854
O     31.647794     4.742379     7.721281    -0.526047
O     34.729755    34.873459    30.025786    -0.532199
O     33.597014    32.926729    30.037924    -0.526023
O     41.544965     6.914507     1.908928    -0.531906
O     42.678820     8.860808     1.897397    -0.525991
O     41.545336    35.998091    28.434861    -0.531825
O     42.679006    34.052112    28.446392    -0.525948
O     34.730126     8.039139     0.318003    -0.532003
O     33.597014     9.985869     0.305865    -0.525893
O     32.781835    38.808008    24.461039    -0.531879
O     31.647794    38.170434    22.622205    -0.526036
O     39.597045     2.979529     7.473372    -0.532050
O     40.730157     3.616996     9.312812    -0.525929
O     49.999824    26.057280     0.318003    -0.532175
O     48.880277    24.102933     0.305865    -0.525874
O     22.379056    17.979950    28.434861    -0.531878
O     23.497675    19.935048    28.446392    -0.525882
O     51.948115    32.801960     7.473372    -0.532006
O     50.829497    33.464531     9.312812    -0.525975
O     24.327347     8.985577    24.461039    -0.531719
O     25.446709     8.322577    22.622205    -0.525927
O     19.945597    28.587085     7.473372    -0.531965
O     19.930917    27.287370     9.312812    -0.525909
O     54.381575    16.574991    24.461039    -0.532109
O     54.396069    17.875887    22.622205    -0.526046
O     26.760807    30.272155     0.318003    -0.531691
O     29.013281    30.280094     0.305865    -0.525835
O     47.566365    10.390535    28.434861    -0.531997
O     45.313891    10.381738    28.446392    -0.525857
O     52.688410    23.071744    24.107837    -0.499645
O     49.381611    35.858411    29.099390    -0.499640
O     62.108589    39.387972    24.107837    -0.499642
O     58.801790    30.419668    13.716303    -0.499643
O     62.108589    35.858411    29.099390    -0.499643
O     49.381611    39.387972    24.107837    -0.499643
O     52.688410    30.419668    13.716303    -0.499648
O     58.801790    23.071744    24.107837    -0.499644
O     55.745100    35.714009    13.716303    -0.499645
O     46.324921    34.093630    24.107837    -0.499641
O     55.745100    24.836525    29.099390    -0.499644
O     65.165279    34.093630    24.107837    -0.499648
O     28.001879     8.818968     6.235952    -0.499634
O     18.581700    18.076073     1.244399    -0.499649
O      9.161521     8.818968     6.235952    -0.499649
O     18.581700     7.198589    16.627486    -0.499643
O     12.218211     7.054187     1.244399    -0.499646
O     15.525010    19.840854     6.235952    -0.499645
O     21.638390    12.492930    16.627486    -0.499645
O     24.945189     3.524626     6.235952    -0.499637
O     15.525010    12.492930    16.627486    -0.499644
O     21.638390    19.840854     6.235952    -0.499644
O     24.945189     7.054187     1.244399    -0.499636
O     12.218211     3.524626     6.235952    -0.499645

The following XYZ coordinates are in angstroms. Other properties are in atomic units.
The sperically averaged electron density of each atom fit to a function of the form exp(a - br)
eigen_1, eigen_2 and eigen_3 are the three eigenvalues of traceless quadrupole moment tensor
  atom number  atomic symbol              X              Y              Z     net charge C6 coefficient C8 coefficient C10 coefficient fluctuating dipole atomic polarizability isotropic forcefield polarizability              a              b squared Pearson coefficient          <r^3>          <r^4>         wp_QDO          m_QDO          q_QDO       dipole_x       dipole_y       dipole_z         dipole            Qxy            Qxz            Qyz     Q(x^2-y^2)    Q(3z^2-R^2)        eigen_1        eigen_2        eigen_3 static polarizability      alpha(xx)      alpha(xy)      alpha(xz)      alpha(yy)      alpha(yz)      alpha(zz) atomic spin moment
            1             Cu      33.166848       6.922231       0.000000       0.876276      48.919340 0.71947644E+03  0.17971985E+05                                11.650851                            9.244508       1.147812       2.304918                    0.996566      39.428649      94.391168       0.550483       0.445433      -1.117062       0.078910      -0.136749       0.000026       0.157883       0.074338      -0.001161      -0.000678       0.085830       0.169751      -0.114128       0.055636       0.058491             15.651147      17.261894       5.805640      -1.810239      10.555707      -1.044300      19.135842          -0.653108
            2             Cu      31.845317       9.211189       0.000000       0.878388      49.191454 0.71435311E+03  0.17816479E+05                                11.701106                            9.216155       1.123659       2.298812                    0.996564      39.329850      94.156572       0.550781       0.445880      -1.116511      -0.072806       0.126076      -0.000008       0.145588       0.080949      -0.005130      -0.002936       0.093588       0.178701      -0.123285       0.055378       0.067907             15.696748      17.296680       5.726557      -1.827125      10.682064      -1.054086      19.111500           0.661409
            3             Cu      22.578252      25.262217       0.000000       0.876366      48.910699 0.71934855E+03  0.17967936E+05                                11.649385                            9.243588       1.147950       2.304993                    0.996566      39.426323      94.382390       0.550521       0.445423      -1.117072      -0.078902       0.136761      -0.000034       0.157889       0.074300      -0.001164      -0.000673       0.085786       0.169703      -0.114076       0.055613       0.058462             15.648789      17.259334       5.804682      -1.809801      10.554254      -1.044043      19.132779           0.652092
            4             Cu      23.899783      22.973259       0.000000       0.878219      49.194196 0.71440559E+03  0.17818062E+05                                11.701206                            9.216262       1.125020       2.299122                    0.996574      39.332827      94.163517       0.550801       0.445858      -1.116529       0.072800      -0.126128      -0.000003       0.145630       0.080929      -0.005119      -0.002959       0.093395       0.178459      -0.123178       0.055314       0.067865             15.696681      17.295905       5.726822      -1.826616      10.683205      -1.054664      19.110932          -0.661656
            5             Cu      14.585148       8.420739      23.817447       0.876721      48.896592 0.71898384E+03  0.17956428E+05                                11.646731                            9.240853       1.148925       2.305333                    0.996581      39.420064      94.359010       0.550642       0.445386      -1.117103       0.078884       0.045543       0.128819       0.157770      -0.023793      -0.070601      -0.040674      -0.027242      -0.170142      -0.114315       0.055768       0.058547             15.645641      17.256706      -0.232251      -6.075244      17.518950      -3.505383      12.161267           0.652438
            6             Cu      13.263617       7.657753      21.659397       0.878597      49.171106 0.71390788E+03  0.17802368E+05                                11.697094                            9.212570       1.125197       2.299315                    0.996576      39.323784      94.130117       0.550960       0.445811      -1.116569      -0.072835      -0.042017      -0.118823       0.145565      -0.022167      -0.078084      -0.045110      -0.025695      -0.178951      -0.123386       0.055446       0.067940             15.691467      17.289066      -0.187973      -6.005660      17.507513      -3.467997      12.277823          -0.662020
            7             Cu       3.996552       2.307411       6.526342       0.876743      48.895967 0.71897514E+03  0.17956163E+05                                11.646665                            9.240822       1.148871       2.305323                    0.996581      39.419715      94.358164       0.550640       0.445388      -1.117101      -0.078882      -0.045544      -0.128800       0.157753      -0.023795      -0.070598      -0.040673      -0.027238      -0.170090      -0.114303       0.055759       0.058544             15.645536      17.256536      -0.232213      -6.075303      17.518688      -3.505439      12.161383           0.652372
            8             Cu       5.318083       3.070397       8.684392       0.878469      49.177663 0.71402816E+03  0.17806142E+05                                11.698111                            9.213360       1.125769       2.299430                    0.996581      39.326607      94.139352       0.550934       0.445812      -1.116567       0.072763       0.042025       0.118899       0.145594      -0.022163      -0.078080      -0.045069      -0.025612      -0.178655      -0.123306       0.055373       0.067934             15.692905      17.291375      -0.187340      -6.006719      17.508201      -3.468188      12.279139          -0.661943
            9             Cu      29.170296       0.000000       0.000000       0.876322      48.913950 0.71939554E+03  0.17969420E+05                                11.649915                            9.243912       1.147957       2.304982                    0.996567      39.427252      94.385721       0.550509       0.445426      -1.117069       0.157885       0.000051       0.000024       0.157885       0.000002       0.000006       0.001342      -0.171625       0.169723      -0.114100       0.055626       0.058474             15.649607       7.203838      -0.001085      -0.000738      20.611225       2.089499      19.133758          -0.653026
           10             Cu      26.527235       0.000000       0.000000       0.878311      49.191408 0.71435478E+03  0.17816493E+05                                11.700898                            9.216020       1.124389       2.298983                    0.996569      39.330976      94.158543       0.550800       0.445866      -1.116522      -0.145617       0.000016       0.000010       0.145617      -0.000010      -0.000044       0.005916      -0.186900       0.178600      -0.123217       0.055339       0.067878             15.696293       7.376415      -0.000129      -0.000719      20.601979       2.109138      19.110485           0.661083
           11             Cu       7.993104       0.000000       0.000000       0.876308      48.912908 0.71937693E+03  0.17968809E+05                                11.649654                            9.243716       1.148098       2.305018                    0.996567      39.427308      94.384956       0.550523       0.445418      -1.117076      -0.157901      -0.000040      -0.000025       0.157901       0.000014       0.000012       0.001342      -0.171657       0.169751      -0.114120       0.055636       0.058484             15.649214       7.203767      -0.001010      -0.000688      20.610655       2.089397      19.133220          -0.653302
           12             Cu      10.636165       0.000000       0.000000       0.878501      49.180419 0.71412502E+03  0.17809262E+05                                11.699029                            9.214387       1.123978       2.298950                    0.996567      39.326386      94.142412       0.550864       0.445851      -1.116536       0.145624       0.000012       0.000027       0.145624      -0.000024      -0.000018       0.005930      -0.186994       0.178853      -0.123306       0.055383       0.067923             15.693913       7.374910      -0.000932      -0.000634      20.596731       2.109415      19.110097           0.660966
           13             Cu      18.581700      27.569627       6.526342       0.876734      48.894763 0.71895002E+03  0.17955345E+05                                11.646366                            9.240570       1.149053       2.305379                    0.996582      39.419606      94.356833       0.550657       0.445379      -1.117109       0.000002       0.091097      -0.128828       0.157783      -0.000092      -0.000070       0.081476       0.054840      -0.170056      -0.114299       0.055758       0.058541             15.645130      17.653919      -0.002892      -0.002034      17.120512       7.013844      12.160960          -0.653322
           14             Cu      18.581700      26.043656       8.684392       0.878354      49.188263 0.71430834E+03  0.17815032E+05                                11.700381                            9.215696       1.124522       2.299027                    0.996571      39.330131      94.155488       0.550812       0.445863      -1.116525      -0.000055      -0.084057       0.118862       0.145580       0.000032      -0.000000       0.090115       0.051257      -0.178667      -0.123282       0.055407       0.067875             15.695433      17.619444       0.000290       0.000140      17.186270       6.936305      12.280586           0.660984
           15             Cu      18.581700      15.342971      23.817447       0.876674      48.900386 0.71904368E+03  0.17958324E+05                                11.647399                            9.241296       1.148785       2.305277                    0.996581      39.421073      94.362974       0.550622       0.445391      -1.117098       0.000000      -0.091083       0.128811       0.157761      -0.000094      -0.000069       0.081500       0.054860      -0.170123      -0.114336       0.055779       0.058557             15.646729      17.655895      -0.002798      -0.001987      17.122167       7.014551      12.162123          -0.653190
           16             Cu      18.581700      16.868942      21.659397       0.878726      49.167265 0.71382942E+03  0.17799935E+05                                11.696624                            9.212146       1.124490       2.299160                    0.996569      39.321315      94.123149       0.550965       0.445819      -1.116563       0.000000       0.084019      -0.118822       0.145526      -0.000025      -0.000020       0.090244       0.051380      -0.179010      -0.123481       0.055525       0.067956             15.690935      17.616132      -0.002976      -0.002106      17.180009       6.934350      12.276666           0.661218
           17             Cu      33.166848       2.307411       6.526342       0.876328      48.917654 0.71945966E+03  0.17971488E+05                                11.650706                            9.244491       1.147602       2.304872                    0.996565      39.427737      94.389231       0.550475       0.445442      -1.117055       0.078885      -0.045544      -0.128921       0.157853       0.023678       0.070452      -0.040676      -0.027325      -0.169720      -0.114097       0.055623       0.058474             15.650818      17.261535       0.228496       6.076844      17.525817      -3.508664      12.165103          -0.652976
           18             Cu      31.845317       3.070397       8.684392       0.878233      49.195445 0.71441638E+03  0.17818407E+05                                11.701424                            9.216340       1.125050       2.299131                    0.996573      39.332875      94.163978       0.550797       0.445858      -1.116528      -0.072809       0.042021       0.118864       0.145587       0.022142       0.077997      -0.045051      -0.025574      -0.178528      -0.123200       0.055324       0.067875             15.697128      17.296160       0.186675       6.008367      17.512370      -3.469144      12.282854           0.661275
           19             Cu      22.578252       8.420739      23.817447       0.876311      48.915196 0.71941687E+03  0.17970101E+05                                11.650168                            9.244092       1.147826       2.304937                    0.996566      39.427486      94.386930       0.550500       0.445430      -1.117066      -0.078902       0.045542       0.128933       0.157871       0.023675       0.070460      -0.040684      -0.027351      -0.169740      -0.114113       0.055631       0.058481             15.650049      17.260784       0.228567       6.076539      17.524821      -3.508266      12.164542          -0.653202
           20             Cu      23.899783       7.657753      21.659397       0.878458      49.184125 0.71417698E+03  0.17810878E+05                                11.699528                            9.214659       1.124662       2.299109                    0.996571      39.327959      94.146966       0.550862       0.445845      -1.116540       0.072818      -0.042043      -0.118868       0.145601       0.022152       0.078032      -0.045114      -0.025583      -0.178752      -0.123298       0.055372       0.067926             15.694770      17.292870       0.185895       6.006653      17.511383      -3.469953      12.280058           0.661165
           21             Cu       3.996552       6.922231       0.000000       0.876677      48.898735 0.71901555E+03  0.17957431E+05                                11.647095                            9.241083       1.148925       2.305324                    0.996582      39.420650      94.361211       0.550632       0.445388      -1.117100      -0.078894      -0.136649      -0.000003       0.157789      -0.074490       0.001095      -0.000624       0.086051       0.169723      -0.114310       0.055767       0.058543             15.646196      17.257288      -5.805415       1.806073      10.553589      -1.042703      19.127710           0.652263
           22             Cu       5.318083       9.211189       0.000000       0.878646      49.169529 0.71392753E+03  0.17802991E+05                                11.696978                            9.212803       1.124485       2.299123                    0.996570      39.323571      94.130126       0.550943       0.445821      -1.116562       0.072807       0.126013       0.000014       0.145534      -0.081028       0.005093      -0.002916       0.093625       0.179075      -0.123424       0.055505       0.067919             15.690927      17.289625      -5.724883       1.823528      10.679043      -1.052820      19.104113          -0.661903
           23             Cu      14.585148      25.262217       0.000000       0.876709      48.899362 0.71902212E+03  0.17957645E+05                                11.647209                            9.241135       1.148901       2.305323                    0.996582      39.420649      94.361492       0.550629       0.445389      -1.117099       0.078884       0.136623       0.000001       0.157761      -0.074494       0.001100      -0.000624       0.086026       0.169739      -0.114310       0.055765       0.058545             15.646411      17.257594      -5.805713       1.806189      10.553850      -1.042776      19.127788           0.652085
           24             Cu      13.263617      22.973259       0.000000       0.878339      49.188753 0.71431139E+03  0.17815123E+05                                11.700423                            9.215684       1.124574       2.299041                    0.996571      39.330320      94.155908       0.550815       0.445860      -1.116527      -0.072779      -0.126065       0.000021       0.145565      -0.080963       0.005105      -0.002934       0.093469       0.178802      -0.123283       0.055410       0.067874             15.695533      17.293623      -5.726128       1.825362      10.682364      -1.054291      19.110613          -0.661948
           25              H      50.724325      20.836212      26.126002       0.134630       1.118543 0.83168020E+01  0.81370323E+02                                 1.704021                            1.629680      -1.034634       2.403726                    0.998251       3.237112       8.667588       0.522778       1.197511      -0.730311      -0.020019       0.026071       0.019947       0.038449      -0.009812      -0.003927       0.002753      -0.005150      -0.019136      -0.008585      -0.005764       0.014349              1.737088       1.667959      -0.329811      -0.244312       1.741180       0.074262       1.802124           0.000238
           26              H      50.980752      22.825211      20.946318       0.107448       1.400289 0.10682042E+02  0.11057659E+03                                 1.939491                            1.815605      -1.002773       2.386075                    0.998078       3.459405       9.337979       0.511302       1.157230      -0.741136       0.005513      -0.033644      -0.019218       0.039136      -0.013779       0.012989       0.011687      -0.016589       0.021182      -0.027998       0.010333       0.017665              2.020340       1.668121      -0.462498      -0.094970       2.539964       0.213025       1.852937          -0.000001
           27              H      49.958759      24.548152      19.674913       0.115301       1.324821 0.99000676E+01  0.10075556E+03                                 1.878298                            1.754265      -1.000095       2.393506                    0.998057       3.415968       9.203175       0.516287       1.165692      -0.738297      -0.015168      -0.007519      -0.038414       0.041979      -0.004428       0.010181       0.004624      -0.032370       0.044958      -0.027020       0.008269       0.018751              1.956714       1.472539      -0.121747       0.165053       1.802756      -0.177073       2.594846          -0.000000
           28              H      27.861401      24.535278       0.740388       0.134631       1.118496 0.83162861E+01  0.81363152E+02                                 1.703887                            1.629560      -1.034656       2.403715                    0.998251       3.237031       8.666958       0.522835       1.197410      -0.730334      -0.001231      -0.038343      -0.002594       0.038450      -0.005345      -0.000768      -0.001683      -0.017703      -0.023525      -0.008585      -0.005766       0.014351              1.736943       1.711659       0.048890       0.023479       2.163663      -0.059672       1.335507          -0.000240
           29              H      33.238945      25.799054       1.319955       0.107447       1.399935 0.10678724E+02  0.11053266E+03                                 1.939044                            1.815224      -1.002788       2.386066                    0.998078       3.459272       9.336943       0.511402       1.157104      -0.741163      -0.003732       0.034672       0.017765       0.039137      -0.006652       0.018029       0.012126      -0.015353      -0.017701      -0.027998       0.010331       0.017667              2.019851       1.880679      -0.315728       0.008716       2.637568       0.253464       1.541306           0.000001
           30              H      35.271783      24.659724       1.766009       0.115301       1.324957 0.99013170E+01  0.10077207E+03                                 1.878501                            1.754437      -1.000085       2.393511                    0.998057       3.415986       9.203581       0.516232       1.165773      -0.738279       0.027024       0.014364       0.028733       0.041979      -0.002593       0.011479       0.019060       0.008453      -0.025819      -0.027024       0.008270       0.018754              1.956936       2.498081       0.138329       0.348997       1.761471       0.200099       1.611254          -0.000000
           31              H      46.465399       8.876471      22.885286       0.134635       1.118632 0.83175345E+01  0.81378709E+02                                 1.704066                            1.629717      -1.034685       2.403712                    0.998248       3.237096       8.667411       0.522792       1.197461      -0.730324       0.001230      -0.015226      -0.035287       0.038452       0.002505       0.004784       0.005168       0.001675       0.034619      -0.008583      -0.005768       0.014351              1.737133       1.711841      -0.038440      -0.038286       1.390148       0.213897       2.109410          -0.000241
           32              H      41.087855       9.844150      23.883596       0.107446       1.400087 0.10680105E+02  0.11055031E+03                                 1.939186                            1.815346      -1.002770       2.386074                    0.998078       3.459291       9.337073       0.511384       1.157110      -0.741164       0.003732       0.028307       0.026767       0.039136      -0.014782       0.012280       0.014624      -0.008283       0.003509      -0.027997       0.010331       0.017666              2.020004       1.880816       0.097035       0.300609       1.822555       0.541724       2.356640           0.000001
           33              H      39.055017       9.884917      22.660742       0.115302       1.324922 0.99010015E+01  0.10076798E+03                                 1.878456                            1.754399      -1.000081       2.393513                    0.998057       3.415985       9.203514       0.516243       1.165759      -0.738282      -0.027024       0.031878       0.003965       0.041979      -0.009958       0.006271       0.017553       0.004191      -0.038605      -0.027024       0.008269       0.018754              1.956886       2.498014      -0.375133      -0.014087       1.753673       0.202833       1.618973          -0.000000
           34              H      23.602475      31.577235      10.935902       0.134635       1.118571 0.83170213E+01  0.81372817E+02                                 1.704037                            1.629693      -1.034680       2.403715                    0.998248       3.237079       8.667453       0.522781       1.197498      -0.730315       0.020020       0.027496       0.017936       0.038452       0.006971       0.007941       0.005960       0.003916       0.008047      -0.008583      -0.005766       0.014349              1.737101       1.667962       0.340287       0.229514       1.842056       0.038612       1.701286          -0.000241
           35              H      23.346048      27.356781      14.537709       0.107443       1.399938 0.10678708E+02  0.11053175E+03                                 1.938983                            1.815173      -1.002812       2.386052                    0.998077       3.459288       9.336757       0.511433       1.157041      -0.741178      -0.005513      -0.029335      -0.025312       0.039136      -0.007652       0.017317       0.008368      -0.025974      -0.006991      -0.027994       0.010329       0.017665              2.019782       1.667709       0.243602       0.404206       2.062599       0.381418       2.329039           0.000001
           36              H      24.368041      26.732403      16.585915       0.115302       1.325011 0.99017952E+01  0.10077806E+03                                 1.878546                            1.754475      -1.000088       2.393510                    0.998057       3.416021       9.203696       0.516229       1.165767      -0.738281       0.015167      -0.038723       0.005716       0.041978      -0.008122       0.007568       0.001617      -0.040877       0.019456      -0.027022       0.008269       0.018753              1.956986       1.472699      -0.115055       0.169837       2.395921      -0.386746       2.002337          -0.000001
           37              H      44.480873      27.972577       0.740388       0.134631       1.118599 0.83172496E+01  0.81374932E+02                                 1.704008                            1.629670      -1.034606       2.403741                    0.998251       3.237039       8.667104       0.522811       1.197432      -0.730331      -0.032589       0.020239      -0.002592       0.038450      -0.004993      -0.001074       0.001507       0.018103      -0.023528      -0.008585      -0.005764       0.014349              1.737071       2.008484      -0.220203      -0.063422       1.867143       0.009504       1.335586           0.000241
           38              H      42.886564      22.683599       1.319955       0.107447       1.400091 0.10680148E+02  0.11055091E+03                                 1.939194                            1.815353      -1.002785       2.386069                    0.998078       3.459291       9.337091       0.511381       1.157114      -0.741163       0.031893      -0.014104       0.017765       0.039137      -0.003323       0.001485      -0.021676       0.019196      -0.017700      -0.027997       0.010332       0.017666              2.020012       2.722023      -0.169901       0.215176       1.796605      -0.134297       1.541409          -0.000001
           39              H      40.883456      21.492774       1.766009       0.115302       1.324930 0.99010754E+01  0.10076894E+03                                 1.878464                            1.754406      -1.000087       2.393510                    0.998057       3.415995       9.203557       0.516241       1.165760      -0.738282      -0.001072      -0.030585       0.028733       0.041979       0.004957       0.010767      -0.019471       0.000264      -0.025818      -0.027024       0.008270       0.018754              1.956895       1.825790       0.249790      -0.001208       2.433669      -0.402276       1.611224           0.000000
           40              H      29.845927      10.022238      26.126002       0.134628       1.118670 0.83179630E+01  0.81384700E+02                                 1.704164                            1.629805      -1.034814       2.403637                    0.998249       3.237275       8.668247       0.522751       1.197528      -0.730307       0.032590       0.004300       0.019947       0.038451       0.002676       0.004347       0.002020       0.019568      -0.019154      -0.008582      -0.005768       0.014351              1.737240       2.008664       0.133211       0.186482       1.400732       0.174480       1.802323           0.000238
           41              H      31.440236       8.805665      20.946318       0.107448       1.399879 0.10678145E+02  0.11052440E+03                                 1.938926                            1.815123      -1.002771       2.386076                    0.998078       3.459210       9.336466       0.511442       1.157038      -0.741179      -0.031893       0.012047      -0.019219       0.039137      -0.000292       0.003629      -0.017090       0.032152       0.021181      -0.027993       0.010329       0.017664              2.019721       2.721567      -0.146202       0.231852       1.485184      -0.024245       1.852414          -0.000001
           42              H      33.443344       8.829267      19.674913       0.115301       1.325011 0.99017870E+01  0.10077790E+03                                 1.878542                            1.754471      -1.000092       2.393507                    0.998057       3.416022       9.203681       0.516231       1.165762      -0.738282       0.001073       0.016894      -0.038413       0.041978      -0.011804      -0.001085      -0.011128       0.023857       0.044967      -0.027022       0.008270       0.018753              1.956983       1.825868      -0.082131      -0.235926       1.449810      -0.054415       2.595271          -0.000000
           43              H      52.708850      28.139936      10.935902       0.134623       1.118614 0.83174919E+01  0.81378831E+02                                 1.704096                            1.629749      -1.034699       2.403687                    0.998250       3.237240       8.668049       0.522765       1.197513      -0.730310       0.013802      -0.031084       0.017932       0.038449      -0.001792       0.001188      -0.009858      -0.014035       0.008060      -0.008587      -0.005764       0.014351              1.737162       1.503885      -0.245523      -0.081338       2.006241      -0.218069       1.701360           0.000238
           44              H      49.182044      30.472236      14.537709       0.107448       1.400286 0.10682017E+02  0.11057627E+03                                 1.939488                            1.815603      -1.002789       2.386068                    0.998078       3.459402       9.337971       0.511302       1.157231      -0.741136      -0.022647       0.019441      -0.025314       0.039136      -0.007422      -0.001413      -0.019184       0.026244      -0.006979      -0.027998       0.010333       0.017665              2.020336       1.753352      -0.292912       0.128275       1.977932      -0.541006       2.329725          -0.000001
           45              H      48.130319      29.899353      16.585915       0.115301       1.324821 0.99000642E+01  0.10075552E+03                                 1.878298                            1.754265      -1.000085       2.393510                    0.998057       3.415965       9.203166       0.516287       1.165692      -0.738297      -0.041119       0.006225       0.005716       0.041979      -0.013637      -0.002382      -0.007364       0.034504       0.019456      -0.027020       0.008270       0.018751              1.956715       2.264413      -0.342157      -0.419754       1.603670       0.046276       2.002063          -0.000000
           46              H      21.617950      19.690446      22.885286       0.134637       1.118497 0.83162941E+01  0.81363499E+02                                 1.703909                            1.629577      -1.034708       2.403701                    0.998248       3.237054       8.667121       0.522824       1.197433      -0.730328      -0.013802       0.006544      -0.035288       0.038452      -0.000528       0.002084      -0.006728      -0.005179       0.034620      -0.008584      -0.005768       0.014352              1.736969       1.503728       0.158500       0.204363       1.597993      -0.073777       2.109185           0.000241
           47              H      25.144756      23.863696      23.883596       0.107446       1.399951 0.10678875E+02  0.11053466E+03                                 1.939062                            1.815239      -1.002782       2.386069                    0.998078       3.459291       9.337024       0.511399       1.157107      -0.741162       0.022648      -0.017386       0.026767       0.039137       0.003803       0.006526      -0.017948       0.029742       0.003507      -0.027998       0.010331       0.017667              2.019869       1.752976      -0.023288       0.318809       1.950159      -0.531144       2.356472          -0.000001
           48              H      26.196481      25.603802      22.660742       0.115301       1.324957 0.99013203E+01  0.10077212E+03                                 1.878501                            1.754438      -1.000089       2.393509                    0.998057       3.415988       9.203589       0.516232       1.165773      -0.738279       0.041119       0.007465       0.003965       0.041979       0.006794       0.012066      -0.014208       0.015152      -0.038605      -0.027024       0.008270       0.018754              1.956934       2.264690       0.509893       0.182710       1.987103      -0.089222       1.619010           0.000000
           49              H      35.178874       4.651726      10.935902       0.134636       1.118424 0.83155971E+01  0.81354531E+02                                 1.703800                            1.629482      -1.034593       2.403750                    0.998251       3.236902       8.666445       0.522855       1.197393      -0.730338      -0.033823       0.003590       0.017932       0.038451      -0.005182      -0.009132       0.003895       0.010119       0.008048      -0.008584      -0.005766       0.014350              1.736854       2.092895      -0.094744      -0.148170       1.416620       0.179422       1.701047           0.000240
           50              H      38.962109       6.539880      14.537709       0.107446       1.399955 0.10678916E+02  0.11053521E+03                                 1.939067                            1.815244      -1.002783       2.386068                    0.998078       3.459294       9.337042       0.511397       1.157109      -0.741162       0.028160       0.009894      -0.025314       0.039137       0.015075      -0.015909       0.010813      -0.000272      -0.006982      -0.027998       0.010331       0.017667              2.019874       2.174945       0.049193      -0.532466       1.555524       0.159355       2.329155          -0.000001
           51              H      38.991839       7.737142      16.585915       0.115301       1.324963 0.99013742E+01  0.10077281E+03                                 1.878507                            1.754443      -1.000087       2.393509                    0.998057       3.415995       9.203615       0.516231       1.165773      -0.738279       0.025951       0.032497       0.005716       0.041979       0.021762      -0.005187       0.005746       0.006373       0.019457      -0.027024       0.008271       0.018754              1.956941       2.065426       0.457276       0.250000       1.803108       0.340442       2.002289           0.000000
           52              H      43.406851      35.801980      22.885286       0.134636       1.118587 0.83172114E+01  0.81375717E+02                                 1.704100                            1.629748      -1.034719       2.403697                    0.998248       3.237182       8.667984       0.522751       1.197551      -0.730301       0.012573       0.008679      -0.035287       0.038452      -0.001979      -0.006870       0.001558       0.003499       0.034619      -0.008583      -0.005769       0.014352              1.737169       1.437311      -0.120083      -0.166094       1.664741      -0.140102       2.109455           0.000241
           53              H      45.257589      30.661051      23.883596       0.107445       1.400322 0.10682354E+02  0.11058064E+03                                 1.939521                            1.815631      -1.002808       2.386056                    0.998078       3.459453       9.338150       0.511298       1.157230      -0.741136      -0.026380      -0.010921       0.026767       0.039136       0.010975      -0.018807       0.003322      -0.021464       0.003507      -0.027998       0.010333       0.017666              2.020373       1.921496      -0.073760      -0.619631       1.782513      -0.010521       2.357109          -0.000001
           54              H      46.238702      28.880179      22.660742       0.115302       1.324811 0.98999748E+01  0.10075440E+03                                 1.878291                            1.754259      -1.000085       2.393512                    0.998057       3.415952       9.203127       0.516287       1.165694      -0.738296      -0.014095      -0.039343       0.003964       0.041979       0.003165      -0.018334      -0.003343      -0.019339      -0.038606      -0.027020       0.008269       0.018751              1.956707       1.614760      -0.134726      -0.168593       2.636517      -0.113590       1.618844           0.000000
           55              H      39.147926      11.861042       0.740388       0.134629       1.118571 0.83170345E+01  0.81372773E+02                                 1.704017                            1.629678      -1.034634       2.403724                    0.998251       3.237083       8.667383       0.522792       1.197475      -0.730320       0.033823       0.018104      -0.002593       0.038450       0.010334       0.001842       0.000176      -0.000408      -0.023526      -0.008585      -0.005763       0.014348              1.737080       2.093185       0.171290       0.039943       1.782464       0.050172       1.335591          -0.000240
           56              H      35.364691      15.886244       1.319955       0.107448       1.399886 0.10678221E+02  0.11052542E+03                                 1.938936                            1.815132      -1.002769       2.386078                    0.998078       3.459216       9.336500       0.511439       1.157041      -0.741178      -0.028161      -0.020568       0.017765       0.039137       0.009972      -0.019512       0.009550      -0.003838      -0.017703      -0.027993       0.010328       0.017665              2.019731       2.174784       0.485554      -0.223843       2.343175      -0.119172       1.541234           0.000001
           57              H      35.334961      18.216398       1.766009       0.115301       1.325009 0.99017752E+01  0.10077777E+03                                 1.878542                            1.754471      -1.000096       2.393505                    0.998057       3.416020       9.203679       0.516231       1.165763      -0.738282      -0.025951       0.016222       0.028733       0.041978      -0.002365      -0.022245       0.000410      -0.008719      -0.025814      -0.027022       0.008270       0.018753              1.956981       2.065470      -0.388144      -0.347803       2.194189       0.202199       1.611286          -0.000001
           58              H      30.919949      33.510448      26.126002       0.134628       1.118666 0.83178821E+01  0.81382814E+02                                 1.704084                            1.629738      -1.034701       2.403691                    0.998250       3.237163       8.667577       0.522796       1.197440      -0.730328      -0.012568      -0.030372       0.019946       0.038449       0.007134      -0.000420      -0.004777      -0.014419      -0.019143      -0.008585      -0.005764       0.014349              1.737151       1.437293       0.196630       0.057849       1.971960      -0.248723       1.802199          -0.000238
           59              H      29.069211      32.738021      20.946318       0.107446       1.400097 0.10680209E+02  0.11055173E+03                                 1.939202                            1.815360      -1.002773       2.386073                    0.998078       3.459300       9.337132       0.511379       1.157117      -0.741162       0.026380       0.021596      -0.019218       0.039136       0.014070      -0.016618       0.005405      -0.015571       0.021178      -0.027997       0.010332       0.017665              2.020022       1.921171       0.608617      -0.136957       2.286225      -0.188714       1.852670           0.000000
           60              H      28.088098      30.991478      19.674913       0.115299       1.324948 0.99012430E+01  0.10077108E+03                                 1.878482                            1.754421      -1.000098       2.393503                    0.998057       3.416024       9.203658       0.516239       1.165760      -0.738282       0.014095      -0.009376      -0.038414       0.041979       0.016234      -0.009096       0.006503       0.008515       0.044969      -0.027024       0.008270       0.018754              1.956913       1.614903       0.203892       0.070833       1.660676       0.231511       2.595160          -0.000000
           61              H      30.919949       9.402150       4.217787       0.134626       1.118692 0.83182155E+01  0.81388175E+02                                 1.704211                            1.629849      -1.034858       2.403613                    0.998249       3.237409       8.668794       0.522732       1.197555      -0.730299      -0.012572       0.030372      -0.019947       0.038450      -0.007138       0.000424      -0.004775      -0.014422      -0.019154      -0.008584      -0.005769       0.014354              1.737289       1.437392      -0.196641      -0.057871       1.972105      -0.248742       1.802371           0.000238
           62              H      29.069211      10.174577       9.397471       0.107449       1.400291 0.10682061E+02  0.11057690E+03                                 1.939498                            1.815611      -1.002776       2.386075                    0.998078       3.459403       9.337998       0.511299       1.157236      -0.741135       0.026380      -0.021597       0.019217       0.039136      -0.014072       0.016615       0.005405      -0.015572       0.021181      -0.027997       0.010332       0.017665              2.020348       1.921473      -0.608769       0.136998       2.286623      -0.188757       1.852947          -0.000001
           63              H      28.088098      11.921120      10.668876       0.115299       1.324836 0.99002021E+01  0.10075726E+03                                 1.878311                            1.754276      -1.000099       2.393502                    0.998057       3.415989       9.203244       0.516286       1.165690      -0.738297       0.014096       0.009377       0.038413       0.041979      -0.016231       0.009095       0.006505       0.008515       0.044958      -0.027020       0.008270       0.018751              1.956730       1.614776      -0.203863      -0.070825       1.660541       0.231481       2.594873          -0.000000
           64              H      39.147926      31.051556      29.603401       0.134624       1.118507 0.83163966E+01  0.81364418E+02                                 1.703889                            1.629563      -1.034656       2.403709                    0.998250       3.237067       8.667035       0.522840       1.197398      -0.730337       0.033821      -0.018103       0.002593       0.038449      -0.010336      -0.001841       0.000176      -0.000407      -0.023528      -0.008585      -0.005765       0.014350              1.736946       2.093011      -0.171283      -0.039937       1.782318       0.050168       1.335510          -0.000237
           65              H      35.364691      27.026354      29.023834       0.107447       1.399945 0.10678825E+02  0.11053403E+03                                 1.939059                            1.815237      -1.002774       2.386073                    0.998078       3.459280       9.336995       0.511398       1.157110      -0.741162      -0.028160       0.020569      -0.017766       0.039137      -0.009974       0.019516       0.009550      -0.003844      -0.017701      -0.027997       0.010331       0.017667              2.019866       2.174934      -0.485612       0.223867       2.343347      -0.119186       1.541317           0.000000
           66              H      35.334961      24.696200      28.577780       0.115301       1.324961 0.99013576E+01  0.10077259E+03                                 1.878504                            1.754440      -1.000093       2.393506                    0.998057       3.415995       9.203610       0.516232       1.165772      -0.738280      -0.025951      -0.016222      -0.028733       0.041979       0.002364       0.022246       0.000411      -0.008718      -0.025819      -0.027024       0.008270       0.018754              1.956938       2.065422       0.388125       0.347790       2.194134       0.202190       1.611256          -0.000000
           67              H      43.406851       7.110618       7.458503       0.134627       1.118660 0.83178269E+01  0.81382146E+02                                 1.704079                            1.629733      -1.034682       2.403700                    0.998250       3.237156       8.667554       0.522796       1.197442      -0.730328       0.012568      -0.008682       0.035284       0.038449       0.001982       0.006866       0.001557       0.003498       0.034613      -0.008585      -0.005763       0.014348              1.737145       1.437289       0.120085       0.166100       1.664728      -0.140103       2.109419          -0.000238
           68              H      45.257589      12.251547       6.460193       0.107448       1.400084 0.10680082E+02  0.11055007E+03                                 1.939188                            1.815348      -1.002785       2.386069                    0.998078       3.459283       9.337067       0.511381       1.157115      -0.741162      -0.026380       0.010921      -0.026768       0.039137      -0.010977       0.018805       0.003323      -0.021461       0.003509      -0.027997       0.010332       0.017665              2.020007       1.921158       0.073748       0.619455       1.782216      -0.010525       2.356647           0.000000
           69              H      46.238702      14.032419       7.683047       0.115301       1.324932 0.99010947E+01  0.10076918E+03                                 1.878466                            1.754408      -1.000089       2.393509                    0.998057       3.416001       9.203575       0.516241       1.165760      -0.738282      -0.014095       0.039342      -0.003965       0.041979      -0.003165       0.018337      -0.003346      -0.019344      -0.038605      -0.027024       0.008270       0.018754              1.956896       1.614891       0.134745       0.168617       2.636816      -0.113615       1.618981          -0.000000
           70              H      35.178874      38.260872      19.407887       0.134633       1.118531 0.83166717E+01  0.81368454E+02                                 1.703993                            1.629656      -1.034597       2.403747                    0.998251       3.237005       8.667174       0.522789       1.197494      -0.730316      -0.033823      -0.003590      -0.017932       0.038451       0.005181       0.009129       0.003897       0.010119       0.008051      -0.008584      -0.005763       0.014347              1.737053       2.093150       0.094754       0.148179       1.416759       0.179459       1.701250          -0.000240
           71              H      38.962109      36.372718      15.806080       0.107446       1.399904 0.10678393E+02  0.11052761E+03                                 1.938949                            1.815144      -1.002779       2.386070                    0.998078       3.459245       9.336590       0.511439       1.157038      -0.741179       0.028161      -0.009893       0.025313       0.039136      -0.015073       0.015905       0.010813      -0.000267      -0.006991      -0.027993       0.010328       0.017665              2.019745       2.174800      -0.049191       0.532404       1.555443       0.159339       2.328990           0.000001
           72              H      38.991839      35.175456      13.757874       0.115302       1.325001 0.99016952E+01  0.10077675E+03                                 1.878535                            1.754464      -1.000084       2.393512                    0.998057       3.416004       9.203626       0.516232       1.165764      -0.738282       0.025951      -0.032497      -0.005717       0.041978      -0.021761       0.005185       0.005745       0.006372       0.019456      -0.027022       0.008270       0.018753              1.956974       2.065463      -0.457292      -0.250012       1.803136       0.340453       2.002323          -0.000000
           73              H      27.861401      18.377320      29.603401       0.134638       1.118610 0.83173193E+01  0.81376062E+02                                 1.704043                            1.629696      -1.034668       2.403723                    0.998249       3.237059       8.667278       0.522795       1.197460      -0.730324      -0.001230       0.038345       0.002593       0.038453       0.005346       0.000767      -0.001684      -0.017704      -0.023518      -0.008583      -0.005768       0.014351              1.737108       1.711815      -0.048908      -0.023477       2.163901      -0.059678       1.335608          -0.000241
           74              H      33.238945      17.113544      29.023834       0.107444       1.400109 0.10680322E+02  0.11055312E+03                                 1.939207                            1.815365      -1.002798       2.386059                    0.998078       3.459321       9.337180       0.511381       1.157110      -0.741164      -0.003732      -0.034671      -0.017765       0.039136       0.006651      -0.018030       0.012125      -0.015352      -0.017701      -0.027998       0.010331       0.017666              2.020027       1.880836       0.315769      -0.008718       2.637826       0.253498       1.541417           0.000001
           75              H      35.271783      18.252874      28.577780       0.115303       1.324921 0.99009906E+01  0.10076786E+03                                 1.878456                            1.754399      -1.000083       2.393513                    0.998057       3.415983       9.203515       0.516242       1.165761      -0.738282       0.027024      -0.014364      -0.028733       0.041979       0.002592      -0.011479       0.019060       0.008453      -0.025818      -0.027024       0.008269       0.018754              1.956887       2.498014      -0.138324      -0.348983       1.761428       0.200091       1.611218          -0.000001
           76              H      50.724325      22.076386       4.217787       0.134634       1.118589 0.83171994E+01  0.81375047E+02                                 1.704059                            1.629713      -1.034715       2.403696                    0.998248       3.237109       8.667577       0.522776       1.197503      -0.730313      -0.020021      -0.026073      -0.019946       0.038451       0.009811       0.003925       0.002754      -0.005147      -0.019147      -0.008583      -0.005766       0.014349              1.737125       1.667973       0.329817       0.244329       1.741221       0.074260       1.802182          -0.000241
           77              H      50.980752      20.087387       9.397471       0.107446       1.399914 0.10678488E+02  0.11052887E+03                                 1.938961                            1.815154      -1.002788       2.386066                    0.998078       3.459257       9.336643       0.511436       1.157040      -0.741178       0.005513       0.033644       0.019219       0.039137       0.013776      -0.012987       0.011688      -0.016582       0.021183      -0.027993       0.010329       0.017665              2.019758       1.667692       0.462282       0.094933       2.539139       0.212920       1.852445           0.000001
           78              H      49.958759      18.364446      10.668876       0.115302       1.325006 0.99017413E+01  0.10077734E+03                                 1.878538                            1.754468      -1.000095       2.393506                    0.998057       3.416016       9.203666       0.516231       1.165764      -0.738282      -0.015167       0.007518       0.038414       0.041978       0.004428      -0.010180       0.004624      -0.032373       0.044967      -0.027022       0.008270       0.018753              1.956977       1.472694       0.121772      -0.165086       1.802977      -0.177109       2.595260          -0.000000
           79              H      23.602475      11.335363      19.407887       0.134629       1.118556 0.83169321E+01  0.81371960E+02                                 1.704039                            1.629696      -1.034638       2.403724                    0.998251       3.237132       8.667677       0.522773       1.197516      -0.730310       0.020019      -0.027497      -0.017931       0.038450      -0.006973      -0.007942       0.005957       0.003913       0.008054      -0.008585      -0.005764       0.014350              1.737108       1.667976      -0.340282      -0.229515       1.842052       0.038604       1.701296           0.000238
           80              H      23.346048      15.555817      15.806080       0.107447       1.400297 0.10682116E+02  0.11057755E+03                                 1.939497                            1.815611      -1.002792       2.386065                    0.998078       3.459418       9.338022       0.511301       1.157229      -0.741136      -0.005513       0.029334       0.025314       0.039136       0.007653      -0.017321       0.008368      -0.025977      -0.006979      -0.027998       0.010333       0.017665              2.020348       1.668126      -0.243705      -0.404393       2.063175       0.381599       2.329741          -0.000001
           81              H      24.368041      16.180195      13.757874       0.115300       1.324829 0.99001424E+01  0.10075653E+03                                 1.878307                            1.754274      -1.000095       2.393505                    0.998057       3.415978       9.203218       0.516285       1.165694      -0.738296       0.015168       0.038723      -0.005716       0.041979       0.008123      -0.007568       0.001618      -0.040871       0.019455      -0.027020       0.008269       0.018751              1.956724       1.472546       0.115032      -0.169803       2.395552      -0.386656       2.002074          -0.000000
           82              H      46.465399      34.036127       7.458503       0.134624       1.118575 0.83170541E+01  0.81372704E+02                                 1.703977                            1.629642      -1.034769       2.403654                    0.998249       3.237187       8.667540       0.522818       1.197419      -0.730331       0.001235       0.015227       0.035283       0.038448      -0.002507      -0.004784       0.005169       0.001679       0.034612      -0.008584      -0.005766       0.014350              1.737037       1.711757       0.038437       0.038274       1.390082       0.213870       2.109271           0.000238
           83              H      41.087855      33.068448       6.460193       0.107450       1.399919 0.10678573E+02  0.11053078E+03                                 1.939035                            1.815216      -1.002764       2.386081                    0.998078       3.459245       9.336874       0.511401       1.157111      -0.741162       0.003734      -0.028306      -0.026768       0.039137       0.014780      -0.012281       0.014625      -0.008284       0.003509      -0.027997       0.010331       0.017666              2.019841       1.880672      -0.097025      -0.300575       1.822416       0.541655       2.356435          -0.000001
           84              H      39.055017      33.027681       7.683047       0.115298       1.324981 0.99015386E+01  0.10077488E+03                                 1.878521                            1.754455      -1.000094       2.393503                    0.998057       3.416023       9.203702       0.516230       1.165770      -0.738280      -0.027023      -0.031878      -0.003965       0.041978       0.009958      -0.006271       0.017554       0.004191      -0.038606      -0.027024       0.008271       0.018754              1.956958       2.498114       0.375153       0.014086       1.753733       0.202845       1.619026          -0.000000
           85              H      52.708850      14.772662      19.407887       0.134637       1.118490 0.83162321E+01  0.81362733E+02                                 1.703901                            1.629571      -1.034702       2.403704                    0.998248       3.237044       8.667083       0.522825       1.197433      -0.730328       0.013802       0.031089      -0.017932       0.038452       0.001789      -0.001192      -0.009858      -0.014035       0.008051      -0.008584      -0.005767       0.014352              1.736962       1.503723       0.245507       0.081313       2.006007      -0.218033       1.701157           0.000241
           86              H      49.182044      12.440362      15.806080       0.107446       1.399952 0.10678887E+02  0.11053482E+03                                 1.939064                            1.815241      -1.002796       2.386062                    0.998078       3.459292       9.337032       0.511398       1.157108      -0.741162      -0.022648      -0.019441       0.025314       0.039137       0.007420       0.001410      -0.019184       0.026247      -0.006982      -0.027998       0.010331       0.017667              2.019871       1.752977       0.292813      -0.128226       1.977484      -0.540804       2.329153          -0.000001
           87              H      48.130319      13.013245      13.757874       0.115301       1.324964 0.99013832E+01  0.10077293E+03                                 1.878509                            1.754444      -1.000085       2.393510                    0.998057       3.415996       9.203621       0.516231       1.165774      -0.738279      -0.041119      -0.006226      -0.005716       0.041979       0.013641       0.002383      -0.007365       0.034506       0.019457      -0.027024       0.008271       0.018754              1.956943       2.264701       0.342227       0.419833       1.603836       0.046286       2.002292           0.000000
           88              H      21.617950      23.222152       7.458503       0.134633       1.118529 0.83166766E+01  0.81368781E+02                                 1.704008                            1.629669      -1.034601       2.403745                    0.998251       3.237074       8.667467       0.522778       1.197513      -0.730311      -0.013803      -0.006547       0.035286       0.038451       0.000524      -0.002086      -0.006727      -0.005181       0.034618      -0.008586      -0.005765       0.014351              1.737069       1.503809      -0.158510      -0.204352       1.598084      -0.073791       2.109315           0.000240
           89              H      25.144756      19.048902       6.460193       0.107443       1.400328 0.10682404E+02  0.11058125E+03                                 1.939522                            1.815633      -1.002796       2.386060                    0.998078       3.459463       9.338169       0.511300       1.157226      -0.741137       0.022648       0.017385      -0.026766       0.039136      -0.003807      -0.006526      -0.017948       0.029740       0.003507      -0.027998       0.010333       0.017666              2.020373       1.753381       0.023302      -0.318928       1.950628      -0.531355       2.357111          -0.000001
           90              H      26.196481      17.308796       7.683047       0.115303       1.324807 0.98999354E+01  0.10075388E+03                                 1.878286                            1.754255      -1.000088       2.393511                    0.998057       3.415945       9.203100       0.516288       1.165693      -0.738297       0.041119      -0.007465      -0.003964       0.041979      -0.006792      -0.012062      -0.014206       0.015151      -0.038605      -0.027020       0.008269       0.018751              1.956701       2.264395      -0.509794      -0.182669       1.986869      -0.089209       1.618840           0.000000
           91              H      44.480873      14.940021      29.603401       0.134620       1.118678 0.83180706E+01  0.81385789E+02                                 1.704154                            1.629802      -1.034764       2.403653                    0.998249       3.237266       8.668146       0.522759       1.197508      -0.730312      -0.032587      -0.020239       0.002596       0.038448       0.004989       0.001074       0.001506       0.018105      -0.023525      -0.008583      -0.005764       0.014347              1.737223       2.008663       0.220217       0.063433       1.867323       0.009504       1.335683           0.000238
           92              H      42.886564      20.228999      29.023834       0.107451       1.399862 0.10677990E+02  0.11052241E+03                                 1.938913                            1.815112      -1.002776       2.386077                    0.998078       3.459184       9.336384       0.511442       1.157040      -0.741178       0.031894       0.014104      -0.017764       0.039137       0.003324      -0.001485      -0.021672       0.019192      -0.017704      -0.027993       0.010329       0.017664              2.019707       2.721547       0.169856      -0.215123       1.796358      -0.134265       1.541217          -0.000001
           93              H      40.883456      21.419824      28.577780       0.115299       1.325023 0.99018993E+01  0.10077932E+03                                 1.878552                            1.754480      -1.000096       2.393503                    0.998057       3.416040       9.203740       0.516231       1.165761      -0.738283      -0.001072       0.030585      -0.028733       0.041978      -0.004958      -0.010767      -0.019470       0.000263      -0.025815      -0.027023       0.008270       0.018752              1.956993       1.825878      -0.249812       0.001208       2.433808      -0.402309       1.611294          -0.000000
           94              H      29.845927      32.890360       4.217787       0.134637       1.118595 0.83171763E+01  0.81374199E+02                                 1.704019                            1.629675      -1.034632       2.403740                    0.998249       3.237029       8.667133       0.522803       1.197449      -0.730327       0.032593      -0.004302      -0.019945       0.038453      -0.002678      -0.004351       0.002022       0.019568      -0.019140      -0.008583      -0.005768       0.014351              1.737085       2.008501      -0.133201      -0.186487       1.400632       0.174448       1.802122           0.000241
           95              H      31.440236      34.106933       9.397471       0.107444       1.400118 0.10680404E+02  0.11055422E+03                                 1.939217                            1.815373      -1.002791       2.386062                    0.998078       3.459332       9.337229       0.511379       1.157112      -0.741163      -0.031892      -0.012048       0.019219       0.039136       0.000292      -0.003627      -0.017095       0.032155       0.021181      -0.027998       0.010332       0.017666              2.020038       2.722063       0.146238      -0.231913       1.485367      -0.024253       1.852685          -0.000001
           96              H      33.443344      34.083331      10.668876       0.115302       1.324933 0.99011026E+01  0.10076932E+03                                 1.878470                            1.754411      -1.000093       2.393508                    0.998057       3.416000       9.203584       0.516239       1.165763      -0.738281       0.001073      -0.016895       0.038414       0.041979       0.011804       0.001084      -0.011129       0.023860       0.044970      -0.027024       0.008269       0.018754              1.956901       1.825797       0.082125       0.235909       1.449764      -0.054411       2.595141           0.000000
           97              H      23.602475      22.076386       4.217787       0.134632       1.118517 0.83165612E+01  0.81367265E+02                                 1.703987                            1.629651      -1.034590       2.403750                    0.998251       3.237052       8.667351       0.522786       1.197503      -0.730313       0.020019      -0.026074      -0.019946       0.038451      -0.009813      -0.003927       0.002755      -0.005150      -0.019135      -0.008585      -0.005765       0.014351              1.737049       1.667925      -0.329801      -0.244300       1.741145       0.074257       1.802078          -0.000240
           98              H      23.346048      20.087387       9.397471       0.107443       1.400333 0.10682461E+02  0.11058202E+03                                 1.939530                            1.815640      -1.002797       2.386059                    0.998078       3.459468       9.338199       0.511297       1.157229      -0.741136      -0.005512       0.033643       0.019219       0.039136      -0.013779       0.012989       0.011687      -0.016590       0.021186      -0.027998       0.010333       0.017666              2.020382       1.668152      -0.462512      -0.094972       2.540020       0.213032       1.852976           0.000001
           99              H      24.368041      18.364446      10.668876       0.115302       1.324817 0.99000264E+01  0.10075506E+03                                 1.878296                            1.754264      -1.000095       2.393507                    0.998057       3.415961       9.203161       0.516287       1.165695      -0.738296       0.015168       0.007518       0.038414       0.041979      -0.004428       0.010181       0.004624      -0.032370       0.044959      -0.027020       0.008269       0.018751              1.956712       1.472538      -0.121746       0.165052       1.802754      -0.177072       2.594844          -0.000000
          100              H      46.465399      18.377320      29.603401       0.134627       1.118615 0.83174164E+01  0.81377495E+02                                 1.704044                            1.629698      -1.034867       2.403609                    0.998249       3.237292       8.668013       0.522797       1.197449      -0.730323       0.001233       0.038343       0.002595       0.038450      -0.005351      -0.000768      -0.001683      -0.017705      -0.023513      -0.008583      -0.005770       0.014353              1.737113       1.711850       0.048921       0.023487       2.163881      -0.059676       1.335608           0.000238
          101              H      41.087855      17.113544      29.023834       0.107449       1.399944 0.10678821E+02  0.11053406E+03                                 1.939064                            1.815242      -1.002791       2.386067                    0.998078       3.459275       9.337004       0.511395       1.157116      -0.741160       0.003734      -0.034672      -0.017764       0.039137      -0.006652       0.018028       0.012125      -0.015354      -0.017700      -0.027997       0.010331       0.017666              2.019872       1.880701      -0.315733       0.008716       2.637595       0.253468       1.541320          -0.000001
          102              H      39.055017      18.252874      28.577780       0.115298       1.324981 0.99015369E+01  0.10077486E+03                                 1.878522                            1.754455      -1.000097       2.393502                    0.998057       3.416024       9.203707       0.516230       1.165771      -0.738280      -0.027023      -0.014364      -0.028733       0.041978      -0.002594       0.011479       0.019061       0.008454      -0.025819      -0.027024       0.008271       0.018754              1.956959       2.498116       0.138330       0.349003       1.761490       0.200102       1.611270          -0.000000
          103              H      27.861401      34.036127       7.458503       0.134638       1.118571 0.83169653E+01  0.81371477E+02                                 1.703983                            1.629645      -1.034591       2.403755                    0.998251       3.236980       8.666918       0.522813       1.197436      -0.730330      -0.001233       0.015226       0.035287       0.038451       0.002505       0.004782       0.005168       0.001678       0.034616      -0.008584      -0.005766       0.014349              1.737045       1.711762      -0.038438      -0.038275       1.390084       0.213877       2.109290          -0.000240
          104              H      33.238945      33.068448       6.460193       0.107444       1.400102 0.10680246E+02  0.11055213E+03                                 1.939199                            1.815357      -1.002781       2.386067                    0.998078       3.459313       9.337145       0.511383       1.157109      -0.741164      -0.003731      -0.028306      -0.026767       0.039136      -0.014782       0.012280       0.014624      -0.008282       0.003508      -0.027997       0.010332       0.017666              2.020018       1.880828       0.097036       0.300614       1.822567       0.541730       2.356660           0.000001
          105              H      35.271783      33.027681       7.683047       0.115304       1.324917 0.99009572E+01  0.10076744E+03                                 1.878453                            1.754397      -1.000079       2.393515                    0.998057       3.415976       9.203494       0.516242       1.165761      -0.738282       0.027024      -0.031878      -0.003965       0.041979      -0.009959       0.006270       0.017553       0.004191      -0.038605      -0.027023       0.008269       0.018754              1.956883       2.498009      -0.375132      -0.014086       1.753670       0.202832       1.618971          -0.000000
          106              H      50.724325      11.335363      19.407887       0.134633       1.118583 0.83171470E+01  0.81374463E+02                                 1.704059                            1.629713      -1.034684       2.403710                    0.998248       3.237104       8.667580       0.522773       1.197510      -0.730312      -0.020022      -0.027497      -0.017932       0.038451       0.006971       0.007941       0.005958       0.003916       0.008050      -0.008583      -0.005765       0.014349              1.737128       1.667973       0.340297       0.229511       1.842089       0.038597       1.701321          -0.000241
          107              H      50.980752      15.555817      15.806080       0.107448       1.399886 0.10678213E+02  0.11052528E+03                                 1.938932                            1.815129      -1.002784       2.386069                    0.998078       3.459219       9.336498       0.511441       1.157038      -0.741179       0.005513       0.029335       0.025313       0.039137      -0.007652       0.017317       0.008368      -0.025973      -0.006990      -0.027993       0.010329       0.017665              2.019727       1.667669       0.243593       0.404190       2.062541       0.381403       2.328971           0.000001
          108              H      49.958759      16.180195      13.757874       0.115301       1.325009 0.99017685E+01  0.10077767E+03                                 1.878540                            1.754469      -1.000088       2.393509                    0.998057       3.416018       9.203669       0.516231       1.165763      -0.738282      -0.015167       0.038723      -0.005716       0.041978      -0.008122       0.007568       0.001617      -0.040877       0.019457      -0.027022       0.008270       0.018753              1.956979       1.472694      -0.115054       0.169836       2.395913      -0.386743       2.002330          -0.000001
          109              H      29.845927      14.940021      29.603401       0.134635       1.118570 0.83169680E+01  0.81371430E+02                                 1.703976                            1.629640      -1.034577       2.403760                    0.998251       3.236980       8.666886       0.522817       1.197428      -0.730332       0.032591      -0.020239       0.002592       0.038451      -0.004993      -0.001074       0.001507       0.018105      -0.023525      -0.008584      -0.005765       0.014349              1.737037       2.008447      -0.220203      -0.063421       1.867104       0.009503       1.335562           0.000240
          110              H      31.440236      20.228999      29.023834       0.107445       1.400098 0.10680209E+02  0.11055164E+03                                 1.939196                            1.815354      -1.002790       2.386064                    0.998078       3.459304       9.337117       0.511383       1.157109      -0.741164      -0.031893       0.014104      -0.017765       0.039137      -0.003323       0.001485      -0.021677       0.019196      -0.017701      -0.027998       0.010332       0.017666              2.020015       2.722029      -0.169903       0.215177       1.796606      -0.134298       1.541410          -0.000001
          111              H      33.443344      21.419824      28.577780       0.115303       1.324926 0.99010406E+01  0.10076850E+03                                 1.878461                            1.754404      -1.000087       2.393511                    0.998057       3.415990       9.203541       0.516241       1.165761      -0.738282       0.001073       0.030586      -0.028733       0.041979       0.004957       0.010767      -0.019471       0.000264      -0.025818      -0.027024       0.008269       0.018754              1.956890       1.825788       0.249789      -0.001207       2.433661      -0.402274       1.611221           0.000000
          112              H      44.480873      32.890360       4.217787       0.134622       1.118730 0.83185441E+01  0.81391832E+02                                 1.704223                            1.629860      -1.034885       2.403596                    0.998248       3.237386       8.668630       0.522743       1.197525      -0.730307      -0.032589      -0.004299      -0.019946       0.038449       0.002676       0.004345       0.002019       0.019569      -0.019158      -0.008582      -0.005769       0.014351              1.737300       2.008741       0.133217       0.186487       1.400775       0.174488       1.802384           0.000238
          113              H      42.886564      34.106933       9.397471       0.107450       1.399887 0.10678235E+02  0.11052565E+03                                 1.938941                            1.815137      -1.002775       2.386076                    0.998078       3.459215       9.336517       0.511437       1.157046      -0.741177       0.031894      -0.012047       0.019218       0.039137      -0.000292       0.003629      -0.017090       0.032151       0.021179      -0.027992       0.010328       0.017664              2.019737       2.721589      -0.146204       0.231855       1.485193      -0.024246       1.852428          -0.000001
          114              H      40.883456      34.083331      10.668876       0.115298       1.325027 0.99019340E+01  0.10077977E+03                                 1.878557                            1.754483      -1.000099       2.393502                    0.998057       3.416046       9.203762       0.516230       1.165761      -0.738282      -0.001072      -0.016895       0.038413       0.041978      -0.011804      -0.001085      -0.011128       0.023857       0.044966      -0.027023       0.008270       0.018753              1.956998       1.825881      -0.082132      -0.235929       1.449819      -0.054416       2.595294          -0.000000
          115              H      21.617950      14.772662      19.407887       0.134632       1.118594 0.83172719E+01  0.81376448E+02                                 1.704104                            1.629751      -1.034721       2.403691                    0.998248       3.237209       8.668061       0.522752       1.197548      -0.730302      -0.013803       0.031086      -0.017934       0.038451      -0.001791       0.001190      -0.009859      -0.014034       0.008054      -0.008585      -0.005767       0.014352              1.737176       1.503895      -0.245536      -0.081331       2.006271      -0.218070       1.701362           0.000238
          116              H      25.144756      12.440362      15.806080       0.107447       1.400295 0.10682098E+02  0.11057730E+03                                 1.939494                            1.815608      -1.002793       2.386065                    0.998078       3.459416       9.338010       0.511302       1.157228      -0.741137       0.022648      -0.019441       0.025313       0.039136      -0.007422      -0.001413      -0.019184       0.026244      -0.006979      -0.027998       0.010332       0.017666              2.020343       1.753357      -0.292914       0.128275       1.977939      -0.541008       2.329734          -0.000001
          117              H      26.196481      13.013245      13.757874       0.115302       1.324812 0.98999794E+01  0.10075443E+03                                 1.878290                            1.754258      -1.000080       2.393514                    0.998057       3.415951       9.203117       0.516288       1.165692      -0.738297       0.041119      -0.006226      -0.005716       0.041979      -0.013637      -0.002383      -0.007364       0.034504       0.019455      -0.027020       0.008269       0.018751              1.956707       2.264403      -0.342155      -0.419752       1.603664       0.046276       2.002055          -0.000000
          118              H      52.708850      23.222152       7.458503       0.134633       1.118508 0.83163857E+01  0.81364503E+02                                 1.703909                            1.629577      -1.034707       2.403699                    0.998248       3.237067       8.667121       0.522828       1.197420      -0.730331       0.013801      -0.006544       0.035288       0.038451      -0.000528       0.002084      -0.006728      -0.005180       0.034621      -0.008585      -0.005767       0.014352              1.736969       1.503728       0.158497       0.204359       1.597994      -0.073778       2.109185           0.000241
          119              H      49.182044      19.048902       6.460193       0.107447       1.399937 0.10678737E+02  0.11053283E+03                                 1.939045                            1.815225      -1.002773       2.386073                    0.998078       3.459274       9.336948       0.511402       1.157103      -0.741163      -0.022648       0.017386      -0.026767       0.039137       0.003803       0.006526      -0.017948       0.029742       0.003506      -0.027997       0.010331       0.017667              2.019851       1.752961      -0.023289       0.318805       1.950141      -0.531136       2.356449          -0.000001
          120              H      48.130319      17.308796       7.683047       0.115301       1.324954 0.99012893E+01  0.10077170E+03                                 1.878497                            1.754434      -1.000089       2.393509                    0.998057       3.415983       9.203564       0.516233       1.165772      -0.738280      -0.041119      -0.007465      -0.003965       0.041979       0.006794       0.012066      -0.014208       0.015152      -0.038605      -0.027024       0.008270       0.018754              1.956929       2.264685       0.509891       0.182709       1.987097      -0.089221       1.619007           0.000000
          121              H      39.147926      38.260872      19.407887       0.134632       1.118450 0.83158588E+01  0.81357830E+02                                 1.703835                            1.629514      -1.034599       2.403745                    0.998251       3.236954       8.666658       0.522846       1.197403      -0.730336       0.033823      -0.003590      -0.017933       0.038451      -0.005182      -0.009132       0.003897       0.010121       0.008049      -0.008585      -0.005765       0.014350              1.736889       2.092941      -0.094745      -0.148171       1.416644       0.179428       1.701083           0.000241
          122              H      35.364691      36.372718      15.806080       0.107445       1.399960 0.10678961E+02  0.11053581E+03                                 1.939072                            1.815249      -1.002781       2.386068                    0.998078       3.459301       9.337071       0.511396       1.157110      -0.741162      -0.028160      -0.009894       0.025314       0.039136       0.015075      -0.015909       0.010813      -0.000272      -0.006983      -0.027998       0.010331       0.017667              2.019880       2.174950       0.049194      -0.532468       1.555527       0.159356       2.329162          -0.000001
          123              H      35.334961      35.175456      13.757874       0.115300       1.324969 0.99014278E+01  0.10077350E+03                                 1.878514                            1.754448      -1.000092       2.393507                    0.998057       3.416003       9.203647       0.516230       1.165774      -0.738279      -0.025951      -0.032497      -0.005716       0.041979       0.021762      -0.005187       0.005746       0.006373       0.019457      -0.027024       0.008271       0.018754              1.956948       2.065433       0.457279       0.250002       1.803114       0.340444       2.002297           0.000000
          124              H      30.919949       7.110618       7.458503       0.134622       1.118658 0.83179080E+01  0.81384078E+02                                 1.704153                            1.629800      -1.034764       2.403656                    0.998249       3.237314       8.668365       0.522751       1.197528      -0.730306      -0.012571      -0.008683       0.035282       0.038448      -0.001982      -0.006870       0.001558       0.003496       0.034612      -0.008585      -0.005765       0.014350              1.737222       1.437351      -0.120096      -0.166101       1.664803      -0.140099       2.109513           0.000238
          125              H      29.069211      12.251547       6.460193       0.107450       1.400263 0.10681792E+02  0.11057334E+03                                 1.939467                            1.815584      -1.002777       2.386076                    0.998078       3.459371       9.337857       0.511305       1.157230      -0.741136       0.026380       0.010919      -0.026768       0.039137       0.010974      -0.018806       0.003323      -0.021462       0.003512      -0.027998       0.010333       0.017665              2.020315       1.921443      -0.073758      -0.619605       1.782463      -0.010519       2.357038          -0.000001
          126              H      28.088098      14.032419       7.683047       0.115298       1.324838 0.99002183E+01  0.10075747E+03                                 1.878313                            1.754278      -1.000097       2.393503                    0.998057       3.415992       9.203255       0.516286       1.165691      -0.738297       0.014096       0.039342      -0.003964       0.041978       0.003164      -0.018334      -0.003343      -0.019339      -0.038606      -0.027020       0.008270       0.018751              1.956731       1.614778      -0.134728      -0.168597       2.636552      -0.113592       1.618862          -0.000000
          127              H      35.178874      31.051556      29.603401       0.134628       1.118595 0.83172875E+01  0.81376050E+02                                 1.704059                            1.629717      -1.034685       2.403698                    0.998250       3.237124       8.667599       0.522778       1.197495      -0.730315      -0.033822      -0.018102       0.002593       0.038449       0.010335       0.001842       0.000176      -0.000412      -0.023521      -0.008584      -0.005764       0.014348              1.737121       2.093236       0.171297       0.039944       1.782510       0.050175       1.335619          -0.000238
          128              H      38.962109      27.026354      29.023834       0.107445       1.399930 0.10678642E+02  0.11053092E+03                                 1.938979                            1.815170      -1.002797       2.386061                    0.998078       3.459276       9.336725       0.511433       1.157043      -0.741177       0.028161       0.020568      -0.017765       0.039136       0.009971      -0.019512       0.009551      -0.003838      -0.017703      -0.027993       0.010328       0.017665              2.019778       2.174835       0.485570      -0.223851       2.343235      -0.119176       1.541263           0.000000
          129              H      38.991839      24.696200      28.577780       0.115302       1.325004 0.99017304E+01  0.10077720E+03                                 1.878537                            1.754467      -1.000093       2.393507                    0.998057       3.416014       9.203659       0.516231       1.165764      -0.738282       0.025951      -0.016222      -0.028733       0.041978      -0.002365      -0.022245       0.000410      -0.008719      -0.025814      -0.027022       0.008269       0.018753              1.956977       2.065465      -0.388143      -0.347802       2.194184       0.202198       1.611282          -0.000000
          130              H      43.406851       9.402150       4.217787       0.134628       1.118697 0.83181707E+01  0.81386560E+02                                 1.704132                            1.629778      -1.034762       2.403667                    0.998247       3.237239       8.667905       0.522782       1.197458      -0.730323       0.012568       0.030374      -0.019947       0.038450       0.007135      -0.000422      -0.004776      -0.014422      -0.019144      -0.008584      -0.005766       0.014350              1.737203       1.437333       0.196640       0.057859       1.972007      -0.248741       1.802268          -0.000238
          131              H      45.257589      10.174577       9.397471       0.107447       1.400103 0.10680273E+02  0.11055259E+03                                 1.939210                            1.815368      -1.002782       2.386069                    0.998078       3.459308       9.337172       0.511377       1.157119      -0.741161      -0.026380      -0.021596       0.019218       0.039136       0.014070      -0.016618       0.005406      -0.015571       0.021178      -0.027997       0.010331       0.017666              2.020031       1.921179       0.608621      -0.136957       2.286234      -0.188715       1.852679           0.000000
          132              H      46.238702      11.921120      10.668876       0.115301       1.324940 0.99011709E+01  0.10077017E+03                                 1.878475                            1.754415      -1.000098       2.393504                    0.998057       3.416013       9.203621       0.516240       1.165760      -0.738282      -0.014095       0.009376       0.038414       0.041979       0.016234      -0.009096       0.006503       0.008515       0.044969      -0.027024       0.008270       0.018754              1.956906       1.614898       0.203891       0.070834       1.660670       0.231510       2.595150          -0.000000
          133              H      43.406851      33.510448      26.126002       0.134631       1.118571 0.83170701E+01  0.81373663E+02                                 1.704055                            1.629711      -1.034663       2.403713                    0.998250       3.237144       8.667733       0.522770       1.197518      -0.730309       0.012571      -0.030374       0.019945       0.038450      -0.007137       0.000422      -0.004778      -0.014421      -0.019140      -0.008586      -0.005766       0.014351              1.737122       1.437277      -0.196618      -0.057851       1.971929      -0.248708       1.802158          -0.000240
          134              H      45.257589      32.738021      20.946318       0.107446       1.400287 0.10682016E+02  0.11057620E+03                                 1.939484                            1.815599      -1.002772       2.386074                    0.998078       3.459407       9.337965       0.511305       1.157225      -0.741137      -0.026380       0.021596      -0.019219       0.039136      -0.014073       0.016615       0.005405      -0.015572       0.021183      -0.027998       0.010333       0.017665              2.020333       1.921460      -0.608763       0.137000       2.286607      -0.188758       1.852933           0.000001
          135              H      46.238702      30.991478      19.674913       0.115302       1.324812 0.98999792E+01  0.10075443E+03                                 1.878289                            1.754258      -1.000089       2.393510                    0.998057       3.415952       9.203119       0.516289       1.165692      -0.738297      -0.014095      -0.009377      -0.038414       0.041979      -0.016230       0.009095       0.006505       0.008515       0.044959      -0.027020       0.008269       0.018751              1.956705       1.614759      -0.203859      -0.070822       1.660522       0.231474       2.594835          -0.000001
          136              H      35.178874      11.861042       0.740388       0.134633       1.118440 0.83157618E+01  0.81356615E+02                                 1.703821                            1.629502      -1.034606       2.403742                    0.998251       3.236943       8.666604       0.522849       1.197399      -0.730337      -0.033823       0.018103      -0.002592       0.038451      -0.010337      -0.001842       0.000175      -0.000404      -0.023523      -0.008585      -0.005765       0.014350              1.736876       2.092924      -0.171276      -0.039935       1.782239       0.050164       1.335464           0.000241
          137              H      38.962109      15.886244       1.319955       0.107447       1.399949 0.10678859E+02  0.11053449E+03                                 1.939064                            1.815241      -1.002774       2.386074                    0.998078       3.459283       9.337013       0.511397       1.157111      -0.741161       0.028160      -0.020569       0.017766       0.039137      -0.009974       0.019516       0.009550      -0.003844      -0.017700      -0.027997       0.010331       0.017667              2.019872       2.174940      -0.485615       0.223868       2.343354      -0.119187       1.541320          -0.000001
          138              H      38.991839      18.216398       1.766009       0.115301       1.324960 0.99013468E+01  0.10077246E+03                                 1.878504                            1.754440      -1.000091       2.393508                    0.998057       3.415992       9.203603       0.516231       1.165773      -0.738279       0.025951       0.016222       0.028733       0.041979       0.002364       0.022246       0.000411      -0.008718      -0.025818      -0.027024       0.008270       0.018754              1.956938       2.065422       0.388126       0.347790       2.194135       0.202190       1.611256           0.000000
          139              H      30.919949      35.801980      22.885286       0.134627       1.118703 0.83182244E+01  0.81387288E+02                                 1.704147                            1.629791      -1.034757       2.403670                    0.998248       3.237237       8.667935       0.522776       1.197469      -0.730321      -0.012570       0.008680      -0.035285       0.038450       0.001980       0.006868       0.001559       0.003499       0.034616      -0.008584      -0.005766       0.014350              1.737217       1.437341       0.120086       0.166111       1.664789      -0.140118       2.109522          -0.000238
          140              H      29.069211      30.661051      23.883596       0.107447       1.400094 0.10680180E+02  0.11055135E+03                                 1.939200                            1.815358      -1.002783       2.386069                    0.998078       3.459294       9.337113       0.511380       1.157117      -0.741162       0.026380      -0.010921       0.026768       0.039137      -0.010978       0.018805       0.003323      -0.021461       0.003510      -0.027997       0.010332       0.017666              2.020019       1.921169       0.073747       0.619461       1.782227      -0.010526       2.356661           0.000000
          141              H      28.088098      28.880179      22.660742       0.115300       1.324935 0.99011239E+01  0.10076955E+03                                 1.878469                            1.754410      -1.000085       2.393510                    0.998057       3.416005       9.203588       0.516241       1.165760      -0.738282       0.014095      -0.039342       0.003965       0.041979      -0.003165       0.018337      -0.003346      -0.019344      -0.038605      -0.027024       0.008270       0.018754              1.956900       1.614893       0.134745       0.168618       2.636823      -0.113616       1.618983          -0.000000
          142              H      39.147926       4.651726      10.935902       0.134633       1.118588 0.83171748E+01  0.81374678E+02                                 1.704052                            1.629705      -1.034691       2.403707                    0.998248       3.237108       8.667544       0.522780       1.197495      -0.730315       0.033822       0.003591       0.017935       0.038452       0.005182       0.009132       0.003897       0.010115       0.008049      -0.008583      -0.005767       0.014349              1.737117       2.093243       0.094760       0.148195       1.416804       0.179463       1.701303          -0.000241
          143              H      35.364691       6.539880      14.537709       0.107447       1.399894 0.10678289E+02  0.11052626E+03                                 1.938940                            1.815135      -1.002776       2.386073                    0.998078       3.459228       9.336531       0.511440       1.157038      -0.741179      -0.028161       0.009893      -0.025313       0.039137      -0.015072       0.015905       0.010813      -0.000267      -0.006991      -0.027993       0.010328       0.017665              2.019735       2.174790      -0.049190       0.532400       1.555436       0.159337       2.328977           0.000001
          144              H      35.334961       7.737142      16.585915       0.115302       1.325002 0.99016996E+01  0.10077679E+03                                 1.878534                            1.754463      -1.000084       2.393512                    0.998057       3.416006       9.203627       0.516232       1.165763      -0.738282      -0.025951       0.032497       0.005716       0.041978      -0.021761       0.005185       0.005745       0.006372       0.019457      -0.027022       0.008270       0.018753              1.956973       2.065463      -0.457292      -0.250012       1.803135       0.340453       2.002322          -0.000000
          145              H      46.465399      24.535278       0.740388       0.134630       1.118633 0.83175699E+01  0.81378885E+02                                 1.704043                            1.629701      -1.034655       2.403715                    0.998251       3.237098       8.667318       0.522805       1.197432      -0.730330       0.001232      -0.038343      -0.002593       0.038450       0.005345       0.000768      -0.001684      -0.017700      -0.023525      -0.008585      -0.005765       0.014350              1.737106       1.711826      -0.048899      -0.023481       2.163884      -0.059679       1.335608          -0.000241
          146              H      41.087855      25.799054       1.319955       0.107447       1.400085 0.10680095E+02  0.11055022E+03                                 1.939188                            1.815349      -1.002783       2.386070                    0.998078       3.459285       9.337069       0.511382       1.157114      -0.741163       0.003732       0.034672       0.017765       0.039137       0.006651      -0.018030       0.012124      -0.015353      -0.017700      -0.027997       0.010331       0.017666              2.020007       1.880819       0.315764      -0.008717       2.637797       0.253495       1.541405           0.000001
          147              H      39.055017      24.659724       1.766009       0.115301       1.324931 0.99010837E+01  0.10076903E+03                                 1.878464                            1.754406      -1.000088       2.393509                    0.998057       3.415999       9.203564       0.516242       1.165759      -0.738282      -0.027024       0.014364       0.028733       0.041979       0.002593      -0.011479       0.019060       0.008453      -0.025818      -0.027024       0.008270       0.018754              1.956896       2.498026      -0.138325      -0.348986       1.761436       0.200092       1.611225          -0.000001
          148              H      23.602475      20.836212      26.126002       0.134632       1.118588 0.83171930E+01  0.81375030E+02                                 1.704064                            1.629718      -1.034694       2.403705                    0.998248       3.237113       8.667612       0.522772       1.197510      -0.730312       0.020021       0.026073       0.019947       0.038452       0.009811       0.003926       0.002754      -0.005147      -0.019141      -0.008583      -0.005766       0.014349              1.737132       1.667978       0.329820       0.244333       1.741227       0.074260       1.802191          -0.000241
          149              H      23.346048      22.825211      20.946318       0.107447       1.399895 0.10678298E+02  0.11052637E+03                                 1.938939                            1.815135      -1.002779       2.386071                    0.998078       3.459232       9.336540       0.511440       1.157037      -0.741179      -0.005513      -0.033644      -0.019219       0.039137       0.013776      -0.012986       0.011688      -0.016582       0.021182      -0.027993       0.010329       0.017665              2.019735       1.667675       0.462275       0.094932       2.539107       0.212917       1.852424           0.000001
          150              H      24.368041      24.548152      19.674913       0.115301       1.325012 0.99018036E+01  0.10077813E+03                                 1.878545                            1.754473      -1.000099       2.393504                    0.998057       3.416026       9.203701       0.516230       1.165764      -0.738282       0.015167      -0.007518      -0.038414       0.041978       0.004428      -0.010180       0.004624      -0.032373       0.044966      -0.027022       0.008270       0.018753              1.956983       1.472698       0.121773      -0.165086       1.802983      -0.177110       2.595269          -0.000001
          151              H      50.724325      31.577235      10.935902       0.134628       1.118563 0.83170034E+01  0.81372765E+02                                 1.704038                            1.629697      -1.034662       2.403710                    0.998250       3.237149       8.667705       0.522776       1.197507      -0.730312      -0.020019       0.027497       0.017930       0.038449      -0.006973      -0.007942       0.005958       0.003913       0.008055      -0.008586      -0.005764       0.014350              1.737103       1.667973      -0.340277      -0.229514       1.842041       0.038603       1.701294           0.000238
          152              H      50.980752      27.356781      14.537709       0.107446       1.400315 0.10682295E+02  0.11057994E+03                                 1.939520                            1.815631      -1.002801       2.386061                    0.998078       3.459438       9.338120       0.511296       1.157236      -0.741135       0.005513      -0.029334      -0.025314       0.039136       0.007653      -0.017321       0.008368      -0.025977      -0.006979      -0.027998       0.010333       0.017665              2.020371       1.668143      -0.243708      -0.404399       2.063200       0.381604       2.329770          -0.000001
          153              H      49.958759      26.732403      16.585915       0.115301       1.324823 0.99000859E+01  0.10075582E+03                                 1.878302                            1.754269      -1.000088       2.393509                    0.998057       3.415969       9.203188       0.516286       1.165694      -0.738296      -0.015168      -0.038723       0.005716       0.041979       0.008123      -0.007568       0.001618      -0.040871       0.019455      -0.027020       0.008269       0.018751              1.956718       1.472542       0.115032      -0.169802       2.395546      -0.386656       2.002068          -0.000000
          154              H      27.861401       8.876471      22.885286       0.134631       1.118590 0.83171661E+01  0.81374388E+02                                 1.704016                            1.629672      -1.034837       2.403627                    0.998249       3.237236       8.667812       0.522802       1.197447      -0.730324      -0.001232      -0.015227      -0.035286       0.038451      -0.002508      -0.004789       0.005168       0.001670       0.034619      -0.008584      -0.005770       0.014354              1.737084       1.711818       0.038450       0.038292       1.390109       0.213884       2.109326           0.000238
          155              H      33.238945       9.844150      23.883596       0.107447       1.399937 0.10678742E+02  0.11053294E+03                                 1.939049                            1.815228      -1.002776       2.386073                    0.998078       3.459274       9.336964       0.511400       1.157108      -0.741162      -0.003733       0.028306       0.026767       0.039137       0.014780      -0.012281       0.014625      -0.008284       0.003508      -0.027997       0.010331       0.017667              2.019857       1.880686      -0.097025      -0.300578       1.822430       0.541662       2.356455          -0.000001
          156              H      35.271783       9.884917      22.660742       0.115300       1.324963 0.99013749E+01  0.10077280E+03                                 1.878506                            1.754441      -1.000086       2.393509                    0.998057       3.415997       9.203614       0.516232       1.165772      -0.738280       0.027024       0.031878       0.003965       0.041979       0.009958      -0.006271       0.017554       0.004191      -0.038606      -0.027024       0.008270       0.018754              1.956941       2.498091       0.375148       0.014085       1.753719       0.202842       1.619014          -0.000000
          157              H      21.617950      28.139936      10.935902       0.134634       1.118463 0.83159777E+01  0.81359291E+02                                 1.703847                            1.629525      -1.034625       2.403733                    0.998251       3.236972       8.666724       0.522844       1.197402      -0.730336      -0.013802      -0.031086       0.017934       0.038451       0.001790      -0.001192      -0.009857      -0.014037       0.008051      -0.008585      -0.005765       0.014351              1.736902       1.503678       0.245477       0.081307       2.005930      -0.218035       1.701098           0.000240
          158              H      25.144756      30.472236      14.537709       0.107444       1.399969 0.10679049E+02  0.11053691E+03                                 1.939078                            1.815254      -1.002806       2.386055                    0.998078       3.459317       9.337113       0.511397       1.157106      -0.741162       0.022648       0.019441      -0.025313       0.039136       0.007420       0.001411      -0.019184       0.026247      -0.006982      -0.027998       0.010331       0.017667              2.019886       1.752990       0.292817      -0.128228       1.977499      -0.540811       2.329169          -0.000001
          159              H      26.196481      29.899353      16.585915       0.115301       1.324962 0.99013676E+01  0.10077275E+03                                 1.878509                            1.754444      -1.000082       2.393512                    0.998057       3.415992       9.203616       0.516230       1.165777      -0.738279       0.041119       0.006226       0.005716       0.041979       0.013641       0.002383      -0.007365       0.034506       0.019456      -0.027024       0.008270       0.018754              1.956943       2.264702       0.342227       0.419832       1.603836       0.046286       2.002291           0.000000
          160              H      52.708850      19.690446      22.885286       0.134629       1.118613 0.83174541E+01  0.81378666E+02                                 1.704122                            1.629767      -1.034735       2.403682                    0.998248       3.237244       8.668174       0.522750       1.197545      -0.730302       0.013803       0.006546      -0.035286       0.038451       0.000524      -0.002085      -0.006729      -0.005180       0.034617      -0.008585      -0.005767       0.014352              1.737194       1.503909      -0.158529      -0.204387       1.598192      -0.073788       2.109481           0.000238
          161              H      49.182044      23.863696      23.883596       0.107448       1.400281 0.10681968E+02  0.11057562E+03                                 1.939484                            1.815599      -1.002767       2.386079                    0.998078       3.459395       9.337944       0.511303       1.157230      -0.741136      -0.022648      -0.017386       0.026767       0.039137      -0.003806      -0.006526      -0.017948       0.029739       0.003509      -0.027998       0.010332       0.017665              2.020332       1.753348       0.023301      -0.318918       1.950590      -0.531338       2.357059          -0.000001
          162              H      48.130319      25.603802      22.660742       0.115301       1.324818 0.99000373E+01  0.10075515E+03                                 1.878293                            1.754261      -1.000093       2.393507                    0.998057       3.415964       9.203153       0.516289       1.165690      -0.738297      -0.041119       0.007464       0.003964       0.041979      -0.006792      -0.012062      -0.014206       0.015151      -0.038606      -0.027020       0.008269       0.018751              1.956710       2.264405      -0.509798      -0.182670       1.986878      -0.089210       1.618847          -0.000000
          163              H      29.845927      27.972577       0.740388       0.134636       1.118608 0.83173813E+01  0.81377424E+02                                 1.704088                            1.629738      -1.034749       2.403677                    0.998250       3.237171       8.667828       0.522768       1.197513      -0.730311       0.032592       0.020239      -0.002595       0.038453       0.004992       0.001074       0.001506       0.018116      -0.023512      -0.008582      -0.005769       0.014351              1.737158       2.008570       0.220208       0.063427       1.867272       0.009499       1.335633           0.000241
          164              H      31.440236      22.683599       1.319955       0.107444       1.399938 0.10678717E+02  0.11053189E+03                                 1.938986                            1.815176      -1.002815       2.386051                    0.998077       3.459288       9.336767       0.511432       1.157043      -0.741177      -0.031892      -0.014105       0.017765       0.039136       0.003324      -0.001485      -0.021674       0.019189      -0.017703      -0.027994       0.010329       0.017665              2.019786       2.721664       0.169867      -0.215135       1.796425      -0.134274       1.541269          -0.000001
          165              H      33.443344      21.492774       1.766009       0.115302       1.325009 0.99017766E+01  0.10077781E+03                                 1.878544                            1.754473      -1.000092       2.393508                    0.998057       3.416018       9.203684       0.516229       1.165766      -0.738281       0.001073      -0.030585       0.028733       0.041978      -0.004958      -0.010767      -0.019470       0.000263      -0.025815      -0.027022       0.008270       0.018753              1.956985       1.825870      -0.249811       0.001208       2.433796      -0.402306       1.611287           0.000000
          166              H      44.480873      10.022238      26.126002       0.134634       1.118589 0.83171324E+01  0.81373414E+02                                 1.703991                            1.629653      -1.034603       2.403745                    0.998251       3.237005       8.666964       0.522816       1.197424      -0.730333      -0.032590       0.004302       0.019945       0.038450      -0.002677      -0.004349       0.002024       0.019566      -0.019141      -0.008584      -0.005765       0.014349              1.737054       2.008467      -0.133197      -0.186470       1.400608       0.174442       1.802086           0.000240
          167              H      42.886564       8.805665      20.946318       0.107446       1.400089 0.10680129E+02  0.11055061E+03                                 1.939188                            1.815348      -1.002774       2.386072                    0.998078       3.459294       9.337082       0.511384       1.157110      -0.741164       0.031893       0.012048      -0.019219       0.039136       0.000292      -0.003628      -0.017094       0.032156       0.021179      -0.027997       0.010332       0.017666              2.020006       2.722016       0.146234      -0.231909       1.485348      -0.024252       1.852655          -0.000001
          168              H      40.883456       8.829267      19.674913       0.115302       1.324931 0.99010818E+01  0.10076902E+03                                 1.878465                            1.754406      -1.000091       2.393508                    0.998057       3.415998       9.203565       0.516241       1.165760      -0.738282      -0.001073       0.016895      -0.038414       0.041979       0.011804       0.001084      -0.011129       0.023860       0.044969      -0.027024       0.008270       0.018754              1.956894       1.825791       0.082125       0.235907       1.449760      -0.054411       2.595132           0.000000
          169              H      52.909533      17.514777      26.207931       0.135688       1.092886 0.80894457E+01  0.78733843E+02                                 1.679710                            1.607068      -1.173967       2.340062                    0.996503       3.288920       8.832536       0.525633       1.197240      -0.729105       0.011012      -0.036190       0.019540       0.042577      -0.002993       0.004078      -0.009101      -0.015626      -0.014073      -0.010403      -0.005035       0.015438              1.714434       1.495016      -0.238626      -0.053336       1.888321      -0.205680       1.759965          -0.000520
          170              H      50.241200      21.458445      23.179620       0.311295       0.633022 0.40774637E+01  0.33672626E+02                                 1.216458                            1.182214      -1.038508       2.504310                    0.999956       2.343724       5.931250       0.577014       1.285385      -0.711296      -0.033661      -0.008593      -0.017575       0.038933       0.010427       0.018396      -0.003334       0.008569      -0.038663      -0.025332       0.001716       0.023616              1.241899       1.344765      -0.028357       0.220740       1.212475      -0.092250       1.168455          -0.000004
          171              H      25.876875      27.972577       0.494604       0.135674       1.092699 0.80876484E+01  0.78709984E+02                                 1.679319                            1.606729      -1.173801       2.340122                    0.996509       3.288665       8.830763       0.525780       1.197000      -0.729160      -0.036847       0.021274       0.001558       0.042576      -0.011111      -0.001664       0.000961       0.012827      -0.014549      -0.010404      -0.005032       0.015436              1.714011       1.996134      -0.159748       0.002409       1.811669      -0.001390       1.334230          -0.000000
          172              H      30.626358      25.230462       1.823662       0.311296       0.633930 0.40848900E+01  0.33749385E+02                                 1.217790                            1.183446      -1.038514       2.504307                    0.999956       2.343972       5.933280       0.576598       1.285724      -0.711248       0.009391      -0.005421       0.037390       0.038930      -0.011894       0.002619      -0.001512       0.013734       0.069549      -0.025325       0.001716       0.023609              1.243292       1.271560      -0.155869       0.131049       1.091580      -0.075662       1.366735           0.000000
          173              H      48.449925       9.790510      26.207931       0.135691       1.092804 0.80886560E+01  0.78724147E+02                                 1.679624                            1.606989      -1.173916       2.340092                    0.996504       3.288760       8.831961       0.525646       1.197239      -0.729106       0.036851       0.008560       0.019541       0.042581       0.005267       0.009918       0.001016       0.012984      -0.014072      -0.010403      -0.005027       0.015430              1.714343       1.996547       0.050994       0.151460       1.386617       0.149017       1.759864          -0.000000
          174              H      43.700442      10.129519      23.179620       0.311299       0.633932 0.40849063E+01  0.33749565E+02                                 1.217796                            1.183452      -1.038518       2.504308                    0.999956       2.343956       5.933250       0.576594       1.285731      -0.711247      -0.009391       0.033444      -0.017575       0.038931       0.001495       0.012086      -0.014263      -0.022330      -0.038643      -0.025325       0.001716       0.023609              1.243297       1.271567      -0.071601       0.190639       1.288614      -0.145324       1.169711           0.000000
          175              H      21.417267      30.547333       7.777113       0.135691       1.092604 0.80867502E+01  0.78699864E+02                                 1.679298                            1.606700      -1.173573       2.340248                    0.996514       3.288585       8.830767       0.525750       1.197089      -0.729139      -0.011011       0.006357      -0.040637       0.042580      -0.002849       0.004177      -0.002411       0.003291       0.042677      -0.010403      -0.005031       0.015434              1.713997       1.494672       0.129771       0.207129       1.644518      -0.119587       2.002802          -0.000000
          176              H      24.085600      29.006770      12.504675       0.311297       0.633928 0.40848808E+01  0.33749291E+02                                 1.217788                            1.183445      -1.038518       2.504306                    0.999956       2.343970       5.933274       0.576598       1.285724      -0.711248       0.033659      -0.019433      -0.002240       0.038931      -0.020816      -0.003690       0.002130       0.024035       0.007738      -0.025325       0.001716       0.023609              1.243288       1.346345      -0.199047       0.100515       1.116508      -0.058033       1.267012           0.000000
          177              H      48.449925      27.972577       0.494604       0.135688       1.092844 0.80890522E+01  0.78729124E+02                                 1.679678                            1.607038      -1.173974       2.340062                    0.996503       3.288847       8.832315       0.525633       1.197253      -0.729102       0.036850       0.021276       0.001557       0.042580       0.011106       0.001660       0.000961       0.012828      -0.014538      -0.010402      -0.005027       0.015430              1.714399       1.996615       0.159800      -0.002409       1.812119      -0.001397       1.334463          -0.000000
          178              H      43.700442      25.230462       1.823662       0.311297       0.633936 0.40849483E+01  0.33750016E+02                                 1.217804                            1.183460      -1.038513       2.504309                    0.999956       2.343971       5.933307       0.576590       1.285736      -0.711246      -0.009390      -0.005421       0.037390       0.038931       0.011893      -0.002619      -0.001512       0.013733       0.069549      -0.025325       0.001716       0.023609              1.243306       1.271576       0.155872      -0.131053       1.091589      -0.075662       1.366753           0.000000
          179              H      25.876875       9.790510      26.207931       0.135672       1.092684 0.80875339E+01  0.78708545E+02                                 1.679300                            1.606714      -1.173749       2.340142                    0.996510       3.288656       8.830704       0.525785       1.196995      -0.729161      -0.036842       0.008560       0.019534       0.042570      -0.005273      -0.009920       0.001019       0.012991      -0.014062      -0.010402      -0.005034       0.015436              1.713990       1.996107      -0.050977      -0.151411       1.386392       0.148958       1.759470          -0.000519
          180              H      30.626358      10.129519      23.179620       0.311294       0.633934 0.40849162E+01  0.33749636E+02                                 1.217792                            1.183447      -1.038507       2.504309                    0.999956       2.343977       5.933285       0.576599       1.285719      -0.711249       0.009390       0.033445      -0.017575       0.038930      -0.001496      -0.012086      -0.014263      -0.022330      -0.038643      -0.025325       0.001716       0.023609              1.243294       1.271563       0.071600      -0.190639       1.288608      -0.145323       1.169712          -0.000004
          181              H      52.909533      30.547333       7.777113       0.135688       1.092894 0.80895418E+01  0.78735105E+02                                 1.679726                            1.607084      -1.173979       2.340058                    0.996503       3.288943       8.832650       0.525626       1.197249      -0.729103       0.011011       0.006359      -0.040633       0.042576       0.002846      -0.004182      -0.002411       0.003294       0.042687      -0.010402      -0.005036       0.015438              1.714450       1.495028      -0.129828      -0.207202       1.644964      -0.119639       2.003359          -0.000520
          182              H      50.241200      29.006770      12.504675       0.311295       0.633023 0.40774791E+01  0.33672805E+02                                 1.216462                            1.182218      -1.038506       2.504311                    0.999956       2.343732       5.931286       0.577011       1.285390      -0.711295      -0.033661      -0.019434      -0.002243       0.038933       0.020819       0.003699       0.002135       0.024040       0.007750      -0.025332       0.001716       0.023616              1.241903       1.344768       0.198665      -0.100315       1.115368      -0.057916       1.265572          -0.000004
          183              H      21.417267      17.514777      26.207931       0.135687       1.092611 0.80868169E+01  0.78700576E+02                                 1.679294                            1.606698      -1.173582       2.340240                    0.996514       3.288600       8.830774       0.525755       1.197077      -0.729142      -0.011010      -0.036194       0.019538       0.042578       0.002988      -0.004078      -0.009098      -0.015626      -0.014063      -0.010402      -0.005032       0.015434              1.713992       1.494670       0.238543       0.053302       1.887821      -0.205609       1.759486           0.000000
          184              H      24.085600      21.458445      23.179620       0.311296       0.633927 0.40848701E+01  0.33749159E+02                                 1.217783                            1.183441      -1.038513       2.504308                    0.999956       2.343963       5.933240       0.576601       1.285719      -0.711249       0.033659      -0.008590      -0.017575       0.038931      -0.010417      -0.018395      -0.003336       0.008574      -0.038644      -0.025325       0.001716       0.023609              1.243283       1.346340       0.028418      -0.221167       1.213808      -0.092435       1.169701           0.000000
          185              H      37.163400       3.274231       7.777113       0.135691       1.092717 0.80877803E+01  0.78712631E+02                                 1.679432                            1.606817      -1.173983       2.340059                    0.996503       3.288746       8.831439       0.525722       1.197112      -0.729133      -0.000002      -0.012715      -0.040638       0.042581      -0.000003      -0.000002       0.004822      -0.006586       0.042682      -0.010407      -0.005028       0.015435              1.714142       1.719587       0.000010       0.000009       1.419855       0.239201       2.002984          -0.000000
          186              H      37.163400       6.355356      12.504675       0.311298       0.633921 0.40848127E+01  0.33748560E+02                                 1.217774                            1.183432      -1.038516       2.504308                    0.999956       2.343950       5.933193       0.576604       1.285717      -0.711249      -0.000000       0.038866      -0.002240       0.038931      -0.000000       0.000000      -0.004261      -0.048071       0.007739      -0.025325       0.001716       0.023609              1.243275       1.001577      -0.000002      -0.000001       1.461252       0.116063       1.266996           0.000000
          187              H      41.623008      37.063611      26.207931       0.135676       1.092844 0.80890694E+01  0.78728194E+02                                 1.679572                            1.606956      -1.173808       2.340121                    0.996509       3.288773       8.831637       0.525695       1.197129      -0.729132      -0.025838       0.027632       0.019539       0.042578      -0.008264      -0.005844       0.008083       0.002634      -0.014065      -0.010404      -0.005036       0.015440              1.714278       1.583215      -0.289576      -0.204760       1.799838       0.056648       1.759780           0.000000
          188              H      43.704158      32.780934      23.179620       0.311297       0.633017 0.40774278E+01  0.33672256E+02                                 1.216452                            1.182208      -1.038513       2.504308                    0.999956       2.343716       5.931223       0.577015       1.285384      -0.711296      -0.024271      -0.024855      -0.017576       0.038933       0.008924       0.006310       0.017598       0.013775      -0.038663      -0.025332       0.001716       0.023616              1.241893       1.220984       0.043105       0.030480       1.336242       0.237290       1.168451           0.000000
          189              H      37.163400       8.423743       0.494604       0.135687       1.092741 0.80880064E+01  0.78715468E+02                                 1.679462                            1.606844      -1.174005       2.340046                    0.996503       3.288805       8.831665       0.525715       1.197119      -0.729131      -0.000001      -0.042551       0.001557       0.042580      -0.000003      -0.000002      -0.001921      -0.025657      -0.014542      -0.010405      -0.005029       0.015434              1.714175       1.719625       0.000013       0.000006       2.088578       0.002785       1.334321          -0.000000
          190              H      37.163400      13.907973       1.823662       0.311296       0.633927 0.40848655E+01  0.33749122E+02                                 1.217785                            1.183441      -1.038513       2.504308                    0.999956       2.343965       5.933252       0.576600       1.285722      -0.711248      -0.000000       0.010843       0.037390       0.038931       0.000000      -0.000000       0.003024      -0.027467       0.069550      -0.025325       0.001716       0.023609              1.243286       1.001584      -0.000001      -0.000001       1.361544       0.151321       1.366730           0.000000
          191              H      32.703792      37.063611      26.207931       0.135687       1.092776 0.80884582E+01  0.78721794E+02                                 1.679598                            1.606971      -1.173585       2.340237                    0.996513       3.288770       8.831983       0.525648       1.197241      -0.729105       0.025837       0.027629       0.019537       0.042575       0.008258       0.005838       0.008080       0.002630      -0.014060      -0.010399      -0.005030       0.015430              1.714311       1.583227       0.289593       0.204772       1.799881       0.056646       1.759826           0.000520
          192              H      30.622642      32.780934      23.179620       0.311294       0.633947 0.40850394E+01  0.33750978E+02                                 1.217821                            1.183476      -1.038508       2.504309                    0.999956       2.343992       5.933391       0.576583       1.285742      -0.711244       0.024269      -0.024854      -0.017575       0.038931      -0.008922      -0.006309       0.017598       0.013755      -0.038643      -0.025325       0.001716       0.023609              1.243324       1.222369      -0.043181      -0.030533       1.337866       0.237768       1.169737           0.000004
          193              H      32.703792       5.848987       4.135858       0.135675       1.092877 0.80894208E+01  0.78732655E+02                                 1.679620                            1.607002      -1.173833       2.340105                    0.996509       3.288858       8.831992       0.525680       1.197145      -0.729127       0.025832      -0.027629      -0.019537       0.042572      -0.008263      -0.005844       0.008084       0.002633      -0.014059      -0.010403      -0.005036       0.015440              1.714327       1.583258      -0.289586      -0.204768       1.799890       0.056648       1.759832          -0.000519
          194              H      30.622642      10.131664       7.164169       0.311289       0.633043 0.40776403E+01  0.33674485E+02                                 1.216490                            1.182243      -1.038496       2.504310                    0.999956       2.343772       5.931427       0.577003       1.285394      -0.711294       0.024273       0.024854       0.017574       0.038933       0.008924       0.006310       0.017598       0.013776      -0.038663      -0.025332       0.001716       0.023616              1.241933       1.221022       0.043104       0.030480       1.336287       0.237305       1.168489          -0.000004
          195              H      37.163400      34.488855      29.849185       0.135685       1.092775 0.80883445E+01  0.78719722E+02                                 1.679508                            1.606886      -1.173997       2.340046                    0.996502       3.288877       8.831964       0.525703       1.197132      -0.729128      -0.000000       0.042547      -0.001558       0.042576      -0.000001      -0.000002      -0.001921      -0.025657      -0.014548      -0.010404      -0.005031       0.015435              1.714222       1.719675       0.000011       0.000006       2.088637       0.002785       1.334354           0.000520
          196              H      37.163400      29.004625      28.520127       0.311295       0.633934 0.40849282E+01  0.33749799E+02                                 1.217799                            1.183454      -1.038511       2.504308                    0.999956       2.343981       5.933323       0.576593       1.285730      -0.711247      -0.000000      -0.010843      -0.037390       0.038931       0.000000      -0.000000       0.003024      -0.027467       0.069549      -0.025325       0.001716       0.023609              1.243301       1.001594      -0.000001      -0.000001       1.361563       0.151324       1.366746           0.000004
          197              H      41.623008       5.848987       4.135858       0.135686       1.092767 0.80883800E+01  0.78720787E+02                                 1.679584                            1.606959      -1.173575       2.340242                    0.996513       3.288757       8.831914       0.525653       1.197235      -0.729106      -0.025838      -0.027628      -0.019536       0.042574       0.008257       0.005840       0.008079       0.002631      -0.014056      -0.010398      -0.005031       0.015430              1.714296       1.583213       0.289588       0.204771       1.799866       0.056647       1.759810           0.000520
          198              H      43.704158      10.131664       7.164169       0.311295       0.633943 0.40850042E+01  0.33750605E+02                                 1.217814                            1.183470      -1.038508       2.504310                    0.999956       2.343984       5.933358       0.576586       1.285739      -0.711245      -0.024269       0.024854       0.017574       0.038931      -0.008922      -0.006309       0.017598       0.013755      -0.038643      -0.025325       0.001716       0.023609              1.243316       1.222362      -0.043180      -0.030533       1.337856       0.237766       1.169731           0.000004
          199              H      37.163400      39.638367      22.566676       0.135687       1.092737 0.80879732E+01  0.78715054E+02                                 1.679458                            1.606840      -1.173990       2.340053                    0.996503       3.288797       8.831635       0.525716       1.197118      -0.729131       0.000000       0.012716       0.040637       0.042580      -0.000002      -0.000001       0.004823      -0.006583       0.042680      -0.010405      -0.005029       0.015434              1.714170       1.719619       0.000010       0.000009       1.419875       0.239207       2.003016          -0.000000
          200              H      37.163400      36.557242      17.839114       0.311297       0.633927 0.40848674E+01  0.33749152E+02                                 1.217786                            1.183443      -1.038516       2.504307                    0.999956       2.343965       5.933259       0.576598       1.285725      -0.711248      -0.000000      -0.038866       0.002240       0.038931      -0.000000       0.000000      -0.004261      -0.048071       0.007738      -0.025325       0.001716       0.023609              1.243287       1.001586      -0.000001      -0.000001       1.461267       0.116065       1.267010           0.000000
          201              H      25.876875      14.940021      29.849185       0.135688       1.092809 0.80886993E+01  0.78724651E+02                                 1.679627                            1.606992      -1.173908       2.340094                    0.996504       3.288770       8.831984       0.525647       1.197236      -0.729106      -0.036850      -0.021277      -0.001557       0.042580       0.011106       0.001660       0.000961       0.012828      -0.014539      -0.010402      -0.005028       0.015430              1.714346       1.996554       0.159796      -0.002409       1.812057      -0.001399       1.334429          -0.000001
          202              H      30.626358      17.682136      28.520127       0.311300       0.633929 0.40848810E+01  0.33749300E+02                                 1.217791                            1.183447      -1.038521       2.504307                    0.999956       2.343952       5.933233       0.576595       1.285730      -0.711247       0.009391       0.005422      -0.037390       0.038931       0.011893      -0.002619      -0.001512       0.013733       0.069549      -0.025325       0.001716       0.023609              1.243292       1.271561       0.155868      -0.131051       1.091577      -0.075661       1.366738           0.000000
          203              H      52.909533      25.397821       4.135858       0.135689       1.092592 0.80866352E+01  0.78698356E+02                                 1.679275                            1.606681      -1.173559       2.340254                    0.996514       3.288562       8.830643       0.525758       1.197078      -0.729141       0.011008       0.036195      -0.019538       0.042579       0.002988      -0.004077      -0.009098      -0.015627      -0.014067      -0.010402      -0.005032       0.015434              1.713973       1.494654       0.238537       0.053300       1.887800      -0.205607       1.759465          -0.000000
          204              H      50.241200      21.454153       7.164169       0.311298       0.633921 0.40848112E+01  0.33748537E+02                                 1.217772                            1.183430      -1.038514       2.504309                    0.999956       2.343949       5.933185       0.576605       1.285715      -0.711250      -0.033659       0.008590       0.017575       0.038931      -0.010417      -0.018395      -0.003336       0.008574      -0.038644      -0.025325       0.001716       0.023609              1.243272       1.346327       0.028416      -0.221164       1.213797      -0.092433       1.169691           0.000000
          205              H      21.417267      12.365265      22.566676       0.135687       1.092873 0.80893254E+01  0.78732347E+02                                 1.679694                            1.607054      -1.173942       2.340074                    0.996503       3.288899       8.832449       0.525636       1.197237      -0.729106      -0.011012      -0.006359       0.040633       0.042577       0.002846      -0.004181      -0.002412       0.003292       0.042685      -0.010402      -0.005036       0.015438              1.714417       1.495003      -0.129826      -0.207197       1.644933      -0.119632       2.003316          -0.000520
          206              H      24.085600      13.905828      17.839114       0.311296       0.633020 0.40774520E+01  0.33672510E+02                                 1.216456                            1.182212      -1.038510       2.504309                    0.999956       2.343724       5.931250       0.577014       1.285385      -0.711296       0.033661       0.019434       0.002243       0.038933       0.020819       0.003699       0.002136       0.024040       0.007750      -0.025332       0.001716       0.023616              1.241897       1.344762       0.198663      -0.100315       1.115362      -0.057916       1.265566          -0.000004
          207              H      48.449925      33.122088       4.135858       0.135674       1.092749 0.80881545E+01  0.78716403E+02                                 1.679391                            1.606796      -1.173843       2.340099                    0.996508       3.288773       8.831233       0.525759       1.197025      -0.729154       0.036843      -0.008558      -0.019535       0.042571      -0.005273      -0.009922       0.001018       0.012988      -0.014062      -0.010405      -0.005031       0.015437              1.714086       1.996222      -0.050980      -0.151418       1.386459       0.148975       1.759576          -0.000519
          208              H      43.700442      32.783079       7.164169       0.311289       0.633951 0.40850614E+01  0.33751181E+02                                 1.217820                            1.183474      -1.038498       2.504309                    0.999956       2.344015       5.933437       0.576588       1.285731      -0.711246      -0.009389      -0.033445       0.017574       0.038930      -0.001496      -0.012086      -0.014263      -0.022331      -0.038643      -0.025325       0.001716       0.023609              1.243324       1.271595       0.071601      -0.190648       1.288638      -0.145328       1.169739          -0.000004
          209              H      52.909533      12.365265      22.566676       0.135688       1.092607 0.80867826E+01  0.78700173E+02                                 1.679292                            1.606696      -1.173575       2.340244                    0.996514       3.288592       8.830754       0.525755       1.197079      -0.729141       0.011009      -0.006355       0.040637       0.042579      -0.002848       0.004176      -0.002411       0.003288       0.042679      -0.010402      -0.005032       0.015434              1.713990       1.494668       0.129768       0.207132       1.644511      -0.119586       2.002791          -0.000000
          210              H      50.241200      13.905828      17.839114       0.311297       0.633921 0.40848148E+01  0.33748575E+02                                 1.217773                            1.183431      -1.038513       2.504309                    0.999956       2.343952       5.933194       0.576605       1.285715      -0.711250      -0.033659       0.019433       0.002241       0.038931      -0.020815      -0.003690       0.002131       0.024035       0.007738      -0.025325       0.001716       0.023609              1.243272       1.346327      -0.199042       0.100513       1.116494      -0.058032       1.266995           0.000000
          211              H      21.417267      25.397821       4.135858       0.135689       1.092852 0.80891072E+01  0.78729640E+02                                 1.679670                            1.607031      -1.173946       2.340077                    0.996504       3.288845       8.832252       0.525641       1.197235      -0.729106      -0.011015       0.036193      -0.019541       0.042581      -0.002993       0.004077      -0.009101      -0.015626      -0.014071      -0.010402      -0.005035       0.015438              1.714392       1.494979      -0.238619      -0.053328       1.888279      -0.205680       1.759917           0.000000
          212              H      24.085600      21.454153       7.164169       0.311298       0.633020 0.40774562E+01  0.33672575E+02                                 1.216460                            1.182216      -1.038518       2.504307                    0.999956       2.343721       5.931258       0.577010       1.285392      -0.711295       0.033661       0.008591       0.017576       0.038933       0.010427       0.018396      -0.003335       0.008569      -0.038663      -0.025332       0.001716       0.023616              1.241900       1.344766      -0.028356       0.220741       1.212477      -0.092250       1.168457           0.000000
          213              H      48.449925      14.940021      29.849185       0.135672       1.092744 0.80881026E+01  0.78715726E+02                                 1.679382                            1.606787      -1.173835       2.340102                    0.996509       3.288768       8.831193       0.525763       1.197020      -0.729155       0.036843      -0.021270      -0.001557       0.042571      -0.011110      -0.001664       0.000960       0.012830      -0.014550      -0.010404      -0.005032       0.015436              1.714077       1.996212      -0.159749       0.002409       1.811744      -0.001391       1.334276          -0.000519
          214              H      43.700442      17.682136      28.520127       0.311289       0.633951 0.40850620E+01  0.33751182E+02                                 1.217819                            1.183473      -1.038498       2.504309                    0.999956       2.344018       5.933442       0.576589       1.285729      -0.711247      -0.009389       0.005421      -0.037390       0.038930      -0.011893       0.002619      -0.001512       0.013734       0.069550      -0.025325       0.001716       0.023609              1.243323       1.271596      -0.155876       0.131055       1.091604      -0.075664       1.366770          -0.000004
          215              H      25.876875      33.122088       4.135858       0.135690       1.092812 0.80887398E+01  0.78725189E+02                                 1.679635                            1.606999      -1.173918       2.340090                    0.996504       3.288776       8.832025       0.525644       1.197241      -0.729105      -0.036851      -0.008559      -0.019540       0.042580       0.005267       0.009918       0.001016       0.012983      -0.014068      -0.010402      -0.005027       0.015430              1.714355       1.996560       0.050994       0.151460       1.386627       0.149020       1.759878          -0.000000
          216              H      30.626358      32.783079       7.164169       0.311300       0.633934 0.40849299E+01  0.33749824E+02                                 1.217801                            1.183457      -1.038522       2.504306                    0.999956       2.343962       5.933280       0.576591       1.285735      -0.711246       0.009391      -0.033444       0.017575       0.038931       0.001495       0.012086      -0.014263      -0.022331      -0.038643      -0.025325       0.001716       0.023609              1.243304       1.271573      -0.071601       0.190641       1.288620      -0.145325       1.169718           0.000000
          217              H      49.955042      26.528568      18.758530       0.124807       1.180921 0.86712905E+01  0.86801598E+02                                 1.840976                            1.716867      -1.164948       2.331172                    0.996196       3.564459      10.054218       0.480000       1.274738      -0.710101       0.013315      -0.023033      -0.016287       0.031194      -0.004429      -0.003132       0.003730      -0.012343       0.007067      -0.009107      -0.000282       0.009389              1.928442       1.617678      -0.362356      -0.256225       2.087109       0.009298       2.080538          -0.000000
          218              H      37.163400      23.769288       1.140926       0.124806       1.180867 0.86707830E+01  0.86794890E+02                                 1.840878                            1.716784      -1.164954       2.331168                    0.996196       3.564434      10.053918       0.480028       1.274688      -0.710111       0.000000       0.030721       0.005414       0.031194      -0.000001      -0.000000       0.005254      -0.008035      -0.022402      -0.009105      -0.000284       0.009389              1.928334       2.073841       0.000000      -0.000000       2.353288       0.076454       1.357873          -0.000000
          219              H      37.163400       8.998772      22.029591       0.124806       1.180866 0.86707828E+01  0.86794917E+02                                 1.840881                            1.716786      -1.164946       2.331172                    0.996196       3.564433      10.053928       0.480026       1.274692      -0.710110      -0.000000       0.015345       0.027159       0.031194      -0.000001      -0.000000       0.008869       0.002190       0.008273      -0.009105      -0.000284       0.009389              1.928337       2.073847      -0.000000      -0.000001       1.516530       0.372293       2.194633          -0.000000
          220              H      24.371758      26.528568      18.758530       0.124806       1.180935 0.86714439E+01  0.86803788E+02                                 1.841021                            1.716907      -1.164947       2.331171                    0.996196       3.564460      10.054361       0.479983       1.274774      -0.710094      -0.013316      -0.023032      -0.016286       0.031194       0.004425       0.003129       0.003729      -0.012343       0.007068      -0.009105      -0.000281       0.009386              1.928491       1.617713       0.362371       0.256236       2.087165       0.009293       2.080596          -0.000000
          221              H      39.166507      20.299804       1.140926       0.124806       1.180865 0.86707629E+01  0.86794642E+02                                 1.840876                            1.716782      -1.164946       2.331172                    0.996195       3.564431      10.053908       0.480028       1.274689      -0.710111       0.026605      -0.015360       0.005414       0.031194      -0.003479       0.004550      -0.002627       0.004016      -0.022402      -0.009105      -0.000284       0.009389              1.928331       2.283424      -0.121006       0.066211       2.143698      -0.038227       1.357871          -0.000000
          222              H      35.160293       7.842278      18.758530       0.124806       1.180937 0.86714605E+01  0.86804003E+02                                 1.841024                            1.716909      -1.164946       2.331172                    0.996196       3.564457      10.054358       0.479982       1.274776      -0.710093      -0.026604      -0.000015      -0.016286       0.031193      -0.003132       0.004794       0.000845       0.013836       0.007069      -0.009105      -0.000281       0.009386              1.928495       2.283630      -0.022094       0.136164       1.421256       0.217261       2.080600          -0.000000
          223              H      47.951935      29.998052      18.758530       0.124806       1.180920 0.86712838E+01  0.86801490E+02                                 1.840973                            1.716865      -1.164944       2.331173                    0.996195       3.564455      10.054195       0.480001       1.274736      -0.710101      -0.013289       0.023048      -0.016287       0.031194      -0.007560       0.001664      -0.004577      -0.001501       0.007067      -0.009108      -0.000281       0.009389              1.928440       1.655941      -0.384447      -0.120060       2.048844      -0.226546       2.080535          -0.000000
          224              H      26.374865      27.685063      22.029591       0.124806       1.180864 0.86707528E+01  0.86794510E+02                                 1.840874                            1.716780      -1.164945       2.331172                    0.996195       3.564430      10.053901       0.480028       1.274688      -0.710111       0.013289      -0.007672       0.027159       0.031194       0.000948       0.007681      -0.004435      -0.001096       0.008273      -0.009105      -0.000284       0.009389              1.928329       1.655852       0.241322       0.322415       1.934507      -0.186145       2.194626          -0.000000
          225              H      39.166507       7.842278      18.758530       0.124805       1.180876 0.86708639E+01  0.86795932E+02                                 1.840890                            1.716794      -1.164952       2.331168                    0.996195       3.564447      10.053979       0.480025       1.274691      -0.710110       0.026604      -0.000015      -0.016287       0.031194       0.003130      -0.004797       0.000846       0.013840       0.007067      -0.009105      -0.000283       0.009389              1.928347       2.283442       0.022090      -0.136156       1.421167       0.217233       2.080430          -0.000000
          226              H      47.951935      27.685063      22.029591       0.124806       1.180919 0.86712709E+01  0.86801313E+02                                 1.840970                            1.716862      -1.164944       2.331173                    0.996195       3.564456      10.054189       0.480002       1.274734      -0.710102      -0.013290      -0.007673       0.027159       0.031194      -0.000951      -0.007682      -0.004435      -0.001098       0.008277      -0.009108      -0.000282       0.009389              1.928436       1.655938      -0.241343      -0.322440       1.934616      -0.186160       2.194753          -0.000000
          227              H      35.160293      20.299804       1.140926       0.124806       1.180934 0.86714255E+01  0.86803537E+02                                 1.841017                            1.716903      -1.164945       2.331172                    0.996195       3.564457      10.054341       0.479984       1.274772      -0.710094      -0.026605      -0.015360       0.005414       0.031194       0.003476      -0.004551      -0.002628       0.004014      -0.022397      -0.009105      -0.000281       0.009386              1.928487       2.283621       0.121014      -0.066218       2.143885      -0.038231       1.357955          -0.000000
          228              H      26.374865      29.998052      18.758530       0.124806       1.180870 0.86708137E+01  0.86795303E+02                                 1.840884                            1.716789      -1.164951       2.331169                    0.996195       3.564441      10.053955       0.480026       1.274691      -0.710110       0.013289       0.023048      -0.016286       0.031194       0.007558      -0.001666      -0.004577      -0.001498       0.007067      -0.009105      -0.000283       0.009389              1.928340       1.655861       0.384419       0.120051       2.048736      -0.226529       2.080423          -0.000000
          229              H      26.374865      12.914546      11.585259       0.124807       1.180915 0.86712386E+01  0.86800929E+02                                 1.840969                            1.716861      -1.164942       2.331175                    0.996196       3.564446      10.054165       0.480001       1.274737      -0.710101       0.013289      -0.023048       0.016287       0.031194      -0.007559       0.001664      -0.004578      -0.001501       0.007067      -0.009107      -0.000282       0.009389              1.928435       1.655937      -0.384446      -0.120061       2.048838      -0.226544       2.080530          -0.000000
          230              H      35.160293      22.612794      29.202863       0.124805       1.180872 0.86708246E+01  0.86795400E+02                                 1.840881                            1.716786      -1.164951       2.331168                    0.996195       3.564445      10.053950       0.480028       1.274686      -0.710111      -0.026605       0.015360      -0.005415       0.031194      -0.003479       0.004550      -0.002627       0.004016      -0.022403      -0.009105      -0.000283       0.009389              1.928337       2.283431      -0.121006       0.066211       2.143704      -0.038227       1.357874          -0.000000
          231              H      47.951935      15.227535       8.314198       0.124806       1.180866 0.86707708E+01  0.86794732E+02                                 1.840876                            1.716782      -1.164946       2.331171                    0.996195       3.564433      10.053911       0.480028       1.274688      -0.710111      -0.013289       0.007672      -0.027159       0.031194       0.000948       0.007681      -0.004435      -0.001096       0.008273      -0.009105      -0.000284       0.009389              1.928331       1.655854       0.241323       0.322415       1.934509      -0.186145       2.194629          -0.000000
          232              H      39.166507      35.070320      11.585259       0.124807       1.180935 0.86714428E+01  0.86803786E+02                                 1.841022                            1.716908      -1.164945       2.331173                    0.996196       3.564454      10.054349       0.479982       1.274776      -0.710093       0.026604       0.000016       0.016286       0.031193      -0.003132       0.004794       0.000845       0.013836       0.007069      -0.009105      -0.000281       0.009385              1.928493       2.283627      -0.022094       0.136164       1.421255       0.217260       2.080598          -0.000000
          233              H      37.163400      19.143310      29.202863       0.124806       1.180866 0.86707752E+01  0.86794805E+02                                 1.840878                            1.716784      -1.164956       2.331167                    0.996196       3.564434      10.053922       0.480027       1.274690      -0.710110       0.000000      -0.030721      -0.005414       0.031194      -0.000000      -0.000000       0.005254      -0.008034      -0.022402      -0.009105      -0.000284       0.009389              1.928334       2.073842      -0.000001      -0.000000       2.353287       0.076453       1.357873          -0.000000
          234              H      49.955042      16.384030      11.585259       0.124806       1.180934 0.86714297E+01  0.86803613E+02                                 1.841020                            1.716906      -1.164947       2.331171                    0.996196       3.564456      10.054349       0.479983       1.274775      -0.710093       0.013316       0.023032       0.016287       0.031194       0.004425       0.003129       0.003730      -0.012343       0.007068      -0.009105      -0.000281       0.009386              1.928490       1.617712       0.362371       0.256236       2.087163       0.009294       2.080595          -0.000000
          235              H      24.371758      16.384030      11.585259       0.124806       1.180925 0.86713276E+01  0.86802045E+02                                 1.840978                            1.716869      -1.164949       2.331170                    0.996196       3.564468      10.054241       0.480000       1.274736      -0.710101      -0.013315       0.023033       0.016287       0.031194      -0.004430      -0.003132       0.003730      -0.012343       0.007067      -0.009108      -0.000282       0.009389              1.928444       1.617680      -0.362356      -0.256226       2.087111       0.009298       2.080542          -0.000000
          236              H      37.163400      33.913826       8.314198       0.124806       1.180866 0.86707815E+01  0.86794901E+02                                 1.840881                            1.716786      -1.164946       2.331172                    0.996196       3.564433      10.053928       0.480026       1.274692      -0.710110       0.000001      -0.015345      -0.027159       0.031194      -0.000000      -0.000000       0.008869       0.002190       0.008273      -0.009105      -0.000284       0.009389              1.928336       2.073846      -0.000001      -0.000001       1.516530       0.372293       2.194633          -0.000000
          237              H      47.951935      12.914546      11.585259       0.124806       1.180871 0.86708182E+01  0.86795368E+02                                 1.840885                            1.716790      -1.164950       2.331170                    0.996195       3.564441      10.053959       0.480025       1.274692      -0.710110      -0.013289      -0.023048       0.016287       0.031194       0.007558      -0.001666      -0.004577      -0.001498       0.007067      -0.009105      -0.000283       0.009388              1.928342       1.655862       0.384419       0.120052       2.048737      -0.226529       2.080426          -0.000000
          238              H      26.374865      15.227535       8.314198       0.124806       1.180917 0.86712511E+01  0.86801058E+02                                 1.840967                            1.716860      -1.164943       2.331174                    0.996195       3.564452      10.054172       0.480003       1.274733      -0.710102       0.013290       0.007672      -0.027159       0.031194      -0.000951      -0.007681      -0.004435      -0.001098       0.008278      -0.009107      -0.000282       0.009389              1.928433       1.655936      -0.241342      -0.322440       1.934612      -0.186158       2.194750          -0.000000
          239              H      39.166507      22.612794      29.202863       0.124807       1.180930 0.86713920E+01  0.86803128E+02                                 1.841015                            1.716901      -1.164945       2.331173                    0.996195       3.564450      10.054321       0.479984       1.274773      -0.710094       0.026605       0.015360      -0.005414       0.031194       0.003476      -0.004551      -0.002628       0.004013      -0.022396      -0.009104      -0.000281       0.009385              1.928484       2.283617       0.121013      -0.066218       2.143881      -0.038231       1.357954          -0.000000
          240              H      35.160293      35.070320      11.585259       0.124804       1.180879 0.86708952E+01  0.86796323E+02                                 1.840893                            1.716796      -1.164953       2.331167                    0.996195       3.564455      10.054006       0.480025       1.274691      -0.710110      -0.026604       0.000015       0.016287       0.031194       0.003130      -0.004797       0.000846       0.013840       0.007067      -0.009106      -0.000283       0.009389              1.928350       2.283446       0.022090      -0.136155       1.421170       0.217233       2.080435          -0.000000
          241              C      51.497323      19.041607      27.881997       0.595861      23.776639 0.25772134E+03  0.53584612E+04                                 7.711894                            5.691958       0.016354       2.066784                    0.999636      22.061499      61.193815       0.624902       0.471416      -1.023635      -0.007333      -0.003584       0.054892       0.055496       0.058273       0.037652       0.018730       0.064583      -0.257050      -0.094438      -0.023662       0.118101             10.128743       6.066830      -0.742167      -3.223216       6.733450      -1.477035      17.585949           0.000200
          242              C      51.821017      19.201028      26.423978       0.009085      39.735737 0.40438679E+03  0.92417920E+04                                10.054910                            6.615436       0.065789       2.035369                    0.999208      26.240404      71.938553       0.660383       0.405837      -1.082058       0.015930       0.019228      -0.031341       0.040072      -0.006528      -0.002406      -0.002081      -0.024467      -0.057661      -0.019787      -0.003738       0.023525             14.300356       8.568778      -2.583709      -4.524798      10.265873      -2.473894      24.066416           0.001491
          243              C      51.302959      20.246808      25.696941      -0.177136      36.137939 0.43706414E+03  0.10309043E+05                                 9.597187                            7.026249       0.003289       1.971749                    0.999335      29.890666      86.620461       0.613055       0.423578      -1.057616       0.030103      -0.005994       0.038951       0.049591       0.009707       0.001591       0.040144       0.015782      -0.156522      -0.070433       0.025649       0.044785             12.303573       7.171508      -2.455174      -0.922682      11.662501      -5.845662      18.076709          -0.000958
          244              C      50.679357      23.620167      21.390551      -0.148914      37.737735 0.44886046E+03  0.10676455E+05                                 9.867404                            7.074992       0.093570       1.987014                    0.999604      30.533298      89.357915       0.615770       0.418188      -1.059174      -0.043647       0.032573       0.018777       0.057607      -0.019150       0.012514       0.043768      -0.012543      -0.048251      -0.055267       0.008103       0.047164             13.456477       8.522234      -6.092299       3.144385      16.956855      -5.974794      14.890341          -0.000004
          245              C      50.081026      24.637195      20.623156      -0.165605      39.872099 0.47614787E+03  0.11460065E+05                                10.201145                            7.264652       0.027394       1.964177                    0.999836      30.763487      89.698422       0.612268       0.415642      -1.063919      -0.023580      -0.019354       0.039109       0.049600       0.017628       0.019983       0.001449      -0.044327       0.134500      -0.054187       0.004539       0.049649             14.140979       8.630075      -6.567557       2.910573      19.441735      -6.155549      14.351126          -0.000010
          246              C      25.391521      25.350188       0.369891       0.595796      23.771832 0.25764302E+03  0.53564653E+04                                 7.710891                            5.691118       0.016465       2.066834                    0.999635      22.060640      61.190798       0.624940       0.471420      -1.023625      -0.046837      -0.027771      -0.010620       0.055477      -0.030216      -0.024948      -0.014142      -0.028349       0.342721      -0.094428      -0.023758       0.118186             10.127262      15.359763       5.045740       0.870430      10.317814       0.540672       4.704209           0.000013
          247              C      26.674030      26.118109       0.516451       0.009084      39.734252 0.40437102E+03  0.92413150E+04                                10.054580                            6.615263       0.065937       2.035410                    0.999208      26.240182      71.936813       0.660400       0.405831      -1.082065       0.036702       0.011151      -0.011632       0.040083      -0.017387      -0.010098       0.001919      -0.013158      -0.018101      -0.019762      -0.003743       0.023505             14.299712      21.798579       5.910033       1.481447      15.662244       0.295051       5.438313          -0.000442
          248              C      27.871435      25.464550       0.688804      -0.177150      36.137267 0.43705944E+03  0.10308840E+05                                 9.596824                            7.026065       0.003322       1.971754                    0.999335      29.890485      86.617775       0.613086       0.423560      -1.057634      -0.035252       0.003013      -0.034739       0.049585      -0.013685      -0.014945       0.002286      -0.091294       0.125633      -0.070457       0.025651       0.044806             12.302968      21.449098       0.494378       1.163100      10.308123      -0.318837       5.151683           0.000793
          249              C      33.335198      24.885659       1.043219      -0.148919      37.738011 0.44887143E+03  0.10676741E+05                                 9.867393                            7.075069       0.093567       1.987012                    0.999604      30.533223      89.356718       0.615770       0.418187      -1.059179       0.003475      -0.055766       0.014022       0.057607      -0.012074       0.017518       0.017786      -0.086044       0.025227      -0.055275       0.008108       0.047167             13.456374      21.212526      -5.934402       3.256014      12.908409      -0.057143       6.248187           0.000014
          250              C      34.548955      24.223947       1.308121      -0.165605      39.870690 0.47613019E+03  0.11459543E+05                                10.200873                            7.264491       0.027377       1.964172                    0.999836      30.763219      89.697518       0.612278       0.415639      -1.063920      -0.043106      -0.019147       0.015339       0.049598       0.014200       0.017562       0.037268       0.056978       0.000361      -0.054185       0.004541       0.049644             14.140404      21.850683      -7.195190       2.466300      14.308224       0.333678       6.262304          -0.000013
          251              C      48.935279       8.798799      23.777090       0.595711      23.786295 0.25781845E+03  0.53609081E+04                                 7.713696                            5.692804       0.017339       2.067049                    0.999637      22.063458      61.198814       0.624902       0.471379      -1.023670       0.046877      -0.019215      -0.022518       0.055441       0.033604       0.020246      -0.060330      -0.159123      -0.049465      -0.094472      -0.023609       0.118081             10.132172      15.368830      -2.504646      -4.471522       5.669968       2.185636       9.357716          -0.000004
          252              C      47.652770       9.192952      24.452239       0.009102      39.735545 0.40436732E+03  0.92412273E+04                                10.054818                            6.615258       0.065706       2.035342                    0.999207      26.240292      71.937564       0.660395       0.405834      -1.082060      -0.036698      -0.007243       0.014392       0.040079       0.015320       0.013043       0.006393      -0.000480       0.019944      -0.019773      -0.003738       0.023512             14.300378      21.799501      -3.366758      -5.078487       6.759966       3.442744      14.341666          -0.000431
          253              C      46.455365       9.137594      23.778607      -0.177132      36.137364 0.43705051E+03  0.10308611E+05                                 9.596953                            7.026054       0.003271       1.971747                    0.999334      29.890402      86.618426       0.613077       0.423567      -1.057626       0.035261      -0.031743       0.014424       0.049588       0.018646       0.007924      -0.003622      -0.108019       0.075512      -0.070463       0.025643       0.044821             12.303331      21.449812      -1.261409      -0.078463       5.524310       1.372614       9.935873           0.000792
          254              C      40.991602       9.278777      23.114685      -0.148919      37.737833 0.44886807E+03  0.10676652E+05                                 9.867365                            7.075043       0.093568       1.987012                    0.999604      30.533325      89.357264       0.615771       0.418187      -1.059178      -0.003474      -0.005367      -0.057253       0.057608      -0.012504       0.017217       0.023392      -0.070193       0.072781      -0.055278       0.008109       0.047168             13.456281      21.212297      -1.091658       6.680193       6.952296       2.048718      12.204249           0.000018
          255              C      39.777845       9.307957      22.402516      -0.165607      39.870960 0.47613529E+03  0.11459682E+05                                10.200859                            7.264490       0.027396       1.964178                    0.999836      30.763412      89.697765       0.612284       0.415634      -1.063925       0.043107       0.008081      -0.023165       0.049600      -0.021299      -0.007540       0.019977       0.008068      -0.146365      -0.054186       0.004531       0.049654             14.140345      21.850612       0.073175       7.605740       7.365991       2.788106      13.204433          -0.000019
          256              C      22.829477      32.634601       8.658600       0.595621      23.782685 0.25778443E+03  0.53600296E+04                                 7.712908                            5.692440       0.017184       2.067027                    0.999635      22.062647      61.195798       0.624919       0.471380      -1.023668       0.007342       0.050493      -0.021659       0.055431      -0.054943      -0.042356       0.044842       0.138345      -0.035912      -0.094454      -0.023658       0.118112             10.130670       6.067100       3.287071      -0.375839      15.455345      -4.561606       8.869566          -0.000005
          257              C      22.505783      31.313108       9.294909       0.009110      39.734135 0.40436176E+03  0.92410640E+04                                10.054578                            6.615208       0.065873       2.035397                    0.999207      26.240083      71.936732       0.660398       0.405834      -1.082061      -0.015929      -0.023142       0.028562       0.040064       0.004456       0.005344       0.011259       0.013314       0.055811      -0.019771      -0.003749       0.023520             14.299854       8.568262       5.126682       0.927414      20.976825      -6.261820      13.354474          -0.000427
          258              C      23.023841      30.976244      10.523226      -0.177148      36.137638 0.43705763E+03  0.10308818E+05                                 9.596976                            7.026100       0.003287       1.971748                    0.999334      29.890579      86.619015       0.613076       0.423566      -1.057627      -0.030103       0.034720      -0.018626       0.049584      -0.004760      -0.008631       0.053355       0.053129      -0.044562      -0.070457       0.025637       0.044819             12.303288       7.171229       1.688125       2.007184      13.689487      -6.562379      16.049147           0.000786
          259              C      23.647443      28.040593      15.139123      -0.148916      37.738428 0.44887603E+03  0.10676888E+05                                 9.867544                            7.075174       0.093570       1.987012                    0.999604      30.533198      89.357075       0.615756       0.418195      -1.059173       0.043645       0.028562       0.024453       0.057607      -0.005422       0.022216       0.043595      -0.013037      -0.049732      -0.055265       0.008104       0.047161             13.456581       8.522235      -0.934018       6.791933      11.364736      -3.998239      20.482773           0.000016
          260              C      24.245774      27.656097      16.353785      -0.165607      39.870744 0.47613136E+03  0.11459570E+05                                10.200816                            7.264451       0.027400       1.964179                    0.999836      30.763400      89.697824       0.612286       0.415633      -1.063925       0.023578       0.030422      -0.031282       0.049598      -0.024727      -0.009970      -0.013043      -0.085314       0.011527      -0.054196       0.004542       0.049653             14.140273       8.629571      -0.554980       7.161516      11.047758      -3.187986      22.743489          -0.000016
          261              C      46.421546      29.704100       0.369891       0.595858      23.776439 0.25772247E+03  0.53584765E+04                                 7.711782                            5.691939       0.016413       2.066803                    0.999636      22.061365      61.192872       0.624910       0.471411      -1.023640      -0.000550       0.054466      -0.010617       0.055494       0.002834       0.000234       0.028679       0.066603       0.342488      -0.094437      -0.023673       0.118110             10.128428       7.209424      -0.340802       0.033097      18.471071      -1.024225       4.704788          -0.000022
          262              C      46.445331      28.209454       0.516451       0.009083      39.733525 0.40436927E+03  0.92412796E+04                                10.054487                            6.615268       0.065922       2.035408                    0.999209      26.240285      71.937485       0.660396       0.405834      -1.082061      -0.008694      -0.037361      -0.011623       0.040081       0.002995       0.006709       0.007787       0.036711      -0.018084      -0.019771      -0.003739       0.023510             14.299440      12.078602      -0.298482      -0.485173      25.381473      -1.430391       5.438244           0.000510
          263              C      45.280630      27.499251       0.688804      -0.177144      36.136606 0.43705162E+03  0.10308630E+05                                 9.596763                            7.026027       0.003340       1.971763                    0.999335      29.890476      86.618216       0.613084       0.423563      -1.057630       0.020242       0.029028      -0.034729       0.049583      -0.032693       0.009449       0.011797       0.069331       0.125627      -0.070451       0.025649       0.044801             12.302823      12.665297       4.576750      -0.857660      19.091546      -0.847822       5.151626          -0.000863
          264              C      42.047414      23.056939       1.043219      -0.148918      37.737802 0.44886699E+03  0.10676620E+05                                 9.867363                            7.075034       0.093566       1.987012                    0.999604      30.533275      89.357099       0.615771       0.418187      -1.059178      -0.050031       0.024875       0.014023       0.057607      -0.031226       0.006639      -0.024070       0.063920       0.025235      -0.055278       0.008112       0.047166             13.456293      20.123717       6.562829      -1.677427      13.997016      -2.791189       6.248147          -0.000003
          265              C      40.867476      22.336651       1.308121      -0.165605      39.871030 0.47613549E+03  0.11459689E+05                                10.200880                            7.264494       0.027391       1.964177                    0.999836      30.763410      89.697803       0.612283       0.415634      -1.063924       0.004972       0.046905       0.015340       0.049600       0.017568       0.023492      -0.033848      -0.053098       0.000365      -0.054186       0.004531       0.049654             14.140403      22.425134       6.863587      -0.944165      13.733785      -2.302684       6.262290           0.000001
          266              C      27.905254      10.250104      27.881997       0.595499      23.783037 0.25780470E+03  0.53606026E+04                                 7.713042                            5.692726       0.016847       2.066848                    0.999634      22.065157      61.205347       0.624888       0.471391      -1.023653       0.000597       0.008145       0.054858       0.055463      -0.001177      -0.002573      -0.042033      -0.133393      -0.256959      -0.094428      -0.023765       0.118193             10.130357       7.210492       0.081910       0.330561       5.591545       3.530562      17.589033           0.000216
          267              C      27.881469       9.890067      26.423978       0.009110      39.733887 0.40436846E+03  0.92412890E+04                                10.054649                            6.615321       0.065746       2.035352                    0.999207      26.240360      71.938630       0.660382       0.405841      -1.082053       0.008682      -0.023407      -0.031333       0.040063      -0.007335      -0.000616       0.003137       0.023523      -0.057604      -0.019773      -0.003739       0.023512             14.299760      12.078495       0.556741       0.118964       6.755255       5.155258      24.065529           0.001472
          268              C      29.046170       9.815828      25.696941      -0.177153      36.139360 0.43707599E+03  0.10309410E+05                                 9.597438                            7.026359       0.003040       1.971663                    0.999334      29.891259      86.623044       0.613048       0.423580      -1.057613      -0.020237      -0.023079       0.038949       0.049590       0.001975       0.033969      -0.021467      -0.024731      -0.156567      -0.070450       0.025638       0.044812             12.303943      12.666154      -0.717056      -4.601333       6.168073       3.721977      18.077601          -0.000954
          269              C      32.279386       8.669203      21.390551      -0.148915      37.738348 0.44887456E+03  0.10676840E+05                                 9.867536                            7.075168       0.093563       1.987013                    0.999604      30.533052      89.356493       0.615756       0.418196      -1.059173       0.050032       0.021511       0.018777       0.057606       0.004140       0.031646      -0.032723       0.039423      -0.048246      -0.055264       0.008104       0.047161             13.456626      20.124052      -0.606105      -6.747126       5.354879       0.264344      14.890948          -0.000004
          270              C      33.459324       8.678859      20.623156      -0.165605      39.870597 0.47612910E+03  0.11459499E+05                                10.200784                            7.264429       0.027400       1.964179                    0.999836      30.763324      89.697461       0.612288       0.415633      -1.063925      -0.004971       0.030097       0.039110       0.049599      -0.028012      -0.008740      -0.018036      -0.008394       0.134498      -0.054194       0.004543       0.049652             14.140269      22.424662      -1.397654      -6.785752       5.645080       0.557079      14.351065          -0.000013
          271              C      54.011056      28.280689       8.658600       0.595905      23.778241 0.25771819E+03  0.53583756E+04                                 7.712170                            5.691847       0.016779       2.066904                    0.999636      22.061773      61.194313       0.624921       0.471403      -1.023643       0.040111      -0.031590      -0.021688       0.055472       0.087379       0.060010       0.014250       0.025887      -0.035828      -0.094473      -0.023616       0.118089             10.129636      10.260681      -5.707598      -3.762735      11.259235       2.605878       8.868991           0.000203
          272              C      53.028455      29.221762       9.294909       0.009069      39.738061 0.40439679E+03  0.92420771E+04                                10.055263                            6.615504       0.065626       2.035310                    0.999207      26.240785      71.939806       0.660381       0.405835      -1.082059      -0.012076       0.025362       0.028587       0.040079       0.003546       0.007093      -0.010284      -0.014376       0.055748      -0.019779      -0.003744       0.023523             14.301086      13.436071      -7.937554      -5.886766      16.112292       2.327821      13.354896           0.001496
          273              C      52.477694      28.941543      10.523226      -0.177153      36.139396 0.43708107E+03  0.10309558E+05                                 9.597467                            7.026398       0.003217       1.971717                    0.999335      29.891418      86.623566       0.613046       0.423579      -1.057614       0.045125       0.008715      -0.018641       0.049595       0.025355       0.050497      -0.019214      -0.018359      -0.044542      -0.070430       0.025661       0.044769             12.304073      10.598522      -3.666781      -6.687308      10.263385       1.543215      16.050313          -0.000959
          274              C      49.623545      29.869314      15.139123      -0.148915      37.737790 0.44886169E+03  0.10676492E+05                                 9.867416                            7.075005       0.093557       1.987010                    0.999604      30.533321      89.358036       0.615769       0.418189      -1.059174       0.002911      -0.052080       0.024450       0.057607      -0.002938       0.026641      -0.041046       0.015893      -0.049714      -0.055265       0.008098       0.047166             13.456477      11.462721      -0.763907      -6.858082       8.424114      -3.883149      20.482597          -0.000001
          275              C      48.991395      29.543393      16.353785      -0.165603      39.872010 0.47614740E+03  0.11460053E+05                                10.201132                            7.264653       0.027379       1.964173                    0.999836      30.763457      89.698364       0.612268       0.415642      -1.063919       0.014554      -0.035632      -0.031284       0.049600      -0.024584      -0.006314       0.015145       0.085468       0.011542      -0.054188       0.004540       0.049647             14.140921      10.923931      -0.769453      -6.341811       8.753871      -4.608582      22.744959          -0.000015
          276              C      20.315744      17.590303      23.777090       0.595635      23.780733 0.25777038E+03  0.53597021E+04                                 7.712586                            5.692372       0.017282       2.067033                    0.999635      22.063068      61.198169       0.624905       0.471395      -1.023653      -0.040096      -0.030957      -0.022554       0.055450      -0.085749      -0.062324       0.012647       0.021570      -0.049804      -0.094434      -0.023718       0.118152             10.129911      10.259918       5.449716       4.126859      10.772956       2.778030       9.356857          -0.000044
          277              C      21.298345      18.503913      24.452239       0.009119      39.733461 0.40435967E+03  0.92410053E+04                                10.054491                            6.615200       0.065747       2.035359                    0.999207      26.239887      71.936176       0.660397       0.405835      -1.082060       0.012085       0.035386       0.014377       0.040062      -0.007876      -0.000987      -0.014485      -0.026349       0.019973      -0.019802      -0.003721       0.023522             14.299671      13.434310       8.195090       5.520453      15.123452       2.676797      14.341250           0.000517
          278              C      21.849106      19.568574      23.778607      -0.177132      36.137289 0.43705431E+03  0.10308698E+05                                 9.596881                            7.026055       0.003198       1.971724                    0.999335      29.890212      86.617153       0.613082       0.423564      -1.057631      -0.045119      -0.014668       0.014412       0.049584      -0.056098      -0.007096      -0.005040       0.021679       0.075505      -0.070458       0.025638       0.044821             12.303146      10.597782       7.526458       1.228086      16.375940      -0.618201       9.935716          -0.000869
          279              C      24.703255      24.229740      23.114685      -0.148917      37.737936 0.44887053E+03  0.10676717E+05                                 9.867386                            7.075065       0.093571       1.987013                    0.999604      30.533230      89.356807       0.615770       0.418188      -1.059178      -0.002911       0.005693      -0.057251       0.057607      -0.024150       0.011642      -0.026610       0.056737       0.072773      -0.055277       0.008112       0.047165             13.456347      11.462721       6.720674      -1.565950      16.702048      -6.809658      12.204272           0.000004
          280              C      25.335405      25.266294      22.402516      -0.165609      39.870846 0.47613246E+03  0.11459612E+05                                10.200902                            7.264509       0.027388       1.964174                    0.999836      30.763290      89.697791       0.612277       0.415639      -1.063920      -0.014556      -0.041371      -0.023165       0.049599       0.014141       0.021067      -0.003464       0.032843      -0.146364      -0.054185       0.004539       0.049645             14.140437      10.923841       6.235484      -1.388314      18.292938      -7.980893      13.204531          -0.000008
          281              C      34.649668       3.453606       8.658600       0.595851      23.776287 0.25772085E+03  0.53584367E+04                                 7.711801                            5.691954       0.016437       2.066817                    0.999636      22.061164      61.192354       0.624904       0.471416      -1.023637      -0.047451      -0.018934      -0.021684       0.055501      -0.032442      -0.017604      -0.059131      -0.164294      -0.035803      -0.094425      -0.023688       0.118112             10.128488      15.950885       2.420612       4.135830       5.567016       1.955222       8.867563          -0.000010
          282              C      35.955961       3.834026       9.294909       0.009101      39.732544 0.40435975E+03  0.92409898E+04                                10.054281                            6.615158       0.065923       2.035413                    0.999208      26.239863      71.935598       0.660407       0.405830      -1.082066       0.028004      -0.002225       0.028583       0.040077      -0.007999      -0.012454      -0.001016       0.001030       0.055725      -0.019784      -0.003731       0.023515             14.299170      22.313864       2.809589       4.958195       7.230375       3.933770      13.353269           0.000498
          283              C      35.988665       4.451109      10.523226      -0.177128      36.135769 0.43704145E+03  0.10308290E+05                                 9.596549                            7.025908       0.003367       1.971778                    0.999335      29.889670      86.614380       0.613096       0.423559      -1.057637      -0.015023      -0.043425      -0.018631       0.049584      -0.020635      -0.041884      -0.034158      -0.034812      -0.044587      -0.070460       0.025636       0.044824             12.302550      13.521049       1.978283       4.679201       7.338553       5.019146      16.048047          -0.000855
          284              C      38.219212       6.458990      15.139123      -0.148918      37.738040 0.44887217E+03  0.10676768E+05                                 9.867406                            7.075082       0.093559       1.987010                    0.999604      30.533281      89.357052       0.615768       0.418188      -1.059178      -0.046559       0.023520       0.024450       0.057608       0.008350      -0.048874      -0.002555      -0.002877      -0.049724      -0.055276       0.008108       0.047168             13.456347       9.845103       1.697760       0.066425      10.041559       7.880907      20.482379           0.000003
          285              C      38.253031       7.169408      16.353785      -0.165606      39.870743 0.47613156E+03  0.11459587E+05                                10.200883                            7.264504       0.027384       1.964173                    0.999836      30.763281      89.697798       0.612277       0.415639      -1.063920      -0.038137       0.005212      -0.031284       0.049601       0.049300       0.016268      -0.002107      -0.000172       0.011533      -0.054186       0.004541       0.049645             14.140367       9.962624       1.324529      -0.820034       9.714798       7.796092      22.743679          -0.000006
          286              C      42.239177      37.979795      23.777090       0.595606      23.780203 0.25774250E+03  0.53589917E+04                                 7.712529                            5.692076       0.016845       2.066917                    0.999636      22.062604      61.196669       0.624917       0.471397      -1.023649      -0.006756       0.050173      -0.022612       0.055446       0.052114       0.042192       0.047677       0.137767      -0.049790      -0.094429      -0.023729       0.118158             10.130131       5.924610      -2.946434       0.342273      15.109192      -4.963502       9.356590          -0.000030
          287              C      42.539086      36.672033      24.452239       0.009109      39.736607 0.40438471E+03  0.92417311E+04                                10.055044                            6.615422       0.065879       2.035397                    0.999207      26.240349      71.938312       0.660383       0.405837      -1.082058       0.024618      -0.028153       0.014400       0.040075      -0.007465      -0.012060       0.008088       0.026759       0.019901      -0.019759      -0.003750       0.023509             14.300676       7.604378      -4.829265      -0.442232      20.956140      -6.119380      14.341509           0.000515
          288              C      43.185729      35.662729      23.778607      -0.177149      36.139427 0.43707646E+03  0.10309419E+05                                 9.597457                            7.026358       0.003272       1.971743                    0.999334      29.891158      86.622596       0.613049       0.423579      -1.057614       0.009873       0.046405       0.014422       0.049587       0.037438      -0.000844       0.008667       0.086289       0.075525      -0.070451       0.025652       0.044799             12.304076       8.413872      -6.265759      -1.149552      18.561876      -0.754253       9.936481          -0.000867
          289              C      45.795343      30.860380      23.114685      -0.148921      37.738083 0.44886518E+03  0.10676598E+05                                 9.867460                            7.075028       0.093571       1.987011                    0.999604      30.533518      89.358774       0.615768       0.418188      -1.059174       0.006387      -0.000325      -0.057252       0.057608       0.036633      -0.028871       0.003214       0.013445       0.072772      -0.055266       0.008098       0.047168             13.456557       9.572164      -5.628984      -5.114640      18.592767       4.760979      12.204740          -0.000001
          290              C      46.376950      29.794646      22.402516      -0.165606      39.872109 0.47614803E+03  0.11460071E+05                                10.201151                            7.264658       0.027388       1.964176                    0.999836      30.763477      89.698434       0.612267       0.415642      -1.063919      -0.028551       0.033290      -0.023166       0.049599       0.007144      -0.013536      -0.016518      -0.040923      -0.146362      -0.054188       0.004539       0.049649             14.140979      11.051151      -6.309068      -6.217928      18.166613       5.193240      13.205174          -0.000000
          291              C      39.677132       9.314608       0.369891       0.595903      23.778335 0.25771972E+03  0.53584098E+04                                 7.712142                            5.691841       0.016840       2.066922                    0.999636      22.061829      61.194274       0.624926       0.471400      -1.023646       0.047409      -0.026763      -0.010619       0.055467       0.027476       0.024741      -0.014520      -0.038194       0.342482      -0.094477      -0.023633       0.118109             10.129568      15.952361      -4.708520      -0.903510       9.731361       0.483493       4.704982          -0.000018
          292              C      38.370839      10.041333       0.516451       0.009079      39.735745 0.40437337E+03  0.92413942E+04                                10.054843                            6.615294       0.065737       2.035347                    0.999208      26.240420      71.937876       0.660395       0.405833      -1.082062      -0.028002       0.026222      -0.011626       0.040086       0.014406       0.003388      -0.009703      -0.023533      -0.018081      -0.019773      -0.003738       0.023511             14.300418      22.316271      -5.612110      -0.996087      15.146527       1.135344       5.438457          -0.000411
          293              C      38.338135      11.405096       0.688804      -0.177143      36.137096 0.43705341E+03  0.10308686E+05                                 9.596862                            7.026045       0.003307       1.971751                    0.999335      29.890486      86.618407       0.613082       0.423564      -1.057629       0.015018      -0.032051      -0.034735       0.049592       0.046363       0.005487      -0.014087       0.021945       0.125604      -0.070441       0.025643       0.044798             12.303165      13.521767      -5.071552      -0.305389      18.236034       1.166639       5.151693           0.000784
          294              C      36.107588      16.426299       1.043219      -0.148915      37.738206 0.44887313E+03  0.10676797E+05                                 9.867510                            7.075154       0.093575       1.987016                    0.999604      30.533004      89.356290       0.615757       0.418196      -1.059173       0.046556       0.030893       0.014023       0.057606       0.043282      -0.024164       0.006278       0.022113       0.025242      -0.055266       0.008108       0.047158             13.456568       9.845169      -0.628791      -1.578536      24.276258       2.848477       6.248277           0.000012
          295              C      36.073769      17.808299       1.308121      -0.165606      39.870598 0.47612927E+03  0.11459504E+05                                10.200787                            7.264430       0.027403       1.964180                    0.999836      30.763323      89.697441       0.612288       0.415632      -1.063926       0.038135      -0.027757       0.015338       0.049598      -0.031784      -0.041058      -0.003427      -0.003893       0.000369      -0.054194       0.004542       0.049652             14.140267       9.962549       0.331460      -1.522135      26.195986       1.969062       6.262265          -0.000011
          296              C      32.087623      35.077187      27.881997       0.595824      23.774019 0.25767860E+03  0.53573558E+04                                 7.711239                            5.691417       0.016614       2.066883                    0.999634      22.060876      61.191046       0.624943       0.471405      -1.023640       0.006758      -0.004591       0.054856       0.055461      -0.057142      -0.035101       0.023239       0.068569      -0.257037      -0.094449      -0.023684       0.118133             10.127884       5.924257       0.659851       2.891234       6.874930      -2.052344      17.584463          -0.000237
          297              C      31.787714      35.277803      26.423978       0.009091      39.734658 0.40436931E+03  0.92412898E+04                                10.054742                            6.615311       0.065795       2.035371                    0.999207      26.240159      71.937409       0.660386       0.405839      -1.082057      -0.024606       0.004174      -0.031335       0.040059       0.013859       0.003019      -0.001050       0.000935      -0.057641      -0.019786      -0.003737       0.023523             14.300110       7.604033       2.026578       4.405201      11.230182      -2.681486      24.066116          -0.001399
          298              C      31.141071      34.306262      25.696941      -0.177143      36.137279 0.43705493E+03  0.10308742E+05                                 9.596913                            7.026073       0.003262       1.971737                    0.999335      29.890688      86.619387       0.613078       0.423565      -1.057627      -0.009858       0.029065       0.038948       0.049587      -0.011699      -0.035565      -0.018693       0.008931      -0.156543      -0.070441       0.025644       0.044798             12.303141       8.413164       3.172118       5.523606      10.420058       2.123699      18.076199           0.000878
          299              C      28.531457      32.079527      21.390551      -0.148914      37.737817 0.44886653E+03  0.10676609E+05                                 9.867375                            7.075036       0.093555       1.987009                    0.999604      30.533283      89.357213       0.615770       0.418188      -1.059177      -0.006383      -0.054086       0.018778       0.057608       0.014998      -0.044173      -0.011046      -0.026904      -0.048251      -0.055280       0.008114       0.047166             13.456327       9.571936       6.698240       3.602251      15.906615       5.710621      14.890430           0.000021
          300              C      27.949850      31.052843      20.623156      -0.165605      39.871190 0.47613711E+03  0.11459741E+05                                10.200910                            7.264507       0.027384       1.964173                    0.999836      30.763515      89.698244       0.612282       0.415634      -1.063924       0.028551      -0.010745       0.039110       0.049601       0.010372      -0.011257       0.016583       0.052696       0.134507      -0.054186       0.004530       0.049656             14.140460      11.050610       7.964849       3.875366      17.019769       5.598129      14.351002          -0.000009
          301              C      32.087623       7.835411       2.461792       0.595489      23.783288 0.25780678E+03  0.53606656E+04                                 7.713139                            5.692770       0.016819       2.066839                    0.999634      22.065339      61.206296       0.624881       0.471394      -1.023650       0.006746       0.004584      -0.054863       0.055466       0.057174       0.035110       0.023237       0.068732      -0.256916      -0.094411      -0.023773       0.118184             10.130556       5.925433      -0.660057      -2.892391       6.876755      -2.051613      17.589478           0.000202
          302              C      31.787714       7.634795       3.919811       0.009125      39.736086 0.40438786E+03  0.92418577E+04                                10.055064                            6.615507       0.065714       2.035342                    0.999207      26.240557      71.940022       0.660367       0.405844      -1.082049      -0.024618      -0.004189       0.031326       0.040062      -0.013851      -0.003023      -0.001032       0.000942      -0.057610      -0.019773      -0.003737       0.023511             14.300505       7.604300      -2.026801      -4.405406      11.230423      -2.680842      24.066793           0.001491
          303              C      31.141071       8.606336       4.646848      -0.177170      36.141725 0.43710443E+03  0.10310284E+05                                 9.597965                            7.026652       0.003025       1.971652                    0.999334      29.892302      86.627881       0.613024       0.423587      -1.057605      -0.009877      -0.029071      -0.038951       0.049597       0.011681       0.035569      -0.018694       0.008916      -0.156544      -0.070443       0.025656       0.044786             12.304788       8.414261      -3.172574      -5.524582      10.421326       2.124125      18.078778          -0.000953
          304              C      28.531457      10.833071       8.953238      -0.148912      37.737741 0.44885965E+03  0.10676434E+05                                 9.867422                            7.074997       0.093544       1.987008                    0.999604      30.533251      89.357881       0.615768       0.418190      -1.059173      -0.006386       0.054084      -0.018776       0.057605      -0.015006       0.044158      -0.011047      -0.026900      -0.048255      -0.055265       0.008102       0.047163             13.456539       9.572146      -6.698459      -3.602202      15.906978       5.710588      14.890493          -0.000004
          305              C      27.949850      11.859755       9.720633      -0.165605      39.872158 0.47614836E+03  0.11460081E+05                                10.201154                            7.264655       0.027390       1.964174                    0.999836      30.763525      89.698579       0.612268       0.415642      -1.063919       0.028550       0.010743      -0.039110       0.049600      -0.010380       0.011247       0.016580       0.052695       0.134499      -0.054186       0.004538       0.049648             14.141010      11.051159      -7.965355      -3.875616      17.020636       5.598445      14.351236          -0.000011
          306              C      39.677132      33.597990      29.973898       0.595878      23.776180 0.25771829E+03  0.53583745E+04                                 7.711806                            5.691942       0.016399       2.066803                    0.999636      22.061068      61.192210       0.624901       0.471419      -1.023635       0.047455       0.026749       0.010623       0.055501      -0.027433      -0.024719      -0.014548      -0.038241       0.342460      -0.094450      -0.023652       0.118102             10.128493      15.950883       4.706146       0.903570       9.729782       0.483467       4.704813          -0.000249
          307              C      38.370839      32.871265      29.827338       0.009058      39.734214 0.40437675E+03  0.92414895E+04                                10.054566                            6.615301       0.065809       2.035369                    0.999208      26.240536      71.938230       0.660398       0.405830      -1.082064      -0.028011      -0.026203       0.011623       0.040079      -0.014400      -0.003392      -0.009709      -0.023578      -0.018090      -0.019782      -0.003743       0.023525             14.299592      22.314507       5.611272       0.996210      15.145964       1.135400       5.438304          -0.001394
          308              C      38.338135      31.507502      29.654985      -0.177149      36.137653 0.43706679E+03  0.10309067E+05                                 9.596935                            7.026149       0.003260       1.971732                    0.999335      29.890763      86.619107       0.613079       0.423563      -1.057631       0.015016       0.032048       0.034736       0.049590      -0.046373      -0.005492      -0.014087       0.021950       0.125588      -0.070449       0.025657       0.044793             12.303082      13.521578       5.071220       0.305425      18.235936       1.166708       5.151731           0.000877
          309              C      36.107588      26.486299      29.300570      -0.148916      37.737908 0.44886976E+03  0.10676694E+05                                 9.867382                            7.075058       0.093572       1.987014                    0.999604      30.533183      89.356625       0.615770       0.418187      -1.059179       0.046558      -0.030892      -0.014024       0.057607      -0.043295       0.024162       0.006280       0.022106       0.025242      -0.055277       0.008112       0.047165             13.456349       9.845064       0.628564       1.578517      24.275800       2.848361       6.248182           0.000013
          310              C      36.073769      25.104299      29.035668      -0.165607      39.870838 0.47613198E+03  0.11459598E+05                                10.200902                            7.264505       0.027388       1.964174                    0.999836      30.763289      89.697787       0.612277       0.415639      -1.063920       0.038135       0.027757      -0.015340       0.049599       0.031772       0.041056      -0.003424      -0.003895       0.000358      -0.054185       0.004540       0.049645             14.140445       9.962629      -0.331647       1.522123      26.196387       1.969045       6.262319           0.000001
          311              C      42.239177       4.932803       6.566699       0.595822      23.774276 0.25768065E+03  0.53574120E+04                                 7.711306                            5.691452       0.016584       2.066871                    0.999634      22.060964      61.191473       0.624939       0.471406      -1.023638      -0.006758      -0.050188       0.022618       0.055463      -0.052142      -0.042169       0.047694       0.137730      -0.049555      -0.094455      -0.023677       0.118132             10.128016       5.924302       2.945932      -0.341703      15.104735      -4.962053       9.355010          -0.000236
          312              C      42.539086       6.240565       5.891550       0.009087      39.734818 0.40437021E+03  0.92413151E+04                                10.054758                            6.615312       0.065801       2.035372                    0.999207      26.240210      71.937555       0.660387       0.405838      -1.082057       0.024602       0.028154      -0.014380       0.040059       0.007469       0.012064       0.008091       0.026791       0.019951      -0.019783      -0.003742       0.023525             14.300153       7.604061       4.828841       0.442245      20.954589      -6.119610      14.341809          -0.001394
          313              C      43.185729       7.249869       6.565182      -0.177149      36.137571 0.43705903E+03  0.10308865E+05                                 9.596968                            7.026110       0.003255       1.971733                    0.999335      29.890833      86.619967       0.613076       0.423566      -1.057626       0.009854      -0.046408      -0.014420       0.049585      -0.037429       0.000827       0.008653       0.086281       0.075527      -0.070440       0.025647       0.044793             12.303239       8.413260       6.265183       1.149485      18.560533      -0.754380       9.935923           0.000877
          314              C      45.795343      12.052218       7.229104      -0.148917      37.737763 0.44886633E+03  0.10676601E+05                                 9.867359                            7.075030       0.093573       1.987014                    0.999604      30.533254      89.357036       0.615771       0.418187      -1.059178       0.006384       0.000324       0.057251       0.057607      -0.036646       0.028863       0.003217       0.013446       0.072782      -0.055278       0.008113       0.047165             13.456299       9.571925       5.628977       5.114390      18.592661       4.760922      12.204310           0.000014
          315              C      46.376950      13.117952       7.941273      -0.165606      39.871105 0.47613632E+03  0.11459716E+05                                10.200894                            7.264502       0.027390       1.964176                    0.999836      30.763465      89.698034       0.612283       0.415635      -1.063924      -0.028552      -0.033291       0.023166       0.049601      -0.007156       0.013531      -0.016518      -0.040926      -0.146367      -0.054186       0.004531       0.049655             14.140432      11.050595       6.308677       6.217520      18.166150       5.192794      13.204549          -0.000000
          316              C      34.649668      39.458992      21.685189       0.595901      23.778181 0.25771790E+03  0.53583633E+04                                 7.712109                            5.691823       0.016861       2.066931                    0.999636      22.061770      61.194093       0.624927       0.471400      -1.023645      -0.047409       0.018935       0.021690       0.055467       0.032484       0.017657      -0.059109      -0.164304      -0.035863      -0.094474      -0.023635       0.118109             10.129504      15.952247      -2.421300      -4.138049       5.567311       1.955700       8.868954           0.000010
          317              C      35.955961      39.078572      21.048880       0.009089      39.735227 0.40436732E+03  0.92412205E+04                                10.054763                            6.615249       0.065748       2.035354                    0.999208      26.240187      71.937073       0.660397       0.405833      -1.082062       0.028001       0.002222      -0.028597       0.040085       0.007997       0.012455      -0.001010       0.001052       0.055698      -0.019776      -0.003735       0.023511             14.300286      22.316036      -2.809798      -4.959094       7.230678       3.933976      13.354144          -0.000432
          318              C      35.988665      38.461489      19.820563      -0.177137      36.136466 0.43704445E+03  0.10308429E+05                                 9.596814                            7.026018       0.003329       1.971763                    0.999335      29.889984      86.616946       0.613077       0.423569      -1.057625      -0.015021       0.043432       0.018638       0.049592       0.020627       0.041880      -0.034145      -0.034786      -0.044572      -0.070442       0.025638       0.044804             12.303096      13.521673      -1.978436      -4.679694       7.338750       5.019381      16.048865           0.000790
          319              C      38.219212      36.453608      15.204666      -0.148916      37.738298 0.44887500E+03  0.10676854E+05                                 9.867520                            7.075167       0.093573       1.987015                    0.999604      30.533103      89.356655       0.615757       0.418195      -1.059173      -0.046557      -0.023517      -0.024453       0.057607      -0.008356       0.048862      -0.002556      -0.002868      -0.049731      -0.055264       0.008102       0.047161             13.456547       9.845198      -1.697866      -0.066661      10.041744       7.881094      20.482698           0.000016
          320              C      38.253031      35.743190      13.990004      -0.165603      39.870374 0.47612710E+03  0.11459438E+05                                10.200743                            7.264413       0.027405       1.964182                    0.999836      30.763238      89.697119       0.612289       0.415632      -1.063926      -0.038135      -0.005208       0.031282       0.049598      -0.049303      -0.016280      -0.002112      -0.000171       0.011530      -0.054194       0.004542       0.049651             14.140153       9.962520      -1.324612       0.819831       9.714689       7.795972      22.743249          -0.000016
          321              C      25.391521      17.562410      29.973898       0.595714      23.786266 0.25781748E+03  0.53608848E+04                                 7.713692                            5.692795       0.017328       2.067045                    0.999637      22.063467      61.198890       0.624902       0.471379      -1.023669      -0.046875       0.027636       0.010602       0.055439       0.030292       0.024936      -0.014154      -0.028493       0.342415      -0.094476      -0.023608       0.118084             10.132168      15.368845      -5.050645      -0.870801      10.321719       0.540877       4.705938           0.000012
          322              C      26.674030      16.794489      29.827338       0.009101      39.735580 0.40436726E+03  0.92412273E+04                                10.054833                            6.615262       0.065695       2.035339                    0.999207      26.240287      71.937599       0.660394       0.405835      -1.082060       0.036698      -0.011154       0.011625       0.040078       0.017403       0.010097       0.001913      -0.013154      -0.018058      -0.019776      -0.003736       0.023511             14.300415      21.799590      -5.910333      -1.481304      15.663176       0.294925       5.438480          -0.000438
          323              C      27.871435      17.448048      29.654985      -0.177123      36.137006 0.43704557E+03  0.10308465E+05                                 9.596905                            7.026025       0.003276       1.971752                    0.999334      29.890156      86.617580       0.613077       0.423569      -1.057625      -0.035262      -0.003016       0.034733       0.049587       0.013686       0.014939       0.002290      -0.091291       0.125689      -0.070463       0.025641       0.044822             12.303272      21.449723      -0.494435      -1.163054      10.308374      -0.318846       5.151719           0.000796
          324              C      33.335198      18.026939      29.300570      -0.148919      37.737976 0.44886960E+03  0.10676698E+05                                 9.867388                            7.075052       0.093565       1.987009                    0.999604      30.533400      89.357549       0.615771       0.418187      -1.059178       0.003474       0.055768      -0.014024       0.057609       0.012064      -0.017527       0.017788      -0.086046       0.025225      -0.055278       0.008109       0.047169             13.456330      21.212372       5.934312      -3.255962      12.908460      -0.057088       6.248158           0.000014
          325              C      34.548955      18.688651      29.035668      -0.165605      39.870973 0.47613482E+03  0.11459669E+05                                10.200871                            7.264490       0.027380       1.964174                    0.999836      30.763391      89.697734       0.612283       0.415635      -1.063924      -0.043106       0.019147      -0.015340       0.049599      -0.014209      -0.017567       0.037269       0.056979       0.000363      -0.054186       0.004532       0.049654             14.140389      21.850676       7.195221      -2.466257      14.308210       0.333676       6.262281          -0.000013
          326              C      51.497323      23.870991       2.461792       0.595633      23.780562 0.25776970E+03  0.53596695E+04                                 7.712472                            5.692307       0.017266       2.067027                    0.999635      22.062982      61.197275       0.624919       0.471385      -1.023661      -0.007303       0.003587      -0.054852       0.055452      -0.058305      -0.037724       0.018855       0.064556      -0.256859      -0.094422      -0.023721       0.118143             10.129715       6.067325       0.741648       3.223905       6.733998      -1.478710      17.587821           0.000005
          327              C      51.821017      23.711570       3.919811       0.009113      39.733415 0.40436175E+03  0.92410711E+04                                10.054499                            6.615230       0.065749       2.035357                    0.999207      26.240040      71.936833       0.660393       0.405836      -1.082059       0.015910      -0.019218       0.031344       0.040061       0.006524       0.002426      -0.002097      -0.024469      -0.057646      -0.019791      -0.003731       0.023522             14.299605       8.568363       2.583231       4.524633      10.265482      -2.474681      24.064969          -0.000431
          328              C      51.302959      22.665790       4.646848      -0.177138      36.137031 0.43705038E+03  0.10308617E+05                                 9.596930                            7.026083       0.003205       1.971724                    0.999335      29.890278      86.618351       0.613071       0.423571      -1.057622       0.030092       0.005993      -0.038947       0.049581      -0.009730      -0.001603       0.040146       0.015788      -0.156573      -0.070447       0.025630       0.044817             12.303182       7.171137       2.454964       0.922712      11.662159      -5.845561      18.076252           0.000788
          329              C      50.679357      19.292431       8.953238      -0.148917      37.738427 0.44887581E+03  0.10676880E+05                                 9.867548                            7.075175       0.093570       1.987012                    0.999604      30.533164      89.356933       0.615756       0.418196      -1.059173      -0.043647      -0.032574      -0.018777       0.057608       0.019137      -0.012520       0.043771      -0.012539      -0.048244      -0.055267       0.008107       0.047160             13.456604       8.522249       6.092177      -3.144594      16.956664      -5.975299      14.890898           0.000019
          330              C      50.081026      18.275403       9.720633      -0.165606      39.870675 0.47612992E+03  0.11459524E+05                                10.200803                            7.264437       0.027401       1.964179                    0.999836      30.763348      89.697561       0.612287       0.415633      -1.063925      -0.023579       0.019352      -0.039109       0.049598      -0.017641      -0.019990       0.001448      -0.044322       0.134502      -0.054196       0.004542       0.049653             14.140283       8.629581       6.566976      -2.910419      19.440250      -6.155165      14.351020          -0.000019
          331              C      22.829477      10.277997      21.685189       0.595874      23.776506 0.25771934E+03  0.53584111E+04                                 7.711871                            5.691941       0.016328       2.066776                    0.999636      22.061433      61.193648       0.624902       0.471417      -1.023634       0.007332      -0.050560       0.021677       0.055497       0.054924       0.042387       0.044814       0.138358      -0.035734      -0.094445      -0.023657       0.118101             10.128726       6.066812      -3.286246       0.374691      15.451736      -4.559422       8.867632           0.000209
          332              C      22.505783      11.599490      21.048880       0.009076      39.735935 0.40438836E+03  0.92418346E+04                                10.054928                            6.615439       0.065801       2.035372                    0.999208      26.240472      71.938709       0.660384       0.405835      -1.082059      -0.015931       0.023140      -0.028579       0.040076      -0.004448      -0.005355       0.011286       0.013336       0.055768      -0.019785      -0.003742       0.023526             14.300406       8.568803      -5.127283      -0.927676      20.978192      -6.261252      13.354223           0.001482
          333              C      23.023841      11.936354      19.820563      -0.177134      36.138125 0.43706581E+03  0.10309095E+05                                 9.597227                            7.026267       0.003274       1.971744                    0.999335      29.890724      86.620761       0.613054       0.423578      -1.057616      -0.030105      -0.034727       0.018635       0.049594       0.004735       0.008618       0.053338       0.053098      -0.044564      -0.070432       0.025650       0.044781             12.303655       7.171543      -1.688312      -2.007213      13.689898      -6.562479      16.049523          -0.000962
          334              C      23.647443      14.872005      15.204666      -0.148917      37.737878 0.44886253E+03  0.10676517E+05                                 9.867425                            7.075007       0.093566       1.987011                    0.999604      30.533386      89.358247       0.615769       0.418188      -1.059174       0.043646      -0.028562      -0.024451       0.057607       0.005413      -0.022226       0.043595      -0.013036      -0.049717      -0.055266       0.008099       0.047167             13.456501       8.522249       0.933786      -6.792012      11.364588      -3.997623      20.482668          -0.000006
          335              C      24.245774      15.256501      13.990004      -0.165608      39.872291 0.47615069E+03  0.11460153E+05                                10.201179                            7.264678       0.027388       1.964174                    0.999836      30.763594      89.698894       0.612267       0.415642      -1.063919       0.023580      -0.030421       0.031285       0.049600       0.024717       0.009960      -0.013040      -0.085317       0.011537      -0.054189       0.004539       0.049649             14.141015       8.630094       0.554932      -7.162151      11.047789      -3.187847      22.745163          -0.000011
          336              C      48.935279      34.113799       6.566699       0.595799      23.771475 0.25763801E+03  0.53563479E+04                                 7.710860                            5.691084       0.016407       2.066818                    0.999634      22.060666      61.191280       0.624936       0.471424      -1.023621       0.046839       0.019277       0.022654       0.055486      -0.033591      -0.020171      -0.060398      -0.159163      -0.049797      -0.094419      -0.023761       0.118180             10.127255      15.359791       2.502580       4.467078       5.667758       2.184703       9.354214           0.000215
          337              C      47.652770      33.719646       5.891550       0.009094      39.734670 0.40437108E+03  0.92413344E+04                                10.054729                            6.615307       0.065801       2.035371                    0.999208      26.240141      71.937225       0.660390       0.405837      -1.082059      -0.036691       0.007251      -0.014392       0.040074      -0.015327      -0.013040       0.006392      -0.000490       0.019935      -0.019779      -0.003733       0.023512             14.300023      21.799078       3.366844       5.078469       6.759859       3.442662      14.341131           0.001479
          338              C      46.455365      33.775004       6.565182      -0.177158      36.138252 0.43707039E+03  0.10309183E+05                                 9.597045                            7.026180       0.003241       1.971724                    0.999335      29.890991      86.620176       0.613077       0.423563      -1.057630       0.035258       0.031752      -0.014425       0.049593      -0.018651      -0.007913      -0.003614      -0.107981       0.075529      -0.070448       0.025648       0.044800             12.303309      21.449724       1.261444       0.078514       5.524332       1.372591       9.935871          -0.000951
          339              C      40.991602      33.633821       7.229104      -0.148912      37.737774 0.44886772E+03  0.10676634E+05                                 9.867372                            7.075053       0.093557       1.987013                    0.999604      30.533060      89.356245       0.615769       0.418189      -1.059178      -0.003473       0.005367       0.057249       0.057605       0.012489      -0.017224       0.023386      -0.070190       0.072784      -0.055273       0.008110       0.047163             13.456358      21.212547       1.091668      -6.680350       6.952275       2.048639      12.204252          -0.000000
          340              C      39.777845      33.604641       7.941273      -0.165607      39.870869 0.47613261E+03  0.11459618E+05                                10.200900                            7.264507       0.027393       1.964174                    0.999836      30.763340      89.697982       0.612277       0.415638      -1.063920       0.043108      -0.008081       0.023166       0.049601       0.021291       0.007534       0.019977       0.008067      -0.146363      -0.054185       0.004540       0.049644             14.140441      21.850778      -0.073129      -7.605796       7.366037       2.788109      13.204510          -0.000014
          341              C      54.011056      14.631909      21.685189       0.595636      23.780677 0.25776954E+03  0.53596793E+04                                 7.712570                            5.692360       0.017289       2.067036                    0.999635      22.063032      61.198009       0.624906       0.471394      -1.023653       0.040092       0.031586       0.021670       0.055449      -0.087342      -0.060071       0.014272       0.026171      -0.036006      -0.094435      -0.023717       0.118152             10.129890      10.259894       5.707408       3.762399      11.260299       2.605713       8.869478          -0.000011
          342              C      53.028455      13.690836      21.048880       0.009118      39.733459 0.40435948E+03  0.92409980E+04                                10.054485                            6.615195       0.065752       2.035360                    0.999207      26.239877      71.936097       0.660398       0.405834      -1.082061      -0.012089      -0.025348      -0.028568       0.040060      -0.003555      -0.007097      -0.010264      -0.014412       0.055789      -0.019802      -0.003721       0.023523             14.299674      13.434303       7.936453       5.886228      16.110681       2.327771      13.354037           0.000494
          343              C      52.477694      13.971055      19.820563      -0.177133      36.137251 0.43705404E+03  0.10308687E+05                                 9.596869                            7.026048       0.003206       1.971726                    0.999335      29.890182      86.616978       0.613083       0.423563      -1.057631       0.045116      -0.008697       0.018635       0.049581      -0.025389      -0.050524      -0.019190      -0.018347      -0.044569      -0.070458       0.025638       0.044820             12.303130      10.597757       3.666668       6.686628      10.262734       1.543141      16.048898          -0.000859
          344              C      49.623545      13.043284      15.204666      -0.148919      37.738082 0.44887246E+03  0.10676776E+05                                 9.867414                            7.075083       0.093558       1.987009                    0.999604      30.533286      89.357057       0.615769       0.418188      -1.059178       0.002911       0.052081      -0.024450       0.057608       0.002929      -0.026650      -0.041048       0.015900      -0.049723      -0.055276       0.008108       0.047168             13.456388      11.462756       0.763831       6.858324       8.423911      -3.882900      20.482496          -0.000001
          345              C      48.991395      13.369205      13.990004      -0.165605      39.870743 0.47613111E+03  0.11459574E+05                                10.200888                            7.264503       0.027372       1.964170                    0.999836      30.763257      89.697737       0.612277       0.415639      -1.063920       0.014555       0.035632       0.031283       0.049600       0.024575       0.006309       0.015143       0.085476       0.011535      -0.054186       0.004542       0.049645             14.140403      10.923843       0.769589       6.341634       8.753591      -4.608199      22.743774           0.000000
          346              C      20.315744      25.322295       6.566699       0.595891      23.778510 0.25772245E+03  0.53584803E+04                                 7.712191                            5.691876       0.016875       2.066933                    0.999636      22.061892      61.194517       0.624924       0.471400      -1.023645      -0.040111       0.030975       0.022547       0.055468       0.085710       0.062375       0.012658       0.021352      -0.049450      -0.094467      -0.023630       0.118098             10.129599      10.260636      -5.450061      -4.126851      10.772485       2.777849       9.355676          -0.000029
          347              C      21.298345      24.408685       5.891550       0.009089      39.736988 0.40438830E+03  0.92418251E+04                                10.055065                            6.615429       0.065729       2.035347                    0.999208      26.240453      71.938427       0.660387       0.405834      -1.082061       0.012071      -0.035417      -0.014382       0.040086       0.007871       0.000971      -0.014493      -0.026283       0.019997      -0.019774      -0.003741       0.023515             14.300699      13.435746      -8.195745      -5.521060      15.124079       2.676918      14.342274           0.000517
          348              C      21.849106      23.344024       6.565182      -0.177135      36.137847 0.43706164E+03  0.10308965E+05                                 9.597165                            7.026224       0.003301       1.971754                    0.999335      29.890558      86.619967       0.613057       0.423577      -1.057617      -0.045128       0.014662      -0.014425       0.049594       0.056071       0.007082      -0.005058       0.021686       0.075534      -0.070439       0.025653       0.044786             12.303624      10.598175      -7.526826      -1.227870      16.376687      -0.618387       9.936011          -0.000865
          349              C      24.703255      18.682858       7.229104      -0.148921      37.737961 0.44886431E+03  0.10676570E+05                                 9.867431                            7.075016       0.093574       1.987012                    0.999604      30.533504      89.358648       0.615770       0.418187      -1.059175      -0.002913      -0.005696       0.057253       0.057609       0.024137      -0.011652      -0.026610       0.056733       0.072772      -0.055267       0.008100       0.047168             13.456479      11.462722      -6.720472       1.565779      16.702027      -6.809835      12.204687           0.000003
          350              C      25.335405      17.646304       7.941273      -0.165606      39.872041 0.47614775E+03  0.11460060E+05                                10.201133                            7.264652       0.027393       1.964177                    0.999836      30.763444      89.698246       0.612268       0.415642      -1.063919      -0.014556       0.041369       0.023164       0.049597      -0.014150      -0.021073      -0.003462       0.032834      -0.146359      -0.054186       0.004537       0.049649             14.140925      10.923901      -6.235582       1.388493      18.293734      -7.981458      13.205139          -0.000006
          351              C      46.421546      13.208498      29.973898       0.595807      23.771610 0.25763918E+03  0.53563740E+04                                 7.710831                            5.691059       0.016337       2.066790                    0.999634      22.060818      61.191547       0.624945       0.471417      -1.023625      -0.000638      -0.054448       0.010629       0.055479      -0.002846      -0.000231       0.028676       0.066521       0.342698      -0.094430      -0.023748       0.118178             10.127195       7.208536       0.339704      -0.033025      18.468876      -1.024151       4.704173           0.000198
          352              C      46.445331      14.703144      29.827338       0.009077      39.735235 0.40437626E+03  0.92414920E+04                                10.054843                            6.615363       0.065817       2.035373                    0.999208      26.240415      71.938367       0.660384       0.405838      -1.082057      -0.008689       0.037354       0.011637       0.040078      -0.003010      -0.006714       0.007785       0.036702      -0.018088      -0.019765      -0.003747       0.023512             14.300201      12.078541       0.298074       0.485225      25.383631      -1.430561       5.438432           0.001491
          353              C      45.280630      15.413347      29.654985      -0.177164      36.138393 0.43707067E+03  0.10309233E+05                                 9.597178                            7.026250       0.003246       1.971722                    0.999335      29.891211      86.622138       0.613062       0.423572      -1.057620       0.020243      -0.029025       0.034751       0.049597       0.032686      -0.009458       0.011787       0.069327       0.125572      -0.070434       0.025646       0.044789             12.303491      12.665788      -4.577026       0.857724      19.092853      -0.847902       5.151832          -0.000957
          354              C      42.047414      19.855659      29.300570      -0.148910      37.738095 0.44887102E+03  0.10676733E+05                                 9.867496                            7.075141       0.093565       1.987015                    0.999604      30.532880      89.355843       0.615757       0.418196      -1.059173      -0.050029      -0.024872      -0.014020       0.057603       0.031216      -0.006643      -0.024059       0.063913       0.025235      -0.055263       0.008107       0.047156             13.456585      20.124023      -6.563284       1.677599      13.997460      -2.791281       6.248271           0.000003
          355              C      40.867476      20.575947      29.035668      -0.165605      39.870698 0.47613027E+03  0.11459535E+05                                10.200805                            7.264438       0.027405       1.964180                    0.999836      30.763360      89.697607       0.612287       0.415633      -1.063925       0.004972      -0.046905      -0.015338       0.049599      -0.017577      -0.023497      -0.033843      -0.053104       0.000372      -0.054194       0.004542       0.049651             14.140318      22.424775      -6.863598       0.944201      13.733899      -2.302748       6.262281          -0.000019
          356              C      27.905254      32.662494       2.461792       0.595676      23.784731 0.25782208E+03  0.53609966E+04                                 7.713403                            5.692907       0.016914       2.066927                    0.999637      22.063019      61.197455       0.624887       0.471389      -1.023665       0.000522      -0.008153      -0.054856       0.055461       0.001177       0.002606      -0.041984      -0.133174      -0.257090      -0.094457      -0.023632       0.118088             10.131215       7.210123      -0.082561      -0.332747       5.592007       3.531184      17.591515          -0.000045
          357              C      27.881469      33.022531       3.919811       0.009086      39.733833 0.40436724E+03  0.92412206E+04                                10.054502                            6.615232       0.065902       2.035403                    0.999208      26.240370      71.937647       0.660400       0.405831      -1.082063       0.008677       0.023414       0.031350       0.040079       0.007329       0.000609       0.003134       0.023545      -0.057592      -0.019768      -0.003747       0.023515             14.299582      12.078699      -0.556822      -0.119286       6.755181       5.155082      24.064867           0.000520
          358              C      29.046170      33.096770       4.646848      -0.177137      36.137167 0.43705269E+03  0.10308672E+05                                 9.596912                            7.026075       0.003305       1.971756                    0.999334      29.890426      86.618439       0.613076       0.423568      -1.057626      -0.020239       0.023072      -0.038943       0.049584      -0.001987      -0.033972      -0.021474      -0.024735      -0.156598      -0.070464       0.025648       0.044816             12.303117      12.665613       0.716984       4.600977       6.167733       3.721574      18.076005          -0.000871
          359              C      32.279386      34.243395       8.953238      -0.148922      37.738079 0.44887080E+03  0.10676736E+05                                 9.867408                            7.075064       0.093560       1.987008                    0.999604      30.533468      89.357850       0.615770       0.418187      -1.059178       0.050034      -0.021512      -0.018778       0.057609      -0.004148      -0.031655      -0.032731       0.039433      -0.048239      -0.055279       0.008109       0.047170             13.456342      20.123777       0.606113       6.746627       5.354778       0.264312      14.890470           0.000002
          360              C      33.459324      34.233739       9.720633      -0.165609      39.871136 0.47613710E+03  0.11459740E+05                                10.200898                            7.264509       0.027381       1.964173                    0.999836      30.763488      89.698136       0.612282       0.415635      -1.063924      -0.004971      -0.030098      -0.039109       0.049599       0.028004       0.008733      -0.018041      -0.008383       0.134505      -0.054186       0.004531       0.049655             14.140409      22.425125       1.397690       6.785750       5.645133       0.557090      14.350969          -0.000005
          361              C      22.829477      23.870991       2.461792       0.595864      23.776472 0.25772246E+03  0.53584746E+04                                 7.711807                            5.691947       0.016407       2.066804                    0.999636      22.061237      61.192438       0.624909       0.471412      -1.023640       0.007315       0.003587      -0.054898       0.055499       0.058277       0.037643       0.018740       0.064583      -0.257040      -0.094433      -0.023669       0.118102             10.128488       6.066668      -0.742138      -3.222971       6.733384      -1.477129      17.585413          -0.000002
          362              C      22.505783      23.711570       3.919811       0.009076      39.735212 0.40438848E+03  0.92418272E+04                                10.054745                            6.615413       0.065906       2.035401                    0.999208      26.240513      71.938502       0.660390       0.405832      -1.082062      -0.015939      -0.019242       0.031349       0.040088      -0.006535      -0.002416      -0.002073      -0.024468      -0.057595      -0.019768      -0.003749       0.023517             14.299848       8.568475      -2.583641      -4.524316      10.265731      -2.474061      24.065339          -0.000424
          363              C      23.023841      22.665790       4.646848      -0.177140      36.137600 0.43706330E+03  0.10309008E+05                                 9.597092                            7.026224       0.003330       1.971761                    0.999335      29.890633      86.620044       0.613059       0.423576      -1.057619      -0.030109       0.005986      -0.038948       0.049592       0.009701       0.001599       0.040148       0.015780      -0.156542      -0.070440       0.025654       0.044786             12.303356       7.171397      -2.455164      -0.922492      11.662421      -5.845673      18.076251           0.000790
          364              C      23.647443      19.292431       8.953238      -0.148920      37.738032 0.44886473E+03  0.10676585E+05                                 9.867448                            7.075021       0.093570       1.987011                    0.999604      30.533529      89.358792       0.615769       0.418188      -1.059174       0.043646      -0.032576      -0.018778       0.057609      -0.019151       0.012515       0.043770      -0.012547      -0.048240      -0.055268       0.008100       0.047168             13.456498       8.522241      -6.092287       3.144368      16.956851      -5.974767      14.890404           0.000017
          365              C      24.245774      18.275403       9.720633      -0.165607      39.872170 0.47614893E+03  0.11460098E+05                                10.201160                            7.264663       0.027387       1.964175                    0.999836      30.763513      89.698556       0.612267       0.415642      -1.063919       0.023579       0.019353      -0.039108       0.049598       0.017627       0.019983       0.001449      -0.044328       0.134504      -0.054188       0.004538       0.049650             14.140970       8.630067      -6.567540       2.910559      19.441710      -6.155531      14.351133          -0.000017
          366              C      48.935279      17.562410      29.973898       0.595491      23.783085 0.25780518E+03  0.53606259E+04                                 7.713127                            5.692779       0.016849       2.066851                    0.999634      22.065190      61.205922       0.624876       0.471399      -1.023647       0.046847       0.027734       0.010612       0.055466      -0.030197      -0.024934      -0.014108      -0.028372       0.342770      -0.094415      -0.023779       0.118194             10.130492      15.365641       5.047291       0.870725      10.320283       0.540768       4.705551           0.000214
          367              C      47.652770      16.794489      29.827338       0.009130      39.733928 0.40436655E+03  0.92412359E+04                                10.054672                            6.615310       0.065715       2.035345                    0.999207      26.240208      71.938210       0.660381       0.405842      -1.082052      -0.036677      -0.011151       0.011630       0.040060      -0.017408      -0.010109       0.001908      -0.013113      -0.018027      -0.019783      -0.003725       0.023509             14.299838      21.798790       5.909744       1.481435      15.662371       0.294983       5.438354           0.001483
          368              C      46.455365      17.448048      29.654985      -0.177159      36.140166 0.43708778E+03  0.10309730E+05                                 9.597496                            7.026397       0.003025       1.971655                    0.999334      29.891569      86.623351       0.613055       0.423573      -1.057620       0.035258      -0.003011       0.034746       0.049593      -0.013685      -0.014949       0.002289      -0.091295       0.125657      -0.070462       0.025647       0.044815             12.304046      21.451147       0.494563       1.163231      10.309001      -0.318853       5.151988          -0.000955
          369              C      40.991602      18.026939      29.300570      -0.148913      37.737963 0.44886949E+03  0.10676690E+05                                 9.867410                            7.075068       0.093549       1.987009                    0.999604      30.533143      89.356629       0.615768       0.418189      -1.059177      -0.003473       0.055764      -0.014023       0.057605      -0.012076       0.017515       0.017782      -0.086041       0.025233      -0.055273       0.008110       0.047163             13.456448      21.212717      -5.934461       3.256044      12.908420      -0.057153       6.248206           0.000003
          370              C      39.777845      18.688651      29.035668      -0.165606      39.870914 0.47613240E+03  0.11459613E+05                                10.200917                            7.264508       0.027380       1.964171                    0.999836      30.763334      89.697995       0.612277       0.415639      -1.063920       0.043107       0.019147      -0.015340       0.049600       0.014200       0.017562       0.037269       0.056977       0.000365      -0.054185       0.004541       0.049644             14.140506      21.850896      -7.195264       2.466330      14.308286       0.333670       6.262335          -0.000019
          371              C      25.391521      34.113799       6.566699       0.595893      23.778060 0.25771779E+03  0.53583583E+04                                 7.712081                            5.691819       0.016831       2.066923                    0.999636      22.061732      61.193897       0.624928       0.471399      -1.023646      -0.046882       0.019257       0.022549       0.055473       0.033600       0.020218      -0.060353      -0.159140      -0.049474      -0.094460      -0.023647       0.118107             10.129474      15.364131      -2.503394      -4.469133       5.668660       2.185021       9.355632           0.000000
          372              C      26.674030      33.719646       5.891550       0.009099      39.734882 0.40436435E+03  0.92411343E+04                                10.054724                            6.615239       0.065754       2.035359                    0.999208      26.240012      71.936491       0.660396       0.405835      -1.082061       0.036705       0.007256      -0.014378       0.040083       0.015316       0.013039       0.006399      -0.000522       0.019999      -0.019779      -0.003731       0.023510             14.300236      21.798822      -3.366781      -5.078768       6.759942       3.442882      14.341943          -0.000417
          373              C      27.871435      33.775004       6.565182      -0.177116      36.135642 0.43703179E+03  0.10308039E+05                                 9.596612                            7.025876       0.003332       1.971772                    0.999335      29.889639      86.615095       0.613090       0.423564      -1.057630      -0.035265       0.031747      -0.014419       0.049592       0.018643       0.007913      -0.003625      -0.108004       0.075495      -0.070451       0.025634       0.044817             12.302814      21.448845      -1.261356      -0.078529       5.524115       1.372542       9.935482           0.000781
          374              C      33.335198      33.633821       7.229104      -0.148921      37.737896 0.44886906E+03  0.10676681E+05                                 9.867370                            7.075047       0.093569       1.987012                    0.999604      30.533386      89.357462       0.615771       0.418187      -1.059178       0.003475       0.005369       0.057252       0.057608      -0.012504       0.017217       0.023393      -0.070192       0.072781      -0.055278       0.008108       0.047169             13.456281      21.212245      -1.091643       6.680211       6.952298       2.048731      12.204301           0.000016
          375              C      34.548955      33.604641       7.941273      -0.165608      39.870947 0.47613517E+03  0.11459679E+05                                10.200859                            7.264491       0.027392       1.964177                    0.999836      30.763396      89.697721       0.612284       0.415634      -1.063925      -0.043106      -0.008079       0.023164       0.049598      -0.021299      -0.007541       0.019976       0.008069      -0.146363      -0.054185       0.004531       0.049654             14.140343      21.850574       0.073187       7.605755       7.365989       2.788113      13.204465          -0.000016
          376              C      51.497323      10.277997      21.685189       0.595641      23.780681 0.25776921E+03  0.53596609E+04                                 7.712513                            5.692314       0.017243       2.067019                    0.999635      22.062991      61.197458       0.624916       0.471387      -1.023659      -0.007310      -0.050515       0.021664       0.055449      -0.055001      -0.042389       0.044889       0.138199      -0.035994      -0.094439      -0.023707       0.118146             10.129847       6.067471       3.286930      -0.375455      15.452626      -4.561227       8.869445          -0.000005
          377              C      51.821017      11.599490      21.048880       0.009106      39.733687 0.40436179E+03  0.92410684E+04                                10.054524                            6.615216       0.065777       2.035366                    0.999207      26.240063      71.936783       0.660397       0.405835      -1.082060       0.015909       0.023146      -0.028569       0.040063       0.004468       0.005346       0.011268       0.013338       0.055794      -0.019788      -0.003735       0.023523             14.299752       8.568506       5.127170       0.927232      20.976547      -6.261547      13.354202          -0.000432
          378              C      51.302959      11.936354      19.820563      -0.177145      36.137434 0.43705468E+03  0.10308743E+05                                 9.596997                            7.026115       0.003211       1.971724                    0.999335      29.890418      86.618849       0.613070       0.423571      -1.057623       0.030093      -0.034721       0.018635       0.049583      -0.004748      -0.008636       0.053345       0.053120      -0.044564      -0.070444       0.025636       0.044808             12.303323       7.171202       1.688343       2.006974      13.689601      -6.562405      16.049167           0.000794
          379              C      50.679357      14.872005      15.204666      -0.148915      37.738226 0.44887382E+03  0.10676817E+05                                 9.867505                            7.075156       0.093575       1.987015                    0.999604      30.533043      89.356396       0.615757       0.418195      -1.059173      -0.043645      -0.028561      -0.024452       0.057606      -0.005422       0.022215       0.043595      -0.013033      -0.049732      -0.055265       0.008105       0.047160             13.456534       8.522203      -0.934015       6.791910      11.364664      -3.998232      20.482734           0.000013
          380              C      50.081026      15.256501      13.990004      -0.165605      39.870597 0.47612964E+03  0.11459516E+05                                10.200784                            7.264434       0.027406       1.964181                    0.999836      30.763340      89.697530       0.612288       0.415633      -1.063925      -0.023579      -0.030421       0.031283       0.049599      -0.024727      -0.009970      -0.013042      -0.085312       0.011528      -0.054195       0.004543       0.049652             14.140232       8.629544      -0.554975       7.161491      11.047723      -3.187971      22.743429          -0.000013
          381              C      27.905254      13.208498      29.973898       0.595856      23.776525 0.25772355E+03  0.53585022E+04                                 7.711781                            5.691942       0.016480       2.066823                    0.999636      22.061393      61.192875       0.624912       0.471409      -1.023642       0.000547      -0.054462       0.010619       0.055490       0.002838       0.000238       0.028679       0.066617       0.342497      -0.094445      -0.023668       0.118113             10.128393       7.209485      -0.340878       0.033138      18.470915      -1.024318       4.704779          -0.000031
          382              C      27.881469      14.703144      29.827338       0.009079      39.733211 0.40436673E+03  0.92411993E+04                                10.054412                            6.615236       0.065940       2.035416                    0.999208      26.240178      71.936912       0.660399       0.405832      -1.082063       0.008696       0.037361       0.011624       0.040082       0.002994       0.006709       0.007786       0.036717      -0.018082      -0.019773      -0.003740       0.023512             14.299310      12.078543      -0.298619      -0.485150      25.381179      -1.430454       5.438209           0.000500
          383              C      29.046170      15.413347      29.654985      -0.177125      36.135665 0.43703854E+03  0.10308237E+05                                 9.596598                            7.025926       0.003352       1.971774                    0.999335      29.889905      86.616012       0.613088       0.423564      -1.057630      -0.020239      -0.029030       0.034730       0.049584      -0.032690       0.009450       0.011796       0.069331       0.125660      -0.070453       0.025642       0.044812             12.302568      12.665046       4.576550      -0.857650      19.091119      -0.847841       5.151539          -0.000861
          384              C      32.279386      19.855659      29.300570      -0.148919      37.737863 0.44886825E+03  0.10676656E+05                                 9.867361                            7.075037       0.093575       1.987013                    0.999604      30.533345      89.357276       0.615772       0.418186      -1.059179       0.050033      -0.024875      -0.014023       0.057608      -0.031227       0.006640      -0.024072       0.063920       0.025231      -0.055279       0.008111       0.047168             13.456271      20.123715       6.562777      -1.677414      13.996960      -2.791177       6.248139          -0.000001
          385              C      33.459324      20.575947      29.035668      -0.165606      39.871079 0.47613637E+03  0.11459716E+05                                10.200890                            7.264504       0.027388       1.964176                    0.999836      30.763432      89.697908       0.612282       0.415635      -1.063924      -0.004971      -0.046905      -0.015340       0.049599       0.017568       0.023491      -0.033849      -0.053099       0.000361      -0.054186       0.004531       0.049655             14.140410      22.425179       6.863570      -0.944157      13.733760      -2.302676       6.262291          -0.000001
          386              C      46.421546      32.662494       2.461792       0.595500      23.782747 0.25780308E+03  0.53605575E+04                                 7.712979                            5.692706       0.016900       2.066869                    0.999634      22.065008      61.204755       0.624890       0.471390      -1.023654      -0.000596      -0.008135      -0.054866       0.055469      -0.001176      -0.002568      -0.042031      -0.133397      -0.256912      -0.094412      -0.023775       0.118187             10.130224       7.210397       0.081881       0.330457       5.591476       3.530494      17.588798           0.000178
          387              C      46.445331      33.022531       3.919811       0.009113      39.734079 0.40437067E+03  0.92413578E+04                                10.054691                            6.615346       0.065733       2.035346                    0.999207      26.240454      71.939104       0.660379       0.405842      -1.082051      -0.008682       0.023414       0.031330       0.040064      -0.007334      -0.000619       0.003134       0.023515      -0.057598      -0.019770      -0.003738       0.023507             14.299773      12.078657       0.556717       0.118847       6.755251       5.155220      24.065411           0.001497
          388              C      45.280630      33.096770       4.646848      -0.177171      36.140308 0.43708913E+03  0.10309808E+05                                 9.597606                            7.026464       0.003022       1.971649                    0.999334      29.891880      86.625485       0.613043       0.423579      -1.057612       0.020240       0.023086      -0.038948       0.049594       0.001977       0.033969      -0.021465      -0.024718      -0.156567      -0.070449       0.025644       0.044805             12.304151      12.666528      -0.717088      -4.601514       6.168150       3.721995      18.077776          -0.000956
          389              C      42.047414      34.243395       8.953238      -0.148911      37.738213 0.44887249E+03  0.10676782E+05                                 9.867526                            7.075159       0.093554       1.987012                    0.999604      30.532969      89.356291       0.615755       0.418197      -1.059172      -0.050030      -0.021511      -0.018776       0.057604       0.004141       0.031645      -0.032721       0.039418      -0.048254      -0.055263       0.008105       0.047157             13.456604      20.124014      -0.606107      -6.747118       5.354871       0.264341      14.890928          -0.000000
          390              C      40.867476      34.233739       9.720633      -0.165604      39.870627 0.47612952E+03  0.11459512E+05                                10.200789                            7.264430       0.027404       1.964179                    0.999836      30.763362      89.697606       0.612288       0.415632      -1.063925       0.004972      -0.030097      -0.039110       0.049600      -0.028012      -0.008739      -0.018037      -0.008395       0.134497      -0.054194       0.004543       0.049651             14.140264      22.424646      -1.397652      -6.785747       5.645078       0.557075      14.351069          -0.000015
          391              C      20.315744      14.631909      21.685189       0.595727      23.786559 0.25781624E+03  0.53608702E+04                                 7.713844                            5.692825       0.017237       2.067015                    0.999637      22.063617      61.200026       0.624891       0.471386      -1.023662      -0.040071       0.031576       0.021702       0.055441       0.087380       0.060003       0.014235       0.025894      -0.035746      -0.094483      -0.023589       0.118072             10.132593      10.264077      -5.710156      -3.764295      11.262984       2.607661       8.870719           0.000203
          392              C      21.298345      13.690836      21.048880       0.009092      39.738466 0.40439044E+03  0.92419059E+04                                10.055367                            6.615473       0.065560       2.035295                    0.999207      26.240646      71.939581       0.660379       0.405838      -1.082056       0.012074      -0.025369      -0.028571       0.040071       0.003560       0.007088      -0.010275      -0.014367       0.055788      -0.019787      -0.003738       0.023525             14.301542      13.436538      -7.937804      -5.887244      16.112591       2.328220      13.355496           0.001493
          393              C      21.849106      13.971055      19.820563      -0.177139      36.139693 0.43707623E+03  0.10309423E+05                                 9.597573                            7.026394       0.003198       1.971720                    0.999334      29.891102      86.622796       0.613042       0.423583      -1.057610      -0.045127      -0.008713       0.018638       0.049596       0.025367       0.050507      -0.019212      -0.018342      -0.044551      -0.070441       0.025653       0.044788             12.304408      10.598831      -3.667002      -6.687537      10.263706       1.543375      16.050686          -0.000961
          394              C      24.703255      13.043284      15.204666      -0.148916      37.737842 0.44886240E+03  0.10676512E+05                                 9.867419                            7.075007       0.093562       1.987011                    0.999604      30.533362      89.358145       0.615770       0.418188      -1.059174      -0.002912       0.052080      -0.024451       0.057608      -0.002940       0.026641      -0.041046       0.015893      -0.049715      -0.055264       0.008097       0.047167             13.456503      11.462748      -0.763918      -6.858109       8.424122      -3.883136      20.482640          -0.000005
          395              C      25.335405      13.369205      13.990004      -0.165603      39.871932 0.47614638E+03  0.11460020E+05                                10.201117                            7.264644       0.027381       1.964174                    0.999836      30.763409      89.698155       0.612268       0.415642      -1.063919      -0.014555       0.035631       0.031283       0.049599      -0.024584      -0.006314       0.015145       0.085466       0.011540      -0.054187       0.004540       0.049647             14.140915      10.923930      -0.769454      -6.341827       8.753855      -4.608559      22.744959          -0.000010
          396              C      54.011056      25.322295       6.566699       0.595635      23.780578 0.25776974E+03  0.53596729E+04                                 7.712522                            5.692344       0.017306       2.067041                    0.999635      22.062829      61.196944       0.624911       0.471391      -1.023657       0.040087       0.030963       0.022558       0.055449      -0.085748      -0.062323       0.012642       0.021570      -0.049781      -0.094437      -0.023709       0.118146             10.129773      10.259744       5.449589       4.126747      10.772844       2.777969       9.356731          -0.000027
          397              C      53.028455      24.408685       5.891550       0.009108      39.733190 0.40436123E+03  0.92410417E+04                                10.054403                            6.615187       0.065770       2.035364                    0.999207      26.239982      71.936237       0.660402       0.405832      -1.082063      -0.012094      -0.035382      -0.014377       0.040061      -0.007866      -0.000982      -0.014485      -0.026357       0.019976      -0.019797      -0.003727       0.023524             14.299428      13.434007       8.194873       5.520237      15.123253       2.676648      14.341023           0.000511
          398              C      52.477694      23.344024       6.565182      -0.177140      36.137507 0.43705908E+03  0.10308838E+05                                 9.596911                            7.026091       0.003184       1.971716                    0.999334      29.890424      86.617881       0.613081       0.423564      -1.057631       0.045111       0.014672      -0.014413       0.049578      -0.056096      -0.007096      -0.005043       0.021672       0.075520      -0.070459       0.025643       0.044816             12.303135      10.597717       7.526382       1.228034      16.375937      -0.618261       9.935752          -0.000866
          399              C      49.623545      18.682858       7.229104      -0.148917      37.737862 0.44886986E+03  0.10676694E+05                                 9.867367                            7.075057       0.093577       1.987015                    0.999604      30.533190      89.356586       0.615771       0.418187      -1.059179       0.002911      -0.005693       0.057252       0.057608      -0.024150       0.011642      -0.026610       0.056738       0.072773      -0.055277       0.008112       0.047165             13.456305      11.462700       6.720650      -1.565947      16.701978      -6.809626      12.204238           0.000004
          400              C      48.991395      17.646304       7.941273      -0.165606      39.870730 0.47613113E+03  0.11459570E+05                                10.200877                            7.264496       0.027391       1.964176                    0.999836      30.763240      89.697560       0.612278       0.415638      -1.063921       0.014555       0.041371       0.023166       0.049599       0.014141       0.021067      -0.003464       0.032843      -0.146363      -0.054185       0.004540       0.049645             14.140387      10.923816       6.235457      -1.388305      18.292856      -7.980853      13.204490          -0.000007
          401              C      39.677132      39.458992      21.685189       0.595858      23.776533 0.25772226E+03  0.53584753E+04                                 7.711859                            5.691976       0.016428       2.066811                    0.999636      22.061223      61.192646       0.624901       0.471417      -1.023636       0.047444       0.018941       0.021683       0.055497      -0.032449      -0.017616      -0.059128      -0.164308      -0.035775      -0.094443      -0.023671       0.118114             10.128595      15.951125       2.420559       4.135880       5.567034       1.955243       8.867625          -0.000032
          402              C      38.370839      39.078572      21.048880       0.009083      39.733392 0.40436761E+03  0.92412174E+04                                10.054406                            6.615213       0.065922       2.035407                    0.999208      26.240195      71.936773       0.660406       0.405828      -1.082066      -0.028009       0.002229      -0.028588       0.040084      -0.007994      -0.012450      -0.001008       0.001050       0.055728      -0.019775      -0.003741       0.023515             14.299377      22.314223       2.809599       4.958259       7.230449       3.933828      13.353460           0.000508
          403              C      38.338135      38.461489      19.820563      -0.177141      36.136673 0.43705411E+03  0.10308676E+05                                 9.596727                            7.026023       0.003337       1.971762                    0.999335      29.890192      86.616584       0.613089       0.423560      -1.057634       0.015020       0.043431       0.018630       0.049587      -0.020635      -0.041890      -0.034149      -0.034794      -0.044580      -0.070458       0.025648       0.044810             12.302798      13.521295       1.978325       4.679312       7.338677       5.019265      16.048422          -0.000864
          404              C      36.107588      36.453608      15.204666      -0.148919      37.738104 0.44887285E+03  0.10676788E+05                                 9.867418                            7.075086       0.093562       1.987010                    0.999604      30.533317      89.357191       0.615768       0.418188      -1.059178       0.046559      -0.023519      -0.024451       0.057608       0.008351      -0.048874      -0.002555      -0.002876      -0.049724      -0.055276       0.008107       0.047169             13.456374       9.845114       1.697772       0.066443      10.041572       7.880927      20.482437           0.000002
          405              C      36.073769      35.743190      13.990004      -0.165607      39.870789 0.47613191E+03  0.11459598E+05                                10.200892                            7.264507       0.027382       1.964172                    0.999836      30.763299      89.697879       0.612277       0.415639      -1.063920       0.038136      -0.005211       0.031283       0.049600       0.049300       0.016268      -0.002107      -0.000172       0.011533      -0.054186       0.004541       0.049645             14.140393       9.962632       1.324538      -0.820020       9.714812       7.796112      22.743736          -0.000006
          406              C      32.087623       4.932803       6.566699       0.595796      23.771719 0.25763980E+03  0.53563933E+04                                 7.710885                            5.691078       0.016374       2.066804                    0.999634      22.060839      61.191760       0.624941       0.471419      -1.023623       0.006716      -0.050204       0.022652       0.055486       0.052119       0.042214       0.047665       0.137757      -0.049791      -0.094414      -0.023755       0.118170             10.127353       5.923500      -2.945534       0.341551      15.104271      -4.961053       9.354288           0.000214
          407              C      31.787714       6.240565       5.891550       0.009090      39.736974 0.40439299E+03  0.92419749E+04                                10.055153                            6.615512       0.065790       2.035366                    0.999208      26.240510      71.939146       0.660375       0.405840      -1.082055      -0.024628       0.028148      -0.014394       0.040076      -0.007456      -0.012062       0.008092       0.026772       0.019934      -0.019769      -0.003745       0.023514             14.300776       7.604276      -4.829062      -0.442251      20.956092      -6.119767      14.341960           0.001486
          408              C      31.141071       7.249869       6.565182      -0.177168      36.139867 0.43708724E+03  0.10309746E+05                                 9.597533                            7.026442       0.003231       1.971718                    0.999335      29.891730      86.624808       0.613045       0.423579      -1.057613      -0.009876      -0.046413      -0.014429       0.049597       0.037421      -0.000845       0.008651       0.086256       0.075546      -0.070429       0.025657       0.044772             12.304096       8.413835      -6.265717      -1.149524      18.561890      -0.754344       9.936562          -0.000951
          409              C      28.531457      12.052218       7.229104      -0.148912      37.737602 0.44885840E+03  0.10676392E+05                                 9.867388                            7.074982       0.093571       1.987017                    0.999604      30.533168      89.357452       0.615770       0.418189      -1.059174      -0.006387       0.000323       0.057248       0.057604       0.036629      -0.028866       0.003218       0.013451       0.072786      -0.055264       0.008102       0.047162             13.456481       9.572113      -5.628977      -5.114623      18.592646       4.761012      12.204682          -0.000005
          410              C      27.949850      13.117952       7.941273      -0.165606      39.872188 0.47614898E+03  0.11460101E+05                                10.201160                            7.264662       0.027394       1.964176                    0.999836      30.763546      89.698679       0.612268       0.415642      -1.063919       0.028552      -0.033292       0.023165       0.049600       0.007145      -0.013536      -0.016519      -0.040922      -0.146359      -0.054187       0.004539       0.049648             14.141011      11.051166      -6.309078      -6.217949      18.166653       5.193265      13.205215          -0.000012
          411              C      34.649668      33.597990      29.973898       0.595906      23.777906 0.25771515E+03  0.53582967E+04                                 7.712071                            5.691798       0.016839       2.066925                    0.999636      22.061763      61.194202       0.624927       0.471401      -1.023644      -0.047417       0.026758       0.010623       0.055473       0.027468       0.024734      -0.014520      -0.038199       0.342449      -0.094465      -0.023632       0.118097             10.129421      15.952021      -4.708461      -0.903563       9.731321       0.483504       4.704922          -0.000226
          412              C      35.955961      32.871265      29.827338       0.009081      39.735938 0.40437430E+03  0.92414375E+04                                10.054946                            6.615344       0.065602       2.035307                    0.999207      26.240411      71.938360       0.660386       0.405838      -1.082057       0.027999      -0.026211       0.011624       0.040076       0.014409       0.003392      -0.009707      -0.023569      -0.018035      -0.019788      -0.003731       0.023520             14.300546      22.316357      -5.612234      -0.996150      15.146781       1.135392       5.438500          -0.001406
          413              C      35.988665      31.507502      29.654985      -0.177134      36.137028 0.43705112E+03  0.10308645E+05                                 9.596963                            7.026103       0.003246       1.971735                    0.999335      29.890317      86.618703       0.613068       0.423573      -1.057621      -0.015020       0.032052       0.034737       0.049594       0.046358       0.005486      -0.014089       0.021941       0.125608      -0.070437       0.025637       0.044800             12.303299      13.521869      -5.071601      -0.305411      18.236287       1.166684       5.151740           0.000877
          414              C      38.219212      26.486299      29.300570      -0.148916      37.738458 0.44887588E+03  0.10676884E+05                                 9.867557                            7.075176       0.093566       1.987011                    0.999604      30.533170      89.356998       0.615756       0.418196      -1.059173      -0.046557      -0.030893      -0.014023       0.057607       0.043281      -0.024165       0.006278       0.022113       0.025239      -0.055266       0.008107       0.047159             13.456646       9.845221      -0.628791      -1.578548      24.276413       2.848486       6.248303           0.000012
          415              C      38.253031      25.104299      29.035668      -0.165606      39.870661 0.47612956E+03  0.11459513E+05                                10.200802                            7.264433       0.027403       1.964180                    0.999836      30.763330      89.697485       0.612288       0.415633      -1.063925      -0.038135       0.027756      -0.015338       0.049598      -0.031785      -0.041057      -0.003427      -0.003892       0.000368      -0.054194       0.004542       0.049652             14.140298       9.962555       0.331459      -1.522134      26.196068       1.969063       6.262271           0.000002
          416              C      42.239177       7.835411       2.461792       0.595650      23.780265 0.25776468E+03  0.53595505E+04                                 7.712436                            5.692270       0.017262       2.067026                    0.999635      22.062974      61.197595       0.624917       0.471388      -1.023657      -0.006762       0.004544      -0.054849       0.055451      -0.057094      -0.035191       0.023251       0.068693      -0.256914      -0.094442      -0.023696       0.118139             10.129672       5.924998       0.659544       2.892441       6.876256      -2.052666      17.587762          -0.000234
          417              C      42.539086       7.634795       3.919811       0.009093      39.734680 0.40437051E+03  0.92413373E+04                                10.054755                            6.615330       0.065648       2.035325                    0.999207      26.240349      71.938345       0.660383       0.405840      -1.082054       0.024588      -0.004170       0.031343       0.040054       0.013860       0.003037      -0.001048       0.000931      -0.057672      -0.019801      -0.003729       0.023530             14.300067       7.604205       2.026589       4.405489      11.230277      -2.681392      24.065718          -0.001398
          418              C      43.185729       8.606336       4.646848      -0.177147      36.138386 0.43706614E+03  0.10309092E+05                                 9.597160                            7.026200       0.003131       1.971695                    0.999334      29.891099      86.621448       0.613067       0.423570      -1.057622       0.009849      -0.029063      -0.038949       0.049585      -0.011696      -0.035563      -0.018697       0.008928      -0.156544      -0.070442       0.025648       0.044794             12.303529       8.413501       3.172256       5.523893      10.420293       2.123719      18.076794           0.000879
          419              C      45.795343      10.833071       8.953238      -0.148918      37.737963 0.44886825E+03  0.10676663E+05                                 9.867405                            7.075052       0.093544       1.987005                    0.999604      30.533354      89.357529       0.615769       0.418188      -1.059177       0.006382       0.054087      -0.018777       0.057608       0.014998      -0.044173      -0.011046      -0.026901      -0.048249      -0.055280       0.008114       0.047166             13.456382       9.571979       6.698267       3.602282      15.906648       5.710653      14.890518           0.000014
          420              C      46.376950      11.859755       9.720633      -0.165607      39.871225 0.47613746E+03  0.11459751E+05                                10.200916                            7.264510       0.027380       1.964171                    0.999836      30.763519      89.698252       0.612282       0.415634      -1.063924      -0.028552       0.010745      -0.039110       0.049601       0.010372      -0.011257       0.016584       0.052696       0.134505      -0.054186       0.004531       0.049655             14.140480      11.050630       7.964860       3.875387      17.019773       5.598148      14.351036          -0.000001
          421              C      42.239177      35.077187      27.881997       0.595797      23.771769 0.25764176E+03  0.53564295E+04                                 7.710839                            5.691073       0.016444       2.066827                    0.999635      22.060672      61.190718       0.624948       0.471415      -1.023629      -0.006736      -0.004617       0.054873       0.055478       0.057182       0.035071       0.023245       0.068699      -0.256972      -0.094418      -0.023760       0.118179             10.127229       5.923470      -0.659833      -2.890863       6.874978      -2.051568      17.583239           0.000006
          422              C      42.539086      35.277803      26.423978       0.009084      39.736196 0.40438864E+03  0.92418300E+04                                10.054945                            6.615435       0.065934       2.035410                    0.999208      26.240370      71.938063       0.660386       0.405835      -1.082061       0.024627       0.004177      -0.031346       0.040081      -0.013857      -0.003008      -0.001059       0.000918      -0.057561      -0.019759      -0.003747       0.023506             14.300376       7.604138      -2.026632      -4.405280      11.230217      -2.681147      24.066774          -0.000427
          423              C      43.185729      34.306262      25.696941      -0.177150      36.138389 0.43706893E+03  0.10309181E+05                                 9.597225                            7.026267       0.003315       1.971753                    0.999335      29.890920      86.621232       0.613058       0.423575      -1.057618       0.009868       0.029065       0.038944       0.049586       0.011684       0.035565      -0.018690       0.008914      -0.156545      -0.070439       0.025654       0.044785             12.303624       8.413593      -3.172272      -5.523948      10.420506       2.123912      18.076772           0.000788
          424              C      45.795343      32.079527      21.390551      -0.148917      37.737793 0.44886170E+03  0.10676490E+05                                 9.867403                            7.074998       0.093564       1.987012                    0.999604      30.533347      89.358028       0.615770       0.418188      -1.059175       0.006387      -0.054086       0.018777       0.057608      -0.015008       0.044161      -0.011047      -0.026900      -0.048243      -0.055267       0.008100       0.047167             13.456462       9.572095      -6.698416      -3.602125      15.906927       5.710490      14.890363           0.000013
          425              C      46.376950      31.052843      20.623156      -0.165605      39.871987 0.47614688E+03  0.11460034E+05                                10.201122                            7.264645       0.027385       1.964175                    0.999836      30.763435      89.698209       0.612269       0.415642      -1.063919      -0.028550      -0.010743       0.039108       0.049598      -0.010381       0.011246       0.016581       0.052693       0.134500      -0.054186       0.004538       0.049648             14.140929      11.051107      -7.965314      -3.875554      17.020572       5.598366      14.351107          -0.000012
          426              C      34.649668       9.314608       0.369891       0.595851      23.776715 0.25772375E+03  0.53585176E+04                                 7.711908                            5.691995       0.016433       2.066810                    0.999636      22.061380      61.193280       0.624899       0.471418      -1.023635      -0.047443      -0.026756      -0.010624       0.055494      -0.027421      -0.024719      -0.014547      -0.038217       0.342508      -0.094441      -0.023677       0.118117             10.128681      15.951287       4.706208       0.903603       9.729881       0.483473       4.704876          -0.000034
          427              C      35.955961      10.041333       0.516451       0.009095      39.733214 0.40436464E+03  0.92411367E+04                                10.054407                            6.615205       0.065908       2.035406                    0.999208      26.240057      71.936444       0.660403       0.405830      -1.082065       0.028006       0.026209      -0.011626       0.040080      -0.014404      -0.003390      -0.009708      -0.023554      -0.018048      -0.019780      -0.003734       0.023514             14.299417      22.314345       5.611269       0.996217      15.145670       1.135371       5.438237           0.000518
          428              C      35.988665      11.405096       0.688804      -0.177140      36.136538 0.43705198E+03  0.10308612E+05                                 9.596711                            7.026010       0.003344       1.971766                    0.999335      29.890094      86.616228       0.613089       0.423561      -1.057634      -0.015021      -0.032042      -0.034732       0.049585      -0.046370      -0.005495      -0.014090       0.021950       0.125656      -0.070458       0.025644       0.044813             12.302791      13.521327       5.071178       0.305433      18.235418       1.166670       5.151627          -0.000871
          429              C      38.219212      16.426299       1.043219      -0.148917      37.737925 0.44887003E+03  0.10676703E+05                                 9.867389                            7.075064       0.093570       1.987014                    0.999604      30.533188      89.356686       0.615769       0.418188      -1.059178      -0.046557       0.030892       0.014024       0.057607      -0.043294       0.024162       0.006280       0.022107       0.025243      -0.055277       0.008112       0.047164             13.456362       9.845075       0.628559       1.578521      24.275823       2.848362       6.248188          -0.000001
          430              C      38.253031      17.808299       1.308121      -0.165607      39.870766 0.47613107E+03  0.11459570E+05                                10.200888                            7.264497       0.027389       1.964175                    0.999836      30.763257      89.697658       0.612278       0.415639      -1.063920      -0.038135      -0.027758       0.015340       0.049599       0.031772       0.041056      -0.003424      -0.003894       0.000361      -0.054185       0.004540       0.049645             14.140426       9.962617      -0.331649       1.522121      26.196350       1.969043       6.262312          -0.000000
          431              C      32.087623      37.979795      23.777090       0.595643      23.782376 0.25777946E+03  0.53599146E+04                                 7.712892                            5.692415       0.017118       2.067006                    0.999635      22.062656      61.196287       0.624914       0.471385      -1.023662       0.006781       0.050163      -0.022586       0.055430      -0.052133      -0.042135       0.047707       0.137732      -0.049558      -0.094468      -0.023640       0.118108             10.130684       5.925354       2.946724      -0.342302      15.109656      -4.964411       9.357041          -0.000222
          432              C      31.787714      36.672033      24.452239       0.009095      39.735356 0.40437072E+03  0.92413380E+04                                10.054843                            6.615317       0.065758       2.035359                    0.999206      26.240379      71.938276       0.660386       0.405838      -1.082056      -0.024595      -0.028149       0.014395       0.040056       0.007486       0.012061       0.008099       0.026781       0.019901      -0.019780      -0.003747       0.023527             14.300340       7.604257       4.829101       0.442290      20.955133      -6.119337      14.341632          -0.001408
          433              C      31.141071      35.662729      23.778607      -0.177156      36.138883 0.43707110E+03  0.10309238E+05                                 9.597240                            7.026235       0.003203       1.971716                    0.999334      29.891302      86.622183       0.613066       0.423569      -1.057622      -0.009860       0.046406       0.014425       0.049587      -0.037437       0.000834       0.008661       0.086292       0.075534      -0.070452       0.025651       0.044800             12.303682       8.413509       6.265404       1.149589      18.561239      -0.754325       9.936298           0.000880
          434              C      28.531457      30.860380      23.114685      -0.148913      37.737696 0.44886528E+03  0.10676570E+05                                 9.867346                            7.075021       0.093580       1.987017                    0.999604      30.533227      89.356942       0.615772       0.418187      -1.059178      -0.006384      -0.000324      -0.057251       0.057607      -0.036646       0.028863       0.003217       0.013446       0.072784      -0.055277       0.008112       0.047165             13.456280       9.571906       5.628961       5.114372      18.592661       4.760895      12.204274           0.000021
          435              C      27.949850      29.794646      22.402516      -0.165604      39.871034 0.47613538E+03  0.11459687E+05                                10.200881                            7.264493       0.027397       1.964178                    0.999836      30.763437      89.697917       0.612283       0.415634      -1.063924       0.028552       0.033292      -0.023166       0.049601      -0.007156       0.013530      -0.016519      -0.040926      -0.146366      -0.054186       0.004531       0.049655             14.140406      11.050571       6.308662       6.217498      18.166139       5.192772      13.204509          -0.000009
          436              C      39.677132       3.453606       8.658600       0.595709      23.786253 0.25781768E+03  0.53608825E+04                                 7.713668                            5.692781       0.017391       2.067067                    0.999638      22.063363      61.198291       0.624906       0.471376      -1.023672       0.047377      -0.018921      -0.021712       0.055443       0.032464       0.017671      -0.059093      -0.164283      -0.035794      -0.094469      -0.023609       0.118078             10.132128      15.957383      -2.422544      -4.140057       5.568535       1.956105       8.870465          -0.000012
          437              C      38.370839       3.834026       9.294909       0.009096      39.735570 0.40436828E+03  0.92412506E+04                                10.054792                            6.615245       0.065706       2.035339                    0.999207      26.240382      71.937705       0.660399       0.405832      -1.082063      -0.028009      -0.002222       0.028579       0.040078       0.007994       0.012439      -0.001002       0.001039       0.055754      -0.019773      -0.003742       0.023515             14.300336      22.315571      -2.809952      -4.959271       7.230851       3.934190      13.354585          -0.000426
          438              C      38.338135       4.451109      10.523226      -0.177141      36.137699 0.43705651E+03  0.10308787E+05                                 9.597003                            7.026097       0.003268       1.971742                    0.999334      29.890554      86.618996       0.613076       0.423567      -1.057626       0.015015      -0.043430      -0.018637       0.049588       0.020627       0.041891      -0.034150      -0.034810      -0.044564      -0.070456       0.025639       0.044817             12.303398      13.521967      -1.978493      -4.679720       7.338953       5.019562      16.049275           0.000791
          439              C      36.107588       6.458990      15.139123      -0.148915      37.738230 0.44887411E+03  0.10676826E+05                                 9.867509                            7.075161       0.093570       1.987015                    0.999604      30.533052      89.356462       0.615757       0.418196      -1.059173       0.046557       0.023518       0.024452       0.057607      -0.008356       0.048862      -0.002557      -0.002870      -0.049731      -0.055264       0.008103       0.047161             13.456527       9.845193      -1.697870      -0.066665      10.041736       7.881078      20.482651           0.000017
          440              C      36.073769       7.169408      16.353785      -0.165604      39.870411 0.47612777E+03  0.11459458E+05                                10.200749                            7.264419       0.027405       1.964181                    0.999836      30.763264      89.697213       0.612288       0.415632      -1.063926       0.038136       0.005210      -0.031283       0.049599      -0.049304      -0.016279      -0.002111      -0.000172       0.011531      -0.054194       0.004543       0.049652             14.140155       9.962530      -1.324616       0.819830       9.714693       7.795969      22.743242          -0.000018
          441              C      48.935279      25.350188       0.369891       0.595891      23.778249 0.25772052E+03  0.53584282E+04                                 7.712122                            5.691847       0.016820       2.066917                    0.999636      22.061823      61.194178       0.624927       0.471399      -1.023646       0.046886      -0.027673      -0.010636       0.055472       0.030260       0.024938      -0.014161      -0.028491       0.342469      -0.094457      -0.023646       0.118103             10.129506      15.364208      -5.048005      -0.870530      10.319322       0.540778       4.704989           0.000003
          442              C      47.652770      26.118109       0.516451       0.009089      39.735629 0.40437319E+03  0.92413947E+04                                10.054852                            6.615313       0.065728       2.035345                    0.999208      26.240383      71.937936       0.660391       0.405835      -1.082060      -0.036707       0.011141      -0.011629       0.040084       0.017393       0.010093       0.001917      -0.013188      -0.018057      -0.019772      -0.003735       0.023507             14.300358      21.799101      -5.910504      -1.481338      15.663520       0.295007       5.438453          -0.000438
          443              C      46.455365      25.464550       0.688804      -0.177140      36.136969 0.43705109E+03  0.10308622E+05                                 9.596857                            7.026037       0.003299       1.971750                    0.999335      29.890498      86.618515       0.613081       0.423565      -1.057628       0.035263       0.003018      -0.034736       0.049590       0.013679       0.014939       0.002287      -0.091288       0.125632      -0.070450       0.025647       0.044803             12.303122      21.449453      -0.494403      -1.163072      10.308227      -0.318837       5.151686           0.000791
          444              C      40.991602      24.885659       1.043219      -0.148918      37.737865 0.44886779E+03  0.10676644E+05                                 9.867379                            7.075045       0.093560       1.987010                    0.999604      30.533290      89.357189       0.615770       0.418188      -1.059178      -0.003473      -0.055766       0.014025       0.057607       0.012065      -0.017525       0.017786      -0.086045       0.025229      -0.055277       0.008110       0.047167             13.456332      21.212387       5.934336      -3.255971      12.908449      -0.057098       6.248160           0.000011
          445              C      39.777845      24.223947       1.308121      -0.165605      39.871026 0.47613535E+03  0.11459686E+05                                10.200879                            7.264493       0.027381       1.964173                    0.999836      30.763425      89.697856       0.612283       0.415634      -1.063924       0.043107      -0.019147       0.015341       0.049600      -0.014208      -0.017567       0.037270       0.056977       0.000365      -0.054186       0.004532       0.049654             14.140410      21.850705       7.195238      -2.466269      14.308234       0.333674       6.262292          -0.000011
          446              C      22.829477      19.041607      27.881997       0.595639      23.780697 0.25777039E+03  0.53596909E+04                                 7.712512                            5.692325       0.017245       2.067019                    0.999635      22.063035      61.197591       0.624916       0.471387      -1.023659       0.007306      -0.003587       0.054848       0.055449      -0.058299      -0.037726       0.018851       0.064562      -0.256910      -0.094438      -0.023708       0.118147             10.129796       6.067453       0.741672       3.224045       6.734012      -1.478735      17.587921           0.000001
          447              C      22.505783      19.201028      26.423978       0.009103      39.733749 0.40436378E+03  0.92411273E+04                                10.054537                            6.615235       0.065768       2.035362                    0.999207      26.240137      71.937088       0.660395       0.405835      -1.082060      -0.015913       0.019222      -0.031345       0.040065       0.006530       0.002431      -0.002099      -0.024468      -0.057627      -0.019787      -0.003734       0.023521             14.299713       8.568504       2.583280       4.524817      10.265520      -2.474619      24.065114          -0.000427
          448              C      23.023841      20.246808      25.696941      -0.177145      36.137429 0.43705540E+03  0.10308767E+05                                 9.597000                            7.026124       0.003202       1.971721                    0.999335      29.890470      86.619100       0.613069       0.423571      -1.057622      -0.030097      -0.005994       0.038948       0.049585      -0.009723      -0.001598       0.040146       0.015787      -0.156561      -0.070445       0.025638       0.044807             12.303291       7.171210       2.454992       0.922780      11.662254      -5.845596      18.076409           0.000786
          449              C      23.647443      23.620167      21.390551      -0.148915      37.738259 0.44887383E+03  0.10676818E+05                                 9.867514                            7.075157       0.093575       1.987015                    0.999604      30.533064      89.356491       0.615757       0.418195      -1.059173       0.043645       0.032574       0.018776       0.057607       0.019138      -0.012519       0.043770      -0.012536      -0.048248      -0.055267       0.008107       0.047159             13.456557       8.522221       6.092160      -3.144578      16.956615      -5.975286      14.890834           0.000019
          450              C      24.245774      24.637195      20.623156      -0.165608      39.870709 0.47613059E+03  0.11459545E+05                                10.200808                            7.264442       0.027398       1.964178                    0.999836      30.763377      89.697677       0.612287       0.415633      -1.063925       0.023578      -0.019352       0.039109       0.049598      -0.017641      -0.019990       0.001448      -0.044321       0.134502      -0.054195       0.004542       0.049653             14.140292       8.629583       6.566980      -2.910416      19.440265      -6.155169      14.351028          -0.000018
          451              C      51.497323      32.634601       8.658600       0.595861      23.776370 0.25771956E+03  0.53584125E+04                                 7.711832                            5.691935       0.016349       2.066785                    0.999636      22.061373      61.193303       0.624904       0.471415      -1.023636      -0.007339       0.050566      -0.021679       0.055505       0.054915       0.042393       0.044807       0.138336      -0.035760      -0.094425      -0.023670       0.118094             10.128605       6.066716      -3.286122       0.374693      15.451441      -4.559479       8.867658           0.000216
          452              C      51.821017      31.313108       9.294909       0.009086      39.735816 0.40438914E+03  0.92418635E+04                                10.054926                            6.615461       0.065767       2.035360                    0.999208      26.240507      71.939018       0.660380       0.405837      -1.082057       0.015930      -0.023142       0.028574       0.040072      -0.004445      -0.005352       0.011285       0.013340       0.055769      -0.019786      -0.003738       0.023525             14.300271       8.568666      -5.127044      -0.927692      20.977793      -6.261365      13.354354           0.001486
          453              C      51.302959      30.976244      10.523226      -0.177146      36.138455 0.43707253E+03  0.10309291E+05                                 9.597261                            7.026304       0.003268       1.971739                    0.999335      29.891038      86.621781       0.613055       0.423576      -1.057617       0.030103       0.034724      -0.018635       0.049590       0.004733       0.008619       0.053339       0.053098      -0.044561      -0.070433       0.025652       0.044781             12.303657       7.171517      -1.688217      -2.007241      13.689774      -6.562543      16.049680          -0.000954
          454              C      50.679357      28.040593      15.139123      -0.148916      37.737901 0.44886258E+03  0.10676522E+05                                 9.867440                            7.075013       0.093557       1.987009                    0.999604      30.533403      89.358425       0.615768       0.418189      -1.059174      -0.043647       0.028562       0.024450       0.057608       0.005415      -0.022225       0.043595      -0.013035      -0.049716      -0.055266       0.008100       0.047166             13.456509       8.522234       0.933795      -6.791992      11.364623      -3.997656      20.482670          -0.000000
          455              C      50.081026      27.656097      16.353785      -0.165607      39.872241 0.47614994E+03  0.11460131E+05                                10.201173                            7.264673       0.027391       1.964175                    0.999836      30.763561      89.698777       0.612267       0.415642      -1.063919      -0.023581       0.030421      -0.031285       0.049601       0.024717       0.009960      -0.013040      -0.085317       0.011536      -0.054188       0.004540       0.049649             14.140990       8.630067       0.554938      -7.162118      11.047788      -3.187872      22.745115          -0.000015
          456              C      25.391521       8.798799      23.777090       0.595491      23.782914 0.25780456E+03  0.53606055E+04                                 7.713073                            5.692764       0.016948       2.066885                    0.999635      22.065092      61.205450       0.624879       0.471397      -1.023649      -0.046850      -0.019243      -0.022615       0.055468      -0.033570      -0.020160      -0.060371      -0.159240      -0.049828      -0.094414      -0.023778       0.118192             10.130373      15.365491       2.503360       4.468259       5.669287       2.185145       9.356341           0.000200
          457              C      26.674030       9.192952      24.452239       0.009124      39.733684 0.40436712E+03  0.92412453E+04                                10.054605                            6.615303       0.065717       2.035344                    0.999207      26.240219      71.938054       0.660384       0.405840      -1.082054       0.036678      -0.007239       0.014388       0.040059      -0.015335      -0.013043       0.006379      -0.000469       0.019901      -0.019784      -0.003727       0.023511             14.299674      21.798576       3.366605       5.077875       6.759722       3.442495      14.340724           0.001483
          458              C      27.871435       9.137594      23.778607      -0.177145      36.139363 0.43707793E+03  0.10309431E+05                                 9.597336                            7.026309       0.003030       1.971662                    0.999334      29.891153      86.621624       0.613061       0.423572      -1.057622      -0.035257      -0.031747       0.014416       0.049585      -0.018659      -0.007921      -0.003624      -0.108014       0.075511      -0.070464       0.025641       0.044823             12.303788      21.450612       1.261542       0.078591       5.524496       1.372693       9.936257          -0.000954
          459              C      33.335198       9.278777      23.114685      -0.148917      37.738053 0.44887137E+03  0.10676744E+05                                 9.867414                            7.075078       0.093558       1.987010                    0.999604      30.533234      89.356881       0.615768       0.418188      -1.059178       0.003474      -0.005367      -0.057251       0.057607       0.012491      -0.017224       0.023389      -0.070191       0.072779      -0.055275       0.008108       0.047167             13.456429      21.212646       1.091671      -6.680388       6.952312       2.048661      12.204329          -0.000004
          460              C      34.548955       9.307957      22.402516      -0.165608      39.870857 0.47613221E+03  0.11459605E+05                                10.200900                            7.264506       0.027390       1.964174                    0.999836      30.763304      89.697846       0.612277       0.415639      -1.063920      -0.043107       0.008081      -0.023166       0.049601       0.021291       0.007533       0.019977       0.008068      -0.146365      -0.054185       0.004541       0.049645             14.140457      21.850799      -0.073143      -7.605823       7.366040       2.788116      13.204533          -0.000012
          461              C      20.315744      28.280689       8.658600       0.595813      23.774401 0.25768395E+03  0.53574888E+04                                 7.711337                            5.691498       0.016681       2.066903                    0.999634      22.060810      61.190760       0.624935       0.471408      -1.023639      -0.040093      -0.031617      -0.021640       0.055456      -0.087392      -0.060022       0.014280       0.025978      -0.035986      -0.094457      -0.023686       0.118143             10.127980      10.258417       5.706427       3.761085      11.257569       2.604641       8.867956          -0.000030
          462              C      21.298345      29.221762       9.294909       0.009100      39.733338 0.40436058E+03  0.92410097E+04                                10.054410                            6.615169       0.065940       2.035418                    0.999207      26.239820      71.935385       0.660406       0.405830      -1.082066       0.012072       0.025357       0.028580       0.040070      -0.003537      -0.007096      -0.010271      -0.014387       0.055759      -0.019779      -0.003741       0.023520             14.299506      13.434521       7.936433       5.886110      16.110316       2.327525      13.353681           0.000510
          463              C      21.849106      28.941543      10.523226      -0.177138      36.136526 0.43704969E+03  0.10308541E+05                                 9.596684                            7.025977       0.003334       1.971763                    0.999335      29.890055      86.615950       0.613092       0.423559      -1.057636      -0.045122       0.008706      -0.018627       0.049586      -0.025387      -0.050520      -0.019199      -0.018343      -0.044567      -0.070457       0.025642       0.044814             12.302786      10.597575       3.666388       6.686472      10.262358       1.542901      16.048425          -0.000866
          464              C      24.703255      29.869314      15.139123      -0.148918      37.738080 0.44887267E+03  0.10676782E+05                                 9.867409                            7.075081       0.093562       1.987009                    0.999604      30.533322      89.357177       0.615769       0.418187      -1.059178      -0.002912      -0.052080       0.024451       0.057608       0.002930      -0.026650      -0.041048       0.015900      -0.049724      -0.055276       0.008107       0.047169             13.456357      11.462742       0.763831       6.858287       8.423920      -3.882913      20.482408           0.000003
          465              C      25.335405      29.543393      16.353785      -0.165606      39.870767 0.47613172E+03  0.11459593E+05                                10.200894                            7.264510       0.027370       1.964170                    0.999836      30.763271      89.697813       0.612276       0.415639      -1.063920      -0.014556      -0.035631      -0.031282       0.049599       0.024576       0.006309       0.015144       0.085476       0.011533      -0.054186       0.004541       0.049645             14.140390      10.923840       0.769588       6.341617       8.753601      -4.608208      22.743730          -0.000006
          466              C      54.011056      17.590303      23.777090       0.595729      23.786624 0.25781719E+03  0.53608945E+04                                 7.713858                            5.692836       0.017234       2.067013                    0.999637      22.063638      61.200101       0.624891       0.471386      -1.023662       0.040071      -0.030986      -0.022537       0.055441       0.085698       0.062381       0.012618       0.021325      -0.049450      -0.094485      -0.023587       0.118072             10.132613      10.264099      -5.452412      -4.128828      10.775571       2.780000       9.358169           0.000205
          467              C      53.028455      18.503913      24.452239       0.009089      39.738612 0.40439235E+03  0.92419609E+04                                10.055386                            6.615486       0.065560       2.035294                    0.999207      26.240732      71.939867       0.660379       0.405837      -1.082056      -0.012075       0.035393       0.014394       0.040071       0.007867       0.000992      -0.014501      -0.026320       0.019936      -0.019785      -0.003741       0.023526             14.301561      13.436547      -8.196484      -5.521412      15.125240       2.677281      14.342896           0.001491
          468              C      52.477694      19.568574      23.778607      -0.177144      36.140028 0.43708092E+03  0.10309560E+05                                 9.597605                            7.026412       0.003193       1.971716                    0.999334      29.891365      86.623623       0.613043       0.423581      -1.057612       0.045127      -0.014668       0.014429       0.049596       0.056072       0.007078      -0.005062       0.021685       0.075541      -0.070440       0.025657       0.044784             12.304445      10.598858      -7.527424      -1.228104      16.377809      -0.618286       9.936670          -0.000958
          469              C      49.623545      24.229740      23.114685      -0.148915      37.737705 0.44886034E+03  0.10676451E+05                                 9.867400                            7.074993       0.093572       1.987015                    0.999604      30.533281      89.357852       0.615770       0.418188      -1.059174       0.002911       0.005692      -0.057252       0.057607       0.024139      -0.011648      -0.026609       0.056729       0.072775      -0.055267       0.008103       0.047165             13.456483      11.462726      -6.720516       1.565812      16.702081      -6.809843      12.204643          -0.000005
          470              C      48.991395      25.266294      22.402516      -0.165606      39.872114 0.47614849E+03  0.11460083E+05                                10.201145                            7.264656       0.027396       1.964177                    0.999836      30.763489      89.698410       0.612268       0.415642      -1.063920       0.014555      -0.041372      -0.023166       0.049600      -0.014149      -0.021073      -0.003463       0.032836      -0.146360      -0.054187       0.004538       0.049649             14.140980      10.923948      -6.235634       1.388515      18.293830      -7.981492      13.205160          -0.000010
          471              C      27.905254      29.704100       0.369891       0.595481      23.783201 0.25780878E+03  0.53607010E+04                                 7.713043                            5.692756       0.016888       2.066862                    0.999634      22.065198      61.205254       0.624890       0.471388      -1.023656       0.000582       0.054432      -0.010614       0.055460      -0.002808      -0.000252       0.028647       0.066486       0.342784      -0.094416      -0.023783       0.118199             10.130274       7.210517       0.338931      -0.032917      18.474846      -1.024339       4.705461          -0.000025
          472              C      27.881469      28.209454       0.516451       0.009128      39.733121 0.40436245E+03  0.92411093E+04                                10.054496                            6.615263       0.065860       2.035390                    0.999208      26.240135      71.937640       0.660386       0.405840      -1.082054       0.008690      -0.037347      -0.011632       0.040070      -0.003015      -0.006709       0.007790       0.036683      -0.018069      -0.019763      -0.003738       0.023500             14.299425      12.078365       0.297621       0.485263      25.381668      -1.430338       5.438242           0.000500
          473              C      29.046170      27.499251       0.688804      -0.177146      36.138542 0.43706758E+03  0.10309135E+05                                 9.597208                            7.026232       0.003115       1.971692                    0.999334      29.890927      86.621025       0.613063       0.423572      -1.057621      -0.020231       0.029027      -0.034744       0.049588       0.032684      -0.009460       0.011792       0.069347       0.125686      -0.070459       0.025634       0.044825             12.303580      12.665907      -4.577195       0.857707      19.093003      -0.847879       5.151829          -0.000863
          474              C      32.279386      23.056939       1.043219      -0.148921      37.738675 0.44887870E+03  0.10676969E+05                                 9.867592                            7.075198       0.093560       1.987008                    0.999604      30.533284      89.357437       0.615755       0.418196      -1.059172       0.050033       0.024873       0.014021       0.057607       0.031217      -0.006648      -0.024067       0.063910       0.025232      -0.055266       0.008104       0.047162             13.456695      20.124164      -6.563293       1.677591      13.997601      -2.791312       6.248322          -0.000000
          475              C      33.459324      22.336651       1.308121      -0.165605      39.870714 0.47613023E+03  0.11459535E+05                                10.200814                            7.264442       0.027396       1.964178                    0.999836      30.763339      89.697583       0.612287       0.415633      -1.063925      -0.004971       0.046904       0.015338       0.049598      -0.017578      -0.023497      -0.033844      -0.053105       0.000370      -0.054195       0.004543       0.049653             14.140317      22.424779      -6.863589       0.944194      13.733894      -2.302740       6.262278          -0.000002
          476              C      46.421546      10.250104      27.881997       0.595857      23.776175 0.25771998E+03  0.53584054E+04                                 7.711708                            5.691900       0.016447       2.066818                    0.999636      22.061156      61.191943       0.624915       0.471409      -1.023643      -0.000552       0.008146       0.054891       0.055495       0.001166       0.002594      -0.041972      -0.133250      -0.257034      -0.094432      -0.023679       0.118111             10.128324       7.209350      -0.082397      -0.332333       5.590560       3.529669      17.585060          -0.000005
          477              C      46.445331       9.890067      26.423978       0.009086      39.732968 0.40436480E+03  0.92411434E+04                                10.054376                            6.615222       0.065934       2.035414                    0.999208      26.240100      71.936628       0.660400       0.405832      -1.082063      -0.008694      -0.023413      -0.031348       0.040080       0.007324       0.000587       0.003126       0.023534      -0.057619      -0.019774      -0.003736       0.023511             14.299269      12.078468      -0.556930      -0.119710       6.755029       5.154950      24.064311           0.000500
          478              C      45.280630       9.815828      25.696941      -0.177129      36.135731 0.43703916E+03  0.10308255E+05                                 9.596599                            7.025923       0.003354       1.971773                    0.999335      29.889976      86.616207       0.613089       0.423563      -1.057631       0.020238      -0.023068       0.038946       0.049583      -0.001986      -0.033970      -0.021466      -0.024749      -0.156573      -0.070454       0.025640       0.044814             12.302583      12.665058       0.716922       4.600713       6.167512       3.721394      18.075180          -0.000860
          479              C      42.047414       8.669203      21.390551      -0.148919      37.737883 0.44886858E+03  0.10676667E+05                                 9.867372                            7.075047       0.093565       1.987011                    0.999604      30.533345      89.357340       0.615771       0.418187      -1.059178      -0.050033       0.021514       0.018778       0.057608      -0.004149      -0.031654      -0.032731       0.039432      -0.048244      -0.055279       0.008110       0.047168             13.456280      20.123715       0.606100       6.746594       5.354759       0.264305      14.890365           0.000003
          480              C      40.867476       8.678859      20.623156      -0.165607      39.871044 0.47613616E+03  0.11459710E+05                                10.200878                            7.264499       0.027385       1.964174                    0.999836      30.763456      89.697973       0.612283       0.415634      -1.063924       0.004971       0.030099       0.039110       0.049601       0.028004       0.008733      -0.018041      -0.008384       0.134503      -0.054186       0.004531       0.049655             14.140371      22.425083       1.397679       6.785715       5.645121       0.557083      14.350908          -0.000007
          481              C      52.630435      18.285273      25.764608      -0.107960      34.996199 0.42179594E+03  0.98578693E+04                                 9.414364                            6.926303      -0.098152       1.945158                    0.999362      29.124938      83.931137       0.614460       0.426513      -1.056113      -0.001254       0.016108      -0.006463       0.017401       0.028601       0.038746      -0.010255       0.001261      -0.103598      -0.061887       0.009810       0.052077             11.947051       9.474774      -3.547109      -5.692296       9.660629       1.772766      16.705749           0.001254
          482              C      51.601753      20.468666      24.362725       0.247226      37.988463 0.36629828E+03  0.82134215E+04                                10.020701                            6.466782      -0.152751       1.976426                    0.998937      24.785142      68.567362       0.638034       0.428127      -1.061633      -0.012270       0.095865      -0.041407       0.105143      -0.046373       0.016525      -0.045647      -0.048576       0.003515      -0.055472      -0.025086       0.080558             14.754270       9.383651      -6.712818       0.673505      19.888289      -6.843021      14.990872          -0.000666
          483              C      51.583542      22.736382      23.549815       0.493170      29.553320 0.29118102E+03  0.62265982E+04                                 8.829394                            6.005762      -0.055370       2.035861                    0.999429      22.906347      63.926489       0.616615       0.464520      -1.029912       0.019675      -0.044639       0.027830       0.056162      -0.029599      -0.066094       0.021972      -0.011608       0.141945      -0.072100      -0.023458       0.095558             12.683333      10.752335      -3.389858       4.821493      17.226514      -6.456473      10.071150          -0.000003
          484              C      50.850309      23.760491      22.738725       0.036186      39.022626 0.40686261E+03  0.94020427E+04                                10.326767                            6.841325      -0.308408       1.919856                    0.998373      26.855129      76.381828       0.614423       0.431384      -1.055528       0.028063       0.077838      -0.010335       0.083385       0.053177       0.029988      -0.003798      -0.023176      -0.143109      -0.067410      -0.012926       0.080336             16.075843      13.791021      -9.502124       6.335871      18.386836      -9.162056      16.049672          -0.000044
          485              C      49.676317      25.820081      21.291630       0.092858      41.393020 0.41286587E+03  0.95347556E+04                                10.690185                            6.841599      -0.134825       1.971153                    0.999067      26.458622      74.182914       0.623833       0.425145      -1.063936       0.038552       0.000540       0.023417       0.045110       0.009016       0.041913      -0.014453       0.017153      -0.068591      -0.053640       0.007991       0.045649             17.620690       9.028910      -7.265681       2.229681      28.897711     -11.278134      14.935449          -0.000009
          486              C      49.130015      27.010906      20.536070       0.097004      43.202376 0.39465171E+03  0.90052735E+04                                10.800439                            6.608159      -0.073792       1.986272                    0.999284      26.158652      72.727969       0.646912       0.414933      -1.071209       0.006865       0.021011      -0.003225       0.022338       0.003005      -0.000367      -0.007235      -0.024532      -0.022137      -0.009713      -0.008637       0.018349             17.408526      10.206941      -7.700197       0.032402      24.495102      -8.213863      17.523533          -0.000002
          487              C      26.683693      27.506760       0.507045      -0.107992      34.994216 0.42179544E+03  0.98577420E+04                                 9.413661                            6.926087      -0.097977       1.945199                    0.999363      29.124533      83.926346       0.614505       0.426486      -1.056141       0.014571      -0.008413      -0.004417       0.017396      -0.031219      -0.003563       0.002051       0.036029       0.155032      -0.061882       0.009801       0.052081             11.945621      12.684496       4.694578       0.135826      18.105123      -0.078384       5.047245          -0.000040
          488              C      29.088908      26.118109       0.784994       0.247239      37.987317 0.36628784E+03  0.82131299E+04                                10.020558                            6.466738      -0.152740       1.976432                    0.998937      24.784912      68.566519       0.638029       0.428134      -1.061629       0.089157      -0.051475      -0.021374       0.105145      -0.044337       0.017958      -0.010371       0.051196      -0.156671      -0.055463      -0.025084       0.080547             14.753895      23.074654      -6.302379       0.964094      15.797522      -0.556625       5.389510           0.000036
          489              C      31.061913      24.978994       0.001821       0.493171      29.553838 0.29118670E+03  0.62267502E+04                                 8.829527                            6.005847      -0.055364       2.035862                    0.999429      22.906419      63.926853       0.616606       0.464524      -1.029910      -0.048493       0.028002      -0.004297       0.056162       0.052353      -0.008150       0.004702      -0.060460      -0.210614      -0.072098      -0.023458       0.095557             12.683323      18.543111      -7.913897       1.621995       9.405050      -0.936460      10.101809           0.000007
          490              C      32.315434      24.255273       0.388097       0.036183      39.022783 0.40686818E+03  0.94022412E+04                                10.326932                            6.841479      -0.308425       1.919852                    0.998373      26.855349      76.383736       0.614400       0.431397      -1.055516       0.053379      -0.030817      -0.056162       0.083386      -0.029449      -0.028433       0.016412       0.033998       0.200445      -0.067411      -0.012921       0.080332             16.075962      25.467115      -9.547481       6.303877      14.442783      -3.639557       8.317988          -0.000009
          491              C      34.686088      22.886576       0.858122       0.092863      41.391728 0.41285795E+03  0.95345315E+04                                10.689970                            6.841557      -0.134825       1.971154                    0.999067      26.458515      74.182571       0.623831       0.425148      -1.063934      -0.018808       0.010860      -0.039541       0.045112      -0.030588       0.013907      -0.008032       0.035313       0.109962      -0.053645       0.007992       0.045653             17.620042      30.221381     -11.915928      -1.058995      16.462228       0.611413       6.176515           0.000010
          492              C      35.990523      22.133459       0.994669       0.097001      43.200598 0.39464017E+03  0.90049259E+04                                10.800047                            6.608004      -0.073699       1.986299                    0.999284      26.158440      72.726554       0.646929       0.414926      -1.071216       0.014761      -0.008521      -0.014434       0.022335      -0.009780      -0.009405       0.005431       0.011287      -0.009431      -0.009720      -0.008631       0.018351             17.407617      27.589889      -7.500291       0.173311      18.929496      -0.100063       5.703467          -0.000004
          493              C      47.643107       9.646967      25.764608      -0.107934      34.993760 0.42176983E+03  0.98570356E+04                                 9.413691                            6.925933      -0.097963       1.945225                    0.999362      29.123642      83.924484       0.614502       0.426493      -1.056132      -0.014573      -0.006965      -0.006461       0.017396       0.013750       0.028244      -0.028436      -0.050210      -0.103608      -0.061887       0.009786       0.052102             11.945941      12.684922      -1.692868      -4.380768       6.448856       4.042840      16.704044          -0.000040
          494              C      45.237892       9.446136      24.362725       0.247240      37.986877 0.36628578E+03  0.82130635E+04                                10.020464                            6.466709      -0.152733       1.976437                    0.998937      24.784774      68.565820       0.638033       0.428132      -1.061631      -0.089157      -0.037305      -0.041408       0.105144      -0.002154       0.047785       0.008510       0.104587       0.003515      -0.055461      -0.025081       0.080543             14.753722      23.074691       1.191718       6.262977       6.196010       2.837867      14.990466           0.000036
          495              C      43.264887       8.328048      23.549815       0.493173      29.553514 0.29118549E+03  0.62267081E+04                                 8.829416                            6.005810      -0.055348       2.035868                    0.999429      22.906299      63.926113       0.616613       0.464520      -1.029914       0.048494       0.005282       0.027828       0.056160      -0.009772      -0.052082       0.046253       0.057059       0.141946      -0.072097      -0.023465       0.095562             12.683063      18.542767       1.108677       8.001655       9.435676      -0.947378      10.070747           0.000008
          496              C      42.011366       8.450993      22.738725       0.036183      39.022349 0.40686716E+03  0.94022060E+04                                10.326827                            6.841463      -0.308410       1.919858                    0.998373      26.855294      76.383378       0.614402       0.431396      -1.055517      -0.053378      -0.063221      -0.010335       0.083384       0.036617       0.018284      -0.024075      -0.080516      -0.143099      -0.067408      -0.012922       0.080330             16.075629      25.466590      -2.760896      11.102274       6.710851      -0.905926      16.049444          -0.000014
          497              C      39.640712       8.437904      21.291630       0.092865      41.391957 0.41286026E+03  0.95345929E+04                                10.689993                            6.841570      -0.134826       1.971154                    0.999067      26.458512      74.182461       0.623832       0.425148      -1.063935       0.018808      -0.033659       0.023418       0.045112      -0.002921       0.033471      -0.029076      -0.024207      -0.068597      -0.053643       0.007986       0.045656             17.620015      30.221455       4.970379      10.881332       7.703653       3.707985      14.934937           0.000018
          498              C      38.336277       8.315604      20.536070       0.097000      43.199731 0.39463463E+03  0.90047379E+04                                10.799766                            6.607867      -0.073640       1.986315                    0.999285      26.158281      72.725075       0.646951       0.414915      -1.071227      -0.014762      -0.016449      -0.003222       0.022335       0.012123       0.006082       0.003936       0.007057      -0.022132      -0.009711      -0.008635       0.018346             17.407053      27.589106       2.336578       7.128754       7.109922       4.078523      17.522131          -0.000009
          499              C      21.696365      30.386196       8.651318      -0.107949      34.993828 0.42177788E+03  0.98572356E+04                                 9.413666                            6.925994      -0.097906       1.945242                    0.999362      29.123565      83.923326       0.614502       0.426493      -1.056136       0.001260      -0.000722       0.017330       0.017391      -0.046059      -0.014058       0.008117       0.053183       0.052169      -0.061878       0.009794       0.052084             11.945863       9.473943       6.548407       1.446553      17.035468      -0.835250       9.328178          -0.000046
          500              C      22.725047      29.792286      11.177135       0.247241      37.987220 0.36628802E+03  0.82131328E+04                                10.020542                            6.466741      -0.152757       1.976427                    0.998937      24.784895      68.566409       0.638029       0.428134      -1.061629       0.012268      -0.007082       0.104186       0.105144      -0.000124       0.049220      -0.028419       0.000140       0.149643      -0.055463      -0.025083       0.080545             14.753886       9.383503       1.602228       6.553385      11.233726      -3.783740      23.644428           0.000039
          501              C      22.743258      29.781772      13.586128       0.493174      29.553763 0.29118636E+03  0.62267412E+04                                 8.829514                            6.005845      -0.055366       2.035862                    0.999429      22.906403      63.926812       0.616606       0.464524      -1.029910      -0.019673       0.011358      -0.051362       0.056161       0.072178       0.005868      -0.003389      -0.083348      -0.073269      -0.072097      -0.023460       0.095557             12.683262      10.752368      -3.415881       4.802469       6.808089      -2.772759      20.489329           0.000008
          502              C      23.476491      29.358439      14.822031       0.036181      39.022759 0.40686917E+03  0.94022691E+04                                10.326923                            6.841485      -0.308422       1.919852                    0.998373      26.855377      76.383815       0.614400       0.431397      -1.055516      -0.028062       0.016202       0.076831       0.083385      -0.046002      -0.040135       0.023171       0.053113       0.085765      -0.067412      -0.012919       0.080331             16.075883      13.790878      -2.806161      11.070566      10.550661      -6.391652      23.886111          -0.000013
          503              C      24.650483      28.680635      17.246196       0.092863      41.391764 0.41285926E+03  0.95345702E+04                                10.689978                            6.841575      -0.134825       1.971153                    0.999067      26.458551      74.182728       0.623829       0.425149      -1.063933      -0.038554       0.022261      -0.007296       0.045113      -0.042526       0.005464      -0.003156       0.049103       0.027245      -0.053645       0.007993       0.045653             17.619988       9.028579       0.319799       7.592863       9.397911      -4.383827      34.433475           0.000015
          504              C      25.196785      28.365227      18.620770       0.097000      43.199551 0.39463322E+03  0.90046960E+04                                10.799732                            6.607849      -0.073576       1.986333                    0.999285      26.158229      72.724842       0.646953       0.414914      -1.071228      -0.006867       0.003959       0.020878       0.022332      -0.000662      -0.002957       0.001714       0.000758       0.053736      -0.009719      -0.008633       0.018352             17.407000      10.206114       2.536072       7.269750      13.134587      -4.197276      28.880298          -0.000009
          505              C      47.643107      27.506760       0.507045      -0.107949      34.994832 0.42178345E+03  0.98574472E+04                                 9.413895                            6.926060      -0.097987       1.945211                    0.999362      29.124209      83.926896       0.614493       0.426495      -1.056130      -0.014573      -0.008408      -0.004413       0.017394       0.031212       0.003548       0.002056       0.036031       0.155083      -0.061885       0.009790       0.052095             11.946164      12.685150      -4.694528      -0.135789      18.106017      -0.078471       5.047326          -0.000041
          506              C      45.237892      26.118109       0.784994       0.247235      37.987379 0.36629095E+03  0.82132148E+04                                10.020565                            6.466763      -0.152758       1.976426                    0.998937      24.784996      68.566747       0.638029       0.428133      -1.061630      -0.089156      -0.051474      -0.021369       0.105143       0.044338      -0.017961      -0.010368       0.051196      -0.156684      -0.055467      -0.025083       0.080550             14.753876      23.074915       6.302232      -0.964086      15.797205      -0.556609       5.389510           0.000037
          507              C      43.264887      24.978994       0.001821       0.493170      29.553661 0.29118630E+03  0.62267333E+04                                 8.829456                            6.005823      -0.055366       2.035861                    0.999429      22.906374      63.926477       0.616611       0.464521      -1.029912       0.048495       0.027998      -0.004297       0.056161      -0.052359       0.008145       0.004703      -0.060458      -0.210615      -0.072098      -0.023464       0.095562             12.683158      18.542897       7.913697      -1.621954       9.404821      -0.936438      10.101755           0.000006
          508              C      42.011366      24.255273       0.388097       0.036185      39.022566 0.40686836E+03  0.94022435E+04                                10.326878                            6.841479      -0.308430       1.919850                    0.998372      26.855330      76.383591       0.614400       0.431397      -1.055516      -0.053378      -0.030818      -0.056161       0.083385       0.029444       0.028430       0.016413       0.034000       0.200450      -0.067407      -0.012924       0.080331             16.075772      25.466820       9.547191      -6.303806      14.442562      -3.639491       8.317935          -0.000005
          509              C      39.640712      22.886576       0.858122       0.092861      41.392146 0.41286142E+03  0.95346257E+04                                10.690023                            6.841571      -0.134823       1.971154                    0.999067      26.458561      74.182598       0.623833       0.425147      -1.063936       0.018808       0.010860      -0.039540       0.045112       0.030583      -0.013910      -0.008032       0.035315       0.109961      -0.053641       0.007987       0.045654             17.620130      30.221625      11.915974       1.059010      16.462226       0.611419       6.176540           0.000007
          510              C      38.336277      22.133459       0.994669       0.097002      43.200467 0.39463915E+03  0.90048861E+04                                10.799981                            6.607965      -0.073703       1.986297                    0.999284      26.158403      72.726102       0.646936       0.414922      -1.071220      -0.014760      -0.008522      -0.014434       0.022335       0.009774       0.009401       0.005432       0.011289      -0.009431      -0.009715      -0.008630       0.018344             17.407506      27.589798       7.500295      -0.173306      18.929281      -0.100059       5.703438          -0.000003
          511              C      26.683693       9.646967      25.764608      -0.108017      34.994714 0.42180267E+03  0.98579608E+04                                 9.413794                            6.926166      -0.098033       1.945181                    0.999363      29.124768      83.927452       0.614498       0.426489      -1.056139       0.014574      -0.006961      -0.006464       0.017396      -0.013766      -0.028247      -0.028429      -0.050168      -0.103606      -0.061887       0.009806       0.052081             11.945854      12.684670       1.692972       4.381010       6.448946       4.042842      16.703947           0.001261
          512              C      29.088908       9.446136      24.362725       0.247227      37.987646 0.36628856E+03  0.82131503E+04                                10.020599                            6.466728      -0.152708       1.976440                    0.998937      24.784986      68.566741       0.638032       0.428131      -1.061631       0.089158      -0.037309      -0.041408       0.105146       0.002151      -0.047793       0.008509       0.104598       0.003519      -0.055466      -0.025088       0.080554             14.754009      23.074803      -1.191775      -6.263184       6.196123       2.838039      14.991102          -0.000671
          513              C      31.061913       8.328048      23.549815       0.493170      29.553878 0.29118680E+03  0.62267536E+04                                 8.829541                            6.005850      -0.055355       2.035866                    0.999429      22.906438      63.926945       0.616606       0.464524      -1.029909      -0.048497       0.005280       0.027830       0.056164       0.009772       0.052074       0.046252       0.057070       0.141950      -0.072100      -0.023457       0.095556             12.683375      18.543253      -1.108742      -8.001997       9.435786      -0.947322      10.071085          -0.000004
          514              C      32.315434       8.450993      22.738725       0.036188      39.022874 0.40686841E+03  0.94022503E+04                                10.326963                            6.841490      -0.308424       1.919853                    0.998373      26.855329      76.383762       0.614398       0.431399      -1.055515       0.053378      -0.063222      -0.010336       0.083385      -0.036623      -0.018285      -0.024073      -0.080518      -0.143098      -0.067409      -0.012924       0.080334             16.076056      25.467333       2.760883     -11.102825       6.710941      -0.905935      16.049893          -0.000045
          515              C      34.686088       8.437904      21.291630       0.092858      41.391875 0.41286016E+03  0.95345959E+04                                10.689991                            6.841578      -0.134821       1.971154                    0.999067      26.458596      74.182862       0.623830       0.425149      -1.063934      -0.018808      -0.033657       0.023417       0.045110       0.002916      -0.033476      -0.029074      -0.024202      -0.068593      -0.053646       0.007994       0.045652             17.620078      30.221460      -4.970402     -10.881454       7.703678       3.708029      14.935094          -0.000004
          516              C      35.990523       8.315604      20.536070       0.097003      43.199827 0.39463493E+03  0.90047591E+04                                10.799836                            6.607907      -0.073645       1.986314                    0.999285      26.158287      72.725476       0.646943       0.414919      -1.071223       0.014762      -0.016449      -0.003222       0.022335      -0.012129      -0.006085       0.003935       0.007053      -0.022129      -0.009715      -0.008636       0.018351             17.407206      27.589253      -2.336601      -7.128841       7.109982       4.078593      17.522383          -0.000008
          517              C      52.630435      30.386196       8.651318      -0.107978      34.996754 0.42180661E+03  0.98581874E+04                                 9.414454                            6.926398      -0.098149       1.945154                    0.999362      29.125359      83.932826       0.614454       0.426514      -1.056111      -0.001259      -0.000719       0.017337       0.017398       0.046060       0.014048       0.008105       0.053193       0.052199      -0.061888       0.009814       0.052074             11.946987       9.474657      -6.548923      -1.446767      17.037019      -0.835407       9.329284           0.001251
          518              C      51.601753      29.792286      11.177135       0.247225      37.988676 0.36630183E+03  0.82135260E+04                                10.020748                            6.466821      -0.152770       1.976418                    0.998937      24.785294      68.568026       0.638031       0.428128      -1.061632      -0.012270      -0.007084       0.104183       0.105142       0.000122      -0.049230      -0.028423       0.000142       0.149677      -0.055474      -0.025087       0.080561             14.754270       9.383581      -1.602521      -6.553356      11.233887      -3.783392      23.645342          -0.000666
          519              C      51.583542      29.781772      13.586128       0.493170      29.553372 0.29118138E+03  0.62266109E+04                                 8.829415                            6.005772      -0.055370       2.035860                    0.999429      22.906394      63.926756       0.616613       0.464521      -1.029911       0.019675       0.011360      -0.051363       0.056163      -0.072180      -0.005874      -0.003392      -0.083347      -0.073267      -0.072101      -0.023457       0.095558             12.683348      10.752337       3.415819      -4.803122       6.808068      -2.773037      20.489638          -0.000002
          520              C      50.850309      29.358439      14.822031       0.036188      39.022644 0.40686261E+03  0.94020445E+04                                10.326778                            6.841329      -0.308433       1.919849                    0.998373      26.855123      76.381864       0.614422       0.431384      -1.055528       0.028063       0.016203       0.076832       0.083386       0.045999       0.040140       0.023175       0.053113       0.085764      -0.067409      -0.012927       0.080336             16.075838      13.790990       2.806164     -11.070610      10.550683      -6.391591      23.885840          -0.000049
          521              C      49.676317      28.680635      17.246196       0.092858      41.393133 0.41286803E+03  0.95348183E+04                                10.690206                            6.841625      -0.134823       1.971152                    0.999067      26.458681      74.183138       0.623830       0.425146      -1.063935       0.038553       0.022260      -0.007296       0.045111       0.042520      -0.005469      -0.003156       0.049100       0.027249      -0.053640       0.007992       0.045648             17.620678       9.028894      -0.319732      -7.593326       9.398087      -4.384002      34.435052          -0.000001
          522              C      49.130015      28.365227      18.620770       0.097002      43.200684 0.39463987E+03  0.90048841E+04                                10.799935                            6.607903      -0.073589       1.986329                    0.999285      26.158290      72.725117       0.646951       0.414914      -1.071228       0.006867       0.003959       0.020877       0.022332       0.000656       0.002953       0.001715       0.000759       0.053730      -0.009712      -0.008637       0.018349             17.407585      10.206414      -2.536087      -7.270095      13.134866      -4.197432      28.881474          -0.000003
          523              C      21.696365      18.285273      25.764608      -0.107954      34.993930 0.42177877E+03  0.98572597E+04                                 9.413673                            6.925990      -0.097875       1.945250                    0.999362      29.123632      83.923484       0.614503       0.426491      -1.056137       0.001263       0.016091      -0.006463       0.017386      -0.028607      -0.038736      -0.010238       0.001255      -0.103590      -0.061873       0.009791       0.052081             11.945883       9.474034       3.546716       5.691778       9.659571       1.772622      16.704045          -0.000051
          524              C      22.725047      20.468666      24.362725       0.247232      37.987318 0.36628804E+03  0.82131293E+04                                10.020534                            6.466724      -0.152725       1.976435                    0.998937      24.784899      68.566289       0.638033       0.428132      -1.061631       0.012270       0.095867      -0.041408       0.105146       0.046365      -0.016524      -0.045641      -0.048571       0.003521      -0.055464      -0.025084       0.080548             14.753881       9.383484       6.712656      -0.673697      19.887333      -6.843067      14.990825           0.000042
          525              C      22.743258      22.736382      23.549815       0.493172      29.553794 0.29118636E+03  0.62267406E+04                                 8.829518                            6.005843      -0.055372       2.035860                    0.999429      22.906405      63.926788       0.616607       0.464524      -1.029910      -0.019674      -0.044639       0.027829       0.056162       0.029594       0.066093       0.021973      -0.011610       0.141945      -0.072097      -0.023459       0.095556             12.683294      10.752361       3.389209      -4.821327      17.226537      -6.456201      10.070984           0.000008
          526              C      23.476491      23.760491      22.738725       0.036185      39.022780 0.40686895E+03  0.94022634E+04                                10.326932                            6.841486      -0.308405       1.919858                    0.998373      26.855359      76.383776       0.614399       0.431398      -1.055516      -0.028062       0.077837      -0.010336       0.083385      -0.053176      -0.029992      -0.003801      -0.023174      -0.143101      -0.067412      -0.012922       0.080334             16.075928      13.790903       9.502105      -6.335866      18.387129      -9.162256      16.049751          -0.000015
          527              C      24.650483      25.820081      21.291630       0.092862      41.391713 0.41285769E+03  0.95345247E+04                                10.689967                            6.841552      -0.134825       1.971154                    0.999067      26.458516      74.182584       0.623831       0.425148      -1.063934      -0.038553       0.000541       0.023418       0.045111      -0.009022      -0.041916      -0.014454       0.017154      -0.068592      -0.053645       0.007992       0.045653             17.620022       9.028594       7.265264      -2.229462      28.896450     -11.277582      14.935023           0.000018
          528              C      25.196785      27.010906      20.536070       0.097004      43.201232 0.39464488E+03  0.90050807E+04                                10.800238                            6.608105      -0.073781       1.986276                    0.999284      26.158581      72.727679       0.646914       0.414934      -1.071209      -0.006865       0.021011      -0.003224       0.022338      -0.003011       0.000362      -0.007236      -0.024534      -0.022136      -0.009719      -0.008632       0.018351             17.407946      10.206637       7.699864      -0.032302      24.494152      -8.213474      17.523050          -0.000010
          529              C      37.163400       3.596505       8.651318      -0.107939      34.994606 0.42178264E+03  0.98573978E+04                                 9.413862                            6.926067      -0.098011       1.945208                    0.999362      29.123868      83.925062       0.614493       0.426497      -1.056131      -0.000002       0.001450       0.017333       0.017394      -0.000003       0.000005      -0.016243      -0.106406       0.052153      -0.061895       0.009787       0.052108             11.946190      20.816674       0.000088       0.000040       5.693388       1.670455       9.328508          -0.000041
          530              C      37.163400       4.784326      11.177135       0.247237      37.987030 0.36628716E+03  0.82131024E+04                                10.020487                            6.466719      -0.152734       1.976434                    0.998937      24.784846      68.566055       0.638033       0.428132      -1.061631      -0.000000       0.014170       0.104184       0.105143      -0.000002      -0.000001       0.056836      -0.000284       0.149651      -0.055464      -0.025084       0.080548             14.753797      12.158634      -0.000114      -0.000278       8.458501       7.567262      23.644256           0.000033
          531              C      37.163400       4.805353      13.586128       0.493171      29.553820 0.29118711E+03  0.62267610E+04                                 8.829523                            6.005852      -0.055360       2.035864                    0.999429      22.906432      63.926900       0.616606       0.464524      -1.029910      -0.000001      -0.022716      -0.051362       0.056161      -0.000002      -0.000001       0.006777       0.166690      -0.073268      -0.072097      -0.023459       0.095556             12.683280       4.835924      -0.000028      -0.000087      12.724600       5.545451      20.489316           0.000007
          532              C      37.163400       5.652019      14.822031       0.036184      39.022582 0.40686706E+03  0.94022080E+04                                10.326895                            6.841469      -0.308408       1.919858                    0.998373      26.855299      76.383539       0.614400       0.431397      -1.055516      -0.000000      -0.032404       0.076831       0.083384      -0.000002      -0.000002      -0.046346      -0.106235       0.085759      -0.067411      -0.012922       0.080333             16.075832       8.930477      -0.000041      -0.000080      15.411034      12.783186      23.885984          -0.000013
          533              C      37.163400       7.007628      17.246196       0.092858      41.391717 0.41285960E+03  0.95345791E+04                                10.689965                            6.841578      -0.134827       1.971153                    0.999067      26.458564      74.182745       0.623829       0.425149      -1.063933      -0.000000      -0.044515      -0.007297       0.045109      -0.000002      -0.000003       0.006313      -0.098212       0.027248      -0.053647       0.007993       0.045654             17.619938       9.582522      -0.000037      -0.000112       8.843943       8.767491      34.433350           0.000017
          534              C      37.163400       7.638443      18.620770       0.097002      43.199128 0.39463028E+03  0.90046075E+04                                10.799640                            6.607812      -0.073577       1.986333                    0.999285      26.158145      72.724406       0.646957       0.414912      -1.071229       0.000001      -0.007933       0.020877       0.022333      -0.000004      -0.000003      -0.003405      -0.001527       0.053740      -0.009720      -0.008630       0.018350             17.406794      14.598661      -0.000033      -0.000087       8.741836       8.394295      28.879885          -0.000009
          535              C      42.150728      36.436658      25.764608      -0.107982      34.994463 0.42179242E+03  0.98577187E+04                                 9.413874                            6.926157      -0.098060       1.945173                    0.999362      29.124979      83.929639       0.614485       0.426498      -1.056127       0.013320      -0.009136      -0.006467       0.017399       0.014834       0.010488       0.038669       0.048903      -0.103587      -0.061873       0.009811       0.052061             11.946047       6.541882      -1.853796      -1.310775      12.592174      -5.815465      16.704084          -0.000048
          536              C      43.527261      34.454096      24.362725       0.247241      37.987977 0.36629362E+03  0.82132933E+04                                10.020634                            6.466757      -0.152755       1.976428                    0.998937      24.784954      68.566817       0.638033       0.428129      -1.061632       0.076887      -0.058557      -0.041407       0.105143      -0.044213      -0.031265       0.037130      -0.056025       0.003515      -0.055464      -0.025083       0.080547             14.754102      11.448518      -7.904868      -5.589498      17.822943       4.004806      14.990846           0.000040
          537              C      45.482055      33.304467      23.549815       0.493171      29.553297 0.29118088E+03  0.62265941E+04                                 8.829387                            6.005761      -0.055363       2.035863                    0.999429      22.906335      63.926445       0.616615       0.464520      -1.029912      -0.028822       0.039358       0.027827       0.056161      -0.019825      -0.014019      -0.068228      -0.045457       0.141938      -0.072100      -0.023458       0.095559             12.683299      12.672225      -4.498277      -3.180721      15.306513       7.403761      10.071159           0.000006
          538              C      46.002343      32.157414      22.738725       0.036184      39.022545 0.40686198E+03  0.94020230E+04                                10.326742                            6.841314      -0.308415       1.919855                    0.998373      26.855121      76.381740       0.614425       0.431383      -1.055529       0.081442      -0.014615      -0.010336       0.083386       0.016553       0.011703       0.027870       0.103689      -0.143110      -0.067410      -0.012924       0.080333             16.075769       9.008753      -6.741046      -4.766612      23.168919      10.067991      16.049636          -0.000007
          539              C      47.199005      30.110912      21.291630       0.092863      41.392849 0.41286427E+03  0.95347092E+04                                10.690159                            6.841591      -0.134831       1.971152                    0.999067      26.458556      74.182686       0.623832       0.425146      -1.063936       0.019745       0.033119       0.023417       0.045112       0.011938       0.008440       0.043523       0.007040      -0.068593      -0.053640       0.007989       0.045651             17.620623      17.638187     -12.236222      -8.652278      20.288276       7.569984      14.935407           0.000008
          540              C      47.957138      29.042388      20.536070       0.097000      43.201731 0.39464753E+03  0.90051316E+04                                10.800232                            6.608055      -0.073703       1.986296                    0.999284      26.158532      72.726852       0.646928       0.414925      -1.071218       0.021627      -0.004558      -0.003222       0.022335      -0.009121      -0.006450       0.003305       0.017469      -0.022128      -0.009716      -0.008634       0.018349             17.408143      14.254170     -10.036803      -7.097014      20.447109       4.134840      17.523148          -0.000001
          541              C      37.163400       9.355375       0.507045      -0.107952      34.995539 0.42179298E+03  0.98577071E+04                                 9.414023                            6.926155      -0.098004       1.945204                    0.999362      29.124309      83.926823       0.614488       0.426497      -1.056130      -0.000007       0.016824      -0.004413       0.017393       0.000002      -0.000007      -0.004108      -0.072087       0.155086      -0.061891       0.009793       0.052098             11.946416      20.817089       0.000116       0.000111       9.974735       0.156836       5.047424          -0.000054
[truncated: 167,204 more chars]
