# Supplementary material for: A collection of forcefield precursors for metal–organic frameworks
Source: RSC Adv. 2019 Nov 13;9(63):36492–507. doi: 10.1039/c9ra07327b (PMC9075174; doi:10.1039/c9ra07327b)
Supplement: RA-009-C9RA07327B-s4692 [file RA-009-C9RA07327B-s4692.xyz]

   40
jmolscript: load "" {1 1 1} spacegroup "x,y,z" unitcell [{      9.003000     0.000000     0.000000 }, {      0.000000    12.046000     0.000000 }, {     -2.047770     0.000000    18.758559 }]
Cd     5.585738     9.159417    11.112195     0.754813
Cd     4.849951     0.033849    15.853233     0.680494
Cd     0.345607     3.136417    17.025643     0.754814
Cd     1.081394     6.056849    12.284605     0.680494
Cd     1.369492     2.886583     7.646364     0.754815
Cd     2.105279    -0.033849     2.905326     0.680493
Cd     6.609623     8.909583     1.732916     0.754815
Cd     5.873836     5.989151     6.473954     0.680495
C      5.070341    10.995589    13.922602    -0.172563
C      5.249054    10.460746    12.945282    -0.217495
C      5.874357     7.423950     8.206870    -0.168418
C      5.828239     8.081661     9.124163    -0.216038
C     -0.687120     7.408290    12.067381    -0.184630
C      7.385474     8.023841    11.906057    -0.152719
C      2.975053     7.211940    12.086140    -0.188115
C      3.950057     7.758829    11.855409    -0.135331
C      0.861004     4.972589    14.215236    -0.172563
C      0.682291     4.437746    15.192557    -0.217495
C      2.104758     1.400950     1.172410    -0.168417
C      2.150876     2.058661     0.255116    -0.216038
C      6.618465     1.385290    16.070457    -0.184630
C     -1.454129     2.000841    16.231781    -0.152719
C      2.956292     1.188940    16.051699    -0.188114
C      1.981288     1.735829    16.282429    -0.135330
C      1.884889     1.050411     4.835957    -0.172564
C      1.706176     1.585254     5.813277    -0.217495
C      1.080873     4.622050    10.551689    -0.168417
C      1.126991     3.964339     9.634396    -0.216038
C      7.642350     4.637710     6.691178    -0.184630
C     -0.430244     4.022159     6.852502    -0.152720
C      3.980177     4.834060     6.672419    -0.188115
C      3.005173     4.287171     6.903150    -0.135330
C      6.094226     7.073411     4.543323    -0.172565
C      6.272939     7.608254     3.566002    -0.217494
C      4.850472    10.645050    17.586149    -0.168416
C      4.804354     9.987339    18.503443    -0.216040
C      0.336765    10.660710     2.688102    -0.184629
C      8.409359    10.045159     2.526778    -0.152720
C      3.998938    10.857060     2.706860    -0.188116
C      4.973942    10.310171     2.476130    -0.135329

The following XYZ coordinates are in angstroms. Other properties are in atomic units.
The sperically averaged electron density of each atom fit to a function of the form exp(a - br)
eigen_1, eigen_2 and eigen_3 are the three eigenvalues of traceless quadrupole moment tensor
  atom number  atomic symbol              X              Y              Z     net charge C6 coefficient C8 coefficient C10 coefficient fluctuating dipole atomic polarizability isotropic forcefield polarizability              a              b squared Pearson coefficient          <r^3>          <r^4>         wp_QDO          m_QDO          q_QDO       dipole_x       dipole_y       dipole_z         dipole            Qxy            Qxz            Qyz     Q(x^2-y^2)  Q(3z^2 - R^2)        eigen_1        eigen_2        eigen_3 static polarizability      alpha(xx)      alpha(xy)      alpha(xz)      alpha(yy)      alpha(yz)      alpha(zz) atomic spin moment
            1             Cd       5.585738       9.159417      11.112195       0.754813     213.276053 0.42696314E+04  0.16260604E+06                                26.752016                           20.087476       1.096722       2.009039                    0.998150      84.513795     231.413528       0.453804       0.354398      -1.210812      -0.012667       0.145656      -0.098754       0.176433       0.009404       0.046083      -0.237903      -0.117958      -0.359114      -0.273675       0.006985       0.266690             32.974437      28.732862      -2.428371      -3.810161      30.298769      12.280074      39.891681           0.084084
            2             Cd       4.849951       0.033849      15.853233       0.680494     237.611761 0.51029600E+04  0.20223653E+06                                28.204723                           21.735163       1.160863       2.013681                    0.998429      86.577939     238.101921       0.445178       0.347164      -1.222877      -0.004074       0.009477       0.004146       0.011117       0.002220       0.021575       0.003325       0.023875      -0.039775      -0.024360      -0.005448       0.029808             33.631070      35.002035      -0.738592      -2.188403      30.698850       3.052779      35.192325           0.142621
            3             Cd       0.345607       3.136417      17.025643       0.754814     213.275814 0.42696252E+04  0.16260573E+06                                26.751991                           20.087458       1.096723       2.009039                    0.998150      84.513773     231.413398       0.453804       0.354398      -1.210812       0.012667       0.145656       0.098753       0.176432      -0.009404       0.046083       0.237903      -0.117960      -0.359113      -0.273675       0.006984       0.266691             32.974409      28.732830       2.428371      -3.810157      30.298742     -12.280069      39.891654           0.084109
            4             Cd       1.081394       6.056849      12.284605       0.680494     237.611948 0.51029643E+04  0.20223675E+06                                28.204739                           21.735174       1.160863       2.013681                    0.998429      86.577967     238.102044       0.445178       0.347164      -1.222877       0.004073       0.009478      -0.004145       0.011118      -0.002220       0.021575      -0.003325       0.023877      -0.039778      -0.024360      -0.005449       0.029809             33.631090      35.002062       0.738594      -2.188400      30.698867      -3.052767      35.192341           0.142605
            5             Cd       1.369492       2.886583       7.646364       0.754815     213.275977 0.42696281E+04  0.16260588E+06                                26.752011                           20.087468       1.096722       2.009039                    0.998150      84.513765     231.413421       0.453804       0.354398      -1.210812       0.012665      -0.145657       0.098753       0.176433       0.009406       0.046082      -0.237902      -0.117959      -0.359116      -0.273675       0.006985       0.266690             32.974437      28.732859      -2.428371      -3.810164      30.298769      12.280080      39.891682           0.084079
            6             Cd       2.105279      -0.033849       2.905326       0.680493     237.612312 0.51029729E+04  0.20223718E+06                                28.204764                           21.735191       1.160866       2.013681                    0.998429      86.578039     238.102301       0.445178       0.347164      -1.222877       0.004073      -0.009477      -0.004145       0.011117       0.002219       0.021576       0.003325       0.023878      -0.039779      -0.024361      -0.005449       0.029810             33.631124      35.002091      -0.738598      -2.188408      30.698900       3.052786      35.192380           0.142601
            7             Cd       6.609623       8.909583       1.732916       0.754815     213.275653 0.42696208E+04  0.16260553E+06                                26.751977                           20.087447       1.096722       2.009039                    0.998150      84.513744     231.413279       0.453804       0.354398      -1.210812      -0.012666      -0.145656      -0.098754       0.176432      -0.009406       0.046081       0.237903      -0.117962      -0.359115      -0.273674       0.006983       0.266691             32.974393      28.732823       2.428369      -3.810157      30.298730     -12.280060      39.891625           0.084105
            8             Cd       5.873836       5.989151       6.473954       0.680495     237.611995 0.51029639E+04  0.20223673E+06                                28.204742                           21.735172       1.160864       2.013681                    0.998429      86.577963     238.102031       0.445178       0.347164      -1.222877      -0.004073      -0.009477       0.004146       0.011117      -0.002219       0.021576      -0.003326       0.023877      -0.039782      -0.024362      -0.005448       0.029810             33.631099      35.002074       0.738597      -2.188402      30.698877      -3.052778      35.192346           0.142587
            9              C       5.070341      10.995589      13.922602      -0.172563      51.452837 0.65207073E+03  0.16942576E+05                                12.103067                            8.794045       0.017912       1.924754                    0.998725      33.833537     101.807721       0.530038       0.444748      -1.048235      -0.003226      -0.005117       0.050363       0.050725       0.031348       0.025861      -0.100091       0.056736      -0.265836      -0.155722       0.064578       0.091144             14.702487       8.147397      -1.273949      -2.019783      13.957776       9.396427      22.002288           0.220160
           10              C       5.249054      10.460746      12.945282      -0.217495      54.861027 0.69685923E+03  0.18373164E+05                                12.515164                            9.000251       0.136868       1.938519                    0.999622      35.092898     105.687982       0.532932       0.435909      -1.055594       0.004894      -0.073644      -0.003297       0.073880       0.023392       0.030594      -0.069396       0.023774      -0.370538      -0.153778       0.064806       0.088972             15.345045       8.604025      -1.516931      -2.194273      15.800640      10.183869      21.630470           0.126756
           11              C       5.874357       7.423950       8.206870      -0.168418      47.383460 0.64547761E+03  0.16712362E+05                                11.398750                            8.721338       0.073504       1.941578                    0.998973      33.663350     100.795084       0.535344       0.441892      -1.050952       0.014296      -0.049942      -0.021073       0.056060       0.000123       0.005895      -0.102250       0.061283      -0.253098      -0.149463       0.071187       0.078276             13.077560       7.606407      -0.361798      -0.575322      11.958728       7.354107      19.667545           0.091620
           12              C       5.828239       8.081661       9.124163      -0.216038      51.215484 0.69360386E+03  0.18262337E+05                                11.938382                            8.979661       0.145876       1.943156                    0.999598      34.976338     105.197131       0.533607       0.435953      -1.055775       0.018109      -0.021396       0.071902       0.077173       0.005315       0.012104      -0.110095       0.109761      -0.123061      -0.148526       0.069312       0.079214             13.929556       8.095118      -0.527517      -0.912094      11.653327       7.309090      22.040223           0.007699
           13              C      -0.687120       7.408290      12.067381      -0.184630      48.184299 0.64110263E+03  0.16553791E+05                                11.461050                            8.649834       0.136317       1.960158                    0.999196      33.626721     100.209439       0.542022       0.437642      -1.054582       0.039141      -0.044387       0.023189       0.063561       0.082059      -0.035770       0.014118      -0.075567       0.241116      -0.137083       0.048768       0.088316             13.361843      19.930160      -7.866937       2.029271      12.301253      -1.147905       7.854116           0.125484
           14              C       7.385474       8.023841      11.906057      -0.152719      47.457849 0.64232702E+03  0.16593312E+05                                11.382112                            8.688874       0.132136       1.956561                    0.999502      33.452673      99.714391       0.537932       0.440760      -1.052713      -0.081959       0.021572       0.015336       0.086127       0.070894      -0.031371       0.032040      -0.014864       0.215458      -0.117760       0.035217       0.082543             13.163314      19.858033      -7.113907       2.324447      11.442840      -0.929799       8.189069           0.203151
           15              C       2.975053       7.211940      12.086140      -0.188115      49.307157 0.65489220E+03  0.16985375E+05                                11.609543                            8.714733       0.143570       1.960282                    0.999214      33.762998     100.555881       0.543039       0.434880      -1.057166      -0.032502      -0.037582       0.026920       0.056511      -0.083960       0.039418       0.018729      -0.088214       0.220765      -0.140448       0.057323       0.083125             13.590216      21.009633       7.716045      -2.231894      11.803402      -1.090668       7.957613           0.138212
           16              C       3.950057       7.758829      11.855409      -0.135331      47.418376 0.64594019E+03  0.16697803E+05                                11.377128                            8.710713       0.152823       1.965902                    0.999550      33.181079      98.700872       0.537889       0.440500      -1.053641       0.089288       0.014928       0.026045       0.094199      -0.061605       0.043859       0.038334      -0.039642       0.170939      -0.113029       0.035666       0.077362             13.123575      19.768957       6.985996      -2.514819      11.393416      -0.966320       8.208352           0.261245
           17              C       0.861004       4.972589      14.215236      -0.172563      51.452888 0.65207152E+03  0.16942598E+05                                12.103063                            8.794042       0.017916       1.924755                    0.998725      33.833560     101.807728       0.530039       0.444747      -1.048236       0.003226      -0.005117      -0.050362       0.050724      -0.031348       0.025861       0.100091       0.056736      -0.265837      -0.155723       0.064578       0.091145             14.702484       8.147395       1.273948      -2.019783      13.957768      -9.396424      22.002288           0.220157
           18              C       0.682291       4.437746      15.192557      -0.217495      54.861088 0.69686013E+03  0.18373190E+05                                12.515162                            9.000248       0.136872       1.938520                    0.999622      35.092929     105.688014       0.532933       0.435908      -1.055594      -0.004894      -0.073644       0.003298       0.073880      -0.023393       0.030594       0.069397       0.023774      -0.370538      -0.153779       0.064806       0.088973             15.345043       8.604022       1.516931      -2.194273      15.800634     -10.183867      21.630472           0.126767
           19              C       2.104758       1.400950       1.172410      -0.168417      47.383439 0.64547724E+03  0.16712350E+05                                11.398747                            8.721336       0.073504       1.941579                    0.998973      33.663320     100.794977       0.535344       0.441892      -1.050952      -0.014296      -0.049942       0.021073       0.056060      -0.000123       0.005895       0.102250       0.061283      -0.253097      -0.149463       0.071187       0.078276             13.077558       7.606406       0.361798      -0.575322      11.958722      -7.354104      19.667546           0.091658
           20              C       2.150876       2.058661       0.255116      -0.216038      51.215536 0.69360467E+03  0.18262363E+05                                11.938390                            8.979666       0.145876       1.943156                    0.999598      34.976337     105.197130       0.533607       0.435953      -1.055775      -0.018109      -0.021396      -0.071902       0.077173      -0.005315       0.012105       0.110095       0.109761      -0.123060      -0.148526       0.069312       0.079214             13.929568       8.095123       0.527517      -0.912095      11.653332      -7.309096      22.040249           0.007727
           21              C       6.618465       1.385290      16.070457      -0.184630      48.184298 0.64110266E+03  0.16553791E+05                                11.461048                            8.649833       0.136317       1.960159                    0.999196      33.626723     100.209438       0.542022       0.437642      -1.054582      -0.039141      -0.044387      -0.023189       0.063561      -0.082059      -0.035770      -0.014118      -0.075567       0.241121      -0.137084       0.048767       0.088317             13.361841      19.930155       7.866936       2.029271      12.301252       1.147906       7.854116           0.125501
           22              C      -1.454129       2.000841      16.231781      -0.152719      47.457823 0.64232661E+03  0.16593298E+05                                11.382109                            8.688872       0.132135       1.956561                    0.999502      33.452661      99.714349       0.537932       0.440760      -1.052713       0.081959       0.021572      -0.015337       0.086127      -0.070894      -0.031372      -0.032040      -0.014864       0.215462      -0.117760       0.035216       0.082544             13.163310      19.858025       7.113904       2.324447      11.442837       0.929799       8.189067           0.203167
           23              C       2.956292       1.188940      16.051699      -0.188114      49.307070 0.65489082E+03  0.16985331E+05                                11.609534                            8.714728       0.143570       1.960282                    0.999214      33.762953     100.555741       0.543039       0.434881      -1.057165       0.032501      -0.037583      -0.026920       0.056511       0.083960       0.039418      -0.018730      -0.088216       0.220764      -0.140449       0.057324       0.083124             13.590205      21.009616      -7.716039      -2.231889      11.803393       1.090665       7.957606           0.138229
           24              C       1.981288       1.735829      16.282429      -0.135330      47.418279 0.64593860E+03  0.16697753E+05                                11.377117                            8.710705       0.152821       1.965902                    0.999550      33.181031      98.700717       0.537889       0.440501      -1.053641      -0.089288       0.014927      -0.026045       0.094199       0.061606       0.043858      -0.038335      -0.039642       0.170938      -0.113029       0.035667       0.077362             13.123562      19.768937      -6.985988      -2.514811      11.393406       0.966317       8.208342           0.261265
           25              C       1.884889       1.050411       4.835957      -0.172564      51.452985 0.65207299E+03  0.16942647E+05                                12.103076                            8.794051       0.017919       1.924756                    0.998725      33.833626     101.807978       0.530039       0.444747      -1.048236       0.003227       0.005118      -0.050362       0.050724       0.031347       0.025861      -0.100092       0.056736      -0.265836      -0.155723       0.064579       0.091144             14.702499       8.147403      -1.273950      -2.019785      13.957789       9.396436      22.002305           0.220135
           26              C       1.706176       1.585254       5.813277      -0.217495      54.861198 0.69686170E+03  0.18373245E+05                                12.515188                            9.000265       0.136869       1.938519                    0.999622      35.092972     105.688254       0.532932       0.435908      -1.055594      -0.004894       0.073644       0.003298       0.073880       0.023391       0.030594      -0.069397       0.023774      -0.370535      -0.153778       0.064807       0.088971             15.345076       8.604039      -1.516934      -2.194277      15.800675      10.183894      21.630513           0.126737
           27              C       1.080873       4.622050      10.551689      -0.168417      47.383356 0.64547588E+03  0.16712309E+05                                11.398746                            8.721335       0.073500       1.941577                    0.998973      33.663278     100.794898       0.535343       0.441893      -1.050951      -0.014295       0.049942       0.021074       0.056059       0.000124       0.005896      -0.102250       0.061284      -0.253097      -0.149463       0.071188       0.078275             13.077556       7.606405      -0.361798      -0.575322      11.958724       7.354104      19.667538           0.091635
           28              C       1.126991       3.964339       9.634396      -0.216038      51.215455 0.69360332E+03  0.18262322E+05                                11.938391                            8.979667       0.145871       1.943155                    0.999598      34.976291     105.197048       0.533606       0.435954      -1.055774      -0.018108       0.021397      -0.071902       0.077173       0.005315       0.012104      -0.110095       0.109763      -0.123060      -0.148527       0.069312       0.079215             13.929568       8.095124      -0.527517      -0.912095      11.653336       7.309097      22.040244           0.007702
           29              C       7.642350       4.637710       6.691178      -0.184630      48.184389 0.64110399E+03  0.16553835E+05                                11.461063                            8.649842       0.136317       1.960158                    0.999196      33.626761     100.209587       0.542022       0.437642      -1.054582      -0.039142       0.044387      -0.023187       0.063561       0.082060      -0.035771       0.014118      -0.075568       0.241110      -0.137083       0.048769       0.088314             13.361860      19.930188      -7.866950       2.029274      12.301268      -1.147907       7.854124           0.125466
           30              C      -0.430244       4.022159       6.852502      -0.152720      47.457901 0.64232784E+03  0.16593336E+05                                11.382113                            8.688874       0.132143       1.956563                    0.999502      33.452713      99.714487       0.537932       0.440759      -1.052713       0.081959      -0.021572      -0.015336       0.086126       0.070895      -0.031372       0.032039      -0.014865       0.215453      -0.117759       0.035219       0.082541             13.163315      19.858036      -7.113908       2.324447      11.442841      -0.929799       8.189069           0.203138
           31              C       3.980177       4.834060       6.672419      -0.188115      49.307146 0.65489191E+03  0.16985369E+05                                11.609555                            8.714741       0.143565       1.960281                    0.999214      33.762960     100.555839       0.543038       0.434881      -1.057165       0.032502       0.037582      -0.026922       0.056512      -0.083960       0.039418       0.018729      -0.088213       0.220764      -0.140448       0.057323       0.083125             13.590232      21.009659       7.716057      -2.231897      11.803416      -1.090670       7.957620           0.138184
           32              C       3.005173       4.287171       6.903150      -0.135330      47.418353 0.64593972E+03  0.16697791E+05                                11.377138                            8.710720       0.152818       1.965901                    0.999550      33.181038      98.700822       0.537888       0.440501      -1.053640      -0.089289      -0.014928      -0.026046       0.094200      -0.061605       0.043859       0.038334      -0.039641       0.170938      -0.113028       0.035666       0.077362             13.123589      19.768979       6.986005      -2.514821      11.393428      -0.966321       8.208358           0.261218
           33              C       6.094226       7.073411       4.543323      -0.172565      51.453024 0.65207352E+03  0.16942665E+05                                12.103088                            8.794058       0.017916       1.924755                    0.998725      33.833606     101.807940       0.530039       0.444747      -1.048236      -0.003227       0.005118       0.050362       0.050724      -0.031348       0.025861       0.100092       0.056737      -0.265835      -0.155723       0.064579       0.091144             14.702515       8.147410       1.273951      -2.019788      13.957801      -9.396448      22.002334           0.220131
           34              C       6.272939       7.608254       3.566002      -0.217494      54.861115 0.69686039E+03  0.18373202E+05                                12.515177                            9.000258       0.136869       1.938519                    0.999622      35.092914     105.688047       0.532932       0.435909      -1.055594       0.004894       0.073645      -0.003298       0.073881      -0.023392       0.030594       0.069396       0.023774      -0.370535      -0.153777       0.064807       0.088971             15.345063       8.604033       1.516933      -2.194276      15.800659     -10.183884      21.630498           0.126741
           35              C       4.850472      10.645050      17.586149      -0.168416      47.383387 0.64547642E+03  0.16712323E+05                                11.398740                            8.721331       0.073502       1.941578                    0.998973      33.663297     100.794886       0.535344       0.441892      -1.050952       0.014296       0.049942      -0.021076       0.056060      -0.000124       0.005894       0.102249       0.061283      -0.253092      -0.149461       0.071188       0.078273             13.077549       7.606401       0.361798      -0.575322      11.958714      -7.354098      19.667532           0.091699
           36              C       4.804354       9.987339      18.503443      -0.216040      51.215488 0.69360402E+03  0.18262338E+05                                11.938372                            8.979654       0.145880       1.943157                    0.999598      34.976344     105.197067       0.533608       0.435952      -1.055776       0.018108       0.021396       0.071902       0.077172      -0.005316       0.012103       0.110096       0.109761      -0.123062      -0.148527       0.069314       0.079213             13.929545       8.095111       0.527516      -0.912093      11.653314      -7.309082      22.040210           0.007758
           37              C       0.336765      10.660710       2.688102      -0.184629      48.184360 0.64110358E+03  0.16553819E+05                                11.461050                            8.649833       0.136322       1.960160                    0.999196      33.626768     100.209554       0.542023       0.437642      -1.054583       0.039141       0.044386       0.023189       0.063560      -0.082060      -0.035771      -0.014118      -0.075568       0.241114      -0.137084       0.048769       0.088315             13.361843      19.930160       7.866938       2.029271      12.301254       1.147905       7.854116           0.125486
           38              C       8.409359      10.045159       2.526778      -0.152720      47.457943 0.64232854E+03  0.16593358E+05                                11.382117                            8.688877       0.132142       1.956562                    0.999502      33.452736      99.714556       0.537932       0.440759      -1.052713      -0.081958      -0.021572       0.015337       0.086126      -0.070895      -0.031372      -0.032040      -0.014865       0.215456      -0.117761       0.035218       0.082542             13.163320      19.858043       7.113912       2.324447      11.442846       0.929799       8.189071           0.203164
           39              C       3.998938      10.857060       2.706860      -0.188116      49.307131 0.65489171E+03  0.16985361E+05                                11.609545                            8.714735       0.143569       1.960282                    0.999214      33.762972     100.555832       0.543039       0.434881      -1.057165      -0.032501       0.037583       0.026921       0.056511       0.083960       0.039418      -0.018729      -0.088215       0.220759      -0.140448       0.057325       0.083123             13.590219      21.009639      -7.716050      -2.231891      11.803407       1.090666       7.957612           0.138204
           40              C       4.973942      10.310171       2.476130      -0.135329      47.418299 0.64593880E+03  0.16697762E+05                                11.377130                            8.710715       0.152818       1.965901                    0.999550      33.181017      98.700743       0.537888       0.440502      -1.053640       0.089289      -0.014928       0.026046       0.094201       0.061606       0.043859      -0.038334      -0.039641       0.170932      -0.113027       0.035668       0.077360             13.123579      19.768965      -6.986001      -2.514813      11.393422       0.966317       8.208350           0.261237

******************************************************
Auxiliary information for the entire system
The total spin magnetic moment of the unit cell is   5.604226
The total net atomic charge of the unit cell is   -0.000000
Accuracy of reproducing the electrostatic potential in the unit cell:
  The inner radius (bohr) =    5.0000
  The outer radius (bohr) =   12.0000
  Valid grid points have density less than (e/(bohr^3)) =    0.0001
  The number of valid grid points were=       231568
  The rms potential error without charges in kcal/mol is=      6.32467
  The rms potential error with partial charges in kcal/mol is=      0.68296
  The RRMSE value at monopole order=      0.10798
  The rms potential error with partial charges and cloud penetration in kcal/mol is=      0.67777
  The RRMSE value at monopole order with cloud penetration is=      0.10716
  The rms potential error with partial charges and atomic dipoles in kcal/mol is=      0.29213
  The RRMSE value at dipole order=      0.04619
  The rms potential error with partial charges, atomic dipoles and cloud penetration in kcal/mol is=      0.27011
  The RRMSE value at dipole order with cloud penetration=      0.04271

******************************************************
The electron densities and ab initio electrostatic potential were computed in VASP using the PBE functional and
projector augmented wave method. See the main text of the journal article for a description of computational details.
The atomic charges, dipoles, and quadrupoles were computed with the DDEC6 method as described in
(a) T. A. Manz and N. Gabaldon Limas, RSC Adv. 6 (2016) 47771-47801 DOI: 10.1039/c6ra04656h
(b) N. Gabaldon Limas and T. A. Manz, RSC Adv. 8 (2018) 2678-2707 DOI: 10.1039/c7ra11829e.
For each atom in the material, the electron cloud parameters were fit to the spherically averaged atom-in-material
electron density using radial positions for which this density was between 10^-4 and 10^-2 electrons per cubic bohr.
The polarizabilities, dispersion coefficients, and quantum Drude oscillator (QDO) parameters were fit using the MCLF method.
The magnetic structure of the system was optimized in VASP from the default ferromagnetic initial guess using spin polarization.
The atomic spin moments (ASMs) were computed on this optimized magnetic structure using the DDEC6 partition as inputs
to the method of T. A. Manz and D. S. Sholl, J. Chem. Theory Comput. 7 (2011) 4146-4164 DOI: 10.1021/ct200539n.
The RMSE and RRMSE were computed using a uniform grid with Ewald summation.
