# Supplementary material for: A collection of forcefield precursors for metal–organic frameworks
Source: RSC Adv. 2019 Nov 13;9(63):36492–507. doi: 10.1039/c9ra07327b (PMC9075174; doi:10.1039/c9ra07327b)
Supplement: RA-009-C9RA07327B-s4693 [file RA-009-C9RA07327B-s4693.xyz]

  530
jmolscript: load "" {1 1 1} spacegroup "x,y,z" unitcell [{     26.880000     0.000000     0.000000 }, {     13.440000    23.278763     0.000000 }, {     13.439994     7.759584    28.389709 }]
Zn    11.613501     7.952955    14.022245     0.970085
Zn    14.520707     9.244693    14.022245     0.970106
Zn    14.185783     6.081109    14.022245     0.970015
Zn    14.520710     6.274480     0.172609     0.970041
Zn    14.185786     9.438064     0.172609     0.970104
Zn    11.613370     7.566296     0.172893     0.970141
Zn    42.146493    23.085392    14.367464     0.970106
Zn    39.239287    21.793498    14.367748     0.970130
Zn    39.574077    24.957315    14.367748     0.970109
Zn    39.239284    24.763867    28.217100     0.970015
Zn    39.574208    21.600283    28.217100     0.970085
Zn    42.146490    23.472128    28.217100     0.970106
Zn    13.439996     7.759586    16.592082     0.949226
Zn    26.879995    15.519172    25.992482     0.949269
Zn    40.319998    23.278761    11.797627     0.949287
Zn    26.879999    15.519175     2.397227     0.949226
H     33.047611     7.868995    21.703933     0.099066
H     32.971004     6.572368    20.818174     0.099489
H     30.385148     7.466273    19.370298     0.103391
H     29.391932     6.691090    20.315676     0.097010
H     44.190716    25.316428    17.334756     0.129661
H     27.877244     4.696100    16.713022     0.118068
H     35.122748     7.496535    20.528599     0.126158
H     28.843580     6.048596    18.331235     0.123014
H     37.056764     7.596634    19.302163     0.113185
H     35.035389     8.741949    16.150905     0.133392
H     46.635452    24.946296    19.685424     0.154882
H     45.104636    24.622721    19.574704     0.145330
H     45.975548    24.762394    18.271617     0.147427
H     31.715709     9.756903    15.810229     0.143985
H     32.813757     8.720999    15.384383     0.128833
H     33.225021    10.173593    15.810229     0.126869
H     17.170939    14.002949    21.703933     0.100344
H     16.086332    14.717607    20.818174     0.099874
H     18.153404    16.510072    19.370298     0.104720
H     17.978684    17.757814    20.315676     0.096765
H     40.149308    18.907785    17.334756     0.144807
H     17.008316    20.067068    16.713022     0.118382
H     15.810812    12.392059    20.528599     0.126134
H     17.696444    18.553948    18.331235     0.123526
H     14.930492    10.667103    19.302163     0.113926
H     16.933053    11.845008    16.150905     0.132247
H     38.606396    16.975647    19.685424     0.154792
H     39.091580    18.463160    19.574704     0.144694
H     38.777084    17.639092    18.271617     0.146813
H     19.471869    14.212459    15.810229     0.144393
H     18.025725    13.779474    15.384383     0.128615
H     19.078077    12.697011    15.810229     0.126939
H     30.421435    24.685573    21.703933     0.099257
H     31.582652    25.267543    20.818174     0.098942
H     32.101436    22.581174    19.370298     0.104248
H     33.269372    22.108615    20.315676     0.097009
H     36.619964    25.612069    17.334756     0.130258
H     35.754428    21.794352    16.713022     0.117606
H     29.706428    26.668924    20.528599     0.126103
H     34.099964    21.954975    18.331235     0.123843
H     28.652732    28.293782    19.302163     0.113499
H     28.671549    25.970562    16.150905     0.133075
H     35.718140    27.914338    19.685424     0.154640
H     36.763772    26.750400    19.574704     0.144469
H     36.207356    27.434796    18.271617     0.147019
H     29.452413    22.588158    15.810229     0.142837
H     29.800509    24.057048    15.384383     0.127641
H     28.336893    23.686915    15.810229     0.126217
H     30.610940     9.275808    20.880631     0.099256
H     29.526331     8.561150    21.766390     0.098943
H     31.593403     6.768685    23.214265     0.104247
H     44.858683    28.799707    22.268888     0.097007
H     40.149307    27.649735    25.249807     0.130257
H     43.888315    26.490453    25.871542     0.117606
H     29.250811    10.886699    22.055965     0.126102
H     44.576443    28.003573    24.253328     0.123841
H     28.370491    12.611655    23.282400     0.113499
H     30.373050    11.433749    26.433658     0.133075
H     25.166395     6.303110    22.899139     0.154638
H     39.091579    28.094360    23.009859     0.144468
H     38.777083    28.918428    24.312947     0.147019
H     32.911866     9.066299    26.774335     0.142837
H     31.465722     9.499284    27.200180     0.127641
H     32.518074    10.581746    26.774335     0.126217
H     30.421436    21.871947    20.880631     0.099066
H     31.582651    21.289978    21.766390     0.099490
H     32.101435    23.976347    23.214265     0.103392
H     33.269371    24.448906    22.268888     0.097009
H     36.619963    20.945452    25.249807     0.129661
H     35.754427    24.763169    25.871542     0.118069
H     29.706427    19.888596    22.055965     0.126157
H     34.099963    24.602546    24.253328     0.123014
H     28.652731    18.263738    23.282400     0.113185
H     28.671546    20.586959    26.433658     0.133392
H     35.718139    18.643182    22.899139     0.154882
H     36.763771    19.807121    23.009859     0.145330
H     36.207355    19.122725    24.312947     0.147427
H     29.452410    23.969363    26.774335     0.143984
H     29.800506    22.500473    27.200180     0.128833
H     28.336890    22.870605    26.774335     0.126869
H     19.607612    15.409762    20.880631     0.100343
H     19.531003    16.706389    21.766390     0.099874
H     16.945147    15.812485    23.214265     0.104720
H     42.831931    16.587668    22.268888     0.096763
H     44.190715    21.241092    25.249807     0.144812
H     41.317243    18.582657    25.871542     0.118381
H     21.682747    15.782223    22.055965     0.126132
H     42.283579    17.230161    24.253328     0.123525
H     23.616763    15.682124    23.282400     0.113925
H     21.595386    14.536808    26.433658     0.132245
H     19.755451    21.611225    22.899139     0.154790
H     45.104635    21.934799    23.009859     0.144694
H     45.975547    21.795127    24.312947     0.146814
H     18.275706    13.521854    26.774335     0.144392
H     19.373754    14.557759    27.200180     0.128614
H     19.785018    13.105164    26.774335     0.126939
H     20.712383    23.169352     6.685776     0.099065
H     20.788990    24.465979     7.571535     0.099490
H     23.374846    23.572074     9.019411     0.103392
H     24.368062    24.347257     8.074033     0.097010
H      9.569278     5.721919    11.054953     0.129661
H     25.882750    26.342247    11.676687     0.118069
H     18.637246    23.541812     7.861110     0.126157
H     24.916414    24.989751    10.058474     0.123014
H     16.703230    23.441713     9.087546     0.113186
H     18.724605    22.296398    12.238804     0.133391
H      7.124542     6.092051     8.704285     0.154882
H      8.655358     6.415626     8.815005     0.145330
H      7.784446     6.275953    10.118092     0.147427
H     22.044285    21.281444    12.579480     0.143984
H     20.946237    22.317348    13.005326     0.128832
H     20.534973    20.864754    12.579480     0.126868
H     36.589055    17.035398     6.685776     0.100343
H     37.673662    16.320740     7.571535     0.099874
H     35.606590    14.528275     9.019411     0.104720
H     35.781310    13.280533     8.074033     0.096763
H     13.610686    12.130562    11.054953     0.144812
H     36.751678    10.971279    11.676687     0.118381
H     37.949182    18.646288     7.861110     0.126132
H     36.063550    12.484399    10.058474     0.123525
H     38.829502    20.371244     9.087546     0.113926
H     36.826941    19.193339    12.238804     0.132244
H     15.153598    14.062700     8.704285     0.154791
H     14.668414    12.575187     8.815005     0.144694
H     14.982910    13.399255    10.118092     0.146814
H     34.288125    16.825888    12.579480     0.144391
H     35.734269    17.258873    13.005326     0.128614
H     34.681917    18.341336    12.579480     0.126938
H     23.338559     6.352774     6.685776     0.099255
H     22.177342     5.770804     7.571535     0.098942
H     21.658558     8.457173     9.019411     0.104247
H     20.490622     8.929732     8.074033     0.097008
H     17.140030     5.426278    11.054953     0.130257
H     18.005566     9.243995    11.676687     0.117605
H     24.053566     4.369423     7.861110     0.126101
H     19.660030     9.083372    10.058474     0.123841
H     25.107262     2.744565     9.087546     0.113498
H     25.088445     5.067785    12.238804     0.133072
H     18.041854     3.124009     8.704285     0.154638
H     16.996222     4.287947     8.815005     0.144469
H     17.552638     3.603551    10.118092     0.147019
H     24.307581     8.450189    12.579480     0.142836
H     23.959485     6.981299    13.005326     0.127640
H     25.423101     7.351432    12.579480     0.126217
H     23.149054    21.762539     7.509078     0.099256
H     24.233663    22.477197     6.623319     0.098943
H     22.166591    24.269662     5.175444     0.104247
H      8.901311     2.238640     6.120821     0.097008
H     13.610687     3.388612     3.139902     0.130258
H      9.871679     4.547894     2.518167     0.117604
H     24.509183    20.151648     6.333744     0.126103
H      9.183551     3.034774     4.136381     0.123841
H     25.389503    18.426692     5.107309     0.113499
H     23.386944    19.604598     1.956051     0.133075
H     28.593599    24.735237     5.490570     0.154639
H     14.668415     2.943987     5.379850     0.144469
H     14.982911     2.119919     4.076762     0.147019
H     20.848128    21.972048     1.615374     0.142837
H     22.294272    21.539063     1.189529     0.127641
H     21.241920    20.456601     1.615374     0.126217
H     23.338558     9.166400     7.509078     0.099066
H     22.177343     9.748369     6.623319     0.099490
H     21.658559     7.062000     5.175444     0.103391
H     20.490623     6.589441     6.120821     0.097010
H     17.140031    10.092895     3.139902     0.129660
H     18.005567     6.275178     2.518167     0.118069
H     24.053567    11.149751     6.333744     0.126158
H     19.660031     6.435801     4.136381     0.123014
H     25.107263    12.774609     5.107309     0.113185
H     25.088448    10.451388     1.956051     0.133392
H     18.041855    12.395165     5.490570     0.154882
H     16.996223    11.231226     5.379850     0.145330
H     17.552639    11.915622     4.076762     0.147427
H     24.307584     7.068984     1.615374     0.143985
H     23.959488     8.537874     1.189529     0.128833
H     25.423104     8.167742     1.615374     0.126869
H     34.152382    15.628585     7.509078     0.100344
H     34.228991    14.331958     6.623319     0.099873
H     36.814847    15.225862     5.175444     0.104720
H     10.928063    14.450679     6.120821     0.096765
H      9.569279     9.797255     3.139902     0.144808
H     12.442751    12.455690     2.518167     0.118382
H     32.077247    15.256124     6.333744     0.126134
H     11.476415    13.808186     4.136381     0.123527
H     30.143231    15.356223     5.107309     0.113926
H     32.164608    16.501539     1.956051     0.132246
H     34.004543     9.427122     5.490570     0.154792
H      8.655359     9.103548     5.379850     0.144695
H      7.784447     9.243220     4.076762     0.146813
H     35.484288    17.516493     1.615374     0.144393
H     34.386240    16.480588     1.189529     0.128615
H     33.974976    17.933183     1.615374     0.126939
C     33.933308     8.197226    19.123308     0.187980
C     32.582722     7.448813    20.962109    -0.078575
C     36.223484     8.122734    17.582598    -0.015299
C     42.666620    26.480367    16.887618    -0.021755
C     30.326281     6.830297    20.092533    -0.081323
C     43.791548    26.133513    17.521277    -0.242646
C     43.779452    28.133159    18.779225     0.180240
C     42.083324    27.700174    17.158456    -0.116350
C     44.365436    26.950598    18.439400     0.165070
C     35.091836     7.792175    19.644543    -0.224933
C     29.230652     5.229184    18.128533    -0.231568
C     36.246735     7.807772    18.895055    -0.110211
C     33.979004     8.551063    17.810852     0.160456
C     42.016125    25.591118    15.908173     0.608147
C     35.077052     8.506834    17.046885    -0.239483
C     10.567868     8.087816    16.748793     0.607658
C     45.839804    25.090624    19.163337    -0.260408
C     32.610813     9.454280    15.972050    -0.259972
C     17.012348    13.071799    19.123308     0.188765
C     17.039496    14.615646    20.962109    -0.082186
C     15.802748    11.125695    17.582598    -0.017131
C     41.919356    19.645722    16.887618    -0.022667
C     17.632066    16.879040    20.092533    -0.082762
C     41.056508    18.844932    17.521277    -0.256956
C     42.794300    17.855585    18.779225     0.181037
C     43.267388    19.540967    17.158456    -0.116084
C     41.477180    17.939388    18.439400     0.163896
C     16.082300    12.271009    19.644543    -0.226670
C     16.793276    18.628440    18.128533    -0.231527
C     15.518358    11.263039    18.895055    -0.108938
C     17.295932    12.855307    17.810852     0.159439
C     41.474493    20.653692    15.908173     0.610032
C     16.708604    11.926484    17.046885    -0.237153
C     15.160316    10.082806    16.748793     0.608295
C     39.129212    17.592535    19.163337    -0.259422
C     18.762237    13.588588    15.972050    -0.260519
C     29.694332    25.288494    19.123308     0.188368
C     31.017768    24.493058    20.962109    -0.079368
C     28.613756    27.309091    17.582598    -0.017172
C     36.374012    23.710194    16.887618    -0.022408
C     32.681641    22.848181    20.092533    -0.082214
C     36.111932    24.857837    17.521277    -0.244214
C     34.386236    23.847538    18.779225     0.181388
C     35.609276    22.595141    17.158456    -0.114402
C     35.117372    24.946296    18.439400     0.164891
C     29.465852    26.494334    19.644543    -0.225311
C     34.616060    22.699895    18.128533    -0.233545
C     28.874895    27.486707    18.895055    -0.109362
C     29.365052    25.151149    17.810852     0.159987
C     37.469373    23.591472    15.908173     0.608501
C     28.854332    26.124202    17.046885    -0.239055
C     14.591804     5.108134    16.748793     0.609141
C     35.990972    27.153123    19.163337    -0.258517
C     29.266941    23.514652    15.972050    -0.256677
C     30.452347    10.206959    23.461256     0.188367
C     30.479496     8.663111    21.622454    -0.079370
C     29.242747    12.153063    25.001965    -0.017171
C     41.919355    26.911799    25.696945    -0.022398
C     31.072066     6.399717    22.492031    -0.082208
C     41.056507    27.712588    25.063287    -0.244218
C     42.794299    28.701936    23.805339     0.181384
C     43.267387    27.016553    25.426107    -0.114405
C     41.477179    28.618132    24.145164     0.164889
C     29.522299    11.007748    22.940020    -0.225312
C     43.673275    27.929081    24.456031    -0.233550
C     28.958357    12.015718    23.689509    -0.109363
C     30.735931    10.423451    24.773712     0.159987
C     41.474490    25.903828    26.676390     0.608481
C     30.148603    11.352273    25.537679    -0.239056
C     28.600315    13.195951    25.835771     0.609142
C     39.129211    28.964986    23.421226    -0.258518
C     32.202234     9.690170    26.612513    -0.256678
C     29.694331    21.269027    23.461256     0.187979
C     31.017768    22.064462    21.622454    -0.078579
C     28.613755    19.248430    25.001965    -0.015297
C     36.374011    22.847327    25.696945    -0.021749
C     32.681640    23.709340    22.492031    -0.081321
C     36.111931    21.699684    25.063287    -0.242646
C     34.386235    22.709982    23.805339     0.180239
C     35.609275    23.962379    25.426107    -0.116349
C     35.117371    21.611224    24.145164     0.165069
C     29.465851    20.063187    22.940020    -0.224933
C     34.616059    23.857625    24.456031    -0.231569
C     28.874894    19.070813    23.689509    -0.110210
C     29.365051    21.406371    24.773712     0.160456
C     37.469370    22.966048    26.676390     0.608131
C     28.854331    20.433319    25.537679    -0.239484
C     28.031803    18.170623    25.835771     0.607659
C     35.990971    19.404398    23.421226    -0.260408
C     29.266938    23.042868    26.612513    -0.259972
C     20.493307    15.081532    23.461256     0.188763
C     19.142722    15.829944    21.622454    -0.082186
C     22.783483    15.156023    25.001965    -0.017130
C     42.666619    20.077154    25.696945    -0.022656
C     16.886280    16.448461    22.492031    -0.082762
C     43.791547    20.424007    25.063287    -0.256952
C     43.779451    18.424362    23.805339     0.181033
C     42.083323    18.857347    25.426107    -0.116090
C     44.365435    19.606923    24.145164     0.163893
C     21.651835    15.486582    22.940020    -0.226672
C     42.670651    18.049574    24.456031    -0.231531
C     22.806734    15.470985    23.689509    -0.108940
C     20.539003    14.727694    24.773712     0.159438
C     42.016122    20.966402    26.676390     0.610039
C     21.637051    14.771924    25.537679    -0.237155
C     24.007867    15.190941    25.835771     0.608302
C     45.839803    21.466896    23.421226    -0.259422
C     19.170810    13.824478    26.612513    -0.260520
C     19.826686    22.841121     9.266401     0.187978
C     21.177272    23.589534     7.427600    -0.078575
C     17.536510    22.915613    10.807111    -0.015297
C     11.093374     4.557980    11.502091    -0.021750
C     23.433713    24.208050     8.297176    -0.081322
C      9.968446     4.904834    10.868432    -0.242647
C      9.980542     2.905188     9.610484     0.180240
C     11.676670     3.338173    11.231253    -0.116349
C      9.394558     4.087749     9.950309     0.165069
C     18.668158    23.246172     8.745166    -0.224934
C     24.529342    25.809163    10.261176    -0.231569
C     17.513259    23.230575     9.494654    -0.110210
C     19.780990    22.487284    10.578857     0.160455
C     11.743869     5.447229    12.481536     0.608131
C     18.682942    22.531513    11.342824    -0.239485
C     43.192126    22.950531    11.640916     0.607659
C      7.920190     5.947723     9.226372    -0.260408
C     21.149181    21.584067    12.417659    -0.259973
C     36.747646    17.966548     9.266401     0.188762
C     36.720498    16.422701     7.427600    -0.082185
C     37.957246    19.912652    10.807111    -0.017129
C     11.840638    11.392625    11.502091    -0.022656
C     36.127928    14.159307     8.297176    -0.082762
C     12.703486    12.193415    10.868432    -0.256952
C     10.965694    13.182762     9.610484     0.181034
C     10.492606    11.497380    11.231253    -0.116091
C     12.282814    13.098959     9.950309     0.163893
C     37.677694    18.767338     8.745166    -0.226672
C     36.966718    12.409907    10.261176    -0.231531
C     38.241636    19.775308     9.494654    -0.108939
C     36.464062    18.183040    10.578857     0.159438
C     12.285501    10.384655    12.481536     0.610039
C     37.051390    19.111863    11.342824    -0.237156
C     38.599678    20.955541    11.640916     0.608303
C     14.630782    13.445812     9.226372    -0.259422
C     34.997757    17.449759    12.417659    -0.260520
C     24.065662     5.749853     9.266401     0.188365
C     22.742226     6.545289     7.427600    -0.079368
C     25.146238     3.729256    10.807111    -0.017169
C     17.385982     7.328153    11.502091    -0.022399
C     21.078353     8.190166     8.297176    -0.082214
C     17.648062     6.180510    10.868432    -0.244218
C     19.373758     7.190809     9.610484     0.181385
C     18.150718     8.443206    11.231253    -0.114405
C     18.642622     6.092051     9.950309     0.164889
C     24.294142     4.544013     8.745166    -0.225313
C     19.143934     8.338452    10.261176    -0.233550
C     24.885099     3.551640     9.494654    -0.109364
C     24.394942     5.887198    10.578857     0.159986
C     16.290621     7.446875    12.481536     0.608481
C     24.905662     4.914145    11.342824    -0.239058
C     39.168190    25.930213    11.640916     0.609139
C     17.769022     3.885224     9.226372    -0.258518
C     24.493053     7.523695    12.417659    -0.256678
C     23.307647    20.831388     4.928453     0.188369
C     23.280498    22.375236     6.767255    -0.079370
C     24.517247    18.885284     3.387744    -0.017172
C     11.840639     4.126548     2.692764    -0.022402
C     22.687928    24.638630     5.897678    -0.082208
C     12.703487     3.325759     3.326422    -0.244216
C     10.965695     2.336411     4.584370     0.181385
C     10.492607     4.021794     2.963602    -0.114407
C     12.282815     2.420215     4.244545     0.164889
C     24.237695    20.030599     5.449689    -0.225310
C     10.086719     3.109266     3.933678    -0.233549
C     24.801637    19.022629     4.700200    -0.109362
C     23.024063    20.614896     3.615997     0.159987
C     12.285504     5.134519     1.713319     0.608484
C     23.611391    19.686074     2.852030    -0.239055
C     25.159679    17.842396     2.553938     0.609141
C     14.630783     2.073361     4.968483    -0.258518
C     21.557760    21.348177     1.777196    -0.256678
C     24.065663     9.769320     4.928453     0.187981
C     22.742226     8.973885     6.767255    -0.078579
C     25.146239    11.789917     3.387744    -0.015299
C     17.385983     8.191020     2.692764    -0.021750
C     21.078354     7.329007     5.897678    -0.081321
C     17.648063     9.338663     3.326422    -0.242648
C     19.373759     8.328365     4.584370     0.180239
C     18.150719     7.075968     2.963602    -0.116349
C     18.642623     9.427123     4.244545     0.165069
C     24.294143    10.975160     5.449689    -0.224932
C     19.143935     7.180722     3.933678    -0.231569
C     24.885100    11.967534     4.700200    -0.110211
C     24.394943     9.631976     3.615997     0.160456
C     16.290624     8.072299     1.713319     0.608131
C     24.905663    10.605028     2.852030    -0.239484
C     25.728191    12.867724     2.553938     0.607658
C     17.769023    11.633949     4.968483    -0.260409
C     24.493056     7.995479     1.777196    -0.259972
C     33.266687    15.956815     4.928453     0.188765
C     34.617272    15.208403     6.767255    -0.082186
C     30.976511    15.882324     3.387744    -0.017131
C     11.093375    10.961193     2.692764    -0.022667
C     36.873714    14.589886     5.897678    -0.082762
C      9.968447    10.614340     3.326422    -0.256955
C      9.980543    12.613985     4.584370     0.181037
C     11.676671    12.181000     2.963602    -0.116084
C      9.394559    11.431424     4.244545     0.163896
C     32.108159    15.551765     5.449689    -0.226670
C     11.089343    12.988773     3.933678    -0.231527
C     30.953260    15.567362     4.700200    -0.108937
C     33.220991    16.310653     3.615997     0.159439
C     11.743872    10.071945     1.713319     0.610033
C     32.122943    16.266423     2.852030    -0.237153
C     29.752127    15.847406     2.553938     0.608295
C      7.920191     9.571451     4.968483    -0.259421
C     34.589184    17.213869     1.777196    -0.260520
C     31.100827     7.310693    21.292282     0.094602
C     17.660827    15.968065    21.292282     0.095770
C     31.878331    23.278760    21.292282     0.094605
C     22.659166    23.727654     7.097427     0.094602
C     36.099166    15.070282     7.097427     0.095770
C     21.881663     7.759587     7.097427     0.094605
O     32.732041     8.256354    19.763780    -0.189312
O     10.398928     8.184889    15.493400    -0.555907
O     30.955676     5.593962    19.740784    -0.174320
O     40.891869    25.927962    15.422709    -0.562220
O     32.730428     9.023622    17.340718    -0.198598
O     42.633558    24.518898    15.579421    -0.567395
O     11.657315     7.806609    17.326239    -0.546828
O     45.514153    26.655655    19.113088    -0.210793
O     17.664188    14.082563    19.763780    -0.187866
O     15.328854    10.180577    15.493400    -0.555745
O     16.246671    16.952136    19.740784    -0.174107
O     42.328336    21.458905    15.422709    -0.562641
O     18.329468    13.700326    17.340718    -0.198120
O     40.237206    20.655089    15.579421    -0.568481
O     14.372060     9.279921    17.326239    -0.547009
O     40.647394    17.092041    19.113088    -0.211414
O     30.243759    24.218602    19.763780    -0.188328
O     14.592208     4.913291    15.493400    -0.556242
O     33.437641    24.011421    19.740784    -0.174536
O     37.739786    22.449416    15.422709    -0.561956
O     29.580092    23.833571    17.340718    -0.198332
O     38.089226    24.662295    15.579421    -0.567149
O     14.290614     6.192226    17.326239    -0.547444
O     34.798441    26.088585    19.113088    -0.210902
O     31.104187     9.196195    22.820784    -0.188328
O     28.768852    13.098180    27.091164    -0.556246
O     29.686670     6.326622    22.843779    -0.174541
O     42.328333    25.098616    27.161854    -0.561972
O     31.769467     9.578432    25.243845    -0.198333
O     40.237204    25.902431    27.005143    -0.567133
O     27.812059    13.998836    25.258324    -0.547449
O     40.647393    29.465479    23.471476    -0.210905
O     30.243758    22.338919    22.820784    -0.189313
O     28.032205    18.365466    27.091164    -0.555912
O     33.437640    22.546100    22.843779    -0.174322
O     37.739783    24.108104    27.161854    -0.562178
O     29.580091    22.723949    25.243845    -0.198599
O     38.089223    21.895225    27.005143    -0.567394
O     27.730612    17.086531    25.258324    -0.546833
O     34.798440    20.468936    23.471476    -0.210794
O     19.292040    15.022404    22.820784    -0.187868
O     23.838925    15.093869    27.091164    -0.555763
O     17.515675    17.684796    22.843779    -0.174110
O     40.891866    20.629559    27.161854    -0.562652
O     19.290427    14.255135    25.243845    -0.198122
O     42.633556    22.038622    27.005143    -0.568541
O     25.097313    15.472149    25.258324    -0.547019
O     45.514152    19.901865    23.471476    -0.211416
O     21.027953    22.781993     8.625929    -0.189314
O     43.361066    22.853458    12.896309    -0.555915
O     22.804318    25.444385     8.648925    -0.174320
O     12.868125     5.110385    12.967000    -0.562178
O     21.029566    22.014725    11.048991    -0.198599
O     11.126436     6.519449    12.810288    -0.567395
O     42.102679    23.231738    11.063470    -0.546834
O      8.245841     4.382692     9.276621    -0.210793
O     36.095806    16.955784     8.625929    -0.187869
O     38.431140    20.857770    12.896309    -0.555766
O     37.513323    14.086211     8.648925    -0.174109
O     11.431658     9.579442    12.967000    -0.562653
O     35.430526    17.338021    11.048991    -0.198122
O     13.522788    10.383258    12.810288    -0.568540
O     39.387934    21.758426    11.063470    -0.547020
O     13.112600    13.946306     9.276621    -0.211416
O     23.516235     6.819745     8.625929    -0.188331
O     39.167786    26.125056    12.896309    -0.556258
O     20.322353     7.026926     8.648925    -0.174539
O     16.020208     8.588931    12.967000    -0.561973
O     24.179902     7.204776    11.048991    -0.198334
O     15.670768     6.376052    12.810288    -0.567133
O     39.469380    24.846121    11.063470    -0.547455
O     18.961553     4.949762     9.276621    -0.210904
O     22.655807    21.842152     5.568925    -0.188327
O     24.991142    17.940167     1.298545    -0.556242
O     24.073324    24.711725     5.545930    -0.174540
O     11.431661     5.939731     1.227855    -0.561974
O     21.990527    21.459915     3.145864    -0.198331
O     13.522790     5.135916     1.384566    -0.567127
O     25.947935    17.039511     3.131385    -0.547444
O     13.112601     1.572868     4.918233    -0.210904
O     23.516236     8.699428     5.568925    -0.189311
O     25.727789    12.672881     1.298545    -0.555907
O     20.322354     8.492247     5.545930    -0.174321
O     16.020211     6.930243     1.227855    -0.562182
O     24.179903     8.314398     3.145864    -0.198597
O     15.670771     9.143122     1.384566    -0.567401
O     26.029382    13.951816     3.131385    -0.546828
O     18.961554    10.569411     4.918233    -0.210794
O     34.467954    16.015943     5.568925    -0.187866
O     29.921069    15.944478     1.298545    -0.555745
O     36.244319    13.353551     5.545930    -0.174107
O     12.868128    10.408788     1.227855    -0.562640
O     34.469567    16.783212     3.145864    -0.198120
O     11.126438     8.999725     1.384566    -0.568479
O     28.662681    15.566198     3.131385    -0.547009
O      8.245842    11.136482     4.918233    -0.211414
O     13.439997     7.759586    14.651077    -1.036093
O     26.879994    15.519172    27.933486    -1.036224
O     40.319997    23.278761    13.738632    -1.036251
O     26.880000    15.519175     0.456223    -1.036093

The following XYZ coordinates are in angstroms. Other properties are in atomic units.
The sperically averaged electron density of each atom fit to a function of the form exp(a - br)
eigen_1, eigen_2 and eigen_3 are the three eigenvalues of traceless quadrupole moment tensor
  atom number  atomic symbol              X              Y              Z     net charge C6 coefficient C8 coefficient C10 coefficient fluctuating dipole atomic polarizability isotropic forcefield polarizability              a              b squared Pearson coefficient          <r^3>          <r^4>         wp_QDO          m_QDO          q_QDO       dipole_x       dipole_y       dipole_z         dipole            Qxy            Qxz            Qyz     Q(x^2-y^2)  Q(3z^2 - R^2)        eigen_1        eigen_2        eigen_3 static polarizability      alpha(xx)      alpha(xy)      alpha(xz)      alpha(yy)      alpha(yz)      alpha(zz) atomic spin moment
            1             Zn      11.613501       7.952955      14.022245       0.970085      88.095872 0.17030771E+04  0.53174280E+05                                16.516244                           13.772035       0.019786       1.882971                    0.998463      45.198531     124.044095       0.469727       0.417631      -1.126526      -0.044520       0.008810      -0.020521       0.049808      -0.018555       0.044698      -0.012634       0.150437      -0.122337      -0.062812      -0.048892       0.111704             20.582005      17.635290       0.621738      -2.596563      20.356291       0.567611      23.754435           0.000000
            2             Zn      14.520707       9.244693      14.022245       0.970106      88.062675 0.17020597E+04  0.53132469E+05                                16.509419                           13.765652       0.018915       1.882814                    0.998458      45.189281     123.990953       0.469971       0.417494      -1.126664       0.029806       0.033889      -0.020853       0.049716       0.074419      -0.033485      -0.032672      -0.043227      -0.121865      -0.062895      -0.048957       0.111852             20.573555      19.127946      -1.492812       1.794882      18.847628       1.949771      23.745090           0.000000
            3             Zn      14.185783       6.081109      14.022245       0.970015      88.049218 0.17018884E+04  0.53125669E+05                                16.508086                           13.765105       0.023162       1.883975                    0.998475      45.186893     123.981818       0.469974       0.417503      -1.126660       0.014327      -0.042837      -0.020460       0.049587      -0.055622      -0.011423       0.044960      -0.107264      -0.124749      -0.062695      -0.049095       0.111790             20.571898      20.200822       0.864178       0.803431      17.771699      -2.532601      23.743174           0.000000
            4             Zn      14.520710       6.274480       0.172609       0.970041      88.047720 0.17018566E+04  0.53124463E+05                                16.507961                           13.765024       0.023091       1.883959                    0.998475      45.186467     123.980656       0.469972       0.417506      -1.126657       0.029917      -0.033813       0.020447       0.049563      -0.074260       0.033237      -0.032380      -0.042702      -0.124767      -0.062703      -0.049097       0.111801             20.571711      19.126975       1.483950      -1.791780      18.845063       1.962136      23.743095           0.000000
            5             Zn      14.185786       9.438064       0.172609       0.970104      88.094122 0.17030499E+04  0.53173236E+05                                16.516063                           13.771952       0.019724       1.882956                    0.998462      45.198196     124.043094       0.469727       0.417633      -1.126525       0.014621       0.042948       0.020511       0.049790       0.055865       0.011414       0.045038      -0.107358      -0.122355      -0.062815      -0.048900       0.111715             20.581717      20.214124      -0.867388      -0.806754      17.776813      -2.532709      23.754215           0.000000
            6             Zn      11.613370       7.566296       0.172893       0.970141      88.072704 0.17022397E+04  0.53139911E+05                                16.511155                           13.766851       0.018189       1.882595                    0.998460      45.190694     124.000138       0.469922       0.417522      -1.126635      -0.044147      -0.008918       0.020788       0.049605       0.018490      -0.045115      -0.012711       0.150675      -0.121969      -0.063002      -0.048982       0.111983             20.575739      17.623006      -0.626158       2.584400      20.357859       0.581617      23.746351           0.000000
            7             Zn      42.146493      23.085392      14.367464       0.970106      88.093416 0.17030375E+04  0.53172736E+05                                16.515956                           13.771885       0.019819       1.882984                    0.998463      45.198106     124.042607       0.469729       0.417632      -1.126526       0.044508      -0.008806       0.020507       0.049790      -0.018559       0.044717      -0.012639       0.150416      -0.122364      -0.062813      -0.048897       0.111710             20.581562      17.634722       0.621938      -2.596955      20.355724       0.567816      23.754239           0.000000
            8             Zn      39.239287      21.793498      14.367748       0.970130      88.073608 0.17022778E+04  0.53141435E+05                                16.511292                           13.767025       0.018147       1.882577                    0.998460      45.191186     124.002160       0.469918       0.417524      -1.126634      -0.029802      -0.033782       0.020786       0.049613       0.074481      -0.033569      -0.032719      -0.043301      -0.121967      -0.062997      -0.048980       0.111977             20.575861      19.132022      -1.497369       1.796132      18.848871       1.947553      23.746690           0.000000
            9             Zn      39.574077      24.957315      14.367748       0.970109      88.042000 0.17016388E+04  0.53115753E+05                                16.507061                           13.764040       0.023309       1.884047                    0.998475      45.183679     123.969174       0.469996       0.417499      -1.126666      -0.014297       0.042824       0.020509       0.049588      -0.055594      -0.011416       0.045041      -0.107323      -0.124602      -0.062732      -0.049081       0.111812             20.570587      20.203454       0.867467       0.800540      17.767778      -2.532072      23.740529           0.000000
           10             Zn      39.239284      24.763867      28.217100       0.970015      88.049195 0.17018880E+04  0.53125655E+05                                16.508084                           13.765104       0.023162       1.883975                    0.998475      45.186889     123.981801       0.469974       0.417503      -1.126660      -0.029935       0.033826      -0.020460       0.049587      -0.074257       0.033225      -0.032372      -0.042709      -0.124751      -0.062695      -0.049095       0.111790             20.571891      19.127362       1.483913      -1.791585      18.845142       1.962088      23.743170           0.000000
           11             Zn      39.574208      21.600283      28.217100       0.970085      88.095875 0.17030770E+04  0.53174276E+05                                16.516245                           13.772035       0.019786       1.882971                    0.998463      45.198531     124.044099       0.469727       0.417631      -1.126526      -0.014630      -0.042961      -0.020521       0.049808       0.055863       0.011408       0.045027      -0.107355      -0.122338      -0.062812      -0.048892       0.111704             20.582005      20.214467      -0.867355      -0.806714      17.777101      -2.532503      23.754446           0.000000
           12             Zn      42.146490      23.472128      28.217100       0.970106      88.062693 0.17020601E+04  0.53132487E+05                                16.509422                           13.765654       0.018915       1.882814                    0.998458      45.189280     123.990952       0.469971       0.417494      -1.126664       0.044252       0.008869      -0.020852       0.049716       0.018492      -0.045038      -0.012663       0.150510      -0.121866      -0.062895      -0.048957       0.111852             20.573558      17.624904      -0.625030       2.586002      20.350675       0.579542      23.745096           0.000000
           13             Zn      13.439996       7.759586      16.592082       0.949226      90.829666 0.17368679E+04  0.54491174E+05                                16.841739                           13.887088       0.037112       1.885203                    0.998510      45.579838     125.353534       0.468878       0.416377      -1.127480      -0.000183       0.000046       0.046722       0.046723      -0.000083      -0.000014      -0.000011       0.000387       0.331026      -0.055381      -0.054961       0.110342             21.619116      23.698912      -0.000451       0.001233      23.704080      -0.000974      17.454355           0.000000
           14             Zn      26.879995      15.519172      25.992482       0.949269      90.828168 0.17368214E+04  0.54489414E+05                                16.841663                           13.886992       0.037012       1.885183                    0.998510      45.579160     125.351788       0.468875       0.416382      -1.127475       0.000041       0.000176      -0.046688       0.046689       0.000133      -0.000028      -0.000015      -0.000341       0.331058      -0.055392      -0.054961       0.110353             21.619028      23.702435      -0.002539       0.000235      23.700371       0.001684      17.454279           0.000000
           15             Zn      40.319998      23.278761      11.797627       0.949287      90.827001 0.17367788E+04  0.54487732E+05                                16.841520                           13.886824       0.037059       1.885202                    0.998510      45.578647     125.349881       0.468877       0.416383      -1.127475       0.000172      -0.000043      -0.046680       0.046680      -0.000077      -0.000027      -0.000004       0.000396       0.331050      -0.055387      -0.054963       0.110350             21.618884      23.698608      -0.000499       0.001733      23.704026      -0.001206      17.454018           0.000000
           16             Zn      26.879999      15.519175       2.397227       0.949226      90.829596 0.17368677E+04  0.54491168E+05                                16.841731                           13.887087       0.037113       1.885204                    0.998510      45.579836     125.353522       0.468878       0.416377      -1.127480      -0.000052      -0.000181       0.046722       0.046723       0.000126      -0.000016      -0.000007      -0.000337       0.331028      -0.055382      -0.054961       0.110343             21.619095      23.702351      -0.002484      -0.000236      23.700577       0.001565      17.454355           0.000000
           17              H      33.047611       7.868995      21.703933       0.099066       1.346385 0.10697665E+02  0.11133549E+03                                 1.931678                            1.845552      -0.929795       2.427932                    0.997438       3.531904       9.717162       0.492909       1.193974      -0.731690       0.015670       0.020323       0.027181       0.037382       0.009611       0.007388      -0.004324      -0.008023       0.005304      -0.015524       0.005936       0.009588              2.025805       1.934141       0.227439      -0.019457       1.837970       0.396629       2.305303           0.000000
           18              H      32.971004       6.572368      20.818174       0.099489       1.385056 0.11472455E+02  0.12200775E+03                                 1.989897                            1.926304      -1.180250       2.307400                    0.995171       3.724447      10.498993       0.474844       1.212898      -0.725814       0.012418      -0.033949      -0.006268       0.036688      -0.010079      -0.004890      -0.006576      -0.014678       0.015354      -0.017466       0.005062       0.012404              2.073061       2.053713      -0.055194      -0.313077       2.332168       0.150355       1.833302          -0.000000
           19              H      30.385148       7.466273      19.370298       0.103391       1.343829 0.10843831E+02  0.11368718E+03                                 1.951086                            1.874561      -1.135584       2.334326                    0.995293       3.633529      10.163405       0.480761       1.215200      -0.725610       0.003738       0.023755      -0.027810       0.036765      -0.011285      -0.002351      -0.001747      -0.017223       0.017761      -0.017510       0.006221       0.011289              2.029406       1.699092       0.264442      -0.140653       2.146729      -0.272232       2.242398          -0.000000
           20              H      29.391932       6.691090      20.315676       0.097010       1.336628 0.10831570E+02  0.11338337E+03                                 1.929233                            1.861464      -1.140538       2.324651                    0.995686       3.662114      10.193354       0.487752       1.199635      -0.728871      -0.033552      -0.006049       0.009999       0.035529      -0.002095      -0.002000       0.001050      -0.001905      -0.049348      -0.016647       0.005976       0.010670              1.994216       2.279377       0.245576      -0.233424       1.733365       0.158714       1.969906          -0.000000
           21              H      44.190716      25.316428      17.334756       0.129661       1.131290 0.83596567E+01  0.82495292E+02                                 1.745918                            1.652244      -1.291581       2.270740                    0.995476       3.504560       9.651707       0.506844       1.224592      -0.720953       0.011633      -0.028067      -0.010939       0.032292      -0.006794       0.001643       0.003518      -0.004876      -0.022287      -0.009503      -0.001640       0.011143              1.780160       1.653957      -0.269712       0.121752       2.091515       0.239539       1.595008          -0.000000
           22              H      27.877244       4.696100      16.713022       0.118068       1.181943 0.84609731E+01  0.82656444E+02                                 1.722393                            1.607984      -0.991033       2.409264                    0.998385       3.263165       8.566903       0.547111       1.145973      -0.742683      -0.033564       0.014275      -0.019159       0.041199      -0.014455       0.010494       0.003206      -0.000238      -0.022999      -0.019266      -0.000116       0.019382              1.775573       2.061120      -0.103335       0.500333       1.522213       0.011167       1.743385           0.000000
           23              H      35.122748       7.496535      20.528599       0.126158       1.108955 0.78948861E+01  0.75711753E+02                                 1.646803                            1.548356      -0.900685       2.455382                    0.998967       3.164353       8.198804       0.560869       1.138746      -0.744750       0.007010      -0.012037       0.030820       0.033821      -0.007194       0.003385      -0.010637       0.021046       0.026762      -0.020235       0.003818       0.016417              1.706838       1.627984       0.064382      -0.226310       1.344338      -0.250659       2.148191           0.000000
           24              H      28.843580       6.048596      18.331235       0.123014       1.084382 0.77774385E+01  0.74356333E+02                                 1.621354                            1.535285      -0.909680       2.446827                    0.998883       3.197618       8.290401       0.563705       1.136509      -0.744617      -0.018687       0.029586       0.001643       0.035032      -0.013516       0.011123       0.004794      -0.002168      -0.028838      -0.020832       0.001791       0.019041              1.661428       1.445394      -0.138369       0.061588       1.991175       0.358809       1.547714          -0.000000
           25              H      37.056764       7.596634      19.302163       0.113185       1.216248 0.87314562E+01  0.85848266E+02                                 1.748835                            1.627857      -0.963228       2.418285                    0.998481       3.274310       8.583156       0.547374       1.138091      -0.745042       0.034409      -0.007433       0.019846       0.040411      -0.004852       0.007776      -0.007913       0.023807       0.030739      -0.019454       0.000605       0.018849              1.808708       2.409285      -0.158933       0.161056       1.393082      -0.085275       1.623757           0.000000
           26              H      35.035389       8.741949      16.150905       0.133392       1.153647 0.84730484E+01  0.83926732E+02                                 1.772468                            1.666209      -1.326224       2.256121                    0.995346       3.507718       9.689880       0.503263       1.228713      -0.720087       0.003158       0.006462      -0.030499       0.031335      -0.001385       0.001116      -0.006287       0.008024       0.032025      -0.011266      -0.001371       0.012637              1.835940       1.776805      -0.060379      -0.141700       1.418620      -0.245440       2.312396           0.000000
           27              H      46.635452      24.946296      19.685424       0.154882       0.973518 0.66076832E+01  0.59908647E+02                                 1.453652                            1.370984      -0.767542       2.537658                    0.999886       2.803861       6.800301       0.633313       1.066712      -0.765876       0.019048      -0.004041       0.011921       0.022831      -0.000352       0.006258       0.001503      -0.011117      -0.021070      -0.011372       0.002157       0.009215              1.478795       1.773788      -0.125346       0.370506       1.232854      -0.097313       1.429743          -0.000002
           28              H      45.104636      24.622721      19.574704       0.145330       1.071178 0.80525197E+01  0.77234647E+02                                 1.591794                            1.551375      -0.865562       2.482168                    0.999531       3.027135       7.721879       0.569761       1.120813      -0.751307      -0.017162      -0.009542       0.010117       0.022089      -0.004206      -0.006474       0.000791      -0.001947      -0.018980      -0.009947       0.000852       0.009095              1.593413       1.711610       0.255082      -0.234882       1.558886      -0.236728       1.509741          -0.000002
           29              H      45.975548      24.762394      18.271617       0.147427       0.982567 0.70698635E+01  0.65490399E+02                                 1.485691                            1.438702      -0.764145       2.533870                    0.999894       2.913189       7.249202       0.602251       1.097898      -0.756909       0.002636      -0.005821      -0.024746       0.025558      -0.000925       0.000071      -0.003056      -0.014940       0.021082      -0.011042       0.002115       0.008927              1.489981       1.313905      -0.090113      -0.076518       1.317001       0.183763       1.839037          -0.000000
           30              H      31.715709       9.756903      15.810229       0.143985       1.027669 0.69689315E+01  0.64049942E+02                                 1.511612                            1.410294      -0.761457       2.534219                    0.999884       2.868293       7.011093       0.622686       1.070247      -0.765008      -0.021940       0.006490      -0.001021       0.022902      -0.002154      -0.003359      -0.004731       0.008645       0.027059      -0.010827      -0.000072       0.010898              1.545319       2.032721      -0.265143       0.172728       1.319014      -0.085239       1.284223           0.000001
           31              H      32.813757       8.720999      15.384383       0.128833       1.118937 0.84037852E+01  0.81276119E+02                                 1.621992                            1.569857      -0.860785       2.473171                    0.999439       3.098601       7.875938       0.575893       1.099705      -0.756676       0.004822      -0.020388      -0.005407       0.021637      -0.004253       0.000591      -0.007119      -0.014471       0.000308      -0.008728      -0.003657       0.012386              1.624240       1.408724      -0.100090      -0.054588       1.751713       0.364911       1.712284           0.000000
           32              H      33.225021      10.173593      15.810229       0.126869       1.151140 0.85555049E+01  0.83117596E+02                                 1.653311                            1.583406      -0.882130       2.460641                    0.999325       3.124309       7.960212       0.573705       1.098930      -0.756780       0.014450       0.014430       0.004800       0.020977       0.004188       0.006531       0.002989       0.003806       0.022449      -0.008441      -0.003609       0.012050              1.683387       1.717665       0.393324      -0.100806       1.913295      -0.213800       1.419201           0.000001
           33              H      17.170939      14.002949      21.703933       0.100344       1.341400 0.10650407E+02  0.11073522E+03                                 1.928113                            1.842463      -0.930315       2.428675                    0.997433       3.524797       9.696921       0.492860       1.195261      -0.731399       0.009365      -0.023431       0.026993       0.036950      -0.008377      -0.007213      -0.004073      -0.012479       0.004994      -0.015312       0.005664       0.009647              2.021907       1.662455      -0.071801       0.351977       2.103099      -0.180585       2.300167           0.000000
           34              H      16.086332      14.717607      20.818174       0.099874       1.383459 0.11457824E+02  0.12182415E+03                                 1.989169                            1.925738      -1.179412       2.307650                    0.995196       3.722707      10.495939       0.474626       1.213734      -0.725624      -0.035510       0.006050      -0.006289       0.036566      -0.001377      -0.003251       0.007608       0.024693       0.015252      -0.017459       0.005048       0.012411              2.072331       2.308736      -0.092612       0.286390       2.075174       0.196016       1.833081          -0.000000
           35              H      18.153404      16.510072      19.370298       0.104720       1.340090 0.10810097E+02  0.11327811E+03                                 1.950175                            1.873883      -1.140283       2.333487                    0.995308       3.627580      10.153897       0.479848       1.218110      -0.724966       0.018389      -0.015109      -0.027181       0.036128      -0.001751      -0.000385       0.002934       0.028049       0.018123      -0.017512       0.006333       0.011179              2.028420       1.805284      -0.325690      -0.164863       2.038938       0.257094       2.241037          -0.000000
           36              H      17.978684      17.757814      20.315676       0.096765       1.332528 0.10788806E+02  0.11280547E+03                                 1.923851                            1.856633      -1.127500       2.330321                    0.995838       3.657508      10.169180       0.488922       1.198146      -0.729218       0.011697       0.032278       0.010021       0.035764       0.000173       0.002084       0.001238       0.004423      -0.049405      -0.016694       0.006073       0.010622              1.988498       1.653169       0.112866       0.253082       2.347746       0.122065       1.964578          -0.000000
           37              H      40.149308      18.907785      17.334756       0.144807       1.121085 0.83284859E+01  0.82829512E+02                                 1.808237                            1.706985      -1.758881       2.100330                    0.993176       3.494508       9.940447       0.469421       1.311972      -0.702489      -0.024927       0.002959      -0.008938       0.026646       0.001624       0.001792      -0.002743       0.011475      -0.019875      -0.008293      -0.001110       0.009403              1.845551       2.306439      -0.058480       0.156064       1.580721      -0.239024       1.649495          -0.000000
           38              H      17.008316      20.067068      16.713022       0.118382       1.185103 0.84892396E+01  0.83014297E+02                                 1.726699                            1.611588      -0.999699       2.405523                    0.998309       3.266538       8.584215       0.545948       1.147283      -0.742359       0.029222       0.021869      -0.018984       0.041141       0.006971      -0.002402      -0.010827       0.025344      -0.022773      -0.019425       0.000101       0.019324              1.780194       1.751215       0.286405      -0.241636       1.841636      -0.440683       1.747730           0.000000
           39              H      15.810812      12.392059      20.528599       0.126134       1.103044 0.78421220E+01  0.75055527E+02                                 1.638229                            1.541037      -0.883571       2.462595                    0.999123       3.158605       8.167112       0.563551       1.135596      -0.745507      -0.013937       0.000021       0.030836       0.033839       0.012583      -0.010933       0.002319       0.001854       0.027005      -0.020137       0.003685       0.016452              1.697568       1.353445       0.090007      -0.102827       1.604824       0.318343       2.134434           0.000000
           40              H      17.696444      18.553948      18.331235       0.123526       1.086166 0.77946049E+01  0.74580501E+02                                 1.625221                            1.538600      -0.923661       2.441452                    0.998816       3.198827       8.303771       0.562065       1.138907      -0.744035       0.034734       0.001383       0.001578       0.034797       0.005860      -0.001437      -0.011935       0.024338      -0.028614      -0.020682       0.001717       0.018965              1.665575       1.980237      -0.167892       0.281214       1.465205      -0.233607       1.551281          -0.000000
           41              H      14.930492      10.667103      19.302163       0.113926       1.220618 0.87696334E+01  0.86340030E+02                                 1.755322                            1.633184      -0.973373       2.414191                    0.998398       3.277099       8.603522       0.545450       1.140565      -0.744445      -0.023294      -0.025946       0.019494       0.039948       0.012704      -0.010687      -0.002912      -0.003351       0.031062      -0.019398       0.000474       0.018924              1.815759       1.791765       0.523153      -0.155587       2.026130      -0.097803       1.629381           0.000000
           42              H      16.933053      11.845008      16.150905       0.132247       1.156614 0.84978759E+01  0.84214286E+02                                 1.773494                            1.667059      -1.316116       2.259577                    0.995460       3.512358       9.697588       0.503974       1.226374      -0.720601       0.003875      -0.005652      -0.030900       0.031651       0.004259      -0.006152       0.002271      -0.001448       0.031866      -0.011396      -0.001294       0.012690              1.837024       1.561143       0.185289      -0.141902       1.635681       0.245677       2.314247           0.000000
           43              H      38.606396      16.975647      19.685424       0.154792       0.974443 0.66153814E+01  0.60001105E+02                                 1.455485                            1.372478      -0.768645       2.537566                    0.999893       2.803680       6.803072       0.632433       1.067794      -0.765616      -0.012933      -0.014326       0.011912       0.022680      -0.004552      -0.001739      -0.006201       0.006326      -0.020546      -0.011274       0.002163       0.009110              1.480767       1.478526       0.297745      -0.270278       1.532148      -0.273001       1.431627          -0.000002
           44              H      39.091580      18.463160      19.574704       0.144694       1.074641 0.80853764E+01  0.77624058E+02                                 1.594536                            1.554001      -0.868972       2.479738                    0.999480       3.033113       7.739297       0.569608       1.120041      -0.751482       0.000235       0.020093       0.010214       0.022541       0.001188       0.004254       0.005278       0.008028      -0.020056      -0.010315       0.001011       0.009305              1.596150       1.378248      -0.061514      -0.088079       1.897765       0.322604       1.512436          -0.000002
           45              H      38.777084      17.639092      18.271617       0.146813       0.985455 0.70957672E+01  0.65785201E+02                                 1.487519                            1.440366      -0.770009       2.529782                    0.999908       2.920946       7.269631       0.602559       1.096422      -0.757225      -0.007218      -0.000002      -0.024621       0.025657      -0.007306      -0.001759       0.002391       0.009035       0.021884      -0.012317       0.003203       0.009114              1.491851       1.395990       0.044309       0.197157       1.238054      -0.025873       1.841509          -0.000000
           46              H      19.471869      14.212459      15.810229       0.144393       1.024529 0.69427562E+01  0.63734426E+02                                 1.506285                            1.405821      -0.761437       2.533638                    0.999881       2.867378       6.999377       0.625036       1.067479      -0.765683       0.016506       0.015479      -0.001054       0.022653       0.005010      -0.002498       0.005367      -0.000640       0.026463      -0.010987       0.000196       0.010791              1.539690       1.720344       0.438707      -0.159219       1.618435      -0.106288       1.280291           0.000001
           47              H      18.025725      13.779474      15.384383       0.128615       1.115986 0.83758026E+01  0.80930831E+02                                 1.618321                            1.566591      -0.854869       2.475828                    0.999438       3.096028       7.863504       0.576903       1.098793      -0.756900      -0.020311       0.006008      -0.005529       0.021891      -0.004083      -0.006502       0.003060       0.014446      -0.000011      -0.008598      -0.003766       0.012364              1.620516       1.748142      -0.097970       0.341776       1.405083      -0.134613       1.708323           0.000000
           48              H      19.078077      12.697011      15.810229       0.126939       1.147147 0.85181738E+01  0.82653623E+02                                 1.648195                            1.578905      -0.871317       2.465442                    0.999383       3.120974       7.943432       0.575167       1.097480      -0.757130       0.005330      -0.019816       0.004810       0.021077      -0.000383      -0.000651      -0.007204      -0.008929       0.022348      -0.008297      -0.003750       0.012047              1.678017       1.519486      -0.279820      -0.134062       2.099221       0.193176       1.415345           0.000001
           49              H      30.421435      24.685573      21.703933       0.099257       1.342917 0.10662958E+02  0.11086896E+03                                 1.926921                            1.841405      -0.923955       2.430669                    0.997492       3.528736       9.699494       0.493994       1.192483      -0.732019      -0.025215       0.003677       0.027356       0.037385      -0.001340       0.000040       0.008391       0.020697       0.005127      -0.015395       0.005759       0.009635              2.020574       2.053614      -0.154786      -0.332105       1.709452      -0.214319       2.298657           0.000000
           50              H      31.582652      25.267543      20.818174       0.098942       1.381746 0.11438441E+02  0.12155204E+03                                 1.986447                            1.923266      -1.164882       2.313602                    0.995327       3.721633      10.485961       0.475300       1.212671      -0.725870       0.023414       0.028086      -0.006287       0.037102       0.011377       0.008240      -0.001043      -0.010110       0.015070      -0.017497       0.005104       0.012392              2.069314       2.210496       0.147254       0.026486       2.167042      -0.345195       1.830403          -0.000000
           51              H      32.101436      22.581174      19.370298       0.104248       1.341744 0.10825918E+02  0.11347780E+03                                 1.951175                            1.874759      -1.134406       2.335550                    0.995372       3.629948      10.159825       0.479957       1.217468      -0.725110      -0.022411      -0.008433      -0.027545       0.036498       0.012980       0.002591      -0.001196      -0.010925       0.017889      -0.017405       0.006264       0.011140              2.029452       2.263830       0.061668       0.305639       1.582193       0.014338       2.242331          -0.000000
           52              H      33.269372      22.108615      20.315676       0.097009       1.333145 0.10795309E+02  0.11289685E+03                                 1.924962                            1.857605      -1.130384       2.329074                    0.995835       3.657869      10.173113       0.488604       1.198679      -0.729096       0.022137      -0.026088       0.009885       0.035614       0.001804      -0.000001      -0.002454      -0.002694      -0.049114      -0.016603       0.005986       0.010617              1.989661       2.077737      -0.357913      -0.020682       1.925775      -0.280429       1.965470          -0.000000
           53              H      36.619964      25.612069      17.334756       0.130258       1.136739 0.84113407E+01  0.83152739E+02                                 1.753014                            1.658447      -1.304078       2.265027                    0.995329       3.513768       9.693047       0.505272       1.226223      -0.720545       0.018384       0.023934      -0.010922       0.032095       0.005487      -0.003859      -0.000453      -0.009121      -0.022128      -0.009411      -0.001649       0.011060              1.787582       1.755771       0.326562      -0.270171       2.005885      -0.014499       1.601088          -0.000000
           54              H      35.754428      21.794352      16.713022       0.117606       1.185818 0.84941260E+01  0.83066419E+02                                 1.726728                            1.611569      -0.995847       2.406786                    0.998309       3.267435       8.584227       0.546247       1.146595      -0.742538       0.004261      -0.036226      -0.019056       0.041153       0.007355      -0.008247       0.007592      -0.025045      -0.023116      -0.019554       0.000064       0.019490              1.780261       1.571073      -0.182721      -0.260988       2.021872       0.429864       1.747839           0.000000
           55              H      29.706428      26.668924      20.528599       0.126103       1.110646 0.79100815E+01  0.75896616E+02                                 1.648709                            1.550031      -0.902749       2.454146                    0.998961       3.166595       8.207671       0.560445       1.139020      -0.744679       0.007190       0.012055       0.030772       0.033822      -0.005660       0.007407       0.008356      -0.022992       0.026683      -0.020257       0.003768       0.016488              1.708876       1.472607      -0.155314       0.330838       1.502972      -0.070839       2.151050           0.000000
           56              H      34.099964      21.954975      18.331235       0.123843       1.084422 0.77799893E+01  0.74404520E+02                                 1.623244                            1.537031      -0.921015       2.442475                    0.998837       3.196760       8.295948       0.562430       1.138721      -0.744078      -0.016126      -0.030720       0.001468       0.034726       0.007651      -0.009693       0.007177      -0.022192      -0.028898      -0.020759       0.001804       0.018955              1.663403       1.737059       0.305857      -0.342161       1.703595      -0.126200       1.549554          -0.000000
           57              H      28.652732      28.293782      19.302163       0.113499       1.220501 0.87689883E+01  0.86323513E+02                                 1.754315                            1.632446      -0.967062       2.416711                    0.998472       3.277891       8.602302       0.545968       1.139618      -0.744674      -0.010936       0.033448       0.019538       0.040251      -0.007745       0.002933       0.010706      -0.020242       0.031004      -0.019365       0.000491       0.018874              1.814603       1.513684      -0.362595      -0.006836       2.301628       0.183303       1.628496           0.000000
           58              H      28.671549      25.970562      16.150905       0.133075       1.154659 0.84810946E+01  0.84018409E+02                                 1.772713                            1.666362      -1.324154       2.256587                    0.995378       3.509101       9.691393       0.503577       1.227772      -0.720293      -0.006838      -0.000456      -0.030616       0.031374      -0.002759       0.005113       0.004085      -0.006447       0.031940      -0.011354      -0.001335       0.012689              1.836197       1.455927      -0.124865       0.283502       1.739648       0.000158       2.313016           0.000000
           59              H      35.718140      27.914338      19.685424       0.154640       0.975648 0.66253276E+01  0.60111351E+02                                 1.456172                            1.373134      -0.768402       2.537211                    0.999893       2.806070       6.809067       0.632568       1.067210      -0.765753      -0.005898       0.018421       0.011978       0.022751       0.005014      -0.004473       0.004681       0.004819      -0.020929      -0.011382       0.002198       0.009184              1.481445       1.261423      -0.172065      -0.101338       1.750593       0.370798       1.432320          -0.000002
           60              H      36.763772      26.750400      19.574704       0.144469       1.072392 0.80612867E+01  0.77317745E+02                                 1.590543                            1.550147      -0.853254       2.486157                    0.999567       3.031350       7.725391       0.571292       1.117822      -0.752023       0.017380      -0.010355       0.010109       0.022616       0.002943       0.002639      -0.006027      -0.006515      -0.018543      -0.009921       0.000791       0.009130              1.592159       1.816459      -0.193718       0.322161       1.451490      -0.085081       1.508530          -0.000002
           61              H      36.207356      27.434796      18.271617       0.147019       0.983739 0.70807388E+01  0.65622107E+02                                 1.487725                            1.440534      -0.765573       2.533565                    0.999891       2.913730       7.254338       0.601360       1.099006      -0.756652       0.003769       0.005091      -0.024773       0.025570       0.006859       0.002639       0.001445       0.006012       0.020952      -0.010984       0.002141       0.008843              1.492051       1.239591       0.046520      -0.121280       1.394514      -0.158415       1.842048          -0.000000
           62              H      29.452413      22.588158      15.810229       0.142837       1.031371 0.69986178E+01  0.64385412E+02                                 1.514602                            1.412776      -0.761531       2.533469                    0.999891       2.873812       7.025948       0.622537       1.069463      -0.765217       0.005269      -0.022519      -0.001021       0.023150      -0.002840       0.005755      -0.000432      -0.008215       0.026500      -0.010899       0.000189       0.010710              1.548488       1.269917      -0.177160      -0.012601       2.089176       0.192893       1.286370           0.000001
           63              H      29.800509      24.057048      15.384383       0.127641       1.122509 0.84354139E+01  0.81643380E+02                                 1.623852                            1.571475      -0.853788       2.474958                    0.999423       3.105012       7.890375       0.576437       1.097841      -0.757139       0.015256       0.014633      -0.005599       0.021868       0.008570       0.005713       0.003964      -0.000125       0.000241      -0.008865      -0.003496       0.012362              1.626136       1.581093       0.199207      -0.289443       1.583041      -0.230359       1.714273           0.000001
           64              H      28.336893      23.686915      15.810229       0.126217       1.153842 0.85791956E+01  0.83398654E+02                                 1.655246                            1.585056      -0.880532       2.460796                    0.999324       3.128147       7.970320       0.573746       1.098180      -0.756971      -0.019835       0.005155       0.004776       0.021043      -0.003784      -0.005843       0.004311       0.005418       0.022233      -0.008489      -0.003600       0.012088              1.685430       2.208454      -0.112332       0.236019       1.427313       0.019637       1.420522           0.000001
           65              H      30.610940       9.275808      20.880631       0.099256       1.342920 0.10662985E+02  0.11086931E+03                                 1.926924                            1.841407      -0.923953       2.430668                    0.997492       3.528743       9.699519       0.493994       1.192483      -0.732019       0.009423       0.023676      -0.027355       0.037385       0.008292       0.007287      -0.004161      -0.012669       0.005128      -0.015395       0.005760       0.009635              2.020577       1.661446       0.071634      -0.351659       2.101626      -0.180452       2.298660           0.000000
           66              H      29.526331       8.561150      21.766390       0.098943       1.381745 0.11438436E+02  0.12155204E+03                                 1.986451                            1.923270      -1.164887       2.313600                    0.995327       3.721634      10.485986       0.475298       1.212676      -0.725869      -0.036030      -0.006235       0.006288       0.037102       0.001310       0.003217       0.007657       0.024760       0.015070      -0.017497       0.005104       0.012393              2.069318       2.305436       0.092443      -0.285706       2.072111       0.195536       1.830407          -0.000000
           67              H      31.593403       6.768685      23.214265       0.104247       1.341748 0.10825962E+02  0.11347838E+03                                 1.951180                            1.874764      -1.134403       2.335551                    0.995372       3.629959      10.159867       0.479956       1.217469      -0.725110       0.018508       0.015192       0.027545       0.036498       0.001759       0.000259       0.002842       0.027945       0.017889      -0.017405       0.006265       0.011140              2.029456       1.806012       0.325992       0.165238       2.040020       0.257523       2.242337          -0.000000
           68              H      44.858683      28.799707      22.268888       0.097007       1.333151 0.10795366E+02  0.11289760E+03                                 1.924968                            1.857610      -1.130382       2.329075                    0.995835       3.657881      10.173155       0.488603       1.198679      -0.729096       0.011524      -0.032216      -0.009885       0.035614      -0.000265      -0.002126       0.001226       0.004470      -0.049114      -0.016603       0.005986       0.010617              1.989666       1.653807      -0.113156      -0.253200       2.349716       0.122305       1.965475          -0.000000
           69              H      40.149307      27.649735      25.249807       0.130257       1.136770 0.84116391E+01  0.83156521E+02                                 1.753052                            1.658482      -1.304120       2.265006                    0.995328       3.513827       9.693294       0.505264       1.226231      -0.720543      -0.029919      -0.003954       0.010921       0.032094      -0.001207      -0.002321      -0.003114       0.014064      -0.022130      -0.009410      -0.001650       0.011060              1.787620       2.226224       0.054978      -0.147642       1.535517      -0.226731       1.601120          -0.000000
           70              H      43.888315      26.490453      25.871542       0.117606       1.185840 0.84943304E+01  0.83069009E+02                                 1.726756                            1.611594      -0.995867       2.406777                    0.998309       3.267469       8.584378       0.546239       1.146604      -0.742536       0.029241      -0.021803       0.019056       0.041153      -0.007167       0.002451      -0.010939       0.025262      -0.023118      -0.019554       0.000064       0.019490              1.780292       1.750958      -0.286571       0.241784       1.842046      -0.440966       1.747871           0.000000
           71              H      29.250811      10.886699      22.055965       0.126102       1.110650 0.79101164E+01  0.75897049E+02                                 1.648714                            1.550036      -0.902751       2.454144                    0.998961       3.166603       8.207702       0.560444       1.139021      -0.744679      -0.014035      -0.000199      -0.030772       0.033822      -0.012786       0.010940       0.002237       0.001692       0.026683      -0.020257       0.003769       0.016488              1.708881       1.360878      -0.090806       0.104072       1.614709       0.321935       2.151058           0.000000
           72              H      44.576443      28.003573      24.253328       0.123841       1.084436 0.77801282E+01  0.74406207E+02                                 1.623261                            1.537046      -0.921026       2.442468                    0.998837       3.196789       8.296053       0.562426       1.138723      -0.744077       0.034667      -0.001395      -0.001468       0.034726      -0.005784       0.001369      -0.011984       0.024348      -0.028898      -0.020759       0.001804       0.018955              1.663419       1.976860       0.167420      -0.280377       1.463827      -0.233224       1.549570          -0.000000
           73              H      28.370491      12.611655      23.282400       0.113499       1.220507 0.87690493E+01  0.86324288E+02                                 1.754324                            1.632453      -0.967068       2.416709                    0.998472       3.277899       8.602340       0.545966       1.139620      -0.744673      -0.023499       0.026195      -0.019538       0.040251      -0.012638       0.010738      -0.002813      -0.003294       0.031004      -0.019365       0.000491       0.018874              1.814612       1.790634      -0.522491       0.155329       2.024698      -0.097572       1.628504           0.000000
           74              H      30.373050      11.433749      26.433658       0.133075       1.154666 0.84811554E+01  0.84019171E+02                                 1.772720                            1.666368      -1.324162       2.256583                    0.995378       3.509115       9.691444       0.503576       1.227772      -0.720293       0.003814       0.005694       0.030616       0.031374      -0.004171       0.006095       0.002385      -0.001556       0.031939      -0.011354      -0.001335       0.012689              1.836205       1.560587      -0.185289       0.141888       1.635000       0.245444       2.313028           0.000000
           75              H      25.166395       6.303110      22.899139       0.154638       0.975660 0.66254319E+01  0.60112543E+02                                 1.456184                            1.373145      -0.768401       2.537209                    0.999893       2.806091       6.809135       0.632565       1.067210      -0.765753      -0.013004       0.014318      -0.011978       0.022750       0.004593       0.001817      -0.006214       0.006274      -0.020929      -0.011382       0.002198       0.009184              1.481458       1.479302      -0.297853       0.270455       1.532742      -0.273163       1.432332          -0.000002
           76              H      39.091579      28.094360      23.009859       0.144468       1.072400 0.80613677E+01  0.77318740E+02                                 1.590553                            1.550156      -0.853261       2.486153                    0.999567       3.031364       7.725445       0.571290       1.117824      -0.752023       0.000278      -0.020229      -0.010109       0.022616      -0.001350      -0.003900       0.005298       0.008354      -0.018543      -0.009921       0.000791       0.009130              1.592169       1.374975       0.061178       0.087400       1.892993       0.321543       1.508539          -0.000002
           77              H      38.777083      28.918428      24.312947       0.147019       0.983743 0.70807901E+01  0.65622744E+02                                 1.487735                            1.440543      -0.765574       2.533565                    0.999891       2.913736       7.254377       0.601355       1.099012      -0.756651      -0.006293      -0.000719       0.024774       0.025571       0.006033       0.002571       0.001563       0.008873       0.020952      -0.010984       0.002141       0.008843              1.492060       1.396080      -0.043824      -0.197832       1.238041      -0.025824       1.842060          -0.000000
           78              H      32.911866       9.066299      26.774335       0.142837       1.031375 0.69986553E+01  0.64385849E+02                                 1.514607                            1.412780      -0.761531       2.533468                    0.999891       2.873818       7.025970       0.622536       1.069464      -0.765217       0.016867      -0.015823       0.001021       0.023150      -0.004977       0.002503       0.005200      -0.000811       0.026500      -0.010899       0.000189       0.010710              1.548492       1.730942      -0.443332       0.160751       1.628162      -0.107360       1.286374           0.000001
           79              H      31.465722       9.499284      27.200180       0.127641       1.122510 0.84354326E+01  0.81643623E+02                                 1.623855                            1.571477      -0.853789       2.474958                    0.999423       3.105015       7.890391       0.576436       1.097843      -0.757138      -0.020301      -0.005896       0.005599       0.021868       0.004231       0.006290       0.002966       0.014907       0.000240      -0.008865      -0.003497       0.012362              1.626139       1.755075       0.098760      -0.344219       1.409064      -0.135487       1.714276           0.000000
           80              H      32.518074      10.581746      26.774335       0.126217       1.153848 0.85792516E+01  0.83399352E+02                                 1.655253                            1.585062      -0.880537       2.460793                    0.999324       3.128156       7.970356       0.573745       1.098182      -0.756970       0.005453       0.019755      -0.004776       0.021043       0.000454       0.000812      -0.007216      -0.009263       0.022233      -0.008489      -0.003600       0.012088              1.685436       1.525322       0.282080       0.135017       2.110460       0.194582       1.420528           0.000001
           81              H      30.421436      21.871947      20.880631       0.099066       1.346385 0.10697657E+02  0.11133537E+03                                 1.931677                            1.845550      -0.929797       2.427930                    0.997438       3.531904       9.717158       0.492909       1.193973      -0.731690      -0.025435      -0.003409      -0.027181       0.037381       0.001331      -0.000051       0.008560       0.020658       0.005304      -0.015524       0.005936       0.009588              2.025803       2.058980       0.155363       0.333763       1.713129      -0.215164       2.305301           0.000000
           82              H      31.582651      21.289978      21.766390       0.099490       1.385055 0.11472447E+02  0.12200765E+03                                 1.989897                            1.926303      -1.180254       2.307398                    0.995171       3.724445      10.498987       0.474844       1.212898      -0.725814       0.023191      -0.027729       0.006268       0.036688      -0.011395      -0.008140      -0.000947      -0.010118       0.015354      -0.017465       0.005062       0.012404              2.073060       2.214754      -0.148172      -0.026326       2.171125      -0.346311       1.833302          -0.000000
           83              H      32.101435      23.976347      23.214265       0.103392       1.343823 0.10843775E+02  0.11368648E+03                                 1.951084                            1.874559      -1.135577       2.334331                    0.995292       3.633519      10.163381       0.480761       1.215203      -0.725609      -0.022441       0.008640       0.027810       0.036765      -0.013100      -0.002688      -0.001162      -0.010935       0.017762      -0.017510       0.006221       0.011289              2.029404       2.263831      -0.061611      -0.306086       1.581986       0.014307       2.242394          -0.000000
           84              H      33.269371      24.448906      22.268888       0.097009       1.336630 0.10831585E+02  0.11338351E+03                                 1.929231                            1.861461      -1.140537       2.324650                    0.995686       3.662117      10.193345       0.487754       1.199630      -0.728873       0.022015       0.026032      -0.009999       0.035529      -0.001872      -0.000090      -0.002257      -0.002676      -0.049349      -0.016647       0.005977       0.010670              1.994214       2.082540       0.359218       0.020738       1.930198      -0.281509       1.969904          -0.000000
           85              H      36.619963      20.945452      25.249807       0.129661       1.131284 0.83595994E+01  0.82494588E+02                                 1.745913                            1.652239      -1.291574       2.270744                    0.995476       3.504550       9.651673       0.506844       1.224593      -0.720953       0.018491      -0.024108       0.010939       0.032292      -0.005509       0.003869      -0.000336      -0.009330      -0.022287      -0.009503      -0.001640       0.011143              1.780154       1.748543      -0.324323       0.268321       1.996915      -0.014329       1.595003          -0.000000
           86              H      35.754427      24.763169      25.871542       0.118069       1.181945 0.84609904E+01  0.82656665E+02                                 1.722396                            1.607987      -0.991034       2.409265                    0.998385       3.263162       8.566901       0.547110       1.145975      -0.742682       0.004420       0.036205       0.019158       0.041200      -0.007330       0.008023       0.007484      -0.024917      -0.023001      -0.019266      -0.000116       0.019382              1.775576       1.567450       0.181686       0.259837       2.015890       0.427717       1.743389           0.000000
           87              H      29.706427      19.888596      22.055965       0.126157       1.108958 0.78949088E+01  0.75712024E+02                                 1.646805                            1.548358      -0.900686       2.455381                    0.998967       3.164359       8.198822       0.560869       1.138746      -0.744750       0.006919      -0.012089      -0.030819       0.033821       0.005516      -0.007519       0.008249      -0.022983       0.026762      -0.020235       0.003818       0.016417              1.706840       1.471008       0.155014      -0.330233       1.501318      -0.070661       2.148194           0.000000
           88              H      34.099963      24.602546      24.253328       0.123014       1.084384 0.77774570E+01  0.74356543E+02                                 1.621355                            1.535286      -0.909681       2.446827                    0.998883       3.197621       8.290407       0.563706       1.136507      -0.744617      -0.016278       0.030976      -0.001643       0.035032      -0.007696       0.009713       0.007236      -0.022326      -0.028839      -0.020832       0.001791       0.019041              1.661429       1.734899      -0.305515       0.341532       1.701673      -0.126070       1.547716          -0.000000
           89              H      28.652731      18.263738      23.282400       0.113185       1.216248 0.87314553E+01  0.85848267E+02                                 1.748836                            1.627858      -0.963228       2.418285                    0.998481       3.274308       8.583155       0.547373       1.138093      -0.745042      -0.010768      -0.033515      -0.019846       0.040411       0.007883      -0.002965       0.010691      -0.020308       0.030739      -0.019454       0.000605       0.018849              1.808709       1.509493       0.360562       0.006679       2.292875       0.182118       1.623758           0.000000
           90              H      28.671546      20.586959      26.433658       0.133392       1.153654 0.84731140E+01  0.83927543E+02                                 1.772474                            1.666215      -1.326232       2.256116                    0.995346       3.507732       9.689928       0.503262       1.228712      -0.720087      -0.007175       0.000496       0.030499       0.031335       0.002782      -0.004886       0.004110      -0.006411       0.032024      -0.011266      -0.001371       0.012637              1.835947       1.455881       0.124910      -0.283409       1.739555       0.000005       2.312405           0.000000
           91              H      35.718139      18.643182      22.899139       0.154882       0.973519 0.66076958E+01  0.59908788E+02                                 1.453653                            1.370985      -0.767542       2.537658                    0.999886       2.803864       6.800309       0.633314       1.066711      -0.765876      -0.006025      -0.018517      -0.011920       0.022831      -0.004990       0.004431       0.004668       0.004949      -0.021070      -0.011372       0.002157       0.009215              1.478796       1.259535       0.171558       0.100977       1.747109       0.369524       1.429744          -0.000002
           92              H      36.763771      19.807121      23.009859       0.145330       1.071181 0.80525421E+01  0.77234916E+02                                 1.591796                            1.551377      -0.865564       2.482167                    0.999531       3.027139       7.721892       0.569760       1.120813      -0.751307       0.016845       0.010092      -0.010116       0.022089      -0.002946      -0.002551      -0.006002      -0.006311      -0.018981      -0.009947       0.000852       0.009095              1.593415       1.817977       0.193673      -0.322454       1.452524      -0.085050       1.509743          -0.000002
           93              H      36.207355      19.122725      24.312947       0.147427       0.982566 0.70698518E+01  0.65490267E+02                                 1.485690                            1.438702      -0.764144       2.533871                    0.999894       2.913185       7.249192       0.602250       1.097900      -0.756909       0.003723      -0.005194       0.024746       0.025558      -0.006932      -0.002611       0.001590       0.005867       0.021082      -0.011042       0.002115       0.008927              1.489980       1.238186      -0.046398       0.120884       1.392719      -0.158147       1.839035          -0.000000
           94              H      29.452410      23.969363      26.774335       0.143984       1.027672 0.69689546E+01  0.64050208E+02                                 1.511615                            1.410296      -0.761456       2.534219                    0.999884       2.868297       7.011106       0.622686       1.070248      -0.765008       0.005350       0.022245       0.001021       0.022902       0.002666      -0.005776      -0.000544      -0.008054       0.027059      -0.010827      -0.000072       0.010898              1.545322       1.267822       0.176472       0.012545       2.083919       0.192208       1.284225           0.000001
           95              H      29.800506      22.500473      27.200180       0.128833       1.118940 0.84038129E+01  0.81276466E+02                                 1.621996                            1.569860      -0.860786       2.473170                    0.999439       3.098605       7.875956       0.575892       1.099707      -0.756676       0.015246      -0.014370       0.005406       0.021637      -0.008392      -0.005870       0.004071      -0.000130       0.000308      -0.008728      -0.003657       0.012386              1.624244       1.579290      -0.198564       0.288729       1.581155      -0.229730       1.712287           0.000000
           96              H      28.336890      22.870605      26.774335       0.126869       1.151142 0.85555284E+01  0.83117879E+02                                 1.653313                            1.583408      -0.882132       2.460640                    0.999325       3.124313       7.960224       0.573705       1.098930      -0.756780      -0.019721      -0.005299      -0.004800       0.020977       0.003742       0.005854       0.004162       0.005350       0.022449      -0.008441      -0.003609       0.012050              1.683389       2.205019       0.111951      -0.235560       1.425946       0.019599       1.419203           0.000001
           97              H      19.607612      15.409762      20.880631       0.100343       1.341405 0.10650454E+02  0.11073583E+03                                 1.928118                            1.842467      -0.930315       2.428674                    0.997433       3.524805       9.696950       0.492860       1.195261      -0.731399       0.015610      -0.019826      -0.026992       0.036950      -0.009592      -0.007133      -0.004211      -0.008269       0.004994      -0.015311       0.005664       0.009647              2.021913       1.930762      -0.226706       0.019597       1.834803       0.395115       2.300173          -0.000000
           98              H      19.531003      16.706389      21.766390       0.099874       1.383459 0.11457822E+02  0.12182415E+03                                 1.989170                            1.925739      -1.179414       2.307649                    0.995196       3.722707      10.495946       0.474625       1.213736      -0.725624       0.012515       0.033777       0.006290       0.036566       0.010004       0.004963      -0.006620      -0.014731       0.015252      -0.017459       0.005048       0.012411              2.072332       2.053362       0.054829       0.312950       2.330552       0.150013       1.833082          -0.000000
           99              H      16.945147      15.812485      23.214265       0.104720       1.340090 0.10810102E+02  0.11327820E+03                                 1.950177                            1.873885      -1.140285       2.333486                    0.995308       3.627583      10.153916       0.479847       1.218112      -0.724966       0.003891      -0.023479       0.027181       0.036128       0.011270       0.002349      -0.001801      -0.017057       0.018124      -0.017512       0.006333       0.011179              2.028422       1.698471      -0.264022       0.140219       2.145756      -0.271323       2.241039          -0.000000
          100              H      42.831931      16.587668      22.268888       0.096763       1.332535 0.10788883E+02  0.11280649E+03                                 1.923859                            1.856639      -1.127503       2.330318                    0.995837       3.657522      10.169231       0.488921       1.198147      -0.729218      -0.033802       0.006010      -0.010021       0.035764       0.002002       0.002114       0.001186      -0.001912      -0.049404      -0.016694       0.006073       0.010622              1.988506       2.271856      -0.244330       0.232254       1.729075       0.158144       1.964586          -0.000000
          101              H      44.190715      21.241092      25.249807       0.144812       1.121068 0.83283433E+01  0.82827899E+02                                 1.808237                            1.706985      -1.758886       2.100337                    0.993175       3.494476       9.940407       0.469414       1.311994      -0.702485       0.009899       0.023068       0.008940       0.026647       0.005779      -0.001482       0.002924      -0.002925      -0.019873      -0.008294      -0.001107       0.009401              1.845551       1.711507       0.285010      -0.128968       2.175654       0.254662       1.649491          -0.000000
          102              H      41.317243      18.582657      25.871542       0.118381       1.185124 0.84894364E+01  0.83016753E+02                                 1.726723                            1.611609      -0.999720       2.405511                    0.998309       3.266574       8.584354       0.545943       1.147287      -0.742358      -0.033550      -0.014372       0.018984       0.041140       0.014460      -0.010578       0.003333      -0.000598      -0.022773      -0.019426       0.000102       0.019324              1.780220       2.067096       0.104049      -0.502474       1.525805       0.011079       1.747758           0.000000
          103              H      21.682747      15.782223      22.055965       0.126132       1.103052 0.78422015E+01  0.75056503E+02                                 1.638239                            1.541047      -0.883577       2.462592                    0.999123       3.158621       8.167174       0.563548       1.135599      -0.745506       0.006951       0.012080      -0.030836       0.033839       0.007094      -0.003458      -0.010628       0.020868       0.027005      -0.020137       0.003685       0.016452              1.697579       1.619939      -0.063847       0.224281       1.338349      -0.248225       2.134449           0.000000
          104              H      42.283579      17.230161      24.253328       0.123525       1.086179 0.77947326E+01  0.74582054E+02                                 1.625236                            1.538613      -0.923670       2.441446                    0.998816       3.198853       8.303866       0.562062       1.138909      -0.744035      -0.018564      -0.029389      -0.001577       0.034797       0.013469      -0.011055       0.004724      -0.002019      -0.028614      -0.020682       0.001717       0.018965              1.665589       1.448577       0.139070      -0.061704       1.996895       0.360347       1.551296          -0.000000
          105              H      23.616763      15.682124      23.282400       0.113925       1.220635 0.87697927E+01  0.86342039E+02                                 1.755343                            1.633202      -0.973392       2.414181                    0.998398       3.277125       8.603628       0.545446       1.140569      -0.744444       0.034117       0.007200      -0.019494       0.039948       0.004901      -0.007866      -0.007799       0.023679       0.031063      -0.019397       0.000473       0.018924              1.815781       2.420637       0.160097      -0.162497       1.397306      -0.085842       1.629400           0.000000
          106              H      21.595386      14.536808      26.433658       0.132245       1.156636 0.84980892E+01  0.84216946E+02                                 1.773516                            1.667080      -1.316146       2.259560                    0.995460       3.512406       9.697759       0.503971       1.226373      -0.720601       0.002958      -0.006182       0.030900       0.031651       0.001502      -0.001109      -0.006463       0.008100       0.031865      -0.011396      -0.001294       0.012689              1.837046       1.777530       0.060370       0.141812       1.419327      -0.245735       2.314282           0.000000
          107              H      19.755451      21.611225      22.899139       0.154790       0.974451 0.66154480E+01  0.60001867E+02                                 1.455494                            1.372486      -0.768645       2.537565                    0.999893       2.803693       6.803115       0.632431       1.067794      -0.765615       0.018873       0.004038      -0.011911       0.022680       0.000463      -0.006240       0.001594      -0.011048      -0.020546      -0.011274       0.002163       0.009110              1.480776       1.776608       0.125656      -0.371568       1.234085      -0.097569       1.431635          -0.000002
          108              H      45.104635      21.934799      23.009859       0.144694       1.074640 0.80853703E+01  0.77623998E+02                                 1.594536                            1.554002      -0.868972       2.479738                    0.999480       3.033112       7.739298       0.569607       1.120042      -0.751482      -0.017519       0.009843      -0.010213       0.022542       0.004070       0.006698       0.001045      -0.001956      -0.020057      -0.010315       0.001011       0.009305              1.596150       1.714613      -0.255714       0.235343       1.561401      -0.237581       1.512436          -0.000002
          109              H      45.975547      21.795127      24.312947       0.146814       0.985455 0.70957767E+01  0.65785335E+02                                 1.487522                            1.440369      -0.770007       2.529784                    0.999908       2.920945       7.269640       0.602557       1.096426      -0.757224       0.003610       0.006251       0.024621       0.025657       0.000259       0.001192      -0.002718      -0.017173       0.021884      -0.012317       0.003203       0.009114              1.491854       1.315914       0.090544       0.076172       1.318137       0.183680       1.841512          -0.000000
          110              H      18.275706      13.521854      26.774335       0.144392       1.024534 0.69427975E+01  0.63734906E+02                                 1.506290                            1.405825      -0.761436       2.533637                    0.999881       2.867387       6.999407       0.625034       1.067479      -0.765683      -0.021658      -0.006555       0.001054       0.022653       0.002228       0.003399      -0.004847       0.008997       0.026462      -0.010987       0.000196       0.010791              1.539695       2.023850       0.263483      -0.171659       1.314939      -0.084744       1.280295           0.000001
          111              H      19.373754      14.557759      27.200180       0.128614       1.115998 0.83759264E+01  0.80932359E+02                                 1.618335                            1.566604      -0.854878       2.475823                    0.999438       3.096047       7.863579       0.576899       1.098796      -0.756899       0.004952       0.020594       0.005529       0.021891       0.004214      -0.000601      -0.007161      -0.014296      -0.000012      -0.008597      -0.003767       0.012364              1.620530       1.406015       0.099566       0.054310       1.747237       0.363298       1.708339           0.000000
          112              H      19.785018      13.105164      26.774335       0.126939       1.147154 0.85182503E+01  0.82654581E+02                                 1.648204                            1.578914      -0.871322       2.465439                    0.999383       3.120986       7.943482       0.575164       1.097483      -0.757129       0.014497      -0.014524      -0.004810       0.021077      -0.004058      -0.006564       0.003039       0.003802       0.022347      -0.008297      -0.003750       0.012047              1.678027       1.711965      -0.390945       0.100266       1.906763      -0.212692       1.415353           0.000001
          113              H      20.712383      23.169352       6.685776       0.099065       1.346388 0.10697692E+02  0.11133584E+03                                 1.931681                            1.845554      -0.929795       2.427931                    0.997438       3.531908       9.717176       0.492909       1.193974      -0.731690      -0.015670      -0.020323      -0.027181       0.037382       0.009611       0.007388      -0.004324      -0.008023       0.005304      -0.015524       0.005936       0.009588              2.025808       1.934144       0.227439      -0.019457       1.837972       0.396630       2.305307           0.000000
          114              H      20.788990      24.465979       7.571535       0.099490       1.385056 0.11472459E+02  0.12200781E+03                                 1.989898                            1.926304      -1.180251       2.307399                    0.995171       3.724448      10.498998       0.474844       1.212898      -0.725814      -0.012419       0.033949       0.006268       0.036688      -0.010079      -0.004890      -0.006576      -0.014678       0.015354      -0.017465       0.005062       0.012404              2.073061       2.053713      -0.055194      -0.313077       2.332168       0.150355       1.833303          -0.000000
          115              H      23.374846      23.572074       9.019411       0.103392       1.343829 0.10843839E+02  0.11368729E+03                                 1.951088                            1.874563      -1.135586       2.334326                    0.995293       3.633530      10.163413       0.480761       1.215201      -0.725610      -0.003738      -0.023755       0.027811       0.036765      -0.011285      -0.002351      -0.001747      -0.017223       0.017761      -0.017510       0.006221       0.011289              2.029408       1.699094       0.264442      -0.140653       2.146730      -0.272232       2.242399          -0.000000
          116              H      24.368062      24.347257       8.074033       0.097010       1.336627 0.10831567E+02  0.11338332E+03                                 1.929233                            1.861463      -1.140536       2.324652                    0.995686       3.662113      10.193349       0.487752       1.199634      -0.728872       0.033552       0.006050      -0.009999       0.035529      -0.002095      -0.002000       0.001050      -0.001905      -0.049348      -0.016647       0.005977       0.010670              1.994216       2.279377       0.245575      -0.233425       1.733365       0.158714       1.969906          -0.000000
          117              H       9.569278       5.721919      11.054953       0.129661       1.131286 0.83596162E+01  0.82494797E+02                                 1.745914                            1.652241      -1.291575       2.270743                    0.995476       3.504553       9.651684       0.506844       1.224593      -0.720953      -0.011633       0.028067       0.010939       0.032292      -0.006794       0.001643       0.003518      -0.004876      -0.022287      -0.009503      -0.001639       0.011143              1.780156       1.653952      -0.269710       0.121751       2.091510       0.239539       1.595005          -0.000000
          118              H      25.882750      26.342247      11.676687       0.118069       1.181946 0.84610060E+01  0.82656853E+02                                 1.722397                            1.607988      -0.991036       2.409264                    0.998385       3.263167       8.566915       0.547110       1.145974      -0.742683       0.033565      -0.014274       0.019158       0.041199      -0.014455       0.010493       0.003206      -0.000238      -0.023001      -0.019266      -0.000116       0.019382              1.775577       2.061127      -0.103337       0.500332       1.522216       0.011168       1.743390           0.000000
          119              H      18.637246      23.541812       7.861110       0.126157       1.108960 0.78949310E+01  0.75712295E+02                                 1.646808                            1.548360      -0.900688       2.455380                    0.998967       3.164362       8.198835       0.560868       1.138747      -0.744750      -0.007010       0.012037      -0.030819       0.033821      -0.007194       0.003385      -0.010637       0.021047       0.026761      -0.020235       0.003818       0.016417              1.706843       1.627990       0.064382      -0.226311       1.344342      -0.250660       2.148199           0.000000
          120              H      24.916414      24.989751      10.058474       0.123014       1.084383 0.77774490E+01  0.74356459E+02                                 1.621355                            1.535286      -0.909681       2.446827                    0.998883       3.197620       8.290408       0.563705       1.136509      -0.744617       0.018687      -0.029585      -0.001643       0.035032      -0.013516       0.011123       0.004794      -0.002168      -0.028839      -0.020832       0.001791       0.019041              1.661429       1.445396      -0.138370       0.061587       1.991177       0.358810       1.547716          -0.000000
          121              H      16.703230      23.441713       9.087546       0.113186       1.216250 0.87314706E+01  0.85848471E+02                                 1.748839                            1.627860      -0.963231       2.418284                    0.998481       3.274311       8.583171       0.547372       1.138094      -0.745041      -0.034409       0.007433      -0.019846       0.040411      -0.004852       0.007776      -0.007913       0.023807       0.030739      -0.019454       0.000605       0.018849              1.808712       2.409291      -0.158934       0.161057       1.393085      -0.085275       1.623761           0.000001
          122              H      18.724605      22.296398      12.238804       0.133391       1.153662 0.84731855E+01  0.83928442E+02                                 1.772483                            1.666222      -1.326240       2.256112                    0.995346       3.507747       9.689985       0.503261       1.228713      -0.720087      -0.003158      -0.006462       0.030499       0.031335      -0.001385       0.001117      -0.006287       0.008024       0.032024      -0.011266      -0.001371       0.012637              1.835957       1.776821      -0.060380      -0.141703       1.418630      -0.245443       2.312419           0.000000
          123              H       7.124542       6.092051       8.704285       0.154882       0.973519 0.66076932E+01  0.59908763E+02                                 1.453653                            1.370986      -0.767542       2.537658                    0.999886       2.803863       6.800308       0.633313       1.066712      -0.765876      -0.019049       0.004041      -0.011920       0.022831      -0.000352       0.006258       0.001504      -0.011117      -0.021070      -0.011372       0.002157       0.009215              1.478796       1.773790      -0.125346       0.370506       1.232855      -0.097313       1.429745          -0.000002
          124              H       8.655358       6.415626       8.815005       0.145330       1.071180 0.80525323E+01  0.77234798E+02                                 1.591796                            1.551377      -0.865564       2.482167                    0.999531       3.027137       7.721886       0.569760       1.120813      -0.751307       0.017162       0.009542      -0.010117       0.022089      -0.004206      -0.006474       0.000792      -0.001946      -0.018980      -0.009947       0.000852       0.009095              1.593414       1.711612       0.255082      -0.234882       1.558887      -0.236728       1.509742          -0.000002
          125              H       7.784446       6.275953      10.118092       0.147427       0.982568 0.70698727E+01  0.65490511E+02                                 1.485693                            1.438704      -0.764146       2.533870                    0.999894       2.913190       7.249208       0.602250       1.097899      -0.756909      -0.002636       0.005821       0.024746       0.025558      -0.000925       0.000071      -0.003056      -0.014940       0.021082      -0.011042       0.002115       0.008927              1.489983       1.313906      -0.090113      -0.076518       1.317003       0.183763       1.839039          -0.000000
          126              H      22.044285      21.281444      12.579480       0.143984       1.027676 0.69689883E+01  0.64050604E+02                                 1.511620                            1.410300      -0.761456       2.534219                    0.999884       2.868304       7.011131       0.622685       1.070248      -0.765008       0.021940      -0.006490       0.001021       0.022902      -0.002154      -0.003359      -0.004730       0.008645       0.027059      -0.010827      -0.000072       0.010898              1.545327       2.032732      -0.265145       0.172730       1.319020      -0.085240       1.284228           0.000001
          127              H      20.946237      22.317348      13.005326       0.128832       1.118946 0.84038733E+01  0.81277213E+02                                 1.622003                            1.569867      -0.860791       2.473167                    0.999439       3.098614       7.875992       0.575890       1.099708      -0.756675      -0.004822       0.020388       0.005406       0.021637      -0.004253       0.000590      -0.007120      -0.014471       0.000307      -0.008728      -0.003657       0.012386              1.624252       1.408733      -0.100091      -0.054588       1.751726       0.364914       1.712296           0.000001
          128              H      20.534973      20.864754      12.579480       0.126868       1.151146 0.85555602E+01  0.83118280E+02                                 1.653317                            1.583411      -0.882135       2.460638                    0.999325       3.124319       7.960248       0.573704       1.098931      -0.756780      -0.014450      -0.014430      -0.004800       0.020977       0.004188       0.006531       0.002989       0.003806       0.022449      -0.008441      -0.003609       0.012050              1.683394       1.717672       0.393326      -0.100807       1.913304      -0.213801       1.419206           0.000001
          129              H      36.589055      17.035398       6.685776       0.100343       1.341406 0.10650464E+02  0.11073595E+03                                 1.928118                            1.842468      -0.930316       2.428674                    0.997433       3.524806       9.696953       0.492860       1.195261      -0.731399      -0.009365       0.023432      -0.026992       0.036950      -0.008377      -0.007213      -0.004072      -0.012479       0.004994      -0.015311       0.005664       0.009647              2.021913       1.662460      -0.071802       0.351978       2.103106      -0.180586       2.300175           0.000000
          130              H      37.673662      16.320740       7.571535       0.099874       1.383459 0.11457825E+02  0.12182419E+03                                 1.989170                            1.925740      -1.179414       2.307649                    0.995196       3.722708      10.495949       0.474625       1.213736      -0.725624       0.035510      -0.006050       0.006290       0.036566      -0.001377      -0.003251       0.007608       0.024692       0.015252      -0.017459       0.005048       0.012411              2.072332       2.308738      -0.092612       0.286390       2.075175       0.196016       1.833082          -0.000000
          131              H      35.606590      14.528275       9.019411       0.104720       1.340090 0.10810110E+02  0.11327831E+03                                 1.950177                            1.873885      -1.140286       2.333485                    0.995308       3.627584      10.153918       0.479847       1.218111      -0.724966      -0.018388       0.015109       0.027181       0.036128      -0.001751      -0.000385       0.002934       0.028049       0.018124      -0.017512       0.006333       0.011179              2.028422       1.805285      -0.325690      -0.164863       2.038941       0.257095       2.241040          -0.000000
          132              H      35.781310      13.280533       8.074033       0.096763       1.332535 0.10788885E+02  0.11280651E+03                                 1.923858                            1.856639      -1.127503       2.330319                    0.995837       3.657522      10.169228       0.488921       1.198146      -0.729218      -0.011696      -0.032278      -0.010021       0.035764       0.000173       0.002084       0.001238       0.004423      -0.049404      -0.016694       0.006073       0.010622              1.988505       1.653174       0.112866       0.253083       2.347756       0.122066       1.964586          -0.000000
          133              H      13.610686      12.130562      11.054953       0.144812       1.121068 0.83283387E+01  0.82827845E+02                                 1.808237                            1.706984      -1.758886       2.100337                    0.993175       3.494475       9.940405       0.469414       1.311995      -0.702485       0.024927      -0.002961       0.008940       0.026647       0.001623       0.001792      -0.002745       0.011472      -0.019873      -0.008294      -0.001107       0.009401              1.845550       2.306442      -0.058477       0.156060       1.580717      -0.239021       1.649492          -0.000000
          134              H      36.751678      10.971279      11.676687       0.118381       1.185125 0.84894457E+01  0.83016865E+02                                 1.726724                            1.611610      -0.999721       2.405511                    0.998309       3.266576       8.584360       0.545943       1.147286      -0.742358      -0.029221      -0.021869       0.018984       0.041140       0.006971      -0.002402      -0.010827       0.025344      -0.022773      -0.019426       0.000102       0.019324              1.780220       1.751237       0.286411      -0.241642       1.841666      -0.440695       1.747758           0.000000
          135              H      37.949182      18.646288       7.861110       0.126132       1.103054 0.78422182E+01  0.75056696E+02                                 1.638240                            1.541048      -0.883577       2.462591                    0.999123       3.158624       8.167181       0.563548       1.135598      -0.745506       0.013937      -0.000020      -0.030836       0.033839       0.012583      -0.010933       0.002319       0.001853       0.027004      -0.020137       0.003685       0.016452              1.697580       1.353454       0.090009      -0.102828       1.604836       0.318346       2.134451           0.000000
          136              H      36.063550      12.484399      10.058474       0.123525       1.086179 0.77947311E+01  0.74582042E+02                                 1.625236                            1.538614      -0.923671       2.441446                    0.998816       3.198853       8.303868       0.562061       1.138910      -0.744035      -0.034733      -0.001383      -0.001577       0.034797       0.005860      -0.001437      -0.011936       0.024338      -0.028614      -0.020682       0.001717       0.018965              1.665590       1.980254      -0.167893       0.281217       1.465219      -0.233611       1.551296          -0.000000
          137              H      38.829502      20.371244       9.087546       0.113926       1.220634 0.87697790E+01  0.86341881E+02                                 1.755342                            1.633201      -0.973393       2.414181                    0.998398       3.277123       8.603625       0.545445       1.140570      -0.744444       0.023294       0.025946      -0.019494       0.039948       0.012704      -0.010687      -0.002913      -0.003351       0.031062      -0.019397       0.000473       0.018924              1.815781       1.791786       0.523163      -0.155589       2.026157      -0.097806       1.629399           0.000000
          138              H      36.826941      19.193339      12.238804       0.132244       1.156645 0.84981799E+01  0.84218068E+02                                 1.773525                            1.667088      -1.316156       2.259554                    0.995460       3.512423       9.697818       0.503970       1.226372      -0.720601      -0.003875       0.005652       0.030899       0.031650       0.004258      -0.006152       0.002271      -0.001448       0.031864      -0.011395      -0.001294       0.012689              1.837056       1.561167       0.185293      -0.141907       1.635705       0.245683       2.314295           0.000000
          139              H      15.153598      14.062700       8.704285       0.154791       0.974450 0.66154396E+01  0.60001766E+02                                 1.455492                            1.372484      -0.768645       2.537565                    0.999893       2.803692       6.803109       0.632432       1.067793      -0.765616       0.012933       0.014326      -0.011911       0.022680      -0.004552      -0.001739      -0.006201       0.006326      -0.020547      -0.011274       0.002163       0.009110              1.480774       1.478535       0.297747      -0.270280       1.532154      -0.273003       1.431633          -0.000002
          140              H      14.668414      12.575187       8.815005       0.144694       1.074638 0.80853483E+01  0.77623724E+02                                 1.594533                            1.553999      -0.868971       2.479739                    0.999480       3.033110       7.739287       0.569609       1.120041      -0.751482      -0.000235      -0.020094      -0.010213       0.022542       0.001188       0.004254       0.005278       0.008027      -0.020057      -0.010316       0.001011       0.009305              1.596147       1.378247      -0.061514      -0.088079       1.897761       0.322603       1.512434          -0.000002
          141              H      14.982910      13.399255      10.118092       0.146814       0.985455 0.70957729E+01  0.65785293E+02                                 1.487522                            1.440369      -0.770007       2.529784                    0.999908       2.920945       7.269640       0.602557       1.096426      -0.757224       0.007218       0.000001       0.024621       0.025657      -0.007307      -0.001758       0.002391       0.009035       0.021884      -0.012317       0.003203       0.009114              1.491854       1.395994       0.044310       0.197157       1.238056      -0.025873       1.841512          -0.000000
          142              H      34.288125      16.825888      12.579480       0.144391       1.024537 0.69428212E+01  0.63735186E+02                                 1.506294                            1.405828      -0.761436       2.533637                    0.999881       2.867391       6.999423       0.625033       1.067480      -0.765683      -0.016506      -0.015479       0.001054       0.022653       0.005010      -0.002498       0.005367      -0.000640       0.026462      -0.010987       0.000196       0.010791              1.539699       1.720355       0.438711      -0.159220       1.618444      -0.106289       1.280298           0.000001
          143              H      35.734269      17.258873      13.005326       0.128614       1.116002 0.83759695E+01  0.80932895E+02                                 1.618341                            1.566609      -0.854881       2.475821                    0.999438       3.096053       7.863605       0.576897       1.098797      -0.756899       0.020311      -0.006008       0.005528       0.021891      -0.004083      -0.006502       0.003060       0.014446      -0.000013      -0.008597      -0.003767       0.012364              1.620536       1.748164      -0.097971       0.341782       1.405098      -0.134616       1.708345           0.000000
          144              H      34.681917      18.341336      12.579480       0.126938       1.147160 0.85183074E+01  0.82655279E+02                                 1.648210                            1.578919      -0.871327       2.465436                    0.999383       3.120996       7.943516       0.575163       1.097483      -0.757129      -0.005330       0.019817      -0.004810       0.021077      -0.000383      -0.000650      -0.007204      -0.008929       0.022347      -0.008297      -0.003750       0.012047              1.678033       1.519500      -0.279824      -0.134064       2.099242       0.193179       1.415357           0.000001
          145              H      23.338559       6.352774       6.685776       0.099255       1.342927 0.10663055E+02  0.11087024E+03                                 1.926932                            1.841414      -0.923959       2.430666                    0.997491       3.528751       9.699554       0.493992       1.192484      -0.732019       0.025215      -0.003677      -0.027355       0.037385      -0.001340       0.000040       0.008391       0.020697       0.005127      -0.015394       0.005759       0.009635              2.020586       2.053625      -0.154787      -0.332107       1.709460      -0.214321       2.298672           0.000000
          146              H      22.177342       5.770804       7.571535       0.098942       1.381747 0.11438460E+02  0.12155233E+03                                 1.986450                            1.923269      -1.164886       2.313600                    0.995327       3.721638      10.485988       0.475299       1.212673      -0.725869      -0.023414      -0.028086       0.006288       0.037102       0.011376       0.008240      -0.001043      -0.010110       0.015070      -0.017497       0.005104       0.012392              2.069317       2.210500       0.147255       0.026486       2.167045      -0.345196       1.830406          -0.000000
          147              H      21.658558       8.457173       9.019411       0.104247       1.341750 0.10825985E+02  0.11347870E+03                                 1.951183                            1.874767      -1.134411       2.335547                    0.995372       3.629961      10.159880       0.479955       1.217470      -0.725110       0.022411       0.008432       0.027545       0.036498       0.012980       0.002591      -0.001197      -0.010925       0.017889      -0.017405       0.006264       0.011140              2.029460       2.263839       0.061668       0.305641       1.582199       0.014338       2.242341          -0.000000
          148              H      20.490622       8.929732       8.074033       0.097008       1.333152 0.10795376E+02  0.11289774E+03                                 1.924969                            1.857611      -1.130388       2.329072                    0.995835       3.657882      10.173162       0.488602       1.198679      -0.729096      -0.022137       0.026088      -0.009885       0.035614       0.001804      -0.000001      -0.002454      -0.002693      -0.049113      -0.016603       0.005986       0.010617              1.989667       2.077744      -0.357915      -0.020682       1.925781      -0.280431       1.965477          -0.000000
          149              H      17.140030       5.426278      11.054953       0.130257       1.136771 0.84116531E+01  0.83156693E+02                                 1.753053                            1.658483      -1.304121       2.265005                    0.995328       3.513830       9.693304       0.505264       1.226230      -0.720543      -0.018384      -0.023934       0.010921       0.032094       0.005486      -0.003857      -0.000453      -0.009122      -0.022130      -0.009410      -0.001650       0.011060              1.787621       1.755807       0.326574      -0.270176       2.005936      -0.014497       1.601121          -0.000000
          150              H      18.005566       9.243995      11.676687       0.117605       1.185841 0.84943445E+01  0.83069184E+02                                 1.726758                            1.611595      -0.995868       2.406776                    0.998309       3.267473       8.584391       0.546239       1.146604      -0.742536      -0.004262       0.036225       0.019056       0.041153       0.007355      -0.008248       0.007592      -0.025045      -0.023118      -0.019554       0.000064       0.019490              1.780293       1.571098      -0.182728      -0.260997       2.021909       0.429874       1.747873           0.000000
          151              H      24.053566       4.369423       7.861110       0.126101       1.110658 0.79101855E+01  0.75897888E+02                                 1.648722                            1.550043      -0.902756       2.454141                    0.998961       3.166616       8.207749       0.560442       1.139022      -0.744679      -0.007190      -0.012055      -0.030772       0.033822      -0.005660       0.007407       0.008356      -0.022992       0.026683      -0.020257       0.003769       0.016488              1.708890       1.472617      -0.155316       0.330842       1.502984      -0.070840       2.151069           0.000000
          152              H      19.660030       9.083372      10.058474       0.123841       1.084436 0.77801278E+01  0.74406212E+02                                 1.623262                            1.537046      -0.921027       2.442467                    0.998837       3.196789       8.296057       0.562426       1.138724      -0.744077       0.016126       0.030720      -0.001468       0.034726       0.007651      -0.009694       0.007177      -0.022193      -0.028898      -0.020759       0.001804       0.018955              1.663420       1.737076       0.305860      -0.342167       1.703613      -0.126201       1.549571          -0.000000
          153              H      25.107262       2.744565       9.087546       0.113498       1.220521 0.87691746E+01  0.86325873E+02                                 1.754341                            1.632467      -0.967085       2.416700                    0.998472       3.277922       8.602432       0.545962       1.139624      -0.744673       0.010936      -0.033448      -0.019538       0.040251      -0.007745       0.002933       0.010706      -0.020242       0.031005      -0.019365       0.000490       0.018874              1.814631       1.513704      -0.362605      -0.006836       2.301668       0.183307       1.628519           0.000000
          154              H      25.088445       5.067785      12.238804       0.133072       1.154703 0.84815082E+01  0.84023599E+02                                 1.772760                            1.666404      -1.324203       2.256560                    0.995378       3.509188       9.691722       0.503569       1.227775      -0.720292       0.006838       0.000456       0.030615       0.031373      -0.002759       0.005113       0.004087      -0.006446       0.031937      -0.011353      -0.001335       0.012688              1.836247       1.455959      -0.124869       0.283514       1.739693       0.000159       2.313088           0.000000
          155              H      18.041854       3.124009       8.704285       0.154638       0.975659 0.66254221E+01  0.60112432E+02                                 1.456183                            1.373144      -0.768401       2.537210                    0.999893       2.806089       6.809129       0.632565       1.067210      -0.765752       0.005898      -0.018421      -0.011978       0.022750       0.005014      -0.004473       0.004681       0.004819      -0.020929      -0.011382       0.002198       0.009184              1.481457       1.261432      -0.172067      -0.101339       1.750609       0.370802       1.432331          -0.000002
          156              H      16.996222       4.287947       8.815005       0.144469       1.072396 0.80613205E+01  0.77318168E+02                                 1.590548                            1.550151      -0.853258       2.486156                    0.999567       3.031357       7.725419       0.571291       1.117824      -0.752023      -0.017380       0.010355      -0.010109       0.022616       0.002943       0.002639      -0.006027      -0.006515      -0.018543      -0.009921       0.000791       0.009130              1.592164       1.816464      -0.193718       0.322163       1.451494      -0.085081       1.508534          -0.000002
          157              H      17.552638       3.603551      10.118092       0.147019       0.983746 0.70808163E+01  0.65623046E+02                                 1.487737                            1.440546      -0.765576       2.533564                    0.999891       2.913742       7.254395       0.601355       1.099011      -0.756651      -0.003769      -0.005091       0.024774       0.025571       0.006859       0.002639       0.001445       0.006013       0.020952      -0.010984       0.002140       0.008843              1.492063       1.239600       0.046521      -0.121280       1.394526      -0.158416       1.842063          -0.000000
          158              H      24.307581       8.450189      12.579480       0.142836       1.031380 0.69986957E+01  0.64386322E+02                                 1.514612                            1.412785      -0.761530       2.533468                    0.999891       2.873828       7.026003       0.622534       1.069464      -0.765217      -0.005269       0.022519       0.001020       0.023150      -0.002840       0.005755      -0.000432      -0.008215       0.026500      -0.010899       0.000188       0.010710              1.548498       1.269923      -0.177161      -0.012601       2.089192       0.192895       1.286378           0.000001
          159              H      23.959485       6.981299      13.005326       0.127640       1.122527 0.84356025E+01  0.81645722E+02                                 1.623875                            1.571496      -0.853801       2.474951                    0.999423       3.105040       7.890490       0.576431       1.097847      -0.757137      -0.015256      -0.014633       0.005598       0.021868       0.008570       0.005714       0.003964      -0.000125       0.000239      -0.008865      -0.003497       0.012362              1.626158       1.581113       0.199210      -0.289449       1.583062      -0.230363       1.714299           0.000000
          160              H      25.423101       7.351432      12.579480       0.126217       1.153854 0.85793191E+01  0.83400199E+02                                 1.655261                            1.585070      -0.880542       2.460791                    0.999324       3.128167       7.970401       0.573742       1.098184      -0.756970       0.019835      -0.005155      -0.004776       0.021044      -0.003784      -0.005843       0.004311       0.005418       0.022232      -0.008489      -0.003600       0.012089              1.685445       2.208475      -0.112333       0.236022       1.427324       0.019638       1.420534           0.000001
          161              H      23.149054      21.762539       7.509078       0.099256       1.342917 0.10662958E+02  0.11086896E+03                                 1.926922                            1.841405      -0.923953       2.430669                    0.997492       3.528739       9.699504       0.493994       1.192483      -0.732019      -0.009423      -0.023676       0.027356       0.037385       0.008292       0.007287      -0.004161      -0.012669       0.005128      -0.015395       0.005760       0.009635              2.020574       1.661444       0.071634      -0.351658       2.101623      -0.180451       2.298656           0.000000
          162              H      24.233663      22.477197       6.623319       0.098943       1.381745 0.11438441E+02  0.12155211E+03                                 1.986451                            1.923270      -1.164886       2.313601                    0.995327       3.721634      10.485985       0.475298       1.212676      -0.725869       0.036030       0.006235      -0.006287       0.037102       0.001310       0.003217       0.007657       0.024760       0.015070      -0.017497       0.005104       0.012393              2.069318       2.305437       0.092443      -0.285707       2.072111       0.195536       1.830407          -0.000000
          163              H      22.166591      24.269662       5.175444       0.104247       1.341748 0.10825962E+02  0.11347838E+03                                 1.951179                            1.874763      -1.134403       2.335551                    0.995372       3.629959      10.159864       0.479957       1.217468      -0.725110      -0.018508      -0.015192      -0.027545       0.036498       0.001759       0.000259       0.002842       0.027945       0.017889      -0.017405       0.006264       0.011140              2.029456       1.806011       0.325992       0.165237       2.040020       0.257523       2.242337          -0.000000
          164              H       8.901311       2.238640       6.120821       0.097008       1.333149 0.10795349E+02  0.11289739E+03                                 1.924967                            1.857609      -1.130382       2.329075                    0.995835       3.657878      10.173147       0.488603       1.198679      -0.729096      -0.011524       0.032215       0.009885       0.035614      -0.000265      -0.002126       0.001226       0.004471      -0.049114      -0.016603       0.005986       0.010617              1.989665       1.653806      -0.113155      -0.253200       2.349714       0.122304       1.965474          -0.000000
          165              H      13.610687       3.388612       3.139902       0.130258       1.136766 0.84115953E+01  0.83155966E+02                                 1.753047                            1.658477      -1.304117       2.265008                    0.995328       3.513817       9.693254       0.505265       1.226229      -0.720543       0.029919       0.003954      -0.010921       0.032094      -0.001207      -0.002321      -0.003114       0.014064      -0.022130      -0.009410      -0.001651       0.011060              1.787615       2.226218       0.054977      -0.147641       1.535513      -0.226730       1.601114          -0.000000
          166              H       9.871679       4.547894       2.518167       0.117604       1.185842 0.84943498E+01  0.83069217E+02                                 1.726756                            1.611594      -0.995871       2.406773                    0.998309       3.267475       8.584385       0.546241       1.146601      -0.742536      -0.029242       0.021803      -0.019056       0.041153      -0.007167       0.002451      -0.010939       0.025262      -0.023117      -0.019554       0.000064       0.019490              1.780291       1.750957      -0.286569       0.241786       1.842047      -0.440968       1.747870           0.000000
          167              H      24.509183      20.151648       6.333744       0.126103       1.110646 0.79100741E+01  0.75896532E+02                                 1.648708                            1.550031      -0.902749       2.454146                    0.998961       3.166595       8.207672       0.560445       1.139020      -0.744679       0.014035       0.000199       0.030772       0.033822      -0.012786       0.010940       0.002237       0.001692       0.026683      -0.020257       0.003768       0.016488              1.708876       1.360874      -0.090806       0.104072       1.614703       0.321933       2.151049           0.000000
          168              H       9.183551       3.034774       4.136381       0.123841       1.084434 0.77801081E+01  0.74405971E+02                                 1.623259                            1.537044      -0.921024       2.442469                    0.998837       3.196784       8.296039       0.562426       1.138724      -0.744077      -0.034667       0.001395       0.001468       0.034726      -0.005784       0.001369      -0.011984       0.024348      -0.028898      -0.020759       0.001804       0.018955              1.663417       1.976858       0.167420      -0.280376       1.463826      -0.233224       1.549568          -0.000000
          169              H      25.389503      18.426692       5.107309       0.113499       1.220502 0.87690045E+01  0.86323709E+02                                 1.754317                            1.632447      -0.967063       2.416711                    0.998472       3.277893       8.602308       0.545968       1.139617      -0.744674       0.023499      -0.026195       0.019538       0.040251      -0.012638       0.010738      -0.002813      -0.003294       0.031004      -0.019365       0.000491       0.018874              1.814604       1.790626      -0.522488       0.155328       2.024688      -0.097572       1.628497           0.000001
          170              H      23.386944      19.604598       1.956051       0.133075       1.154662 0.84811146E+01  0.84018663E+02                                 1.772716                            1.666364      -1.324156       2.256585                    0.995378       3.509107       9.691415       0.503576       1.227772      -0.720293      -0.003814      -0.005694      -0.030616       0.031374      -0.004171       0.006095       0.002385      -0.001556       0.031940      -0.011354      -0.001335       0.012689              1.836200       1.560584      -0.185288       0.141887       1.634996       0.245443       2.313020           0.000000
          171              H      28.593599      24.735237       5.490570       0.154639       0.975657 0.66254071E+01  0.60112258E+02                                 1.456181                            1.373142      -0.768401       2.537210                    0.999893       2.806086       6.809118       0.632566       1.067210      -0.765753       0.013004      -0.014318       0.011978       0.022750       0.004594       0.001817      -0.006214       0.006275      -0.020929      -0.011382       0.002198       0.009184              1.481455       1.479299      -0.297852       0.270454       1.532738      -0.273162       1.432329          -0.000002
          172              H      14.668415       2.943987       5.379850       0.144469       1.072391 0.80612798E+01  0.77317677E+02                                 1.590544                            1.550148      -0.853253       2.486158                    0.999567       3.031349       7.725393       0.571292       1.117824      -0.752023      -0.000277       0.020230       0.010109       0.022616      -0.001350      -0.003900       0.005298       0.008354      -0.018543      -0.009921       0.000791       0.009130              1.592160       1.374968       0.061178       0.087399       1.892981       0.321540       1.508530          -0.000002
          173              H      14.982911       2.119919       4.076762       0.147019       0.983741 0.70807687E+01  0.65622479E+02                                 1.487731                            1.440540      -0.765572       2.533566                    0.999891       2.913733       7.254360       0.601357       1.099009      -0.756651       0.006294       0.000719      -0.024774       0.025571       0.006033       0.002571       0.001563       0.008874       0.020952      -0.010984       0.002141       0.008843              1.492057       1.396077      -0.043824      -0.197831       1.238039      -0.025824       1.842054          -0.000000
          174              H      20.848128      21.972048       1.615374       0.142837       1.031372 0.69986267E+01  0.64385515E+02                                 1.514603                            1.412777      -0.761531       2.533469                    0.999891       2.873813       7.025952       0.622537       1.069463      -0.765217      -0.016867       0.015823      -0.001021       0.023150      -0.004977       0.002503       0.005200      -0.000811       0.026500      -0.010899       0.000189       0.010710              1.548489       1.730938      -0.443330       0.160751       1.628158      -0.107360       1.286371           0.000001
          175              H      22.294272      21.539063       1.189529       0.127641       1.122510 0.84354319E+01  0.81643606E+02                                 1.623854                            1.571477      -0.853790       2.474958                    0.999423       3.105015       7.890388       0.576436       1.097842      -0.757138       0.020301       0.005896      -0.005599       0.021868       0.004231       0.006290       0.002966       0.014907       0.000240      -0.008865      -0.003497       0.012362              1.626138       1.755074       0.098760      -0.344219       1.409064      -0.135487       1.714275           0.000000
          176              H      21.241920      20.456601       1.615374       0.126217       1.153848 0.85792484E+01  0.83399303E+02                                 1.655252                            1.585061      -0.880538       2.460793                    0.999324       3.128156       7.970352       0.573745       1.098181      -0.756971      -0.005454      -0.019755       0.004776       0.021043       0.000454       0.000812      -0.007216      -0.009263       0.022233      -0.008489      -0.003600       0.012089              1.685435       1.525321       0.282080       0.135017       2.110458       0.194582       1.420527           0.000001
          177              H      23.338558       9.166400       7.509078       0.099066       1.346386 0.10697672E+02  0.11133557E+03                                 1.931679                            1.845552      -0.929801       2.427929                    0.997438       3.531907       9.717172       0.492909       1.193974      -0.731690       0.025435       0.003409       0.027181       0.037381       0.001331      -0.000051       0.008560       0.020658       0.005304      -0.015524       0.005936       0.009588              2.025805       2.058981       0.155363       0.333763       1.713131      -0.215165       2.305304           0.000000
          178              H      22.177343       9.748369       6.623319       0.099490       1.385057 0.11472473E+02  0.12200799E+03                                 1.989898                            1.926305      -1.180255       2.307397                    0.995171       3.724450      10.499003       0.474844       1.212898      -0.725814      -0.023191       0.027729      -0.006268       0.036688      -0.011395      -0.008140      -0.000947      -0.010118       0.015355      -0.017466       0.005062       0.012404              2.073062       2.214756      -0.148172      -0.026326       2.171127      -0.346311       1.833304          -0.000000
          179              H      21.658559       7.062000       5.175444       0.103391       1.343829 0.10843831E+02  0.11368720E+03                                 1.951088                            1.874563      -1.135579       2.334330                    0.995292       3.633529      10.163412       0.480761       1.215202      -0.725610       0.022441      -0.008640      -0.027810       0.036765      -0.013100      -0.002688      -0.001162      -0.010935       0.017762      -0.017510       0.006221       0.011289              2.029408       2.263835      -0.061612      -0.306087       1.581989       0.014307       2.242399          -0.000000
          180              H      20.490623       6.589441       6.120821       0.097010       1.336627 0.10831557E+02  0.11338316E+03                                 1.929230                            1.861460      -1.140539       2.324650                    0.995686       3.662113      10.193338       0.487754       1.199632      -0.728872      -0.022015      -0.026032       0.009999       0.035529      -0.001872      -0.000090      -0.002257      -0.002676      -0.049349      -0.016647       0.005977       0.010670              1.994212       2.082538       0.359217       0.020738       1.930196      -0.281508       1.969902          -0.000000
          181              H      17.140031      10.092895       3.139902       0.129660       1.131292 0.83596750E+01  0.82495531E+02                                 1.745921                            1.652247      -1.291583       2.270739                    0.995476       3.504567       9.651735       0.506843       1.224593      -0.720953      -0.018490       0.024108      -0.010939       0.032292      -0.005509       0.003869      -0.000336      -0.009330      -0.022287      -0.009503      -0.001640       0.011143              1.780162       1.748551      -0.324325       0.268323       1.996925      -0.014329       1.595011          -0.000000
          182              H      18.005567       6.275178       2.518167       0.118069       1.181948 0.84610233E+01  0.82657075E+02                                 1.722400                            1.607990      -0.991038       2.409263                    0.998385       3.263168       8.566924       0.547109       1.145975      -0.742682      -0.004420      -0.036205      -0.019158       0.041199      -0.007330       0.008023       0.007484      -0.024917      -0.023001      -0.019266      -0.000116       0.019382              1.775580       1.567452       0.181687       0.259838       2.015894       0.427718       1.743393           0.000000
          183              H      24.053567      11.149751       6.333744       0.126158       1.108954 0.78948773E+01  0.75711652E+02                                 1.646802                            1.548355      -0.900685       2.455382                    0.998967       3.164352       8.198802       0.560869       1.138747      -0.744750      -0.006920       0.012089       0.030820       0.033821       0.005516      -0.007519       0.008249      -0.022983       0.026762      -0.020235       0.003818       0.016417              1.706837       1.471005       0.155013      -0.330232       1.501316      -0.070661       2.148190           0.000000
          184              H      19.660031       6.435801       4.136381       0.123014       1.084384 0.77774546E+01  0.74356522E+02                                 1.621356                            1.535286      -0.909681       2.446826                    0.998883       3.197620       8.290407       0.563705       1.136508      -0.744617       0.016278      -0.030977       0.001643       0.035032      -0.007696       0.009713       0.007236      -0.022326      -0.028839      -0.020832       0.001791       0.019041              1.661430       1.734899      -0.305515       0.341532       1.701673      -0.126070       1.547716          -0.000000
          185              H      25.107263      12.774609       5.107309       0.113185       1.216248 0.87314572E+01  0.85848280E+02                                 1.748835                            1.627857      -0.963227       2.418285                    0.998481       3.274309       8.583154       0.547374       1.138091      -0.745042       0.010767       0.033515       0.019846       0.040411       0.007883      -0.002965       0.010691      -0.020308       0.030739      -0.019454       0.000605       0.018849              1.808708       1.509492       0.360561       0.006678       2.292874       0.182117       1.623758           0.000000
          186              H      25.088448      10.451388       1.956051       0.133392       1.153649 0.84730693E+01  0.83926992E+02                                 1.772470                            1.666211      -1.326226       2.256120                    0.995346       3.507724       9.689900       0.503263       1.228712      -0.720087       0.007175      -0.000496      -0.030499       0.031335       0.002782      -0.004886       0.004110      -0.006412       0.032025      -0.011266      -0.001371       0.012637              1.835942       1.455878       0.124909      -0.283408       1.739550       0.000005       2.312399           0.000000
          187              H      18.041855      12.395165       5.490570       0.154882       0.973520 0.66077039E+01  0.59908886E+02                                 1.453654                            1.370987      -0.767542       2.537658                    0.999886       2.803865       6.800315       0.633313       1.066712      -0.765876       0.006025       0.018517       0.011921       0.022831      -0.004990       0.004431       0.004668       0.004949      -0.021069      -0.011372       0.002157       0.009215              1.478798       1.259536       0.171558       0.100977       1.747111       0.369525       1.429746          -0.000002
          188              H      16.996223      11.231226       5.379850       0.145330       1.071178 0.80525136E+01  0.77234573E+02                                 1.591793                            1.551375      -0.865563       2.482168                    0.999531       3.027135       7.721878       0.569761       1.120813      -0.751307      -0.016845      -0.010092       0.010117       0.022089      -0.002946      -0.002552      -0.006002      -0.006311      -0.018980      -0.009947       0.000852       0.009095              1.593412       1.817973       0.193672      -0.322453       1.452521      -0.085050       1.509741          -0.000002
          189              H      17.552639      11.915622       4.076762       0.147427       0.982572 0.70699145E+01  0.65490998E+02                                 1.485697                            1.438708      -0.764148       2.533868                    0.999894       2.913197       7.249232       0.602249       1.097899      -0.756909      -0.003723       0.005193      -0.024746       0.025557      -0.006932      -0.002611       0.001590       0.005867       0.021082      -0.011042       0.002115       0.008927              1.489987       1.238191      -0.046398       0.120885       1.392725      -0.158148       1.839044          -0.000000
          190              H      24.307584       7.068984       1.615374       0.143985       1.027670 0.69689369E+01  0.64050004E+02                                 1.511613                            1.410294      -0.761457       2.534219                    0.999884       2.868294       7.011096       0.622686       1.070247      -0.765008      -0.005350      -0.022245      -0.001021       0.022902       0.002666      -0.005776      -0.000544      -0.008054       0.027059      -0.010827      -0.000072       0.010898              1.545319       1.267820       0.176472       0.012545       2.083915       0.192207       1.284223           0.000001
          191              H      23.959488       8.537874       1.189529       0.128833       1.118941 0.84038282E+01  0.81276647E+02                                 1.621997                            1.569861      -0.860788       2.473168                    0.999439       3.098608       7.875964       0.575892       1.099706      -0.756676      -0.015246       0.014370      -0.005406       0.021637      -0.008392      -0.005870       0.004071      -0.000130       0.000308      -0.008728      -0.003657       0.012386              1.624245       1.579290      -0.198564       0.288729       1.581156      -0.229730       1.712289           0.000000
          192              H      25.423104       8.167742       1.615374       0.126869       1.151142 0.85555270E+01  0.83117860E+02                                 1.653312                            1.583407      -0.882132       2.460640                    0.999325       3.124313       7.960223       0.573705       1.098929      -0.756781       0.019721       0.005299       0.004800       0.020977       0.003742       0.005854       0.004162       0.005350       0.022449      -0.008441      -0.003609       0.012050              1.683388       2.205018       0.111951      -0.235560       1.425945       0.019599       1.419202           0.000001
          193              H      34.152382      15.628585       7.509078       0.100344       1.341399 0.10650399E+02  0.11073511E+03                                 1.928112                            1.842463      -0.930316       2.428675                    0.997433       3.524796       9.696919       0.492860       1.195261      -0.731399      -0.015610       0.019826       0.026993       0.036950      -0.009592      -0.007134      -0.004211      -0.008269       0.004994      -0.015312       0.005664       0.009647              2.021907       1.930757      -0.226706       0.019597       1.834799       0.395113       2.300166           0.000000
          194              H      34.228991      14.331958       6.623319       0.099873       1.383460 0.11457835E+02  0.12182429E+03                                 1.989170                            1.925739      -1.179411       2.307650                    0.995196       3.722708      10.495941       0.474626       1.213734      -0.725624      -0.012515      -0.033777      -0.006289       0.036566       0.010004       0.004963      -0.006620      -0.014731       0.015252      -0.017459       0.005048       0.012411              2.072332       2.053362       0.054829       0.312950       2.330551       0.150013       1.833083          -0.000000
          195              H      36.814847      15.225862       5.175444       0.104720       1.340090 0.10810097E+02  0.11327810E+03                                 1.950174                            1.873882      -1.140283       2.333487                    0.995308       3.627581      10.153899       0.479848       1.218109      -0.724966      -0.003890       0.023480      -0.027181       0.036128       0.011270       0.002349      -0.001801      -0.017057       0.018123      -0.017512       0.006333       0.011179              2.028419       1.698469      -0.264021       0.140218       2.145754      -0.271322       2.241036          -0.000000
          196              H      10.928063      14.450679       6.120821       0.096765       1.332526 0.10788784E+02  0.11280518E+03                                 1.923849                            1.856631      -1.127499       2.330322                    0.995838       3.657505      10.169169       0.488922       1.198146      -0.729218       0.033802      -0.006009       0.010021       0.035765       0.002002       0.002114       0.001186      -0.001912      -0.049405      -0.016694       0.006073       0.010622              1.988496       2.271844      -0.244328       0.232252       1.729067       0.158143       1.964576          -0.000000
          197              H       9.569279       9.797255       3.139902       0.144808       1.121079 0.83284280E+01  0.82828795E+02                                 1.808232                            1.706980      -1.758877       2.100334                    0.993176       3.494495       9.940403       0.469421       1.311973      -0.702489      -0.009901      -0.023067      -0.008938       0.026646       0.005780      -0.001480       0.002923      -0.002926      -0.019876      -0.008293      -0.001110       0.009403              1.845546       1.711501       0.285005      -0.128968       2.175649       0.254666       1.649489          -0.000000
          198              H      12.442751      12.455690       2.518167       0.118382       1.185103 0.84892403E+01  0.83014295E+02                                 1.726699                            1.611587      -0.999697       2.405524                    0.998309       3.266538       8.584211       0.545949       1.147282      -0.742359       0.033550       0.014372      -0.018984       0.041141       0.014460      -0.010578       0.003333      -0.000598      -0.022773      -0.019425       0.000101       0.019324              1.780194       2.067064       0.104049      -0.502461       1.525787       0.011078       1.747730           0.000000
          199              H      32.077247      15.256124       6.333744       0.126134       1.103042 0.78421066E+01  0.75055341E+02                                 1.638227                            1.541036      -0.883571       2.462596                    0.999123       3.158603       8.167104       0.563551       1.135596      -0.745507      -0.006951      -0.012080       0.030836       0.033839       0.007094      -0.003458      -0.010627       0.020868       0.027005      -0.020137       0.003685       0.016452              1.697566       1.619926      -0.063847       0.224279       1.338340      -0.248222       2.134431           0.000000
          200              H      11.476415      13.808186       4.136381       0.123527       1.086165 0.77945983E+01  0.74580418E+02                                 1.625220                            1.538598      -0.923660       2.441453                    0.998816       3.198825       8.303763       0.562065       1.138907      -0.744035       0.018564       0.029389       0.001578       0.034797       0.013469      -0.011054       0.004723      -0.002019      -0.028614      -0.020682       0.001717       0.018965              1.665574       1.448564       0.139069      -0.061702       1.996877       0.360343       1.551281          -0.000000
          201              H      30.143231      15.356223       5.107309       0.113926       1.220616 0.87696228E+01  0.86339894E+02                                 1.755320                            1.633183      -0.973371       2.414192                    0.998398       3.277096       8.603511       0.545451       1.140565      -0.744446      -0.034117      -0.007200       0.019494       0.039948       0.004901      -0.007866      -0.007799       0.023680       0.031062      -0.019397       0.000474       0.018924              1.815757       2.420598       0.160093      -0.162494       1.397291      -0.085841       1.629380           0.000000
          202              H      32.164608      16.501539       1.956051       0.132246       1.156615 0.84978846E+01  0.84214393E+02                                 1.773495                            1.667060      -1.316117       2.259576                    0.995460       3.512362       9.697600       0.503974       1.226374      -0.720601      -0.002958       0.006182      -0.030900       0.031651       0.001502      -0.001109      -0.006463       0.008101       0.031866      -0.011396      -0.001294       0.012690              1.837025       1.777513       0.060369       0.141811       1.419312      -0.245729       2.314248           0.000000
          203              H      34.004543       9.427122       5.490570       0.154792       0.974442 0.66153708E+01  0.60000983E+02                                 1.455484                            1.372477      -0.768645       2.537566                    0.999893       2.803678       6.803065       0.632433       1.067793      -0.765616      -0.018873      -0.004038       0.011912       0.022680       0.000463      -0.006240       0.001594      -0.011047      -0.020546      -0.011274       0.002163       0.009110              1.480766       1.776595       0.125654      -0.371564       1.234077      -0.097567       1.431626          -0.000002
          204              H       8.655359       9.103548       5.379850       0.144695       1.074635 0.80853174E+01  0.77623342E+02                                 1.594529                            1.553995      -0.868966       2.479741                    0.999480       3.033103       7.739261       0.569610       1.120040      -0.751483       0.017519      -0.009843       0.010214       0.022542       0.004070       0.006698       0.001045      -0.001956      -0.020056      -0.010316       0.001011       0.009305              1.596143       1.714606      -0.255712       0.235342       1.561393      -0.237579       1.512430          -0.000002
          205              H       7.784447       9.243220       4.076762       0.146813       0.985455 0.70957662E+01  0.65785187E+02                                 1.487519                            1.440366      -0.770008       2.529783                    0.999908       2.920944       7.269625       0.602559       1.096422      -0.757225      -0.003611      -0.006250      -0.024621       0.025657       0.000259       0.001192      -0.002719      -0.017173       0.021884      -0.012317       0.003203       0.009114              1.491851       1.315911       0.090543       0.076171       1.318133       0.183680       1.841508          -0.000000
          206              H      35.484288      17.516493       1.615374       0.144393       1.024530 0.69427584E+01  0.63734449E+02                                 1.506285                            1.405821      -0.761437       2.533638                    0.999881       2.867379       6.999379       0.625036       1.067478      -0.765684       0.021658       0.006555      -0.001054       0.022653       0.002228       0.003399      -0.004847       0.008997       0.026462      -0.010987       0.000196       0.010791              1.539690       2.023843       0.263481      -0.171658       1.314936      -0.084744       1.280291           0.000001
          207              H      34.386240      16.480588       1.189529       0.128615       1.115989 0.83758392E+01  0.80931281E+02                                 1.618325                            1.566594      -0.854872       2.475827                    0.999438       3.096033       7.863524       0.576902       1.098794      -0.756900      -0.004952      -0.020594      -0.005529       0.021891       0.004214      -0.000601      -0.007161      -0.014296      -0.000011      -0.008598      -0.003766       0.012364              1.620520       1.406007       0.099565       0.054310       1.747227       0.363295       1.708327           0.000000
          208              H      33.974976      17.933183       1.615374       0.126939       1.147147 0.85181726E+01  0.82653609E+02                                 1.648195                            1.578905      -0.871317       2.465442                    0.999383       3.120974       7.943432       0.575167       1.097480      -0.757130      -0.014497       0.014524       0.004810       0.021077      -0.004058      -0.006564       0.003038       0.003802       0.022347      -0.008297      -0.003750       0.012047              1.678017       1.711956      -0.390942       0.100265       1.906751      -0.212689       1.415345           0.000001
          209              C      33.933308       8.197226      19.123308       0.187980      35.968774 0.34456468E+03  0.76404786E+04                                 9.661271                            6.287248      -0.053089       2.000836                    0.999741      25.352756      70.699510       0.642059       0.430211      -1.055956      -0.058464      -0.002661       0.060668       0.084295       0.009044      -0.029666       0.007516       0.000563      -0.043060      -0.037932       0.009281       0.028651             14.642634      20.488441       1.504701      -9.585925       6.092034      -2.949558      17.347428           0.000000
          210              C      32.582722       7.448813      20.962109      -0.078575      29.363750 0.37451425E+03  0.85658649E+04                                 8.615237                            6.527205      -0.399159       1.875863                    0.996914      28.648583      83.869758       0.627749       0.426597      -1.047510      -0.028792       0.054859      -0.067236       0.091429       0.007385      -0.011786      -0.045943      -0.025776       0.079798      -0.034988      -0.028145       0.063132             12.520655      15.547243       2.983998      -7.525080       8.323405      -1.294458      13.691315           0.000000
          211              C      36.223484       8.122734      17.582598      -0.015299      39.982827 0.38999894E+03  0.88718605E+04                                10.139474                            6.516407      -0.051575       1.992094                    0.999424      26.681954      74.044738       0.659433       0.408305      -1.075640      -0.052206      -0.000738       0.012186       0.053614      -0.001036       0.008968       0.005696      -0.002319       0.010873      -0.010997      -0.000369       0.011367             15.335216      24.248193      -1.032324      -9.308648       5.804720      -0.964082      15.952735           0.000000
          212              C      42.666620      26.480367      16.887618      -0.021755      40.368743 0.40926991E+03  0.94229368E+04                                10.186573                            6.681512      -0.089311       1.975014                    0.999329      27.104520      75.664747       0.650367       0.409045      -1.075181       0.040089       0.019425       0.036438       0.057551      -0.008719      -0.003277       0.004765      -0.000891      -0.017520      -0.007902      -0.005452       0.013354             14.244255      12.805500       3.410610       7.498358      14.569353       7.957599      15.357912          -0.000000
          213              C      30.326281       6.830297      20.092533      -0.081323      27.308468 0.36486586E+03  0.83003049E+04                                 8.184216                            6.438804      -0.417459       1.868593                    0.997502      28.653361      83.967834       0.631883       0.426097      -1.046631       0.053209      -0.061116       0.000619       0.081036      -0.030114      -0.004005       0.033915      -0.065610      -0.062205      -0.041743      -0.025657       0.067400             10.866663       7.346131       1.935264       0.601588      12.286118       5.412720      12.967742          -0.000000
          214              C      43.791548      26.133513      17.521277      -0.242646      39.337654 0.46240363E+03  0.11124772E+05                                10.193441                            7.307801      -0.184791       1.894049                    0.999400      31.637307      94.335712       0.587831       0.433095      -1.045774      -0.020731       0.006468      -0.025682       0.033633      -0.016398      -0.028839      -0.007743      -0.003828      -0.031016      -0.039023       0.009401       0.029622             12.765576      12.619621       1.796004       6.769598      11.988456       5.429824      13.688651          -0.000001
          215              C      43.779452      28.133159      18.779225       0.180240      34.126792 0.34428519E+03  0.76304229E+04                                 9.299402                            6.270569       0.017158       2.023284                    0.999713      25.332529      70.555465       0.645281       0.428279      -1.057465       0.015152       0.064997       0.043420       0.079621       0.024823       0.000353       0.019325      -0.006225       0.042017      -0.035472       0.003493       0.031979             12.700961       8.884323       1.379451       4.000799      15.798023       8.254362      13.420535          -0.000000
          216              C      42.083324      27.700174      17.158456      -0.116350      35.944430 0.42871267E+03  0.10064188E+05                                 9.520356                            6.942368      -0.064721       1.941564                    0.999620      29.776491      86.107117       0.618890       0.421580      -1.058784       0.025510       0.013176       0.023327       0.036993      -0.022842       0.020648      -0.002198       0.019136      -0.049603      -0.029227      -0.010061       0.039288             11.852250      10.011911       1.746642       4.916587      13.038672       6.115368      12.506166          -0.000000
          217              C      44.365436      26.950598      18.439400       0.165070      33.551851 0.36231416E+03  0.81215674E+04                                 9.097470                            6.415261      -0.065541       1.989325                    0.999773      25.740704      71.765844       0.641471       0.425966      -1.060404       0.063602      -0.039771       0.007434       0.075380      -0.010751       0.022992      -0.019263       0.025737      -0.033331      -0.031216      -0.007687       0.038903             11.339382       9.895341      -0.186725       3.978135      13.251462       5.115382      10.871344          -0.000000
          218              C      35.091836       7.792175      19.644543      -0.224933      36.869151 0.43182082E+03  0.10144148E+05                                 9.608436                            6.907902       0.123378       1.997364                    0.999759      30.294444      87.316207       0.629179       0.414400      -1.064528       0.039578      -0.006457      -0.014042       0.042489      -0.000494      -0.001162      -0.010276       0.013335       0.104076      -0.025791      -0.010672       0.036463             12.837829      19.958073       0.259925      -6.728924       5.588258      -1.509661      12.967157           0.000000
          219              C      29.230652       5.229184      18.128533      -0.231568      36.875466 0.44776860E+03  0.10612763E+05                                 9.608366                            7.039335       0.064319       1.973551                    0.999725      30.688147      88.795312       0.622716       0.414993      -1.064331      -0.020117      -0.015826      -0.031745       0.040779      -0.023668       0.005982       0.016697      -0.035778      -0.055189      -0.033273      -0.008228       0.041501             12.076378      10.371565       2.344111       5.585709      12.364627       6.422512      13.492942          -0.000001
          220              C      36.246735       7.807772      18.895055      -0.110211      36.001225 0.40835581E+03  0.94792653E+04                                 9.545539                            6.779398      -0.059603       1.947561                    0.999617      29.399199      84.798277       0.625166       0.422061      -1.057495      -0.040909       0.006355       0.008695       0.042303      -0.010733       0.024967      -0.008302       0.032989       0.004460      -0.020583      -0.017339       0.037922             12.722295      18.475908       0.129461      -6.651128       5.433464      -1.438936      14.257512           0.000001
          221              C      33.979004       8.551063      17.810852       0.160456      35.183048 0.36648920E+03  0.82295382E+04                                 9.380696                            6.438434       0.001762       2.011626                    0.999803      25.697463      71.447287       0.643074       0.424161      -1.062715      -0.033316       0.024570      -0.052317       0.066714      -0.016313       0.040601      -0.008451       0.041419      -0.024398      -0.035776      -0.020900       0.056676             12.609663      17.147737      -0.581506      -5.424661       5.810272      -2.436662      14.870978           0.000000
          222              C      42.016125      25.591118      15.908173       0.608147      27.007825 0.25839780E+03  0.53684732E+04                                 8.292755                            5.662437       0.026776       2.061167                    0.999410      22.098471      60.991685       0.633570       0.465317      -1.028422      -0.025633      -0.041490      -0.045846       0.066935       0.008746      -0.054742      -0.073615       0.002374       0.058565      -0.083566      -0.017732       0.101298             11.156759      10.675135       2.098933       5.078132      11.341795       5.837950      11.453346           0.000000
          223              C      35.077052       8.506834      17.046885      -0.239483      38.869606 0.44159260E+03  0.10510042E+05                                10.128248                            7.140519      -0.169618       1.903146                    0.999458      31.267730      92.950271       0.594367       0.432981      -1.045090       0.025732      -0.012614       0.005534       0.029187       0.006136       0.013105       0.002338      -0.056239       0.031387      -0.037438       0.012680       0.024758             13.482327      21.621170      -1.364828      -5.896514       5.851208      -1.146254      12.974604           0.000001
          224              C      10.567868       8.087816      16.748793       0.607658      27.019148 0.25385815E+03  0.52471532E+04                                 8.294706                            5.604340       0.065095       2.076151                    0.999463      21.927134      60.225382       0.638682       0.463969      -1.029891       0.050823      -0.002904      -0.041435       0.065637       0.019436       0.032762       0.001151      -0.157061      -0.132142      -0.084735      -0.018374       0.103109             11.803353      18.075366      -0.860832      -5.709254       4.723683      -0.193708      12.611010           0.000001
          225              C      45.839804      25.090624      19.163337      -0.260408      23.438534 0.36212837E+03  0.80849945E+04                                 6.898359                            6.167663       0.515777       2.143595                    0.999602      28.752575      78.997306       0.696432       0.393922      -1.085536      -0.016844       0.119305      -0.004991       0.120592      -0.031051       0.004411      -0.007776      -0.142900      -0.153483      -0.054731      -0.049222       0.103953              7.114263       7.159097      -1.180969       0.609263       7.635726      -0.824211       6.547966          -0.000002
          226              C      32.610813       9.454280      15.972050      -0.259972      23.157310 0.33389952E+03  0.73329647E+04                                 6.838874                            5.897173       0.467639       2.125796                    0.999719      28.742805      79.305774       0.714067       0.390574      -1.083709      -0.000025      -0.031004       0.105412       0.109877      -0.008522       0.016052      -0.030296      -0.004982       0.149439      -0.034958      -0.029412       0.064370              7.181648       7.051982      -0.425870       0.944890       6.492866      -1.192162       8.000095           0.000001
          227              C      17.012348      13.071799      19.123308       0.188765      35.932053 0.34416413E+03  0.76295384E+04                                 9.656527                            6.284530      -0.052549       2.001314                    0.999735      25.335581      70.646944       0.642040       0.430340      -1.055855       0.026355       0.052053       0.060895       0.084334      -0.003733       0.020857       0.022119      -0.016426      -0.043594      -0.037570       0.008520       0.029051             14.636143       8.383457       5.478085       2.238070      18.186122       9.773196      17.338850           0.000000
          228              C      17.039496      14.615646      20.962109      -0.082186      29.475366 0.37611405E+03  0.86119657E+04                                 8.639324                            6.542794      -0.400781       1.874724                    0.996879      28.710493      84.108233       0.626737       0.426814      -1.047336       0.061086      -0.001988      -0.067389       0.090976      -0.015258      -0.033186       0.033577       0.000434       0.078681      -0.034553      -0.028353       0.062906             12.564575       7.565012       1.646831       2.652067      16.391024       7.201073      13.737687           0.000000
          229              C      15.802748      11.125695      17.582598      -0.017131      40.050294 0.39080514E+03  0.88943328E+04                                10.147743                            6.521429      -0.048884       1.992476                    0.999402      26.711886      74.132551       0.659472       0.408091      -1.075836       0.025691       0.045554       0.011795       0.053613      -0.000237       0.000383      -0.010414       0.002918       0.011229      -0.010792      -0.000430       0.011222             15.348378      11.319302       8.510985       3.822529      18.760350       8.550481      15.965482           0.000000
          230              C      41.919356      19.645722      16.887618      -0.022667      40.446796 0.40998566E+03  0.94437812E+04                                10.199924                            6.689358      -0.092528       1.973299                    0.999362      27.137097      75.779511       0.649677       0.409290      -1.074992      -0.001393      -0.044823       0.037133       0.058223       0.002195       0.006608       0.001939       0.008962      -0.008667      -0.006575      -0.003507       0.010082             14.259361      11.202059      -2.454542       3.132408      16.210830     -10.477981      15.365193          -0.000000
          231              C      17.632066      16.879040      20.092533      -0.082762      27.382028 0.36597475E+03  0.83324334E+04                                 8.203436                            6.451826      -0.422227       1.866560                    0.997516      28.694480      84.142442       0.630725       0.426526      -1.046295      -0.079600      -0.014277       0.001663       0.080887      -0.012903       0.032464      -0.013562       0.085907      -0.063569      -0.042380      -0.026128       0.068509             10.898809       9.404093      -3.121653       4.408422      10.281901      -3.246121      13.010432          -0.000000
          232              C      41.056508      18.844932      17.521277      -0.256956      39.615022 0.46688624E+03  0.11253432E+05                                10.170422                            7.284730      -0.116863       1.910237                    0.999581      31.871746      94.948772       0.596191       0.426233      -1.050547       0.028844       0.013678      -0.022988       0.039339       0.007433       0.005455       0.030620       0.018724      -0.018963      -0.036921       0.007607       0.029315             12.733944      10.618777      -0.633243       1.332154      13.952528      -8.532979      13.630526          -0.000001
          233              C      42.794300      17.855585      18.779225       0.181037      34.131533 0.34424706E+03  0.76295358E+04                                 9.303424                            6.270938       0.020713       2.024245                    0.999729      25.329838      70.552890       0.645137       0.428377      -1.057381       0.047513      -0.045840       0.043574       0.079104      -0.016105       0.017378      -0.010106      -0.039590       0.043913      -0.036445       0.003395       0.033050             12.709931      12.892801      -3.690652       5.158433      11.809954      -7.594469      13.427038          -0.000000
          234              C      43.267388      19.540967      17.158456      -0.116084      35.916413 0.42829829E+03  0.10052244E+05                                 9.517116                            6.938627      -0.065109       1.941572                    0.999625      29.766659      86.075185       0.619095       0.421533      -1.058791      -0.002117      -0.029123       0.023192       0.037289       0.019758      -0.011804      -0.016403       0.029081      -0.048894      -0.028627      -0.010075       0.038702             11.846776      10.773296      -2.179000       2.834223      12.270741      -7.308148      12.496290          -0.000000
          235              C      41.477180      17.939388      18.439400       0.163896      33.624413 0.36294593E+03  0.81396077E+04                                 9.113934                            6.422614      -0.075346       1.986097                    0.999752      25.774307      71.886295       0.640813       0.426200      -1.060215      -0.065674      -0.036014       0.008484       0.075379       0.018667      -0.031617      -0.007435       0.000552      -0.028812      -0.035691      -0.004899       0.040590             11.366714      12.606329      -1.384058       2.468527      10.594184      -6.021529      10.899629          -0.000000
          236              C      16.082300      12.271009      19.644543      -0.226670      36.978978 0.43334504E+03  0.10189510E+05                                 9.632496                            6.924594       0.113887       1.994063                    0.999785      30.336136      87.493798       0.627770       0.414941      -1.064120      -0.024836      -0.030541      -0.013520       0.041622       0.005728      -0.009150       0.005867      -0.004720       0.106309      -0.025841      -0.011524       0.037365             12.875183       8.982245       6.117255       2.068907      16.650852       6.604335      12.992451           0.000000
          237              C      16.793276      18.628440      18.128533      -0.231527      36.858224 0.44755855E+03  0.10606439E+05                                 9.604629                            7.036150       0.067385       1.974496                    0.999734      30.684300      88.775772       0.623067       0.414812      -1.064457      -0.004833       0.024992      -0.031386       0.040411      -0.003859       0.011791      -0.013758       0.059035      -0.054047      -0.033464      -0.008129       0.041592             12.070463       9.840161      -2.035351       2.770747      12.888240      -8.040370      13.482987          -0.000001
          238              C      15.518358      11.263039      18.895055      -0.108938      35.891590 0.40689189E+03  0.94360829E+04                                 9.521352                            6.762934      -0.056681       1.949008                    0.999644      29.355837      84.610759       0.626572       0.421524      -1.057912       0.026975       0.033404       0.008526       0.043774       0.018634      -0.019521      -0.016232       0.002146       0.006667      -0.020242      -0.016134       0.036376             12.686382       8.563219       5.570024       2.067656      15.285543       6.449712      14.210383           0.000001
          239              C      17.295932      12.855307      17.810852       0.159439      35.195696 0.36670167E+03  0.82352594E+04                                 9.381622                            6.439499       0.007596       2.013258                    0.999771      25.704237      71.463358       0.643160       0.424055      -1.062812       0.037884       0.016382      -0.052457       0.066748       0.025586      -0.028245      -0.030679       0.007296      -0.023278      -0.035628      -0.020917       0.056545             12.609943       9.149035       5.200291       0.601692      13.810341       5.915343      14.870454           0.000000
          240              C      41.474493      20.653692      15.908173       0.610032      26.958164 0.25781475E+03  0.53537402E+04                                 8.282539                            5.657695       0.021318       2.059759                    0.999401      22.074467      60.925579       0.633511       0.465589      -1.028194      -0.022334       0.043317      -0.046008       0.067022      -0.003869      -0.035745       0.084071      -0.016745       0.060874      -0.082732      -0.018684       0.101416             11.139702       9.341458      -1.328633       2.505869      12.642034      -7.304739      11.435615           0.000000
          241              C      16.708604      11.926484      17.046885      -0.237153      38.789783 0.44050667E+03  0.10478055E+05                                10.117040                            7.133487      -0.172295       1.902984                    0.999453      31.228968      92.816804       0.594423       0.433194      -1.044931      -0.023555      -0.016326       0.004814       0.029061      -0.027220      -0.005225      -0.011559       0.017552       0.031030      -0.037034       0.013002       0.024032             13.465231      10.961853       7.499445       1.951149      16.473714       5.670166      12.960127           0.000001
          242              C      15.160316      10.082806      16.748793       0.608295      27.008871 0.25377235E+03  0.52450037E+04                                 8.292974                            5.603779       0.058862       2.074362                    0.999474      21.922907      60.214141       0.638639       0.464033      -1.029842      -0.027835      -0.042961      -0.041428       0.065854      -0.077917      -0.015374      -0.028615       0.042957      -0.132081      -0.084393      -0.018630       0.103022             11.799443       8.804394       6.209320       2.685342      13.986858       5.037447      12.607076           0.000001
          243              C      39.129212      17.592535      19.163337      -0.259422      23.442563 0.36212691E+03  0.80849817E+04                                 6.897070                            6.166022       0.519214       2.143966                    0.999624      28.762617      79.025879       0.696799       0.393714      -1.085676       0.111400      -0.046139      -0.002869       0.120611      -0.047421      -0.007577       0.003697       0.126700      -0.161342      -0.054717      -0.051741       0.106459              7.112971       8.534217       0.387287      -1.021706       6.255551      -0.118131       6.549145          -0.000002
          244              C      18.762237      13.588588      15.972050      -0.260519      23.188495 0.33458295E+03  0.73521447E+04                                 6.850090                            5.908457       0.465799       2.124954                    0.999694      28.757207      79.382614       0.712394       0.391269      -1.083166      -0.026854       0.015307       0.105291       0.109734       0.002000      -0.033340       0.000792       0.015861       0.152222      -0.034599      -0.029735       0.064334              7.192999       7.011173       0.455186      -1.510310       6.549851      -0.222305       8.017973           0.000001
          245              C      29.694332      25.288494      19.123308       0.188368      35.981723 0.34467236E+03  0.76439083E+04                                 9.666197                            6.289873      -0.055445       1.999941                    0.999750      25.355487      70.725392       0.641636       0.430436      -1.055756       0.031410      -0.049406       0.060513       0.084198      -0.004572       0.008369      -0.029214       0.013992      -0.044942      -0.037754       0.009253       0.028501             14.652461      11.001918      -6.992143       7.352914      15.597427      -6.832581      17.358037           0.000000
          246              C      31.017768      24.493058      20.962109      -0.079368      29.420221 0.37528628E+03  0.85890738E+04                                 8.634029                            6.539943      -0.403357       1.874589                    0.996875      28.675136      84.010760       0.626190       0.427382      -1.046890      -0.032181      -0.051393      -0.066892       0.090285       0.007598       0.045161       0.011804       0.026027       0.079649      -0.034128      -0.028335       0.062463             12.554343      12.747952      -4.640310       4.904910      11.188033      -5.890990      13.727043           0.000000
          247              C      28.613756      27.309091      17.582598      -0.017172      40.108239 0.39125882E+03  0.89087488E+04                                10.164018                            6.529588      -0.058916       1.989119                    0.999455      26.727843      74.234888       0.658286       0.408638      -1.075294       0.026508      -0.044931       0.011464       0.053412       0.001880      -0.009599       0.005038      -0.000691       0.010257      -0.011424       0.000050       0.011375             15.378492       9.547325      -7.494734       5.506867      20.591760      -7.605996      15.996392           0.000000
          248              C      36.374012      23.710194      16.887618      -0.022408      40.440679 0.41002480E+03  0.94457203E+04                                10.203070                            6.691028      -0.092810       1.973506                    0.999347      27.128900      75.782072       0.649343       0.409456      -1.074791      -0.036505       0.026523       0.036722       0.058177       0.004638      -0.001573      -0.005024      -0.014985      -0.017562      -0.007321      -0.005872       0.013193             14.269215      17.112444      -0.943893     -10.660572      10.311868       2.520085      15.383334          -0.000001
          249              C      32.681641      22.848181      20.092533      -0.082214      27.347739 0.36550983E+03  0.83184798E+04                                 8.191623                            6.444384      -0.419908       1.867492                    0.997504      28.674575      84.043153       0.631635       0.426084      -1.046657       0.026597       0.076360       0.001834       0.080880       0.043517      -0.028185      -0.020933      -0.020163      -0.061373      -0.042463      -0.025561       0.068024             10.877988      12.741763       1.173921      -4.998374       6.909563      -2.186926      12.982640          -0.000000
          250              C      36.111932      24.857837      17.521277      -0.244214      39.326069 0.46224202E+03  0.11119220E+05                                10.184977                            7.301284      -0.180713       1.895130                    0.999440      31.650723      94.349469       0.588763       0.432474      -1.046214       0.003572      -0.021559      -0.024884       0.033117       0.009933       0.021806      -0.021232      -0.026215      -0.029992      -0.039588       0.009979       0.029609             12.754100      13.689437      -1.165356      -8.077598      10.900892       3.141148      13.671970          -0.000000
          251              C      34.386236      23.847538      18.779225       0.181388      34.123134 0.34420236E+03  0.76284973E+04                                 9.300740                            6.271119       0.016958       2.022981                    0.999758      25.328972      70.556296       0.645020       0.428457      -1.057304      -0.064423      -0.020495       0.043630       0.080461      -0.009247      -0.017672      -0.009632       0.046904       0.043794      -0.036038       0.002973       0.033064             12.703307      15.267620       2.304390      -9.150585       9.420382      -0.662454      13.421918          -0.000000
          252              C      35.609276      22.595141      17.158456      -0.114402      35.848843 0.42729859E+03  0.10022328E+05                                 9.501500                            6.928675      -0.062473       1.942801                    0.999653      29.732665      85.932546       0.619825       0.421308      -1.058995      -0.023807       0.016055       0.023314       0.036987       0.002480      -0.008532       0.019697      -0.050345      -0.049212      -0.029527      -0.010702       0.040229             11.827319      13.761951       0.434608      -7.733937       9.242710       1.200788      12.477296          -0.000000
          253              C      35.117372      24.946296      18.439400       0.164891      33.548955 0.36225322E+03  0.81196324E+04                                 9.096357                            6.414165      -0.066630       1.989260                    0.999746      25.738706      71.751191       0.641627       0.425892      -1.060480       0.002833       0.075298       0.007653       0.075738      -0.005509       0.005509       0.028828      -0.031389      -0.033666      -0.030805      -0.007418       0.038224             11.338505      12.251169       1.546817      -6.419829      10.894177       0.886137      10.870169          -0.000000
          254              C      29.465852      26.494334      19.644543      -0.225311      36.869405 0.43179941E+03  0.10143365E+05                                 9.607900                            6.907026       0.121766       1.996804                    0.999766      30.296017      87.315217       0.629324       0.414316      -1.064599      -0.014801       0.037823      -0.014139       0.043007      -0.005023       0.009274       0.003970      -0.007709       0.105953      -0.025655      -0.011333       0.036988             12.838430       9.405901      -6.353101       4.672296      16.141657      -5.073029      12.967730           0.000000
          255              C      34.616060      22.699895      18.128533      -0.233545      36.936253 0.44865583E+03  0.10639273E+05                                 9.618814                            7.046034       0.064681       1.973262                    0.999736      30.720940      88.919038       0.622444       0.414961      -1.064330       0.023978      -0.009438      -0.031783       0.040917       0.026818      -0.017219      -0.003006      -0.023196      -0.053441      -0.032814      -0.007876       0.040690             12.091175      13.915138      -0.310581      -8.367202       8.849094       1.628537      13.509291          -0.000001
          256              C      28.874895      27.486707      18.895055      -0.109362      35.922865 0.40730768E+03  0.94481865E+04                                 9.527369                            6.766814      -0.068880       1.944819                    0.999624      29.370422      84.665261       0.626330       0.421577      -1.057874       0.015006      -0.039478       0.007817       0.042951      -0.008225      -0.004877       0.026139      -0.034346       0.007962      -0.020590      -0.017217       0.037807             12.695938       8.787255      -5.699618       4.558335      15.075121      -5.023559      14.225439           0.000001
          257              C      29.365052      25.151149      17.810852       0.159987      35.209032 0.36678138E+03  0.82380776E+04                                 9.386713                            6.441982       0.004689       2.012194                    0.999807      25.707574      71.493545       0.642724       0.424290      -1.062590      -0.004742      -0.040202      -0.052417       0.066229      -0.009963      -0.012687       0.038818      -0.047057      -0.025086      -0.035274      -0.020310       0.055583             12.618874       8.146840      -4.623294       4.825938      14.830126      -3.483140      14.879656           0.000000
          258              C      37.469373      23.591472      15.908173       0.608501      26.970465 0.25799791E+03  0.53581902E+04                                 8.286530                            5.658948       0.025158       2.060950                    0.999440      22.078864      60.930064       0.633604       0.465464      -1.028321       0.048352      -0.001505      -0.045516       0.066422      -0.005277       0.090077      -0.010830       0.013884       0.058455      -0.082581      -0.017678       0.100259             11.147232      12.980647      -0.761314      -7.586339       9.019077       1.477781      11.441974           0.000000
          259              C      28.854332      26.124202      17.046885      -0.239055      38.821994 0.44093318E+03  0.10490167E+05                                10.118655                            7.133839      -0.170382       1.903230                    0.999462      31.249562      92.870212       0.594828       0.432818      -1.045215      -0.002326       0.029017       0.004899       0.029519       0.021307      -0.007823       0.010375       0.039369       0.031278      -0.037561       0.012975       0.024586             13.469056       8.603110      -6.139031       3.936499      18.841219      -4.527479      12.962838           0.000001
          260              C      14.591804       5.108134      16.748793       0.609141      26.981633 0.25343792E+03  0.52365211E+04                                 8.289087                            5.600874       0.064087       2.076027                    0.999470      21.907564      60.168830       0.638651       0.464164      -1.029739      -0.023613       0.045576      -0.041000       0.065695       0.057109      -0.017006       0.027829       0.112852      -0.131188      -0.084185      -0.018139       0.102324             11.794770       7.310837      -5.346469       3.019306      15.471615      -4.842764      12.601859           0.000001
          261              C      35.990972      27.153123      19.163337      -0.258517      23.401702 0.36132303E+03  0.80625473E+04                                 6.891075                            6.160599       0.517102       2.144383                    0.999586      28.723170      78.895355       0.696864       0.393896      -1.085551      -0.094656      -0.074418      -0.005033       0.120512       0.077472       0.004465       0.007717       0.017025      -0.152458      -0.054738      -0.049074       0.103813              7.106838       6.484942       0.793895       0.407044       8.292231       0.939408       6.543342          -0.000002
          262              C      29.266941      23.514652      15.972050      -0.256677      23.093337 0.33261983E+03  0.72981395E+04                                 6.827656                            5.886776       0.467695       2.126445                    0.999698      28.689004      79.131101       0.714503       0.390695      -1.083582       0.027252       0.015580       0.104527       0.109139       0.005930       0.017318       0.029246      -0.012853       0.147841      -0.034642      -0.029080       0.063722              7.169953       6.255532      -0.029612       0.557414       7.271322       1.410125       7.983004           0.000001
          263              C      30.452347      10.206959      23.461256       0.188367      35.981766 0.34467275E+03  0.76439197E+04                                 9.666207                            6.289878      -0.055447       1.999941                    0.999750      25.355506      70.725474       0.641635       0.430436      -1.055756       0.027081      -0.051905      -0.060513       0.084198       0.003772      -0.021115       0.021855      -0.014915      -0.044942      -0.037754       0.009252       0.028502             14.652477       8.393180      -5.485987      -2.240725      18.206184       9.784115      17.358065           0.000000
          264              C      30.479496       8.663111      21.622454      -0.079370      29.420286 0.37528720E+03  0.85891016E+04                                 8.634043                            6.539951      -0.403363       1.874587                    0.996875      28.675201      84.011026       0.626189       0.427382      -1.046890       0.060597       0.002175       0.066897       0.090288       0.015071       0.032807       0.033202       0.000148       0.079636      -0.034125      -0.028335       0.062460             12.554365       7.559395      -1.644694      -2.649296      16.376639       7.193288      13.727063           0.000000
          265              C      29.242747      12.153063      25.001965      -0.017171      40.108247 0.39125907E+03  0.89087566E+04                                10.164023                            6.529592      -0.058920       1.989118                    0.999455      26.727850      74.234941       0.658286       0.408638      -1.075293       0.025656      -0.045422      -0.011464       0.053412       0.000641      -0.000437      -0.010832       0.003602       0.010256      -0.011425       0.000050       0.011374             15.378501      11.340012      -8.529737      -3.833537      18.799070       8.572095      15.996421           0.000000
          266              C      41.919355      26.911799      25.696945      -0.022398      40.440258 0.41002381E+03  0.94457015E+04                                10.203036                            6.691041      -0.092840       1.973498                    0.999347      27.128887      75.782305       0.649339       0.409458      -1.074789      -0.004717       0.044870      -0.036722       0.058173      -0.004172      -0.005134       0.001153       0.015516      -0.017564      -0.007320      -0.005869       0.013189             14.269055      11.194400       2.472580      -3.147669      16.229421     -10.492250      15.383345          -0.000000
          267              C      31.072066       6.399717      22.492031      -0.082208      27.347636 0.36550825E+03  0.83184390E+04                                 8.191618                            6.444381      -0.419928       1.867486                    0.997504      28.674558      84.043217       0.631633       0.426085      -1.046656      -0.079429       0.015148      -0.001836       0.080881       0.013028      -0.032221      -0.013945       0.085451      -0.061364      -0.042465      -0.025557       0.068021             10.877969       9.384234       3.112359      -4.393100      10.267049      -3.235242      12.982623          -0.000000
          268              C      41.056507      27.712588      25.063287      -0.244218      39.326267 0.46224657E+03  0.11119367E+05                                10.185033                            7.301333      -0.180735       1.895121                    0.999440      31.650952      94.350594       0.588759       0.432476      -1.046212       0.016884      -0.013874       0.024882       0.033116      -0.006386      -0.007482       0.029503       0.030308      -0.029998      -0.039590       0.009981       0.029608             12.754112      10.588857       0.624706      -1.318392      14.001454      -8.565956      13.672025          -0.000000
          269              C      42.794299      28.701936      23.805339       0.181384      34.123293 0.34420446E+03  0.76285567E+04                                 9.300769                            6.271137       0.016950       2.022977                    0.999758      25.329076      70.556687       0.645020       0.428457      -1.057304       0.049961       0.045545      -0.043630       0.080461       0.015687      -0.017179      -0.010491      -0.039468       0.043793      -0.036038       0.002970       0.033067             12.703316      12.877860       3.684096      -5.148986      11.810137      -7.593412      13.421951          -0.000000
          270              C      43.267387      27.016553      25.426107      -0.114405      35.849057 0.42730265E+03  0.10022456E+05                                 9.501564                            6.928724      -0.062489       1.942796                    0.999653      29.732825      85.933408       0.619820       0.421310      -1.058993      -0.002001       0.028640      -0.023316       0.036985      -0.020558       0.012790      -0.017241       0.029462      -0.049218      -0.029530      -0.010698       0.040227             11.827367      10.748897       2.174135      -2.827051      12.255773      -7.298222      12.477431          -0.000000
          271              C      41.477179      28.618132      24.145164       0.164889      33.549015 0.36225449E+03  0.81196703E+04                                 9.096371                            6.414177      -0.066633       1.989258                    0.999746      25.738777      71.751492       0.641626       0.425892      -1.060479      -0.066627       0.035195      -0.007653       0.075739      -0.016347       0.027721      -0.009644       0.006154      -0.033670      -0.030806      -0.007419       0.038225             11.338494      12.573018       1.360969      -2.442468      10.572292      -6.002781      10.870172          -0.000000
          272              C      29.522299      11.007748      22.940020      -0.225312      36.869446 0.43180009E+03  0.10143387E+05                                 9.607910                            6.907033       0.121764       1.996803                    0.999766      30.296058      87.315400       0.629324       0.414316      -1.064598      -0.025356       0.031729       0.014140       0.043007      -0.005850       0.008075       0.006047      -0.004845       0.105953      -0.025655      -0.011333       0.036988             12.838444       8.955778      -6.093221      -2.057218      16.591800       6.582850      12.967754           0.000000
          273              C      43.673275      27.929081      24.456031      -0.233550      36.936553 0.44866050E+03  0.10639415E+05                                 9.618870                            7.046071       0.064669       1.973255                    0.999736      30.721150      88.919897       0.622442       0.414961      -1.064329      -0.003816      -0.025486       0.031783       0.040918       0.003364      -0.011214      -0.013410       0.058050      -0.053448      -0.032816      -0.007876       0.040692             12.091222       9.846653       2.038346      -2.773247      12.917628      -8.060515      13.509386          -0.000001
          274              C      28.958357      12.015718      23.689509      -0.109363      35.922953 0.40730866E+03  0.94482165E+04                                 9.527389                            6.766824      -0.068885       1.944817                    0.999624      29.370460      84.665451       0.626329       0.421577      -1.057873       0.026685      -0.032735      -0.007816       0.042950      -0.018985       0.020199      -0.017293       0.002928       0.007960      -0.020590      -0.017217       0.037807             12.695970       8.567158      -5.572546      -2.071359      15.295269       6.459435      14.225484           0.000001
          275              C      30.735931      10.423451      24.773712       0.159987      35.209026 0.36678107E+03  0.82380696E+04                                 9.386713                            6.441979       0.004689       2.012194                    0.999807      25.707579      71.493574       0.642724       0.424290      -1.062590       0.037186      -0.015995       0.052417       0.066228      -0.025358       0.027274      -0.030397       0.006271      -0.025087      -0.035274      -0.020310       0.055584             12.618875       9.155409      -5.205592      -0.603517      13.821550       5.920964      14.879667           0.000000
          276              C      41.474490      25.903828      26.676390       0.608481      26.970323 0.25800471E+03  0.53583709E+04                                 8.286489                            5.659010       0.025209       2.060957                    0.999439      22.079320      60.931697       0.633602       0.465462      -1.028321      -0.022863      -0.042630       0.045502       0.066411       0.003377       0.035656       0.083422      -0.016085       0.058434      -0.082576      -0.017679       0.100255             11.147074       9.349753       1.334643      -2.513217      12.649304      -7.308843      11.442165           0.000000
          277              C      30.148603      11.352273      25.537679      -0.239056      38.822040 0.44093367E+03  0.10490184E+05                                10.118668                            7.133846      -0.170386       1.903228                    0.999462      31.249609      92.870435       0.594827       0.432818      -1.045214      -0.023967       0.016522      -0.004899       0.029520       0.027701       0.005073      -0.011963       0.017220       0.031277      -0.037561       0.012975       0.024586             13.469072      10.965133      -7.502745      -1.952659      16.479210       5.672867      12.962875           0.000001
          278              C      28.600315      13.195951      25.835771       0.609142      26.981651 0.25343803E+03  0.52365239E+04                                 8.289094                            5.600877       0.064079       2.076025                    0.999470      21.907555      60.168811       0.638650       0.464164      -1.029739      -0.027665       0.043237       0.041001       0.065695       0.077420       0.015597      -0.028641       0.042491      -0.131189      -0.084184      -0.018140       0.102324             11.794788       8.801235      -6.206946      -2.684296      13.981224       5.036199      12.601905           0.000001
          279              C      39.129211      28.964986      23.421226      -0.258518      23.401836 0.36132538E+03  0.80626162E+04                                 6.891109                            6.160624       0.517088       2.144377                    0.999586      28.723280      78.895848       0.696861       0.393897      -1.085550       0.111777       0.044765       0.005034       0.120513       0.046106       0.008916       0.000007       0.125669      -0.152458      -0.054738      -0.049072       0.103810              7.106878       8.528008      -0.385634       1.017096       6.249253      -0.117191       6.543372          -0.000002
          280              C      32.202234       9.690170      26.612513      -0.256678      23.093366 0.33262033E+03  0.72981547E+04                                 6.827666                            5.886783       0.467691       2.126443                    0.999698      28.689040      79.131279       0.714502       0.390696      -1.083581      -0.027119      -0.015811      -0.104527       0.109139      -0.002601       0.033987       0.000375       0.016697       0.147838      -0.034642      -0.029080       0.063721              7.169962       6.991736      -0.454657       1.499918       6.535130      -0.222326       7.983020           0.000001
          281              C      29.694331      21.269027      23.461256       0.187979      35.968813 0.34456529E+03  0.76404957E+04                                 9.661277                            6.287253      -0.053090       2.000835                    0.999741      25.352781      70.699600       0.642058       0.430211      -1.055956       0.031537       0.049301      -0.060668       0.084295       0.004766      -0.008325      -0.029449       0.015382      -0.043059      -0.037932       0.009280       0.028652             14.642636      10.994246       6.986175      -7.347354      15.586226      -6.826871      17.347437           0.000000
          282              C      31.017768      22.064462      21.622454      -0.078579      29.363712 0.37451380E+03  0.85658509E+04                                 8.615222                            6.527196      -0.399161       1.875863                    0.996913      28.648578      83.869683       0.627750       0.426596      -1.047510      -0.033116       0.052363       0.067238       0.091430      -0.007470      -0.045680       0.012765       0.025677       0.079798      -0.034987      -0.028145       0.063131             12.520628      12.713563       4.620000      -4.883557      11.157040      -5.869662      13.691282           0.000000
          283              C      28.613755      19.248430      25.001965      -0.015297      39.982736 0.38999840E+03  0.88718457E+04                                10.139462                            6.516404      -0.051577       1.992094                    0.999424      26.681935      74.044689       0.659433       0.408305      -1.075639       0.026741       0.044842      -0.012186       0.053614      -0.001523       0.009418       0.004918      -0.000634       0.010871      -0.010998      -0.000369       0.011367             15.335176       9.521532       7.470058      -5.489214      20.531283      -7.579455      15.952714           0.000000
          284              C      36.374011      22.847327      25.696945      -0.021749      40.368501 0.40926714E+03  0.94228586E+04                                10.186543                            6.681495      -0.089313       1.975015                    0.999329      27.104428      75.664471       0.650367       0.409046      -1.075180      -0.036862      -0.025004      -0.036438       0.057548      -0.004744       0.002489      -0.005221      -0.014655      -0.017528      -0.007904      -0.005450       0.013354             14.244211      17.081933       0.941433      10.640650      10.292710       2.514893      15.357991          -0.000000
          285              C      32.681640      23.709340      22.492031      -0.081321      27.308347 0.36486418E+03  0.83002582E+04                                 8.184200                            6.438795      -0.417499       1.868583                    0.997502      28.653300      83.967653       0.631883       0.426098      -1.046631       0.026322      -0.076638      -0.000617       0.081035      -0.043468       0.027372      -0.020427      -0.019347      -0.062214      -0.041744      -0.025659       0.067403             10.866634      12.727077      -1.171440       4.988317       6.905132      -2.185364      12.967694          -0.000000
          286              C      36.111931      21.699684      25.063287      -0.242646      39.337555 0.46240261E+03  0.11124741E+05                                10.193423                            7.307791      -0.184783       1.894052                    0.999400      31.637272      94.335559       0.587832       0.433095      -1.045774       0.004766       0.021188       0.025681       0.033632      -0.009856      -0.021123      -0.021103      -0.026485      -0.031022      -0.039022       0.009401       0.029621             12.765550      13.701582       1.171278       8.087153      10.906392       3.147720      13.688676          -0.000000
          287              C      34.386235      22.709982      23.805339       0.180239      34.126850 0.34428614E+03  0.76304490E+04                                 9.299411                            6.270577       0.017156       2.023282                    0.999713      25.332565      70.555587       0.645281       0.428279      -1.057465      -0.063865       0.019376      -0.043419       0.079621       0.009716       0.016913      -0.009357       0.046107       0.042016      -0.035472       0.003492       0.031980             12.700970      15.264226      -2.304007       9.148889       9.418123      -0.662400      13.420560          -0.000000
          288              C      35.609275      23.962379      25.426107      -0.116349      35.944408 0.42871190E+03  0.10064167E+05                                 9.520357                            6.942365      -0.064726       1.941564                    0.999620      29.776449      86.107007       0.618890       0.421581      -1.058784      -0.024163      -0.015503      -0.023329       0.036992      -0.003133       0.008421       0.018980      -0.049127      -0.049612      -0.029228      -0.010059       0.039287             11.852256      13.794572      -0.437347       7.754365       9.255977       1.200158      12.506219          -0.000000
          289              C      35.117371      21.611224      24.145164       0.165069      33.551866 0.36231440E+03  0.81215746E+04                                 9.097473                            6.415263      -0.065544       1.989324                    0.999773      25.740726      71.765924       0.641471       0.425966      -1.060404       0.002641      -0.074967      -0.007434       0.075381       0.005769      -0.005186       0.029544      -0.031490      -0.033334      -0.031217      -0.007686       0.038903             11.339382      12.250702      -1.546607       6.419115      10.896079       0.887479      10.871365          -0.000000
          290              C      29.465851      20.063187      22.940020      -0.224933      36.869162 0.43182150E+03  0.10144168E+05                                 9.608438                            6.907908       0.123379       1.997364                    0.999759      30.294473      87.316317       0.629179       0.414400      -1.064528      -0.014197      -0.037505       0.014042       0.042489       0.005527      -0.009481       0.004132      -0.007524       0.104077      -0.025792      -0.010671       0.036463             12.837822       9.405809       6.352265      -4.671860      16.140501      -5.072576      12.967157           0.000000
          291              C      34.616059      23.857625      24.456031      -0.231569      36.875526 0.44776943E+03  0.10612787E+05                                 9.608374                            7.039340       0.064321       1.973551                    0.999725      30.688176      88.795406       0.622717       0.414993      -1.064331       0.023765       0.009509       0.031745       0.040779      -0.027326       0.017451      -0.003168      -0.023105      -0.055195      -0.033274      -0.008228       0.041501             12.076390      13.896411       0.309014       8.354922       8.839781       1.626087      13.492978          -0.000001
          292              C      28.874894      19.070813      23.689509      -0.110210      36.001200 0.40835577E+03  0.94792645E+04                                 9.545537                            6.779399      -0.059605       1.947560                    0.999617      29.399187      84.798255       0.625166       0.422061      -1.057495       0.014950       0.038606      -0.008695       0.042303       0.008918       0.005294       0.025772      -0.035083       0.004459      -0.020582      -0.017339       0.037921             12.722281       8.806177       5.712259      -4.571706      15.103155      -5.040563      14.257512           0.000001
          293              C      29.365051      21.406371      24.773712       0.160456      35.183061 0.36648930E+03  0.82295416E+04                                 9.380698                            6.438435       0.001762       2.011626                    0.999803      25.697476      71.447342       0.643074       0.424161      -1.062715      -0.004621       0.041138       0.052317       0.066714       0.009778       0.012981       0.039387      -0.048965      -0.024398      -0.035776      -0.020900       0.056676             12.609664       8.141037       4.618513      -4.822540      14.816975      -3.479569      14.870979           0.000000
          294              C      37.469370      22.966048      26.676390       0.608131      27.007958 0.25840148E+03  0.53685671E+04                                 8.292767                            5.662464       0.026731       2.061148                    0.999410      22.098661      60.992249       0.633571       0.465315      -1.028423       0.048750       0.001446       0.045832       0.066927       0.005402      -0.091130      -0.010608       0.013966       0.058549      -0.083573      -0.017732       0.101305             11.156783      12.992846       0.760679       7.594973       9.023912       1.478795      11.453592           0.000000
          295              C      28.854331      20.433319      25.537679      -0.239484      38.869637 0.44159310E+03  0.10510059E+05                                10.128257                            7.140526      -0.169622       1.903145                    0.999458      31.267767      92.950445       0.594366       0.432982      -1.045090      -0.001941      -0.028591      -0.005534       0.029187      -0.021284       0.008577       0.010181       0.038748       0.031385      -0.037438       0.012680       0.024758             13.482333       8.611720       6.146173      -3.940939      18.860664      -4.533402      12.974615           0.000001
          296              C      28.031803      18.170623      25.835771       0.607659      27.019104 0.25385807E+03  0.52471514E+04                                 8.294702                            5.604342       0.065084       2.076147                    0.999463      21.927126      60.225380       0.638681       0.463970      -1.029890      -0.022896      -0.045466       0.041436       0.065638      -0.058291       0.017377       0.027795       0.112196      -0.132142      -0.084734      -0.018375       0.103109             11.803332       7.316077       5.351000      -3.022359      15.482900      -4.847498      12.611019           0.000001
          297              C      35.990971      19.404398      23.421226      -0.260408      23.438572 0.36212916E+03  0.80850165E+04                                 6.898366                            6.167670       0.515775       2.143594                    0.999602      28.752589      78.997361       0.696432       0.393922      -1.085536      -0.094900       0.074240       0.004991       0.120592      -0.077402      -0.004528       0.007708       0.017669      -0.153487      -0.054731      -0.049222       0.103953              7.114270       6.493824      -0.796872      -0.409162       8.301012       0.939748       6.547975          -0.000002
          298              C      29.266938      23.042868      26.612513      -0.259972      23.157355 0.33390026E+03  0.73329857E+04                                 6.838885                            5.897181       0.467636       2.125795                    0.999719      28.742831      79.305895       0.714066       0.390574      -1.083709       0.026863      -0.015480      -0.105412       0.109877      -0.006418      -0.018211       0.029050      -0.012270       0.149437      -0.034958      -0.029412       0.064370              7.181660       6.263839       0.029165      -0.559999       7.281033       1.414386       8.000109           0.000001
          299              C      20.493307      15.081532      23.461256       0.188763      35.932151 0.34416519E+03  0.76295686E+04                                 9.656545                            6.284539      -0.052553       2.001312                    0.999735      25.335638      70.647165       0.642040       0.430339      -1.055855      -0.058257       0.003203      -0.060895       0.084334      -0.008979       0.029585       0.007003       0.001751      -0.043594      -0.037570       0.008518       0.029053             14.636152      20.479613      -1.505627       9.582861       6.089967      -2.948379      17.338877           0.000000
          300              C      19.142722      15.829944      21.622454      -0.082186      29.475374 0.37611406E+03  0.86119667E+04                                 8.639327                            6.542794      -0.400782       1.874724                    0.996879      28.710504      84.108291       0.626737       0.426814      -1.047336      -0.028821      -0.053895       0.067390       0.090977      -0.007441       0.012486      -0.045527      -0.026643       0.078679      -0.034553      -0.028352       0.062905             12.564578      15.610725      -2.998362       7.562347       8.345318      -1.303775      13.737690           0.000000
          301              C      22.783483      15.156023      25.001965      -0.017130      40.050201 0.39080619E+03  0.88943661E+04                                10.147737                            6.521443      -0.048898       1.992471                    0.999402      26.711930      74.132803       0.659470       0.408091      -1.075835      -0.052297       0.000527      -0.011795       0.053613       0.001144      -0.008828       0.005540      -0.001875       0.011221      -0.010794      -0.000428       0.011222             15.348289      24.270614       1.033468       9.316042       5.808817      -0.964822      15.965435           0.000000
          302              C      42.666619      20.077154      25.696945      -0.022656      40.446114 0.40998050E+03  0.94436356E+04                                10.199835                            6.689328      -0.092523       1.973305                    0.999362      27.136898      75.778932       0.649676       0.409292      -1.074991       0.039515      -0.021196      -0.037130       0.058218       0.004981       0.004986       0.004757      -0.000690      -0.008677      -0.006580      -0.003508       0.010088             14.259168      12.832907      -3.396038      -7.507970      14.579581       7.951502      15.365015          -0.000000
          303              C      16.886280      16.448461      22.492031      -0.082762      27.381994 0.36597431E+03  0.83324221E+04                                 8.203430                            6.451822      -0.422228       1.866559                    0.997516      28.694501      84.142545       0.630725       0.426526      -1.046294       0.052164       0.061797      -0.001662       0.080888       0.030746       0.004487       0.034896      -0.065301      -0.063565      -0.042380      -0.026127       0.068507             10.898792       7.359017      -1.940930      -0.607012      12.326954       5.440848      13.010404          -0.000000
          304              C      43.791547      20.424007      25.063287      -0.256952      39.614811 0.46688417E+03  0.11253374E+05                                10.170407                            7.284725      -0.116860       1.910240                    0.999580      31.871623      94.948477       0.596189       0.426234      -1.050546      -0.026271      -0.018135       0.022991       0.039340       0.011819       0.029241      -0.010577       0.003503      -0.018962      -0.036912       0.007604       0.029308             12.733897      12.570709      -1.760105      -6.723702      12.000514       5.420059      13.630467          -0.000000
          305              C      43.779451      18.424362      23.805339       0.181033      34.131650 0.34424869E+03  0.76295821E+04                                 9.303445                            6.270952       0.020706       2.024241                    0.999729      25.329922      70.553212       0.645137       0.428377      -1.057381       0.015943      -0.064069      -0.043574       0.079105      -0.025196      -0.000065       0.020104      -0.008100       0.043911      -0.036445       0.003393       0.033052             12.709938       8.884494      -1.376425      -3.997801      15.818270       8.264550      13.427049          -0.000000
          306              C      42.083323      18.857347      25.426107      -0.116090      35.916708 0.42830315E+03  0.10052392E+05                                 9.517176                            6.938671      -0.065117       1.941567                    0.999625      29.766872      86.076089       0.619092       0.421534      -1.058790       0.026279      -0.012730      -0.023192       0.037289       0.022471      -0.020110      -0.002019       0.019679      -0.048898      -0.028630      -0.010072       0.038702             11.846836      10.009407      -1.737940      -4.912011      13.034713       6.108587      12.496387          -0.000001
          307              C      44.365435      19.606923      24.145164       0.163893      33.624468 0.36294715E+03  0.81396427E+04                                 9.113943                            6.422623      -0.075348       1.986095                    0.999752      25.774373      71.886540       0.640813       0.426199      -1.060215       0.064026       0.038868      -0.008484       0.075380       0.009573      -0.022249      -0.023664       0.032057      -0.028816      -0.035691      -0.004900       0.040591             11.366706       9.898614       0.179292      -3.980538      13.301892       5.148525      10.899611          -0.000000
          308              C      21.651835      15.486582      22.940020      -0.226672      36.979106 0.43334713E+03  0.10189574E+05                                 9.632522                            6.924613       0.113883       1.994061                    0.999785      30.336240      87.494242       0.627769       0.414941      -1.064120       0.038868       0.006239       0.013520       0.041622       0.000820       0.000506      -0.010859       0.012283       0.106311      -0.025842      -0.011523       0.037365             12.875206      20.031434      -0.261967       6.753971       5.601708      -1.510445      12.992477           0.000000
          309              C      42.670651      18.049574      24.456031      -0.231531      36.858541 0.44756298E+03  0.10606575E+05                                 9.604691                            7.036189       0.067372       1.974490                    0.999734      30.684494      88.776594       0.623064       0.414813      -1.064456      -0.019227       0.016682       0.031387       0.040411       0.023634      -0.006021       0.017091      -0.036202      -0.054051      -0.033466      -0.008128       0.041594             12.070532      10.363636      -2.337552      -5.577854      12.364876       6.419746      13.483083          -0.000001
          310              C      22.806734      15.470985      23.689509      -0.108940      35.891787 0.40689452E+03  0.94361633E+04                                 9.521397                            6.762962      -0.056693       1.949003                    0.999644      29.355953      84.611310       0.626569       0.421525      -1.057911      -0.042416      -0.006659      -0.008527       0.043774       0.010246      -0.023818      -0.008790       0.031202       0.006666      -0.020242      -0.016134       0.036375             12.686429      18.428821      -0.125821       6.619433       5.420032      -1.434216      14.210435           0.000001
          311              C      20.539003      14.727694      24.773712       0.159438      35.195714 0.36670223E+03  0.82352765E+04                                 9.381627                            6.439505       0.007596       2.013257                    0.999771      25.704270      71.463505       0.643160       0.424055      -1.062812      -0.033129      -0.024618       0.052457       0.066748       0.015953      -0.040692      -0.009122       0.040670      -0.023279      -0.035629      -0.020917       0.056546             12.609929      17.148542       0.581752       5.423661       5.810775      -2.436596      14.870469           0.000000
          312              C      42.016122      20.966402      26.676390       0.610039      26.957554 0.25781267E+03  0.53536943E+04                                 8.282445                            5.657690       0.021302       2.059757                    0.999401      22.074500      60.925944       0.633507       0.465592      -1.028191      -0.026349       0.040997       0.046000       0.067016      -0.009191       0.054934      -0.073003       0.001683       0.060874      -0.082739      -0.018687       0.101427             11.139504      10.666300      -2.093527      -5.073222      11.316703       5.822257      11.435510           0.000000
          313              C      21.637051      14.771924      25.537679      -0.237155      38.789867 0.44050943E+03  0.10478143E+05                                10.117067                            7.133517      -0.172310       1.902977                    0.999453      31.229129      92.817549       0.594420       0.433195      -1.044930       0.025916       0.012235      -0.004814       0.029061      -0.006011      -0.012623       0.001253      -0.055924       0.031024      -0.037035       0.013001       0.024034             13.465216      21.590361       1.363045       5.886028       5.845112      -1.145345      12.960176           0.000001
          314              C      24.007867      15.190941      25.835771       0.608302      27.008728 0.25377049E+03  0.52449588E+04                                 8.292949                            5.603766       0.058760       2.074331                    0.999475      21.922875      60.214140       0.638638       0.464034      -1.029841       0.051128       0.002624       0.041429       0.065858      -0.020357      -0.032460       0.000994      -0.156431      -0.132076      -0.084383      -0.018637       0.103019             11.799314      18.068487       0.860637       5.704867       4.722555      -0.193122      12.606900           0.000001
          315              C      45.839803      21.466896      23.421226      -0.259422      23.442647 0.36212825E+03  0.80850202E+04                                 6.897090                            6.166035       0.519208       2.143963                    0.999624      28.762666      79.026095       0.696797       0.393714      -1.085675      -0.015742      -0.119544       0.002870       0.120610       0.031151      -0.000588      -0.008410      -0.145485      -0.161346      -0.054718      -0.051741       0.106459              7.112998       7.160642       1.180360      -0.613166       7.629195      -0.825773       6.549156          -0.000002
          316              C      19.170810      13.824478      26.612513      -0.260520      23.188551 0.33458400E+03  0.73521767E+04                                 6.850108                            5.908471       0.465789       2.124950                    0.999694      28.757286      79.382994       0.712392       0.391270      -1.083165       0.000172       0.030910      -0.105291       0.109735       0.007868      -0.015984      -0.029269      -0.004465       0.152214      -0.034598      -0.029734       0.064332              7.193017       7.059393       0.427356      -0.947683       6.501654      -1.196823       8.018005           0.000001
          317              C      19.826686      22.841121       9.266401       0.187978      35.968875 0.34456552E+03  0.76405023E+04                                 9.661289                            6.287255      -0.053092       2.000835                    0.999741      25.352800      70.699675       0.642058       0.430211      -1.055956       0.058464       0.002661      -0.060668       0.084296       0.009043      -0.029667       0.007515       0.000565      -0.043059      -0.037932       0.009279       0.028653             14.642669      20.488484       1.504713      -9.585953       6.092048      -2.949572      17.347475           0.000000
          318              C      21.177272      23.589534       7.427600      -0.078575      29.363757 0.37451408E+03  0.85658608E+04                                 8.615238                            6.527203      -0.399159       1.875863                    0.996914      28.648593      83.869803       0.627749       0.426597      -1.047510       0.028792      -0.054859       0.067237       0.091429       0.007385      -0.011787      -0.045942      -0.025774       0.079796      -0.034987      -0.028144       0.063131             12.520664      15.547257       2.984008      -7.525089       8.323410      -1.294467      13.691324           0.000000
          319              C      17.536510      22.915613      10.807111      -0.015297      39.982801 0.38999865E+03  0.88718537E+04                                10.139477                            6.516408      -0.051581       1.992092                    0.999424      26.681942      74.044742       0.659432       0.408305      -1.075639       0.052205       0.000738      -0.012186       0.053613      -0.001036       0.008968       0.005697      -0.002322       0.010870      -0.010999      -0.000368       0.011367             15.335219      24.248179      -1.032315      -9.308645       5.804722      -0.964090      15.952756           0.000000
          320              C      11.093374       4.557980      11.502091      -0.021750      40.368542 0.40926794E+03  0.94228814E+04                                10.186550                            6.681502      -0.089313       1.975015                    0.999329      27.104445      75.664534       0.650367       0.409046      -1.075180      -0.040084      -0.019422      -0.036439       0.057548      -0.008718      -0.003277       0.004766      -0.000890      -0.017528      -0.007905      -0.005450       0.013354             14.244224      12.805332       3.410544       7.498291      14.569340       7.957635      15.357998          -0.000000
          321              C      23.433713      24.208050       8.297176      -0.081322      27.308464 0.36486592E+03  0.83003064E+04                                 8.184215                            6.438804      -0.417459       1.868593                    0.997502      28.653360      83.967831       0.631883       0.426097      -1.046631      -0.053210       0.061117      -0.000619       0.081036      -0.030114      -0.004005       0.033915      -0.065609      -0.062205      -0.041743      -0.025657       0.067400             10.866660       7.346134       1.935262       0.601584      12.286113       5.412713      12.967734          -0.000000
          322              C       9.968446       4.904834      10.868432      -0.242647      39.337590 0.46240328E+03  0.11124760E+05                                10.193429                            7.307796      -0.184783       1.894052                    0.999400      31.637283      94.335601       0.587832       0.433095      -1.045774       0.020732      -0.006467       0.025680       0.033632      -0.016396      -0.028838      -0.007742      -0.003828      -0.031022      -0.039022       0.009401       0.029621             12.765560      12.619549       1.795998       6.769582      11.988447       5.429832      13.688683          -0.000001
          323              C       9.980542       2.905188       9.610484       0.180240      34.126806 0.34428541E+03  0.76304288E+04                                 9.299403                            6.270570       0.017158       2.023283                    0.999713      25.332540      70.555499       0.645281       0.428279      -1.057465      -0.015152      -0.064997      -0.043420       0.079621       0.024823       0.000353       0.019325      -0.006224       0.042015      -0.035472       0.003493       0.031979             12.700962       8.884317       1.379440       4.000790      15.798022       8.254367      13.420548          -0.000000
          324              C      11.676670       3.338173      11.231253      -0.116349      35.944407 0.42871210E+03  0.10064173E+05                                 9.520358                            6.942367      -0.064726       1.941564                    0.999620      29.776464      86.107063       0.618889       0.421581      -1.058784      -0.025507      -0.013173      -0.023330       0.036992      -0.022839       0.020647      -0.002197       0.019138      -0.049613      -0.029228      -0.010059       0.039287             11.852258      10.011882       1.746600       4.916553      13.038675       6.115397      12.506217          -0.000000
          325              C       9.394558       4.087749       9.950309       0.165069      33.551871 0.36231447E+03  0.81215764E+04                                 9.097474                            6.415264      -0.065543       1.989324                    0.999773      25.740718      71.765893       0.641471       0.425966      -1.060404      -0.063602       0.039771      -0.007435       0.075381      -0.010751       0.022992      -0.019263       0.025738      -0.033334      -0.031217      -0.007686       0.038903             11.339386       9.895328      -0.186732       3.978130      13.251467       5.115388      10.871364          -0.000000
          326              C      18.668158      23.246172       8.745166      -0.224934      36.869236 0.43182195E+03  0.10144182E+05                                 9.608451                            6.907911       0.123377       1.997363                    0.999759      30.294499      87.316423       0.629178       0.414400      -1.064528      -0.039579       0.006458       0.014042       0.042490      -0.000495      -0.001162      -0.010276       0.013336       0.104077      -0.025792      -0.010671       0.036463             12.837850      19.958102       0.259931      -6.728935       5.588267      -1.509668      12.967181           0.000000
          327              C      24.529342      25.809163      10.261176      -0.231569      36.875474 0.44776876E+03  0.10612768E+05                                 9.608366                            7.039335       0.064320       1.973551                    0.999725      30.688156      88.795335       0.622717       0.414993      -1.064331       0.020118       0.015827       0.031744       0.040779      -0.023667       0.005982       0.016697      -0.035776      -0.055195      -0.033273      -0.008228       0.041501             12.076382      10.371554       2.344094       5.585695      12.364627       6.422523      13.492966          -0.000001
          328              C      17.513259      23.230575       9.494654      -0.110210      36.001238 0.40835582E+03  0.94792672E+04                                 9.545547                            6.779402      -0.059607       1.947560                    0.999617      29.399198      84.798324       0.625165       0.422061      -1.057495       0.040908      -0.006355      -0.008695       0.042302      -0.010733       0.024966      -0.008301       0.032988       0.004458      -0.020582      -0.017339       0.037921             12.722306      18.475918       0.129465      -6.651129       5.433470      -1.438942      14.257529           0.000001
          329              C      19.780990      22.487284      10.578857       0.160455      35.183118 0.36648978E+03  0.82295553E+04                                 9.380710                            6.438439       0.001761       2.011625                    0.999803      25.697494      71.447417       0.643074       0.424161      -1.062714       0.033316      -0.024571       0.052317       0.066714      -0.016314       0.040601      -0.008452       0.041420      -0.024398      -0.035776      -0.020901       0.056677             12.609687      17.147763      -0.581501      -5.424678       5.810282      -2.436672      14.871016           0.000000
          330              C      11.743869       5.447229      12.481536       0.608131      27.007951 0.25840152E+03  0.53685683E+04                                 8.292765                            5.662465       0.026730       2.061148                    0.999410      22.098665      60.992264       0.633571       0.465315      -1.028423       0.025627       0.041496       0.045832       0.066927       0.008748      -0.054752      -0.073616       0.002374       0.058549      -0.083573      -0.017731       0.101305             11.156781      10.674913       2.098937       5.078157      11.341849       5.838037      11.453581           0.000000
          331              C      18.682942      22.531513      11.342824      -0.239485      38.869762 0.44159445E+03  0.10510101E+05                                10.128282                            7.140538      -0.169625       1.903143                    0.999458      31.267826      92.950711       0.594365       0.432982      -1.045090      -0.025731       0.012614      -0.005534       0.029187       0.006136       0.013105       0.002338      -0.056239       0.031384      -0.037438       0.012680       0.024758             13.482379      21.621241      -1.364824      -5.896547       5.851226      -1.146263      12.974668           0.000001
          332              C      43.192126      22.950531      11.640916       0.607659      27.019135 0.25385784E+03  0.52471460E+04                                 8.294710                            5.604340       0.065074       2.076144                    0.999463      21.927129      60.225402       0.638681       0.463970      -1.029890      -0.050823       0.002905       0.041436       0.065638       0.019436       0.032758       0.001152      -0.157061      -0.132143      -0.084732      -0.018377       0.103109             11.803357      18.075333      -0.860822      -5.709246       4.723688      -0.193711      12.611051           0.000001
          333              C       7.920190       5.947723       9.226372      -0.260408      23.438546 0.36212862E+03  0.80850019E+04                                 6.898361                            6.167665       0.515775       2.143594                    0.999602      28.752590      78.997366       0.696432       0.393922      -1.085536       0.016844      -0.119306       0.004991       0.120592      -0.031050       0.004412      -0.007775      -0.142898      -0.153485      -0.054731      -0.049222       0.103952              7.114265       7.159096      -1.180967       0.609262       7.635726      -0.824213       6.547972          -0.000002
          334              C      21.149181      21.584067      12.417659      -0.259973      23.157372 0.33390050E+03  0.73329942E+04                                 6.838892                            5.897186       0.467630       2.125793                    0.999719      28.742876      79.306105       0.714065       0.390574      -1.083708       0.000025       0.031004      -0.105413       0.109878      -0.008522       0.016052      -0.030295      -0.004982       0.149433      -0.034958      -0.029411       0.064369              7.181668       7.052003      -0.425874       0.944894       6.492885      -1.192163       8.000116           0.000001
          335              C      36.747646      17.966548       9.266401       0.188762      35.932189 0.34416548E+03  0.76295770E+04                                 9.656551                            6.284542      -0.052554       2.001312                    0.999735      25.335653      70.647219       0.642040       0.430339      -1.055855      -0.026355      -0.052054      -0.060895       0.084335      -0.003731       0.020857       0.022121      -0.016428      -0.043593      -0.037570       0.008517       0.029053             14.636165       8.383475       5.478095       2.238070      18.186126       9.773200      17.338894           0.000000
          336              C      36.720498      16.422701       7.427600      -0.082185      29.475367 0.37611403E+03  0.86119659E+04                                 8.639326                            6.542794      -0.400782       1.874724                    0.996879      28.710507      84.108308       0.626737       0.426814      -1.047336      -0.061085       0.001988       0.067390       0.090977      -0.015257      -0.033185       0.033577       0.000432       0.078679      -0.034553      -0.028352       0.062904             12.564575       7.565013       1.646833       2.652067      16.391024       7.201071      13.737690           0.000000
          337              C      37.957246      19.912652      10.807111      -0.017129      40.050187 0.39080612E+03  0.88943647E+04                                10.147736                            6.521444      -0.048900       1.992471                    0.999402      26.711927      74.132809       0.659470       0.408091      -1.075835      -0.025692      -0.045554      -0.011795       0.053613      -0.000240       0.000384      -0.010416       0.002920       0.011220      -0.010794      -0.000428       0.011222             15.348283      11.319286       8.510930       3.822474      18.760127       8.550326      15.965435           0.000000
          338              C      11.840638      11.392625      11.502091      -0.022656      40.446134 0.40998080E+03  0.94436442E+04                                10.199838                            6.689331      -0.092523       1.973305                    0.999362      27.136901      75.778945       0.649676       0.409292      -1.074991       0.001401       0.044819      -0.037130       0.058218       0.002192       0.006613       0.001939       0.008972      -0.008677      -0.006580      -0.003508       0.010088             14.259171      11.201861      -2.454355       3.132222      16.210631     -10.477845      15.365022          -0.000000
          339              C      36.127928      14.159307       8.297176      -0.082762      27.382030 0.36597475E+03  0.83324344E+04                                 8.203437                            6.451826      -0.422228       1.866559                    0.997516      28.694501      84.142543       0.630725       0.426526      -1.046294       0.079600       0.014277      -0.001662       0.080888      -0.012903       0.032464      -0.013562       0.085904      -0.063565      -0.042380      -0.026127       0.068507             10.898805       9.404084      -3.121650       4.408415      10.281907      -3.246118      13.010423          -0.000000
          340              C      12.703486      12.193415      10.868432      -0.256952      39.614802 0.46688434E+03  0.11253378E+05                                10.170405                            7.284726      -0.116860       1.910241                    0.999580      31.871613      94.948431       0.596189       0.426234      -1.050546      -0.028841      -0.013684       0.022991       0.039340       0.007426       0.005460       0.030612       0.018720      -0.018962      -0.036911       0.007604       0.029308             12.733892      10.618764      -0.633152       1.332060      13.952448      -8.532922      13.630465          -0.000000
          341              C      10.965694      13.182762       9.610484       0.181034      34.131642 0.34424855E+03  0.76295784E+04                                 9.303443                            6.270951       0.020706       2.024241                    0.999729      25.329918      70.553196       0.645137       0.428377      -1.057381      -0.047514       0.045841      -0.043574       0.079105      -0.016106       0.017378      -0.010108      -0.039591       0.043911      -0.036445       0.003393       0.033052             12.709933      12.892802      -3.690622       5.158403      11.809957      -7.594469      13.427041          -0.000000
          342              C      10.492606      11.497380      11.231253      -0.116091      35.916726 0.42830340E+03  0.10052399E+05                                 9.517180                            6.938673      -0.065118       1.941567                    0.999625      29.766878      86.076116       0.619092       0.421534      -1.058790       0.002115       0.029123      -0.023193       0.037289       0.019757      -0.011803      -0.016406       0.029081      -0.048898      -0.028630      -0.010072       0.038702             11.846842      10.773289      -2.178968       2.834190      12.270842      -7.308225      12.496395          -0.000000
          343              C      12.282814      13.098959       9.950309       0.163893      33.624465 0.36294723E+03  0.81396446E+04                                 9.113942                            6.422624      -0.075348       1.986095                    0.999752      25.774369      71.886520       0.640813       0.426199      -1.060215       0.065674       0.036014      -0.008484       0.075380       0.018667      -0.031618      -0.007436       0.000552      -0.028816      -0.035691      -0.004900       0.040591             11.366702      12.606347      -1.384016       2.468485      10.594155      -6.021504      10.899605          -0.000000
          344              C      37.677694      18.767338       8.745166      -0.226672      36.979138 0.43334741E+03  0.10189582E+05                                 9.632526                            6.924614       0.113884       1.994061                    0.999785      30.336252      87.494279       0.627769       0.414941      -1.064120       0.024837       0.030541       0.013520       0.041623       0.005729      -0.009151       0.005868      -0.004721       0.106311      -0.025842      -0.011523       0.037366             12.875209       8.982274       6.117277       2.068909      16.650874       6.604332      12.992479           0.000000
          345              C      36.966718      12.409907      10.261176      -0.231531      36.858528 0.44756282E+03  0.10606570E+05                                 9.604689                            7.036188       0.067371       1.974490                    0.999734      30.684493      88.776593       0.623064       0.414813      -1.064456       0.004833      -0.024992       0.031387       0.040411      -0.003859       0.011791      -0.013760       0.059037      -0.054052      -0.033466      -0.008128       0.041594             12.070529       9.840184      -2.035333       2.770731      12.888323      -8.040434      13.483080          -0.000001
          346              C      38.241636      19.775308       9.494654      -0.108939      35.891744 0.40689401E+03  0.94361490E+04                                 9.521391                            6.762958      -0.056694       1.949003                    0.999644      29.355941      84.611278       0.626569       0.421525      -1.057911      -0.026974      -0.033404      -0.008527       0.043774       0.018633      -0.019520      -0.016232       0.002145       0.006665      -0.020241      -0.016134       0.036375             12.686414       8.563260       5.570057       2.067652      15.285566       6.449686      14.210417           0.000001
          347              C      36.464062      18.183040      10.578857       0.159438      35.195741 0.36670251E+03  0.82352847E+04                                 9.381633                            6.439507       0.007596       2.013257                    0.999771      25.704283      71.463562       0.643159       0.424055      -1.062812      -0.037884      -0.016382       0.052457       0.066748       0.025587      -0.028246      -0.030679       0.007296      -0.023279      -0.035629      -0.020918       0.056547             12.609937       9.149033       5.200277       0.601682      13.810290       5.915330      14.870487           0.000000
          348              C      12.285501      10.384655      12.481536       0.610039      26.957553 0.25781267E+03  0.53536942E+04                                 8.282445                            5.657690       0.021302       2.059757                    0.999401      22.074499      60.925940       0.633507       0.465592      -1.028191       0.022330      -0.043318       0.046000       0.067016      -0.003867      -0.035756       0.084076      -0.016761       0.060874      -0.082739      -0.018687       0.101427             11.139502       9.341058      -1.328397       2.505611      12.641942      -7.304664      11.435506           0.000000
          349              C      37.051390      19.111863      11.342824      -0.237156      38.789977 0.44051078E+03  0.10478184E+05                                10.117088                            7.133529      -0.172313       1.902976                    0.999453      31.229185      92.817791       0.594419       0.433195      -1.044930       0.023554       0.016326      -0.004814       0.029061      -0.027221      -0.005226      -0.011559       0.017551       0.031023      -0.037035       0.013001       0.024034             13.465247      10.961886       7.499436       1.951133      16.473643       5.670142      12.960212           0.000001
          350              C      38.599678      20.955541      11.640916       0.608303      27.008738 0.25377043E+03  0.52449584E+04                                 8.292956                            5.603768       0.058747       2.074327                    0.999475      21.922879      60.214189       0.638638       0.464035      -1.029840       0.027837       0.042966       0.041430       0.065859      -0.077915      -0.015367      -0.028607       0.042955      -0.132076      -0.084381      -0.018638       0.103019             11.799322       8.804384       6.209280       2.685204      13.986661       5.037112      12.606922           0.000001
          351              C      14.630782      13.445812       9.226372      -0.259422      23.442617 0.36212772E+03  0.80850053E+04                                 6.897084                            6.166030       0.519209       2.143964                    0.999624      28.762656      79.026048       0.696798       0.393714      -1.085675      -0.111399       0.046139       0.002870       0.120610      -0.047421      -0.007577       0.003696       0.126699      -0.161347      -0.054718      -0.051741       0.106459              7.112990       8.534266       0.387290      -1.021718       6.255554      -0.118131       6.549152          -0.000002
          352              C      34.997757      17.449759      12.417659      -0.260520      23.188584 0.33458459E+03  0.73521944E+04                                 6.850117                            5.908478       0.465784       2.124948                    0.999694      28.757328      79.383184       0.712391       0.391270      -1.083165       0.026855      -0.015307      -0.105292       0.109735       0.002001      -0.033340       0.000791       0.015861       0.152211      -0.034597      -0.029733       0.064330              7.193027       7.011202       0.455187      -1.510318       6.549869      -0.222306       8.018010           0.000001
          353              C      24.065662       5.749853       9.266401       0.188365      35.981871 0.34467364E+03  0.76439452E+04                                 9.666226                            6.289885      -0.055450       1.999939                    0.999750      25.355556      70.725666       0.641635       0.430436      -1.055756      -0.031411       0.049406      -0.060513       0.084198      -0.004573       0.008371      -0.029214       0.013990      -0.044941      -0.037754       0.009250       0.028503             14.652498      11.001932      -6.992152       7.352939      15.597455      -6.832594      17.358107           0.000000
          354              C      22.742226       6.545289       7.427600      -0.079368      29.420236 0.37528633E+03  0.85890773E+04                                 8.634036                            6.539945      -0.403360       1.874588                    0.996875      28.675169      84.010929       0.626189       0.427382      -1.046890       0.032181       0.051392       0.066892       0.090285       0.007597       0.045161       0.011804       0.026026       0.079648      -0.034128      -0.028334       0.062462             12.554351      12.747955      -4.640315       4.904918      11.188035      -5.890995      13.727063           0.000000
          355              C      25.146238       3.729256      10.807111      -0.017169      40.108311 0.39126099E+03  0.89088183E+04                                10.164055                            6.529621      -0.058944       1.989109                    0.999455      26.727940      74.235460       0.658282       0.408640      -1.075291      -0.026508       0.044930      -0.011464       0.053411       0.001882      -0.009600       0.005038      -0.000686       0.010245      -0.011426       0.000052       0.011374             15.378485       9.547278      -7.494685       5.506816      20.591757      -7.605902      15.996421           0.000000
          356              C      17.385982       7.328153      11.502091      -0.022399      40.440324 0.41002456E+03  0.94457234E+04                                10.203048                            6.691047      -0.092840       1.973498                    0.999347      27.128906      75.782379       0.649339       0.409458      -1.074788       0.036500      -0.026520      -0.036722       0.058173       0.004633      -0.001569      -0.005023      -0.014983      -0.017565      -0.007320      -0.005869       0.013189             14.269074      17.112009      -0.943938     -10.660407      10.311845       2.520166      15.383368          -0.000000
          357              C      21.078353       8.190166       8.297176      -0.082214      27.347738 0.36550980E+03  0.83184806E+04                                 8.191626                            6.444385      -0.419911       1.867491                    0.997504      28.674605      84.043309       0.631635       0.426084      -1.046657      -0.026597      -0.076361      -0.001833       0.080881       0.043516      -0.028185      -0.020933      -0.020161      -0.061370      -0.042463      -0.025560       0.068022             10.877982      12.741746       1.173914      -4.998364       6.909559      -2.186925      12.982642          -0.000000
          358              C      17.648062       6.180510      10.868432      -0.244218      39.326304 0.46224714E+03  0.11119384E+05                                10.185040                            7.301338      -0.180736       1.895121                    0.999440      31.650964      94.350648       0.588759       0.432476      -1.046212      -0.003574       0.021559       0.024882       0.033116       0.009931       0.021809      -0.021231      -0.026214      -0.029999      -0.039590       0.009982       0.029608             12.754120      13.689325      -1.165340      -8.077539      10.900998       3.141213      13.672037          -0.000001
          359              C      19.373758       7.190809       9.610484       0.181385      34.123257 0.34420399E+03  0.76285438E+04                                 9.300763                            6.271133       0.016952       2.022978                    0.999758      25.329059      70.556631       0.645020       0.428457      -1.057303       0.064424       0.020495      -0.043630       0.080461      -0.009247      -0.017674      -0.009632       0.046904       0.043792      -0.036038       0.002971       0.033067             12.703307      15.267577       2.304387      -9.150574       9.420402      -0.662448      13.421943          -0.000000
          360              C      18.150718       8.443206      11.231253      -0.114405      35.849071 0.42730292E+03  0.10022465E+05                                 9.501567                            6.928727      -0.062490       1.942795                    0.999653      29.732846      85.933491       0.619819       0.421310      -1.058993       0.023802      -0.016053      -0.023316       0.036985       0.002478      -0.008536       0.019697      -0.050340      -0.049219      -0.029530      -0.010698       0.040228             11.827371      13.761916       0.434577      -7.733977       9.242759       1.200808      12.477440          -0.000000
          361              C      18.642622       6.092051       9.950309       0.164889      33.549004 0.36225438E+03  0.81196673E+04                                 9.096370                            6.414176      -0.066633       1.989259                    0.999746      25.738771      71.751472       0.641626       0.425892      -1.060479      -0.002833      -0.075298      -0.007653       0.075739      -0.005509       0.005509       0.028829      -0.031390      -0.033670      -0.030806      -0.007419       0.038225             11.338492      12.251104       1.546830      -6.419794      10.894201       0.886145      10.870170          -0.000000
          362              C      24.294142       4.544013       8.745166      -0.225313      36.869603 0.43180206E+03  0.10143447E+05                                 9.607939                            6.907050       0.121760       1.996801                    0.999766      30.296143      87.315760       0.629323       0.414316      -1.064598       0.014801      -0.037824       0.014140       0.043007      -0.005023       0.009275       0.003971      -0.007710       0.105955      -0.025656      -0.011333       0.036989             12.838476       9.405923      -6.353122       4.672313      16.141720      -5.073043      12.967784           0.000000
          363              C      19.143934       8.338452      10.261176      -0.233550      36.936538 0.44866032E+03  0.10639410E+05                                 9.618869                            7.046071       0.064669       1.973255                    0.999736      30.721146      88.919893       0.622442       0.414961      -1.064329      -0.023980       0.009438       0.031783       0.040918       0.026818      -0.017220      -0.003006      -0.023197      -0.053449      -0.032816      -0.007876       0.040692             12.091220      13.915139      -0.310594      -8.367234       8.849133       1.628554      13.509389          -0.000001
          364              C      24.885099       3.551640       9.494654      -0.109364      35.923088 0.40731035E+03  0.94482700E+04                                 9.527423                            6.766844      -0.068895       1.944813                    0.999624      29.370556      84.665928       0.626327       0.421578      -1.057872      -0.015006       0.039477      -0.007817       0.042950      -0.008224      -0.004877       0.026139      -0.034345       0.007960      -0.020589      -0.017217       0.037806             12.696002       8.787279      -5.699644       4.558342      15.075218      -5.023553      14.225509           0.000001
          365              C      24.394942       5.887198      10.578857       0.159986      35.209083 0.36678210E+03  0.82380995E+04                                 9.386727                            6.441990       0.004690       2.012194                    0.999807      25.707616      71.493744       0.642723       0.424290      -1.062590       0.004741       0.040202       0.052417       0.066229      -0.009964      -0.012687       0.038819      -0.047058      -0.025088      -0.035274      -0.020310       0.055585             12.618878       8.146827      -4.623274       4.825949      14.830099      -3.483128      14.879708           0.000000
          366              C      16.290621       7.446875      12.481536       0.608481      26.970340 0.25800491E+03  0.53583759E+04                                 8.286493                            5.659013       0.025208       2.060956                    0.999439      22.079326      60.931723       0.633602       0.465462      -1.028321      -0.048351       0.001515       0.045501       0.066411      -0.005276       0.090074      -0.010832       0.013892       0.058434      -0.082576      -0.017679       0.100255             11.147080      12.980259      -0.761429      -7.586256       9.018811       1.477916      11.442169           0.000000
          367              C      24.905662       4.914145      11.342824      -0.239058      38.822328 0.44093870E+03  0.10490342E+05                                10.118737                            7.133898      -0.170407       1.903219                    0.999462      31.249851      92.871587       0.594823       0.432820      -1.045213       0.002327      -0.029017      -0.004899       0.029519       0.021307      -0.007823       0.010377       0.039372       0.031268      -0.037562       0.012974       0.024588             13.469125       8.603118      -6.139016       3.936517      18.841274      -4.527456      12.962982           0.000001
          368              C      39.168190      25.930213      11.640916       0.609139      26.981957 0.25344035E+03  0.52365889E+04                                 8.289158                            5.600911       0.064061       2.076017                    0.999469      21.907745      60.169623       0.638646       0.464165      -1.029737       0.023616      -0.045579       0.040997       0.065696       0.057106      -0.016999       0.027821       0.112849      -0.131199      -0.084174      -0.018149       0.102322             11.794808       7.310841      -5.346479       3.019162      15.471752      -4.842537      12.601831           0.000001
          369              C      17.769022       3.885224       9.226372      -0.258518      23.401808 0.36132486E+03  0.80626015E+04                                 6.891103                            6.160619       0.517090       2.144378                    0.999586      28.723269      78.895798       0.696862       0.393897      -1.085550       0.094656       0.074420       0.005034       0.120513       0.077470       0.004464       0.007718       0.017024      -0.152457      -0.054738      -0.049072       0.103810              7.106872       6.484967       0.793913       0.407054       8.292281       0.939423       6.543367          -0.000002
          370              C      24.493053       7.523695      12.417659      -0.256678      23.093427 0.33262152E+03  0.72981907E+04                                 6.827685                            5.886799       0.467681       2.126439                    0.999698      28.689129      79.131698       0.714500       0.390696      -1.083580      -0.027252      -0.015581      -0.104528       0.109140       0.005929       0.017317       0.029246      -0.012854       0.147830      -0.034640      -0.029078       0.063719              7.169980       6.255547      -0.029608       0.557417       7.271349       1.410135       7.983045           0.000001
          371              C      23.307647      20.831388       4.928453       0.188369      35.981687 0.34467209E+03  0.76439007E+04                                 9.666192                            6.289872      -0.055444       1.999942                    0.999750      25.355471      70.725340       0.641636       0.430436      -1.055756      -0.027081       0.051905       0.060513       0.084198       0.003773      -0.021115       0.021854      -0.014915      -0.044943      -0.037754       0.009253       0.028501             14.652449       8.393172      -5.485982      -2.240728      18.206145       9.784090      17.358030           0.000000
          372              C      23.280498      22.375236       6.767255      -0.079370      29.420279 0.37528726E+03  0.85891029E+04                                 8.634041                            6.539951      -0.403363       1.874587                    0.996875      28.675193      84.010988       0.626189       0.427382      -1.046890      -0.060597      -0.002175      -0.066897       0.090288       0.015071       0.032808       0.033202       0.000149       0.079637      -0.034125      -0.028335       0.062461             12.554358       7.559400      -1.644698      -2.649302      16.376618       7.193277      13.727056           0.000000
          373              C      24.517247      18.885284       3.387744      -0.017172      40.108259 0.39125931E+03  0.89087625E+04                                10.164021                            6.529592      -0.058916       1.989119                    0.999455      26.727859      74.234947       0.658286       0.408638      -1.075294      -0.025657       0.045422       0.011464       0.053412       0.000640      -0.000437      -0.010832       0.003601       0.010257      -0.011424       0.000049       0.011374             15.378492      11.340023      -8.529746      -3.833549      18.799053       8.572081      15.996401           0.000000
          374              C      11.840639       4.126548       2.692764      -0.022402      40.440481 0.41002567E+03  0.94457539E+04                                10.203064                            6.691052      -0.092840       1.973497                    0.999347      27.128958      75.782510       0.649339       0.409458      -1.074789       0.004717      -0.044873       0.036722       0.058175      -0.004170      -0.005134       0.001153       0.015518      -0.017558      -0.007318      -0.005871       0.013189             14.269112      11.194420       2.472573      -3.147626      16.229637     -10.492309      15.383280          -0.000000
          375              C      22.687928      24.638630       5.897678      -0.082208      27.347646 0.36550835E+03  0.83184416E+04                                 8.191619                            6.444381      -0.419928       1.867486                    0.997504      28.674557      84.043206       0.631633       0.426085      -1.046656       0.079429      -0.015148       0.001836       0.080881       0.013028      -0.032221      -0.013945       0.085452      -0.061365      -0.042465      -0.025557       0.068022             10.877976       9.384240       3.112368      -4.393106      10.267057      -3.235252      12.982630          -0.000000
          376              C      12.703487       3.325759       3.326422      -0.244216      39.326227 0.46224531E+03  0.11119328E+05                                10.185024                            7.301322      -0.180737       1.895121                    0.999440      31.650901      94.350372       0.588760       0.432476      -1.046213      -0.016884       0.013874      -0.024882       0.033116      -0.006386      -0.007482       0.029504       0.030309      -0.029995      -0.039591       0.009982       0.029609             12.754113      10.588858       0.624686      -1.318377      14.001507      -8.565960      13.671973          -0.000000
          377              C      10.965695       2.336411       4.584370       0.181385      34.123249 0.34420389E+03  0.76285408E+04                                 9.300762                            6.271133       0.016952       2.022978                    0.999758      25.329047      70.556585       0.645020       0.428457      -1.057303      -0.049961      -0.045545       0.043630       0.080461       0.015687      -0.017178      -0.010490      -0.039468       0.043794      -0.036038       0.002971       0.033066             12.703312      12.877850       3.684099      -5.148973      11.810154      -7.593417      13.421933          -0.000000
          378              C      10.492607       4.021794       2.963602      -0.114407      35.849107 0.42730337E+03  0.10022476E+05                                 9.501560                            6.928723      -0.062486       1.942795                    0.999653      29.732874      85.933505       0.619821       0.421310      -1.058994       0.002000      -0.028644       0.023315       0.036987      -0.020559       0.012791      -0.017240       0.029468      -0.049212      -0.029529      -0.010699       0.040229             11.827366      10.748878       2.174144      -2.827011      12.255836      -7.298240      12.477383          -0.000000
          379              C      12.282815       2.420215       4.244545       0.164889      33.548977 0.36225394E+03  0.81196541E+04                                 9.096364                            6.414172      -0.066631       1.989260                    0.999746      25.738750      71.751384       0.641627       0.425892      -1.060480       0.066626      -0.035195       0.007653       0.075739      -0.016347       0.027721      -0.009643       0.006154      -0.033668      -0.030806      -0.007419       0.038224             11.338491      12.573010       1.360963      -2.442457      10.572312      -6.002784      10.870150          -0.000000
          380              C      24.237695      20.030599       5.449689      -0.225310      36.869349 0.43179895E+03  0.10143352E+05                                 9.607892                            6.907024       0.121766       1.996804                    0.999766      30.296003      87.315176       0.629324       0.414316      -1.064598       0.025355      -0.031729      -0.014140       0.043007      -0.005849       0.008075       0.006046      -0.004845       0.105952      -0.025655      -0.011333       0.036988             12.838415       8.955764      -6.093209      -2.057217      16.591757       6.582828      12.967723           0.000000
          381              C      10.086719       3.109266       3.933678      -0.233549      36.936525 0.44865982E+03  0.10639396E+05                                 9.618867                            7.046068       0.064669       1.973256                    0.999736      30.721117      88.919792       0.622441       0.414961      -1.064329       0.003817       0.025486      -0.031783       0.040918       0.003365      -0.011214      -0.013410       0.058051      -0.053444      -0.032816      -0.007876       0.040692             12.091224       9.846645       2.038352      -2.773232      12.917661      -8.060528      13.509367          -0.000001
          382              C      24.801637      19.022629       4.700200      -0.109362      35.922880 0.40730800E+03  0.94481957E+04                                 9.527372                            6.766816      -0.068880       1.944819                    0.999624      29.370428      84.665287       0.626330       0.421577      -1.057874      -0.026685       0.032734       0.007817       0.042951      -0.018985       0.020199      -0.017293       0.002927       0.007961      -0.020590      -0.017218       0.037808             12.695940       8.567142      -5.572534      -2.071361      15.295229       6.459413      14.225450           0.000001
          383              C      23.024063      20.614896       3.615997       0.159987      35.208987 0.36678075E+03  0.82380599E+04                                 9.386705                            6.441976       0.004690       2.012195                    0.999807      25.707561      71.493495       0.642724       0.424290      -1.062590      -0.037186       0.015995      -0.052417       0.066228      -0.025358       0.027274      -0.030397       0.006271      -0.025087      -0.035274      -0.020310       0.055584             12.618862       9.155406      -5.205592      -0.603523      13.821533       5.920953      14.879645           0.000000
          384              C      12.285504       5.134519       1.713319       0.608484      26.970495 0.25800371E+03  0.53583412E+04                                 8.286511                            5.658993       0.025217       2.060961                    0.999439      22.079218      60.931227       0.633604       0.465461      -1.028323       0.022860       0.042631      -0.045510       0.066417       0.003378       0.035660       0.083419      -0.016086       0.058447      -0.082574      -0.017682       0.100256             11.147127       9.349806       1.334543      -2.513164      12.649570      -7.308862      11.442006           0.000000
          385              C      23.611391      19.686074       2.852030      -0.239055      38.821986 0.44093308E+03  0.10490165E+05                                10.118655                            7.133838      -0.170382       1.903229                    0.999462      31.249580      92.870289       0.594828       0.432818      -1.045215       0.023967      -0.016522       0.004899       0.029520       0.027701       0.005073      -0.011963       0.017220       0.031279      -0.037561       0.012976       0.024585             13.469052      10.965131      -7.502742      -1.952663      16.479180       5.672850      12.962845           0.000001
          386              C      25.159679      17.842396       2.553938       0.609141      26.981645 0.25343821E+03  0.52365285E+04                                 8.289090                            5.600877       0.064086       2.076027                    0.999470      21.907567      60.168843       0.638651       0.464164      -1.029739       0.027664      -0.043237      -0.041001       0.065695       0.077421       0.015598      -0.028643       0.042489      -0.131188      -0.084185      -0.018138       0.102324             11.794774       8.801243      -6.206954      -2.684308      13.981206       5.036182      12.601872           0.000001
          387              C      14.630783       2.073361       4.968483      -0.258518      23.401789 0.36132445E+03  0.80625885E+04                                 6.891097                            6.160615       0.517095       2.144380                    0.999586      28.723226      78.895614       0.696862       0.393896      -1.085550      -0.111777      -0.044764      -0.005033       0.120512       0.046107       0.008916       0.000007       0.125671      -0.152458      -0.054739      -0.049073       0.103812              7.106867       8.528001      -0.385635       1.017093       6.249242      -0.117195       6.543358          -0.000002
          388              C      21.557760      21.348177       1.777196      -0.256678      23.093349 0.33262008E+03  0.72981471E+04                                 6.827660                            5.886779       0.467694       2.126444                    0.999698      28.689023      79.131189       0.714502       0.390695      -1.083582       0.027119       0.015811       0.104527       0.109139      -0.002601       0.033987       0.000375       0.016697       0.147838      -0.034642      -0.029080       0.063721              7.169956       6.991729      -0.454655       1.499914       6.535127      -0.222326       7.983011           0.000001
          389              C      24.065663       9.769320       4.928453       0.187981      35.968748 0.34456463E+03  0.76404770E+04                                 9.661266                            6.287247      -0.053089       2.000836                    0.999741      25.352747      70.699477       0.642059       0.430211      -1.055956      -0.031536      -0.049301       0.060668       0.084295       0.004765      -0.008324      -0.029449       0.015383      -0.043060      -0.037932       0.009281       0.028651             14.642619      10.994231       6.986164      -7.347348      15.586206      -6.826865      17.347421           0.000000
          390              C      22.742226       8.973885       6.767255      -0.078579      29.363717 0.37451392E+03  0.85658551E+04                                 8.615225                            6.527198      -0.399164       1.875862                    0.996913      28.648588      83.869739       0.627750       0.426596      -1.047510       0.033115      -0.052363      -0.067237       0.091430      -0.007471      -0.045681       0.012766       0.025678       0.079800      -0.034987      -0.028146       0.063133             12.520629      12.713553       4.619996      -4.883555      11.157042      -5.869668      13.691292           0.000000
          391              C      25.146239      11.789917       3.387744      -0.015299      39.982830 0.38999918E+03  0.88718676E+04                                10.139475                            6.516409      -0.051576       1.992094                    0.999424      26.681968      74.044791       0.659433       0.408305      -1.075640      -0.026742      -0.044843       0.012186       0.053614      -0.001522       0.009417       0.004918      -0.000635       0.010874      -0.010997      -0.000369       0.011367             15.335206       9.521559       7.470083      -5.489237      20.531322      -7.579470      15.952736           0.000000
          392              C      17.385983       8.191020       2.692764      -0.021750      40.368568 0.40926820E+03  0.94228905E+04                                10.186557                            6.681506      -0.089318       1.975013                    0.999329      27.104472      75.664665       0.650366       0.409046      -1.075180       0.036862       0.025003       0.036438       0.057548      -0.004744       0.002489      -0.005221      -0.014656      -0.017526      -0.007904      -0.005450       0.013354             14.244214      17.081924       0.941427      10.640652      10.292712       2.514888      15.358005          -0.000000
          393              C      21.078354       7.329007       5.897678      -0.081321      27.308355 0.36486426E+03  0.83002611E+04                                 8.184203                            6.438796      -0.417501       1.868582                    0.997502      28.653309      83.967698       0.631883       0.426098      -1.046630      -0.026322       0.076638       0.000618       0.081034      -0.043469       0.027372      -0.020427      -0.019347      -0.062215      -0.041744      -0.025660       0.067404             10.866639      12.727076      -1.171445       4.988326       6.905131      -2.185367      12.967711          -0.000000
          394              C      17.648063       9.338663       3.326422      -0.242648      39.337647 0.46240402E+03  0.11124785E+05                                10.193442                            7.307804      -0.184788       1.894050                    0.999400      31.637342      94.335865       0.587831       0.433095      -1.045774      -0.004766      -0.021188      -0.025680       0.033632      -0.009856      -0.021123      -0.021103      -0.026486      -0.031019      -0.039022       0.009400       0.029621             12.765566      13.701595       1.171275       8.087165      10.906402       3.147721      13.688700          -0.000000
          395              C      19.373759       8.328365       4.584370       0.180239      34.126833 0.34428591E+03  0.76304426E+04                                 9.299409                            6.270575       0.017156       2.023283                    0.999713      25.332554      70.555554       0.645281       0.428279      -1.057465       0.063864      -0.019376       0.043420       0.079620       0.009716       0.016912      -0.009357       0.046107       0.042017      -0.035472       0.003493       0.031979             12.700967      15.264221      -2.304009       9.148891       9.418116      -0.662405      13.420563          -0.000000
          396              C      18.150719       7.075968       2.963602      -0.116349      35.944433 0.42871248E+03  0.10064184E+05                                 9.520363                            6.942370      -0.064728       1.941563                    0.999620      29.776478      86.107133       0.618889       0.421581      -1.058784       0.024162       0.015503       0.023329       0.036992      -0.003133       0.008421       0.018980      -0.049128      -0.049610      -0.029227      -0.010059       0.039287             11.852253      13.794562      -0.437350       7.754362       9.255977       1.200153      12.506220          -0.000000
          397              C      18.642623       9.427123       4.244545       0.165069      33.551875 0.36231449E+03  0.81215775E+04                                 9.097476                            6.415265      -0.065545       1.989323                    0.999773      25.740731      71.765955       0.641470       0.425966      -1.060404      -0.002642       0.074966       0.007435       0.075380       0.005769      -0.005186       0.029544      -0.031491      -0.033332      -0.031216      -0.007687       0.038903             11.339384      12.250705      -1.546609       6.419121      10.896074       0.887475      10.871371          -0.000000
          398              C      24.294143      10.975160       5.449689      -0.224932      36.869107 0.43182069E+03  0.10144144E+05                                 9.608430                            6.907902       0.123378       1.997364                    0.999759      30.294432      87.316169       0.629179       0.414400      -1.064528       0.014197       0.037504      -0.014042       0.042489       0.005527      -0.009480       0.004131      -0.007524       0.104076      -0.025791      -0.010672       0.036463             12.837812       9.405800       6.352259      -4.671861      16.140487      -5.072576      12.967150           0.000000
          399              C      19.143935       7.180722       3.933678      -0.231569      36.875510 0.44776930E+03  0.10612783E+05                                 9.608372                            7.039339       0.064320       1.973551                    0.999725      30.688170      88.795390       0.622717       0.414993      -1.064331      -0.023766      -0.009509      -0.031744       0.040779      -0.027325       0.017450      -0.003168      -0.023106      -0.055193      -0.033273      -0.008228       0.041501             12.076382      13.896401       0.309010       8.354919       8.839772       1.626081      13.492975          -0.000001
          400              C      24.885100      11.967534       4.700200      -0.110211      36.001214 0.40835589E+03  0.94792675E+04                                 9.545536                            6.779398      -0.059602       1.947561                    0.999617      29.399196      84.798262       0.625166       0.422061      -1.057495      -0.014951      -0.038606       0.008695       0.042303       0.008918       0.005294       0.025773      -0.035084       0.004460      -0.020583      -0.017339       0.037922             12.722284       8.806179       5.712260      -4.571713      15.103158      -5.040566      14.257515           0.000001
          401              C      24.394943       9.631976       3.615997       0.160456      35.183035 0.36648905E+03  0.82295340E+04                                 9.380694                            6.438432       0.001763       2.011626                    0.999803      25.697461      71.447280       0.643075       0.424161      -1.062715       0.004621      -0.041138      -0.052317       0.066713       0.009778       0.012981       0.039387      -0.048964      -0.024399      -0.035776      -0.020900       0.056676             12.609657       8.141034       4.618511      -4.822540      14.816964      -3.479566      14.870972           0.000000
          402              C      16.290624       8.072299       1.713319       0.608131      27.007949 0.25840196E+03  0.53685810E+04                                 8.292771                            5.662473       0.026713       2.061142                    0.999410      22.098698      60.992427       0.633570       0.465316      -1.028423      -0.048749      -0.001445      -0.045833       0.066928       0.005402      -0.091129      -0.010609       0.013965       0.058554      -0.083572      -0.017732       0.101304             11.156767      12.992808       0.760671       7.594958       9.023899       1.478784      11.453593           0.000000
          403              C      24.905663      10.605028       2.852030      -0.239484      38.869614 0.44159277E+03  0.10510048E+05                                10.128250                            7.140521      -0.169619       1.903146                    0.999458      31.267749      92.950353       0.594366       0.432981      -1.045090       0.001941       0.028591       0.005534       0.029187      -0.021284       0.008577       0.010181       0.038747       0.031387      -0.037438       0.012680       0.024758             13.482324       8.611719       6.146173      -3.940940      18.860648      -4.533393      12.974604           0.000001
          404              C      25.728191      12.867724       2.553938       0.607658      27.019145 0.25385833E+03  0.52471577E+04                                 8.294706                            5.604342       0.065095       2.076150                    0.999463      21.927137      60.225395       0.638681       0.463969      -1.029891       0.022897       0.045466      -0.041435       0.065637      -0.058292       0.017377       0.027797       0.112195      -0.132141      -0.084736      -0.018373       0.103109             11.803347       7.316094       5.351021      -3.022381      15.482930      -4.847500      12.611016           0.000001
          405              C      17.769023      11.633949       4.968483      -0.260409      23.438593 0.36212958E+03  0.80850290E+04                                 6.898373                            6.167675       0.515773       2.143593                    0.999602      28.752610      78.997459       0.696431       0.393922      -1.085536       0.094900      -0.074240      -0.004991       0.120592      -0.077402      -0.004528       0.007708       0.017668      -0.153482      -0.054731      -0.049221       0.103952              7.114276       6.493828      -0.796876      -0.409160       8.301018       0.939748       6.547982          -0.000002
          406              C      24.493056       7.995479       1.777196      -0.259972      23.157344 0.33390014E+03  0.73329822E+04                                 6.838882                            5.897180       0.467638       2.125796                    0.999719      28.742822      79.305854       0.714066       0.390574      -1.083709      -0.026863       0.015480       0.105413       0.109878      -0.006418      -0.018211       0.029049      -0.012269       0.149437      -0.034958      -0.029411       0.064369              7.181656       6.263834       0.029164      -0.559999       7.281026       1.414384       8.000107           0.000001
          407              C      33.266687      15.956815       4.928453       0.188765      35.932038 0.34416404E+03  0.76295357E+04                                 9.656524                            6.284529      -0.052549       2.001314                    0.999735      25.335577      70.646923       0.642040       0.430339      -1.055855       0.058257      -0.003202       0.060895       0.084334      -0.008979       0.029584       0.007003       0.001747      -0.043594      -0.037570       0.008520       0.029051             14.636136      20.479601      -1.505638       9.582863       6.089963      -2.948375      17.338844           0.000000
          408              C      34.617272      15.208403       6.767255      -0.082186      29.475369 0.37611393E+03  0.86119623E+04                                 8.639324                            6.542793      -0.400781       1.874724                    0.996879      28.710491      84.108227       0.626737       0.426814      -1.047336       0.028822       0.053896      -0.067389       0.090976      -0.007441       0.012485      -0.045529      -0.026645       0.078681      -0.034553      -0.028353       0.062906             12.564578      15.610726      -2.998361       7.562349       8.345321      -1.303774      13.737688           0.000000
          409              C      30.976511      15.882324       3.387744      -0.017131      40.050283 0.39080514E+03  0.88943329E+04                                10.147741                            6.521429      -0.048884       1.992476                    0.999402      26.711886      74.132551       0.659472       0.408091      -1.075836       0.052297      -0.000527       0.011795       0.053613       0.001145      -0.008827       0.005539      -0.001869       0.011229      -0.010792      -0.000430       0.011222             15.348371      24.270800       1.033418       9.316189       5.808834      -0.964838      15.965479           0.000000
          410              C      11.093375      10.961193       2.692764      -0.022667      40.446789 0.40998513E+03  0.94437651E+04                                10.199921                            6.689353      -0.092524       1.973301                    0.999362      27.137084      75.779439       0.649677       0.409290      -1.074992      -0.039514       0.021204       0.037134       0.058223       0.004978       0.004983       0.004754      -0.000679      -0.008670      -0.006575      -0.003507       0.010082             14.259380      12.832975      -3.396153      -7.508013      14.579973       7.951744      15.365193          -0.000000
          411              C      36.873714      14.589886       5.897678      -0.082762      27.382001 0.36597449E+03  0.83324258E+04                                 8.203430                            6.451823      -0.422226       1.866560                    0.997516      28.694479      84.142431       0.630725       0.426526      -1.046295      -0.052164      -0.061797       0.001663       0.080887       0.030747       0.004487       0.034896      -0.065303      -0.063569      -0.042380      -0.026129       0.068509             10.898801       7.359016      -1.940929      -0.607014      12.326973       5.440859      13.010412          -0.000000
          412              C       9.968447      10.614340       3.326422      -0.256955      39.614973 0.46688507E+03  0.11253396E+05                                10.170412                            7.284719      -0.116859       1.910238                    0.999581      31.871706      94.948598       0.596191       0.426233      -1.050547       0.026269       0.018140      -0.022986       0.039338       0.011824       0.029245      -0.010586       0.003512      -0.018966      -0.036922       0.007607       0.029315             12.733943      12.570699      -1.760183      -6.723704      12.000621       5.420166      13.630511          -0.000001
          413              C       9.980543      12.613985       4.584370       0.181037      34.131514 0.34424686E+03  0.76295302E+04                                 9.303421                            6.270937       0.020714       2.024245                    0.999729      25.329825      70.552843       0.645137       0.428377      -1.057381      -0.015941       0.064067       0.043574       0.079104      -0.025196      -0.000063       0.020102      -0.008100       0.043912      -0.036445       0.003396       0.033049             12.709935       8.884471      -1.376443      -3.997790      15.818294       8.264572      13.427039          -0.000000
          414              C      11.676671      12.181000       2.963602      -0.116084      35.916417 0.42829802E+03  0.10052236E+05                                 9.517116                            6.938624      -0.065107       1.941572                    0.999625      29.766654      86.075152       0.619095       0.421533      -1.058791      -0.026279       0.012728       0.023193       0.037289       0.022471      -0.020108      -0.002021       0.019681      -0.048896      -0.028627      -0.010075       0.038702             11.846787      10.009324      -1.737920      -4.911942      13.034745       6.108586      12.496293          -0.000000
          415              C       9.394559      11.431424       4.244545       0.163896      33.624401 0.36294564E+03  0.81395993E+04                                 9.113931                            6.422611      -0.075346       1.986097                    0.999752      25.774300      71.886261       0.640814       0.426199      -1.060215      -0.064026      -0.038869       0.008484       0.075379       0.009572      -0.022247      -0.023664       0.032057      -0.028813      -0.035691      -0.004898       0.040589             11.366717       9.898602       0.179249      -3.980542      13.301922       5.148571      10.899629          -0.000000
          416              C      32.108159      15.551765       5.449689      -0.226670      36.978927 0.43334468E+03  0.10189499E+05                                 9.632486                            6.924591       0.113888       1.994064                    0.999785      30.336123      87.493737       0.627770       0.414941      -1.064120      -0.038867      -0.006238      -0.013520       0.041622       0.000820       0.000506      -0.010858       0.012281       0.106308      -0.025841      -0.011524       0.037364             12.875167      20.031367      -0.261979       6.753959       5.601697      -1.510444      12.992437           0.000000
          417              C      11.089343      12.988773       3.933678      -0.231527      36.858228 0.44755838E+03  0.10606433E+05                                 9.604630                            7.036149       0.067385       1.974496                    0.999734      30.684285      88.775714       0.623067       0.414812      -1.064457       0.019228      -0.016682      -0.031385       0.040410       0.023633      -0.006020       0.017090      -0.036201      -0.054048      -0.033463      -0.008129       0.041592             12.070474      10.363564      -2.337542      -5.577799      12.364864       6.419733      13.482993          -0.000001
          418              C      30.953260      15.567362       4.700200      -0.108937      35.891574 0.40689182E+03  0.94360801E+04                                 9.521348                            6.762932      -0.056680       1.949009                    0.999644      29.355821      84.610686       0.626572       0.421524      -1.057913       0.042416       0.006659       0.008526       0.043774       0.010246      -0.023818      -0.008789       0.031203       0.006666      -0.020242      -0.016134       0.036376             12.686374      18.428724      -0.125843       6.619435       5.420017      -1.434218      14.210381           0.000001
          419              C      33.220991      16.310653       3.615997       0.159439      35.195698 0.36670165E+03  0.82352590E+04                                 9.381622                            6.439499       0.007596       2.013258                    0.999771      25.704237      71.463356       0.643160       0.424055      -1.062812       0.033129       0.024618      -0.052457       0.066748       0.015953      -0.040691      -0.009121       0.040669      -0.023278      -0.035628      -0.020917       0.056545             12.609945      17.148605       0.581740       5.423688       5.810779      -2.436592      14.870451           0.000000
          420              C      11.743872      10.071945       1.713319       0.610033      26.958188 0.25781444E+03  0.53537309E+04                                 8.282539                            5.657689       0.021334       2.059765                    0.999401      22.074437      60.925426       0.633512       0.465588      -1.028194       0.026348      -0.041001      -0.046006       0.067021      -0.009185       0.054935      -0.072992       0.001672       0.060869      -0.082734      -0.018682       0.101416             11.139729      10.666300      -2.093538      -5.073183      11.317264       5.822532      11.435623           0.000000
          421              C      32.122943      16.266423       2.852030      -0.237153      38.789766 0.44050652E+03  0.10478051E+05                                10.117037                            7.133485      -0.172295       1.902983                    0.999453      31.228978      92.816841       0.594423       0.433194      -1.044931      -0.025916      -0.012236       0.004814       0.029061      -0.006010      -0.012623       0.001254      -0.055922       0.031030      -0.037034       0.013002       0.024032             13.465226      21.590451       1.363016       5.886074       5.845106      -1.145337      12.960121           0.000001
          422              C      29.752127      15.847406       2.553938       0.608295      27.008849 0.25377235E+03  0.52450036E+04                                 8.292969                            5.603779       0.058862       2.074362                    0.999474      21.922905      60.214132       0.638639       0.464033      -1.029842      -0.051123      -0.002625      -0.041428       0.065854      -0.020358      -0.032469       0.000993      -0.156435      -0.132081      -0.084393      -0.018629       0.103022             11.799430      18.068638       0.860585       5.705214       4.722579      -0.193150      12.607072           0.000001
          423              C       7.920191       9.571451       4.968483      -0.259421      23.442558 0.36212674E+03  0.80849757E+04                                 6.897067                            6.166019       0.519218       2.143968                    0.999624      28.762587      79.025747       0.696799       0.393714      -1.085676       0.015742       0.119544      -0.002869       0.120610       0.031152      -0.000587      -0.008410      -0.145487      -0.161344      -0.054718      -0.051742       0.106460              7.112969       7.160615       1.180341      -0.613162       7.629150      -0.825758       6.549143          -0.000002
          424              C      34.589184      17.213869       1.777196      -0.260520      23.188507 0.33458309E+03  0.73521488E+04                                 6.850093                            5.908459       0.465798       2.124953                    0.999694      28.757218      79.382665       0.712394       0.391269      -1.083166      -0.000171      -0.030910       0.105291       0.109734       0.007869      -0.015984      -0.029269      -0.004466       0.152221      -0.034599      -0.029734       0.064333              7.193004       7.059387       0.427353      -0.947680       6.501645      -1.196816       8.017980           0.000001
          425              C      31.100827       7.310693      21.292282       0.094602      35.165747 0.40504088E+03  0.94124228E+04                                10.174574                            7.231897      -0.624607       1.831959                    0.995137      26.588963      77.517760       0.544335       0.484213      -1.018618      -0.001243      -0.000968       0.000011       0.001575      -0.008194       0.010881      -0.005952       0.009625      -0.014041      -0.011330      -0.007153       0.018482             15.606387      12.945896       1.868246      -4.977934      15.102830       2.874015      18.770436          -0.000000
          426              C      17.660827      15.968065      21.292282       0.095770      35.114238 0.40403692E+03  0.93813562E+04                                10.164476                            7.224154      -0.634138       1.827904                    0.995216      26.582899      77.416568       0.544600       0.484378      -1.018739      -0.000673       0.001166       0.000000       0.001346       0.007888      -0.010213      -0.005897       0.009107      -0.015598      -0.011256      -0.006508       0.017764             15.590931      12.934296      -1.864477       4.973564      15.087203       2.871494      18.751293          -0.000000
          427              C      31.878331      23.278760      21.292282       0.094605      35.165772 0.40504150E+03  0.94124414E+04                                10.174580                            7.231904      -0.624608       1.831958                    0.995137      26.588967      77.517804       0.544335       0.484214      -1.018618       0.001464       0.000586      -0.000018       0.001577       0.000075       0.000290       0.012394      -0.019004      -0.014044      -0.011327      -0.007151       0.018478             15.606400      16.181572       0.000160      -0.000010      11.867193      -5.748033      18.770434          -0.000000
          428              C      22.659166      23.727654       7.097427       0.094602      35.165746 0.40504084E+03  0.94124217E+04                                10.174574                            7.231897      -0.624607       1.831959                    0.995137      26.588962      77.517759       0.544335       0.484214      -1.018618       0.001243       0.000968      -0.000011       0.001575      -0.008195       0.010881      -0.005952       0.009624      -0.014041      -0.011330      -0.007153       0.018482             15.606390      12.945922       1.868255      -4.977954      15.102815       2.873991      18.770434          -0.000000
          429              C      36.099166      15.070282       7.097427       0.095770      35.114239 0.40403692E+03  0.93813561E+04                                10.164477                            7.224154      -0.634138       1.827904                    0.995216      26.582899      77.416569       0.544600       0.484378      -1.018739       0.000673      -0.001165       0.000000       0.001346       0.007887      -0.010214      -0.005896       0.009109      -0.015598      -0.011256      -0.006508       0.017764             15.590933      12.934302      -1.864474       4.973572      15.087208       2.871490      18.751289          -0.000000
          430              C      21.881663       7.759587       7.097427       0.094605      35.165769 0.40504124E+03  0.94124346E+04                                10.174584                            7.231904      -0.624608       1.831958                    0.995137      26.588974      77.517843       0.544335       0.484214      -1.018617      -0.001464      -0.000587       0.000018       0.001577       0.000075       0.000290       0.012394      -0.019004      -0.014044      -0.011326      -0.007151       0.018478             15.606404      16.181564       0.000148       0.000001      11.867193      -5.748038      18.770453          -0.000000
          431              O      32.732041       8.256354      19.763780      -0.189312      35.091985 0.35107121E+03  0.75916376E+04                                 8.860186                            5.816462       0.080892       2.143461                    0.998414      22.869569      57.137877       0.783812       0.361371      -1.136366       0.121150      -0.113392       0.080587       0.184471       0.031940      -0.114176      -0.079169       0.077802       0.198589      -0.113863      -0.067166       0.181029             14.304523      18.412780       3.555771     -11.909207       7.061076      -3.753844      17.439714           0.000000
          432              O      10.398928       8.184889      15.493400      -0.555907      34.654419 0.46035176E+03  0.10603929E+05                                 8.341210                            6.484480       0.588452       2.250042                    0.998482      26.592614      67.554684       0.776314       0.342525      -1.156966      -0.010681      -0.002065       0.024750       0.027035       0.013542       0.001192       0.000991      -0.083005       0.165519      -0.071251       0.016035       0.055216             10.752919       9.468301      -0.115032      -5.565437       5.186111      -0.268317      17.604345           0.000001
          433              O      30.955676       5.593962      19.740784      -0.174320      34.742214 0.37015582E+03  0.81076392E+04                                 8.776270                            5.990847       0.106792       2.158342                    0.998576      22.701227      57.005877       0.769083       0.363599      -1.135086      -0.149687       0.082445      -0.067627       0.183785      -0.014760       0.011716       0.124491      -0.151384      -0.046547      -0.108077      -0.059991       0.168067             12.707897       6.654095       2.498049       2.382662      17.214218      10.174602      14.255380          -0.000000
          434              O      40.891869      25.927962      15.422709      -0.562220      35.659866 0.47681104E+03  0.11094122E+05                                 8.536197                            6.631297       0.463434       2.203284                    0.998143      26.993106      69.206464       0.761163       0.345845      -1.152704       0.024681       0.001860       0.007478       0.025856       0.008004       0.020268      -0.043969       0.097516      -0.015585      -0.076647       0.018332       0.058314             10.727046      14.934563       1.937750       6.692547       6.884055       1.985360      10.362520           0.000000
          435              O      32.730428       9.023622      17.340718      -0.198598      24.337103 0.31780790E+03  0.66753234E+04                                 6.632295                            5.430514       0.370002       2.224290                    0.999291      22.709778      55.157096       0.838012       0.347975      -1.151979       0.143010       0.010446      -0.171745       0.223735      -0.073145       0.110705      -0.103495       0.102397       0.299830      -0.151140      -0.070367       0.221506              7.195729       7.424270      -1.290764       1.629082       5.010580      -2.380485       9.152337          -0.000000
          436              O      42.633558      24.518898      15.579421      -0.567395      33.670586 0.46680007E+03  0.10789395E+05                                 8.149194                            6.522533       0.603323       2.247960                    0.998626      26.870175      68.366057       0.775366       0.341769      -1.157662      -0.008317       0.025161       0.011442       0.028865      -0.021042      -0.046565       0.009421      -0.082002      -0.020279      -0.072427       0.014284       0.058143              9.780402       6.187769      -0.352525       0.417739      14.037126       5.728307       9.116312           0.000000
          437              O      11.657315       7.806609      17.326239      -0.546828      34.572260 0.45327246E+03  0.10410155E+05                                 8.357183                            6.449959       0.519865       2.228610                    0.998280      26.563874      67.587143       0.774859       0.344180      -1.154500      -0.022177      -0.004686       0.000608       0.022675      -0.001162       0.041968      -0.003155       0.025350      -0.181354      -0.075418       0.017508       0.057911             10.766951      20.144427      -1.458892      -1.205747       5.452415      -0.136192       6.704013           0.000001
          438              O      45.514153      26.655655      19.113088      -0.210793      22.796966 0.31505145E+03  0.66020160E+04                                 6.328393                            5.410667       0.299664       2.201522                    0.999065      22.864927      55.441386       0.838802       0.348459      -1.151757      -0.107314      -0.143456      -0.088268       0.199718      -0.125382       0.086800      -0.045974      -0.142130      -0.367564      -0.171371      -0.054499       0.225869              6.713596       7.373540      -1.941594       1.799621       7.810891      -0.465557       4.956358          -0.000000
          439              O      17.664188      14.082563      19.763780      -0.187866      34.999163 0.35008722E+03  0.75646794E+04                                 8.844101                            5.807346       0.079429       2.143566                    0.998425      22.842619      57.040018       0.784660       0.361252      -1.136516      -0.159066      -0.048003       0.081804       0.185198       0.018179      -0.011652       0.139569      -0.095426       0.199680      -0.114999      -0.067507       0.182505             14.275616       6.807875       3.130278       2.696903      18.617551      12.162931      17.401421           0.000000
          440              O      15.328854      10.180577      15.493400      -0.555745      34.613114 0.45976045E+03  0.10586495E+05                                 8.333275                            6.479304       0.587042       2.249790                    0.998450      26.581943      67.506836       0.776836       0.342418      -1.157102       0.003261       0.010626       0.024118       0.026557      -0.042390       0.000649      -0.000761       0.018488       0.165646      -0.070994       0.015754       0.055240             10.740685       6.350052       1.908166       2.547056       8.286482       4.944020      17.585522           0.000001
          441              O      16.246671      16.952136      19.740784      -0.174107      34.697833 0.36958347E+03  0.80916463E+04                                 8.768901                            5.985245       0.101598       2.157222                    0.998598      22.686078      56.948186       0.769660       0.363482      -1.135224       0.146092       0.087910      -0.067231       0.183279      -0.058108       0.102053      -0.072295       0.101798      -0.045849      -0.108049      -0.060115       0.168164             12.699358      12.405527      -5.819568       7.617237      11.447710      -7.144846      14.244837          -0.000000
          442              O      42.328336      21.458905      15.422709      -0.562641      35.687420 0.47719072E+03  0.11105390E+05                                 8.541522                            6.634555       0.465908       2.203857                    0.998136      26.998577      69.232629       0.760854       0.345910      -1.152627      -0.010912      -0.022378       0.007538       0.026012       0.038806      -0.048630       0.004046      -0.062019      -0.016082      -0.076982       0.017861       0.059121             10.734710       7.223929       2.522029      -1.630309      14.610348      -6.794748      10.369852           0.000000
          443              O      18.329468      13.700326      17.340718      -0.198120      24.329581 0.31770948E+03  0.66728508E+04                                 6.631255                            5.429981       0.370915       2.224585                    0.999304      22.704702      55.146102       0.837967       0.348015      -1.151927      -0.063012      -0.128806      -0.171991       0.223925       0.080999      -0.145049      -0.044486       0.076456       0.302500      -0.151459      -0.070766       0.222225              7.194165       6.730873       1.690390      -2.874429       5.702814      -0.220677       9.148807          -0.000000
          444              O      40.237206      20.655089      15.579421      -0.568481      33.823914 0.46916448E+03  0.10858247E+05                                 8.173867                            6.540260       0.594769       2.244006                    0.998700      26.913887      68.532335       0.774061       0.341898      -1.157500       0.025384      -0.004800       0.010528       0.027896      -0.025345       0.031908       0.038737       0.079983      -0.022959      -0.076055       0.016441       0.059615              9.813434      12.412524      -3.237382       4.770878       7.875926      -3.246523       9.151852           0.000000
          445              O      14.372060       9.279921      17.326239      -0.547009      34.597594 0.45363641E+03  0.10420974E+05                                 8.362617                            6.453699       0.520008       2.228673                    0.998289      26.568239      67.614074       0.774399       0.344303      -1.154356       0.006517       0.021382       0.000788       0.022367       0.011645      -0.023404      -0.034788      -0.011404      -0.182573      -0.075632       0.017477       0.058155             10.774925      10.395470       7.097397       0.485994      15.220913       1.113849       6.708394           0.000001
          446              O      40.647394      17.092041      19.113088      -0.211414      22.837331 0.31566805E+03  0.66184630E+04                                 6.333265                            5.416583       0.294988       2.199637                    0.999060      22.882371      55.506463       0.838162       0.348539      -1.151640      -0.069740       0.163718      -0.088304       0.198658       0.001824      -0.083763      -0.051229       0.288266      -0.364942      -0.170112      -0.055704       0.225816              6.717212       9.384118       0.780020      -1.302618       5.806729      -1.328019       4.960790          -0.000000
          447              O      30.243759      24.218602      19.763780      -0.188328      35.029706 0.35042189E+03  0.75738695E+04                                 8.849168                            5.810287       0.081139       2.143927                    0.998436      22.851312      57.072786       0.784412       0.361273      -1.136477       0.038293       0.162139       0.081923       0.185653      -0.049888       0.126382      -0.059358       0.015252       0.200003      -0.114987      -0.066844       0.181831             14.284699      12.961515      -6.684140       9.190705      12.480129      -8.424108      17.412453           0.000000
          448              O      14.592208       4.913291      15.493400      -0.556242      34.672857 0.46062196E+03  0.10611708E+05                                 8.344269                            6.486258       0.588760       2.249848                    0.998464      26.600295      67.579116       0.776230       0.342511      -1.156978       0.007594      -0.007982       0.024524       0.026885       0.029309      -0.001070       0.000591       0.064568       0.165385      -0.071175       0.016024       0.055151             10.758145       6.159135      -1.798013       3.016817       8.501829      -4.689577      17.613470           0.000001
          449              O      33.437641      24.011421      19.740784      -0.174536      34.720952 0.36989938E+03  0.81005101E+04                                 8.772411                            5.988563       0.101924       2.157182                    0.998575      22.693343      56.978260       0.769280       0.363574      -1.135121       0.002824      -0.170381      -0.066910       0.183070       0.073368      -0.113836      -0.052878       0.049669      -0.045745      -0.108188      -0.060581       0.168769             12.701794      16.730767       3.320800      -9.997769       7.126706      -3.020739      14.247910          -0.000000
          450              O      37.739786      22.449416      15.422709      -0.561956      35.650057 0.47666016E+03  0.11089648E+05                                 8.534685                            6.630121       0.464838       2.203706                    0.998127      26.989028      69.191245       0.761258       0.345832      -1.152724      -0.013894       0.021121       0.007501       0.026371      -0.046516       0.028015       0.039837      -0.036786      -0.016880      -0.077177       0.017844       0.059333             10.725399      10.574259      -4.456290      -5.063991      11.243682       4.801841      10.358256           0.000000
          451              O      29.580092      23.833571      17.340718      -0.198332      24.330043 0.31772509E+03  0.66731100E+04                                 6.630997                            5.429708       0.383144       2.228361                    0.999400      22.707954      55.149652       0.838101       0.347963      -1.151997      -0.080471       0.118952      -0.171496       0.223687      -0.007708       0.034175       0.148442      -0.179298       0.301672      -0.151975      -0.070848       0.222823              7.194189       4.495143      -0.399714       1.246207       7.937819       2.601077       9.149607          -0.000000
          452              O      38.089226      24.662295      15.579421      -0.567149      33.680715 0.46692661E+03  0.10793300E+05                                 8.152084                            6.524327       0.603402       2.247658                    0.998636      26.868989      68.371288       0.775080       0.341865      -1.157554      -0.017774      -0.019805       0.011851       0.029130       0.046743       0.014526      -0.045665       0.004733      -0.020615      -0.073041       0.013695       0.059346              9.784675      11.774540       3.576129      -5.173680       8.458210      -2.504003       9.121276           0.000000
          453              O      14.290614       6.192226      17.326239      -0.547444      34.590535 0.45352888E+03  0.10417488E+05                                 8.360237                            6.451659       0.518411       2.228254                    0.998309      26.569991      67.606782       0.774781       0.344167      -1.154514       0.015421      -0.015998       0.000751       0.022233      -0.010645      -0.018712       0.037907      -0.013427      -0.181642      -0.075637       0.017713       0.057924             10.772654       7.865354      -5.636625       0.721687      17.746158      -0.978156       6.706449           0.000001
          454              O      34.798441      26.088585      19.113088      -0.210902      22.801951 0.31515789E+03  0.66049185E+04                                 6.329869                            5.412177       0.296529       2.200558                    0.999061      22.866300      55.450674       0.838532       0.348536      -1.151673       0.177735      -0.021533      -0.088418       0.199678       0.124270      -0.003567       0.098285      -0.146173      -0.367199      -0.171385      -0.054535       0.225921              6.714987       6.020705       1.159763      -0.497125       9.166821       1.791751       4.957436          -0.000000
          455              O      31.104187       9.196195      22.820784      -0.188328      35.029791 0.35042278E+03  0.75738941E+04                                 8.849186                            5.810297       0.081137       2.143927                    0.998436      22.851323      57.072847       0.784411       0.361273      -1.136477      -0.159564       0.047906      -0.081922       0.185653      -0.018340       0.011786       0.139130      -0.094035       0.200005      -0.114987      -0.066844       0.181831             14.284735       6.811851      -3.133630      -2.700143      18.629855      12.171476      17.412497          -0.000000
          456              O      28.768852      13.098180      27.091164      -0.556246      34.672856 0.46062122E+03  0.10611683E+05                                 8.344257                            6.486242       0.588781       2.249853                    0.998464      26.600318      67.579079       0.776233       0.342510      -1.156979       0.003114      -0.010567      -0.024528       0.026888       0.042613      -0.000023      -0.001222       0.018482       0.165376      -0.071173       0.016025       0.055148             10.758146       6.359007      -1.913410      -2.552861       8.301938       4.957453      17.613494           0.000001
          457              O      29.686670       6.326622      22.843779      -0.174541      34.721194 0.36990243E+03  0.81005947E+04                                 8.772456                            5.988590       0.101922       2.157180                    0.998575      22.693416      56.978533       0.769278       0.363574      -1.135121       0.146141      -0.087638       0.066912       0.183071       0.058191      -0.102713      -0.072147       0.102246      -0.045747      -0.108189      -0.060581       0.168770             12.701843      12.403656       5.819092      -7.614952      11.453888      -7.147981      14.247985          -0.000000
          458              O      42.328333      25.098616      27.161854      -0.561972      35.651539 0.47669714E+03  0.11090735E+05                                 8.534991                            6.630434       0.464923       2.203718                    0.998126      26.989862      69.194333       0.761230       0.345838      -1.152718      -0.011353       0.022580      -0.007521       0.026369      -0.039176       0.048492       0.004328      -0.062184      -0.016857      -0.077157       0.017831       0.059325             10.725776       7.217151      -2.517779       1.626391      14.600751      -6.786939      10.359427           0.000000
          459              O      31.769467       9.578432      25.243845      -0.198333      24.330084 0.31772569E+03  0.66731262E+04                                 6.631006                            5.429715       0.383143       2.228361                    0.999400      22.707963      55.149700       0.838101       0.347963      -1.151996      -0.062781       0.129165       0.171496       0.223687      -0.081492       0.145642      -0.044625       0.076298       0.301672      -0.151975      -0.070848       0.222823              7.194199       6.730995      -1.690583       2.875707       5.701980      -0.221286       9.149623          -0.000000
          460              O      40.237204      25.902431      27.005143      -0.567133      33.678947 0.46693607E+03  0.10793568E+05                                 8.151852                            6.524450       0.603273       2.247618                    0.998635      26.868995      68.371358       0.775063       0.341871      -1.157550       0.026018       0.005468      -0.011866       0.029115       0.025441      -0.032312       0.035397       0.078636      -0.020719      -0.073057       0.013661       0.059396              9.784096      12.383289       3.223431      -4.754709       7.847955      -3.228188       9.121044           0.000000
          461              O      27.812059      13.998836      25.258324      -0.547449      34.590626 0.45353032E+03  0.10417527E+05                                 8.360246                            6.451664       0.518431       2.228259                    0.998309      26.570031      67.606865       0.774782       0.344166      -1.154515       0.006143      -0.021359      -0.000750       0.022237      -0.011133       0.023472      -0.035160      -0.011720      -0.181635      -0.075636       0.017716       0.057920             10.772666      10.394502      -7.096824      -0.486252      15.217032       1.114078       6.706462           0.000001
          462              O      40.647393      29.465479      23.471476      -0.210905      22.802143 0.31516091E+03  0.66049988E+04                                 6.329908                            5.412206       0.296518       2.200553                    0.999061      22.866371      55.450946       0.838529       0.348536      -1.151673      -0.070218      -0.164691       0.088419       0.199679      -0.001159       0.083334      -0.052231       0.288330      -0.367201      -0.171386      -0.054536       0.225922              6.715030       9.384759      -0.782432       1.303160       5.802870      -1.326402       4.957461          -0.000000
          463              O      30.243758      22.338919      22.820784      -0.189313      35.092004 0.35107160E+03  0.75916480E+04                                 8.860189                            5.816466       0.080906       2.143466                    0.998414      22.869576      57.137905       0.783812       0.361371      -1.136366       0.037626      -0.161617      -0.080587       0.184472       0.049659      -0.125652      -0.059294       0.016421       0.198591      -0.113864      -0.067166       0.181030             14.304528      12.978398       6.693319      -9.205531      12.495469      -8.436754      17.439718           0.000000
          464              O      28.032205      18.365466      27.091164      -0.555912      34.654507 0.46035306E+03  0.10603966E+05                                 8.341219                            6.484484       0.588469       2.250046                    0.998482      26.592669      67.554825       0.776314       0.342524      -1.156967       0.007129       0.008214      -0.024754       0.027038      -0.029170       0.001454       0.000536       0.064959       0.165514      -0.071249       0.016035       0.055214             10.752936       6.157023       1.796713      -3.015056       8.497392      -4.685692      17.604392           0.000001
          465              O      33.437640      22.546100      22.843779      -0.174322      34.742300 0.37015710E+03  0.81076744E+04                                 8.776283                            5.990856       0.106789       2.158340                    0.998576      22.701262      57.005990       0.769082       0.363599      -1.135086       0.003444       0.170855       0.067628       0.183785      -0.072932       0.113671      -0.052100       0.050126      -0.046550      -0.108077      -0.059990       0.168068             12.707914      16.737568      -3.323655      10.002804       7.130766      -3.023869      14.255409          -0.000000
          466              O      37.739783      24.108104      27.161854      -0.562178      35.658481 0.47680377E+03  0.11093907E+05                                 8.535997                            6.631263       0.463830       2.203408                    0.998144      26.992820      69.205511       0.761162       0.345847      -1.152703      -0.013913      -0.020416      -0.007489       0.025816       0.046268      -0.027937       0.039549      -0.034894      -0.015610      -0.076676       0.018323       0.058354             10.726702      10.574119       4.454221       5.065586      11.243084       4.803001      10.362904           0.000000
          467              O      29.580091      22.723949      25.243845      -0.198599      24.337157 0.31780867E+03  0.66753438E+04                                 6.632305                            5.430521       0.369999       2.224288                    0.999291      22.709799      55.157175       0.838011       0.347975      -1.151979      -0.080552      -0.118628       0.171745       0.223735       0.007767      -0.034277       0.147621      -0.177888       0.299831      -0.151140      -0.070367       0.221507              7.195740       4.496174       0.399777      -1.247022       7.938696       2.601072       9.152352          -0.000000
          468              O      38.089223      21.895225      27.005143      -0.567394      33.670828 0.46680398E+03  0.10789511E+05                                 8.149240                            6.522567       0.603301       2.247952                    0.998626      26.870250      68.366397       0.775363       0.341770      -1.157661      -0.017628       0.019784      -0.011452       0.028867      -0.046029      -0.015121      -0.045042       0.004563      -0.020288      -0.072430       0.014283       0.058148              9.780476      11.769655      -3.575124       5.169818       8.455352      -2.502326       9.116422           0.000000
          469              O      27.730612      17.086531      25.258324      -0.546833      34.572316 0.45327462E+03  0.10410215E+05                                 8.357185                            6.449969       0.519877       2.228613                    0.998280      26.563940      67.587320       0.774859       0.344180      -1.154500       0.015148       0.016866      -0.000609       0.022678       0.010393       0.018253       0.037925      -0.014681      -0.181347      -0.075418       0.017511       0.057907             10.766930       7.861974       5.632356      -0.720799      17.734801      -0.976091       6.704015           0.000001
          470              O      34.798440      20.468936      23.471476      -0.210794      22.797008 0.31505204E+03  0.66020317E+04                                 6.328402                            5.410673       0.299661       2.201520                    0.999065      22.864947      55.441461       0.838802       0.348459      -1.151756       0.177893       0.021209       0.088269       0.199718      -0.124235       0.003586       0.098158      -0.146103      -0.367567      -0.171371      -0.054499       0.225870              6.713604       6.020087      -1.160176       0.496626       9.164356       1.791303       4.956369          -0.000000
          471              O      19.292040      15.022404      22.820784      -0.187868      34.999351 0.35008913E+03  0.75647320E+04                                 8.844135                            5.807364       0.079424       2.143564                    0.998425      22.842668      57.040208       0.784658       0.361252      -1.136515       0.121106       0.113755      -0.081803       0.185199      -0.032231       0.115044      -0.079876       0.079201       0.199683      -0.115000      -0.067506       0.182506             14.275669      18.376100      -3.548612      11.881909       7.049412      -3.745894      17.401495           0.000000
          472              O      23.838925      15.093869      27.091164      -0.555763      34.614401 0.45978774E+03  0.10587271E+05                                 8.333474                            6.479502       0.587007       2.249758                    0.998451      26.582434      67.508377       0.776823       0.342418      -1.157102      -0.010815       0.002496      -0.024131       0.026561      -0.013180      -0.000343       0.000966      -0.082683       0.165576      -0.070988       0.015770       0.055218             10.740841       9.454358       0.115668       5.554747       5.181731      -0.266084      17.586434           0.000001
          473              O      17.515675      17.684796      22.843779      -0.174110      34.697975 0.36958538E+03  0.80916996E+04                                 8.768928                            5.985263       0.101593       2.157219                    0.998598      22.686125      56.948373       0.769659       0.363482      -1.135223      -0.149178      -0.082564       0.067234       0.183280       0.015027      -0.011583       0.124529      -0.151545      -0.045851      -0.108050      -0.060115       0.168165             12.699383       6.647288      -2.495039      -2.379007      17.205990      10.169159      14.244870          -0.000000
          474              O      40.891866      20.629559      27.161854      -0.562652      35.688429 0.47720267E+03  0.11105741E+05                                 8.541692                            6.634640       0.465866       2.203838                    0.998136      26.998857      69.233655       0.760849       0.345910      -1.152626       0.024842      -0.001730      -0.007545       0.026020      -0.007452      -0.020818      -0.044135       0.098224      -0.016103      -0.076981       0.017853       0.059128             10.735005      14.948262      -1.937611      -6.699858       6.886544       1.985649      10.370209           0.000000
          475              O      19.290427      14.255135      25.243845      -0.198122      24.329677 0.31771098E+03  0.66728907E+04                                 6.631274                            5.429995       0.370910       2.224583                    0.999304      22.704736      55.146238       0.837966       0.348015      -1.151927       0.143056      -0.009832       0.171991       0.223925       0.073605      -0.111051      -0.103373       0.102065       0.302502      -0.151459      -0.070766       0.222226              7.194184       7.423757       1.290364      -1.628333       5.009948      -2.379004       9.148848          -0.000000
          476              O      42.633556      22.038622      27.005143      -0.568541      33.825851 0.46923318E+03  0.10860226E+05                                 8.174171                            6.540746       0.595314       2.244116                    0.998700      26.915894      68.538507       0.774032       0.341898      -1.157500      -0.008504      -0.024384      -0.010564       0.027901       0.021980       0.049532       0.008217      -0.083849      -0.022979      -0.076079       0.016484       0.059596              9.813596       6.206811       0.345819      -0.426201      14.081732       5.754753       9.152243           0.000000
          477              O      25.097313      15.472149      25.258324      -0.547019      34.598540 0.45364513E+03  0.10421227E+05                                 8.362784                            6.453768       0.520000       2.228668                    0.998289      26.568414      67.614755       0.774394       0.344304      -1.154355      -0.021779       0.005044      -0.000777       0.022369       0.000884      -0.041826      -0.002876       0.025870      -0.182556      -0.075625       0.017475       0.058150             10.775215      20.161787       1.459278       1.207614       5.455393      -0.136034       6.708466           0.000001
          478              O      45.514152      19.901865      23.471476      -0.211416      22.837500 0.31567051E+03  0.66185284E+04                                 6.333299                            5.416606       0.294978       2.199632                    0.999060      22.882433      55.506695       0.838160       0.348539      -1.151639      -0.106915       0.142256       0.088306       0.198659       0.125735      -0.086247      -0.046927      -0.140975      -0.364945      -0.170113      -0.055704       0.225817              6.717255       7.376643       1.939098      -1.801420       7.814312      -0.464105       4.960811          -0.000000
          479              O      21.027953      22.781993       8.625929      -0.189314      35.092144 0.35107265E+03  0.75916772E+04                                 8.860215                            5.816475       0.080889       2.143459                    0.998414      22.869607      57.138023       0.783811       0.361372      -1.136366      -0.121152       0.113393      -0.080586       0.184472       0.031940      -0.114176      -0.079170       0.077802       0.198591      -0.113864      -0.067166       0.181030             14.304584      18.412859       3.555796     -11.909265       7.061105      -3.753868      17.439788           0.000000
          480              O      43.361066      22.853458      12.896309      -0.555915      34.654639 0.46035406E+03  0.10603994E+05                                 8.341240                            6.484489       0.588470       2.250045                    0.998482      26.592709      67.554928       0.776315       0.342524      -1.156967       0.010674       0.002068      -0.024755       0.027038       0.013542       0.001191       0.000991      -0.083004       0.165510      -0.071249       0.016036       0.055213             10.752988       9.468324      -0.115027      -5.565493       5.186129      -0.268314      17.604512           0.000001
          481              O      22.804318      25.444385       8.648925      -0.174320      34.742220 0.37015595E+03  0.81076429E+04                                 8.776271                            5.990848       0.106791       2.158341                    0.998576      22.701230      57.005889       0.769083       0.363599      -1.135086       0.149687      -0.082445       0.067627       0.183785      -0.014760       0.011716       0.124491      -0.151384      -0.046548      -0.108077      -0.059991       0.168067             12.707897       6.654093       2.498044       2.382657      17.214214      10.174601      14.255383          -0.000000
          482              O      12.868125       5.110385      12.967000      -0.562178      35.658499 0.47680406E+03  0.11093915E+05                                 8.535999                            6.631265       0.463830       2.203408                    0.998144      26.992828      69.205537       0.761162       0.345847      -1.152703      -0.024637      -0.001841      -0.007490       0.025817       0.008025       0.020282      -0.043969       0.097586      -0.015610      -0.076676       0.018323       0.058354             10.726708      14.933324       1.937444       6.692318       6.883896       1.985427      10.362904           0.000000
          483              O      21.029566      22.014725      11.048991      -0.198599      24.337204 0.31780937E+03  0.66753625E+04                                 6.632315                            5.430528       0.369997       2.224288                    0.999291      22.709812      55.157229       0.838010       0.347975      -1.151979      -0.143011      -0.010446       0.171745       0.223735      -0.073144       0.110705      -0.103495       0.102396       0.299832      -0.151140      -0.070367       0.221507              7.195752       7.424291      -1.290768       1.629088       5.010594      -2.380496       9.152372          -0.000000
          484              O      11.126436       6.519449      12.810288      -0.567395      33.670861 0.46680446E+03  0.10789525E+05                                 8.149246                            6.522571       0.603301       2.247952                    0.998626      26.870262      68.366447       0.775363       0.341770      -1.157660       0.008319      -0.025159      -0.011452       0.028867      -0.021039      -0.046568       0.009426      -0.082006      -0.020289      -0.072430       0.014283       0.058147              9.780485       6.187787      -0.352425       0.417834      14.037246       5.728359       9.116423           0.000000
          485              O      42.102679      23.231738      11.063470      -0.546834      34.572553 0.45327720E+03  0.10410291E+05                                 8.357231                            6.449992       0.519876       2.228612                    0.998280      26.563992      67.587539       0.774857       0.344180      -1.154500       0.022181       0.004688      -0.000607       0.022679      -0.001161       0.041970      -0.003154       0.025337      -0.181345      -0.075418       0.017513       0.057905             10.767005      20.144514      -1.458881      -1.205708       5.452451      -0.136199       6.704050           0.000001
          486              O       8.245841       4.382692       9.276621      -0.210793      22.796972 0.31505162E+03  0.66020204E+04                                 6.328395                            5.410669       0.299664       2.201522                    0.999065      22.864930      55.441399       0.838802       0.348459      -1.151757       0.107314       0.143456       0.088268       0.199718      -0.125382       0.086800      -0.045974      -0.142130      -0.367566      -0.171371      -0.054498       0.225869              6.713596       7.373535      -1.941594       1.799621       7.810892      -0.465559       4.956361          -0.000000
          487              O      36.095806      16.955784       8.625929      -0.187869      34.999398 0.35008960E+03  0.75647450E+04                                 8.844144                            5.807368       0.079423       2.143563                    0.998425      22.842681      57.040258       0.784658       0.361252      -1.136515       0.159068       0.048004      -0.081803       0.185199       0.018179      -0.011653       0.139570      -0.095427       0.199683      -0.115000      -0.067506       0.182506             14.275685       6.807904       3.130298       2.696921      18.617637      12.162997      17.401515          -0.000000
          488              O      38.431140      20.857770      12.896309      -0.555766      34.614527 0.45978932E+03  0.10587317E+05                                 8.333494                            6.479511       0.587010       2.249758                    0.998451      26.582471      67.508509       0.776823       0.342418      -1.157102      -0.003242      -0.010612      -0.024133       0.026561      -0.042393       0.000665      -0.000780       0.018512       0.165575      -0.070988       0.015771       0.055218             10.740878       6.350090       1.907945       2.546998       8.286017       4.943592      17.586526           0.000001
          489              O      37.513323      14.086211       8.648925      -0.174109      34.697963 0.36958514E+03  0.80916931E+04                                 8.768925                            5.985260       0.101593       2.157219                    0.998598      22.686121      56.948355       0.769659       0.363482      -1.135223      -0.146092      -0.087910       0.067234       0.183280      -0.058108       0.102054      -0.072296       0.101800      -0.045851      -0.108050      -0.060115       0.168165             12.699378      12.405541      -5.819572       7.617241      11.447733      -7.144859      14.244860          -0.000000
          490              O      11.431658       9.579442      12.967000      -0.562653      35.688437 0.47720282E+03  0.11105745E+05                                 8.541693                            6.634641       0.465866       2.203838                    0.998136      26.998858      69.233658       0.760849       0.345910      -1.152626       0.010923       0.022379      -0.007545       0.026020       0.038806      -0.048631       0.004038      -0.062020      -0.016103      -0.076981       0.017853       0.059128             10.735007       7.223955       2.522021      -1.630307      14.610856      -6.795074      10.370211           0.000000
          491              O      35.430526      17.338021      11.048991      -0.198122      24.329711 0.31771151E+03  0.66729050E+04                                 6.631281                            5.430001       0.370909       2.224582                    0.999304      22.704745      55.146277       0.837965       0.348015      -1.151927       0.063014       0.128807       0.171991       0.223926       0.080998      -0.145049      -0.044486       0.076455       0.302503      -0.151459      -0.070767       0.222226              7.194192       6.730894       1.690392      -2.874449       5.702822      -0.220675       9.148860          -0.000000
          492              O      13.522788      10.383258      12.810288      -0.568540      33.825836 0.46923292E+03  0.10860219E+05                                 8.174168                            6.540743       0.595315       2.244116                    0.998700      26.915889      68.538487       0.774032       0.341898      -1.157500      -0.025369       0.004827      -0.010564       0.027901      -0.025317       0.031882       0.038787       0.079995      -0.022979      -0.076079       0.016484       0.059596              9.813591      12.412487      -3.237031       4.770656       7.876051      -3.246475       9.152235           0.000000
          493              O      39.387934      21.758426      11.063470      -0.547020      34.598649 0.45364718E+03  0.10421287E+05                                 8.362802                            6.453784       0.519988       2.228663                    0.998289      26.568470      67.614954       0.774392       0.344304      -1.154355      -0.006522      -0.021383      -0.000776       0.022369       0.011642      -0.023405      -0.034785      -0.011403      -0.182553      -0.075625       0.017477       0.058149             10.775227      10.395775       7.097694       0.485989      15.221433       1.113806       6.708473           0.000001
          494              O      13.112600      13.946306       9.276621      -0.211416      22.837482 0.31567031E+03  0.66185229E+04                                 6.333296                            5.416604       0.294979       2.199633                    0.999060      22.882428      55.506675       0.838160       0.348539      -1.151639       0.069740      -0.163719       0.088306       0.198659       0.001824      -0.083763      -0.051229       0.288267      -0.364945      -0.170113      -0.055704       0.225817              6.717251       9.384196       0.780031      -1.302634       5.806748      -1.328022       4.960808          -0.000000
          495              O      23.516235       6.819745       8.625929      -0.188331      35.029976 0.35042450E+03  0.75739414E+04                                 8.849219                            5.810312       0.081132       2.143924                    0.998436      22.851376      57.073040       0.784410       0.361273      -1.136477      -0.038294      -0.162141      -0.081922       0.185654      -0.049889       0.126383      -0.059357       0.015251       0.200006      -0.114988      -0.066844       0.181832             14.284786      12.961585      -6.684182       9.190772      12.480196      -8.424167      17.412578           0.000000
          496              O      39.167786      26.125056      12.896309      -0.556258      34.673994 0.46064609E+03  0.10612392E+05                                 8.344458                            6.486439       0.589048       2.249923                    0.998468      26.600808      67.580586       0.776218       0.342513      -1.156978      -0.007577       0.007950      -0.024536       0.026882       0.029292      -0.001064       0.000567       0.064540       0.165345      -0.071145       0.016008       0.055137             10.758319       6.159001      -1.797696       3.016539       8.501489      -4.689265      17.614467           0.000001
          497              O      20.322353       7.026926       8.648925      -0.174539      34.721141 0.36990162E+03  0.81005726E+04                                 8.772448                            5.988584       0.101919       2.157179                    0.998575      22.693398      56.978480       0.769278       0.363574      -1.135121      -0.002825       0.170381       0.066912       0.183071       0.073369      -0.113837      -0.052878       0.049667      -0.045748      -0.108189      -0.060581       0.168770             12.701829      16.730795       3.320807      -9.997798       7.126726      -3.020750      14.247968          -0.000000
          498              O      16.020208       8.588931      12.967000      -0.561973      35.651572 0.47669754E+03  0.11090747E+05                                 8.534996                            6.630436       0.464923       2.203718                    0.998126      26.989871      69.194364       0.761230       0.345838      -1.152718       0.013878      -0.021122      -0.007522       0.026369      -0.046514       0.027994       0.039831      -0.036762      -0.016857      -0.077157       0.017831       0.059325             10.725784      10.574403      -4.456086      -5.064472      11.243513       4.801969      10.359435           0.000000
          499              O      24.179902       7.204776      11.048991      -0.198334      24.330169 0.31772706E+03  0.66731627E+04                                 6.631024                            5.429728       0.383138       2.228359                    0.999400      22.707990      55.149811       0.838099       0.347963      -1.151996       0.080470      -0.118954       0.171495       0.223688      -0.007708       0.034175       0.148442      -0.179297       0.301675      -0.151975      -0.070848       0.222824              7.194217       4.495151      -0.399710       1.246219       7.937838       2.601095       9.149662          -0.000000
          500              O      15.670768       6.376052      12.810288      -0.567133      33.678968 0.46693646E+03  0.10793580E+05                                 8.151856                            6.524454       0.603273       2.247618                    0.998635      26.869002      68.371387       0.775062       0.341871      -1.157550       0.017744       0.019799      -0.011867       0.029115       0.046771       0.014499      -0.045681       0.004747      -0.020718      -0.073056       0.013660       0.059396              9.784102      11.773373       3.575578      -5.173051       8.457888      -2.503605       9.121046           0.000000
          501              O      39.469380      24.846121      11.063470      -0.547455      34.591561 0.45353735E+03  0.10417732E+05                                 8.360415                            6.451721       0.518405       2.228248                    0.998309      26.570187      67.607480       0.774777       0.344167      -1.154514      -0.015424       0.016003      -0.000739       0.022238      -0.010642      -0.018710       0.037905      -0.013424      -0.181628      -0.075632       0.017714       0.057918             10.772973       7.865576      -5.636894       0.721680      17.746832      -0.978143       6.706512           0.000001
          502              O      18.961553       4.949762       9.276621      -0.210904      22.802113 0.31516049E+03  0.66049875E+04                                 6.329903                            5.412202       0.296520       2.200554                    0.999061      22.866357      55.450899       0.838529       0.348536      -1.151673      -0.177736       0.021535       0.088419       0.199679       0.124271      -0.003567       0.098285      -0.146172      -0.367201      -0.171386      -0.054536       0.225921              6.715024       6.020731       1.159786      -0.497119       9.166883       1.791767       4.957457          -0.000000
          503              O      22.655807      21.842152       5.568925      -0.188327      35.029668 0.35042163E+03  0.75738624E+04                                 8.849164                            5.810286       0.081140       2.143928                    0.998436      22.851292      57.072730       0.784412       0.361273      -1.136477       0.159563      -0.047906       0.081923       0.185653      -0.018340       0.011785       0.139129      -0.094035       0.200003      -0.114987      -0.066844       0.181831             14.284690       6.811838      -3.133625      -2.700140      18.629789      12.171429      17.412444           0.000000
          504              O      24.991142      17.940167       1.298545      -0.556242      34.672878 0.46062228E+03  0.10611717E+05                                 8.344271                            6.486260       0.588760       2.249848                    0.998464      26.600306      67.579150       0.776230       0.342511      -1.156978      -0.003116       0.010568       0.024525       0.026886       0.042613      -0.000024      -0.001222       0.018480       0.165384      -0.071174       0.016023       0.055151             10.758148       6.359034      -1.913426      -2.552889       8.301937       4.957431      17.613473           0.000001
          505              O      24.073324      24.711725       5.545930      -0.174540      34.721141 0.36990180E+03  0.81005771E+04                                 8.772446                            5.988584       0.101923       2.157180                    0.998575      22.693400      56.978471       0.769278       0.363574      -1.135121      -0.146141       0.087638      -0.066911       0.183070       0.058191      -0.102712      -0.072146       0.102245      -0.045746      -0.108189      -0.060581       0.168770             12.701833      12.403645       5.819092      -7.614941      11.453890      -7.147980      14.247965          -0.000000
          506              O      11.431661       5.939731       1.227855      -0.561974      35.651174 0.47667557E+03  0.11090102E+05                                 8.534873                            6.630235       0.464828       2.203695                    0.998127      26.989410      69.192631       0.761250       0.345833      -1.152723       0.011352      -0.022597       0.007507       0.026379      -0.039182       0.048506       0.004337      -0.062180      -0.016884      -0.077174       0.017840       0.059334             10.725699       7.217077      -2.517991       1.626506      14.601368      -6.786798      10.358651           0.000000
          507              O      21.990527      21.459915       3.145864      -0.198331      24.329999 0.31772445E+03  0.66730931E+04                                 6.630989                            5.429703       0.383147       2.228363                    0.999400      22.707932      55.149582       0.838102       0.347963      -1.151997       0.062780      -0.129165      -0.171496       0.223687      -0.081492       0.145642      -0.044625       0.076299       0.301671      -0.151975      -0.070848       0.222823              7.194180       6.730978      -1.690578       2.875696       5.701968      -0.221286       9.149596          -0.000000
          508              O      13.522790       5.135916       1.384566      -0.567127      33.678732 0.46693120E+03  0.10793427E+05                                 8.151825                            6.524422       0.603325       2.247639                    0.998636      26.868845      68.370880       0.775063       0.341871      -1.157549      -0.026018      -0.005469       0.011862       0.029113       0.025438      -0.032306       0.035399       0.078635      -0.020711      -0.073055       0.013664       0.059391              9.784066      12.383328       3.223375      -4.754722       7.847904      -3.228126       9.120966           0.000000
          509              O      25.947935      17.039511       3.131385      -0.547444      34.590521 0.45352900E+03  0.10417491E+05                                 8.360234                            6.451659       0.518411       2.228254                    0.998309      26.569989      67.606773       0.774781       0.344167      -1.154514      -0.006144       0.021354       0.000751       0.022233      -0.011137       0.023473      -0.035159      -0.011725      -0.181641      -0.075637       0.017713       0.057924             10.772648      10.394488      -7.096819      -0.486267      15.217006       1.114079       6.706449           0.000001
          510              O      13.112601       1.572868       4.918233      -0.210904      22.802122 0.31516048E+03  0.66049872E+04                                 6.329904                            5.412202       0.296519       2.200554                    0.999061      22.866364      55.450914       0.838530       0.348536      -1.151673       0.070219       0.164692      -0.088419       0.199679      -0.001160       0.083334      -0.052231       0.288330      -0.367199      -0.171385      -0.054536       0.225921              6.715029       9.384756      -0.782437       1.303158       5.802873      -1.326403       4.957458          -0.000000
          511              O      23.516236       8.699428       5.568925      -0.189311      35.091915 0.35107069E+03  0.75916230E+04                                 8.860175                            5.816458       0.080908       2.143467                    0.998414      22.869547      57.137803       0.783813       0.361371      -1.136366      -0.037626       0.161615       0.080588       0.184471       0.049659      -0.125651      -0.059295       0.016421       0.198589      -0.113864      -0.067166       0.181029             14.304499      12.978363       6.693300      -9.205510      12.495442      -8.436737      17.439692          -0.000000
          512              O      25.727789      12.672881       1.298545      -0.555907      34.654451 0.46035216E+03  0.10603941E+05                                 8.341214                            6.484482       0.588453       2.250042                    0.998482      26.592626      67.554726       0.776314       0.342525      -1.156966      -0.007129      -0.008218       0.024750       0.027035      -0.029171       0.001454       0.000536       0.064958       0.165519      -0.071251       0.016035       0.055216             10.752924       6.157040       1.796726      -3.015090       8.497378      -4.685655      17.604356           0.000001
          513              O      20.322354       8.492247       5.545930      -0.174321      34.742303 0.37015705E+03  0.81076729E+04                                 8.776285                            5.990856       0.106790       2.158340                    0.998576      22.701258      57.005980       0.769082       0.363599      -1.135086      -0.003445      -0.170856      -0.067627       0.183785      -0.072932       0.113671      -0.052099       0.050127      -0.046549      -0.108077      -0.059991       0.168068             12.707919      16.737570      -3.323658      10.002812       7.130766      -3.023874      14.255421          -0.000000
          514              O      16.020211       6.930243       1.227855      -0.562182      35.658543 0.47680673E+03  0.11093993E+05                                 8.536002                            6.631282       0.463834       2.203407                    0.998144      26.992901      69.205774       0.761161       0.345847      -1.152703       0.013916       0.020419       0.007488       0.025820       0.046266      -0.027938       0.039548      -0.034896      -0.015608      -0.076675       0.018324       0.058351             10.726679      10.574078       4.454205       5.065559      11.243068       4.802986      10.362890           0.000000
          515              O      24.179903       8.314398       3.145864      -0.198597      24.337077 0.31780747E+03  0.66753119E+04                                 6.632290                            5.430510       0.370003       2.224291                    0.999291      22.709764      55.157051       0.838012       0.347975      -1.151979       0.080551       0.118627      -0.171744       0.223735       0.007767      -0.034277       0.147621      -0.177889       0.299829      -0.151140      -0.070367       0.221506              7.195723       4.496163       0.399776      -1.247019       7.938675       2.601064       9.152331          -0.000000
          516              O      15.670771       9.143122       1.384566      -0.567401      33.670984 0.46680799E+03  0.10789627E+05                                 8.149261                            6.522593       0.603300       2.247949                    0.998626      26.870364      68.366767       0.775362       0.341770      -1.157661       0.017632      -0.019787       0.011450       0.028871      -0.046028      -0.015121      -0.045041       0.004561      -0.020286      -0.072429       0.014283       0.058146              9.780488      11.769647      -3.575126       5.169829       8.455357      -2.502343       9.116458           0.000000
          517              O      26.029382      13.951816       3.131385      -0.546828      34.572228 0.45327238E+03  0.10410152E+05                                 8.357178                            6.449958       0.519865       2.228610                    0.998280      26.563870      67.587128       0.774859       0.344180      -1.154500      -0.015147      -0.016863       0.000608       0.022675       0.010396       0.018252       0.037923      -0.014687      -0.181354      -0.075418       0.017508       0.057910             10.766937       7.861967       5.632366      -0.720817      17.734833      -0.976107       6.704010           0.000001
          518              O      18.961554      10.569411       4.918233      -0.210794      22.797016 0.31505221E+03  0.66020364E+04                                 6.328404                            5.410675       0.299661       2.201520                    0.999065      22.864947      55.441469       0.838801       0.348459      -1.151756      -0.177894      -0.021209      -0.088268       0.199718      -0.124236       0.003586       0.098158      -0.146103      -0.367565      -0.171371      -0.054499       0.225869              6.713605       6.020090      -1.160178       0.496628       9.164356       1.791301       4.956370          -0.000000
          519              O      34.467954      16.015943       5.568925      -0.187866      34.999153 0.35008707E+03  0.75646751E+04                                 8.844099                            5.807344       0.079430       2.143567                    0.998425      22.842614      57.039999       0.784660       0.361252      -1.136516      -0.121105      -0.113753       0.081804       0.185198      -0.032231       0.115045      -0.079875       0.079200       0.199680      -0.114999      -0.067507       0.182505             14.275615      18.376031      -3.548602      11.881859       7.049392      -3.745879      17.401421           0.000000
          520              O      29.921069      15.944478       1.298545      -0.555745      34.613133 0.45976071E+03  0.10586502E+05                                 8.333278                            6.479306       0.587043       2.249790                    0.998450      26.581951      67.506862       0.776835       0.342418      -1.157102       0.010833      -0.002489       0.024119       0.026557      -0.013189      -0.000334       0.000943      -0.082665       0.165646      -0.070994       0.015754       0.055240             10.740688       9.454898       0.115584       5.555176       5.181640      -0.266192      17.585524           0.000001
          521              O      36.244319      13.353551       5.545930      -0.174107      34.697797 0.36958322E+03  0.80916390E+04                                 8.768894                            5.985242       0.101599       2.157222                    0.998598      22.686070      56.948153       0.769661       0.363482      -1.135224       0.149178       0.082565      -0.067231       0.183279       0.015026      -0.011583       0.124528      -0.151545      -0.045848      -0.108049      -0.060115       0.168164             12.699351       6.647268      -2.495034      -2.378999      17.205957      10.169135      14.244827          -0.000000
          522              O      12.868128      10.408788       1.227855      -0.562640      35.687279 0.47718664E+03  0.11105268E+05                                 8.541493                            6.634519       0.465926       2.203864                    0.998136      26.998502      69.232294       0.760858       0.345909      -1.152628      -0.024834       0.001739       0.007542       0.026012      -0.007453      -0.020812      -0.044137       0.098222      -0.016085      -0.076982       0.017860       0.059121             10.734703      14.947875      -1.937425      -6.699582       6.886402       1.985502      10.369833           0.000000
          523              O      34.469567      16.783212       3.145864      -0.198120      24.329567 0.31770921E+03  0.66728435E+04                                 6.631251                            5.429978       0.370916       2.224585                    0.999304      22.704697      55.146081       0.837968       0.348015      -1.151928      -0.143055       0.009833      -0.171991       0.223925       0.073606      -0.111051      -0.103373       0.102066       0.302500      -0.151459      -0.070766       0.222225              7.194162       7.423747       1.290358      -1.628324       5.009935      -2.378987       9.148803          -0.000000
          524              O      11.126438       8.999725       1.384566      -0.568479      33.823777 0.46916110E+03  0.10858147E+05                                 8.173844                            6.540235       0.594781       2.244011                    0.998700      26.913819      68.532056       0.774063       0.341898      -1.157500       0.008534       0.024381       0.010533       0.027896       0.021960       0.049501       0.008265      -0.083890      -0.022962      -0.076055       0.016440       0.059615              9.813423       6.206423       0.345692      -0.426151      14.082031       5.754946       9.151815           0.000000
          525              O      28.662681      15.566198       3.131385      -0.547009      34.597537 0.45363594E+03  0.10420960E+05                                 8.362607                            6.453695       0.520008       2.228673                    0.998289      26.568228      67.614029       0.774400       0.344303      -1.154356       0.021776      -0.005047       0.000788       0.022367       0.000884      -0.041829      -0.002875       0.025872      -0.182573      -0.075632       0.017477       0.058155             10.774907      20.161034       1.459216       1.207611       5.455299      -0.136043       6.708388           0.000001
          526              O       8.245842      11.136482       4.918233      -0.211414      22.837335 0.31566798E+03  0.66184610E+04                                 6.333266                            5.416582       0.294988       2.199637                    0.999060      22.882371      55.506462       0.838162       0.348539      -1.151640       0.106914      -0.142256      -0.088304       0.198658       0.125735      -0.086248      -0.046927      -0.140973      -0.364942      -0.170112      -0.055703       0.225816              6.717216       7.376601       1.939067      -1.801410       7.814254      -0.464092       4.960793          -0.000000
          527              O      13.439997       7.759586      14.651077      -1.036093      57.145954 0.12704402E+04  0.37591094E+05                                11.160751                           10.404941      -0.012013       1.917505                    0.998281      37.319457     106.274659       0.647767       0.319563      -1.181183       0.000015       0.000064      -0.005832       0.005832      -0.000221       0.000174      -0.000070       0.000169       0.022899      -0.004054      -0.003583       0.007636             12.792647      12.696102      -0.001158      -0.000283      12.700122      -0.001707      12.981716           0.000000
          528              O      26.879994      15.519172      27.933486      -1.036224      57.151442 0.12706230E+04  0.37597671E+05                                11.161236                           10.405508      -0.011823       1.917542                    0.998286      37.321753     106.281163       0.647770       0.319552      -1.181199       0.000012       0.000021       0.005795       0.005795      -0.000054       0.000074       0.000209      -0.000626       0.023008      -0.004153      -0.003521       0.007674             12.793151      12.697739      -0.002694      -0.001796      12.698648       0.000588      12.983066           0.000000
          529              O      40.319997      23.278761      13.738632      -1.036251      57.153573 0.12707144E+04  0.37600948E+05                                11.161508                           10.405904      -0.011964       1.917500                    0.998293      37.322401     106.282852       0.647757       0.319553      -1.181201       0.000037       0.000012       0.005775       0.005775      -0.000281       0.000222      -0.000053       0.000161       0.022986      -0.004124      -0.003543       0.007667             12.793389      12.696468      -0.001514      -0.000459      12.699529      -0.001693      12.984170           0.000000
          530              O      26.880000      15.519175       0.456223      -1.036093      57.145947 0.12704399E+04  0.37591081E+05                                11.160749                           10.404939      -0.012013       1.917505                    0.998281      37.319457     106.274657       0.647768       0.319563      -1.181183       0.000063      -0.000019      -0.005831       0.005832      -0.000038       0.000026       0.000186      -0.000468       0.022897      -0.004053      -0.003582       0.007636             12.792644      12.698108      -0.002323      -0.001621      12.698110       0.000611      12.981712           0.000000

******************************************************
Auxiliary information for the entire system
The total spin magnetic moment of the unit cell is   0.000004
The total net atomic charge of the unit cell is   0.000008
Accuracy of reproducing the electrostatic potential in the unit cell:
  The inner radius (bohr) =    5.0000
  The outer radius (bohr) =   12.0000
  Valid grid points have density less than (e/(bohr^3)) =    0.0001
  The number of valid grid points were=      3279124
  The rms potential error without charges in kcal/mol is=      5.09252
  The rms potential error with partial charges in kcal/mol is=      0.91428
  The RRMSE value at monopole order=      0.17953
  The rms potential error with partial charges and cloud penetration in kcal/mol is=      0.91128
  The RRMSE value at monopole order with cloud penetration is=      0.17894
  The rms potential error with partial charges and atomic dipoles in kcal/mol is=      0.33511
  The RRMSE value at dipole order=      0.06580
  The rms potential error with partial charges, atomic dipoles and cloud penetration in kcal/mol is=      0.33910
  The RRMSE value at dipole order with cloud penetration=      0.06659

******************************************************
The electron densities and ab initio electrostatic potential were computed in VASP using the PBE functional and
projector augmented wave method. See the main text of the journal article for a description of computational details.
The atomic charges, dipoles, and quadrupoles were computed with the DDEC6 method as described in
(a) T. A. Manz and N. Gabaldon Limas, RSC Adv. 6 (2016) 47771-47801 DOI: 10.1039/c6ra04656h
(b) N. Gabaldon Limas and T. A. Manz, RSC Adv. 8 (2018) 2678-2707 DOI: 10.1039/c7ra11829e.
For each atom in the material, the electron cloud parameters were fit to the spherically averaged atom-in-material
electron density using radial positions for which this density was between 10^-4 and 10^-2 electrons per cubic bohr.
The polarizabilities, dispersion coefficients, and quantum Drude oscillator (QDO) parameters were fit using the MCLF method.
The magnetic structure of the system was optimized in VASP from the default ferromagnetic initial guess using spin polarization.
The atomic spin moments (ASMs) were computed on this optimized magnetic structure using the DDEC6 partition as inputs
to the method of T. A. Manz and D. S. Sholl, J. Chem. Theory Comput. 7 (2011) 4146-4164 DOI: 10.1021/ct200539n.
The RMSE and RRMSE were computed using a uniform grid with Ewald summation.
