# Supplementary material for: A collection of forcefield precursors for metal–organic frameworks
Source: RSC Adv. 2019 Nov 13;9(63):36492–507. doi: 10.1039/c9ra07327b (PMC9075174; doi:10.1039/c9ra07327b)
Supplement: RA-009-C9RA07327B-s4694 [file RA-009-C9RA07327B-s4694.xyz]

  578
jmolscript: load "" {1 1 1} spacegroup "x,y,z" unitcell [{     33.139000     0.000000     0.000000 }, {     16.569500    28.699216     0.000000 }, {     16.569522     9.566418    32.028681 }]
Zn    50.603595    27.111199    15.360955     0.923900
Zn    47.885700    28.718068    15.360955     0.924456
Zn    50.636237    30.268400    15.360955     0.924735
Zn    31.316190    19.113965     0.653385     0.924737
Zn    34.066727    17.563633     0.653385     0.923902
Zn    34.034085    20.720834     0.653385     0.924457
Zn    15.674427    11.154435    16.667726     0.923905
Zn    18.392322     9.547566    16.667726     0.924457
Zn    15.641785     7.997234    16.667726     0.924739
Zn    34.961832    19.151669    31.375296     0.924734
Zn    32.211295    20.702001    31.375296     0.923902
Zn    32.243937    17.544800    31.375296     0.924453
Zn    49.708509    28.699221    12.768874     0.936208
Zn    33.139002    19.132812     3.245466     0.936207
Zn    16.569513     9.566413    19.259807     0.936206
Zn    33.139020    19.132822    28.783215     0.936207
H     46.535448    29.599419    10.201135     0.124450
H     44.649838    29.932329     8.942408     0.103525
H     44.339991    28.201768    13.199019     0.129943
H     42.091510    27.831548    12.949196     0.120248
H     40.126366    27.854507    11.786555     0.128951
H     41.897644    29.585069     8.625324     0.137680
H     39.828112    29.157450     7.510726     0.093311
H     39.920902    30.477614     8.346674     0.086526
H     37.506727    29.877801    10.018571     0.091757
H     36.416453    30.618241     9.173014     0.086282
H     22.271072     5.159166    10.239569     0.129134
H     21.487336     6.585518    11.892249     0.117907
H     35.892859    31.261104    11.085126     0.125412
H     34.414860    32.058943    13.054890     0.087033
H     17.101391     4.803298    14.573050     0.118591
H     20.049104     7.394837    13.631407     0.147354
H     52.074632    30.997071    10.201135     0.123964
H     36.736245     3.764384     8.942408     0.102898
H     35.392461     4.898005    13.199019     0.129699
H     36.196082     7.030356    12.949196     0.119808
H     37.198536     8.720740    11.786555     0.129032
H     37.811605     6.321484     8.625324     0.137182
H     38.476041     8.327559     7.510726     0.092423
H     39.572943     7.587119     8.346674     0.086330
H     40.260578     9.977765    10.018571     0.091513
H     41.446954    10.551749     9.173014     0.087148
H      9.901940     6.832331    10.239569     0.128746
H     11.529066     6.797892    11.892249     0.119174
H     42.265488    10.683766    11.085126     0.125570
H     43.695437    11.564833    13.054890     0.085990
H     12.178593    11.487345    14.573050     0.119447
H     12.949074     7.638780    13.631407     0.146725
H     50.515442    25.501171    10.201135     0.123145
H     18.030936    23.701729     8.942408     0.103125
H     19.684575    24.298675    13.199019     0.130010
H     21.129435    22.536543    12.949196     0.119688
H     22.092122    20.823199    11.786555     0.128173
H     19.707769    21.491890     8.625324     0.138149
H     21.112862    19.913432     7.510726     0.091932
H     19.923173    19.333708     8.346674     0.086257
H     21.649716    17.542878    10.018571     0.091647
H     21.553612    16.228454     9.173014     0.085952
H     17.535509    16.707731    10.239569     0.129798
H     16.692122    15.315820    11.892249     0.118810
H     21.258676    15.453576    11.085126     0.125957
H     21.306729    13.774672    13.054890     0.086045
H     20.428547    12.408590    14.573050     0.119238
H     16.710350    13.665615    13.631407     0.147695
H     35.505129    16.834962     5.813206     0.123145
H     36.736243    15.368433     7.071933     0.103125
H     35.392454    14.234812     2.815321     0.130010
H     36.196075    12.102461     3.065145     0.119688
H     37.198530    10.412077     4.227786     0.128173
H     37.811604    12.811333     7.389017     0.138149
H     38.476042    10.805258     8.503615     0.091932
H     39.572942    11.545698     7.667666     0.086257
H     40.260575     9.155052     5.995769     0.091647
H      8.307952     8.581068     6.841326     0.085952
H      9.901937    12.300486     5.774771     0.129798
H     11.529061    12.334925     4.122091     0.118810
H      9.126484     8.449051     4.929214     0.125957
H     10.556430     7.567984     2.959450     0.086045
H     12.178583     7.645472     1.441291     0.119238
H     12.949066    11.494037     2.382934     0.147695
H     33.945939    22.330862     5.813206     0.124450
H     34.600435    24.130304     7.071933     0.103524
H     36.254068    23.533358     2.815321     0.129943
H     37.698929    25.295490     3.065145     0.120248
H     38.661617    27.008834     4.227786     0.128951
H     36.277268    26.340143     7.389017     0.137680
H     37.682363    27.918601     8.503615     0.093311
H     36.492672    28.498325     7.667666     0.086526
H     38.219213    30.289155     5.995769     0.091757
H     21.553610     2.904363     6.841326     0.086282
H     17.535506     2.425086     5.774771     0.129133
H     16.692117     3.816997     4.122091     0.117907
H     21.258672     3.679241     4.929214     0.125412
H     21.306722     5.358145     2.959450     0.087033
H     20.428538     6.724227     1.441291     0.118591
H     16.710342     5.467202     2.382934     0.147354
H     29.965945    18.232614     5.813206     0.123964
H     28.080337    17.899704     7.071933     0.102898
H     27.770484    19.630265     2.815321     0.129699
H     25.522003    20.000485     3.065145     0.119808
H     23.556861    19.977526     4.227786     0.129032
H     25.328143    18.246964     7.389017     0.137181
H     23.258613    18.674583     8.503615     0.092422
H     23.351402    17.354419     7.667666     0.086330
H     20.937224    17.954232     5.995769     0.091513
H     19.846952    17.213792     6.841326     0.087148
H     22.271069    13.973651     5.774771     0.128746
H     21.487330    12.547299     4.122091     0.119174
H     19.323354    16.570929     4.929214     0.125570
H     17.845354    15.773090     2.959450     0.085990
H     17.101382    14.329519     1.441291     0.119447
H     20.049097    11.737980     2.382934     0.146725
H     19.742574     8.666215    21.827546     0.124450
H     21.628184     8.333305    23.086273     0.103525
H     21.938031    10.063866    18.829662     0.129943
H     24.186512    10.434086    19.079485     0.120248
H     26.151656    10.411127    20.242126     0.128951
H     24.380378     8.680565    23.403357     0.137680
H     26.449910     9.108184    24.517955     0.093311
H     26.357120     7.788020    23.682007     0.086526
H     28.771295     8.387833    22.010110     0.091757
H     29.861569     7.647393    22.855667     0.086282
H     44.006950    33.106468    21.789112     0.129133
H     44.790686    31.680116    20.136432     0.117907
H     30.385163     7.004530    20.943555     0.125412
H     31.863162     6.206691    18.973791     0.087033
H     49.176631    33.462336    17.455631     0.118591
H     46.228918    30.870797    18.397274     0.147355
H     14.203390     7.268563    21.827546     0.123964
H     29.541777    34.501250    23.086273     0.102898
H     30.885561    33.367629    18.829662     0.129699
H     30.081940    31.235278    19.079485     0.119808
H     29.079486    29.544894    20.242126     0.129031
H     28.466417    31.944150    23.403357     0.137181
H     27.801981    29.938075    24.517955     0.092422
H     26.705079    30.678515    23.682007     0.086330
H     26.017444    28.287869    22.010110     0.091513
H     24.831068    27.713885    22.855667     0.087148
H     56.376082    31.433303    21.789112     0.128746
H     54.748956    31.467742    20.136432     0.119174
H     24.012534    27.581868    20.943555     0.125570
H     22.582585    26.700801    18.973791     0.085990
H     54.099429    26.778289    17.455631     0.119447
H     53.328948    30.626854    18.397274     0.146725
H     15.762580    12.764463    21.827546     0.123145
H     48.247086    14.563905    23.086273     0.103124
H     46.593447    13.966959    18.829662     0.130010
H     45.148587    15.729091    19.079485     0.119688
H     44.185900    17.442435    20.242126     0.128173
H     46.570253    16.773744    23.403357     0.138149
H     45.165160    18.352202    24.517955     0.091932
H     46.354849    18.931926    23.682007     0.086257
H     44.628306    20.722756    22.010110     0.091647
H     44.724410    22.037180    22.855667     0.085952
H     48.742513    21.557903    21.789112     0.129798
H     49.585900    22.949814    20.136432     0.118810
H     45.019346    22.812058    20.943555     0.125957
H     44.971293    24.490962    18.973791     0.086045
H     45.849475    25.857044    17.455631     0.119238
H     49.567672    24.600019    18.397274     0.147695
H     30.772893    21.430672    26.215475     0.123145
H     29.541779    22.897201    24.956748     0.103125
H     30.885568    24.030822    29.213360     0.130010
H     30.081947    26.163173    28.963536     0.119688
H     29.079492    27.853557    27.800895     0.128173
H     28.466418    25.454301    24.639664     0.138149
H     27.801980    27.460376    23.525066     0.091932
H     26.705080    26.719936    24.361015     0.086257
H     26.017447    29.110582    26.032912     0.091647
H     57.970070    29.684566    25.187355     0.085952
H     56.376085    25.965148    26.253910     0.129798
H     54.748961    25.930709    27.906590     0.118810
H     57.151538    29.816583    27.099467     0.125957
H     55.721592    30.697650    29.069231     0.086045
H     54.099439    30.620162    30.587390     0.119238
H     53.328956    26.771597    29.645747     0.147695
H     32.332083    15.934772    26.215475     0.124450
H     31.677587    14.135330    24.956748     0.103525
H     30.023954    14.732276    29.213360     0.129943
H     28.579093    12.970144    28.963536     0.120248
H     27.616405    11.256800    27.800895     0.128951
H     30.000754    11.925491    24.639664     0.137680
H     28.595659    10.347033    23.525066     0.093311
H     29.785350     9.767309    24.361015     0.086526
H     28.058809     7.976479    26.032912     0.091757
H     44.724412    35.361271    25.187355     0.086282
H     48.742516    35.840548    26.253910     0.129133
H     49.585905    34.448637    27.906590     0.117907
H     45.019350    34.586393    27.099467     0.125412
H     44.971300    32.907489    29.069231     0.087033
H     45.849484    31.541407    30.587390     0.118591
H     49.567680    32.798432    29.645747     0.147355
H     36.312077    20.033020    26.215475     0.123963
H     38.197685    20.365930    24.956748     0.102898
H     38.507538    18.635369    29.213360     0.129699
H     40.756019    18.265149    28.963536     0.119808
H     42.721161    18.288108    27.800895     0.129031
H     40.949879    20.018670    24.639664     0.137181
H     43.019409    19.591051    23.525066     0.092423
H     42.926620    20.911215    24.361015     0.086330
H     45.340798    20.311402    26.032912     0.091513
H     46.431070    21.051842    25.187355     0.087148
H     44.006953    24.291983    26.253910     0.128746
H     44.790692    25.718335    27.906590     0.119174
H     46.954668    21.694705    27.099467     0.125570
H     48.432668    22.492544    29.069231     0.085990
H     49.176640    23.936115    30.587390     0.119447
H     46.228925    26.527654    29.645747     0.146725
C     46.863526    28.749923    12.615777     0.617387
C     45.607557    28.853240    11.841324    -0.033599
C     45.705316    29.366955    10.545123    -0.117282
C     44.543794    29.524801     9.773552    -0.172452
C     43.191723    29.117272    10.126188     0.112885
C     43.261315    28.594947    11.479079     0.059193
C     44.421181    28.503110    12.327519    -0.156475
C     42.074940    28.152979    12.071930    -0.115424
C     40.900162    28.190288    11.388758    -0.229034
C     40.842167    28.738442    10.074301     0.308917
C     41.950667    29.206239     9.473764    -0.334129
C     39.455299    29.630987     8.275571    -0.059558
C     37.370857    30.503444     9.290239    -0.055124
C     20.875920     3.718466    10.499962     0.307662
C     21.524948     4.924694    10.742099    -0.252025
C     21.053712     5.779931    11.731786    -0.127143
C     19.934774     5.428940    12.478374     0.058856
C     19.287901     4.224721    12.236237     0.142297
C     19.756982     3.369197    11.246551    -0.362390
C     18.321402     4.157278    13.095247    -0.152462
C     17.847515     5.031456    14.065716    -0.122438
C     18.484944     6.248590    14.276144    -0.042808
C     19.596591     6.591546    13.515143    -0.198863
C     17.832603     7.306157    15.024654     0.652390
C     51.174909    31.137698    12.615777     0.618471
C     51.892368    32.173739    11.841324    -0.034379
C     35.718878     3.133002    10.545123    -0.117225
C     36.436337     4.059986     9.773552    -0.170881
C     36.759443     5.434679    10.126188     0.113191
C     36.272300     5.635574    11.479079     0.058882
C     35.612835     4.677020    12.327519    -0.156107
C     36.482733     6.883990    12.071930    -0.115429
C     37.102432     7.882722    11.388758    -0.228709
C     37.606144     7.658868    10.074301     0.308081
C     37.457018     6.464980     9.473764    -0.333934
C     39.072544     8.413657     8.275571    -0.058435
C     40.870335     9.782610     9.290239    -0.055643
C      9.351833     8.760918    10.499962     0.307260
C     10.071944     7.595730    10.742099    -0.250106
C     11.048219     7.576215    11.731786    -0.130985
C     11.303721     8.720740    12.478374     0.060642
C     10.584274     9.883058    12.236237     0.142932
C      9.608826     9.904582    11.246551    -0.363589
C     11.009116    10.753793    13.095247    -0.152326
C     12.003121    10.727103    14.065716    -0.122018
C     12.738476     9.566507    14.276144    -0.044195
C     12.479660     8.432313    13.515143    -0.197745
C     13.980526     9.602668    15.024654     0.652382
C     51.087091    26.210042    12.615777     0.616537
C     51.625599    25.070683    11.841324    -0.032497
C     17.992827    24.898487    10.545123    -0.116630
C     18.436889    23.813657     9.773552    -0.171229
C     19.465856    22.846493    10.126188     0.112102
C     19.883408    23.167925    11.479079     0.060037
C     19.383010    24.218317    12.327519    -0.157634
C     20.859352    22.361477    12.071930    -0.116775
C     21.414430    21.325435    11.388758    -0.226189
C     20.968709    21.001134    10.074301     0.308970
C     20.009335    21.727224     9.473764    -0.335035
C     20.889174    19.353798     8.275571    -0.057655
C     21.175827    17.112390     9.290239    -0.051991
C     19.480768    16.219844    10.499962     0.306928
C     18.111631    16.178805    10.742099    -0.250410
C     17.606593    15.343084    11.731786    -0.130644
C     18.470030    14.549551    12.478374     0.060305
C     19.836351    14.591452    12.236237     0.141652
C     20.342714    15.425450    11.246551    -0.362304
C     20.378009    13.788161    13.095247    -0.151289
C     19.857893    12.940673    14.065716    -0.123437
C     18.485110    12.884136    14.276144    -0.041824
C     17.632277    13.675373    13.515143    -0.199753
C     17.895402    11.790409    15.024654     0.650315
C     34.605403    16.694335     3.398563     0.616537
C     35.322863    15.658294     4.173017    -0.032497
C     35.718875    15.999815     5.469218    -0.116630
C     36.436335    15.072831     6.240788    -0.171229
C     36.759440    13.698138     5.888153     0.112102
C     36.272296    13.497243     4.535261     0.060037
C     35.612829    14.455797     3.686821    -0.157634
C     36.482728    12.248827     3.942410    -0.116775
C     37.102428    11.250095     4.625582    -0.226189
C     37.606141    11.473949     5.940039     0.308970
C     37.457016    12.667837     6.540577    -0.335035
C     39.072543    10.719160     7.738770    -0.057655
C      7.731333     9.350207     6.724101    -0.051991
C      9.351830    10.371899     5.514378     0.306928
C     10.071940    11.537087     5.272241    -0.250410
C     11.048214    11.556602     4.282555    -0.130644
C     11.303715    10.412077     3.535966     0.060306
C     10.584268     9.249759     3.778103     0.141652
C      9.608822     9.228235     4.767789    -0.362304
C     11.009109     8.379024     2.919094    -0.151289
C     12.003113     8.405714     1.948625    -0.123437
C     12.738467     9.566310     1.738197    -0.041824
C     12.479652    10.700504     2.499198    -0.199753
C     13.980516     9.530149     0.989686     0.650315
C     34.517585    21.621991     3.398563     0.617387
C     35.056094    22.761350     4.173017    -0.033599
C     34.562324    22.933546     5.469218    -0.117282
C     35.006387    24.018376     6.240788    -0.172452
C     36.035353    24.985540     5.888153     0.112885
C     36.452903    24.664108     4.535261     0.059193
C     35.952504    23.613716     3.686821    -0.156475
C     37.428846    25.470556     3.942410    -0.115424
C     37.983925    26.506598     4.625582    -0.229034
C     37.538206    26.830899     5.940039     0.308917
C     36.578833    26.104809     6.540577    -0.334129
C     37.458674    28.478235     7.738770    -0.059558
C     21.175826     2.020427     6.724101    -0.055124
C     19.480765     2.912973     5.514378     0.307662
C     18.111627     2.954012     5.272241    -0.252025
C     17.606588     3.789733     4.282555    -0.127143
C     18.470024     4.583266     3.535966     0.058856
C     19.836345     4.541365     3.778103     0.142297
C     20.342710     3.707367     4.767789    -0.362390
C     20.378002     5.344656     2.919094    -0.152462
C     19.857884     6.192144     1.948625    -0.122438
C     18.485101     6.248681     1.738197    -0.042808
C     17.632269     5.457444     2.499198    -0.198863
C     17.895392     7.342408     0.989686     0.652390
C     30.294019    19.082110     3.398563     0.618471
C     29.038052    18.978793     4.173017    -0.034379
C     29.135813    18.465078     5.469218    -0.117225
C     27.974291    18.307232     6.240788    -0.170881
C     26.622220    18.714761     5.888153     0.113191
C     26.691811    19.237086     4.535261     0.058881
C     27.851675    19.328923     3.686821    -0.156106
C     25.505434    19.679054     3.942410    -0.115429
C     24.330657    19.641745     4.625582    -0.228709
C     24.272665    19.093591     5.940039     0.308081
C     25.381165    18.625794     6.540577    -0.333934
C     22.885799    18.201046     7.738770    -0.058435
C     20.801355    17.328589     6.724101    -0.055643
C     20.875917    15.414351     5.514378     0.307261
C     21.524944    14.208123     5.272241    -0.250106
C     21.053707    13.352886     4.282555    -0.130985
C     19.934768    13.703877     3.535966     0.060642
C     19.287895    14.908096     3.778103     0.142933
C     19.756978    15.763620     4.767789    -0.363589
C     18.321395    14.975539     2.919094    -0.152326
C     17.847507    14.101361     1.948625    -0.122018
C     18.484935    12.884227     1.738197    -0.044194
C     19.596584    12.541271     2.499198    -0.197745
C     17.832594    11.826660     0.989686     0.652382
C     19.414496     9.515711    19.412904     0.617387
C     20.670465     9.412394    20.187357    -0.033599
C     20.572706     8.898679    21.483558    -0.117282
C     21.734228     8.740833    22.255129    -0.172452
C     23.086299     9.148362    21.902493     0.112885
C     23.016707     9.670687    20.549602     0.059193
C     21.856841     9.762524    19.701162    -0.156475
C     24.203082    10.112655    19.956751    -0.115424
C     25.377860    10.075346    20.639923    -0.229034
C     25.435855     9.527192    21.954380     0.308917
C     24.327355     9.059395    22.554917    -0.334130
C     26.822723     8.634647    23.753110    -0.059558
C     28.907165     7.762190    22.738442    -0.055124
C     45.402102    34.547168    21.528719     0.307662
C     44.753074    33.340940    21.286582    -0.252025
C     45.224310    32.485703    20.296895    -0.127143
C     46.343248    32.836694    19.550307     0.058856
C     46.990121    34.040913    19.792444     0.142298
C     29.951540     6.197221    20.782130    -0.362390
C     47.956620    34.108356    18.933434    -0.152461
C     48.430507    33.234178    17.962965    -0.122438
C     47.793078    32.017044    17.752537    -0.042808
C     46.681431    31.674088    18.513538    -0.198863
C     48.445419    30.959477    17.004027     0.652390
C     15.103113     7.127936    19.412904     0.618471
C     14.385654     6.091895    20.187357    -0.034379
C     13.989644     6.433416    21.483558    -0.117225
C     29.841685    34.205648    22.255129    -0.170881
C     29.518579    32.830955    21.902493     0.113191
C     30.005722    32.630060    20.549602     0.058881
C     30.665187    33.588614    19.701162    -0.156106
C     29.795289    31.381644    19.956751    -0.115428
C     29.175590    30.382912    20.639923    -0.228709
C     28.671878    30.606766    21.954380     0.308081
C     28.821004    31.800654    22.554917    -0.333934
C     27.205478    29.851977    23.753110    -0.058435
C     25.407687    28.483024    22.738442    -0.055643
C     56.926189    29.504716    21.528719     0.307261
C     56.206078    30.669904    21.286582    -0.250106
C     55.229803    30.689419    20.296895    -0.130985
C     54.974301    29.544894    19.550307     0.060642
C     55.693748    28.382576    19.792444     0.142932
C     23.530196    28.361052    20.782130    -0.363589
C     55.268906    27.511841    18.933434    -0.152326
C     54.274901    27.538531    17.962965    -0.122018
C     53.539546    28.699127    17.752537    -0.044194
C     53.798362    29.833321    18.513538    -0.197745
C     52.297496    28.662966    17.004027     0.652382
C     15.190931    12.055592    19.412904     0.616537
C     14.652423    13.194951    20.187357    -0.032497
C     15.146195    13.367147    21.483558    -0.116630
C     47.841133    14.451977    22.255129    -0.171229
C     46.812166    15.419141    21.902493     0.112102
C     46.394614    15.097709    20.549602     0.060037
C     46.895012    14.047317    19.701162    -0.157634
C     45.418670    15.904157    19.956751    -0.116775
C     44.863592    16.940199    20.639923    -0.226189
C     45.309313    17.264500    21.954380     0.308970
C     46.268687    16.538410    22.554917    -0.335035
C     45.388848    18.911836    23.753110    -0.057655
C     45.102195    21.153244    22.738442    -0.051991
C     46.797254    22.045790    21.528719     0.306928
C     48.166391    22.086829    21.286582    -0.250410
C     48.671429    22.922550    20.296895    -0.130644
C     47.807992    23.716083    19.550307     0.060306
C     46.441671    23.674182    19.792444     0.141652
C     45.935308    22.840184    20.782130    -0.362304
C     45.900013    24.477473    18.933434    -0.151289
C     46.420129    25.324961    17.962965    -0.123437
C     47.792912    25.381498    17.752537    -0.041824
C     48.645745    24.590261    18.513538    -0.199753
C     48.382620    26.475225    17.004027     0.650315
C     31.672619    21.571299    28.630118     0.616537
C     30.955159    22.607340    27.855664    -0.032497
C     30.559147    22.265819    26.559463    -0.116630
C     29.841687    23.192803    25.787893    -0.171229
C     29.518582    24.567496    26.140528     0.112102
C     30.005726    24.768391    27.493420     0.060037
C     30.665193    23.809837    28.341860    -0.157634
C     29.795294    26.016807    28.086271    -0.116775
C     29.175594    27.015539    27.403099    -0.226189
C     28.671881    26.791685    26.088642     0.308970
C     28.821006    25.597797    25.488104    -0.335035
C     27.205479    27.546474    24.289911    -0.057655
C     25.407689    28.915427    25.304580    -0.051991
C     56.926192    27.893735    26.514303     0.306928
C     56.206082    26.728547    26.756440    -0.250410
C     55.229808    26.709032    27.746126    -0.130643
C     54.974307    27.853557    28.492715     0.060305
C     55.693754    29.015875    28.250578     0.141652
C     56.669200    29.037399    27.260892    -0.362304
C     55.268913    29.886610    29.109587    -0.151289
C     54.274909    29.859920    30.080056    -0.123437
C     53.539555    28.699324    30.290484    -0.041824
C     53.798370    27.565130    29.529483    -0.199753
C     52.297506    28.735485    31.038995     0.650315
C     31.760437    16.643643    28.630118     0.617386
C     31.221928    15.504284    27.855664    -0.033599
C     31.715698    15.332088    26.559463    -0.117282
C     31.271635    14.247258    25.787893    -0.172452
C     30.242669    13.280094    26.140528     0.112885
C     29.825119    13.601526    27.493420     0.059193
C     30.325518    14.651918    28.341860    -0.156475
C     28.849176    12.795078    28.086271    -0.115424
C     28.294097    11.759036    27.403099    -0.229034
C     28.739816    11.434735    26.088642     0.308917
C     29.699189    12.160825    25.488104    -0.334129
C     28.819348     9.787399    24.289911    -0.059558
C     28.532696     7.545991    25.304580    -0.055124
C     46.797257    35.352661    26.514303     0.307662
C     48.166395    35.311622    26.756440    -0.252025
C     48.671434    34.475901    27.746126    -0.127143
C     47.807998    33.682368    28.492715     0.058856
C     46.441677    33.724269    28.250578     0.142297
C     45.935312    34.558267    27.260892    -0.362390
C     45.900020    32.920978    29.109587    -0.152462
C     46.420138    32.073490    30.080056    -0.122438
C     47.792921    32.016953    30.290484    -0.042808
C     48.645753    32.808190    29.529483    -0.198863
C     48.382630    30.923226    31.038995     0.652390
C     35.984003    19.183524    28.630118     0.618471
C     37.239970    19.286841    27.855664    -0.034379
C     37.142209    19.800556    26.559463    -0.117225
C     38.303731    19.958402    25.787893    -0.170881
C     39.655802    19.550873    26.140528     0.113191
C     39.586211    19.028548    27.493420     0.058882
C     38.426347    18.936711    28.341860    -0.156106
C     40.772588    18.586580    28.086271    -0.115428
C     41.947365    18.623889    27.403099    -0.228709
C     42.005357    19.172043    26.088642     0.308081
C     40.896857    19.639840    25.488104    -0.333934
C     43.392223    20.064588    24.289911    -0.058435
C     45.476667    20.937045    25.304580    -0.055643
C     45.402105    22.851283    26.514303     0.307261
C     44.753078    24.057511    26.756440    -0.250106
C     45.224315    24.912748    27.746126    -0.130985
C     46.343254    24.561757    28.492715     0.060642
C     46.990127    23.357538    28.250578     0.142932
C     46.521044    22.502014    27.260892    -0.363589
C     47.956627    23.290095    29.109587    -0.152326
C     48.430515    24.164273    30.080056    -0.122018
C     47.793087    25.381407    30.290484    -0.044194
C     46.681438    25.724363    29.529483    -0.197745
C     48.445428    26.438974    31.038995     0.652382
C     37.964872    29.906978     8.007170     0.065830
C     40.056772     9.566408     8.007170     0.062843
C     21.395372    17.925055     8.007170     0.062842
C     28.313150     8.358656    24.021511     0.065830
C     26.221250    28.699226    24.021511     0.062843
C     44.882650    20.340579    24.021511     0.062843
O     47.919168    28.935033    12.010435    -0.522848
O     16.879692     6.862754    15.620388    -0.548573
O     46.691535    28.546733    13.851444    -0.558125
O     18.602588     8.080175    15.384977    -0.516360
O     21.348482     2.992375     9.622697    -0.138036
O     39.696055    28.872467     9.446859    -0.198964
O     50.807397    30.130929    12.010435    -0.522723
O     14.072984    10.649616    15.620388    -0.547739
O     51.084938    31.388242    13.851444    -0.558576
O     14.265853     8.548833    15.384977    -0.517390
O      8.486739     8.714712     9.622697    -0.136816
O     38.295269     8.584418     9.446859    -0.197726
O     50.398959    27.031701    12.010435    -0.521886
O     18.755856    11.186865    15.620388    -0.546813
O     51.349056    26.162689    13.851444    -0.557927
O     16.840091    12.070227    15.384977    -0.516273
O     19.873299    16.992140     9.622697    -0.139139
O     21.425696    19.941558     9.446859    -0.198954
O     34.237892    17.701104     4.003905    -0.521886
O     14.072974     8.483201     0.393953    -0.546812
O     34.515430    16.443791     2.162897    -0.557927
O     14.265843    10.583984     0.629364    -0.516273
O      8.486737    10.418105     6.391644    -0.139139
O     38.295267    10.548399     6.567481    -0.198954
O     33.829454    20.800332     4.003905    -0.522848
O     18.755846     7.945952     0.393953    -0.548572
O     34.779548    21.669344     2.162897    -0.558125
O     16.840080     7.062590     0.629364    -0.516359
O     19.873297     2.140677     6.391644    -0.138036
O     37.995194    27.890475     6.567481    -0.198964
O     31.349662    18.897000     4.003905    -0.522723
O     16.879681    12.270063     0.393953    -0.547738
O     30.122027    19.285300     2.162897    -0.558577
O     18.602578    11.052642     0.629364    -0.517389
O     21.348480    16.140442     6.391644    -0.136816
O     23.126553    18.959566     6.567481    -0.197726
O     18.358854     9.330601    20.018246    -0.522847
O     49.398330    31.402880    16.408293    -0.548572
O     19.586487     9.718901    18.177237    -0.558125
O     47.675434    30.185459    16.643704    -0.516360
O     44.929540    35.273259    22.405984    -0.138036
O     26.581967     9.393167    22.581822    -0.198964
O     15.470625     8.134705    20.018246    -0.522723
O     52.205038    27.616018    16.408293    -0.547737
O     15.193084     6.877392    18.177237    -0.558578
O     52.012169    29.716801    16.643704    -0.517389
O     57.791283    29.550922    22.405984    -0.136816
O     27.982753    29.681216    22.581822    -0.197726
O     15.879063    11.233933    20.018246    -0.521886
O     47.522166    27.078769    16.408293    -0.546813
O     14.928966    12.102945    18.177237    -0.557928
O     49.437931    26.195407    16.643704    -0.516272
O     46.404723    21.273494    22.405984    -0.139139
O     44.852326    18.324076    22.581822    -0.198954
O     32.040130    20.564530    28.024776    -0.521886
O     52.205048    29.782433    31.634728    -0.546813
O     31.762592    21.821843    29.865784    -0.557927
O     52.012179    27.681650    31.399317    -0.516272
O     57.791285    27.847529    25.637037    -0.139139
O     27.982755    27.717235    25.461200    -0.198954
O     32.448568    17.465302    28.024776    -0.522848
O     47.522176    30.319682    31.634728    -0.548573
O     31.498474    16.596290    29.865784    -0.558124
O     49.437942    31.203044    31.399317    -0.516360
O     46.404725    36.124957    25.637037    -0.138036
O     28.282828    10.375159    25.461200    -0.198964
O     34.928360    19.368634    28.024776    -0.522723
O     49.398341    25.995571    31.634728    -0.547738
O     36.155995    18.980334    29.865784    -0.558576
O     47.675444    27.212992    31.399317    -0.517390
O     44.929542    22.125192    25.637037    -0.136816
O     43.151469    19.306068    25.461200    -0.197725
O     49.708510    28.699222    14.720382    -1.029638
O     33.139001    19.132811     1.293959    -1.029639
O     16.569512     9.566412    17.308299    -1.029640
O     33.139021    19.132823    30.734722    -1.029637

The following XYZ coordinates are in angstroms. Other properties are in atomic units.
The sperically averaged electron density of each atom fit to a function of the form exp(a - br)
eigen_1, eigen_2 and eigen_3 are the three eigenvalues of traceless quadrupole moment tensor
  atom number  atomic symbol              X              Y              Z     net charge C6 coefficient C8 coefficient C10 coefficient fluctuating dipole atomic polarizability isotropic forcefield polarizability              a              b squared Pearson coefficient          <r^3>          <r^4>         wp_QDO          m_QDO          q_QDO       dipole_x       dipole_y       dipole_z         dipole            Qxy            Qxz            Qyz     Q(x^2-y^2)  Q(3z^2 - R^2)        eigen_1        eigen_2        eigen_3 static polarizability      alpha(xx)      alpha(xy)      alpha(xz)      alpha(yy)      alpha(yz)      alpha(zz) atomic spin moment
            1             Zn      50.603595      27.111199      15.360955       0.923900      88.573901 0.17140245E+04  0.53495405E+05                                16.462471                           13.702466       0.168561       1.919802                    0.998780      45.638134     124.415676       0.477744       0.410782      -1.133444       0.023271      -0.049110      -0.008960       0.055078      -0.061297       0.030711      -0.040257      -0.088452      -0.234669      -0.091718      -0.035116       0.126835             21.319250      20.057571       1.121014      -2.363799      18.614427       2.183781      25.285752           0.000002
            2             Zn      47.885700      28.718068      15.360955       0.924456      88.464199 0.17113698E+04  0.53388917E+05                                16.446327                           13.689581       0.173493       1.921376                    0.998797      45.607639     124.282661       0.478114       0.410646      -1.133601      -0.053709       0.004511      -0.009417       0.054715      -0.008025      -0.050205      -0.006038       0.153311      -0.234266      -0.091447      -0.036732       0.128179             21.297154      17.985841       0.062667       3.070596      20.645923       0.955087      25.259697           0.000002
            3             Zn      50.636237      30.268400      15.360955       0.924735      88.415488 0.17100741E+04  0.53336951E+05                                16.438792                           13.683092       0.173419       1.921607                    0.998801      45.594059     124.221242       0.478308       0.410568      -1.133685       0.031373       0.044643      -0.008675       0.055249       0.068663       0.020118       0.047371      -0.060651      -0.233836      -0.091869      -0.034748       0.126617             21.287567      19.916394      -1.183489      -0.707720      18.698814      -3.136515      25.247492           0.000002
            4             Zn      31.316190      19.113965       0.653385       0.924737      88.415437 0.17100733E+04  0.53336917E+05                                16.438779                           13.683083       0.173423       1.921608                    0.998801      45.594059     124.221193       0.478309       0.410567      -1.133686      -0.054348      -0.004849       0.008675       0.055249       0.008069       0.051083      -0.006262       0.149254      -0.233836      -0.091868      -0.034749       0.126617             21.287547      17.978256      -0.064518      -3.070141      20.636921       0.955360      25.247464           0.000002
            5             Zn      34.066727      17.563633       0.653385       0.923902      88.573876 0.17140231E+04  0.53495347E+05                                16.462461                           13.702455       0.168565       1.919803                    0.998780      45.638128     124.415609       0.477744       0.410782      -1.133445       0.030894      -0.044708       0.008960       0.055078      -0.068949      -0.019508       0.046725      -0.061945      -0.234668      -0.091718      -0.035116       0.126834             21.319239      19.946030       1.185414       0.709305      18.725935      -3.139005      25.285753           0.000002
            6             Zn      34.034085      20.720834       0.653385       0.924457      88.464192 0.17113703E+04  0.53388934E+05                                16.446326                           13.689583       0.173492       1.921376                    0.998797      45.607639     124.282661       0.478114       0.410646      -1.133601       0.022948       0.048769       0.009417       0.054715       0.062373      -0.030331      -0.040460      -0.090555      -0.234266      -0.091447      -0.036732       0.128179             21.297150      20.035172      -1.120522       2.362415      18.596585       2.181666      25.259692           0.000002
            7             Zn      15.674427      11.154435      16.667726       0.923905      88.573800 0.17140214E+04  0.53495272E+05                                16.462442                           13.702439       0.168572       1.919805                    0.998780      45.638127     124.415531       0.477745       0.410781      -1.133445      -0.023271       0.049109       0.008960       0.055077      -0.061298       0.030710      -0.040257      -0.088451      -0.234666      -0.091717      -0.035117       0.126834             21.319214      20.057537       1.121014      -2.363800      18.614394       2.183779      25.285711           0.000001
            8             Zn      18.392322       9.547566      16.667726       0.924457      88.464176 0.17113693E+04  0.53388898E+05                                16.446323                           13.689578       0.173492       1.921376                    0.998797      45.607637     124.282647       0.478114       0.410646      -1.133601       0.053709      -0.004511       0.009417       0.054714      -0.008025      -0.050205      -0.006038       0.153310      -0.234266      -0.091447      -0.036732       0.128178             21.297147      17.985837       0.062666       3.070593      20.645918       0.955088      25.259687           0.000001
            9             Zn      15.641785       7.997234      16.667726       0.924739      88.415406 0.17100716E+04  0.53336846E+05                                16.438768                           13.683070       0.173427       1.921610                    0.998801      45.594055     124.221129       0.478309       0.410567      -1.133686      -0.031373      -0.044642       0.008675       0.055249       0.068663       0.020118       0.047370      -0.060651      -0.233835      -0.091868      -0.034749       0.126617             21.287537      19.916365      -1.183489      -0.707718      18.698787      -3.136514      25.247458           0.000001
           10             Zn      34.961832      19.151669      31.375296       0.924734      88.415475 0.17100744E+04  0.53336966E+05                                16.438793                           13.683095       0.173418       1.921607                    0.998801      45.594057     124.221242       0.478308       0.410568      -1.133685       0.054348       0.004849      -0.008675       0.055250       0.008069       0.051083      -0.006262       0.149254      -0.233836      -0.091869      -0.034748       0.126617             21.287564      17.978271      -0.064517      -3.070144      20.636936       0.955360      25.247483           0.000002
           11             Zn      32.211295      20.702001      31.375296       0.923902      88.573865 0.17140227E+04  0.53495332E+05                                16.462458                           13.702452       0.168567       1.919804                    0.998780      45.638125     124.415582       0.477744       0.410782      -1.133445      -0.030894       0.044708      -0.008960       0.055078      -0.068949      -0.019508       0.046725      -0.061945      -0.234668      -0.091718      -0.035116       0.126834             21.319236      19.946026       1.185415       0.709306      18.725932      -3.139006      25.285750           0.000002
           12             Zn      32.243937      17.544800      31.375296       0.924453      88.464243 0.17113719E+04  0.53389006E+05                                16.446346                           13.689601       0.173484       1.921373                    0.998797      45.607633     124.282737       0.478113       0.410647      -1.133600      -0.022948      -0.048770      -0.009417       0.054715       0.062373      -0.030332      -0.040460      -0.090556      -0.234267      -0.091448      -0.036731       0.128179             21.297175      20.035197      -1.120522       2.362414      18.596609       2.181669      25.259720           0.000002
           13             Zn      49.708509      28.699221      12.768874       0.936208      90.130331 0.17530931E+04  0.55024389E+05                                16.739239                           13.911903       0.084527       1.899847                    0.998360      45.455733     124.272102       0.471364       0.413999      -1.131226       0.000012       0.000134      -0.037895       0.037895       0.000071       0.000001       0.000104       0.000848       0.326319      -0.054817      -0.053956       0.108773             22.308553      24.329157      -0.000901       0.001171      24.326184      -0.001270      18.270318          -0.000000
           14             Zn      33.139002      19.132812       3.245466       0.936207      90.130323 0.17530933E+04  0.55024399E+05                                16.739244                           13.911908       0.084523       1.899846                    0.998360      45.455730     124.272133       0.471364       0.413999      -1.131226      -0.000122       0.000057       0.037895       0.037895       0.000403       0.000091      -0.000051      -0.000300       0.326319      -0.054817      -0.053956       0.108773             22.308557      24.326146       0.000847      -0.000513      24.329193       0.001655      18.270332           0.000000
           15             Zn      16.569513       9.566413      19.259807       0.936206      90.130336 0.17530937E+04  0.55024419E+05                                16.739250                           13.911914       0.084520       1.899845                    0.998360      45.455726     124.272149       0.471363       0.414000      -1.131226      -0.000012      -0.000134       0.037895       0.037895       0.000071       0.000001       0.000104       0.000849       0.326319      -0.054817      -0.053956       0.108773             22.308565      24.329166      -0.000901       0.001171      24.326195      -0.001270      18.270333           0.000000
           16             Zn      33.139020      19.132822      28.783215       0.936207      90.130316 0.17530930E+04  0.55024386E+05                                16.739241                           13.911905       0.084526       1.899847                    0.998360      45.455729     124.272110       0.471364       0.413999      -1.131226       0.000122      -0.000057      -0.037895       0.037895       0.000403       0.000091      -0.000051      -0.000300       0.326319      -0.054817      -0.053956       0.108773             22.308554      24.326143       0.000847      -0.000513      24.329191       0.001655      18.270326           0.000000
           17              H      46.535448      29.599419      10.201135       0.124450       1.181821 0.84112984E+01  0.82165048E+02                                 1.737982                            1.614248      -0.985283       2.416749                    0.998458       3.233191       8.526734       0.539726       1.161739      -0.739116       0.037159       0.009349      -0.017122       0.041969       0.006756      -0.009464      -0.010627       0.019399       0.020074      -0.017971      -0.002573       0.020543              1.834514       2.480705       0.179941      -0.118900       1.423985      -0.115706       1.598851          -0.000002
           18              H      44.649838      29.932329       8.942408       0.103525       1.229089 0.90907925E+01  0.90197474E+02                                 1.760656                            1.661978      -0.829358       2.476403                    0.999269       3.280467       8.610512       0.541793       1.139411      -0.745566       0.004455       0.017534      -0.031586       0.036401       0.004382       0.002654      -0.012467       0.029229       0.008527      -0.022955       0.009004       0.013951              1.797102       1.671996       0.031063       0.019394       1.550303      -0.359593       2.169006          -0.000002
           19              H      44.339991      28.201768      13.199019       0.129943       1.126088 0.82124291E+01  0.79882208E+02                                 1.687789                            1.599153      -1.088035       2.373604                    0.997453       3.253175       8.609799       0.539248       1.167722      -0.736890      -0.001116      -0.010044       0.036318       0.037697       0.002319      -0.005084      -0.008403       0.006622       0.030218      -0.011617      -0.003555       0.015172              1.753454       1.729341       0.003779       0.185217       1.404562      -0.247195       2.126460          -0.000001
           20              H      42.091510      27.831548      12.949196       0.120248       1.131474 0.80353162E+01  0.77182861E+02                                 1.657790                            1.555685      -0.812193       2.501187                    0.999484       3.107059       7.983631       0.564568       1.129462      -0.748365       0.000007      -0.011873       0.035715       0.037637       0.005032       0.000990      -0.009114       0.020210       0.024187      -0.018448       0.006994       0.011454              1.715564       1.577533      -0.017696       0.153418       1.420048      -0.311261       2.149109          -0.000001
           21              H      40.126366      27.854507      11.786555       0.128951       1.205013 0.87267376E+01  0.85844385E+02                                 1.754600                            1.640961      -0.872592       2.472018                    0.999059       3.188942       8.378684       0.538109       1.157113      -0.741493      -0.025907      -0.015127       0.019729       0.035906       0.007807      -0.001022      -0.012654       0.020410       0.025655      -0.021738       0.005702       0.016036              1.804681       2.244047       0.238081      -0.177421       1.524874      -0.168093       1.645122          -0.000002
           22              H      41.897644      29.585069       8.625324       0.137680       1.109148 0.80908977E+01  0.78597344E+02                                 1.690119                            1.599792      -1.049868       2.389152                    0.998103       3.259050       8.688155       0.531536       1.186211      -0.732227       0.005006       0.012727      -0.028962       0.032029       0.007569      -0.003114      -0.012026       0.018831       0.023144      -0.020021       0.003355       0.016665              1.782834       1.896228      -0.123428       0.362102       1.416997      -0.275530       2.035275          -0.000002
           23              H      39.828112      29.157450       7.510726       0.093311       1.397390 0.11127708E+02  0.11664459E+03                                 1.952396                            1.857371      -1.097871       2.340238                    0.996137       3.611850       9.885809       0.502602       1.162580      -0.738559       0.014409      -0.021056      -0.025651       0.036179      -0.011004      -0.008396      -0.007160      -0.009418       0.003301      -0.018620       0.006880       0.011740              2.089167       1.981917      -0.126570       0.131203       1.952116       0.467950       2.333468           0.000001
           24              H      39.920902      30.477614       8.346674       0.086526       1.388646 0.11293293E+02  0.11885495E+03                                 1.944776                            1.872359      -1.031982       2.372434                    0.996565       3.647973      10.014769       0.499943       1.164096      -0.738090       0.014400       0.032063       0.003646       0.035337       0.008162       0.003705      -0.007872      -0.010567       0.019889      -0.015402       0.002674       0.012728              2.048657       2.135635       0.104116       0.284871       2.272295       0.107839       1.738042           0.000001
           25              H      37.506727      29.877801      10.018571       0.091757       1.426488 0.11659270E+02  0.12395226E+03                                 1.999379                            1.917003      -1.112921       2.330279                    0.996217       3.688657      10.248684       0.487436       1.181968      -0.733722       0.007517      -0.018735       0.027564       0.034166       0.013104       0.007299      -0.001026      -0.012663       0.014646      -0.018920       0.005518       0.013402              2.111664       1.824557      -0.375870       0.144304       2.289831      -0.198002       2.220604           0.000001
           26              H      36.416453      30.618241       9.173014       0.086282       1.359277 0.10984026E+02  0.11508418E+03                                 1.937327                            1.861697      -1.014147       2.382406                    0.996615       3.642719      10.058796       0.494043       1.183280      -0.733268      -0.032582       0.007580      -0.005726       0.033939       0.004640       0.001167      -0.001477      -0.005822      -0.040058      -0.013577       0.001402       0.012175              2.030878       2.310688      -0.242035       0.132397       1.780469       0.245699       2.001479           0.000001
           27              H      22.271072       5.159166      10.239569       0.129134       1.202560 0.87991593E+01  0.86831074E+02                                 1.758431                            1.653007      -0.903884       2.456905                    0.998806       3.214182       8.488751       0.533007       1.164500      -0.739503       0.028173       0.013727      -0.015416       0.034926       0.012722      -0.012100       0.006409      -0.003059      -0.019501      -0.021549       0.004849       0.016700              1.795180       2.029196       0.146879      -0.429039       1.592906      -0.000276       1.763440          -0.000002
           28              H      21.487336       6.585518      11.892249       0.117907       1.154550 0.82396913E+01  0.79858924E+02                                 1.698961                            1.590666      -0.825456       2.494488                    0.999407       3.151206       8.205198       0.548801       1.151538      -0.742752       0.018023       0.033232       0.006616       0.038380       0.009003      -0.009472       0.008614      -0.006601      -0.014157      -0.018774       0.006517       0.012257              1.741358       1.593053       0.295597      -0.020741       2.117611       0.257304       1.513410          -0.000002
           29              H      35.892859      31.261104      11.085126       0.125412       1.192068 0.89813790E+01  0.89502418E+02                                 1.762607                            1.676320      -1.109829       2.344686                    0.997492       3.426827       9.234913       0.523857       1.173281      -0.734669      -0.020721      -0.026317       0.000995       0.033510       0.013755      -0.014255       0.008151      -0.003771      -0.024477      -0.025218       0.006662       0.018556              1.834954       1.574401       0.090617      -0.132628       2.134889       0.456587       1.795570          -0.000001
           30              H      34.414860      32.058943      13.054890       0.087033       1.289655 0.96480683E+01  0.97106608E+02                                 1.810175                            1.703638      -0.868192       2.444216                    0.998858       3.398489       8.967894       0.539451       1.128094      -0.747848      -0.010810      -0.025276      -0.003748       0.027744       0.004773      -0.014120       0.008597      -0.005455      -0.002188      -0.019606       0.005856       0.013751              1.838173       1.762427       0.340414      -0.141830       2.155429       0.130147       1.596663          -0.000002
           31              H      17.101391       4.803298      14.573050       0.118591       1.204793 0.85882746E+01  0.84234835E+02                                 1.749959                            1.622291      -1.004437       2.402027                    0.998310       3.272639       8.615895       0.543422       1.149167      -0.741982      -0.032928      -0.010336       0.024069       0.042076       0.015659      -0.013108       0.001753       0.003195      -0.013738      -0.020634      -0.000594       0.021228              1.847583       2.069097       0.056269      -0.581915       1.581079       0.047950       1.892573          -0.000002
           32              H      20.049104       7.394837      13.631407       0.147354       1.111287 0.82067783E+01  0.80084192E+02                                 1.699166                            1.622386      -1.112401       2.374130                    0.997366       3.212444       8.610374       0.521873       1.202726      -0.728997       0.019019       0.037061       0.011296       0.043161       0.012988      -0.004396       0.004078      -0.005312      -0.020420      -0.014507      -0.002160       0.016666              1.731822       1.601332       0.208151      -0.077172       2.037984       0.237871       1.556151          -0.000001
           33              H      52.074632      30.997071      10.201135       0.123964       1.183676 0.84280737E+01  0.82374036E+02                                 1.740311                            1.616278      -0.949465       2.433431                    0.998646       3.235394       8.536270       0.539149       1.162345      -0.738983      -0.010277      -0.037016      -0.017468       0.042201       0.004914      -0.004429       0.013352      -0.021281       0.019570      -0.017748      -0.002568       0.020316              1.837074       1.534251       0.368434      -0.040859       2.376080       0.161104       1.600892          -0.000001
           34              H      36.736245       3.764384       8.942408       0.102898       1.235440 0.91483278E+01  0.90913530E+02                                 1.766854                            1.667326      -0.828853       2.475764                    0.999242       3.288196       8.638296       0.540865       1.139543      -0.745528       0.012940      -0.012586      -0.031873       0.036630       0.010563      -0.012171       0.003975      -0.022264       0.008878      -0.023096       0.009113       0.013983              1.803576       1.558747       0.037258      -0.323145       1.673973       0.164146       2.178007          -0.000002
           35              H      35.392461       4.898005      13.199019       0.129699       1.127687 0.82270568E+01  0.80061828E+02                                 1.689492                            1.600652      -1.089049       2.372892                    0.997446       3.255872       8.619554       0.538945       1.167833      -0.736857      -0.008365       0.005843       0.036457       0.037858       0.001774      -0.004653       0.008727      -0.006946       0.030295      -0.011573      -0.003650       0.015223              1.755310       1.483888       0.139029      -0.307226       1.653145      -0.036949       2.128899          -0.000001
           36              H      36.196082       7.030356      12.949196       0.119808       1.133538 0.80537564E+01  0.77409245E+02                                 1.660403                            1.557959      -0.814524       2.499949                    0.999447       3.109406       7.993862       0.563855       1.130172      -0.748199      -0.010191       0.005874       0.035951       0.037826       0.006092      -0.008495       0.003634      -0.018381       0.023798      -0.018221       0.006846       0.011375              1.718352       1.476901       0.077252      -0.347213       1.525095       0.022804       2.153060          -0.000001
           37              H      37.198536       8.720740      11.786555       0.129032       1.207906 0.87530889E+01  0.86177638E+02                                 1.758351                            1.644193      -0.874120       2.471258                    0.999068       3.191524       8.391970       0.537152       1.158179      -0.741244      -0.000253       0.029817       0.019594       0.035680       0.005187      -0.010437       0.007290      -0.023752       0.025307      -0.021831       0.005822       0.016009              1.808641       1.501330       0.193086      -0.057045       2.276152       0.238565       1.648442          -0.000002
           38              H      37.811605       6.321484       8.625324       0.137182       1.109830 0.80968096E+01  0.78664541E+02                                 1.690291                            1.599957      -1.045267       2.391117                    0.998146       3.260933       8.692055       0.531749       1.185589      -0.732366       0.008789      -0.010809      -0.029246       0.032394       0.004311      -0.008636       0.008641      -0.022727       0.023631      -0.019960       0.003295       0.016665              1.783012       1.643894       0.269359      -0.419757       1.669693      -0.175886       2.035450          -0.000002
           39              H      38.476041       8.327559       7.510726       0.092423       1.400370 0.11155507E+02  0.11699534E+03                                 1.954064                            1.858760      -1.032123       2.368854                    0.996613       3.616574       9.897489       0.502850       1.161417      -0.738830      -0.025748      -0.001739      -0.025994       0.036629       0.001677      -0.002010       0.010900       0.023553       0.002766      -0.018591       0.006891       0.011700              2.091083       2.071197       0.076020       0.340629       1.866202      -0.348296       2.335849           0.000001
           40              H      39.572943       7.587119       8.346674       0.086330       1.393720 0.11349034E+02  0.11963184E+03                                 1.953084                            1.879922      -1.120859       2.334009                    0.995703       3.652667      10.047473       0.497583       1.167756      -0.737245       0.020186      -0.028632       0.003615       0.035218      -0.008838      -0.008626       0.000777      -0.008446       0.020605      -0.015476       0.002571       0.012905              2.057815       2.157850      -0.111856      -0.049525       2.270555      -0.302792       1.745039           0.000001
           41              H      40.260578       9.977765      10.018571       0.091513       1.428898 0.11686440E+02  0.12433673E+03                                 2.003624                            1.920883      -1.127752       2.324453                    0.996044       3.690657      10.264472       0.486226       1.183997      -0.733270      -0.019845       0.003004       0.027554       0.034089      -0.012177      -0.004525      -0.005825      -0.015744       0.014858      -0.018913       0.005614       0.013299              2.116356       2.505134      -0.013658      -0.244242       1.618340      -0.026015       2.225593           0.000001
           42              H      41.446954      10.551749       9.173014       0.087148       1.357495 0.10966245E+02  0.11485299E+03                                 1.935645                            1.860164      -1.015994       2.382006                    0.996715       3.640387      10.050860       0.494249       1.183248      -0.733262       0.022733       0.024188      -0.005522       0.033650      -0.004721      -0.001744      -0.000282      -0.004895      -0.040303      -0.013630       0.001577       0.012053              2.029042       2.120626       0.350267       0.146120       1.966715      -0.237308       1.999784           0.000001
           43              H       9.901940       6.832331      10.239569       0.128746       1.208810 0.88549897E+01  0.87536073E+02                                 1.766277                            1.659636      -0.915631       2.451833                    0.998721       3.219938       8.516459       0.531175       1.166458      -0.739059      -0.002241      -0.031241      -0.015257       0.034840      -0.007629       0.011698       0.007343      -0.020794      -0.019710      -0.021710       0.004859       0.016851              1.803457       1.581099       0.116592       0.215962       2.057794       0.374961       1.771479          -0.000002
           44              H      11.529066       6.797892      11.892249       0.119174       1.148578 0.81907842E+01  0.79284681E+02                                 1.694980                            1.587472      -0.827106       2.494765                    0.999388       3.143105       8.184945       0.548434       1.153767      -0.742226       0.019748      -0.032324       0.006453       0.038425      -0.007136       0.011991       0.003932      -0.011964      -0.013831      -0.018429       0.006535       0.011893              1.737096       1.726341      -0.372829       0.232298       1.974444      -0.109998       1.510503          -0.000002
           45              H      42.265488      10.683766      11.085126       0.125570       1.194609 0.90078623E+01  0.89857208E+02                                 1.767579                            1.680773      -1.123123       2.339574                    0.997359       3.429145       9.254168       0.522092       1.176055      -0.734033      -0.012507       0.031086       0.001097       0.033525      -0.008410       0.014123       0.008361      -0.021876      -0.024046      -0.025116       0.006655       0.018460              1.840342       1.922112      -0.289272       0.463948       1.798093      -0.113951       1.800821          -0.000001
           46              H      43.695437      11.564833      13.054890       0.085990       1.290806 0.96583023E+01  0.97224591E+02                                 1.810270                            1.703777      -0.858421       2.447731                    0.998920       3.401318       8.972798       0.539852       1.127084      -0.748099      -0.017088       0.022648      -0.003662       0.028606      -0.004347       0.014540       0.007825      -0.005396      -0.001839      -0.019356       0.005420       0.013936              1.838248       1.762492      -0.340298       0.183715       2.155419       0.057762       1.596832          -0.000002
           47              H      12.178593      11.487345      14.573050       0.119447       1.206412 0.86030724E+01  0.84434648E+02                                 1.753421                            1.625167      -1.016024       2.397609                    0.998284       3.272689       8.624939       0.542082       1.151261      -0.741483       0.007592       0.033487       0.023742       0.041746      -0.006458       0.008070       0.010396      -0.028691      -0.013206      -0.020606      -0.000505       0.021110              1.851450       1.657395       0.183944       0.333618       2.000339       0.481832       1.896616          -0.000002
           48              H      12.949074       7.638780      13.631407       0.146725       1.111652 0.82074812E+01  0.80074904E+02                                 1.697795                            1.621048      -1.108039       2.375550                    0.997497       3.212887       8.604422       0.522885       1.200641      -0.729476       0.022984      -0.035197       0.011515       0.043585      -0.008604       0.005457       0.001758      -0.019980      -0.020002      -0.014204      -0.002317       0.016521              1.730385       1.747007      -0.293107       0.244191       1.889464      -0.052168       1.554684          -0.000001
           49              H      50.515442      25.501171      10.201135       0.123145       1.184611 0.84351144E+01  0.82447753E+02                                 1.739966                            1.615959      -0.944732       2.434973                    0.998695       3.237574       8.538111       0.539781       1.160916      -0.739321      -0.027354       0.027594      -0.017508       0.042617      -0.011306       0.013938      -0.002965       0.001930       0.019886      -0.017533      -0.002819       0.020352              1.836709       1.846193      -0.548618       0.159913       2.063372      -0.045173       1.600562          -0.000001
           50              H      18.030936      23.701729       8.942408       0.103125       1.234393 0.91397067E+01  0.90816473E+02                                 1.766935                            1.667414      -0.833624       2.474149                    0.999226       3.286044       8.635214       0.540366       1.140738      -0.745251      -0.017389      -0.005098      -0.031622       0.036446      -0.015068       0.009604       0.008510      -0.007032       0.008982      -0.023232       0.009173       0.014060              1.803665       1.613027      -0.068558       0.303729       1.619935       0.197736       2.178033          -0.000002
           51              H      19.684575      24.298675      13.199019       0.130010       1.124198 0.81962644E+01  0.79690226E+02                                 1.686370                            1.597964      -1.090293       2.373331                    0.997435       3.251146       8.604145       0.539222       1.168286      -0.736760       0.009284       0.004214       0.036358       0.037761      -0.004119       0.009860      -0.000315       0.000245       0.030523      -0.011795      -0.003462       0.015257              1.751952       1.488027      -0.142473       0.121115       1.643787       0.283583       2.124043          -0.000001
           52              H      21.129435      22.536543      12.949196       0.119688       1.132014 0.80414620E+01  0.77261687E+02                                 1.658955                            1.556836      -0.815726       2.499908                    0.999457       3.107779       7.988202       0.564020       1.130270      -0.748182       0.010300       0.006108       0.035995       0.037934      -0.011123       0.007253       0.005427      -0.001530       0.024168      -0.018263       0.006920       0.011342              1.716749       1.445082      -0.059515       0.192881       1.554715       0.288773       2.150450          -0.000001
           53              H      22.092122      20.823199      11.786555       0.128173       1.215767 0.88227210E+01  0.87052292E+02                                 1.767987                            1.652330      -0.890400       2.464432                    0.998950       3.198781       8.425531       0.534941       1.160439      -0.740740       0.026129      -0.014874       0.019618       0.035900      -0.013025       0.011569       0.005470       0.003271       0.025752      -0.022055       0.005876       0.016179              1.818912       1.926724      -0.436437       0.237508       1.873053      -0.070829       1.656958          -0.000002
           54              H      19.707769      21.491890       8.625324       0.138149       1.105408 0.80565821E+01  0.78170413E+02                                 1.685230                            1.595540      -1.037683       2.394499                    0.998226       3.253910       8.665476       0.532744       1.184938      -0.732522      -0.013532      -0.001966      -0.028839       0.031916      -0.012036       0.011864       0.003353       0.003297       0.022901      -0.020053       0.003568       0.016485              1.777329       1.426201      -0.145114       0.057354       1.877338       0.448978       2.028449          -0.000002
           55              H      21.112862      19.913432       7.510726       0.091932       1.404065 0.11190290E+02  0.11743394E+03                                 1.955993                            1.860424      -1.090402       2.341913                    0.996184       3.621440       9.909081       0.503200       1.159881      -0.739185       0.011320       0.023308      -0.026110       0.036785       0.009566       0.010525      -0.003694      -0.014637       0.003001      -0.018766       0.006909       0.011857              2.093244       1.853181       0.050863      -0.472648       2.087941      -0.121177       2.338611           0.000001
           56              H      19.923173      19.333708       8.346674       0.086257       1.394673 0.11354025E+02  0.11965568E+03                                 1.950439                            1.877390      -1.037223       2.369794                    0.996479       3.654900      10.040905       0.499266       1.164101      -0.738082      -0.034870      -0.003568       0.003743       0.035251       0.000483       0.004955       0.007181       0.019678       0.020308      -0.015589       0.002767       0.012822              2.054901       2.336338       0.007295      -0.237153       2.085702       0.193619       1.742664           0.000001
           57              H      21.649716      17.542878      10.018571       0.091647       1.432320 0.11719450E+02  0.12477821E+03                                 2.007028                            1.923723      -1.130059       2.323198                    0.996118       3.693653      10.277145       0.485809       1.184156      -0.733232       0.012418       0.015900       0.027339       0.033977      -0.001012      -0.002762       0.006933       0.028986       0.014489      -0.018932       0.005536       0.013396              2.120168       1.854710       0.392322       0.100282       2.276061       0.225949       2.229733           0.000001
           58              H      21.553612      16.228454       9.173014       0.085952       1.363238 0.11023432E+02  0.11560427E+03                                 1.941448                            1.865293      -0.973500       2.395966                    0.996826       3.647244      10.077036       0.493447       1.183610      -0.733193       0.009816      -0.032258      -0.005684       0.034194       0.000277       0.000700       0.001717       0.011059      -0.040446      -0.013697       0.001398       0.012299              2.035355       1.706456      -0.109337      -0.280119       2.393953      -0.007642       2.005657           0.000001
           59              H      17.535509      16.707731      10.239569       0.129798       1.204731 0.88178211E+01  0.87072233E+02                                 1.761698                            1.655648      -0.910236       2.454507                    0.998795       3.214783       8.496593       0.532086       1.165752      -0.739211      -0.025626       0.017239      -0.015262       0.034450      -0.005095       0.000558      -0.013693       0.023231      -0.019793      -0.021487       0.004821       0.016666              1.798676       1.832825      -0.263536       0.215769       1.796411      -0.372848       1.766791          -0.000002
           60              H      16.692122      15.315820      11.892249       0.118810       1.146968 0.81759908E+01  0.79102843E+02                                 1.693280                            1.585957      -0.824279       2.496504                    0.999431       3.140843       8.176084       0.548758       1.153649      -0.742272      -0.037899      -0.001134       0.006627       0.038491      -0.001560      -0.002490      -0.012425       0.018429      -0.013562      -0.018489       0.006624       0.011865              1.735344       2.232812       0.078849      -0.211066       1.464141      -0.145927       1.509078          -0.000002
           61              H      21.258676      15.453576      11.085126       0.125957       1.197153 0.90319012E+01  0.90158446E+02                                 1.769921                            1.682851      -1.125765       2.338048                    0.997302       3.433030       9.268278       0.521838       1.175827      -0.734057       0.032900      -0.004970       0.001151       0.033293      -0.005247       0.000160      -0.016417       0.025987      -0.024508      -0.025276       0.006572       0.018704              1.842835       2.082903       0.198893      -0.331561       1.642484      -0.345519       1.803119          -0.000001
           62              H      21.306729      13.774672      13.054890       0.086045       1.291302 0.96641199E+01  0.97323193E+02                                 1.813563                            1.706592      -0.869925       2.443795                    0.998823       3.398543       8.974969       0.538175       1.130130      -0.747399       0.027855       0.003432      -0.003919       0.028337      -0.000140      -0.000407      -0.016436       0.009822      -0.002066      -0.019183       0.005256       0.013927              1.841665       2.357064      -0.000013      -0.041943       1.568520      -0.188489       1.599411          -0.000002
           63              H      20.428547      12.408590      14.573050       0.119238       1.203573 0.85783433E+01  0.84116327E+02                                 1.749042                            1.621568      -1.003275       2.403033                    0.998351       3.270712       8.610823       0.543414       1.149471      -0.741904       0.025180      -0.023380       0.024206       0.042031      -0.009141       0.004897      -0.012166       0.025770      -0.013532      -0.020661      -0.000472       0.021133              1.846518       1.750815      -0.239157       0.249128       1.897258      -0.527411       1.891483          -0.000002
           64              H      16.710350      13.665615      13.631407       0.147695       1.109230 0.81861984E+01  0.79818631E+02                                 1.695530                            1.619097      -1.102838       2.377764                    0.997458       3.209627       8.594198       0.523106       1.200866      -0.729412      -0.041578      -0.002293       0.011349       0.043160      -0.004302      -0.001336      -0.005749       0.025054      -0.020317      -0.014407      -0.002231       0.016638              1.728047       2.104053       0.084699      -0.166837       1.527131      -0.185074       1.552958          -0.000001
           65              H      35.505129      16.834962       5.813206       0.123145       1.184610 0.84350969E+01  0.82447532E+02                                 1.739963                            1.615957      -0.944731       2.434973                    0.998695       3.237572       8.538101       0.539781       1.160915      -0.739321      -0.010220       0.037487       0.017508       0.042617      -0.004817       0.004401       0.013554      -0.020548       0.019885      -0.017533      -0.002819       0.020352              1.836706       1.533958      -0.368349       0.040835       2.375601       0.161076       1.600560          -0.000001
           66              H      36.736243      15.368433       7.071933       0.103125       1.234393 0.91397138E+01  0.90816558E+02                                 1.766936                            1.667415      -0.833624       2.474149                    0.999226       3.286044       8.635214       0.540366       1.140738      -0.745251       0.013109       0.012510       0.031622       0.036446      -0.010579       0.012171       0.004062      -0.022583       0.008982      -0.023232       0.009173       0.014060              1.803666       1.558835      -0.037270       0.323108       1.674127       0.164170       2.178034          -0.000002
           67              H      35.392454      14.234812       2.815321       0.130010       1.124199 0.81962719E+01  0.79690316E+02                                 1.686371                            1.597964      -1.090294       2.373331                    0.997435       3.251147       8.604148       0.539222       1.168285      -0.736760      -0.008292      -0.005933      -0.036358       0.037761      -0.001953       0.004657       0.008697      -0.007258       0.030523      -0.011795      -0.003462       0.015257              1.751953       1.481462      -0.138682       0.306147       1.650353      -0.036902       2.124043          -0.000001
           68              H      36.196075      12.102461       3.065145       0.119688       1.132013 0.80414498E+01  0.77261544E+02                                 1.658954                            1.556835      -0.815726       2.499908                    0.999457       3.107778       7.988199       0.564020       1.130270      -0.748182      -0.010439      -0.005866      -0.035995       0.037934      -0.006224       0.008326       0.003567      -0.018500       0.024168      -0.018263       0.006920       0.011342              1.716748       1.475765      -0.077230       0.346525       1.524031       0.022653       2.150449          -0.000001
           69              H      37.198530      10.412077       4.227786       0.128173       1.215768 0.88227258E+01  0.87052342E+02                                 1.767987                            1.652330      -0.890400       2.464432                    0.998950       3.198782       8.425531       0.534942       1.160438      -0.740740      -0.000183      -0.030065      -0.019618       0.035900      -0.005096       0.010522       0.007284      -0.024196       0.025752      -0.022055       0.005876       0.016179              1.818911       1.508505      -0.194977       0.057415       2.291272       0.241101       1.656957          -0.000002
           70              H      37.811604      12.811333       7.389017       0.138149       1.105408 0.80565749E+01  0.78170325E+02                                 1.685229                            1.595539      -1.037682       2.394499                    0.998226       3.253909       8.665472       0.532745       1.184938      -0.732522       0.008468       0.010736       0.028839       0.031916      -0.004591       0.008836       0.008598      -0.022496       0.022901      -0.020053       0.003568       0.016485              1.777328       1.638880      -0.267905       0.417503       1.664657      -0.174820       2.028448          -0.000002
           71              H      38.476042      10.805258       8.503615       0.091932       1.404062 0.11190269E+02  0.11743366E+03                                 1.955991                            1.860422      -1.090401       2.341914                    0.996184       3.621437       9.909070       0.503200       1.159881      -0.739185      -0.025845       0.001851       0.026110       0.036785      -0.001555       0.002063       0.010962       0.023887       0.003001      -0.018766       0.006909       0.011857              2.093242       2.073296      -0.076223      -0.341266       1.867821      -0.348736       2.338608           0.000001
           72              H      39.572942      11.545698       7.667666       0.086257       1.394673 0.11354026E+02  0.11965567E+03                                 1.950439                            1.877390      -1.037223       2.369794                    0.996479       3.654898      10.040897       0.499266       1.164101      -0.738082       0.020525       0.028414      -0.003743       0.035251       0.008762       0.008697       0.000701      -0.009002       0.020308      -0.015589       0.002767       0.012822              2.054901       2.154678       0.112175       0.049102       2.267362      -0.302191       1.742664           0.000001
           73              H      40.260575       9.155052       5.995769       0.091647       1.432320 0.11719446E+02  0.12477815E+03                                 2.007028                            1.923722      -1.130059       2.323198                    0.996118       3.693653      10.277142       0.485809       1.184155      -0.733232      -0.019978      -0.002805      -0.027339       0.033977       0.012045       0.004623      -0.005858      -0.016245       0.014489      -0.018932       0.005536       0.013396              2.120167       2.510482       0.013710       0.245819       1.620286      -0.026128       2.229733           0.000001
           74              H       8.307952       8.581068       6.841326       0.085952       1.363238 0.11023431E+02  0.11560425E+03                                 1.941447                            1.865293      -0.973500       2.395966                    0.996826       3.647244      10.077034       0.493447       1.183609      -0.733193       0.023028      -0.024630       0.005684       0.034194       0.004927       0.001837      -0.000253      -0.005050      -0.040445      -0.013697       0.001398       0.012299              2.035355       2.127390      -0.352364      -0.146678       1.973018      -0.238768       2.005656           0.000001
           75              H       9.901937      12.300486       5.774771       0.129798       1.204730 0.88178121E+01  0.87072110E+02                                 1.761696                            1.655647      -0.910236       2.454507                    0.998795       3.214783       8.496588       0.532086       1.165751      -0.739212      -0.002117       0.030813       0.015262       0.034450       0.007512      -0.011580       0.007330      -0.020441      -0.019793      -0.021487       0.004821       0.016666              1.798674       1.577284      -0.116001      -0.215012       2.051948       0.373285       1.766790          -0.000002
           76              H      11.529061      12.334925       4.122091       0.118810       1.146967 0.81759822E+01  0.79102733E+02                                 1.693278                            1.585956      -0.824279       2.496504                    0.999431       3.140842       8.176078       0.548758       1.153648      -0.742273       0.019932       0.032254      -0.006627       0.038491       0.007200      -0.012005       0.004056      -0.011916      -0.013562      -0.018489       0.006624       0.011865              1.735342       1.724593       0.372268      -0.231910       1.972357      -0.109825       1.509077          -0.000002
           77              H       9.126484       8.449051       4.929214       0.125957       1.197152 0.90318948E+01  0.90158366E+02                                 1.769920                            1.682850      -1.125765       2.338048                    0.997302       3.433029       9.268274       0.521838       1.175827      -0.734057      -0.012146      -0.030977      -0.001151       0.033293       0.008629      -0.014137       0.008347      -0.022081      -0.024508      -0.025276       0.006572       0.018704              1.842834       1.924833       0.290153      -0.465009       1.800552      -0.114381       1.803118          -0.000002
           78              H      10.556430       7.567984       2.959450       0.086045       1.291301 0.96641081E+01  0.97323035E+02                                 1.813562                            1.706591      -0.869924       2.443795                    0.998823       3.398541       8.974959       0.538176       1.130130      -0.747399      -0.016899      -0.022407       0.003919       0.028338       0.004183      -0.014437       0.007866      -0.005153      -0.002066      -0.019183       0.005256       0.013927              1.841663       1.765643       0.341443      -0.184207       2.159937       0.057921       1.599409          -0.000002
           79              H      12.178583       7.645472       1.441291       0.119238       1.203573 0.85783495E+01  0.84116456E+02                                 1.749048                            1.621573      -1.003277       2.403032                    0.998351       3.270707       8.610831       0.543411       1.149478      -0.741902       0.007658      -0.033497      -0.024206       0.042031       0.006588      -0.008088       0.010324      -0.028718      -0.013532      -0.020661      -0.000472       0.021133              1.846526       1.653537      -0.182991      -0.332189       1.994549       0.479459       1.891490          -0.000002
           80              H      12.949066      11.494037       2.382934       0.147695       1.109229 0.81861939E+01  0.79818571E+02                                 1.695529                            1.619096      -1.102839       2.377764                    0.997458       3.209627       8.594195       0.523106       1.200865      -0.729413       0.022775       0.034861      -0.011349       0.043160       0.008698      -0.005647       0.001717      -0.019979      -0.020317      -0.014407      -0.002231       0.016638              1.728046       1.744712       0.292164      -0.243697       1.886470      -0.051948       1.552957          -0.000001
           81              H      33.945939      22.330862       5.813206       0.124450       1.181822 0.84113076E+01  0.82165162E+02                                 1.737984                            1.614249      -0.985283       2.416749                    0.998458       3.233193       8.526741       0.539726       1.161739      -0.739116      -0.026676      -0.027506       0.017122       0.041969       0.011778      -0.013935      -0.002883       0.002002       0.020074      -0.017971      -0.002573       0.020543              1.834515       1.843999       0.547545      -0.159654       2.060694      -0.045118       1.598852          -0.000002
           82              H      34.600435      24.130304       7.071933       0.103524       1.229092 0.90908216E+01  0.90197841E+02                                 1.760660                            1.661982      -0.829358       2.476403                    0.999269       3.280469       8.610523       0.541792       1.139412      -0.745566      -0.017413       0.004909       0.031586       0.036401       0.014847      -0.009470       0.008532      -0.007024       0.008527      -0.022955       0.009004       0.013951              1.797106       1.607631       0.068226      -0.301720       1.614675       0.196594       2.169012          -0.000002
           83              H      36.254068      23.533358       2.815321       0.129943       1.126086 0.82124162E+01  0.79882052E+02                                 1.687788                            1.599151      -1.088034       2.373605                    0.997453       3.253173       8.609792       0.539248       1.167722      -0.736890       0.009256      -0.004055      -0.036318       0.037697       0.004027      -0.009819      -0.000201       0.000706       0.030218      -0.011617      -0.003555       0.015172              1.753453       1.489028       0.142523      -0.121468       1.644872       0.284000       2.126459          -0.000001
           84              H      37.698929      25.295490       3.065145       0.120248       1.131474 0.80353185E+01  0.77182892E+02                                 1.657790                            1.555686      -0.812194       2.501187                    0.999484       3.107060       7.983635       0.564568       1.129463      -0.748364       0.010278      -0.005942      -0.035715       0.037637       0.011267      -0.007398       0.005415      -0.001390       0.024187      -0.018448       0.006994       0.011454              1.715564       1.444095       0.059345      -0.192851       1.553488       0.288495       2.149109          -0.000001
           85              H      38.661617      27.008834       4.227786       0.128951       1.205013 0.87267305E+01  0.85844299E+02                                 1.754599                            1.640960      -0.872592       2.472018                    0.999059       3.188943       8.378686       0.538109       1.157113      -0.741494       0.026054       0.014873      -0.019729       0.035906       0.012741      -0.011470       0.005442       0.003317       0.025655      -0.021738       0.005702       0.016036              1.804680       1.910850       0.430452      -0.234283       1.858069      -0.069604       1.645121          -0.000002
           86              H      36.277268      26.340143       7.389017       0.137680       1.109149 0.80909057E+01  0.78597441E+02                                 1.690120                            1.599793      -1.049869       2.389151                    0.998103       3.259052       8.688161       0.531536       1.186210      -0.732227      -0.013525       0.002028       0.028962       0.032028       0.011939      -0.011972       0.003317       0.003694       0.023144      -0.020021       0.003355       0.016665              1.782835       1.429914       0.145799      -0.057565       1.883313       0.451355       2.035277          -0.000002
           87              H      37.682363      27.918601       8.503615       0.093311       1.397390 0.11127708E+02  0.11664458E+03                                 1.952396                            1.857371      -1.097871       2.340238                    0.996137       3.611850       9.885809       0.502602       1.162580      -0.738559       0.011030      -0.023006       0.025651       0.036179      -0.009580      -0.010399      -0.003691      -0.014351       0.003301      -0.018620       0.006880       0.011740              2.089167       1.849954      -0.050381       0.470858       2.084080      -0.120350       2.333467           0.000001
           88              H      36.492672      28.498325       7.667666       0.086526       1.388647 0.11293307E+02  0.11885514E+03                                 1.944778                            1.872360      -1.031983       2.372433                    0.996565       3.647975      10.014777       0.499943       1.164096      -0.738090      -0.034968       0.003561      -0.003646       0.035337      -0.000495      -0.004965       0.007145       0.019420       0.019889      -0.015402       0.002674       0.012728              2.048659       2.328299      -0.007117       0.235828       2.079635       0.192786       1.738043           0.000001
           89              H      38.219213      30.289155       5.995769       0.091757       1.426488 0.11659271E+02  0.12395226E+03                                 1.999379                            1.917003      -1.112922       2.330279                    0.996217       3.688658      10.248686       0.487436       1.181967      -0.733722       0.012467      -0.015878      -0.027564       0.034166       0.001069       0.002761       0.006834       0.029029       0.014646      -0.018920       0.005518       0.013402              2.111664       1.847999      -0.389404      -0.099323       2.266388       0.223973       2.220605           0.000001
           90              H      21.553610       2.904363       6.841326       0.086282       1.359276 0.10984015E+02  0.11508403E+03                                 1.937326                            1.861695      -1.014146       2.382406                    0.996615       3.642719      10.058793       0.494043       1.183280      -0.733268       0.009727       0.032007       0.005726       0.033939      -0.000201      -0.000695       0.001749       0.010948      -0.040058      -0.013577       0.001402       0.012175              2.030877       1.703413       0.108573       0.278980       2.387740      -0.008190       2.001477           0.000001
           91              H      17.535506       2.425086       5.774771       0.129133       1.202563 0.87991782E+01  0.86831312E+02                                 1.758434                            1.653009      -0.903885       2.456905                    0.998806       3.214185       8.488763       0.533006       1.164501      -0.739502      -0.025975      -0.017535       0.015416       0.034926       0.005037      -0.000500      -0.013683       0.023565      -0.019501      -0.021549       0.004849       0.016700              1.795183       1.829182       0.262359      -0.214759       1.792925      -0.371422       1.763443          -0.000002
           92              H      16.692117       3.816997       4.122091       0.117907       1.154552 0.82397018E+01  0.79859055E+02                                 1.698963                            1.590667      -0.825456       2.494488                    0.999407       3.151207       8.205203       0.548801       1.151539      -0.742752      -0.037792       0.001008      -0.006616       0.038380       0.001643       0.002724      -0.012510       0.018895      -0.014157      -0.018774       0.006517       0.012257              1.741360       2.242467      -0.079342       0.212463       1.468199      -0.146615       1.513412          -0.000002
           93              H      21.258672       3.679241       4.929214       0.125412       1.192068 0.89813775E+01  0.89502396E+02                                 1.762606                            1.676320      -1.109829       2.344686                    0.997492       3.426826       9.234909       0.523857       1.173281      -0.734669       0.033151       0.004786      -0.000995       0.033510       0.005245      -0.000068      -0.016421       0.025711      -0.024477      -0.025218       0.006662       0.018556              1.834953       2.073244      -0.197390       0.329102       1.636046      -0.343152       1.795569          -0.000001
           94              H      21.306722       5.358145       2.959450       0.087033       1.289656 0.96480745E+01  0.97106696E+02                                 1.810177                            1.703639      -0.868193       2.444216                    0.998858       3.398489       8.967898       0.539451       1.128095      -0.747848       0.027294      -0.003276       0.003748       0.027744       0.000025       0.000385      -0.016526       0.010995      -0.002188      -0.019606       0.005856       0.013751              1.838174       2.351988       0.000033       0.041795       1.565871      -0.187902       1.596664          -0.000002
           95              H      20.428538       6.724227       1.441291       0.118591       1.204792 0.85882742E+01  0.84234824E+02                                 1.749958                            1.622291      -1.004437       2.402026                    0.998310       3.272638       8.615890       0.543422       1.149166      -0.741982       0.025415       0.023348      -0.024069       0.042076       0.009213      -0.005036      -0.012228       0.025525      -0.013738      -0.020634      -0.000594       0.021228              1.847582       1.751814       0.239452      -0.249431       1.898360      -0.527927       1.892571          -0.000002
           96              H      16.710342       5.467202       2.382934       0.147354       1.111287 0.82067823E+01  0.80084239E+02                                 1.699166                            1.622386      -1.112401       2.374129                    0.997366       3.212445       8.610376       0.521874       1.202726      -0.728997      -0.041606       0.002059      -0.011296       0.043161       0.004194       0.001334      -0.005846       0.025151      -0.020420      -0.014507      -0.002160       0.016666              1.731822       2.109085      -0.085001       0.167416       1.530231      -0.185769       1.556151          -0.000001
           97              H      29.965945      18.232614       5.813206       0.123964       1.183676 0.84280730E+01  0.82374023E+02                                 1.740311                            1.616278      -0.949465       2.433431                    0.998646       3.235394       8.536268       0.539150       1.162344      -0.738983       0.037195      -0.009607       0.017468       0.042201      -0.006758       0.009349      -0.010512       0.019151       0.019570      -0.017748      -0.002568       0.020316              1.837074       2.484695      -0.180306       0.119091       1.425635      -0.115937       1.600892          -0.000002
           98              H      28.080337      17.899704       7.071933       0.102898       1.235439 0.91483209E+01  0.90913438E+02                                 1.766853                            1.667325      -0.828853       2.475765                    0.999242       3.288195       8.638290       0.540865       1.139542      -0.745529       0.004430      -0.017500       0.031873       0.036630      -0.004359      -0.002644      -0.012528       0.029428       0.008878      -0.023096       0.009113       0.013983              1.803574       1.677432      -0.031265      -0.019417       1.555286      -0.361924       2.178006          -0.000002
           99              H      27.770484      19.630265       2.815321       0.129699       1.127686 0.82270490E+01  0.80061731E+02                                 1.689491                            1.600651      -1.089048       2.372893                    0.997446       3.255871       8.619549       0.538945       1.167833      -0.736857      -0.000877       0.010166      -0.036457       0.037858      -0.002120       0.005232      -0.008393       0.006546       0.030295      -0.011573      -0.003650       0.015223              1.755309       1.731232      -0.003775      -0.185612       1.405799      -0.247591       2.128897          -0.000001
          100              H      25.522003      20.000485       3.065145       0.119808       1.133538 0.80537531E+01  0.77409209E+02                                 1.660403                            1.557959      -0.814524       2.499949                    0.999447       3.109406       7.993863       0.563854       1.130172      -0.748199       0.000009       0.011763      -0.035951       0.037826      -0.004913      -0.001101      -0.009174       0.019742       0.023798      -0.018221       0.006846       0.011376              1.718352       1.579948       0.017758      -0.153858       1.422048      -0.312098       2.153059          -0.000001
          101              H      23.556861      19.977526       4.227786       0.129032       1.207906 0.87530835E+01  0.86177569E+02                                 1.758350                            1.644192      -0.874120       2.471257                    0.999068       3.191525       8.391971       0.537152       1.158178      -0.741245      -0.025696       0.015128      -0.019594       0.035680      -0.007691       0.001095      -0.012684       0.020860       0.025307      -0.021831       0.005822       0.016009              1.808640       2.249663      -0.238965       0.178080       1.527818      -0.168685       1.648441          -0.000002
          102              H      25.328143      18.246964       7.389017       0.137181       1.109831 0.80968166E+01  0.78664627E+02                                 1.690292                            1.599958      -1.045268       2.391117                    0.998146       3.260934       8.692059       0.531749       1.185589      -0.732366       0.004966      -0.013016       0.029246       0.032394      -0.007685       0.003165      -0.011799       0.018831       0.023631      -0.019960       0.003295       0.016665              1.783013       1.896516       0.123509      -0.362200       1.417073      -0.275578       2.035451          -0.000002
          103              H      23.258613      18.674583       8.503615       0.092422       1.400371 0.11155514E+02  0.11699544E+03                                 1.954066                            1.858761      -1.032123       2.368854                    0.996613       3.616575       9.897496       0.502849       1.161419      -0.738829       0.014380       0.021429       0.025994       0.036629       0.011037       0.008435      -0.007191      -0.008872       0.002766      -0.018591       0.006890       0.011700              2.091085       1.983287       0.126775      -0.131319       1.954114       0.469142       2.335853           0.000001
          104              H      23.351402      17.354419       7.667666       0.086330       1.393721 0.11349040E+02  0.11963194E+03                                 1.953085                            1.879924      -1.120860       2.334009                    0.995703       3.652668      10.047480       0.497583       1.167757      -0.737245       0.014703      -0.031797      -0.003615       0.035218      -0.008076      -0.003640      -0.007859      -0.011084       0.020605      -0.015476       0.002571       0.012905              2.057816       2.145510      -0.104730      -0.286989       2.282898       0.108507       1.745040           0.000001
          105              H      20.937224      17.954232       5.995769       0.091513       1.428900 0.11686454E+02  0.12433691E+03                                 2.003625                            1.920884      -1.127753       2.324452                    0.996044       3.690659      10.264478       0.486226       1.183997      -0.733270       0.007321       0.018689      -0.027554       0.034089      -0.012906      -0.007307      -0.001006      -0.013218       0.014858      -0.018913       0.005614       0.013299              2.116357       1.828211       0.377164      -0.144651       2.295265      -0.198513       2.225594           0.000001
          106              H      19.846952      17.213792       6.841326       0.087148       1.357495 0.10966247E+02  0.11485302E+03                                 1.935646                            1.860164      -1.015994       2.382006                    0.996715       3.640388      10.050865       0.494249       1.183248      -0.733262      -0.032314      -0.007593       0.005522       0.033650      -0.004480      -0.001116      -0.001370      -0.005730      -0.040303      -0.013630       0.001577       0.012053              2.029042       2.308534       0.241779      -0.132455       1.778808       0.245197       1.999785           0.000001
          107              H      22.271069      13.973651       5.774771       0.128746       1.208810 0.88549924E+01  0.87536112E+02                                 1.766279                            1.659637      -0.915630       2.451834                    0.998721       3.219937       8.516459       0.531175       1.166459      -0.739059       0.028176      -0.013680       0.015257       0.034840      -0.012819       0.012208       0.006459      -0.002817      -0.019710      -0.021710       0.004859       0.016851              1.803458       2.039593      -0.148119       0.432708       1.599302      -0.000452       1.771480          -0.000002
          108              H      21.487330      12.547299       4.122091       0.119174       1.148578 0.81907778E+01  0.79284608E+02                                 1.694980                            1.587472      -0.827105       2.494766                    0.999388       3.143104       8.184943       0.548434       1.153767      -0.742226       0.018119      -0.033264      -0.006453       0.038425      -0.008748       0.009401       0.008418      -0.006377      -0.013831      -0.018429       0.006535       0.011893              1.737096       1.589538      -0.293845       0.020889       2.111246       0.256176       1.510504          -0.000002
          109              H      19.323354      16.570929       4.929214       0.125570       1.194609 0.90078561E+01  0.89857127E+02                                 1.767578                            1.680772      -1.123122       2.339575                    0.997359       3.429144       9.254163       0.522092       1.176055      -0.734033      -0.020667       0.026374      -0.001097       0.033525      -0.013678       0.014303       0.008050      -0.003629      -0.024046      -0.025116       0.006655       0.018460              1.840341       1.578580      -0.090934       0.133290       2.141623       0.458766       1.800820          -0.000001
          110              H      17.845354      15.773090       2.959450       0.085990       1.290802 0.96582623E+01  0.97224077E+02                                 1.810265                            1.703773      -0.858420       2.447731                    0.998920       3.401314       8.972779       0.539853       1.127082      -0.748099      -0.011069       0.026122       0.003662       0.028606      -0.004510       0.014047       0.008680      -0.004831      -0.001839      -0.019356       0.005420       0.013936              1.838243       1.762475      -0.340290       0.141881       2.155425       0.130220       1.596828          -0.000002
          111              H      17.101382      14.329519       1.441291       0.119447       1.206410 0.86030584E+01  0.84434548E+02                                 1.753427                            1.625173      -1.016024       2.397608                    0.998284       3.272677       8.624933       0.542077       1.151271      -0.741481      -0.032797       0.010169      -0.023742       0.041746      -0.015653       0.013038       0.001791       0.003160      -0.013206      -0.020606      -0.000505       0.021110              1.851457       2.073912      -0.056527       0.584091       1.583837       0.048006       1.896624          -0.000002
          112              H      20.049097      11.737980       2.382934       0.146725       1.111653 0.82074915E+01  0.80075028E+02                                 1.697796                            1.621049      -1.108040       2.375550                    0.997497       3.212889       8.604428       0.522885       1.200641      -0.729476       0.018989      -0.037503      -0.011515       0.043585      -0.012954       0.004250       0.003847      -0.004913      -0.020002      -0.014204      -0.002317       0.016521              1.730386       1.600012      -0.208239       0.076916       2.036461       0.237560       1.554685          -0.000001
          113              H      19.742574       8.666215      21.827546       0.124450       1.181822 0.84113035E+01  0.82165109E+02                                 1.737983                            1.614248      -0.985283       2.416748                    0.998458       3.233192       8.526737       0.539726       1.161739      -0.739116      -0.037159      -0.009349       0.017122       0.041968       0.006756      -0.009464      -0.010627       0.019399       0.020075      -0.017971      -0.002573       0.020543              1.834514       2.480706       0.179941      -0.118900       1.423985      -0.115706       1.598852          -0.000001
          114              H      21.628184       8.333305      23.086273       0.103525       1.229090 0.90908064E+01  0.90197657E+02                                 1.760659                            1.661981      -0.829358       2.476403                    0.999269       3.280468       8.610520       0.541792       1.139412      -0.745566      -0.004455      -0.017534       0.031586       0.036401       0.004382       0.002654      -0.012467       0.029229       0.008527      -0.022955       0.009004       0.013951              1.797104       1.671998       0.031063       0.019394       1.550305      -0.359593       2.169010          -0.000002
          115              H      21.938031      10.063866      18.829662       0.129943       1.126087 0.82124213E+01  0.79882108E+02                                 1.687788                            1.599151      -1.088034       2.373605                    0.997453       3.253174       8.609793       0.539248       1.167721      -0.736891       0.001116       0.010044      -0.036318       0.037697       0.002319      -0.005084      -0.008403       0.006622       0.030218      -0.011617      -0.003555       0.015172              1.753453       1.729340       0.003779       0.185217       1.404561      -0.247195       2.126458          -0.000001
          116              H      24.186512      10.434086      19.079485       0.120248       1.131475 0.80353243E+01  0.77182962E+02                                 1.657791                            1.555686      -0.812194       2.501187                    0.999484       3.107060       7.983636       0.564568       1.129463      -0.748364      -0.000007       0.011873      -0.035715       0.037637       0.005032       0.000991      -0.009114       0.020210       0.024187      -0.018448       0.006994       0.011454              1.715565       1.577535      -0.017696       0.153418       1.420049      -0.311261       2.149111          -0.000001
          117              H      26.151656      10.411127      20.242126       0.128951       1.205016 0.87267581E+01  0.85844645E+02                                 1.754603                            1.640963      -0.872593       2.472018                    0.999059       3.188945       8.378697       0.538108       1.157114      -0.741493       0.025907       0.015127      -0.019729       0.035906       0.007807      -0.001022      -0.012654       0.020410       0.025655      -0.021738       0.005702       0.016036              1.804684       2.244051       0.238081      -0.177421       1.524876      -0.168094       1.645125          -0.000002
          118              H      24.380378       8.680565      23.403357       0.137680       1.109149 0.80909096E+01  0.78597499E+02                                 1.690121                            1.599794      -1.049869       2.389152                    0.998103       3.259052       8.688166       0.531536       1.186212      -0.732227      -0.005006      -0.012727       0.028962       0.032029       0.007569      -0.003114      -0.012026       0.018832       0.023144      -0.020021       0.003355       0.016665              1.782836       1.896231      -0.123428       0.362103       1.416999      -0.275530       2.035278          -0.000002
          119              H      26.449910       9.108184      24.517955       0.093311       1.397391 0.11127718E+02  0.11664473E+03                                 1.952398                            1.857373      -1.097871       2.340238                    0.996137       3.611851       9.885817       0.502602       1.162581      -0.738559      -0.014409       0.021056       0.025651       0.036179      -0.011004      -0.008396      -0.007160      -0.009418       0.003301      -0.018620       0.006880       0.011740              2.089169       1.981919      -0.126570       0.131204       1.952118       0.467950       2.333470           0.000001
          120              H      26.357120       7.788020      23.682007       0.086526       1.388647 0.11293304E+02  0.11885510E+03                                 1.944778                            1.872360      -1.031983       2.372433                    0.996565       3.647975      10.014778       0.499943       1.164096      -0.738090      -0.014400      -0.032063      -0.003646       0.035337       0.008162       0.003705      -0.007872      -0.010567       0.019889      -0.015402       0.002674       0.012728              2.048659       2.135637       0.104116       0.284871       2.272297       0.107839       1.738043           0.000001
          121              H      28.771295       8.387833      22.010110       0.091757       1.426488 0.11659276E+02  0.12395234E+03                                 1.999380                            1.917004      -1.112921       2.330279                    0.996217       3.688658      10.248689       0.487436       1.181968      -0.733722      -0.007517       0.018735      -0.027564       0.034166       0.013104       0.007299      -0.001026      -0.012663       0.014646      -0.018920       0.005518       0.013402              2.111665       1.824557      -0.375870       0.144304       2.289832      -0.198003       2.220605           0.000001
          122              H      29.861569       7.647393      22.855667       0.086282       1.359277 0.10984030E+02  0.11508422E+03                                 1.937327                            1.861697      -1.014147       2.382406                    0.996615       3.642720      10.058797       0.494043       1.183280      -0.733268       0.032582      -0.007580       0.005726       0.033939       0.004640       0.001167      -0.001477      -0.005822      -0.040058      -0.013577       0.001402       0.012175              2.030878       2.310687      -0.242035       0.132397       1.780469       0.245699       2.001479           0.000001
          123              H      44.006950      33.106468      21.789112       0.129133       1.202563 0.87991841E+01  0.86831387E+02                                 1.758434                            1.653010      -0.903886       2.456904                    0.998806       3.214186       8.488767       0.533006       1.164501      -0.739502      -0.028173      -0.013727       0.015416       0.034926       0.012722      -0.012100       0.006409      -0.003059      -0.019501      -0.021549       0.004849       0.016700              1.795184       2.029200       0.146880      -0.429040       1.592909      -0.000276       1.763443          -0.000002
          124              H      44.790686      31.680116      20.136432       0.117907       1.154550 0.82396872E+01  0.79858871E+02                                 1.698960                            1.590665      -0.825456       2.494488                    0.999407       3.151206       8.205196       0.548802       1.151538      -0.742752      -0.018023      -0.033233      -0.006616       0.038380       0.009003      -0.009472       0.008614      -0.006601      -0.014157      -0.018774       0.006517       0.012257              1.741357       1.593052       0.295596      -0.020741       2.117609       0.257304       1.513410          -0.000002
          125              H      30.385163       7.004530      20.943555       0.125412       1.192067 0.89813695E+01  0.89502301E+02                                 1.762606                            1.676319      -1.109828       2.344687                    0.997492       3.426825       9.234907       0.523857       1.173281      -0.734669       0.020721       0.026317      -0.000995       0.033510       0.013755      -0.014255       0.008151      -0.003771      -0.024478      -0.025218       0.006662       0.018556              1.834953       1.574401       0.090617      -0.132628       2.134888       0.456587       1.795569          -0.000001
          126              H      31.863162       6.206691      18.973791       0.087033       1.289654 0.96480633E+01  0.97106543E+02                                 1.810175                            1.703637      -0.868193       2.444216                    0.998858       3.398488       8.967890       0.539451       1.128094      -0.747849       0.010810       0.025276       0.003747       0.027744       0.004773      -0.014120       0.008597      -0.005454      -0.002188      -0.019606       0.005856       0.013751              1.838172       1.762426       0.340414      -0.141830       2.155428       0.130147       1.596662          -0.000002
          127              H      49.176631      33.462336      17.455631       0.118591       1.204793 0.85882754E+01  0.84234842E+02                                 1.749958                            1.622291      -1.004438       2.402026                    0.998310       3.272639       8.615894       0.543422       1.149166      -0.741982       0.032928       0.010336      -0.024069       0.042076       0.015659      -0.013108       0.001753       0.003195      -0.013738      -0.020634      -0.000594       0.021228              1.847583       2.069096       0.056269      -0.581915       1.581079       0.047950       1.892573          -0.000002
          128              H      46.228918      30.870797      18.397274       0.147355       1.111286 0.82067763E+01  0.80084166E+02                                 1.699165                            1.622385      -1.112401       2.374129                    0.997366       3.212444       8.610373       0.521874       1.202726      -0.728997      -0.019019      -0.037061      -0.011296       0.043161       0.012988      -0.004396       0.004078      -0.005311      -0.020420      -0.014507      -0.002160       0.016666              1.731821       1.601331       0.208151      -0.077172       2.037983       0.237870       1.556150          -0.000000
          129              H      14.203390       7.268563      21.827546       0.123964       1.183675 0.84280666E+01  0.82373949E+02                                 1.740310                            1.616277      -0.949465       2.433431                    0.998646       3.235393       8.536266       0.539149       1.162345      -0.738983       0.010277       0.037016       0.017468       0.042201       0.004914      -0.004429       0.013352      -0.021281       0.019570      -0.017748      -0.002568       0.020316              1.837073       1.534250       0.368434      -0.040859       2.376078       0.161104       1.600891          -0.000002
          130              H      29.541777      34.501250      23.086273       0.102898       1.235440 0.91483226E+01  0.90913467E+02                                 1.766854                            1.667326      -0.828853       2.475765                    0.999242       3.288195       8.638293       0.540865       1.139543      -0.745528      -0.012940       0.012586       0.031873       0.036630       0.010563      -0.012171       0.003975      -0.022264       0.008878      -0.023096       0.009113       0.013983              1.803575       1.558747       0.037258      -0.323145       1.673972       0.164146       2.178006          -0.000002
          131              H      30.885561      33.367629      18.829662       0.129699       1.127687 0.82270551E+01  0.80061806E+02                                 1.689492                            1.600652      -1.089049       2.372893                    0.997446       3.255872       8.619553       0.538945       1.167833      -0.736857       0.008365      -0.005843      -0.036457       0.037858       0.001774      -0.004653       0.008727      -0.006946       0.030295      -0.011573      -0.003650       0.015223              1.755310       1.483888       0.139029      -0.307226       1.653144      -0.036949       2.128898          -0.000001
          132              H      30.081940      31.235278      19.079485       0.119808       1.133538 0.80537553E+01  0.77409232E+02                                 1.660403                            1.557958      -0.814524       2.499949                    0.999447       3.109406       7.993862       0.563855       1.130172      -0.748199       0.010191      -0.005874      -0.035951       0.037826       0.006092      -0.008495       0.003634      -0.018381       0.023798      -0.018221       0.006846       0.011375              1.718352       1.476901       0.077252      -0.347213       1.525095       0.022804       2.153059          -0.000001
          133              H      29.079486      29.544894      20.242126       0.129031       1.207907 0.87530988E+01  0.86177756E+02                                 1.758352                            1.644194      -0.874121       2.471257                    0.999068       3.191526       8.391975       0.537152       1.158179      -0.741244       0.000253      -0.029817      -0.019594       0.035680       0.005187      -0.010437       0.007290      -0.023752       0.025307      -0.021831       0.005822       0.016009              1.808642       1.501331       0.193086      -0.057045       2.276153       0.238565       1.648443          -0.000002
          134              H      28.466417      31.944150      23.403357       0.137181       1.109830 0.80968057E+01  0.78664495E+02                                 1.690291                            1.599957      -1.045267       2.391117                    0.998146       3.260932       8.692052       0.531749       1.185589      -0.732366      -0.008789       0.010809       0.029246       0.032394       0.004311      -0.008636       0.008641      -0.022727       0.023631      -0.019960       0.003295       0.016665              1.783012       1.643894       0.269359      -0.419757       1.669693      -0.175886       2.035450          -0.000002
          135              H      27.801981      29.938075      24.517955       0.092422       1.400371 0.11155520E+02  0.11699551E+03                                 1.954066                            1.858761      -1.032124       2.368853                    0.996613       3.616576       9.897496       0.502850       1.161418      -0.738830       0.025748       0.001739       0.025994       0.036629       0.001677      -0.002010       0.010900       0.023553       0.002766      -0.018591       0.006890       0.011700              2.091084       2.071198       0.076020       0.340629       1.866204      -0.348297       2.335851           0.000001
          136              H      26.705079      30.678515      23.682007       0.086330       1.393720 0.11349038E+02  0.11963191E+03                                 1.953085                            1.879923      -1.120860       2.334009                    0.995703       3.652667      10.047475       0.497583       1.167757      -0.737245      -0.020186       0.028632      -0.003615       0.035218      -0.008838      -0.008626       0.000777      -0.008446       0.020605      -0.015476       0.002571       0.012905              2.057815       2.157851      -0.111856      -0.049525       2.270556      -0.302793       1.745039           0.000001
          137              H      26.017444      28.287869      22.010110       0.091513       1.428899 0.11686447E+02  0.12433682E+03                                 2.003625                            1.920883      -1.127753       2.324453                    0.996044       3.690658      10.264476       0.486226       1.183998      -0.733270       0.019845      -0.003004      -0.027554       0.034089      -0.012177      -0.004525      -0.005825      -0.015744       0.014858      -0.018913       0.005614       0.013299              2.116356       2.505135      -0.013658      -0.244242       1.618340      -0.026015       2.225594           0.000001
          138              H      24.831068      27.713885      22.855667       0.087148       1.357495 0.10966252E+02  0.11485309E+03                                 1.935646                            1.860165      -1.015995       2.382005                    0.996715       3.640388      10.050865       0.494249       1.183248      -0.733262      -0.022733      -0.024188       0.005522       0.033650      -0.004721      -0.001744      -0.000282      -0.004895      -0.040303      -0.013630       0.001577       0.012053              2.029043       2.120627       0.350267       0.146120       1.966716      -0.237308       1.999785           0.000001
          139              H      56.376082      31.433303      21.789112       0.128746       1.208811 0.88550024E+01  0.87536237E+02                                 1.766279                            1.659638      -0.915631       2.451833                    0.998721       3.219939       8.516466       0.531175       1.166459      -0.739059       0.002241       0.031241       0.015257       0.034840      -0.007629       0.011698       0.007343      -0.020794      -0.019710      -0.021710       0.004859       0.016850              1.803459       1.581100       0.116592       0.215962       2.057797       0.374962       1.771481          -0.000002
          140              H      54.748956      31.467742      20.136432       0.119174       1.148578 0.81907812E+01  0.79284648E+02                                 1.694980                            1.587472      -0.827105       2.494766                    0.999388       3.143104       8.184943       0.548434       1.153767      -0.742226      -0.019748       0.032324      -0.006453       0.038425      -0.007136       0.011991       0.003932      -0.011964      -0.013831      -0.018429       0.006535       0.011893              1.737096       1.726341      -0.372829       0.232298       1.974444      -0.109998       1.510503          -0.000002
          141              H      24.012534      27.581868      20.943555       0.125570       1.194609 0.90078616E+01  0.89857194E+02                                 1.767578                            1.680773      -1.123122       2.339575                    0.997359       3.429145       9.254166       0.522093       1.176055      -0.734033       0.012507      -0.031086      -0.001097       0.033525      -0.008410       0.014123       0.008361      -0.021876      -0.024046      -0.025116       0.006655       0.018460              1.840341       1.922111      -0.289272       0.463948       1.798092      -0.113951       1.800820          -0.000001
          142              H      22.582585      26.700801      18.973791       0.085990       1.290802 0.96582684E+01  0.97224150E+02                                 1.810265                            1.703773      -0.858420       2.447731                    0.998920       3.401314       8.972778       0.539853       1.127082      -0.748099       0.017088      -0.022648       0.003662       0.028606      -0.004347       0.014540       0.007825      -0.005396      -0.001840      -0.019356       0.005420       0.013936              1.838243       1.762487      -0.340297       0.183714       2.155413       0.057761       1.596828          -0.000002
          143              H      54.099429      26.778289      17.455631       0.119447       1.206411 0.86030656E+01  0.84434641E+02                                 1.753429                            1.625174      -1.016025       2.397608                    0.998284       3.272678       8.624939       0.542077       1.151272      -0.741480      -0.007592      -0.033487      -0.023742       0.041746      -0.006458       0.008070       0.010396      -0.028691      -0.013206      -0.020606      -0.000505       0.021110              1.851459       1.657403       0.183945       0.333620       2.000349       0.481835       1.896625          -0.000002
          144              H      53.328948      30.626854      18.397274       0.146725       1.111654 0.82074970E+01  0.80075096E+02                                 1.697797                            1.621049      -1.108041       2.375549                    0.997497       3.212890       8.604432       0.522885       1.200641      -0.729476      -0.022984       0.035197      -0.011515       0.043585      -0.008604       0.005457       0.001758      -0.019980      -0.020002      -0.014204      -0.002317       0.016521              1.730387       1.747009      -0.293108       0.244191       1.889466      -0.052168       1.554685          -0.000001
          145              H      15.762580      12.764463      21.827546       0.123145       1.184610 0.84351016E+01  0.82447588E+02                                 1.739963                            1.615957      -0.944731       2.434973                    0.998695       3.237572       8.538101       0.539781       1.160915      -0.739321       0.027354      -0.027594       0.017508       0.042617      -0.011306       0.013938      -0.002965       0.001930       0.019885      -0.017533      -0.002819       0.020352              1.836707       1.846190      -0.548616       0.159913       2.063370      -0.045173       1.600560          -0.000002
          146              H      48.247086      14.563905      23.086273       0.103124       1.234396 0.91397352E+01  0.90816838E+02                                 1.766939                            1.667418      -0.833625       2.474149                    0.999226       3.286047       8.635229       0.540364       1.140740      -0.745251       0.017389       0.005098       0.031622       0.036446      -0.015068       0.009604       0.008510      -0.007032       0.008982      -0.023232       0.009173       0.014060              1.803669       1.613031      -0.068558       0.303730       1.619938       0.197737       2.178039          -0.000002
          147              H      46.593447      13.966959      18.829662       0.130010       1.124198 0.81962644E+01  0.79690226E+02                                 1.686370                            1.597964      -1.090293       2.373331                    0.997435       3.251146       8.604145       0.539222       1.168286      -0.736760      -0.009284      -0.004214      -0.036358       0.037761      -0.004119       0.009860      -0.000315       0.000245       0.030523      -0.011795      -0.003462       0.015257              1.751952       1.488027      -0.142473       0.121115       1.643787       0.283583       2.124043          -0.000001
          148              H      45.148587      15.729091      19.079485       0.119688       1.132014 0.80414559E+01  0.77261615E+02                                 1.658954                            1.556836      -0.815725       2.499908                    0.999457       3.107778       7.988199       0.564020       1.130270      -0.748182      -0.010300      -0.006108      -0.035995       0.037934      -0.011123       0.007253       0.005427      -0.001530       0.024168      -0.018263       0.006920       0.011342              1.716748       1.445081      -0.059515       0.192881       1.554715       0.288773       2.150449          -0.000001
          149              H      44.185900      17.442435      20.242126       0.128173       1.215770 0.88227407E+01  0.87052539E+02                                 1.767990                            1.652332      -0.890401       2.464432                    0.998950       3.198784       8.425543       0.534941       1.160440      -0.740740      -0.026129       0.014874      -0.019618       0.035900      -0.013025       0.011569       0.005470       0.003271       0.025752      -0.022055       0.005876       0.016179              1.818914       1.926727      -0.436438       0.237508       1.873056      -0.070829       1.656960          -0.000002
          150              H      46.570253      16.773744      23.403357       0.138149       1.105409 0.80565886E+01  0.78170500E+02                                 1.685231                            1.595541      -1.037683       2.394499                    0.998226       3.253911       8.665483       0.532744       1.184939      -0.732522       0.013532       0.001966       0.028839       0.031916      -0.012036       0.011864       0.003353       0.003297       0.022901      -0.020053       0.003568       0.016485              1.777331       1.426202      -0.145115       0.057354       1.877340       0.448979       2.028450          -0.000002
          151              H      45.165160      18.352202      24.517955       0.091932       1.404065 0.11190295E+02  0.11743402E+03                                 1.955994                            1.860424      -1.090403       2.341913                    0.996184       3.621441       9.909085       0.503199       1.159881      -0.739185      -0.011320      -0.023308       0.026110       0.036785       0.009566       0.010525      -0.003694      -0.014637       0.003001      -0.018766       0.006909       0.011857              2.093245       1.853181       0.050863      -0.472649       2.087942      -0.121177       2.338612           0.000001
          152              H      46.354849      18.931926      23.682007       0.086257       1.394675 0.11354040E+02  0.11965589E+03                                 1.950441                            1.877392      -1.037224       2.369793                    0.996479       3.654902      10.040916       0.499265       1.164102      -0.738082       0.034870       0.003568      -0.003743       0.035251       0.000483       0.004955       0.007181       0.019678       0.020308      -0.015589       0.002767       0.012822              2.054904       2.336341       0.007295      -0.237154       2.085705       0.193619       1.742666           0.000001
          153              H      44.628306      20.722756      22.010110       0.091647       1.432320 0.11719448E+02  0.12477818E+03                                 2.007028                            1.923722      -1.130060       2.323198                    0.996118       3.693653      10.277144       0.485809       1.184156      -0.733232      -0.012418      -0.015900      -0.027339       0.033977      -0.001012      -0.002762       0.006933       0.028986       0.014489      -0.018932       0.005536       0.013396              2.120167       1.854709       0.392322       0.100282       2.276060       0.225949       2.229733           0.000001
          154              H      44.724410      22.037180      22.855667       0.085952       1.363238 0.11023436E+02  0.11560432E+03                                 1.941448                            1.865293      -0.973501       2.395965                    0.996826       3.647245      10.077038       0.493447       1.183610      -0.733193      -0.009816       0.032258       0.005684       0.034194       0.000277       0.000700       0.001717       0.011059      -0.040445      -0.013697       0.001398       0.012299              2.035355       1.706456      -0.109337      -0.280119       2.393953      -0.007642       2.005657           0.000001
          155              H      48.742513      21.557903      21.789112       0.129798       1.204730 0.88178146E+01  0.87072146E+02                                 1.761696                            1.655647      -0.910236       2.454507                    0.998795       3.214783       8.496590       0.532086       1.165751      -0.739212       0.025626      -0.017239       0.015262       0.034450      -0.005095       0.000558      -0.013693       0.023231      -0.019793      -0.021487       0.004821       0.016666              1.798674       1.832824      -0.263536       0.215769       1.796409      -0.372848       1.766790          -0.000002
          156              H      49.585900      22.949814      20.136432       0.118810       1.146967 0.81759817E+01  0.79102730E+02                                 1.693279                            1.585956      -0.824279       2.496504                    0.999431       3.140842       8.176079       0.548758       1.153648      -0.742272       0.037899       0.001134      -0.006627       0.038491      -0.001560      -0.002490      -0.012425       0.018429      -0.013562      -0.018489       0.006624       0.011864              1.735342       2.232810       0.078849      -0.211066       1.464140      -0.145927       1.509077          -0.000002
          157              H      45.019346      22.812058      20.943555       0.125957       1.197153 0.90318999E+01  0.90158431E+02                                 1.769921                            1.682851      -1.125765       2.338047                    0.997302       3.433030       9.268278       0.521838       1.175827      -0.734057      -0.032900       0.004970      -0.001151       0.033293      -0.005247       0.000160      -0.016417       0.025987      -0.024508      -0.025276       0.006572       0.018704              1.842835       2.082903       0.198893      -0.331561       1.642484      -0.345519       1.803119          -0.000001
          158              H      44.971293      24.490962      18.973791       0.086045       1.291301 0.96641147E+01  0.97323128E+02                                 1.813563                            1.706592      -0.869924       2.443795                    0.998823       3.398542       8.974966       0.538175       1.130130      -0.747399      -0.027855      -0.003432       0.003919       0.028338      -0.000140      -0.000407      -0.016436       0.009822      -0.002066      -0.019183       0.005256       0.013927              1.841665       2.357063      -0.000013      -0.041944       1.568520      -0.188489       1.599410          -0.000002
          159              H      45.849475      25.857044      17.455631       0.119238       1.203573 0.85783457E+01  0.84116409E+02                                 1.749048                            1.621573      -1.003276       2.403033                    0.998351       3.270706       8.610828       0.543411       1.149478      -0.741902      -0.025180       0.023380      -0.024206       0.042031      -0.009141       0.004897      -0.012166       0.025770      -0.013532      -0.020661      -0.000472       0.021133              1.846525       1.750821      -0.239158       0.249129       1.897265      -0.527413       1.891490          -0.000002
          160              H      49.567672      24.600019      18.397274       0.147695       1.109230 0.81861979E+01  0.79818623E+02                                 1.695529                            1.619097      -1.102839       2.377763                    0.997458       3.209627       8.594197       0.523106       1.200866      -0.729413       0.041578       0.002293      -0.011349       0.043160      -0.004302      -0.001336      -0.005749       0.025054      -0.020317      -0.014407      -0.002231       0.016638              1.728047       2.104052       0.084699      -0.166837       1.527131      -0.185074       1.552958          -0.000001
          161              H      30.772893      21.430672      26.215475       0.123145       1.184609 0.84350955E+01  0.82447520E+02                                 1.739963                            1.615957      -0.944731       2.434973                    0.998695       3.237571       8.538100       0.539781       1.160916      -0.739321       0.010220      -0.037487      -0.017508       0.042617      -0.004817       0.004401       0.013554      -0.020548       0.019885      -0.017533      -0.002819       0.020352              1.836707       1.533958      -0.368349       0.040835       2.375602       0.161076       1.600560          -0.000002
          162              H      29.541779      22.897201      24.956748       0.103125       1.234394 0.91397234E+01  0.90816682E+02                                 1.766937                            1.667416      -0.833624       2.474149                    0.999226       3.286045       8.635219       0.540365       1.140739      -0.745251      -0.013109      -0.012510      -0.031622       0.036446      -0.010579       0.012171       0.004062      -0.022583       0.008982      -0.023232       0.009173       0.014060              1.803667       1.558836      -0.037270       0.323109       1.674129       0.164170       2.178036          -0.000002
          163              H      30.885568      24.030822      29.213360       0.130010       1.124199 0.81962747E+01  0.79690349E+02                                 1.686371                            1.597964      -1.090294       2.373331                    0.997435       3.251148       8.604151       0.539222       1.168285      -0.736760       0.008292       0.005933       0.036358       0.037761      -0.001953       0.004657       0.008697      -0.007258       0.030523      -0.011795      -0.003462       0.015257              1.751953       1.481462      -0.138682       0.306148       1.650353      -0.036902       2.124043          -0.000001
          164              H      30.081947      26.163173      28.963536       0.119688       1.132014 0.80414559E+01  0.77261628E+02                                 1.658956                            1.556837      -0.815726       2.499908                    0.999457       3.107778       7.988204       0.564020       1.130272      -0.748182       0.010439       0.005866       0.035995       0.037934      -0.006224       0.008326       0.003567      -0.018500       0.024168      -0.018263       0.006920       0.011342              1.716750       1.475766      -0.077230       0.346526       1.524033       0.022653       2.150451          -0.000001
          165              H      29.079492      27.853557      27.800895       0.128173       1.215771 0.88227519E+01  0.87052678E+02                                 1.767991                            1.652334      -0.890401       2.464432                    0.998950       3.198785       8.425547       0.534940       1.160440      -0.740740       0.000183       0.030065       0.019618       0.035900      -0.005096       0.010522       0.007284      -0.024196       0.025752      -0.022055       0.005876       0.016179              1.818915       1.508508      -0.194978       0.057415       2.291278       0.241102       1.656960          -0.000002
          166              H      28.466418      25.454301      24.639664       0.138149       1.105408 0.80565774E+01  0.78170365E+02                                 1.685230                            1.595540      -1.037682       2.394499                    0.998226       3.253909       8.665476       0.532744       1.184939      -0.732521      -0.008468      -0.010736      -0.028839       0.031916      -0.004591       0.008836       0.008598      -0.022496       0.022901      -0.020053       0.003568       0.016485              1.777330       1.638881      -0.267906       0.417503       1.664659      -0.174820       2.028449          -0.000002
          167              H      27.801980      27.460376      23.525066       0.091932       1.404064 0.11190280E+02  0.11743382E+03                                 1.955992                            1.860423      -1.090402       2.341913                    0.996184       3.621439       9.909078       0.503200       1.159882      -0.739185       0.025845      -0.001851      -0.026110       0.036785      -0.001555       0.002063       0.010962       0.023887       0.003001      -0.018766       0.006909       0.011857              2.093243       2.073298      -0.076223      -0.341266       1.867822      -0.348736       2.338610           0.000001
          168              H      26.705080      26.719936      24.361015       0.086257       1.394674 0.11354040E+02  0.11965588E+03                                 1.950441                            1.877392      -1.037224       2.369794                    0.996479       3.654900      10.040907       0.499266       1.164101      -0.738082      -0.020525      -0.028414       0.003743       0.035251       0.008762       0.008697       0.000701      -0.009002       0.020308      -0.015589       0.002767       0.012822              2.054903       2.154680       0.112175       0.049102       2.267364      -0.302191       1.742666           0.000001
          169              H      26.017447      29.110582      26.032912       0.091647       1.432321 0.11719456E+02  0.12477830E+03                                 2.007029                            1.923723      -1.130060       2.323198                    0.996118       3.693654      10.277149       0.485809       1.184156      -0.733232       0.019978       0.002804       0.027339       0.033977       0.012045       0.004623      -0.005858      -0.016245       0.014489      -0.018932       0.005536       0.013396              2.120169       2.510484       0.013710       0.245819       1.620287      -0.026128       2.229734           0.000001
          170              H      57.970070      29.684566      25.187355       0.085952       1.363238 0.11023435E+02  0.11560430E+03                                 1.941447                            1.865293      -0.973500       2.395965                    0.996826       3.647245      10.077036       0.493447       1.183609      -0.733193      -0.023028       0.024630      -0.005684       0.034194       0.004927       0.001837      -0.000253      -0.005050      -0.040445      -0.013697       0.001398       0.012299              2.035355       2.127390      -0.352364      -0.146678       1.973018      -0.238769       2.005656           0.000001
          171              H      56.376085      25.965148      26.253910       0.129798       1.204731 0.88178159E+01  0.87072158E+02                                 1.761696                            1.655647      -0.910237       2.454506                    0.998795       3.214784       8.496591       0.532086       1.165751      -0.739212       0.002117      -0.030813      -0.015262       0.034450       0.007512      -0.011580       0.007330      -0.020441      -0.019793      -0.021487       0.004821       0.016666              1.798674       1.577284      -0.116000      -0.215012       2.051948       0.373285       1.766790          -0.000002
          172              H      54.748961      25.930709      27.906590       0.118810       1.146967 0.81759822E+01  0.79102733E+02                                 1.693278                            1.585956      -0.824279       2.496504                    0.999431       3.140842       8.176078       0.548758       1.153648      -0.742273      -0.019932      -0.032254       0.006627       0.038491       0.007200      -0.012005       0.004056      -0.011916      -0.013562      -0.018489       0.006624       0.011865              1.735342       1.724593       0.372268      -0.231910       1.972357      -0.109826       1.509077          -0.000002
          173              H      57.151538      29.816583      27.099467       0.125957       1.197152 0.90318941E+01  0.90158352E+02                                 1.769920                            1.682850      -1.125765       2.338048                    0.997302       3.433029       9.268272       0.521838       1.175826      -0.734057       0.012146       0.030977       0.001151       0.033293       0.008629      -0.014137       0.008347      -0.022081      -0.024508      -0.025276       0.006572       0.018704              1.842834       1.924833       0.290153      -0.465008       1.800551      -0.114381       1.803117          -0.000001
          174              H      55.721592      30.697650      29.069231       0.086045       1.291301 0.96641070E+01  0.97323019E+02                                 1.813561                            1.706590      -0.869924       2.443796                    0.998823       3.398541       8.974958       0.538176       1.130129      -0.747400       0.016899       0.022407      -0.003919       0.028338       0.004183      -0.014437       0.007866      -0.005153      -0.002066      -0.019183       0.005256       0.013927              1.841663       1.765643       0.341442      -0.184207       2.159937       0.057921       1.599408          -0.000002
          175              H      54.099439      30.620162      30.587390       0.119238       1.203573 0.85783434E+01  0.84116324E+02                                 1.749041                            1.621567      -1.003276       2.403033                    0.998351       3.270713       8.610824       0.543415       1.149470      -0.741904      -0.007658       0.033497       0.024206       0.042031       0.006588      -0.008088       0.010324      -0.028718      -0.013532      -0.020661      -0.000472       0.021133              1.846518       1.653530      -0.182990      -0.332187       1.994541       0.479457       1.891482          -0.000002
          176              H      53.328956      26.771597      29.645747       0.147695       1.109230 0.81862012E+01  0.79818663E+02                                 1.695530                            1.619097      -1.102839       2.377763                    0.997458       3.209628       8.594200       0.523106       1.200866      -0.729413      -0.022775      -0.034861       0.011349       0.043160       0.008698      -0.005647       0.001717      -0.019979      -0.020317      -0.014407      -0.002231       0.016638              1.728048       1.744713       0.292164      -0.243698       1.886471      -0.051948       1.552958          -0.000001
          177              H      32.332083      15.934772      26.215475       0.124450       1.181823 0.84113120E+01  0.82165222E+02                                 1.737985                            1.614250      -0.985283       2.416749                    0.998458       3.233193       8.526744       0.539725       1.161740      -0.739116       0.026676       0.027506      -0.017122       0.041969       0.011778      -0.013935      -0.002883       0.002002       0.020074      -0.017971      -0.002573       0.020543              1.834516       1.844000       0.547545      -0.159654       2.060696      -0.045118       1.598853          -0.000002
          178              H      31.677587      14.135330      24.956748       0.103525       1.229090 0.90908083E+01  0.90197676E+02                                 1.760659                            1.661981      -0.829357       2.476404                    0.999269       3.280467       8.610516       0.541792       1.139412      -0.745566       0.017413      -0.004909      -0.031586       0.036401       0.014847      -0.009470       0.008532      -0.007024       0.008527      -0.022955       0.009004       0.013951              1.797104       1.607629       0.068226      -0.301719       1.614674       0.196593       2.169009          -0.000002
          179              H      30.023954      14.732276      29.213360       0.129943       1.126088 0.82124321E+01  0.79882244E+02                                 1.687789                            1.599153      -1.088036       2.373604                    0.997453       3.253176       8.609802       0.539248       1.167722      -0.736890      -0.009256       0.004055       0.036318       0.037697       0.004027      -0.009819      -0.000201       0.000706       0.030217      -0.011617      -0.003555       0.015172              1.753455       1.489029       0.142523      -0.121468       1.644874       0.284000       2.126461          -0.000001
          180              H      28.579093      12.970144      28.963536       0.120248       1.131474 0.80353154E+01  0.77182851E+02                                 1.657789                            1.555685      -0.812194       2.501187                    0.999484       3.107060       7.983633       0.564568       1.129462      -0.748365      -0.010278       0.005942       0.035715       0.037636       0.011267      -0.007398       0.005415      -0.001390       0.024187      -0.018448       0.006994       0.011454              1.715563       1.444094       0.059345      -0.192851       1.553487       0.288495       2.149108          -0.000001
          181              H      27.616405      11.256800      27.800895       0.128951       1.205013 0.87267315E+01  0.85844313E+02                                 1.754600                            1.640960      -0.872592       2.472018                    0.999059       3.188943       8.378687       0.538109       1.157113      -0.741493      -0.026054      -0.014873       0.019729       0.035906       0.012741      -0.011470       0.005442       0.003317       0.025655      -0.021738       0.005702       0.016036              1.804680       1.910850       0.430452      -0.234283       1.858069      -0.069604       1.645121          -0.000002
          182              H      30.000754      11.925491      24.639664       0.137680       1.109148 0.80908982E+01  0.78597352E+02                                 1.690120                            1.599793      -1.049868       2.389152                    0.998103       3.259050       8.688156       0.531536       1.186211      -0.732227       0.013525      -0.002028      -0.028962       0.032029       0.011939      -0.011972       0.003317       0.003694       0.023144      -0.020021       0.003355       0.016665              1.782834       1.429914       0.145799      -0.057565       1.883312       0.451355       2.035277          -0.000002
          183              H      28.595659      10.347033      23.525066       0.093311       1.397391 0.11127722E+02  0.11664478E+03                                 1.952399                            1.857373      -1.097871       2.340238                    0.996137       3.611851       9.885817       0.502602       1.162581      -0.738559      -0.011030       0.023006      -0.025651       0.036179      -0.009580      -0.010399      -0.003691      -0.014351       0.003301      -0.018620       0.006880       0.011740              2.089170       1.849956      -0.050381       0.470859       2.084083      -0.120350       2.333470           0.000001
          184              H      29.785350       9.767309      24.361015       0.086526       1.388646 0.11293299E+02  0.11885502E+03                                 1.944777                            1.872359      -1.031983       2.372433                    0.996565       3.647974      10.014772       0.499943       1.164096      -0.738090       0.034968      -0.003561       0.003646       0.035337      -0.000495      -0.004965       0.007145       0.019420       0.019889      -0.015402       0.002674       0.012728              2.048658       2.328298      -0.007117       0.235828       2.079634       0.192786       1.738042           0.000001
          185              H      28.058809       7.976479      26.032912       0.091757       1.426488 0.11659274E+02  0.12395233E+03                                 1.999380                            1.917004      -1.112922       2.330279                    0.996217       3.688658      10.248692       0.487435       1.181969      -0.733722      -0.012467       0.015878       0.027564       0.034166       0.001069       0.002761       0.006834       0.029029       0.014646      -0.018920       0.005518       0.013402              2.111666       1.848000      -0.389405      -0.099323       2.266390       0.223973       2.220607           0.000001
          186              H      44.724412      35.361271      25.187355       0.086282       1.359278 0.10984033E+02  0.11508428E+03                                 1.937328                            1.861697      -1.014148       2.382406                    0.996615       3.642722      10.058806       0.494043       1.183280      -0.733268      -0.009727      -0.032007      -0.005726       0.033939      -0.000201      -0.000695       0.001749       0.010948      -0.040058      -0.013577       0.001402       0.012175              2.030879       1.703415       0.108573       0.278980       2.387743      -0.008190       2.001480           0.000001
          187              H      48.742516      35.840548      26.253910       0.129133       1.202563 0.87991835E+01  0.86831384E+02                                 1.758435                            1.653010      -0.903885       2.456905                    0.998806       3.214185       8.488766       0.533005       1.164502      -0.739502       0.025975       0.017535      -0.015416       0.034926       0.005037      -0.000500      -0.013683       0.023565      -0.019501      -0.021549       0.004849       0.016700              1.795185       1.829184       0.262360      -0.214759       1.792926      -0.371422       1.763444          -0.000002
          188              H      49.585905      34.448637      27.906590       0.117907       1.154551 0.82396968E+01  0.79858995E+02                                 1.698962                            1.590667      -0.825456       2.494488                    0.999407       3.151206       8.205200       0.548801       1.151539      -0.742752       0.037792      -0.001008       0.006616       0.038380       0.001643       0.002724      -0.012510       0.018895      -0.014157      -0.018774       0.006517       0.012257              1.741359       2.242467      -0.079342       0.212462       1.468199      -0.146615       1.513412          -0.000002
          189              H      45.019350      34.586393      27.099467       0.125412       1.192070 0.89813995E+01  0.89502679E+02                                 1.762609                            1.676322      -1.109831       2.344685                    0.997492       3.426830       9.234926       0.523856       1.173281      -0.734669      -0.033151      -0.004786       0.000995       0.033510       0.005245      -0.000068      -0.016421       0.025711      -0.024478      -0.025218       0.006662       0.018556              1.834956       2.073248      -0.197390       0.329103       1.636049      -0.343153       1.795572          -0.000001
          190              H      44.971300      32.907489      29.069231       0.087033       1.289658 0.96480933E+01  0.97106938E+02                                 1.810179                            1.703641      -0.868194       2.444215                    0.998858       3.398492       8.967910       0.539450       1.128096      -0.747848      -0.027294       0.003276      -0.003748       0.027744       0.000025       0.000385      -0.016526       0.010995      -0.002188      -0.019606       0.005856       0.013751              1.838177       2.351991       0.000033       0.041795       1.565873      -0.187902       1.596666          -0.000002
          191              H      45.849484      31.541407      30.587390       0.118591       1.204792 0.85882734E+01  0.84234817E+02                                 1.749958                            1.622291      -1.004437       2.402027                    0.998310       3.272638       8.615891       0.543422       1.149166      -0.741982      -0.025415      -0.023348       0.024069       0.042076       0.009213      -0.005036      -0.012228       0.025525      -0.013738      -0.020634      -0.000594       0.021228              1.847582       1.751814       0.239452      -0.249431       1.898360      -0.527928       1.892572          -0.000002
          192              H      49.567680      32.798432      29.645747       0.147355       1.111286 0.82067705E+01  0.80084089E+02                                 1.699164                            1.622384      -1.112400       2.374130                    0.997366       3.212443       8.610367       0.521874       1.202725      -0.728997       0.041606      -0.002059       0.011296       0.043161       0.004194       0.001334      -0.005846       0.025151      -0.020420      -0.014507      -0.002160       0.016666              1.731820       2.109082      -0.085001       0.167416       1.530229      -0.185768       1.556149          -0.000001
          193              H      36.312077      20.033020      26.215475       0.123963       1.183676 0.84280701E+01  0.82373990E+02                                 1.740311                            1.616278      -0.949465       2.433430                    0.998646       3.235393       8.536266       0.539149       1.162345      -0.738983      -0.037195       0.009607      -0.017468       0.042201      -0.006758       0.009349      -0.010512       0.019151       0.019570      -0.017748      -0.002568       0.020316              1.837074       2.484696      -0.180306       0.119091       1.425635      -0.115937       1.600892          -0.000001
          194              H      38.197685      20.365930      24.956748       0.102898       1.235439 0.91483203E+01  0.90913435E+02                                 1.766854                            1.667326      -0.828853       2.475765                    0.999242       3.288194       8.638289       0.540865       1.139543      -0.745528      -0.004430       0.017500      -0.031873       0.036630      -0.004359      -0.002644      -0.012528       0.029428       0.008878      -0.023096       0.009113       0.013983              1.803575       1.677432      -0.031265      -0.019417       1.555286      -0.361924       2.178006          -0.000002
          195              H      38.507538      18.635369      29.213360       0.129699       1.127686 0.82270472E+01  0.80061714E+02                                 1.689491                            1.600652      -1.089048       2.372893                    0.997446       3.255870       8.619548       0.538945       1.167834      -0.736857       0.000878      -0.010166       0.036457       0.037858      -0.002120       0.005232      -0.008393       0.006546       0.030295      -0.011573      -0.003650       0.015223              1.755310       1.731232      -0.003775      -0.185612       1.405799      -0.247591       2.128898          -0.000001
          196              H      40.756019      18.265149      28.963536       0.119808       1.133537 0.80537411E+01  0.77409062E+02                                 1.660401                            1.557957      -0.814523       2.499949                    0.999447       3.109404       7.993855       0.563855       1.130172      -0.748199      -0.000009      -0.011763       0.035951       0.037826      -0.004913      -0.001101      -0.009174       0.019742       0.023798      -0.018221       0.006846       0.011376              1.718350       1.579947       0.017758      -0.153858       1.422047      -0.312097       2.153056          -0.000001
          197              H      42.721161      18.288108      27.800895       0.129031       1.207906 0.87530906E+01  0.86177665E+02                                 1.758352                            1.644194      -0.874120       2.471258                    0.999068       3.191525       8.391975       0.537151       1.158180      -0.741244       0.025696      -0.015128       0.019594       0.035680      -0.007691       0.001095      -0.012684       0.020860       0.025307      -0.021831       0.005822       0.016009              1.808643       2.249666      -0.238965       0.178081       1.527819      -0.168685       1.648443          -0.000002
          198              H      40.949879      20.018670      24.639664       0.137181       1.109831 0.80968185E+01  0.78664654E+02                                 1.690293                            1.599959      -1.045268       2.391117                    0.998146       3.260934       8.692061       0.531749       1.185590      -0.732366      -0.004966       0.013016      -0.029246       0.032394      -0.007685       0.003165      -0.011799       0.018831       0.023631      -0.019960       0.003295       0.016665              1.783014       1.896517       0.123509      -0.362200       1.417074      -0.275578       2.035451          -0.000002
          199              H      43.019409      19.591051      23.525066       0.092423       1.400370 0.11155503E+02  0.11699529E+03                                 1.954064                            1.858760      -1.032123       2.368854                    0.996613       3.616574       9.897491       0.502850       1.161418      -0.738829      -0.014380      -0.021429      -0.025994       0.036629       0.011037       0.008435      -0.007191      -0.008872       0.002766      -0.018591       0.006890       0.011700              2.091083       1.983286       0.126775      -0.131319       1.954113       0.469141       2.335850           0.000001
          200              H      42.926620      20.911215      24.361015       0.086330       1.393721 0.11349041E+02  0.11963195E+03                                 1.953086                            1.879924      -1.120860       2.334009                    0.995703       3.652668      10.047481       0.497583       1.167757      -0.737245      -0.014703       0.031797       0.003615       0.035218      -0.008076      -0.003640      -0.007859      -0.011084       0.020605      -0.015476       0.002571       0.012905              2.057817       2.145510      -0.104730      -0.286990       2.282899       0.108507       1.745041           0.000001
          201              H      45.340798      20.311402      26.032912       0.091513       1.428901 0.11686466E+02  0.12433709E+03                                 2.003627                            1.920885      -1.127753       2.324452                    0.996044       3.690660      10.264486       0.486225       1.183998      -0.733270      -0.007321      -0.018689       0.027554       0.034089      -0.012906      -0.007307      -0.001006      -0.013218       0.014858      -0.018913       0.005614       0.013299              2.116359       1.828213       0.377165      -0.144651       2.295267      -0.198513       2.225596           0.000001
          202              H      46.431070      21.051842      25.187355       0.087148       1.357495 0.10966254E+02  0.11485313E+03                                 1.935647                            1.860165      -1.015995       2.382005                    0.996715       3.640389      10.050871       0.494249       1.183249      -0.733262       0.032314       0.007593      -0.005522       0.033650      -0.004480      -0.001116      -0.001370      -0.005730      -0.040303      -0.013630       0.001577       0.012052              2.029044       2.308535       0.241779      -0.132455       1.778809       0.245198       1.999786           0.000001
          203              H      44.006953      24.291983      26.253910       0.128746       1.208812 0.88550036E+01  0.87536252E+02                                 1.766280                            1.659638      -0.915631       2.451833                    0.998721       3.219939       8.516466       0.531175       1.166459      -0.739059      -0.028176       0.013680      -0.015257       0.034840      -0.012819       0.012208       0.006459      -0.002817      -0.019710      -0.021710       0.004859       0.016851              1.803460       2.039595      -0.148120       0.432708       1.599303      -0.000452       1.771481          -0.000002
          204              H      44.790692      25.718335      27.906590       0.119174       1.148578 0.81907820E+01  0.79284656E+02                                 1.694980                            1.587472      -0.827106       2.494765                    0.999388       3.143105       8.184945       0.548434       1.153767      -0.742226      -0.018119       0.033264       0.006453       0.038425      -0.008748       0.009401       0.008418      -0.006378      -0.013831      -0.018429       0.006535       0.011893              1.737096       1.589538      -0.293845       0.020889       2.111246       0.256176       1.510504          -0.000002
          205              H      46.954668      21.694705      27.099467       0.125570       1.194610 0.90078642E+01  0.89857236E+02                                 1.767580                            1.680774      -1.123123       2.339574                    0.997359       3.429145       9.254170       0.522092       1.176056      -0.734033       0.020667      -0.026374       0.001097       0.033525      -0.013678       0.014303       0.008050      -0.003629      -0.024046      -0.025116       0.006655       0.018460              1.840343       1.578581      -0.090934       0.133290       2.141625       0.458767       1.800821          -0.000001
          206              H      48.432668      22.492544      29.069231       0.085990       1.290803 0.96582706E+01  0.97224186E+02                                 1.810266                            1.703774      -0.858420       2.447732                    0.998920       3.401315       8.972784       0.539853       1.127083      -0.748099       0.011070      -0.026122      -0.003662       0.028606      -0.004510       0.014047       0.008680      -0.004831      -0.001839      -0.019356       0.005420       0.013936              1.838244       1.762476      -0.340290       0.141881       2.155426       0.130220       1.596829          -0.000002
          207              H      49.176640      23.936115      30.587390       0.119447       1.206413 0.86030859E+01  0.84434814E+02                                 1.753422                            1.625169      -1.016025       2.397608                    0.998284       3.272691       8.624946       0.542082       1.151261      -0.741483       0.032797      -0.010169       0.023742       0.041746      -0.015653       0.013038       0.001791       0.003160      -0.013206      -0.020606      -0.000505       0.021110              1.851452       2.073906      -0.056527       0.584088       1.583832       0.048005       1.896618          -0.000002
          208              H      46.228925      26.527654      29.645747       0.146725       1.111652 0.82074821E+01  0.80074912E+02                                 1.697795                            1.621048      -1.108040       2.375550                    0.997497       3.212887       8.604421       0.522885       1.200641      -0.729476      -0.018989       0.037503       0.011515       0.043585      -0.012954       0.004250       0.003847      -0.004913      -0.020002      -0.014204      -0.002317       0.016521              1.730385       1.600011      -0.208239       0.076916       2.036460       0.237560       1.554684          -0.000000
          209              C      46.863526      28.749923      12.615777       0.617387      25.947948 0.24220053E+03  0.49511847E+04                                 8.095048                            5.481714       0.054272       2.077130                    0.999504      21.657121      59.292091       0.643996       0.465253      -1.028456       0.051777      -0.007480       0.032656       0.061670      -0.002434      -0.027430       0.011793      -0.178135      -0.111989      -0.085966      -0.022842       0.108808             11.898524      18.638177      -0.444998       5.279884       4.766112      -1.039899      12.291284          -0.000004
          210              C      45.607557      28.853240      11.841324      -0.033599      42.128728 0.41201488E+03  0.94943888E+04                                10.517930                            6.706010      -0.018819       1.999371                    0.999468      27.052789      75.355613       0.649389       0.409305      -1.075872      -0.036870       0.009843      -0.030909       0.049109      -0.001600      -0.007029       0.002837      -0.007902       0.046669      -0.013518      -0.004200       0.017717             16.855016      28.843369      -0.245653       9.571753       6.487527      -2.043794      15.234150          -0.000018
          211              C      45.705316      29.366955      10.545123      -0.117282      37.447196 0.44312597E+03  0.10494481E+05                                 9.847062                            7.095316      -0.066272       1.941634                    0.999621      29.983020      87.238162       0.607050       0.426037      -1.055442      -0.016684      -0.008688       0.012436       0.022550       0.013041      -0.023971      -0.014228       0.031048      -0.000011      -0.024032      -0.015460       0.039492             13.304107      20.071523      -0.596980       6.274833       6.203875      -2.381716      13.636922           0.000020
          212              C      44.543794      29.524801       9.773552      -0.172452      41.134676 0.47276877E+03  0.11341855E+05                                10.336685                            7.235554       0.115429       1.990304                    0.999876      30.694772      88.926036       0.614815       0.415266      -1.065721      -0.003503      -0.007580       0.029188       0.030359       0.002830       0.002449      -0.043835       0.031271       0.136033      -0.057323      -0.006802       0.064125             14.124536      24.087717       0.394420       5.493974       6.498075      -1.856217      11.787817          -0.000022
          213              C      43.191723      29.117272      10.126188       0.112885      42.851381 0.41900660E+03  0.97151754E+04                                10.752665                            6.878486      -0.119321       1.971426                    0.999315      26.518414      74.569480       0.623850       0.423444      -1.064694      -0.024372       0.010076      -0.032340       0.041730       0.010135      -0.002786      -0.025238       0.036717       0.040211      -0.038797       0.009897       0.028900             17.023574      31.946507      -0.109550       8.929834       6.498925      -1.514017      12.625289           0.000014
          214              C      43.261315      28.594947      11.479079       0.059193      39.920052 0.42677209E+03  0.99408110E+04                                10.274069                            6.925792      -0.167324       1.954487                    0.999243      26.860360      75.706076       0.623887       0.421477      -1.065928       0.017958       0.000725       0.005423       0.018773       0.012424      -0.001544      -0.000405       0.067530      -0.060908      -0.025830      -0.020338       0.046168             15.695984      27.670530       0.315090       7.914079       6.342865      -1.776422      13.074559          -0.000006
          215              C      44.421181      28.503110      12.327519      -0.156475      41.145391 0.43836989E+03  0.10363791E+05                                10.533996                            7.072067      -0.053278       1.946797                    0.999524      30.139961      87.892941       0.605543       0.427842      -1.053319      -0.009007       0.007144      -0.008651       0.014388      -0.004577      -0.008535      -0.003238      -0.055285       0.062053      -0.039639       0.016528       0.023111             15.930010      28.714854       0.585606       7.897734       6.359906      -1.244156      12.715271           0.000025
          216              C      42.074940      28.152979      12.071930      -0.115424      36.004264 0.41344853E+03  0.96057199E+04                                 9.496905                            6.783792       0.074224       1.989985                    0.999755      29.292443      83.910175       0.631601       0.417402      -1.062812      -0.015502       0.004240      -0.009394       0.018615      -0.000164       0.002219      -0.011978      -0.015042       0.073106      -0.019833      -0.008935       0.028768             12.674915      20.908725       0.386025       5.002621       5.952624      -1.702192      11.163398           0.000008
          217              C      40.900162      28.190288      11.388758      -0.229034      39.309248 0.46082194E+03  0.10986802E+05                                 9.994169                            7.126438       0.030545       1.963568                    0.999583      30.771376      88.926253       0.621620       0.413279      -1.066799       0.020494      -0.001882       0.010797       0.023240       0.021910      -0.021176      -0.019345       0.052420       0.006213      -0.039028      -0.009649       0.048677             13.472411      19.196213      -0.835274       6.763943       6.886743      -3.023996      14.334276          -0.000012
          218              C      40.842167      28.738442      10.074301       0.308917      34.880263 0.32326895E+03  0.70580839E+04                                 9.516115                            6.125474       0.065395       2.045016                    0.999419      24.361075      67.511307       0.644520       0.435258      -1.052397      -0.049286      -0.001787      -0.014829       0.051500      -0.002375       0.028394      -0.004074       0.020548       0.017632      -0.021985      -0.013449       0.035434             15.165633      23.395879      -2.704148       9.943537       6.781430      -3.525658      15.319591           0.000011
          219              C      41.950667      29.206239       9.473764      -0.334129      45.323908 0.49808944E+03  0.12138607E+05                                11.117292                            7.454913       0.009849       1.949279                    0.999616      32.287322      95.105145       0.600669       0.418417      -1.060868       0.050191       0.012760      -0.005739       0.052105       0.003113       0.006561      -0.027491       0.026092       0.115167      -0.042396      -0.005930       0.048326             17.406059      31.894977      -1.163512       9.783671       6.937653      -1.843244      13.385547          -0.000010
          220              C      39.455299      29.630987       8.275571      -0.059558      29.428481 0.36192290E+03  0.81871536E+04                                 8.553804                            6.367988      -0.397928       1.878463                    0.996802      28.173681      81.366964       0.644421       0.420165      -1.054097      -0.034683      -0.057757       0.085353       0.108737      -0.003010       0.005939      -0.038227      -0.020460       0.068428      -0.029410      -0.022061       0.051471             13.028972      17.551149      -3.232535       7.648721       8.863122      -1.024927      12.672646          -0.000024
          221              C      37.370857      30.503444       9.290239      -0.055124      28.061657 0.33434301E+03  0.74310016E+04                                 8.316496                            6.131264      -0.336427       1.907781                    0.996901      27.596277      79.562472       0.653600       0.421637      -1.050888       0.060428       0.071713      -0.014884       0.094952       0.020593       0.005366       0.017126      -0.041715      -0.051747      -0.023354      -0.019871       0.043225             12.192067       7.602931      -2.674249      -1.306751      14.354681       7.435104      14.618588          -0.000023
          222              C      20.875920       3.718466      10.499962       0.307662      33.444696 0.30443323E+03  0.65670302E+04                                 9.276765                            5.973359      -0.005789       2.026192                    0.999259      24.194068      67.285486       0.646030       0.439518      -1.046767       0.021085      -0.025357      -0.030666       0.045033      -0.008089       0.004713       0.025747      -0.041386       0.007358      -0.028212      -0.010108       0.038320             13.825016       8.829135      -2.357978      -4.751333      16.799753       9.968268      15.846160           0.000036
          223              C      21.524948       4.924694      10.742099      -0.252025      39.424642 0.47298263E+03  0.11360417E+05                                10.021215                            7.225132      -0.003798       1.946598                    0.999671      31.256432      90.924052       0.616140       0.413883      -1.065470      -0.000334       0.024723       0.020892       0.032370       0.021318      -0.036656       0.004869       0.021784      -0.026795      -0.043253      -0.002811       0.046064             12.731754       9.506724      -0.674148      -3.794081      15.319456       7.130468      13.369081          -0.000054
          224              C      21.053712       5.779931      11.731786      -0.127143      36.310866 0.43086366E+03  0.10125649E+05                                 9.565997                            6.944988       0.061931       1.980237                    0.999765      29.860136      86.348482       0.620853       0.419792      -1.060087       0.013337      -0.011050      -0.020565       0.026887       0.022077       0.009934       0.007564      -0.033635      -0.058997      -0.025632      -0.014081       0.039712             12.016452      10.635448      -1.337264      -5.463232      12.021179       5.623605      13.392728           0.000047
          225              C      19.934774       5.428940      12.478374       0.058856      38.227003 0.44753018E+03  0.10548749E+05                                10.008814                            7.113763      -0.195188       1.942431                    0.999109      27.202401      77.124132       0.612801       0.424041      -1.064323      -0.024046       0.002932       0.023234       0.033565      -0.009397      -0.045188       0.007008       0.033944       0.037928      -0.033914      -0.024573       0.058487             13.644946      11.912684      -1.983204      -6.839065      13.667206       7.002291      15.354948          -0.000045
          226              C      19.287901       4.224721      12.236237       0.142297      38.141538 0.33707306E+03  0.74571949E+04                                10.027422                            6.225016      -0.241893       1.950578                    0.999333      25.421707      71.553633       0.642194       0.431110      -1.052036       0.004819      -0.036380      -0.027908       0.046105       0.011165       0.002444      -0.003609      -0.003751      -0.027247      -0.012314      -0.003605       0.015919             15.038820      12.786989      -4.034597      -9.246965      13.214484       8.723769      19.114986           0.000040
          227              C      19.756982       3.369197      11.246551      -0.362390      48.782004 0.53219760E+03  0.13174421E+05                                11.631588                            7.691572       0.022358       1.943971                    0.999693      33.006552      97.697348       0.593552       0.416858      -1.062822      -0.034945       0.016289       0.042207       0.057166       0.043747      -0.039583       0.033232      -0.029163      -0.076194      -0.081152       0.022079       0.059073             17.539719      13.607844      -5.231414      -9.755363      16.514507      11.407013      22.496807          -0.000054
          228              C      18.321402       4.157278      13.095247      -0.152462      40.259133 0.39777858E+03  0.91947310E+04                                10.271751                            6.690421       0.111597       2.003351                    0.999834      29.599543      85.845964       0.627931       0.421985      -1.055083       0.016526       0.031884       0.007852       0.036761       0.015852       0.019538       0.011909      -0.049423      -0.059611      -0.037064      -0.006989       0.044053             14.274618      12.999238      -3.134868      -8.673151      12.541079       6.953562      17.283537          -0.000059
          229              C      17.847515       5.031456      14.065716      -0.122438      38.985745 0.43731865E+03  0.10320455E+05                                10.084876                            7.032154      -0.034723       1.950811                    0.999631      29.896597      86.767625       0.612062       0.424043      -1.056926       0.019283       0.011929      -0.004090       0.023041       0.014628      -0.025090       0.005215       0.025572       0.007075      -0.030232      -0.003669       0.033901             13.539434      10.670105      -2.413504      -5.960831      15.037429       7.559023      14.910768           0.000060
          230              C      18.484944       6.248590      14.276144      -0.042808      41.652315 0.43260054E+03  0.10098768E+05                                10.456726                            6.883870      -0.040825       1.983306                    0.999581      27.591638      77.550500       0.638727       0.410780      -1.074079       0.025384      -0.054236       0.006562       0.060240       0.031289       0.000059       0.020328       0.008711       0.125515      -0.054996       0.006152       0.048844             15.429840      12.303782      -4.131471      -7.368179      17.553813       9.650233      16.431924          -0.000046
          231              C      19.596591       6.591546      13.515143      -0.198863      41.638821 0.53209995E+03  0.13131095E+05                                10.527850                            7.722811       0.001275       1.945802                    0.999705      31.632559      92.553707       0.590486       0.420329      -1.063878       0.021093       0.000145      -0.007401       0.022354       0.026034      -0.006978       0.011726      -0.021173      -0.005151      -0.032311       0.002183       0.030129             14.185972      12.277463      -2.977657      -7.102798      14.082043       7.537214      16.198410           0.000083
          232              C      17.832603       7.306157      15.024654       0.652390      20.178060 0.19420449E+03  0.37856447E+04                                 6.942975                            4.972610       0.034906       2.089379                    0.999542      20.784262      56.972676       0.658089       0.477464      -1.014022      -0.022044       0.038953       0.033419       0.055858      -0.028121       0.057207      -0.085675      -0.007492       0.049724      -0.085708      -0.035340       0.121048              9.184657       8.745284      -0.906039      -3.267227       9.912017       4.497711       8.896669          -0.000000
          233              C      51.174909      31.137698      12.615777       0.618471      25.900107 0.24171484E+03  0.49387184E+04                                 8.085814                            5.476559       0.055706       2.077945                    0.999489      21.632130      59.206177       0.644246       0.465311      -1.028436      -0.031828      -0.041350       0.032475       0.061461      -0.075994       0.023541       0.017178       0.092535      -0.108949      -0.085365      -0.022807       0.108172             11.882502       8.607909       6.219001      -3.534126      14.763676      -4.044144      12.275920          -0.000003
          234              C      51.892368      32.173739      11.841324      -0.034379      42.133114 0.41207653E+03  0.94963510E+04                                10.519780                            6.707368      -0.020700       1.998864                    0.999488      27.053911      75.365715       0.649187       0.409409      -1.075782       0.027414       0.027372      -0.031415       0.049876      -0.002692       0.006370       0.004053       0.007235       0.046282      -0.013504      -0.004160       0.017664             16.856932      12.289919       9.803270      -6.555964      23.043959      -7.266089      15.236916          -0.000019
          235              C      35.718878       3.133002      10.545123      -0.117225      37.456420 0.44326626E+03  0.10498475E+05                                 9.847380                            7.095366      -0.063058       1.942512                    0.999619      29.990511      87.258415       0.607195       0.425908      -1.055538      -0.000041       0.018720       0.013701       0.023198       0.007621       0.000014       0.028836      -0.040553       0.001063      -0.025083      -0.016250       0.041333             13.304113      10.187482       6.303076      -5.200091      16.087176      -4.242140      13.637680           0.000025
          236              C      36.436337       4.059986       9.773552      -0.170881      41.025848 0.47125170E+03  0.11296139E+05                                10.317322                            7.222444       0.117618       1.991398                    0.999861      30.652013      88.759397       0.615577       0.415094      -1.065854      -0.004600       0.005992       0.029113       0.030077       0.011500      -0.038878       0.019802      -0.021396       0.133562      -0.056726      -0.006616       0.063341             14.094965      10.531019       7.399004      -4.345707      19.984979      -3.816134      11.768898          -0.000028
          237              C      36.759443       5.434679      10.126188       0.113191      42.884055 0.41937605E+03  0.97259554E+04                                10.757944                            6.881548      -0.119949       1.970921                    0.999362      26.530043      74.612462       0.623703       0.423448      -1.064684       0.020928       0.016541      -0.032863       0.042327       0.011004      -0.021189       0.014761      -0.036849       0.042824      -0.039840       0.010441       0.029399             17.031795      12.961396      11.079661      -5.777997      25.503691      -6.977822      12.630298           0.000021
          238              C      36.272300       5.635574      11.479079       0.058882      39.922865 0.42677331E+03  0.99409563E+04                                10.275204                            6.926217      -0.168439       1.954126                    0.999239      26.860313      75.709124       0.623805       0.421528      -1.065884      -0.008026      -0.016041       0.004894       0.018593       0.023641       0.000647       0.001857      -0.054274      -0.062857      -0.025515      -0.021009       0.046524             15.697809      11.403201       9.078570      -5.496555      22.613434      -5.966136      13.076791          -0.000010
          239              C      35.612835       4.677020      12.327519      -0.156107      41.151770 0.43842649E+03  0.10365740E+05                                10.535433                            7.072709      -0.050295       1.947436                    0.999541      30.144750      87.917161       0.605475       0.427864      -1.053277       0.010732       0.004397      -0.007736       0.013941      -0.020697       0.001652       0.009199       0.034277       0.060279      -0.038317       0.015819       0.022497             15.931963      11.442583       9.387817      -5.027327      23.635182      -6.217930      12.718124           0.000028
          240              C      36.482733       6.883990      12.071930      -0.115429      35.991721 0.41326626E+03  0.96002617E+04                                 9.493489                            6.781159       0.077583       1.990950                    0.999741      29.289144      83.890662       0.631893       0.417262      -1.062919       0.010702       0.010405      -0.008610       0.017231      -0.006051      -0.011857       0.004815       0.008065       0.074224      -0.019697      -0.009767       0.029464             12.669891       9.353350       6.280074      -3.974319      17.495989      -3.479237      11.160333           0.000012
          241              C      37.102432       7.882722      11.388758      -0.228709      39.285219 0.46046956E+03  0.10976344E+05                                 9.989384                            7.122877       0.031033       1.963683                    0.999559      30.764102      88.898029       0.621882       0.413182      -1.066857      -0.012944      -0.017238       0.011534       0.024448       0.011831      -0.006041       0.028142      -0.063738       0.006170      -0.038864      -0.009798       0.048662             13.464583      10.680476       5.743693      -5.996105      15.388227      -4.340202      14.325047          -0.000017
          242              C      37.606144       7.658868      10.074301       0.308081      34.905962 0.32357524E+03  0.70664751E+04                                 9.520171                            6.128298       0.061883       2.043874                    0.999441      24.373528      67.554937       0.644381       0.435247      -1.052399       0.022983       0.043793      -0.013434       0.051249       0.009927      -0.017366      -0.022637      -0.006389       0.019542      -0.021713      -0.013659       0.035372             15.171113      13.282885       8.549256      -8.028681      16.904866      -6.849474      15.325589           0.000015
          243              C      37.457018       6.464980       9.473764      -0.333934      45.324480 0.49813127E+03  0.12140073E+05                                11.117513                            7.455500       0.009205       1.949023                    0.999596      32.291197      95.123206       0.600603       0.418448      -1.060832      -0.013428      -0.048812      -0.006262       0.051012       0.008785      -0.026949       0.008330      -0.017737       0.116072      -0.041671      -0.006946       0.048618             17.404047      14.183806      11.387105      -6.487107      24.644142      -7.548960      13.384194          -0.000016
          244              C      39.072544       8.413657       8.275571      -0.058435      29.377510 0.36128380E+03  0.81693004E+04                                 8.542162                            6.361125      -0.407456       1.875585                    0.996619      28.157346      81.309867       0.644940       0.420001      -1.054172      -0.032054       0.058495       0.084424       0.107594      -0.007475      -0.035697       0.014149       0.016794       0.067203      -0.028785      -0.022429       0.051214             13.004200      13.808500       5.360330      -4.695391      12.556486      -6.095461      12.647614          -0.000025
          245              C      40.870335       9.782610       9.290239      -0.055643      28.068315 0.33447885E+03  0.74346389E+04                                 8.314956                            6.130605      -0.331068       1.909164                    0.996889      27.607446      79.593205       0.653952       0.421376      -1.051071       0.028907      -0.088723      -0.014908       0.094497      -0.027758       0.011463      -0.013347      -0.014355      -0.047179      -0.021812      -0.020082       0.041894             12.187765      14.975895      -1.585696       7.086564       6.972457      -2.584669      14.614943          -0.000024
          246              C       9.351833       8.760918      10.499962       0.307260      33.451424 0.30447401E+03  0.65681854E+04                                 9.278440                            5.974162      -0.005937       2.026001                    0.999215      24.195975      67.294054       0.645916       0.439577      -1.046723      -0.031907      -0.005402      -0.030113       0.044204      -0.014064       0.019480      -0.016929       0.035123       0.008618      -0.028517      -0.009586       0.038103             13.827398      16.851835      -2.274250      11.009751       8.783091      -0.869993      15.847268           0.000038
          247              C      10.071944       7.595730      10.742099      -0.250106      39.303885 0.47110294E+03  0.11303576E+05                                 9.997450                            7.207002      -0.036978       1.939069                    0.999810      31.207190      90.722503       0.617421       0.413452      -1.065788       0.022719      -0.012378       0.021304       0.033515      -0.001196       0.022543       0.029554      -0.046903      -0.028184      -0.043281      -0.002739       0.046019             12.700734      14.409776      -2.170488       8.049486      10.356260      -0.272195      13.336166          -0.000055
          248              C      11.048219       7.576215      11.731786      -0.130985      36.493348 0.43348062E+03  0.10203281E+05                                 9.599904                            6.967897       0.058204       1.977971                    0.999786      29.947619      86.689379       0.619542       0.420015      -1.059874      -0.016785      -0.005626      -0.020427       0.027031      -0.024877       0.000997      -0.012535      -0.019658      -0.059272      -0.025938      -0.012756       0.038694             12.063017      12.884495       0.077040       7.638587       9.853141       1.932207      13.451416           0.000049
          249              C      11.303721       8.720740      12.478374       0.060642      38.208066 0.44719602E+03  0.10539339E+05                                10.007636                            7.112361      -0.195276       1.942469                    0.999100      27.191582      77.098243       0.612674       0.424191      -1.064185       0.014237       0.019202       0.023094       0.033238       0.018996       0.028626       0.035940      -0.002236       0.037056      -0.034028      -0.024449       0.058477             13.644835      14.945837       0.234119       9.484685      10.632408       2.423206      15.356261          -0.000048
          250              C      10.584274       9.883058      12.236237       0.142932      38.108095 0.33673885E+03  0.74476630E+04                                10.021098                            6.221482      -0.237137       1.952212                    0.999332      25.406412      71.491198       0.642471       0.431048      -1.052115      -0.034241       0.014757      -0.028510       0.046936      -0.006319      -0.004793      -0.000164      -0.017371      -0.027919      -0.012620      -0.002848       0.015468             15.029263      16.591408       1.830055      12.170487       9.393944       3.642822      19.102438           0.000040
          251              C       9.608826       9.904582      11.246551      -0.363589      48.809883 0.53263783E+03  0.13187364E+05                                11.629996                            7.690387       0.029324       1.945597                    0.999702      33.032439      97.765073       0.594134       0.416386      -1.063179       0.031178       0.022396       0.041894       0.056822      -0.034890       0.047770       0.017232      -0.061731      -0.077394      -0.080577       0.020832       0.059745             17.536996      20.315518       1.354817      14.753911       9.803521       2.742855      22.491948          -0.000057
          252              C      11.009116      10.753793      13.095247      -0.152326      40.282798 0.39801472E+03  0.92013201E+04                                10.275033                            6.691950       0.111372       2.003087                    0.999781      29.609311      85.872425       0.627939       0.421927      -1.055146       0.018653      -0.028522       0.007569       0.034911      -0.029371       0.000325      -0.023205      -0.003534      -0.061079      -0.037563      -0.006851       0.044414             14.281248      15.378953       1.767406      10.365904      10.171709       4.036037      17.293083          -0.000055
          253              C      12.003121      10.727103      14.065716      -0.122018      38.922465 0.43648870E+03  0.10295501E+05                                10.070407                            7.022338      -0.034106       1.951363                    0.999643      29.874985      86.669191       0.612929       0.423664      -1.057211       0.000788      -0.025024      -0.004425       0.025424       0.002763       0.016416       0.018762      -0.037394       0.002655      -0.029508      -0.003309       0.032817             13.518649      16.008205      -0.682200       9.509610       9.660150       1.382688      14.887591           0.000057
          254              C      12.738476       9.566507      14.276144      -0.044195      41.798158 0.43409535E+03  0.10144454E+05                                10.488225                            6.901176      -0.046765       1.980857                    0.999610      27.639537      77.777755       0.637045       0.411427      -1.073440      -0.059086       0.004591       0.006803       0.059653      -0.012040       0.017503      -0.009109      -0.059666       0.126264      -0.055712       0.007241       0.048471             15.483759      19.891587      -0.206264      12.091131      10.066537       1.561653      16.493155          -0.000049
          255              C      12.479660       8.432313      13.515143      -0.197745      41.530360 0.53040980E+03  0.13077961E+05                                10.507198                            7.708245       0.004898       1.947333                    0.999663      31.587333      92.357563       0.591353       0.420079      -1.064118      -0.010183      -0.018429      -0.006977       0.022181      -0.021900       0.013642       0.000404      -0.036296      -0.006331      -0.032607       0.002120       0.030487             14.157049      16.173791       0.706982      10.055284      10.132532       2.379457      16.164823           0.000089
          256              C      13.980526       9.602668      15.024654       0.652382      20.178021 0.19419088E+03  0.37853191E+04                                 6.942725                            4.972197       0.035682       2.089499                    0.999523      20.784683      56.973675       0.658163       0.477418      -1.014045       0.043524      -0.001309       0.033482       0.054928       0.011534      -0.103174      -0.006505       0.052944       0.050041      -0.086015      -0.035610       0.121625              9.184571      10.404907      -0.052461       5.528838       8.252123       0.580281       8.896683           0.000000
          257              C      51.087091      26.210042      12.615777       0.616537      25.959306 0.24233092E+03  0.49544247E+04                                 8.096872                            5.482857       0.056848       2.077739                    0.999489      21.662664      59.307105       0.643999       0.465196      -1.028506      -0.019572       0.048081       0.033260       0.061652       0.078035       0.003187      -0.029099       0.085293      -0.112692      -0.085276      -0.023463       0.108739             11.901764       7.850997      -5.786420      -1.740037      15.560103       5.094046      12.294192          -0.000004
          258              C      51.625599      25.070683      11.841324      -0.032497      42.049484 0.41117855E+03  0.94699578E+04                                10.504759                            6.698895      -0.016706       2.000377                    0.999462      27.022087      75.240598       0.649803       0.409267      -1.075936       0.010185      -0.037444      -0.031161       0.049767       0.003909       0.000835      -0.007318       0.001272       0.045846      -0.013014      -0.004360       0.017373             16.829882      11.847850      -9.541730      -3.008544      23.429279       9.293519      15.212516          -0.000022
          259              C      17.992827      24.898487      10.545123      -0.116630      37.439051 0.44300442E+03  0.10490623E+05                                 9.844729                            7.093664      -0.063717       1.942408                    0.999645      29.980129      87.218625       0.607223       0.425956      -1.055519       0.015619      -0.008837       0.012736       0.022006      -0.022014       0.024766      -0.014043       0.005657      -0.001876      -0.025671      -0.015611       0.041282             13.300171       9.151219      -5.704390      -1.073105      17.115628       6.622043      13.633667           0.000021
          260              C      18.436889      23.813657       9.773552      -0.171229      41.048861 0.47155371E+03  0.11305474E+05                                10.321888                            7.225401       0.119346       1.991799                    0.999867      30.660342      88.799052       0.615353       0.415168      -1.065780       0.007937       0.001329       0.028665       0.029773      -0.015548       0.036617       0.023552      -0.010087       0.132057      -0.057067      -0.005722       0.062789             14.101342      11.219631      -7.797707      -1.132197      19.311368       5.673069      11.773028          -0.000023
          261              C      19.465856      22.846493      10.126188       0.112102      42.904683 0.41962036E+03  0.97326175E+04                                10.758443                            6.881787      -0.117844       1.971365                    0.999317      26.540553      74.635293       0.623959       0.423231      -1.064866       0.003810      -0.025883      -0.032585       0.041788      -0.020881       0.023481       0.010062       0.001064       0.040373      -0.038680       0.009210       0.029470             17.031460      12.774565     -10.971792      -3.152681      25.691353       8.489721      12.628461           0.000020
          262              C      19.883408      23.167925      11.479079       0.060037      39.883215 0.42625684E+03  0.99261460E+04                                10.269654                            6.922696      -0.167798       1.954631                    0.999221      26.844448      75.659421       0.623859       0.421609      -1.065809      -0.010208       0.015218       0.005374       0.019096      -0.035318       0.002073      -0.001345      -0.012142      -0.062670      -0.025505      -0.020859       0.046364             15.687681      11.942652      -9.387453      -2.415465      22.052683       7.735417      13.067708          -0.000012
          263              C      19.383010      24.218317      12.327519      -0.157634      41.241293 0.43945359E+03  0.10396293E+05                                10.552321                            7.082432      -0.051458       1.946878                    0.999529      30.172742      88.030600       0.604864       0.428039      -1.053150      -0.001150      -0.011813      -0.007596       0.014092       0.026246       0.006863      -0.006136       0.018958       0.060584      -0.039355       0.016891       0.022464             15.962931      12.481603      -9.997927      -2.880711      22.670939       7.479802      12.736251           0.000031
          264              C      20.859352      22.361477      12.071930      -0.116775      36.055771 0.41409719E+03  0.96244497E+04                                 9.505812                            6.788765       0.072005       1.989138                    0.999765      29.315145      83.987988       0.631425       0.417360      -1.062851       0.003942      -0.013869      -0.007860       0.016421       0.007053       0.009867       0.006832       0.008275       0.077030      -0.021043      -0.008798       0.029841             12.689522      10.039331      -6.682598      -1.030312      16.859427       5.188945      11.169808           0.000014
          265              C      21.414430      21.325435      11.388758      -0.226189      39.160943 0.45868435E+03  0.10922520E+05                                 9.963865                            7.104617      -0.007106       1.954843                    0.999786      30.717000      88.698741       0.623302       0.412666      -1.067255      -0.008837       0.018935       0.012090       0.024141      -0.034595       0.027814      -0.008065       0.011786       0.005208      -0.040222      -0.009200       0.049422             13.427231       9.218892      -4.900986      -0.753774      16.782029       7.332271      14.280771          -0.000018
          266              C      20.968709      21.001134      10.074301       0.308970      34.901323 0.32351264E+03  0.70648993E+04                                 9.520542                            6.128513       0.064260       2.044457                    0.999474      24.370080      67.548535       0.644230       0.435362      -1.052310       0.025853      -0.040771      -0.014871       0.050515      -0.008171      -0.011173       0.027027      -0.014682       0.016618      -0.022427      -0.013721       0.036148             15.171555       8.595873      -5.842835      -1.917113      21.591458      10.377851      15.327334           0.000016
          267              C      20.009335      21.727224       9.473764      -0.335035      45.366577 0.49863014E+03  0.12155062E+05                                11.124957                            7.460033       0.008045       1.948738                    0.999612      32.301160      95.158257       0.600334       0.418537      -1.060793      -0.036641       0.036730      -0.005733       0.052197      -0.012142       0.019753       0.019105      -0.007413       0.114288      -0.041153      -0.006528       0.047681             17.417808      12.179038     -10.235297      -3.298844      26.685323       9.398581      13.389063          -0.000017
          268              C      20.889174      19.353798       8.275571      -0.057655      29.324811 0.36051068E+03  0.81466672E+04                                 8.530025                            6.352842      -0.399804       1.878455                    0.996686      28.124311      81.163193       0.645647       0.419807      -1.054396       0.067020      -0.000390       0.084263       0.107666       0.010655       0.030630       0.023659       0.003448       0.068976      -0.029456      -0.022152       0.051608             12.982886       8.215565      -2.131777      -2.926193      18.102634       7.099318      12.630461          -0.000024
          269              C      21.175827      17.112390       9.290239      -0.051991      27.930178 0.33265117E+03  0.73832654E+04                                 8.282936                            6.110072      -0.304910       1.918472                    0.996789      27.531691      79.295075       0.655710       0.420857      -1.051483      -0.092324       0.017939      -0.015928       0.095390       0.007525      -0.017620      -0.004290       0.055292      -0.048874      -0.023123      -0.019225       0.042349             12.130589      10.302047       4.231732      -5.746001      11.549343      -4.807541      14.540378          -0.000024
          270              C      19.480768      16.219844      10.499962       0.306928      33.446476 0.30440860E+03  0.65664012E+04                                 9.276726                            5.973066      -0.007282       2.025664                    0.999240      24.196631      67.293292       0.646051       0.439510      -1.046766       0.010820       0.031119      -0.030804       0.045104       0.021066      -0.023298      -0.008884       0.007773       0.010494      -0.026744      -0.010150       0.036895             13.823720      12.764977       4.628958      -6.255659      12.862133      -9.097748      15.844049           0.000047
          271              C      18.111631      16.178805      10.742099      -0.250410      39.313357 0.47118261E+03  0.11305896E+05                                10.000660                            7.208947      -0.037021       1.939059                    0.999818      31.201926      90.706981       0.617170       0.413605      -1.065696      -0.020311      -0.014148       0.021867       0.033028      -0.019034       0.013238      -0.034288       0.027267      -0.031910      -0.044032      -0.001001       0.045033             12.706849      13.255866       2.845998      -4.267133      11.521390      -6.838507      13.343290          -0.000067
          272              C      17.606593      15.343084      11.731786      -0.130644      36.496507 0.43351541E+03  0.10204225E+05                                 9.600559                            6.968266       0.060278       1.978606                    0.999765      29.945561      86.681736       0.619519       0.420026      -1.059876       0.003110       0.017305      -0.019604       0.026333       0.003606      -0.011473       0.005598       0.053760      -0.060727      -0.026440      -0.012886       0.039326             12.064492      10.545153       1.274878      -2.146759      12.194959      -7.582437      13.453366           0.000060
          273              C      18.470030      14.549551      12.478374       0.060305      38.188556 0.44692987E+03  0.10531922E+05                                10.005799                            7.111379      -0.199241       1.941510                    0.999089      27.184438      77.083915       0.612545       0.424326      -1.064057       0.008538      -0.021953       0.022577       0.032628      -0.009755       0.017258      -0.042838      -0.033562       0.038522      -0.034690      -0.024259       0.058949             13.641105      11.506597       1.750849      -2.643749      14.065419      -9.421579      15.351300          -0.000054
          274              C      19.836351      14.591452      12.236237       0.141652      38.171294 0.33737498E+03  0.74652800E+04                                10.030924                            6.226936      -0.240312       1.950979                    0.999307      25.432956      71.583727       0.642252       0.430990      -1.052147       0.028876       0.021652      -0.027558       0.045410      -0.003896       0.001855       0.004821       0.021800      -0.030433      -0.013730      -0.002957       0.016686             15.044866       9.617905       2.205000      -2.934774      16.393831     -12.375462      19.122862           0.000046
          275              C      20.342714      15.425450      11.246551      -0.362304      48.705156 0.53133434E+03  0.13146892E+05                                11.612934                            7.680502       0.030120       1.946172                    0.999686      32.994201      97.617959       0.594577       0.416335      -1.063223       0.001662      -0.038719       0.042633       0.057615      -0.008400      -0.009162      -0.050532       0.090514      -0.075236      -0.080683       0.021752       0.058932             17.506481      11.242665       3.866503      -4.992012      18.826141     -14.120789      22.450637          -0.000069
          276              C      20.378009      13.788161      13.095247      -0.151289      40.243395 0.39763209E+03  0.91904126E+04                                10.266680                            6.687472       0.116325       2.004692                    0.999825      29.599445      85.838705       0.628317       0.421768      -1.055229      -0.034431      -0.002410       0.008025       0.035436       0.013570      -0.020035       0.010932       0.053877      -0.062291      -0.037561      -0.007601       0.045162             14.266138       9.938346       1.369118      -1.685511      15.588503     -10.979359      17.271566          -0.000065
          277              C      19.857893      12.940673      14.065716      -0.123437      39.005436 0.43758515E+03  0.10328045E+05                                10.086931                            7.033430      -0.035830       1.950460                    0.999643      29.905725      86.792113       0.612135       0.423939      -1.057019      -0.020808       0.011808      -0.004598       0.024363      -0.018084       0.008155      -0.023338       0.013239       0.002992      -0.029292      -0.003772       0.033064             13.542822      11.858980       3.101626      -3.569931      13.854985      -8.944010      14.914501           0.000069
          278              C      18.485110      12.884136      14.276144      -0.041824      41.635207 0.43227258E+03  0.10090060E+05                                10.458410                            6.884138      -0.040248       1.983653                    0.999589      27.578796      77.531981       0.638260       0.411124      -1.073763       0.034057       0.048403       0.006526       0.059542      -0.019769      -0.016724      -0.010645       0.050790       0.125413      -0.055610       0.007309       0.048301             15.434706      12.665465       4.343049      -4.677037      17.200397     -11.211197      16.438257          -0.000054
          279              C      17.632277      13.675373      13.515143      -0.199753      41.649787 0.53219844E+03  0.13133323E+05                                10.528264                            7.722343       0.006896       1.947217                    0.999700      31.634126      92.538931       0.590676       0.420200      -1.064025      -0.010228       0.018335      -0.006746       0.022052      -0.004483      -0.005785      -0.011999       0.054845      -0.005610      -0.032036       0.002512       0.029524             14.189483      11.049311       2.271178      -2.976584      15.313888      -9.925793      16.205251           0.000097
          280              C      17.895402      11.790409      15.024654       0.650315      20.224399 0.19469286E+03  0.37976023E+04                                 6.953305                            4.978649       0.037007       2.089257                    0.999497      20.813538      57.073897       0.657722       0.477424      -1.014029      -0.023642      -0.037810       0.033633       0.055854       0.017394       0.045465       0.092865      -0.046302       0.050399      -0.085818      -0.035943       0.121762              9.200905       8.849222       0.962606      -2.267614       9.839878      -5.090316       8.913617           0.000000
          281              C      34.605403      16.694335       3.398563       0.616537      25.959270 0.24233056E+03  0.49544157E+04                                 8.096864                            5.482852       0.056848       2.077740                    0.999489      21.662662      59.307100       0.644000       0.465196      -1.028506      -0.031853       0.040990      -0.033260       0.061652       0.075950      -0.023606       0.017310       0.092514      -0.112692      -0.085276      -0.023463       0.108739             11.901749       8.621627      -6.231337       3.541548      14.789435      -4.053932      12.294187          -0.000004
          282              C      35.322863      15.658294       4.173017      -0.032497      42.049493 0.41117877E+03  0.94699639E+04                                10.504761                            6.698896      -0.016707       2.000377                    0.999462      27.022092      75.240615       0.649802       0.409267      -1.075936       0.027335      -0.027543       0.031161       0.049767       0.002505      -0.005921       0.004382       0.006135       0.045847      -0.013014      -0.004360       0.017374             16.829883      12.270544      -9.785771       6.544154      23.006581      -7.252236      15.212525          -0.000019
          283              C      35.718875      15.999815       5.469218      -0.116630      37.439030 0.44300405E+03  0.10490612E+05                                 9.844725                            7.093661      -0.063717       1.942409                    0.999645      29.980121      87.218585       0.607224       0.425956      -1.055519      -0.000157      -0.017945      -0.012736       0.022006      -0.008558       0.000221       0.028469      -0.040958      -0.001876      -0.025671      -0.015611       0.041282             13.300165      10.184373      -6.300881       5.198301      16.082461      -4.240353      13.633660           0.000019
          284              C      36.436335      15.072831       6.240788      -0.171229      41.048883 0.47155369E+03  0.11305473E+05                                10.321890                            7.225400       0.119346       1.991799                    0.999867      30.660342      88.799046       0.615353       0.415168      -1.065780      -0.005119      -0.006209      -0.028665       0.029773      -0.012142       0.038705       0.019935      -0.021885       0.132057      -0.057068      -0.005721       0.062789             14.101349      10.535425      -7.402687       4.346923      19.995593      -3.817049      11.773028          -0.000021
          285              C      36.759440      13.698138       5.888153       0.112102      42.904693 0.41962040E+03  0.97326186E+04                                10.758445                            6.881788      -0.117844       1.971365                    0.999317      26.540554      74.635301       0.623958       0.423231      -1.064866       0.020511      -0.016241       0.032585       0.041788      -0.009980       0.020454       0.015304      -0.036699       0.040373      -0.038680       0.009210       0.029470             17.031461      12.960305     -11.079031       5.775970      25.505620      -6.975162      12.628457           0.000019
          286              C      36.272296      13.497243       4.535261       0.060037      39.883221 0.42625709E+03  0.99261533E+04                                10.269655                            6.922698      -0.167798       1.954631                    0.999221      26.844449      75.659429       0.623859       0.421610      -1.065809      -0.008075       0.016449      -0.005374       0.019096      -0.022917      -0.000128       0.002468      -0.055101      -0.062670      -0.025505      -0.020859       0.046364             15.687680      11.395398      -9.071496       5.491330      22.599939      -5.959557      13.067704          -0.000005
          287              C      35.612829      14.455797       3.686821      -0.157634      41.241285 0.43945376E+03  0.10396298E+05                                10.552320                            7.082433      -0.051458       1.946878                    0.999529      30.172742      88.030603       0.604864       0.428039      -1.053150       0.010806      -0.004910       0.007596       0.014092       0.021332      -0.001882       0.009012       0.035981       0.060584      -0.039355       0.016891       0.022463             15.962926      11.465143      -9.411071       5.037337      23.687389      -6.234660      12.736245           0.000024
          288              C      36.482728      12.248827       3.942410      -0.116775      36.055751 0.41409675E+03  0.96244375E+04                                 9.505808                            6.788761       0.072004       1.989138                    0.999765      29.315148      83.988002       0.631425       0.417360      -1.062851       0.010040      -0.010348       0.007860       0.016421       0.007109       0.010850       0.005129       0.008079       0.077030      -0.021043      -0.008798       0.029841             12.689518       9.367101      -6.294483       3.978602      17.531647      -3.486748      11.169806           0.000007
          289              C      37.102428      11.250095       4.625582      -0.226189      39.160986 0.45868458E+03  0.10922527E+05                                 9.963873                            7.104619      -0.007106       1.954843                    0.999786      30.717002      88.698753       0.623302       0.412666      -1.067255      -0.011980       0.017120      -0.012090       0.024141      -0.012194       0.006923       0.028120      -0.065813       0.005208      -0.040222      -0.009200       0.049422             13.427246      10.646878      -5.725439       5.973058      15.354075      -4.318941      14.280786          -0.000012
          290              C      37.606141      11.473949       5.940039       0.308970      34.901338 0.32351279E+03  0.70649033E+04                                 9.520544                            6.128515       0.064260       2.044457                    0.999474      24.370083      67.548545       0.644230       0.435362      -1.052310       0.022382      -0.042775       0.014871       0.050515      -0.010443       0.017819      -0.023190      -0.006812       0.016619      -0.022427      -0.013721       0.036148             15.171558      13.282518      -8.548669       8.028930      16.904811      -6.849199      15.327344           0.000016
          291              C      37.457016      12.667837       6.540577      -0.335035      45.366585 0.49863042E+03  0.12155070E+05                                11.124959                            7.460036       0.008044       1.948738                    0.999612      32.301158      95.158252       0.600334       0.418537      -1.060793      -0.013488       0.050097       0.005733       0.052197      -0.009281       0.026422       0.007555      -0.017324       0.114288      -0.041153      -0.006528       0.047681             17.417809      14.194723     -11.399053       6.489987      24.669639      -7.556175      13.389065          -0.000018
          292              C      39.072543      10.719160       7.738770      -0.057655      29.324857 0.36051131E+03  0.81466842E+04                                 8.530033                            6.352847      -0.399804       1.878455                    0.996686      28.124308      81.163176       0.645647       0.419807      -1.054396      -0.033172      -0.058236      -0.084263       0.107666       0.006821       0.035804       0.014696       0.016731       0.068976      -0.029456      -0.022152       0.051609             12.982903      13.784698      -5.347125       4.685098      12.533532      -6.083833      12.630480          -0.000024
          293              C       7.731333       9.350207       6.724101      -0.051991      27.930174 0.33265121E+03  0.73832664E+04                                 8.282936                            6.110072      -0.304910       1.918472                    0.996789      27.531690      79.295069       0.655710       0.420857      -1.051483       0.030627       0.088925       0.015928       0.095390       0.027705      -0.012525      -0.013115      -0.014611      -0.048874      -0.023123      -0.019225       0.042349             12.130588      14.902307       1.575768      -7.036450       6.949082      -2.572410      14.540376          -0.000023
          294              C       9.351830      10.371899       5.514378       0.306928      33.446480 0.30440873E+03  0.65664048E+04                                 9.276728                            5.973068      -0.007283       2.025664                    0.999240      24.196631      67.293295       0.646051       0.439510      -1.046766      -0.032359       0.006189       0.030804       0.045104       0.013899      -0.019342      -0.015735       0.032601       0.010494      -0.026744      -0.010150       0.036895             13.823723      16.846641       2.272410     -11.006714       8.780470      -0.868687      15.844057           0.000038
          295              C      10.071940      11.537087       5.272241      -0.250410      39.313353 0.47118239E+03  0.11305889E+05                                10.000659                            7.208945      -0.037020       1.939059                    0.999818      31.201928      90.706982       0.617170       0.413605      -1.065696       0.022408       0.010516      -0.021867       0.033028       0.002290      -0.023075       0.028608      -0.046601      -0.031910      -0.044032      -0.001001       0.045033             12.706848      14.419717       2.174044      -8.055890      10.357534      -0.276189      13.343292          -0.000054
          296              C      11.048214      11.556602       4.282555      -0.130644      36.496516 0.43351531E+03  0.10204222E+05                                 9.600561                            6.968265       0.060278       1.978606                    0.999765      29.945558      86.681726       0.619519       0.420026      -1.059876      -0.016541       0.005959       0.019604       0.026333       0.025082      -0.000888      -0.012735      -0.020634      -0.060727      -0.026440      -0.012886       0.039326             12.064497      12.886592      -0.076948      -7.639970       9.853524       1.932069      13.453374           0.000049
          297              C      11.303715      10.412077       3.535966       0.060306      38.188548 0.44692975E+03  0.10531919E+05                                10.005798                            7.111377      -0.199241       1.941510                    0.999089      27.184436      77.083910       0.612546       0.424326      -1.064057       0.014743      -0.018371      -0.022577       0.032628      -0.019411      -0.028470       0.036365      -0.000115       0.038522      -0.034690      -0.024259       0.058949             13.641102      14.941989      -0.232577      -9.481198      10.630022       2.421235      15.351296          -0.000045
          298              C      10.584268       9.249759       3.778103       0.141652      38.171277 0.33737487E+03  0.74652771E+04                                10.030923                            6.226936      -0.240313       1.950979                    0.999307      25.432960      71.583746       0.642252       0.430990      -1.052147      -0.033189      -0.014181       0.027558       0.045410       0.007492       0.005102      -0.000804      -0.017647      -0.030433      -0.013729      -0.002957       0.016686             15.044865      16.609436      -1.831564     -12.184850       9.402303       3.646145      19.122858           0.000040
          299              C       9.608822       9.228235       4.767789      -0.362304      48.705181 0.53133488E+03  0.13146908E+05                                11.612940                            7.680506       0.030119       1.946172                    0.999686      32.994209      97.617991       0.594577       0.416335      -1.063223       0.032701      -0.020799      -0.042633       0.057615       0.034994      -0.048343       0.017332      -0.059806      -0.075236      -0.080683       0.021752       0.058932             17.506492      20.278775      -1.350493     -14.724977       9.790050       2.737189      22.450649          -0.000057
          300              C      11.009109       8.379024       2.919094      -0.151289      40.243383 0.39763191E+03  0.91904074E+04                                10.266679                            6.687470       0.116324       2.004692                    0.999825      29.599435      85.838678       0.628317       0.421768      -1.055229       0.019302       0.028614      -0.008025       0.035436       0.030114      -0.000550      -0.022817      -0.003435      -0.062291      -0.037561      -0.007602       0.045162             14.266139      15.361655      -1.762034     -10.351160      10.165195       4.029989      17.271565          -0.000054
          301              C      12.003113       8.405714       1.948625      -0.123437      39.005364 0.43758364E+03  0.10328009E+05                                10.086961                            7.033448      -0.035832       1.950459                    0.999643      29.905632      86.792082       0.612130       0.423942      -1.057015       0.000178       0.023924       0.004598       0.024363      -0.003309      -0.016134       0.018731      -0.037941       0.002992      -0.029292      -0.003772       0.033064             13.542870      16.042129       0.686516      -9.530745       9.671924       1.380363      14.914557           0.000056
          302              C      12.738467       9.566310       1.738197      -0.041824      41.635194 0.43227252E+03  0.10090059E+05                                10.458409                            6.884137      -0.040249       1.983652                    0.999589      27.578790      77.531974       0.638260       0.411124      -1.073763      -0.058946      -0.005293      -0.006526       0.059542       0.012108      -0.017581      -0.009161      -0.059635       0.125413      -0.055610       0.007309       0.048301             15.434703      19.827852       0.207846     -12.047696      10.038007       1.555161      16.438252          -0.000045
          303              C      12.479652      10.700504       2.499198      -0.199753      41.649781 0.53219847E+03  0.13133324E+05                                10.528262                            7.722343       0.006896       1.947216                    0.999700      31.634128      92.538938       0.590676       0.420200      -1.064025      -0.010765       0.018026       0.006746       0.022052       0.021507      -0.013284       0.000989      -0.035188      -0.005610      -0.032036       0.002512       0.029524             14.189478      16.214637      -0.711022     -10.084273      10.148557       2.385094      16.205239           0.000083
          304              C      13.980516       9.530149       0.989686       0.650315      20.224419 0.19469302E+03  0.37976061E+04                                 6.953310                            4.978651       0.037008       2.089257                    0.999497      20.813541      57.073905       0.657722       0.477424      -1.014029       0.044565       0.001570      -0.033633       0.055854      -0.011352       0.103156      -0.007059       0.053279       0.050399      -0.085818      -0.035943       0.121761              9.200913      10.425865       0.052343      -5.542156       8.263252       0.581342       8.913621          -0.000000
          305              C      34.517585      21.621991       3.398563       0.617387      25.947946 0.24220050E+03  0.49511838E+04                                 8.095047                            5.481713       0.054272       2.077130                    0.999504      21.657120      59.292082       0.643996       0.465253      -1.028456      -0.019410      -0.048581      -0.032656       0.061670      -0.078352      -0.003502      -0.029651       0.084851      -0.111989      -0.085965      -0.022842       0.108808             11.898523       7.848744       5.784277       1.739366      15.555536       5.092470      12.291289          -0.000004
          306              C      35.056094      22.761350       4.173017      -0.033599      42.128717 0.41201493E+03  0.94943902E+04                                10.517929                            6.706011      -0.018818       1.999371                    0.999468      27.052786      75.355605       0.649389       0.409305      -1.075872       0.009911       0.036852       0.030909       0.049109      -0.004222      -0.001057      -0.007506       0.001179       0.046669      -0.013518      -0.004200       0.017718             16.855011      11.863737       9.557524       3.015896      23.467133       9.311282      15.234162          -0.000017
          307              C      34.562324      22.933546       5.469218      -0.117282      37.447217 0.44312592E+03  0.10494480E+05                                 9.847066                            7.095316      -0.066273       1.941634                    0.999621      29.983028      87.238200       0.607050       0.426037      -1.055442       0.015867       0.010105      -0.012436       0.022550       0.019965      -0.024307      -0.013645       0.007064      -0.000011      -0.024032      -0.015460       0.039492             13.304115       9.153792       5.706384       1.074792      17.121625       6.625027      13.636927           0.000020
          308              C      35.006387      24.018376       6.240788      -0.172452      41.134736 0.47276914E+03  0.11341866E+05                                10.336695                            7.235557       0.115429       1.990304                    0.999876      30.694777      88.926066       0.614815       0.415266      -1.065721       0.008316      -0.000757      -0.029188       0.030359       0.014956      -0.036738       0.024039      -0.010733       0.136032      -0.057323      -0.006802       0.064125             14.124557      11.237075       7.813763       1.139465      19.348764       5.686048      11.787832          -0.000021
          309              C      36.035353      24.985540       5.888153       0.112885      42.851413 0.41900664E+03  0.97151764E+04                                10.752671                            6.878486      -0.119321       1.971426                    0.999315      26.518411      74.569472       0.623850       0.423444      -1.064694       0.003460       0.026145       0.032340       0.041730       0.020966      -0.023250       0.010206      -0.000805       0.040211      -0.038797       0.009897       0.028900             17.023589      12.765956      10.964364       3.153750      25.679514       8.490486      12.625296           0.000017
          310              C      36.452903      24.664108       4.535261       0.059193      39.920074 0.42677248E+03  0.99408220E+04                                10.274073                            6.925795      -0.167325       1.954487                    0.999243      26.860361      75.706079       0.623887       0.421477      -1.065928      -0.009607      -0.015190      -0.005423       0.018773       0.035453      -0.001123      -0.001134      -0.012246      -0.060908      -0.025830      -0.020338       0.046168             15.695989      11.947657       9.392696       2.418616      22.065747       7.742009      13.074562          -0.000008
          311              C      35.952504      23.613716       3.686821      -0.156475      41.145339 0.43836960E+03  0.10363782E+05                                10.533985                            7.072063      -0.053278       1.946797                    0.999524      30.139955      87.892900       0.605543       0.427842      -1.053319      -0.001683       0.011372       0.008651       0.014388      -0.026228      -0.007071      -0.005773       0.019715       0.062053      -0.039639       0.016528       0.023111             15.929985      12.455772       9.972756       2.871388      22.618925       7.461702      12.715259           0.000025
          312              C      37.428846      25.470556       3.942410      -0.115424      36.004244 0.41344850E+03  0.96057191E+04                                 9.496902                            6.783792       0.074224       1.989985                    0.999755      29.292444      83.910180       0.631601       0.417402      -1.062812       0.004079       0.015545       0.009394       0.018615      -0.006595      -0.009264       0.007911       0.007237       0.073107      -0.019833      -0.008935       0.028768             12.674907      10.025949       6.669188       1.027168      16.835383       5.183489      11.163390           0.000012
          313              C      37.983925      26.506598       4.625582      -0.229034      39.309188 0.46082143E+03  0.10986787E+05                                 9.994160                            7.126435       0.030545       1.963568                    0.999583      30.771374      88.926248       0.621620       0.413279      -1.066799      -0.008617      -0.018689      -0.010797       0.023240       0.033653      -0.027341      -0.008666       0.011739       0.006213      -0.039027      -0.009650       0.048677             13.472391       9.240734       4.912512       0.763108      16.842184       7.369724      14.334255          -0.000015
          314              C      37.538206      26.830899       5.940039       0.308917      34.880238 0.32326915E+03  0.70580891E+04                                 9.516112                            6.125476       0.065395       2.045016                    0.999419      24.361074      67.511304       0.644520       0.435258      -1.052397       0.026191       0.041789       0.014829       0.051500       0.007710       0.010669       0.026627      -0.014388       0.017632      -0.021985      -0.013449       0.035434             15.165619       8.593182       5.842192       1.918449      21.584104      10.374158      15.319572           0.000012
          315              C      36.578833      26.104809       6.540577      -0.334129      45.323884 0.49808894E+03  0.12138592E+05                                11.117288                            7.454909       0.009849       1.949279                    0.999616      32.287322      95.105146       0.600670       0.418417      -1.060868      -0.036146      -0.037087       0.005739       0.052105       0.012855      -0.020527       0.019428      -0.007653       0.115167      -0.042396      -0.005930       0.048326             17.406049      12.169346      10.225074       3.295533      26.663258       9.394519      13.385542          -0.000012
          316              C      37.458674      28.478235       7.738770      -0.059558      29.428473 0.36192303E+03  0.81871573E+04                                 8.553803                            6.367989      -0.397928       1.878463                    0.996802      28.173684      81.366978       0.644421       0.420165      -1.054097       0.067360       0.001158      -0.085353       0.108737      -0.010365      -0.030136       0.024257       0.005017       0.068429      -0.029410      -0.022061       0.051471             13.028965       8.235674       2.145756       2.936750      18.178583       7.136438      12.672638          -0.000022
          317              C      21.175826       2.020427       6.724101      -0.055124      28.061615 0.33434267E+03  0.74309921E+04                                 8.316489                            6.131261      -0.336427       1.907781                    0.996901      27.596274      79.562461       0.653600       0.421637      -1.050888      -0.092320      -0.016476       0.014884       0.094952      -0.007766       0.017514      -0.003916       0.056526      -0.051747      -0.023354      -0.019871       0.043225             12.192050      10.350759      -4.260709       5.785597      11.606824      -4.849220      14.618567          -0.000022
          318              C      19.480765       2.912973       5.514378       0.307662      33.444693 0.30443333E+03  0.65670327E+04                                 9.276764                            5.973360      -0.005788       2.026192                    0.999259      24.194068      67.285483       0.646030       0.439518      -1.046767       0.011418      -0.030938       0.030666       0.045033      -0.021965       0.024654      -0.008792       0.006682       0.007358      -0.028212      -0.010108       0.038320             13.825013      12.765027      -4.630362       6.257104      12.863853      -9.098906      15.846159           0.000039
          319              C      18.111627       2.954012       5.272241      -0.252025      39.424648 0.47298254E+03  0.11360415E+05                                10.021216                            7.225132      -0.003798       1.946598                    0.999671      31.256440      90.924092       0.616140       0.413883      -1.065470      -0.021244       0.012651      -0.020892       0.032370       0.020092      -0.014111      -0.034180       0.026032      -0.026795      -0.043253      -0.002811       0.046064             12.731757      13.282447      -2.854061       4.278127      11.543740      -6.851008      13.369083          -0.000062
          320              C      17.606588       3.789733       4.282555      -0.127143      36.310886 0.43086378E+03  0.10125652E+05                                 9.566001                            6.944989       0.061930       1.980237                    0.999765      29.860139      86.348502       0.620853       0.419792      -1.060087       0.002901      -0.017075       0.020565       0.026887      -0.003526       0.011518       0.004821       0.055056      -0.058997      -0.025632      -0.014081       0.039713             12.016460      10.516645      -1.268677       2.138576      12.139994      -7.543109      13.392740           0.000056
          321              C      18.470024       4.583266       3.535966       0.058856      38.227011 0.44753025E+03  0.10548751E+05                                10.008815                            7.113763      -0.195188       1.942431                    0.999109      27.202401      77.124128       0.612801       0.424041      -1.064323       0.009484       0.022291      -0.023234       0.033565       0.010000      -0.016525      -0.042638      -0.033248       0.037928      -0.033914      -0.024573       0.058487             13.644948      11.511071      -1.751335       2.644631      14.068822      -9.423951      15.354949          -0.000055
          322              C      19.836345       4.541365       3.778103       0.142297      38.141509 0.33707288E+03  0.74571900E+04                                10.027416                            6.225014      -0.241893       1.950578                    0.999333      25.421705      71.553620       0.642194       0.431110      -1.052036       0.029097      -0.022364       0.027908       0.046105       0.003958      -0.001903       0.003921       0.021213      -0.027247      -0.012314      -0.003605       0.015919             15.038806       9.613541      -2.202402       2.931514      16.387913     -12.369977      19.114964           0.000043
          323              C      20.342710       3.707367       4.767789      -0.362390      48.781995 0.53219764E+03  0.13174422E+05                                11.631585                            7.691572       0.022359       1.943971                    0.999693      33.006548      97.697324       0.593552       0.416858      -1.062823       0.003366       0.038407      -0.042208       0.057166       0.009246       0.008988      -0.050896       0.090354      -0.076194      -0.081152       0.022079       0.059073             17.539710      11.257301      -3.874323       5.001074      18.865037     -14.151889      22.496793          -0.000058
          324              C      20.378002       5.344656       2.919094      -0.152462      40.259069 0.39777814E+03  0.91947184E+04                                10.271741                            6.690417       0.111597       2.003351                    0.999834      29.599533      85.845930       0.627931       0.421985      -1.055083      -0.035876       0.001630      -0.007852       0.036761      -0.013475       0.020082       0.010966       0.052167      -0.059611      -0.037064      -0.006989       0.044053             14.274598       9.940738      -1.369039       1.685376      15.599553     -10.987929      17.283502          -0.000065
          325              C      19.857884       6.192144       1.948625      -0.122438      38.985733 0.43731868E+03  0.10320457E+05                                10.084885                            7.032162      -0.034723       1.950811                    0.999631      29.896570      86.767596       0.612060       0.424044      -1.056925      -0.019973      -0.010735       0.004090       0.023041       0.018387      -0.008029      -0.024336       0.012551       0.007075      -0.030232      -0.003669       0.033901             13.539444      11.855460      -3.097864       3.565896      13.852101      -8.941744      14.910771           0.000067
          326              C      18.485101       6.248681       1.738197      -0.042808      41.652309 0.43260058E+03  0.10098769E+05                                10.456723                            6.883868      -0.040826       1.983305                    0.999581      27.591643      77.550507       0.638727       0.410780      -1.074079       0.034277      -0.049101      -0.006562       0.060240       0.019416       0.017634      -0.010113       0.049838       0.125514      -0.054995       0.006152       0.048844             15.429831      12.663338      -4.339059       4.673252      17.194240     -11.206140      16.431916          -0.000056
          327              C      17.632269       5.457444       2.499198      -0.198863      41.638818 0.53209978E+03  0.13131089E+05                                10.527848                            7.722810       0.001275       1.945802                    0.999705      31.632556      92.553690       0.590486       0.420328      -1.063878      -0.010672      -0.018194       0.007401       0.022354       0.003849       0.006666      -0.011906       0.055679      -0.005152      -0.032311       0.002183       0.030128             14.185969      11.052171      -2.270236       2.976019      15.307332      -9.919807      16.198402           0.000101
          328              C      17.895392       7.342408       0.989686       0.652390      20.178064 0.19420454E+03  0.37856459E+04                                 6.942975                            4.972610       0.034909       2.089380                    0.999542      20.784262      56.972668       0.658089       0.477464      -1.014022      -0.022712       0.038567      -0.033419       0.055858      -0.017305      -0.045593       0.092380      -0.044962       0.049724      -0.085708      -0.035340       0.121048              9.184655       8.835683      -0.958225       2.261515       9.821618      -5.078355       8.896664           0.000001
          329              C      30.294019      19.082110       3.398563       0.618471      25.900071 0.24171454E+03  0.49387109E+04                                 8.085807                            5.476556       0.055706       2.077945                    0.999489      21.632127      59.206168       0.644246       0.465311      -1.028436       0.051724       0.006889      -0.032475       0.061461       0.002072       0.026647       0.011798      -0.177894      -0.108949      -0.085365      -0.022807       0.108172             11.882485      18.610510       0.443972      -5.269383       4.761034      -1.038572      12.275911          -0.000003
          330              C      29.038052      18.978793       4.173017      -0.034379      42.133139 0.41207715E+03  0.94963687E+04                                10.519785                            6.707374      -0.020698       1.998865                    0.999488      27.053922      75.365761       0.649186       0.409409      -1.075782      -0.037412      -0.010055       0.031415       0.049876       0.001787       0.006694       0.003490      -0.008282       0.046281      -0.013504      -0.004159       0.017663             16.856937      28.845329       0.245000      -9.570607       6.488551      -2.044589      15.236931          -0.000022
          331              C      29.135813      18.465078       5.469218      -0.117225      37.456440 0.44326653E+03  0.10498483E+05                                 9.847383                            7.095369      -0.063058       1.942512                    0.999619      29.990514      87.258428       0.607195       0.425908      -1.055538      -0.016191       0.009395      -0.013701       0.023198      -0.013750       0.024979      -0.014406       0.033476       0.001064      -0.025083      -0.016250       0.041333             13.304118      20.070892       0.596894      -6.273846       6.203784      -2.382338      13.637678           0.000028
          332              C      27.974291      18.307232       6.240788      -0.170881      41.025875 0.47125181E+03  0.11296142E+05                                10.317326                            7.222445       0.117618       1.991397                    0.999861      30.652015      88.759403       0.615577       0.415094      -1.065854      -0.002889       0.006979      -0.029113       0.030077      -0.003515      -0.002290      -0.043570       0.030617       0.133562      -0.056726      -0.006616       0.063341             14.094973      24.029239      -0.394188      -5.477721       6.486784      -1.855423      11.768895          -0.000031
          333              C      26.622220      18.714761       5.888153       0.113191      42.884062 0.41937605E+03  0.97259555E+04                                10.757945                            6.881548      -0.119949       1.970921                    0.999362      26.530042      74.612457       0.623703       0.423448      -1.064684      -0.024789      -0.009854       0.032863       0.042327      -0.010454       0.002189      -0.025731       0.037485       0.042825      -0.039840       0.010441       0.029399             17.031795      31.963388       0.108852      -8.931966       6.501701      -1.514978      12.630294           0.000021
          334              C      26.691811      19.237086       4.535261       0.058881      39.922868 0.42677352E+03  0.99409624E+04                                10.275204                            6.926219      -0.168440       1.954126                    0.999239      26.860314      75.709128       0.623805       0.421528      -1.065884       0.017905      -0.001070      -0.004894       0.018593      -0.011681       0.001932      -0.000368       0.068085      -0.062857      -0.025515      -0.021009       0.046524             15.697804      27.673134      -0.314889      -7.915097       6.343486      -1.777088      13.076791          -0.000014
          335              C      27.851675      19.328923       3.686821      -0.156106      41.151750 0.43842660E+03  0.10365743E+05                                10.535430                            7.072710      -0.050294       1.947436                    0.999541      30.144747      87.917150       0.605475       0.427864      -1.053277      -0.009174      -0.007095       0.007735       0.013941       0.004494       0.008793      -0.003169      -0.052987       0.060280      -0.038317       0.015819       0.022497             15.931951      28.717089      -0.585639      -7.898545       6.360643      -1.244829      12.718122           0.000033
          336              C      25.505434      19.679054       3.942410      -0.115429      35.991712 0.41326623E+03  0.96002606E+04                                 9.493488                            6.781158       0.077583       1.990950                    0.999741      29.289143      83.890657       0.631893       0.417262      -1.062919      -0.014362      -0.004066       0.008610       0.017231       0.000467      -0.001759      -0.012676      -0.014513       0.074224      -0.019697      -0.009767       0.029464             12.669888      20.899027      -0.385828      -5.000267       5.950307      -1.702243      11.160329           0.000014
          337              C      24.330657      19.641745       4.625582      -0.228709      39.285186 0.46046912E+03  0.10976331E+05                                 9.989379                            7.122874       0.031033       1.963683                    0.999559      30.764100      88.898018       0.621882       0.413182      -1.066857       0.021401       0.002591      -0.011534       0.024448      -0.021684       0.021351      -0.019303       0.052361       0.006170      -0.038864      -0.009798       0.048662             13.464572      19.185451       0.833328      -6.756771       6.883227      -3.022677      14.325040          -0.000018
          338              C      24.272665      19.093591       5.940039       0.308081      34.905941 0.32357515E+03  0.70664729E+04                                 9.520167                            6.128297       0.061884       2.043874                    0.999441      24.373527      67.554932       0.644381       0.435247      -1.052399      -0.049417       0.001993       0.013434       0.051249       0.002197      -0.028287      -0.003721       0.020389       0.019542      -0.021713      -0.013659       0.035372             15.171097      23.403208       2.706260      -9.946140       6.784504      -3.528304      15.325581           0.000012
          339              C      25.381165      18.625794       6.540577      -0.333934      45.324484 0.49813149E+03  0.12140079E+05                                11.117513                            7.455501       0.009206       1.949023                    0.999596      32.291194      95.123190       0.600603       0.418447      -1.060832       0.048987      -0.012777       0.006262       0.051012      -0.003288      -0.006261      -0.027504       0.024085       0.116072      -0.041671      -0.006946       0.048617             17.404044      31.890576       1.164091      -9.781134       6.937367      -1.843519      13.384189          -0.000012
          340              C      22.885799      18.201046       7.738770      -0.058435      29.377488 0.36128375E+03  0.81692993E+04                                 8.542158                            6.361125      -0.407456       1.875585                    0.996619      28.157347      81.309876       0.644940       0.420001      -1.054172      -0.034631       0.057007      -0.084424       0.107594       0.003534      -0.005595      -0.037989      -0.021344       0.067203      -0.028785      -0.022429       0.051214             13.004188      17.511649       3.222292      -7.626510       8.853307      -1.018589      12.647610          -0.000024
          341              C      20.801355      17.328589       6.724101      -0.055643      28.068290 0.33447849E+03  0.74346292E+04                                 8.314952                            6.130602      -0.331069       1.909164                    0.996889      27.607447      79.593215       0.653952       0.421376      -1.051071       0.062383      -0.069396       0.014908       0.094497      -0.020095      -0.005827       0.016601      -0.040901      -0.047179      -0.021812      -0.020082       0.041894             12.187757       7.600057       2.672735       1.304888      14.348282       7.429474      14.614933          -0.000023
          342              C      20.875917      15.414351       5.514378       0.307261      33.451449 0.30447430E+03  0.65681927E+04                                 9.278445                            5.974165      -0.005937       2.026001                    0.999215      24.195973      67.294047       0.645916       0.439577      -1.046723       0.020632       0.024931       0.030113       0.044204       0.008176      -0.004921       0.025335      -0.041921       0.008618      -0.028517      -0.009586       0.038103             13.827410       8.830725       2.356746       4.751444      16.804222       9.969732      15.847283           0.000046
          343              C      21.524944      14.208123       5.272241      -0.250106      39.303881 0.47110273E+03  0.11303570E+05                                 9.997449                            7.207000      -0.036977       1.939069                    0.999810      31.207190      90.722501       0.617421       0.413452      -1.065788      -0.000640      -0.025864      -0.021304       0.033515      -0.020908       0.036866       0.004746       0.021380      -0.028184      -0.043281      -0.002739       0.046019             12.700733       9.489942       0.669981       3.789015      15.276096       7.107156      13.336162          -0.000065
          344              C      21.053707      13.352886       4.282555      -0.130985      36.493339 0.43348046E+03  0.10203276E+05                                 9.599904                            6.967896       0.058204       1.977971                    0.999786      29.947615      86.689368       0.619542       0.420015      -1.059874       0.013265       0.011723       0.020427       0.027031      -0.020951      -0.010357       0.007131      -0.033260      -0.059272      -0.025938      -0.012756       0.038694             12.063019      10.677692       1.351142       5.492633      12.059946       5.649116      13.451419           0.000058
          345              C      19.934768      13.703877       3.535966       0.060642      38.208081 0.44719620E+03  0.10539344E+05                                10.007638                            7.112363      -0.195276       1.942469                    0.999100      27.191584      77.098249       0.612674       0.424191      -1.064185      -0.023748      -0.002729      -0.023094       0.033238       0.008530       0.045438       0.006821       0.034019       0.037056      -0.034028      -0.024450       0.058478             13.644842      11.913518       1.984836       6.840904      13.664735       7.002385      15.356271          -0.000053
          346              C      19.287895      14.908096       3.778103       0.142933      38.108093 0.33673865E+03  0.74476573E+04                                10.021098                            6.221480      -0.237137       1.952212                    0.999332      25.406408      71.491175       0.642471       0.431048      -1.052115       0.004341       0.037032       0.028510       0.046936      -0.010681      -0.002538      -0.004069      -0.002258      -0.027919      -0.012620      -0.002848       0.015468             15.029267      12.778185       4.031628       9.240025      13.207170       8.718547      19.102444           0.000046
          347              C      19.756978      15.763620       4.767789      -0.363589      48.809882 0.53263757E+03  0.13187356E+05                                11.629995                            7.690385       0.029325       1.945597                    0.999702      33.032436      97.765055       0.594134       0.416386      -1.063179      -0.034984      -0.015803      -0.041894       0.056822      -0.044175       0.038809       0.032754      -0.029565      -0.077394      -0.080577       0.020832       0.059745             17.536998      13.604827       5.229240       9.752340      16.514214      11.405838      22.491954          -0.000069
          348              C      18.321395      14.975539       2.919094      -0.152326      40.282695 0.39801345E+03  0.92012838E+04                                10.275019                            6.691940       0.111372       2.003087                    0.999781      29.609274      85.872299       0.627940       0.421927      -1.055146       0.015375      -0.030415      -0.007569       0.034911      -0.016216      -0.019934       0.011884      -0.049105      -0.061080      -0.037563      -0.006851       0.044414             14.281231      13.004127       3.138507       8.678257      12.546503       6.959109      17.293063          -0.000065
          349              C      17.847507      14.101361       1.948625      -0.122018      38.922371 0.43648691E+03  0.10295458E+05                                10.070440                            7.022359      -0.034107       1.951363                    0.999643      29.874861      86.669096       0.612923       0.423668      -1.057207       0.021277      -0.013194       0.004425       0.025424      -0.014810       0.024457       0.004836       0.023483       0.002655      -0.029508      -0.003309       0.032817             13.518699      10.656405       2.407702       5.952278      15.012042       7.544249      14.887651           0.000069
          350              C      18.484935      12.884227       1.738197      -0.044194      41.798125 0.43409524E+03  0.10144450E+05                                10.488219                            6.901174      -0.046766       1.980857                    0.999610      27.639525      77.777717       0.637045       0.411426      -1.073441       0.025567       0.053465      -0.006803       0.059653      -0.031856       0.000863       0.019713       0.008979       0.126264      -0.055712       0.007240       0.048471             15.483747      12.344160       4.151232       7.397988      17.613942       9.690390      16.493140          -0.000057
          351              C      19.596584      12.541271       2.499198      -0.197745      41.530379 0.53040999E+03  0.13077967E+05                                10.507200                            7.708246       0.004898       1.947333                    0.999663      31.587343      92.357603       0.591353       0.420079      -1.064118       0.021052      -0.000396       0.006977       0.022181      -0.026667       0.007170       0.011612      -0.019784      -0.006331      -0.032607       0.002120       0.030487             14.157050      12.255112       2.969430       7.088310      14.051218       7.518404      16.164821           0.000100
          352              C      17.832594      11.826660       0.989686       0.652382      20.178024 0.19419092E+03  0.37853201E+04                                 6.942725                            4.972197       0.035683       2.089500                    0.999523      20.784685      56.973676       0.658163       0.477418      -1.014045      -0.020629      -0.038347      -0.033482       0.054928       0.028692      -0.057220      -0.086099      -0.006495       0.050041      -0.086015      -0.035610       0.121625              9.184570       8.744886       0.905948       3.266954       9.912146       4.497973       8.896679           0.000001
          353              C      19.414496       9.515711      19.412904       0.617387      25.947940 0.24220048E+03  0.49511831E+04                                 8.095046                            5.481713       0.054273       2.077130                    0.999504      21.657116      59.292068       0.643996       0.465253      -1.028456      -0.051777       0.007480      -0.032656       0.061670      -0.002434      -0.027430       0.011793      -0.178134      -0.111989      -0.085965      -0.022842       0.108808             11.898520      18.638169      -0.444998       5.279882       4.766111      -1.039899      12.291281          -0.000004
          354              C      20.670465       9.412394      20.187357      -0.033599      42.128710 0.41201475E+03  0.94943848E+04                                10.517926                            6.706009      -0.018818       1.999371                    0.999468      27.052784      75.355588       0.649390       0.409305      -1.075872       0.036870      -0.009843       0.030909       0.049109      -0.001600      -0.007029       0.002837      -0.007902       0.046669      -0.013518      -0.004200       0.017718             16.855007      28.843352      -0.245653       9.571748       6.487524      -2.043793      15.234145          -0.000021
          355              C      20.572706       8.898679      21.483558      -0.117282      37.447203 0.44312604E+03  0.10494483E+05                                 9.847063                            7.095316      -0.066273       1.941634                    0.999621      29.983024      87.238174       0.607050       0.426037      -1.055442       0.016684       0.008688      -0.012436       0.022550       0.013041      -0.023971      -0.014228       0.031048      -0.000010      -0.024032      -0.015460       0.039492             13.304108      20.071525      -0.596980       6.274834       6.203875      -2.381716      13.636924           0.000023
          356              C      21.734228       8.740833      22.255129      -0.172452      41.134678 0.47276878E+03  0.11341855E+05                                10.336686                            7.235554       0.115429       1.990304                    0.999876      30.694774      88.926050       0.614815       0.415266      -1.065721       0.003503       0.007580      -0.029188       0.030359       0.002830       0.002449      -0.043836       0.031271       0.136032      -0.057323      -0.006802       0.064125             14.124538      24.087719       0.394420       5.493974       6.498076      -1.856218      11.787819          -0.000025
          357              C      23.086299       9.148362      21.902493       0.112885      42.851379 0.41900655E+03  0.97151740E+04                                10.752666                            6.878486      -0.119321       1.971426                    0.999315      26.518412      74.569476       0.623850       0.423444      -1.064694       0.024372      -0.010076       0.032340       0.041730       0.010135      -0.002786      -0.025238       0.036717       0.040211      -0.038797       0.009897       0.028900             17.023574      31.946509      -0.109550       8.929833       6.498926      -1.514017      12.625288           0.000021
          358              C      23.016707       9.670687      20.549602       0.059193      39.920042 0.42677201E+03  0.99408085E+04                                10.274067                            6.925791      -0.167324       1.954487                    0.999243      26.860357      75.706059       0.623887       0.421477      -1.065928      -0.017958      -0.000725      -0.005423       0.018773       0.012424      -0.001544      -0.000405       0.067530      -0.060908      -0.025830      -0.020338       0.046168             15.695979      27.670519       0.315091       7.914074       6.342863      -1.776422      13.074555          -0.000010
          359              C      21.856841       9.762524      19.701162      -0.156475      41.145362 0.43836960E+03  0.10363782E+05                                10.533989                            7.072063      -0.053277       1.946797                    0.999524      30.139950      87.892884       0.605543       0.427842      -1.053319       0.009007      -0.007144       0.008651       0.014388      -0.004577      -0.008535      -0.003237      -0.055285       0.062052      -0.039639       0.016528       0.023111             15.929998      28.714831       0.585606       7.897726       6.359903      -1.244155      12.715261           0.000029
          360              C      24.203082      10.112655      19.956751      -0.115424      36.004262 0.41344850E+03  0.96057190E+04                                 9.496905                            6.783792       0.074224       1.989985                    0.999755      29.292443      83.910177       0.631601       0.417402      -1.062812       0.015502      -0.004240       0.009394       0.018615      -0.000164       0.002219      -0.011978      -0.015042       0.073107      -0.019833      -0.008935       0.028768             12.674915      20.908722       0.386024       5.002621       5.952623      -1.702193      11.163398           0.000014
          361              C      25.377860      10.075346      20.639923      -0.229034      39.309254 0.46082199E+03  0.10986804E+05                                 9.994171                            7.126439       0.030544       1.963568                    0.999583      30.771380      88.926278       0.621620       0.413279      -1.066799      -0.020494       0.001882      -0.010797       0.023240       0.021910      -0.021176      -0.019345       0.052419       0.006213      -0.039027      -0.009650       0.048677             13.472413      19.196216      -0.835274       6.763943       6.886744      -3.023997      14.334279          -0.000019
          362              C      25.435855       9.527192      21.954380       0.308917      34.880269 0.32326901E+03  0.70580855E+04                                 9.516117                            6.125475       0.065395       2.045016                    0.999419      24.361078      67.511321       0.644520       0.435258      -1.052397       0.049286       0.001787       0.014829       0.051500      -0.002375       0.028394      -0.004074       0.020548       0.017632      -0.021985      -0.013449       0.035434             15.165635      23.395880      -2.704148       9.943538       6.781431      -3.525660      15.319594           0.000018
          363              C      24.327355       9.059395      22.554917      -0.334130      45.323923 0.49808960E+03  0.12138612E+05                                11.117295                            7.454914       0.009848       1.949279                    0.999616      32.287329      95.105181       0.600669       0.418417      -1.060868      -0.050191      -0.012760       0.005739       0.052105       0.003114       0.006561      -0.027491       0.026092       0.115167      -0.042396      -0.005930       0.048326             17.406064      31.894987      -1.163513       9.783674       6.937655      -1.843245      13.385551          -0.000019
          364              C      26.822723       8.634647      23.753110      -0.059558      29.428483 0.36192291E+03  0.81871542E+04                                 8.553805                            6.367988      -0.397928       1.878463                    0.996802      28.173686      81.366993       0.644421       0.420165      -1.054097       0.034683       0.057757      -0.085353       0.108737      -0.003010       0.005939      -0.038227      -0.020460       0.068429      -0.029410      -0.022061       0.051471             13.028974      17.551151      -3.232536       7.648722       8.863124      -1.024927      12.672648          -0.000024
          365              C      28.907165       7.762190      22.738442      -0.055124      28.061653 0.33434294E+03  0.74309997E+04                                 8.316496                            6.131264      -0.336427       1.907781                    0.996901      27.596276      79.562472       0.653600       0.421637      -1.050888      -0.060428      -0.071714       0.014884       0.094952       0.020593       0.005366       0.017126      -0.041715      -0.051746      -0.023354      -0.019871       0.043225             12.192066       7.602931      -2.674249      -1.306751      14.354681       7.435103      14.618587          -0.000025
          366              C      45.402102      34.547168      21.528719       0.307662      33.444695 0.30443320E+03  0.65670296E+04                                 9.276765                            5.973359      -0.005788       2.026192                    0.999259      24.194068      67.285490       0.646030       0.439518      -1.046767      -0.021085       0.025357       0.030666       0.045033      -0.008089       0.004713       0.025747      -0.041386       0.007358      -0.028212      -0.010108       0.038320             13.825017       8.829136      -2.357978      -4.751333      16.799755       9.968269      15.846160           0.000048
          367              C      44.753074      33.340940      21.286582      -0.252025      39.424671 0.47298298E+03  0.11360429E+05                                10.021221                            7.225136      -0.003799       1.946597                    0.999671      31.256447      90.924126       0.616140       0.413883      -1.065469       0.000334      -0.024723      -0.020892       0.032370       0.021318      -0.036656       0.004869       0.021784      -0.026795      -0.043253      -0.002811       0.046064             12.731763       9.506732      -0.674149      -3.794086      15.319466       7.130473      13.369091          -0.000065
          368              C      45.224310      32.485703      20.296895      -0.127143      36.310882 0.43086385E+03  0.10125654E+05                                 9.566000                            6.944990       0.061930       1.980236                    0.999765      29.860142      86.348511       0.620853       0.419792      -1.060087      -0.013337       0.011050       0.020565       0.026886       0.022077       0.009934       0.007564      -0.033635      -0.058997      -0.025632      -0.014081       0.039713             12.016458      10.635453      -1.337267      -5.463237      12.021183       5.623610      13.392737           0.000060
          369              C      46.343248      32.836694      19.550307       0.058856      38.227007 0.44753023E+03  0.10548750E+05                                10.008814                            7.113763      -0.195188       1.942431                    0.999109      27.202403      77.124137       0.612801       0.424041      -1.064323       0.024046      -0.002932      -0.023234       0.033565      -0.009397      -0.045188       0.007008       0.033944       0.037928      -0.033914      -0.024573       0.058487             13.644947      11.912686      -1.983205      -6.839066      13.667205       7.002292      15.354950          -0.000055
          370              C      46.990121      34.040913      19.792444       0.142298      38.141531 0.33707301E+03  0.74571935E+04                                10.027421                            6.225016      -0.241893       1.950578                    0.999333      25.421704      71.553619       0.642194       0.431110      -1.052036      -0.004819       0.036380       0.027909       0.046105       0.011165       0.002444      -0.003609      -0.003751      -0.027247      -0.012314      -0.003605       0.015919             15.038818      12.786988      -4.034597      -9.246964      13.214481       8.723767      19.114984           0.000047
          371              C      29.951540       6.197221      20.782130      -0.362390      48.782004 0.53219763E+03  0.13174422E+05                                11.631588                            7.691572       0.022359       1.943971                    0.999693      33.006551      97.697343       0.593552       0.416858      -1.062822       0.034945      -0.016289      -0.042207       0.057166       0.043747      -0.039583       0.033232      -0.029163      -0.076194      -0.081152       0.022079       0.059073             17.539719      13.607845      -5.231414      -9.755364      16.514506      11.407013      22.496807          -0.000072
          372              C      47.956620      34.108356      18.933434      -0.152461      40.259112 0.39777835E+03  0.91947244E+04                                10.271748                            6.690419       0.111597       2.003351                    0.999834      29.599532      85.845927       0.627931       0.421985      -1.055083      -0.016526      -0.031884      -0.007852       0.036761       0.015852       0.019538       0.011909      -0.049423      -0.059611      -0.037064      -0.006989       0.044053             14.274614      12.999234      -3.134867      -8.673149      12.541075       6.953559      17.283531          -0.000061
          373              C      48.430507      33.234178      17.962965      -0.122438      38.985739 0.43731848E+03  0.10320452E+05                                10.084886                            7.032160      -0.034723       1.950811                    0.999631      29.896578      86.767630       0.612060       0.424044      -1.056925      -0.019283      -0.011929       0.004090       0.023041       0.014629      -0.025090       0.005215       0.025572       0.007075      -0.030232      -0.003669       0.033901             13.539448      10.670115      -2.413507      -5.960837      15.037445       7.559032      14.910784           0.000064
          374              C      47.793078      32.017044      17.752537      -0.042808      41.652316 0.43260061E+03  0.10098770E+05                                10.456726                            6.883869      -0.040826       1.983306                    0.999581      27.591641      77.550508       0.638727       0.410780      -1.074079      -0.025384       0.054236      -0.006562       0.060240       0.031289       0.000059       0.020328       0.008711       0.125515      -0.054996       0.006152       0.048844             15.429838      12.303780      -4.131470      -7.368177      17.553811       9.650232      16.431922          -0.000054
          375              C      46.681431      31.674088      18.513538      -0.198863      41.638821 0.53209995E+03  0.13131095E+05                                10.527849                            7.722811       0.001275       1.945802                    0.999705      31.632559      92.553704       0.590486       0.420329      -1.063878      -0.021093      -0.000145       0.007401       0.022354       0.026034      -0.006978       0.011726      -0.021173      -0.005152      -0.032311       0.002183       0.030129             14.185972      12.277463      -2.977658      -7.102799      14.082043       7.537213      16.198410           0.000098
          376              C      48.445419      30.959477      17.004027       0.652390      20.178065 0.19420455E+03  0.37856461E+04                                 6.942976                            4.972610       0.034907       2.089380                    0.999542      20.784264      56.972680       0.658089       0.477464      -1.014022       0.022044      -0.038953      -0.033419       0.055858      -0.028121       0.057207      -0.085675      -0.007492       0.049724      -0.085708      -0.035340       0.121048              9.184658       8.745285      -0.906039      -3.267228       9.912020       4.497712       8.896671           0.000000
          377              C      15.103113       7.127936      19.412904       0.618471      25.900100 0.24171475E+03  0.49387163E+04                                 8.085813                            5.476558       0.055706       2.077945                    0.999489      21.632126      59.206164       0.644246       0.465311      -1.028436       0.031828       0.041350      -0.032475       0.061461      -0.075994       0.023541       0.017178       0.092535      -0.108949      -0.085365      -0.022807       0.108172             11.882500       8.607907       6.218999      -3.534125      14.763673      -4.044144      12.275918          -0.000003
          378              C      14.385654       6.091895      20.187357      -0.034379      42.133121 0.41207659E+03  0.94963528E+04                                10.519782                            6.707369      -0.020700       1.998864                    0.999488      27.053913      75.365726       0.649187       0.409409      -1.075782      -0.027414      -0.027372       0.031415       0.049876      -0.002692       0.006370       0.004053       0.007235       0.046282      -0.013504      -0.004160       0.017664             16.856935      12.289921       9.803272      -6.555967      23.043962      -7.266093      15.236922          -0.000021
          379              C      13.989644       6.433416      21.483558      -0.117225      37.456430 0.44326641E+03  0.10498479E+05                                 9.847381                            7.095367      -0.063058       1.942512                    0.999619      29.990516      87.258432       0.607195       0.425908      -1.055538       0.000041      -0.018720      -0.013701       0.023198       0.007621       0.000014       0.028836      -0.040554       0.001064      -0.025083      -0.016250       0.041333             13.304115      10.187484       6.303076      -5.200092      16.087178      -4.242141      13.637683           0.000024
          380              C      29.841685      34.205648      22.255129      -0.170881      41.025853 0.47125178E+03  0.11296142E+05                                10.317323                            7.222445       0.117618       1.991397                    0.999861      30.652015      88.759405       0.615577       0.415094      -1.065854       0.004600      -0.005992      -0.029113       0.030077       0.011500      -0.038878       0.019802      -0.021396       0.133562      -0.056726      -0.006616       0.063341             14.094966      10.531020       7.399005      -4.345708      19.984980      -3.816134      11.768899          -0.000025
          381              C      29.518579      32.830955      21.902493       0.113191      42.884059 0.41937610E+03  0.97259570E+04                                10.757945                            6.881548      -0.119949       1.970921                    0.999362      26.530045      74.612468       0.623703       0.423448      -1.064684      -0.020928      -0.016541       0.032863       0.042327       0.011005      -0.021189       0.014761      -0.036849       0.042825      -0.039840       0.010441       0.029399             17.031796      12.961397      11.079661      -5.777998      25.503692      -6.977823      12.630300           0.000018
          382              C      30.005722      32.630060      20.549602       0.058881      39.922873 0.42677339E+03  0.99409588E+04                                10.275205                            6.926217      -0.168440       1.954126                    0.999239      26.860316      75.709136       0.623805       0.421528      -1.065884       0.008026       0.016041      -0.004894       0.018593       0.023641       0.000647       0.001857      -0.054274      -0.062857      -0.025515      -0.021009       0.046524             15.697812      11.403203       9.078572      -5.496557      22.613439      -5.966138      13.076794          -0.000009
          383              C      30.665187      33.588614      19.701162      -0.156106      41.151766 0.43842645E+03  0.10365739E+05                                10.535433                            7.072709      -0.050294       1.947436                    0.999541      30.144748      87.917155       0.605475       0.427864      -1.053277      -0.010732      -0.004397       0.007735       0.013941      -0.020697       0.001652       0.009199       0.034277       0.060279      -0.038316       0.015819       0.022497             15.931963      11.442583       9.387816      -5.027328      23.635182      -6.217931      12.718124           0.000028
          384              C      29.795289      31.381644      19.956751      -0.115428      35.991716 0.41326619E+03  0.96002596E+04                                 9.493488                            6.781158       0.077583       1.990950                    0.999741      29.289141      83.890651       0.631894       0.417262      -1.062919      -0.010702      -0.010405       0.008610       0.017231      -0.006051      -0.011857       0.004815       0.008065       0.074224      -0.019697      -0.009767       0.029464             12.669890       9.353349       6.280074      -3.974319      17.495988      -3.479237      11.160332           0.000014
          385              C      29.175590      30.382912      20.639923      -0.228709      39.285215 0.46046949E+03  0.10976342E+05                                 9.989384                            7.122877       0.031032       1.963683                    0.999559      30.764101      88.898026       0.621882       0.413182      -1.066857       0.012944       0.017238      -0.011534       0.024448       0.011831      -0.006041       0.028142      -0.063738       0.006170      -0.038864      -0.009798       0.048662             13.464583      10.680475       5.743693      -5.996105      15.388227      -4.340202      14.325046          -0.000018
          386              C      28.671878      30.606766      21.954380       0.308081      34.905963 0.32357525E+03  0.70664754E+04                                 9.520172                            6.128298       0.061885       2.043874                    0.999441      24.373528      67.554937       0.644381       0.435247      -1.052399      -0.022983      -0.043793       0.013434       0.051249       0.009927      -0.017366      -0.022637      -0.006389       0.019542      -0.021713      -0.013659       0.035372             15.171114      13.282885       8.549256      -8.028681      16.904866      -6.849475      15.325590           0.000015
          387              C      28.821004      31.800654      22.554917      -0.333934      45.324464 0.49813108E+03  0.12140067E+05                                11.117510                            7.455498       0.009206       1.949023                    0.999596      32.291190      95.123177       0.600603       0.418448      -1.060832       0.013429       0.048812       0.006262       0.051012       0.008785      -0.026949       0.008330      -0.017737       0.116072      -0.041671      -0.006946       0.048617             17.404042      14.183802      11.387102      -6.487105      24.644135      -7.548958      13.384191          -0.000015
          388              C      27.205478      29.851977      23.753110      -0.058435      29.377505 0.36128374E+03  0.81692988E+04                                 8.542161                            6.361124      -0.407456       1.875585                    0.996619      28.157346      81.309867       0.644940       0.420001      -1.054172       0.032054      -0.058495      -0.084424       0.107594      -0.007475      -0.035697       0.014149       0.016794       0.067203      -0.028785      -0.022429       0.051214             13.004197      13.808496       5.360327      -4.695388      12.556484      -6.095460      12.647612          -0.000024
          389              C      25.407687      28.483024      22.738442      -0.055643      28.068312 0.33447882E+03  0.74346382E+04                                 8.314956                            6.130605      -0.331069       1.909164                    0.996889      27.607447      79.593214       0.653951       0.421376      -1.051071      -0.028907       0.088723       0.014908       0.094497      -0.027758       0.011463      -0.013347      -0.014355      -0.047179      -0.021812      -0.020082       0.041894             12.187766      14.975896      -1.585697       7.086564       6.972458      -2.584669      14.614943          -0.000024
          390              C      56.926189      29.504716      21.528719       0.307261      33.451417 0.30447396E+03  0.65681838E+04                                 9.278439                            5.974161      -0.005937       2.026002                    0.999215      24.195972      67.294042       0.645916       0.439577      -1.046723       0.031907       0.005402       0.030113       0.044205      -0.014064       0.019480      -0.016929       0.035123       0.008618      -0.028517      -0.009586       0.038103             13.827397      16.851833      -2.274251      11.009750       8.783091      -0.869993      15.847266           0.000041
          391              C      56.206078      30.669904      21.286582      -0.250106      39.303887 0.47110294E+03  0.11303577E+05                                 9.997451                            7.207002      -0.036978       1.939069                    0.999810      31.207192      90.722514       0.617421       0.413452      -1.065788      -0.022719       0.012378      -0.021304       0.033515      -0.001196       0.022543       0.029554      -0.046902      -0.028183      -0.043281      -0.002739       0.046019             12.700735      14.409777      -2.170487       8.049487      10.356261      -0.272193      13.336168          -0.000060
          392              C      55.229803      30.689419      20.296895      -0.130985      36.493348 0.43348061E+03  0.10203281E+05                                 9.599905                            6.967897       0.058204       1.977971                    0.999786      29.947617      86.689379       0.619542       0.420015      -1.059874       0.016785       0.005626       0.020427       0.027031      -0.024877       0.000997      -0.012535      -0.019658      -0.059272      -0.025938      -0.012756       0.038694             12.063019      12.884497       0.077041       7.638589       9.853141       1.932208      13.451419           0.000054
          393              C      54.974301      29.544894      19.550307       0.060642      38.208068 0.44719605E+03  0.10539340E+05                                10.007636                            7.112362      -0.195276       1.942469                    0.999100      27.191583      77.098249       0.612674       0.424191      -1.064185      -0.014237      -0.019202      -0.023094       0.033238       0.018996       0.028626       0.035940      -0.002236       0.037056      -0.034028      -0.024449       0.058477             13.644836      14.945836       0.234121       9.484685      10.632408       2.423208      15.356262          -0.000053
          394              C      55.693748      28.382576      19.792444       0.142932      38.108090 0.33673884E+03  0.74476623E+04                                10.021098                            6.221482      -0.237137       1.952212                    0.999332      25.406409      71.491180       0.642471       0.431048      -1.052115       0.034241      -0.014757       0.028510       0.046936      -0.006319      -0.004792      -0.000164      -0.017371      -0.027919      -0.012620      -0.002848       0.015468             15.029265      16.591412       1.830056      12.170491       9.393942       3.642822      19.102441           0.000044
          395              C      23.530196      28.361052      20.782130      -0.363589      48.809868 0.53263767E+03  0.13187359E+05                                11.629993                            7.690386       0.029325       1.945597                    0.999702      33.032434      97.765046       0.594134       0.416386      -1.063179      -0.031178      -0.022396      -0.041894       0.056822      -0.034890       0.047770       0.017232      -0.061731      -0.077394      -0.080577       0.020832       0.059745             17.536993      20.315516       1.354816      14.753909       9.803519       2.742854      22.491945          -0.000062
          396              C      55.268906      27.511841      18.933434      -0.152326      40.282733 0.39801401E+03  0.92012996E+04                                10.275025                            6.691945       0.111372       2.003087                    0.999781      29.609273      85.872297       0.627939       0.421927      -1.055146      -0.018653       0.028522      -0.007569       0.034911      -0.029371       0.000325      -0.023205      -0.003535      -0.061080      -0.037563      -0.006851       0.044414             14.281240      15.378944       1.767409      10.365900      10.171700       4.036037      17.293075          -0.000063
          397              C      54.274901      27.538531      17.962965      -0.122018      38.922380 0.43648712E+03  0.10295464E+05                                10.070442                            7.022360      -0.034107       1.951363                    0.999643      29.874866      86.669118       0.612922       0.423668      -1.057207      -0.000788       0.025024       0.004425       0.025424       0.002763       0.016417       0.018762      -0.037394       0.002654      -0.029508      -0.003309       0.032817             13.518701      16.008267      -0.682198       9.509651       9.660186       1.382698      14.887652           0.000065
          398              C      53.539546      28.699127      17.752537      -0.044194      41.798117 0.43409505E+03  0.10144445E+05                                10.488217                            6.901172      -0.046766       1.980857                    0.999610      27.639526      77.777719       0.637046       0.411426      -1.073441       0.059086      -0.004591      -0.006803       0.059653      -0.012040       0.017503      -0.009109      -0.059665       0.126264      -0.055712       0.007240       0.048471             15.483742      19.891560      -0.206266      12.091112      10.066532       1.561652      16.493132          -0.000055
          399              C      53.798362      29.833321      18.513538      -0.197745      41.530374 0.53041002E+03  0.13077968E+05                                10.507200                            7.708247       0.004897       1.947333                    0.999663      31.587341      92.357599       0.591353       0.420079      -1.064118       0.010183       0.018429       0.006977       0.022181      -0.021900       0.013642       0.000404      -0.036297      -0.006331      -0.032607       0.002120       0.030487             14.157050      16.173790       0.706982      10.055282      10.132537       2.379459      16.164823           0.000098
          400              C      52.297496      28.662966      17.004027       0.652382      20.178030 0.19419099E+03  0.37853218E+04                                 6.942726                            4.972198       0.035684       2.089500                    0.999523      20.784685      56.973676       0.658163       0.477418      -1.014045      -0.043524       0.001309      -0.033482       0.054928       0.011534      -0.103173      -0.006505       0.052944       0.050040      -0.086014      -0.035610       0.121624              9.184573      10.404911      -0.052462       5.528840       8.252124       0.580280       8.896685           0.000001
          401              C      15.190931      12.055592      19.412904       0.616537      25.959297 0.24233081E+03  0.49544220E+04                                 8.096870                            5.482856       0.056848       2.077740                    0.999489      21.662659      59.307090       0.643999       0.465196      -1.028506       0.019572      -0.048081      -0.033260       0.061653       0.078035       0.003188      -0.029099       0.085293      -0.112693      -0.085276      -0.023463       0.108739             11.901762       7.850995      -5.786418      -1.740037      15.560100       5.094045      12.294191          -0.000003
          402              C      14.652423      13.194951      20.187357      -0.032497      42.049483 0.41117853E+03  0.94699571E+04                                10.504759                            6.698894      -0.016706       2.000377                    0.999462      27.022086      75.240591       0.649803       0.409267      -1.075936      -0.010185       0.037444       0.031161       0.049767       0.003909       0.000835      -0.007318       0.001272       0.045847      -0.013014      -0.004360       0.017374             16.829882      11.847848      -9.541728      -3.008546      23.429279       9.293523      15.212520          -0.000023
          403              C      15.146195      13.367147      21.483558      -0.116630      37.439040 0.44300427E+03  0.10490618E+05                                 9.844727                            7.093662      -0.063717       1.942409                    0.999645      29.980122      87.218589       0.607223       0.425956      -1.055519      -0.015619       0.008837      -0.012736       0.022006      -0.022014       0.024766      -0.014043       0.005657      -0.001876      -0.025671      -0.015611       0.041282             13.300168       9.151215      -5.704386      -1.073105      17.115622       6.622043      13.633666           0.000022
          404              C      47.841133      14.451977      22.255129      -0.171229      41.048860 0.47155367E+03  0.11305473E+05                                10.321888                            7.225401       0.119346       1.991799                    0.999867      30.660345      88.799072       0.615353       0.415168      -1.065780      -0.007937      -0.001329      -0.028665       0.029773      -0.015547       0.036617       0.023552      -0.010087       0.132057      -0.057067      -0.005721       0.062789             14.101342      11.219630      -7.797705      -1.132195      19.311365       5.673068      11.773031          -0.000022
          405              C      46.812166      15.419141      21.902493       0.112102      42.904693 0.41962046E+03  0.97326204E+04                                10.758446                            6.881789      -0.117844       1.971365                    0.999317      26.540556      74.635311       0.623958       0.423231      -1.064866      -0.003810       0.025883       0.032585       0.041788      -0.020881       0.023481       0.010062       0.001064       0.040373      -0.038680       0.009210       0.029470             17.031464      12.774569     -10.971795      -3.152681      25.691360       8.489723      12.628464           0.000017
          406              C      46.394614      15.097709      20.549602       0.060037      39.883223 0.42625690E+03  0.99261479E+04                                10.269655                            6.922696      -0.167798       1.954631                    0.999221      26.844450      75.659432       0.623859       0.421610      -1.065809       0.010208      -0.015218      -0.005374       0.019096      -0.035318       0.002073      -0.001345      -0.012142      -0.062670      -0.025505      -0.020859       0.046364             15.687685      11.942654      -9.387455      -2.415466      22.052689       7.735421      13.067711          -0.000006
          407              C      46.895012      14.047317      19.701162      -0.157634      41.241292 0.43945355E+03  0.10396292E+05                                10.552321                            7.082431      -0.051458       1.946878                    0.999529      30.172740      88.030594       0.604864       0.428039      -1.053150       0.001150       0.011813       0.007596       0.014092       0.026246       0.006863      -0.006136       0.018958       0.060584      -0.039355       0.016891       0.022463             15.962933      12.481604      -9.997927      -2.880713      22.670942       7.479805      12.736253           0.000028
          408              C      45.418670      15.904157      19.956751      -0.116775      36.055772 0.41409718E+03  0.96244498E+04                                 9.505813                            6.788766       0.072004       1.989138                    0.999765      29.315143      83.987988       0.631425       0.417360      -1.062851      -0.003942       0.013869       0.007860       0.016421       0.007053       0.009867       0.006832       0.008275       0.077031      -0.021043      -0.008798       0.029841             12.689525      10.039333      -6.682600      -1.030313      16.859432       5.188947      11.169809           0.000014
          409              C      44.863592      16.940199      20.639923      -0.226189      39.160954 0.45868445E+03  0.10922523E+05                                 9.963868                            7.104618      -0.007107       1.954843                    0.999786      30.717005      88.698774       0.623302       0.412666      -1.067255       0.008837      -0.018935      -0.012090       0.024141      -0.034595       0.027814      -0.008065       0.011786       0.005208      -0.040222      -0.009200       0.049421             13.427235       9.218896      -4.900989      -0.753773      16.782035       7.332273      14.280775          -0.000019
          410              C      45.309313      17.264500      21.954380       0.308970      34.901329 0.32351269E+03  0.70649009E+04                                 9.520543                            6.128514       0.064260       2.044457                    0.999474      24.370083      67.548548       0.644230       0.435362      -1.052310      -0.025853       0.040771       0.014871       0.050516      -0.008171      -0.011173       0.027027      -0.014682       0.016618      -0.022427      -0.013721       0.036148             15.171557       8.595874      -5.842835      -1.917113      21.591461      10.377852      15.327337           0.000019
          411              C      46.268687      16.538410      22.554917      -0.335035      45.366587 0.49863022E+03  0.12155065E+05                                11.124960                            7.460034       0.008043       1.948737                    0.999612      32.301163      95.158281       0.600334       0.418537      -1.060793       0.036641      -0.036730       0.005733       0.052197      -0.012142       0.019753       0.019105      -0.007413       0.114288      -0.041153      -0.006528       0.047681             17.417813      12.179041     -10.235300      -3.298845      26.685331       9.398584      13.389067          -0.000020
          412              C      45.388848      18.911836      23.753110      -0.057655      29.324812 0.36051068E+03  0.81466675E+04                                 8.530026                            6.352842      -0.399805       1.878455                    0.996686      28.124315      81.163216       0.645647       0.419807      -1.054396      -0.067020       0.000390      -0.084263       0.107666       0.010655       0.030629       0.023659       0.003448       0.068976      -0.029456      -0.022152       0.051608             12.982888       8.215566      -2.131777      -2.926194      18.102637       7.099319      12.630462          -0.000025
          413              C      45.102195      21.153244      22.738442      -0.051991      27.930183 0.33265122E+03  0.73832667E+04                                 8.282938                            6.110073      -0.304910       1.918472                    0.996789      27.531694      79.295090       0.655710       0.420857      -1.051483       0.092324      -0.017939       0.015928       0.095390       0.007525      -0.017620      -0.004290       0.055292      -0.048874      -0.023123      -0.019225       0.042349             12.130593      10.302050       4.231734      -5.746004      11.549347      -4.807544      14.540383          -0.000025
          414              C      46.797254      22.045790      21.528719       0.306928      33.446485 0.30440866E+03  0.65664032E+04                                 9.276729                            5.973067      -0.007283       2.025664                    0.999240      24.196635      67.293314       0.646050       0.439510      -1.046766      -0.010820      -0.031119       0.030804       0.045104       0.021066      -0.023298      -0.008884       0.007773       0.010494      -0.026744      -0.010150       0.036895             13.823726      12.764980       4.628961      -6.255663      12.862140      -9.097753      15.844058           0.000032
          415              C      48.166391      22.086829      21.286582      -0.250410      39.313372 0.47118284E+03  0.11305902E+05                                10.000663                            7.208949      -0.037021       1.939059                    0.999818      31.201933      90.707008       0.617170       0.413605      -1.065696       0.020311       0.014148      -0.021867       0.033028      -0.019034       0.013237      -0.034288       0.027268      -0.031911      -0.044032      -0.001001       0.045033             12.706853      13.255870       2.846000      -4.267135      11.521394      -6.838509      13.343294          -0.000051
          416              C      48.671429      22.922550      20.296895      -0.130644      36.496507 0.43351542E+03  0.10204225E+05                                 9.600560                            6.968266       0.060278       1.978606                    0.999765      29.945559      86.681733       0.619519       0.420026      -1.059876      -0.003110      -0.017305       0.019604       0.026333       0.003606      -0.011473       0.005598       0.053760      -0.060727      -0.026440      -0.012886       0.039326             12.064493      10.545153       1.274878      -2.146759      12.194960      -7.582437      13.453367           0.000046
          417              C      47.807992      23.716083      19.550307       0.060306      38.188558 0.44692990E+03  0.10531923E+05                                10.005800                            7.111379      -0.199241       1.941510                    0.999089      27.184439      77.083923       0.612545       0.424326      -1.064057      -0.008538       0.021953      -0.022577       0.032628      -0.009755       0.017258      -0.042838      -0.033563       0.038522      -0.034690      -0.024259       0.058949             13.641106      11.506595       1.750849      -2.643748      14.065420      -9.421580      15.351301          -0.000047
          418              C      46.441671      23.674182      19.792444       0.141652      38.171309 0.33737510E+03  0.74652834E+04                                10.030928                            6.226938      -0.240313       1.950979                    0.999307      25.432961      71.583748       0.642252       0.430990      -1.052147      -0.028876      -0.021652       0.027558       0.045410      -0.003896       0.001855       0.004820       0.021800      -0.030433      -0.013729      -0.002957       0.016687             15.044875       9.617907       2.205002      -2.934776      16.393843     -12.375473      19.122876           0.000039
          419              C      45.935308      22.840184      20.782130      -0.362304      48.705179 0.53133459E+03  0.13146900E+05                                11.612939                            7.680504       0.030119       1.946171                    0.999686      32.994209      97.617994       0.594577       0.416335      -1.063223      -0.001662       0.038719      -0.042633       0.057615      -0.008400      -0.009162      -0.050533       0.090514      -0.075236      -0.080683       0.021752       0.058932             17.506491      11.242669       3.866506      -4.992015      18.826154     -14.120800      22.450651          -0.000049
          420              C      45.900013      24.477473      18.933434      -0.151289      40.243369 0.39763180E+03  0.91904044E+04                                10.266677                            6.687469       0.116325       2.004693                    0.999825      29.599431      85.838663       0.628317       0.421768      -1.055229       0.034431       0.002409      -0.008025       0.035436       0.013570      -0.020036       0.010932       0.053877      -0.062291      -0.037561      -0.007601       0.045162             14.266137       9.938341       1.369118      -1.685510      15.588503     -10.979361      17.271566          -0.000053
          421              C      46.420129      25.324961      17.962965      -0.123437      39.005364 0.43758374E+03  0.10328011E+05                                10.086961                            7.033448      -0.035830       1.950460                    0.999643      29.905624      86.792045       0.612130       0.423942      -1.057016       0.020808      -0.011808       0.004598       0.024363      -0.018084       0.008155      -0.023338       0.013238       0.002992      -0.029292      -0.003772       0.033064             13.542868      11.859014       3.101637      -3.569943      13.855035      -8.944047      14.914555           0.000054
          422              C      47.792912      25.381498      17.752537      -0.041824      41.635178 0.43227235E+03  0.10090054E+05                                10.458405                            6.884135      -0.040249       1.983652                    0.999589      27.578787      77.531956       0.638260       0.411124      -1.073763      -0.034057      -0.048402      -0.006526       0.059542      -0.019769      -0.016724      -0.010645       0.050790       0.125412      -0.055610       0.007309       0.048301             15.434696      12.665459       4.343043      -4.677031      17.200385     -11.211187      16.438244          -0.000046
          423              C      48.645745      24.590261      18.513538      -0.199753      41.649801 0.53219867E+03  0.13133330E+05                                10.528265                            7.722345       0.006895       1.947216                    0.999700      31.634133      92.538956       0.590676       0.420200      -1.064025       0.010228      -0.018335       0.006746       0.022052      -0.004484      -0.005785      -0.011999       0.054845      -0.005610      -0.032036       0.002512       0.029524             14.189484      11.049313       2.271176      -2.976582      15.313889      -9.925792      16.205250           0.000085
          424              C      48.382620      26.475225      17.004027       0.650315      20.224402 0.19469291E+03  0.37976033E+04                                 6.953306                            4.978650       0.037008       2.089257                    0.999497      20.813537      57.073889       0.657722       0.477424      -1.014029       0.023642       0.037810      -0.033633       0.055854       0.017394       0.045465       0.092865      -0.046302       0.050400      -0.085818      -0.035943       0.121761              9.200906       8.849224       0.962607      -2.267616       9.839878      -5.090316       8.913618           0.000000
          425              C      31.672619      21.571299      28.630118       0.616537      25.959273 0.24233058E+03  0.49544163E+04                                 8.096865                            5.482852       0.056848       2.077740                    0.999489      21.662664      59.307106       0.644000       0.465196      -1.028506       0.031853      -0.040990       0.033260       0.061652       0.075950      -0.023606       0.017310       0.092514      -0.112692      -0.085276      -0.023463       0.108739             11.901751       8.621627      -6.231338       3.541549      14.789437      -4.053933      12.294187          -0.000003
          426              C      30.955159      22.607340      27.855664      -0.032497      42.049501 0.41117880E+03  0.94699650E+04                                10.504763                            6.698897      -0.016707       2.000377                    0.999462      27.022093      75.240624       0.649802       0.409267      -1.075936      -0.027335       0.027543      -0.031161       0.049767       0.002505      -0.005921       0.004382       0.006135       0.045847      -0.013014      -0.004360       0.017374             16.829888      12.270548      -9.785775       6.544157      23.006589      -7.252240      15.212529          -0.000025
          427              C      30.559147      22.265819      26.559463      -0.116630      37.439022 0.44300393E+03  0.10490608E+05                                 9.844723                            7.093659      -0.063717       1.942409                    0.999645      29.980117      87.218569       0.607224       0.425956      -1.055519       0.000157       0.017945       0.012736       0.022006      -0.008558       0.000221       0.028469      -0.040958      -0.001876      -0.025671      -0.015611       0.041282             13.300162      10.184372      -6.300880       5.198300      16.082458      -4.240352      13.633657           0.000028
          428              C      29.841687      23.192803      25.787893      -0.171229      41.048881 0.47155364E+03  0.11305472E+05                                10.321891                            7.225400       0.119346       1.991800                    0.999867      30.660341      88.799047       0.615353       0.415168      -1.065780       0.005119       0.006209       0.028665       0.029773      -0.012142       0.038706       0.019935      -0.021885       0.132057      -0.057067      -0.005721       0.062789             14.101349      10.535425      -7.402687       4.346923      19.995594      -3.817049      11.773028          -0.000030
          429              C      29.518582      24.567496      26.140528       0.112102      42.904701 0.41962047E+03  0.97326209E+04                                10.758446                            6.881789      -0.117844       1.971365                    0.999317      26.540557      74.635313       0.623958       0.423231      -1.064866      -0.020511       0.016241      -0.032585       0.041788      -0.009980       0.020455       0.015304      -0.036700       0.040373      -0.038680       0.009210       0.029470             17.031464      12.960307     -11.079034       5.775972      25.505625      -6.975163      12.628460           0.000023
          430              C      30.005726      24.768391      27.493420       0.060037      39.883234 0.42625718E+03  0.99261563E+04                                10.269658                            6.922699      -0.167799       1.954631                    0.999221      26.844453      75.659447       0.623859       0.421610      -1.065809       0.008075      -0.016449       0.005374       0.019096      -0.022917      -0.000128       0.002468      -0.055101      -0.062670      -0.025505      -0.020859       0.046364             15.687686      11.395403      -9.071501       5.491332      22.599949      -5.959560      13.067708          -0.000012
          431              C      30.665193      23.809837      28.341860      -0.157634      41.241306 0.43945395E+03  0.10396304E+05                                10.552324                            7.082435      -0.051459       1.946877                    0.999529      30.172749      88.030636       0.604863       0.428039      -1.053150      -0.010806       0.004910      -0.007596       0.014092       0.021332      -0.001882       0.009012       0.035981       0.060584      -0.039354       0.016891       0.022464             15.962935      11.465150      -9.411078       5.037341      23.687404      -6.234666      12.736251           0.000034
          432              C      29.795294      26.016807      28.086271      -0.116775      36.055765 0.41409686E+03  0.96244412E+04                                 9.505813                            6.788763       0.072004       1.989138                    0.999765      29.315152      83.988034       0.631425       0.417360      -1.062851      -0.010040       0.010348      -0.007860       0.016421       0.007110       0.010850       0.005129       0.008078       0.077031      -0.021043      -0.008799       0.029841             12.689525       9.367106      -6.294489       3.978605      17.531659      -3.486752      11.169812           0.000014
          433              C      29.175594      27.015539      27.403099      -0.226189      39.161009 0.45868481E+03  0.10922534E+05                                 9.963878                            7.104621      -0.007107       1.954842                    0.999786      30.717013      88.698812       0.623302       0.412666      -1.067255       0.011980      -0.017120       0.012090       0.024141      -0.012194       0.006923       0.028120      -0.065813       0.005208      -0.040222      -0.009199       0.049422             13.427255      10.646884      -5.725444       5.973062      15.354087      -4.318944      14.280795          -0.000019
          434              C      28.671881      26.791685      26.088642       0.308970      34.901341 0.32351277E+03  0.70649032E+04                                 9.520546                            6.128515       0.064259       2.044457                    0.999474      24.370083      67.548554       0.644230       0.435362      -1.052310      -0.022382       0.042775      -0.014871       0.050516      -0.010443       0.017819      -0.023190      -0.006812       0.016618      -0.022427      -0.013721       0.036148             15.171562      13.282522      -8.548671       8.028933      16.904814      -6.849201      15.327350           0.000017
          435              C      28.821006      25.597797      25.488104      -0.335035      45.366599 0.49863058E+03  0.12155076E+05                                11.124962                            7.460037       0.008044       1.948738                    0.999612      32.301164      95.158281       0.600334       0.418537      -1.060793       0.013488      -0.050097      -0.005733       0.052197      -0.009281       0.026422       0.007555      -0.017324       0.114288      -0.041153      -0.006528       0.047681             17.417814      14.194728     -11.399057       6.489989      24.669645      -7.556177      13.389069          -0.000019
          436              C      27.205479      27.546474      24.289911      -0.057655      29.324860 0.36051134E+03  0.81466854E+04                                 8.530034                            6.352848      -0.399804       1.878455                    0.996686      28.124314      81.163205       0.645647       0.419807      -1.054396       0.033172       0.058236       0.084263       0.107666       0.006821       0.035804       0.014696       0.016731       0.068976      -0.029456      -0.022152       0.051608             12.982906      13.784701      -5.347126       4.685099      12.533534      -6.083835      12.630483          -0.000024
          437              C      25.407689      28.915427      25.304580      -0.051991      27.930168 0.33265113E+03  0.73832641E+04                                 8.282935                            6.110071      -0.304910       1.918472                    0.996789      27.531689      79.295068       0.655710       0.420857      -1.051483      -0.030627      -0.088925      -0.015928       0.095390       0.027705      -0.012525      -0.013115      -0.014611      -0.048874      -0.023123      -0.019225       0.042349             12.130586      14.902305       1.575767      -7.036448       6.949081      -2.572410      14.540372          -0.000024
          438              C      56.926192      27.893735      26.514303       0.306928      33.446487 0.30440877E+03  0.65664061E+04                                 9.276729                            5.973068      -0.007284       2.025664                    0.999240      24.196634      67.293310       0.646050       0.439510      -1.046766       0.032359      -0.006189      -0.030804       0.045104       0.013899      -0.019342      -0.015734       0.032601       0.010494      -0.026744      -0.010150       0.036895             13.823726      16.846646       2.272411     -11.006717       8.780472      -0.868688      15.844060           0.000039
          439              C      56.206082      26.728547      26.756440      -0.250410      39.313365 0.47118252E+03  0.11305893E+05                                10.000662                            7.208947      -0.037021       1.939059                    0.999818      31.201932      90.707005       0.617170       0.413605      -1.065696      -0.022408      -0.010516       0.021867       0.033028       0.002290      -0.023075       0.028608      -0.046602      -0.031911      -0.044032      -0.001001       0.045033             12.706853      14.419724       2.174045      -8.055894      10.357536      -0.276190      13.343297          -0.000057
          440              C      55.229808      26.709032      27.746126      -0.130643      36.496515 0.43351528E+03  0.10204221E+05                                 9.600561                            6.968265       0.060278       1.978606                    0.999765      29.945557      86.681724       0.619519       0.420026      -1.059876       0.016542      -0.005959      -0.019604       0.026333       0.025082      -0.000888      -0.012735      -0.020634      -0.060727      -0.026440      -0.012886       0.039326             12.064497      12.886593      -0.076948      -7.639972       9.853523       1.932069      13.453375           0.000052
          441              C      54.974307      27.853557      28.492715       0.060305      38.188560 0.44692986E+03  0.10531922E+05                                10.005801                            7.111379      -0.199242       1.941510                    0.999089      27.184440      77.083929       0.612545       0.424326      -1.064057      -0.014743       0.018371       0.022577       0.032628      -0.019411      -0.028470       0.036365      -0.000115       0.038522      -0.034690      -0.024259       0.058949             13.641108      14.941998      -0.232576      -9.481205      10.630023       2.421235      15.351303          -0.000050
          442              C      55.693754      29.015875      28.250578       0.141652      38.171279 0.33737489E+03  0.74652778E+04                                10.030922                            6.226936      -0.240313       1.950979                    0.999307      25.432962      71.583755       0.642252       0.430990      -1.052147       0.033189       0.014181      -0.027558       0.045410       0.007492       0.005102      -0.000804      -0.017648      -0.030433      -0.013729      -0.002957       0.016687             15.044862      16.609432      -1.831562     -12.184847       9.402302       3.646143      19.122852           0.000042
          443              C      56.669200      29.037399      27.260892      -0.362304      48.705175 0.53133479E+03  0.13146905E+05                                11.612939                            7.680506       0.030120       1.946172                    0.999686      32.994206      97.617981       0.594577       0.416335      -1.063223      -0.032701       0.020799       0.042633       0.057615       0.034994      -0.048343       0.017332      -0.059806      -0.075236      -0.080683       0.021752       0.058932             17.506489      20.278772      -1.350492     -14.724974       9.790049       2.737188      22.450644          -0.000059
          444              C      55.268913      29.886610      29.109587      -0.151289      40.243406 0.39763217E+03  0.91904147E+04                                10.266682                            6.687473       0.116324       2.004692                    0.999825      29.599447      85.838711       0.628317       0.421768      -1.055229      -0.019302      -0.028614       0.008025       0.035436       0.030114      -0.000550      -0.022817      -0.003435      -0.062292      -0.037561      -0.007602       0.045162             14.266139      15.361656      -1.762032     -10.351158      10.165198       4.029989      17.271564          -0.000056
          445              C      54.274909      29.859920      30.080056      -0.123437      39.005429 0.43758498E+03  0.10328040E+05                                10.086930                            7.033429      -0.035830       1.950460                    0.999643      29.905730      86.792135       0.612135       0.423939      -1.057019      -0.000178      -0.023924      -0.004598       0.024363      -0.003309      -0.016134       0.018731      -0.037941       0.002992      -0.029292      -0.003772       0.033064             13.542822      16.042072       0.686516      -9.530707       9.671893       1.380356      14.914502           0.000058
          446              C      53.539555      28.699324      30.290484      -0.041824      41.635223 0.43227279E+03  0.10090066E+05                                10.458414                            6.884140      -0.040248       1.983652                    0.999589      27.578801      77.532003       0.638259       0.411124      -1.073763       0.058946       0.005293       0.006526       0.059542       0.012108      -0.017581      -0.009161      -0.059635       0.125413      -0.055610       0.007309       0.048301             15.434713      19.827866       0.207842     -12.047707      10.038009       1.555164      16.438265          -0.000048
          447              C      53.798370      27.565130      29.529483      -0.199753      41.649792 0.53219858E+03  0.13133327E+05                                10.528265                            7.722344       0.006895       1.947216                    0.999700      31.634133      92.538961       0.590676       0.420200      -1.064025       0.010765      -0.018026      -0.006746       0.022052       0.021507      -0.013284       0.000989      -0.035188      -0.005609      -0.032036       0.002513       0.029524             14.189484      16.214647      -0.711022     -10.084280      10.148558       2.385094      16.205247           0.000089
          448              C      52.297506      28.735485      31.038995       0.650315      20.224416 0.19469298E+03  0.37976051E+04                                 6.953309                            4.978651       0.037008       2.089257                    0.999497      20.813540      57.073902       0.657722       0.477424      -1.014029      -0.044565      -0.001570       0.033633       0.055854      -0.011352       0.103156      -0.007059       0.053279       0.050399      -0.085818      -0.035943       0.121761              9.200911      10.425863       0.052340      -5.542155       8.263251       0.581344       8.913620           0.000000
          449              C      31.760437      16.643643      28.630118       0.617386      25.947952 0.24220056E+03  0.49511854E+04                                 8.095048                            5.481714       0.054273       2.077130                    0.999504      21.657122      59.292088       0.643996       0.465253      -1.028456       0.019410       0.048581       0.032656       0.061670      -0.078352      -0.003502      -0.029651       0.084851      -0.111988      -0.085965      -0.022842       0.108808             11.898525       7.848746       5.784279       1.739366      15.555540       5.092471      12.291290          -0.000003
          450              C      31.221928      15.504284      27.855664      -0.033599      42.128727 0.41201506E+03  0.94943940E+04                                10.517931                            6.706012      -0.018819       1.999371                    0.999468      27.052791      75.355627       0.649389       0.409305      -1.075872      -0.009911      -0.036852      -0.030909       0.049109      -0.004222      -0.001057      -0.007506       0.001179       0.046669      -0.013518      -0.004200       0.017717             16.855014      11.863740       9.557527       3.015896      23.467139       9.311282      15.234163          -0.000020
          451              C      31.715698      15.332088      26.559463      -0.117282      37.447223 0.44312600E+03  0.10494483E+05                                 9.847068                            7.095317      -0.066273       1.941634                    0.999621      29.983032      87.238220       0.607050       0.426037      -1.055442      -0.015867      -0.010105       0.012436       0.022550       0.019965      -0.024307      -0.013645       0.007064      -0.000011      -0.024032      -0.015460       0.039492             13.304116       9.153794       5.706386       1.074792      17.121628       6.625026      13.636927           0.000021
          452              C      31.271635      14.247258      25.787893      -0.172452      41.134735 0.47276914E+03  0.11341865E+05                                10.336695                            7.235557       0.115429       1.990304                    0.999876      30.694775      88.926055       0.614815       0.415266      -1.065721      -0.008316       0.000756       0.029188       0.030359       0.014956      -0.036738       0.024039      -0.010734       0.136032      -0.057323      -0.006802       0.064125             14.124557      11.237075       7.813763       1.139465      19.348765       5.686048      11.787830          -0.000022
          453              C      30.242669      13.280094      26.140528       0.112885      42.851410 0.41900661E+03  0.97151755E+04                                10.752670                            6.878486      -0.119320       1.971426                    0.999315      26.518410      74.569464       0.623850       0.423444      -1.064694      -0.003460      -0.026145      -0.032340       0.041730       0.020966      -0.023250       0.010206      -0.000805       0.040211      -0.038797       0.009897       0.028900             17.023588      12.765955      10.964364       3.153750      25.679513       8.490486      12.625295           0.000017
          454              C      29.825119      13.601526      27.493420       0.059193      39.920074 0.42677245E+03  0.99408213E+04                                10.274074                            6.925795      -0.167325       1.954487                    0.999243      26.860360      75.706077       0.623887       0.421477      -1.065928       0.009607       0.015190       0.005423       0.018773       0.035453      -0.001123      -0.001134      -0.012246      -0.060908      -0.025830      -0.020338       0.046168             15.695990      11.947657       9.392697       2.418617      22.065750       7.742011      13.074563          -0.000009
          455              C      30.325518      14.651918      28.341860      -0.156475      41.145351 0.43836974E+03  0.10363786E+05                                10.533987                            7.072064      -0.053279       1.946796                    0.999524      30.139963      87.892935       0.605543       0.427842      -1.053319       0.001683      -0.011372      -0.008651       0.014388      -0.026228      -0.007071      -0.005773       0.019716       0.062053      -0.039639       0.016528       0.023111             15.929989      12.455775       9.972758       2.871388      22.618930       7.461704      12.715262           0.000028
          456              C      28.849176      12.795078      28.086271      -0.115424      36.004240 0.41344843E+03  0.96057172E+04                                 9.496902                            6.783792       0.074224       1.989985                    0.999755      29.292441      83.910167       0.631601       0.417402      -1.062812      -0.004079      -0.015545      -0.009394       0.018615      -0.006595      -0.009264       0.007911       0.007237       0.073107      -0.019833      -0.008935       0.028768             12.674907      10.025949       6.669189       1.027168      16.835384       5.183490      11.163389           0.000012
          457              C      28.294097      11.759036      27.403099      -0.229034      39.309195 0.46082152E+03  0.10986790E+05                                 9.994161                            7.126435       0.030545       1.963568                    0.999583      30.771378      88.926261       0.621620       0.413279      -1.066799       0.008617       0.018689       0.010797       0.023240       0.033653      -0.027341      -0.008666       0.011739       0.006214      -0.039028      -0.009650       0.048677             13.472393       9.240735       4.912513       0.763109      16.842187       7.369725      14.334256          -0.000017
          458              C      28.739816      11.434735      26.088642       0.308917      34.880244 0.32326919E+03  0.70580904E+04                                 9.516113                            6.125477       0.065395       2.045016                    0.999419      24.361076      67.511312       0.644520       0.435258      -1.052397      -0.026191      -0.041789      -0.014829       0.051500       0.007710       0.010669       0.026627      -0.014388       0.017632      -0.021985      -0.013449       0.035434             15.165622       8.593184       5.842194       1.918450      21.584109      10.374160      15.319574           0.000015
          459              C      29.699189      12.160825      25.488104      -0.334129      45.323875 0.49808883E+03  0.12138589E+05                                11.117285                            7.454907       0.009849       1.949280                    0.999616      32.287318      95.105124       0.600670       0.418417      -1.060868       0.036146       0.037087      -0.005739       0.052105       0.012855      -0.020527       0.019428      -0.007653       0.115167      -0.042396      -0.005930       0.048326             17.406045      12.169344      10.225072       3.295533      26.663252       9.394517      13.385539          -0.000015
          460              C      28.819348       9.787399      24.289911      -0.059558      29.428470 0.36192298E+03  0.81871559E+04                                 8.553802                            6.367988      -0.397929       1.878463                    0.996802      28.173683      81.366977       0.644421       0.420165      -1.054097      -0.067360      -0.001158       0.085353       0.108737      -0.010365      -0.030136       0.024257       0.005017       0.068429      -0.029410      -0.022061       0.051471             13.028964       8.235673       2.145756       2.936750      18.178582       7.136436      12.672637          -0.000024
          461              C      28.532696       7.545991      25.304580      -0.055124      28.061622 0.33434274E+03  0.74309944E+04                                 8.316490                            6.131262      -0.336427       1.907781                    0.996901      27.596282      79.562498       0.653600       0.421637      -1.050888       0.092320       0.016476      -0.014884       0.094952      -0.007766       0.017514      -0.003916       0.056526      -0.051747      -0.023354      -0.019871       0.043225             12.192053      10.350761      -4.260711       5.785598      11.606828      -4.849222      14.618571          -0.000025
          462              C      46.797257      35.352661      26.514303       0.307662      33.444693 0.30443331E+03  0.65670324E+04                                 9.276765                            5.973360      -0.005788       2.026192                    0.999259      24.194068      67.285488       0.646030       0.439518      -1.046767      -0.011418       0.030938      -0.030666       0.045033      -0.021966       0.024654      -0.008792       0.006682       0.007358      -0.028212      -0.010108       0.038320             13.825014      12.765029      -4.630362       6.257104      12.863853      -9.098907      15.846160           0.000034
          463              C      48.166395      35.311622      26.756440      -0.252025      39.424652 0.47298259E+03  0.11360417E+05                                10.021218                            7.225132      -0.003799       1.946598                    0.999671      31.256442      90.924106       0.616140       0.413883      -1.065469       0.021244      -0.012651       0.020892       0.032370       0.020092      -0.014111      -0.034180       0.026032      -0.026795      -0.043253      -0.002811       0.046064             12.731758      13.282449      -2.854061       4.278127      11.543741      -6.851008      13.369085          -0.000057
          464              C      48.671434      34.475901      27.746126      -0.127143      36.310888 0.43086380E+03  0.10125653E+05                                 9.566001                            6.944989       0.061930       1.980237                    0.999765      29.860139      86.348502       0.620853       0.419792      -1.060087      -0.002901       0.017075      -0.020565       0.026887      -0.003526       0.011518       0.004821       0.055056      -0.058997      -0.025632      -0.014081       0.039713             12.016460      10.516645      -1.268677       2.138576      12.139995      -7.543110      13.392741           0.000052
          465              C      47.807998      33.682368      28.492715       0.058856      38.227010 0.44753022E+03  0.10548750E+05                                10.008815                            7.113763      -0.195188       1.942431                    0.999109      27.202400      77.124124       0.612802       0.424041      -1.064323      -0.009484      -0.022291       0.023234       0.033565       0.010000      -0.016525      -0.042638      -0.033248       0.037928      -0.033914      -0.024573       0.058487             13.644948      11.511072      -1.751336       2.644632      14.068822      -9.423952      15.354950          -0.000052
          466              C      46.441677      33.724269      28.250578       0.142297      38.141519 0.33707292E+03  0.74571913E+04                                10.027419                            6.225015      -0.241893       1.950578                    0.999333      25.421708      71.553639       0.642194       0.431110      -1.052036      -0.029097       0.022364      -0.027909       0.046105       0.003958      -0.001903       0.003921       0.021213      -0.027247      -0.012314      -0.003605       0.015919             15.038812       9.613544      -2.202404       2.931516      16.387919     -12.369983      19.114972           0.000041
          467              C      45.935312      34.558267      27.260892      -0.362390      48.782023 0.53219788E+03  0.13174430E+05                                11.631591                            7.691575       0.022358       1.943971                    0.999693      33.006558      97.697382       0.593552       0.416858      -1.062822      -0.003366      -0.038407       0.042207       0.057166       0.009246       0.008988      -0.050896       0.090354      -0.076194      -0.081152       0.022079       0.059073             17.539722      11.257308      -3.874327       5.001079      18.865049     -14.151900      22.496809          -0.000051
          468              C      45.900020      32.920978      29.109587      -0.152462      40.259100 0.39777842E+03  0.91947268E+04                                10.271746                            6.690420       0.111597       2.003351                    0.999834      29.599548      85.845990       0.627931       0.421985      -1.055083       0.035876      -0.001630       0.007852       0.036761      -0.013475       0.020082       0.010966       0.052168      -0.059610      -0.037064      -0.006989       0.044053             14.274607       9.940744      -1.369041       1.685378      15.599563     -10.987937      17.283514          -0.000060
          469              C      46.420138      32.073490      30.080056      -0.122438      38.985750 0.43731896E+03  0.10320463E+05                                10.084877                            7.032156      -0.034722       1.950811                    0.999631      29.896593      86.767607       0.612062       0.424043      -1.056926       0.019973       0.010735      -0.004090       0.023041       0.018387      -0.008029      -0.024336       0.012551       0.007075      -0.030232      -0.003669       0.033901             13.539434      11.855451      -3.097862       3.565893      13.852091      -8.941738      14.910760           0.000062
          470              C      47.792921      32.016953      30.290484      -0.042808      41.652304 0.43260041E+03  0.10098764E+05                                10.456724                            6.883868      -0.040825       1.983306                    0.999581      27.591636      77.550487       0.638727       0.410780      -1.074079      -0.034277       0.049101       0.006562       0.060240       0.019416       0.017634      -0.010113       0.049838       0.125515      -0.054995       0.006152       0.048844             15.429835      12.663340      -4.339062       4.673256      17.194244     -11.206144      16.431920          -0.000049
          471              C      48.645753      32.808190      29.529483      -0.198863      41.638815 0.53209972E+03  0.13131087E+05                                10.527847                            7.722809       0.001276       1.945802                    0.999705      31.632552      92.553669       0.590486       0.420328      -1.063878       0.010672       0.018194      -0.007401       0.022354       0.003849       0.006666      -0.011906       0.055679      -0.005151      -0.032311       0.002183       0.030128             14.185970      11.052170      -2.270238       2.976021      15.307334      -9.919809      16.198405           0.000090
          472              C      48.382630      30.923226      31.038995       0.652390      20.178058 0.19420447E+03  0.37856443E+04                                 6.942974                            4.972609       0.034907       2.089380                    0.999542      20.784261      56.972668       0.658089       0.477464      -1.014022       0.022712      -0.038568       0.033419       0.055858      -0.017305      -0.045593       0.092380      -0.044962       0.049724      -0.085708      -0.035340       0.121048              9.184654       8.835682      -0.958225       2.261515       9.821617      -5.078354       8.896663           0.000000
          473              C      35.984003      19.183524      28.630118       0.618471      25.900076 0.24171459E+03  0.49387122E+04                                 8.085808                            5.476556       0.055706       2.077945                    0.999489      21.632129      59.206177       0.644246       0.465311      -1.028436      -0.051724      -0.006889       0.032475       0.061461       0.002072       0.026647       0.011798      -0.177894      -0.108949      -0.085365      -0.022807       0.108172             11.882488      18.610515       0.443972      -5.269385       4.761035      -1.038572      12.275913          -0.000003
          474              C      37.239970      19.286841      27.855664      -0.034379      42.133147 0.41207723E+03  0.94963710E+04                                10.519786                            6.707374      -0.020698       1.998865                    0.999488      27.053925      75.365772       0.649186       0.409409      -1.075782       0.037412       0.010055      -0.031415       0.049876       0.001787       0.006694       0.003490      -0.008281       0.046281      -0.013504      -0.004159       0.017663             16.856940      28.845335       0.245000      -9.570608       6.488552      -2.044589      15.236932          -0.000021
          475              C      37.142209      19.800556      26.559463      -0.117225      37.456429 0.44326639E+03  0.10498478E+05                                 9.847380                            7.095366      -0.063058       1.942512                    0.999619      29.990510      87.258405       0.607195       0.425908      -1.055538       0.016191      -0.009395       0.013701       0.023198      -0.013750       0.024979      -0.014406       0.033476       0.001063      -0.025083      -0.016250       0.041333             13.304114      20.070886       0.596894      -6.273844       6.203782      -2.382337      13.637673           0.000023
          476              C      38.303731      19.958402      25.787893      -0.170881      41.025866 0.47125168E+03  0.11296139E+05                                10.317324                            7.222444       0.117618       1.991398                    0.999861      30.652011      88.759386       0.615577       0.415094      -1.065854       0.002889      -0.006979       0.029113       0.030077      -0.003515      -0.002290      -0.043570       0.030617       0.133562      -0.056726      -0.006616       0.063341             14.094971      24.029236      -0.394188      -5.477720       6.486783      -1.855423      11.768893          -0.000025
          477              C      39.655802      19.550873      26.140528       0.113191      42.884075 0.41937617E+03  0.97259591E+04                                10.757948                            6.881549      -0.119949       1.970921                    0.999362      26.530046      74.612475       0.623702       0.423448      -1.064684       0.024789       0.009854      -0.032863       0.042327      -0.010454       0.002189      -0.025731       0.037485       0.042825      -0.039840       0.010441       0.029399             17.031800      31.963400       0.108852      -8.931969       6.501703      -1.514979      12.630298           0.000017
          478              C      39.586211      19.028548      27.493420       0.058882      39.922866 0.42677349E+03  0.99409615E+04                                10.275204                            6.926218      -0.168439       1.954126                    0.999239      26.860313      75.709122       0.623805       0.421528      -1.065884      -0.017905       0.001070       0.004894       0.018593      -0.011681       0.001932      -0.000368       0.068084      -0.062857      -0.025515      -0.021009       0.046524             15.697803      27.673133      -0.314889      -7.915099       6.343486      -1.777088      13.076791          -0.000010
          479              C      38.426347      18.936711      28.341860      -0.156106      41.151753 0.43842663E+03  0.10365744E+05                                10.535431                            7.072710      -0.050295       1.947436                    0.999541      30.144748      87.917155       0.605475       0.427864      -1.053277       0.009174       0.007095      -0.007735       0.013941       0.004494       0.008793      -0.003169      -0.052987       0.060279      -0.038317       0.015819       0.022497             15.931953      28.717091      -0.585638      -7.898546       6.360644      -1.244829      12.718123           0.000029
          480              C      40.772588      18.586580      28.086271      -0.115428      35.991703 0.41326611E+03  0.96002570E+04                                 9.493487                            6.781157       0.077584       1.990950                    0.999741      29.289136      83.890630       0.631894       0.417262      -1.062919       0.014362       0.004066      -0.008610       0.017231       0.000467      -0.001759      -0.012676      -0.014513       0.074224      -0.019697      -0.009767       0.029464             12.669886      20.899026      -0.385829      -5.000267       5.950306      -1.702242      11.160326           0.000014
          481              C      41.947365      18.623889      27.403099      -0.228709      39.285188 0.46046917E+03  0.10976333E+05                                 9.989379                            7.122874       0.031033       1.963683                    0.999559      30.764103      88.898032       0.621882       0.413182      -1.066857      -0.021401      -0.002591       0.011534       0.024448      -0.021684       0.021351      -0.019303       0.052361       0.006170      -0.038865      -0.009798       0.048662             13.464572      19.185451       0.833327      -6.756769       6.883227      -3.022677      14.325038          -0.000018
          482              C      42.005357      19.172043      26.088642       0.308081      34.905942 0.32357516E+03  0.70664731E+04                                 9.520168                            6.128298       0.061884       2.043874                    0.999441      24.373527      67.554937       0.644381       0.435247      -1.052399       0.049417      -0.001993      -0.013434       0.051249       0.002197      -0.028287      -0.003721       0.020389       0.019542      -0.021713      -0.013659       0.035372             15.171099      23.403211       2.706260      -9.946141       6.784504      -3.528304      15.325583           0.000013
          483              C      40.896857      19.639840      25.488104      -0.333934      45.324500 0.49813167E+03  0.12140085E+05                                11.117517                            7.455503       0.009205       1.949023                    0.999596      32.291200      95.123220       0.600603       0.418448      -1.060832      -0.048987       0.012777      -0.006262       0.051012      -0.003288      -0.006261      -0.027504       0.024085       0.116072      -0.041672      -0.006946       0.048618             17.404051      31.890589       1.164092      -9.781139       6.937369      -1.843519      13.384193          -0.000013
          484              C      43.392223      20.064588      24.289911      -0.058435      29.377496 0.36128385E+03  0.81693021E+04                                 8.542161                            6.361126      -0.407456       1.875585                    0.996619      28.157350      81.309890       0.644939       0.420001      -1.054172       0.034631      -0.057007       0.084424       0.107594       0.003534      -0.005595      -0.037989      -0.021344       0.067203      -0.028785      -0.022429       0.051214             13.004193      17.511657       3.222293      -7.626514       8.853309      -1.018590      12.647614          -0.000025
          485              C      45.476667      20.937045      25.304580      -0.055643      28.068286 0.33447843E+03  0.74346279E+04                                 8.314951                            6.130602      -0.331069       1.909163                    0.996889      27.607448      79.593224       0.653952       0.421376      -1.051071      -0.062383       0.069396      -0.014908       0.094497      -0.020095      -0.005827       0.016601      -0.040901      -0.047179      -0.021812      -0.020082       0.041894             12.187755       7.600056       2.672734       1.304887      14.348280       7.429471      14.614931          -0.000024
          486              C      45.402105      22.851283      26.514303       0.307261      33.451449 0.30447430E+03  0.65681927E+04                                 9.278445                            5.974165      -0.005937       2.026002                    0.999215      24.195973      67.294048       0.645916       0.439577      -1.046723      -0.020632      -0.024931      -0.030113       0.044205       0.008177      -0.004921       0.025335      -0.041921       0.008618      -0.028517      -0.009586       0.038103             13.827409       8.830725       2.356745       4.751443      16.804222       9.969731      15.847281           0.000043
          487              C      44.753078      24.057511      26.756440      -0.250106      39.303883 0.47110274E+03  0.11303571E+05                                 9.997450                            7.207000      -0.036977       1.939069                    0.999810      31.207191      90.722511       0.617421       0.413452      -1.065788       0.000640       0.025864       0.021304       0.033515      -0.020907       0.036866       0.004746       0.021379      -0.028183      -0.043280      -0.002739       0.046019             12.700735       9.489943       0.669980       3.789015      15.276098       7.107157      13.336163          -0.000057
          488              C      45.224315      24.912748      27.746126      -0.130985      36.493337 0.43348040E+03  0.10203275E+05                                 9.599903                            6.967895       0.058204       1.977971                    0.999786      29.947614      86.689361       0.619542       0.420015      -1.059874      -0.013265      -0.011723      -0.020427       0.027031      -0.020951      -0.010357       0.007131      -0.033260      -0.059272      -0.025938      -0.012756       0.038694             12.063018      10.677690       1.351142       5.492632      12.059945       5.649116      13.451418           0.000049
          489              C      46.343254      24.561757      28.492715       0.060642      38.208075 0.44719611E+03  0.10539342E+05                                10.007638                            7.112362      -0.195276       1.942470                    0.999100      27.191581      77.098238       0.612674       0.424191      -1.064185       0.023748       0.002729       0.023094       0.033238       0.008530       0.045438       0.006821       0.034019       0.037056      -0.034028      -0.024449       0.058478             13.644841      11.913516       1.984836       6.840903      13.664737       7.002385      15.356270          -0.000042
          490              C      46.990127      23.357538      28.250578       0.142932      38.108095 0.33673864E+03  0.74476569E+04                                10.021097                            6.221480      -0.237136       1.952212                    0.999332      25.406409      71.491181       0.642471       0.431048      -1.052115      -0.004341      -0.037032      -0.028510       0.046936      -0.010681      -0.002538      -0.004069      -0.002258      -0.027919      -0.012620      -0.002848       0.015468             15.029264      12.778183       4.031626       9.240021      13.207170       8.718545      19.102439           0.000042
          491              C      46.521044      22.502014      27.260892      -0.363589      48.809876 0.53263745E+03  0.13187353E+05                                11.629993                            7.690384       0.029324       1.945597                    0.999702      33.032434      97.765050       0.594134       0.416386      -1.063179       0.034984       0.015803       0.041894       0.056822      -0.044175       0.038809       0.032754      -0.029565      -0.077394      -0.080577       0.020832       0.059745             17.536994      13.604824       5.229237       9.752336      16.514211      11.405835      22.491947          -0.000065
          492              C      47.956627      23.290095      29.109587      -0.152326      40.282757 0.39801411E+03  0.92013026E+04                                10.275026                            6.691945       0.111373       2.003087                    0.999781      29.609306      85.872399       0.627939       0.421927      -1.055146      -0.015375       0.030415       0.007569       0.034911      -0.016216      -0.019934       0.011884      -0.049105      -0.061080      -0.037563      -0.006851       0.044414             14.281239      13.004134       3.138508       8.678260      12.546511       6.959113      17.293071          -0.000058
          493              C      48.430515      24.164273      30.080056      -0.122018      38.922473 0.43648873E+03  0.10295502E+05                                10.070408                            7.022338      -0.034107       1.951363                    0.999643      29.874992      86.669219       0.612929       0.423664      -1.057211      -0.021277       0.013194      -0.004425       0.025424      -0.014810       0.024457       0.004836       0.023483       0.002654      -0.029508      -0.003309       0.032817             13.518650      10.656366       2.407689       5.952252      15.011990       7.544218      14.887594           0.000061
          494              C      47.793087      25.381407      30.290484      -0.044194      41.798151 0.43409545E+03  0.10144456E+05                                10.488225                            6.901177      -0.046765       1.980857                    0.999610      27.639533      77.777741       0.637045       0.411427      -1.073440      -0.025567      -0.053465       0.006803       0.059653      -0.031856       0.000863       0.019713       0.008979       0.126264      -0.055712       0.007240       0.048471             15.483758      12.344166       4.151238       7.397994      17.613954       9.690400      16.493153          -0.000046
          495              C      46.681438      25.724363      29.529483      -0.197745      41.530363 0.53040976E+03  0.13077960E+05                                10.507198                            7.708244       0.004898       1.947333                    0.999663      31.587335      92.357569       0.591353       0.420079      -1.064118      -0.021052       0.000396      -0.006977       0.022181      -0.026667       0.007170       0.011612      -0.019784      -0.006330      -0.032607       0.002120       0.030487             14.157048      12.255108       2.969432       7.088308      14.051217       7.518405      16.164820           0.000081
          496              C      48.445428      26.438974      31.038995       0.652382      20.178019 0.19419087E+03  0.37853189E+04                                 6.942725                            4.972197       0.035683       2.089499                    0.999523      20.784683      56.973674       0.658163       0.477418      -1.014045       0.020629       0.038347       0.033482       0.054928       0.028692      -0.057220      -0.086099      -0.006495       0.050041      -0.086015      -0.035610       0.121625              9.184569       8.744886       0.905948       3.266954       9.912144       4.497972       8.896678          -0.000001
          497              C      37.964872      29.906978       8.007170       0.065830      41.794516 0.46266821E+03  0.11010262E+05                                10.900132                            7.372680      -0.677289       1.819558                    0.996048      26.504013      75.809783       0.584206       0.440567      -1.052894      -0.002042       0.003538      -0.000000       0.004085       0.009164      -0.013800      -0.007967       0.010581      -0.010873      -0.013450      -0.008769       0.022219             18.195522      14.373907      -3.734159       5.680860      18.685750       3.279846      21.526909           0.000070
          498              C      40.056772       9.566408       8.007170       0.062843      41.876654 0.46377608E+03  0.11040092E+05                                10.903841                            7.376447      -0.678485       1.818120                    0.996114      26.535196      75.840510       0.584823       0.439964      -1.053554       0.002595       0.000794       0.000744       0.002813       0.000534       0.000116       0.016864      -0.020452      -0.016604      -0.015515      -0.007464       0.022980             18.200826      20.840380       0.001544       0.000037      12.222988      -6.564241      21.539108           0.000074
          499              C      21.395372      17.925055       8.007170       0.062842      41.876668 0.46377634E+03  0.11040100E+05                                10.903844                            7.376450      -0.678485       1.818120                    0.996114      26.535198      75.840519       0.584823       0.439964      -1.053554      -0.001985      -0.001850      -0.000744       0.002813      -0.008589       0.014663      -0.008332       0.011151      -0.016604      -0.015516      -0.007464       0.022980             18.200831      14.378662       3.732204      -5.684773      18.684713       3.282177      21.539120           0.000072
          500              C      28.313150       8.358656      24.021511       0.065830      41.794520 0.46266822E+03  0.11010263E+05                                10.900132                            7.372680      -0.677289       1.819558                    0.996048      26.504015      75.809791       0.584206       0.440567      -1.052894       0.002043      -0.003538      -0.000000       0.004085       0.009164      -0.013800      -0.007967       0.010581      -0.010873      -0.013450      -0.008769       0.022219             18.195525      14.373909      -3.734161       5.680861      18.685753       3.279844      21.526912           0.000076
          501              C      26.221250      28.699226      24.021511       0.062843      41.876654 0.46377607E+03  0.11040092E+05                                10.903842                            7.376448      -0.678485       1.818120                    0.996114      26.535197      75.840518       0.584823       0.439964      -1.053554      -0.002594      -0.000794      -0.000744       0.002813       0.000534       0.000116       0.016864      -0.020452      -0.016604      -0.015516      -0.007464       0.022980             18.200828      20.840383       0.001543       0.000038      12.222990      -6.564242      21.539111           0.000074
          502              C      44.882650      20.340579      24.021511       0.062843      41.876666 0.46377629E+03  0.11040098E+05                                10.903844                            7.376450      -0.678485       1.818120                    0.996114      26.535197      75.840518       0.584823       0.439964      -1.053554       0.001985       0.001850       0.000744       0.002813      -0.008589       0.014663      -0.008332       0.011151      -0.016604      -0.015516      -0.007464       0.022980             18.200832      14.378662       3.732203      -5.684774      18.684713       3.282177      21.539122           0.000076
          503              O      47.919168      28.935033      12.010435      -0.522848      32.118847 0.41482350E+03  0.93148310E+04                                 7.948040                            6.156024       0.632418       2.278275                    0.998499      25.830112      64.904679       0.796207       0.342585      -1.156273      -0.023117       0.002748      -0.006316       0.024121      -0.004297      -0.036249       0.007485       0.004400      -0.154184      -0.065799       0.021620       0.044179             10.594747      19.833046       0.050220       0.896314       5.239949      -0.393773       6.711245           0.000001
          504              O      16.879692       6.862754      15.620388      -0.548573      32.883047 0.43277631E+03  0.98324758E+04                                 8.093628                            6.312746       0.518353       2.234943                    0.997982      26.215883      66.504539       0.780733       0.345306      -1.152693       0.047880      -0.039122       0.016218       0.063922      -0.017160      -0.014761      -0.052091       0.051177      -0.042398      -0.073287       0.035187       0.038099             10.430819      13.424448      -1.949911      -6.415994       7.418683       2.296330      10.449327          -0.000002
          505              O      46.691535      28.546733      13.851444      -0.558125      33.799838 0.43945346E+03  0.99927585E+04                                 8.167072                            6.292368       0.695849       2.285287                    0.998922      26.383008      66.311113       0.797236       0.337868      -1.162431      -0.012736      -0.006793      -0.021069       0.025539       0.002443      -0.002483      -0.001235      -0.082976       0.175238      -0.070812       0.012316       0.058496             10.875358       9.716969      -0.377477       5.710039       5.300620      -1.240510      17.608484           0.000000
          506              O      18.602588       8.080175      15.384977      -0.516360      31.187517 0.40025500E+03  0.89398528E+04                                 7.837840                            6.103811       0.527245       2.248788                    0.998310      25.607992      64.934232       0.785626       0.349057      -1.146739       0.014766      -0.052129       0.011831       0.055457      -0.005873       0.048393      -0.027134      -0.024124       0.003027      -0.057477       0.000790       0.056687              9.807001       6.560670       1.410588       0.220992      13.668024       5.931229       9.192311          -0.000003
          507              O      21.348482       2.992375       9.622697      -0.138036      31.573636 0.28758727E+03  0.59328685E+04                                 8.201284                            5.246478       0.381881       2.271502                    0.999229      21.483628      52.906313       0.827206       0.358920      -1.135132      -0.149769      -0.092722       0.069554       0.189383       0.013823       0.033110       0.088659      -0.173214      -0.068515      -0.097248      -0.051110       0.148358             12.750691       6.340156      -2.684234      -2.720821      17.178756      10.682623      14.733162           0.000009
          508              O      39.696055      28.872467       9.446859      -0.198964      35.522988 0.32775251E+03  0.69561702E+04                                 8.855585                            5.560175       0.378853       2.250160                    0.999287      22.359449      55.072353       0.815868       0.353722      -1.144182       0.127366       0.103298      -0.105576       0.195035      -0.055071       0.101132      -0.075453       0.020260       0.207553      -0.092604      -0.081035       0.173638             15.189951      22.605802      -4.721052      12.502782       7.402721      -3.765315      15.561331           0.000005
          509              O      50.807397      30.130929      12.010435      -0.522723      32.114671 0.41477945E+03  0.93135464E+04                                 7.947488                            6.155767       0.629527       2.277606                    0.998537      25.827931      64.897071       0.796214       0.342593      -1.156272       0.013261       0.018572      -0.006068       0.023613       0.004220       0.024103       0.028066       0.004540      -0.153609      -0.065617       0.021463       0.044154             10.593731       8.843905       6.293055      -0.788997      16.226235      -0.579009       6.711053           0.000000
          510              O      14.072984      10.649616      15.620388      -0.547739      32.868420 0.43252052E+03  0.98251177E+04                                 8.091071                            6.310601       0.519751       2.235402                    0.997950      26.208019      66.477269       0.780925       0.345276      -1.152730      -0.057102      -0.022388       0.015573       0.063280       0.030341      -0.038128       0.039604       0.003140      -0.041355      -0.073825       0.036456       0.037369             10.428095      10.606480       3.575175       5.196015      10.230746       4.407298      10.447058          -0.000002
          511              O      51.084938      31.388242      13.851444      -0.558576      33.832353 0.43993627E+03  0.10006614E+05                                 8.172932                            6.296255       0.694742       2.284591                    0.998919      26.393699      66.350349       0.796898       0.337914      -1.162376       0.000214       0.015140      -0.020404       0.025408      -0.037080       0.000299       0.002332       0.037842       0.176658      -0.071107       0.012166       0.058941             10.884711       6.736958       2.104011      -3.933693       8.293691      -4.330453      17.623484           0.000000
          512              O      14.265853       8.548833      15.384977      -0.517390      31.187554 0.40024918E+03  0.89392627E+04                                 7.835851                            6.102007       0.531506       2.250241                    0.998369      25.616157      64.943119       0.786120       0.348856      -1.146960      -0.051621       0.012446       0.011784       0.054392      -0.005946      -0.048647      -0.027796       0.023553       0.003356      -0.056916      -0.001283       0.058199              9.804992      10.667689      -3.782982       5.025357       9.556898      -3.157357       9.190390          -0.000003
          513              O       8.486739       8.714712       9.622697      -0.136816      31.622211 0.28797893E+03  0.59437708E+04                                 8.213359                            5.253289       0.371338       2.267959                    0.999266      21.488695      52.954666       0.825794       0.359363      -1.134629      -0.004729       0.176472       0.069607       0.189763      -0.080913       0.060807      -0.073252       0.061315      -0.066924      -0.096651      -0.051261       0.147912             12.771338      16.822563      -3.356440      10.631207       6.733877      -2.989713      14.757574           0.000009
          514              O      38.295269       8.584418       9.446859      -0.197726      35.481020 0.32735516E+03  0.69456330E+04                                 8.849056                            5.557390       0.374644       2.249065                    0.999296      22.343524      55.024869       0.815943       0.353797      -1.144121       0.025505      -0.162673      -0.106061       0.195862       0.037003      -0.116575      -0.050254       0.084149       0.207257      -0.092298      -0.082090       0.174388             15.175343      15.280695       8.933369      -9.503577      14.699199      -8.932928      15.546137           0.000006
          515              O      50.398959      27.031701      12.010435      -0.521886      32.099257 0.41454672E+03  0.93071370E+04                                 7.945247                            6.154371       0.628594       2.277325                    0.998541      25.821077      64.878508       0.796230       0.342630      -1.156226       0.009714      -0.021830      -0.005947       0.024622      -0.000658       0.011819      -0.035067      -0.009678      -0.154869      -0.065903       0.021351       0.044552             10.589946       8.928139      -6.340445      -0.106418      16.132685       0.971567       6.709013           0.000001
          516              O      18.755856      11.186865      15.620388      -0.546813      32.840076 0.43210582E+03  0.98134110E+04                                 8.086559                            6.307784       0.519818       2.235413                    0.997958      26.198273      66.446299       0.781055       0.345299      -1.152702       0.008906       0.061357       0.015395       0.063882      -0.013819       0.053129       0.012418      -0.054887      -0.040803      -0.073568       0.036026       0.037541             10.420831       7.225135      -1.624308       1.218478      13.597914      -6.697001      10.439443          -0.000003
          517              O      51.349056      26.162689      13.851444      -0.557927      33.799122 0.43943759E+03  0.99922972E+04                                 8.166864                            6.292219       0.696398       2.285394                    0.998931      26.381218      66.306059       0.797253       0.337864      -1.162436       0.012557      -0.007510      -0.020777       0.025412       0.034695       0.002043      -0.001682       0.044666       0.176808      -0.070776       0.011773       0.059003             10.875088       6.077942      -1.723773      -1.780599       8.939976       5.565071      17.607347           0.000000
          518              O      16.840091      12.070227      15.384977      -0.516273      31.159813 0.39982804E+03  0.89276642E+04                                 7.831895                            6.099430       0.526578       2.249000                    0.998388      25.600444      64.899049       0.786149       0.348929      -1.146880       0.037115       0.038632       0.011624       0.054819       0.013554      -0.000366       0.055770       0.000444       0.004951      -0.057257      -0.000310       0.057567              9.799204      13.103196       2.370075      -5.242670       7.109752      -2.770887       9.184663          -0.000004
          519              O      19.873299      16.992140       9.622697      -0.139139      31.746826 0.28916534E+03  0.59749095E+04                                 8.236207                            5.265527       0.371655       2.267230                    0.999252      21.530279      53.101623       0.824427       0.359558      -1.134377       0.154801      -0.083922       0.069803       0.189417       0.067307      -0.092907      -0.015516       0.107768      -0.065088      -0.096527      -0.050078       0.146605             12.811319      12.200609       6.067313      -7.932983      11.427633      -7.738876      14.805715           0.000010
          520              O      21.425696      19.941558       9.446859      -0.198954      35.528865 0.32784194E+03  0.69585661E+04                                 8.856516                            5.561242       0.374496       2.248554                    0.999306      22.361452      55.079865       0.815719       0.353761      -1.144146      -0.153215       0.058691      -0.105838       0.195246       0.018504       0.014768       0.125860      -0.104947       0.207589      -0.092417      -0.081621       0.174037             15.190395       7.114289      -4.220191      -2.988790      22.893646      12.710979      15.563250           0.000006
          521              O      34.237892      17.701104       4.003905      -0.521886      32.099276 0.41454704E+03  0.93071467E+04                                 7.945254                            6.154376       0.628596       2.277326                    0.998541      25.821074      64.878526       0.796229       0.342630      -1.156226       0.014048      -0.019328       0.005947       0.024622      -0.004520      -0.024459       0.027769       0.003699      -0.154869      -0.065903       0.021351       0.044552             10.589954       8.840566      -6.289885       0.788192      16.220274      -0.577942       6.709021           0.000001
          522              O      14.072974       8.483201       0.393953      -0.546812      32.840028 0.43210514E+03  0.98133912E+04                                 8.086550                            6.307778       0.519819       2.235414                    0.997958      26.198251      66.446219       0.781055       0.345299      -1.152703      -0.057589       0.022966      -0.015395       0.063882      -0.030676       0.037318       0.039802       0.003508      -0.040804      -0.073568       0.036026       0.037542             10.420818      10.598016      -3.571644      -5.190526      10.225011       4.403725      10.439427          -0.000002
          523              O      34.515430      16.443791       2.162897      -0.557927      33.799154 0.43943783E+03  0.99923044E+04                                 8.166869                            6.292221       0.696397       2.285393                    0.998931      26.381233      66.306113       0.797253       0.337864      -1.162436       0.000226      -0.014630       0.020777       0.025412       0.036689      -0.000436       0.002611       0.037761       0.176807      -0.070776       0.011773       0.059003             10.875096       6.731638      -2.101184       3.929194       8.286286      -4.324583      17.607366           0.000000
          524              O      14.265843      10.583984       0.629364      -0.516273      31.159769 0.39982722E+03  0.89276409E+04                                 7.831886                            6.099423       0.526581       2.249002                    0.998388      25.600425      64.898975       0.786150       0.348928      -1.146880      -0.052014      -0.012827      -0.011624       0.054819       0.006969       0.048115      -0.028202       0.023254       0.004951      -0.057257      -0.000310       0.057566              9.799192      10.660647       3.780275      -5.020986       9.552281      -3.154838       9.184650          -0.000003
          525              O       8.486737      10.418105       6.391644      -0.139139      31.746820 0.28916550E+03  0.59749135E+04                                 8.236206                            5.265528       0.371655       2.267230                    0.999252      21.530279      53.101622       0.824427       0.359558      -1.134377      -0.004722      -0.176023      -0.069803       0.189417       0.080318      -0.059891      -0.072701       0.062695      -0.065088      -0.096527      -0.050078       0.146605             12.811318      16.875318       3.368362     -10.668552       6.752917      -3.000724      14.805718           0.000009
          526              O      38.295267      10.548399       6.567481      -0.198954      35.528874 0.32784201E+03  0.69585679E+04                                 8.856517                            5.561242       0.374496       2.248554                    0.999306      22.361455      55.079872       0.815719       0.353761      -1.144146       0.025780       0.162034       0.105838       0.195246      -0.036192       0.116382      -0.050141       0.084523       0.207589      -0.092417      -0.081621       0.174037             15.190395      15.294008      -8.942757       9.513634      14.713925      -8.943862      15.563253           0.000006
          527              O      33.829454      20.800332       4.003905      -0.522848      32.118828 0.41482333E+03  0.93148258E+04                                 7.948036                            6.156022       0.632419       2.278275                    0.998499      25.830102      64.904637       0.796207       0.342585      -1.156273       0.009178       0.021394       0.006316       0.024121      -0.000243      -0.011642      -0.035135      -0.009642      -0.154184      -0.065799       0.021620       0.044179             10.594740       8.931708       6.344101       0.107142      16.141272       0.973119       6.711241           0.000001
          528              O      18.755846       7.945952       0.393953      -0.548572      32.882994 0.43277550E+03  0.98324524E+04                                 8.093618                            6.312739       0.518355       2.234944                    0.997982      26.215863      66.504465       0.780733       0.345306      -1.152693       0.009941      -0.061026      -0.016218       0.063922       0.013580      -0.052492       0.013261      -0.055311      -0.042398      -0.073287       0.035187       0.038099             10.430804       7.231444       1.625615      -1.219315      13.611661      -6.704565      10.449308          -0.000003
          529              O      34.779548      21.669344       2.162897      -0.558125      33.799810 0.43945300E+03  0.99927453E+04                                 8.167067                            6.292364       0.695850       2.285287                    0.998922      26.383006      66.311101       0.797236       0.337868      -1.162431       0.012251       0.007633       0.021069       0.025539      -0.034708      -0.002311      -0.001533       0.045719       0.175238      -0.070812       0.012316       0.058496             10.875349       6.077797       1.723595       1.780703       8.939780       5.565289      17.608470           0.000000
          530              O      16.840080       7.062590       0.629364      -0.516359      31.187438 0.40025392E+03  0.89398219E+04                                 7.837825                            6.103802       0.527249       2.248790                    0.998310      25.607961      64.934115       0.785627       0.349057      -1.146739       0.037762      -0.038852      -0.011831       0.055457      -0.013382       0.000698       0.055476       0.001890       0.003027      -0.057477       0.000790       0.056687              9.806979      13.112763      -2.372271       5.247073       7.115889      -2.774219       9.192285          -0.000004
          531              O      19.873297       2.140677       6.391644      -0.138036      31.573644 0.28758757E+03  0.59328759E+04                                 8.201286                            5.246481       0.381881       2.271502                    0.999229      21.483629      52.906317       0.827206       0.358920      -1.135132       0.155184       0.083343      -0.069554       0.189383      -0.068092       0.093336      -0.015655       0.110549      -0.068515      -0.097248      -0.051110       0.148358             12.750695      12.144493      -6.035369       7.891013      11.374421      -7.697614      14.733171           0.000009
          532              O      37.995194      27.890475       6.567481      -0.198964      35.522974 0.32775293E+03  0.69561811E+04                                 8.855585                            5.560179       0.378853       2.250160                    0.999287      22.359449      55.072355       0.815867       0.353722      -1.144182      -0.153142      -0.058653       0.105576       0.195035      -0.018763      -0.014778       0.125310      -0.105516       0.207553      -0.092604      -0.081035       0.173638             15.189947       7.114942       4.222602       2.990532      22.893575      12.710375      15.561323           0.000005
          533              O      31.349662      18.897000       4.003905      -0.522723      32.114639 0.41477902E+03  0.93135343E+04                                 7.947482                            6.155763       0.629528       2.277606                    0.998537      25.827922      64.897038       0.796214       0.342593      -1.156272      -0.022714      -0.002199       0.006068       0.023613       0.004076       0.036357       0.006841       0.005040      -0.153609      -0.065617       0.021463       0.044154             10.593721      19.830575      -0.050117      -0.895933       5.239538      -0.393788       6.711049           0.000000
          534              O      16.879681      12.270063       0.393953      -0.547738      32.868377 0.43251986E+03  0.98250985E+04                                 8.091062                            6.310595       0.519752       2.235403                    0.997950      26.208007      66.477216       0.780925       0.345276      -1.152730       0.047940       0.038257      -0.015572       0.063280       0.016530       0.015235      -0.052822       0.050982      -0.041355      -0.073825       0.036456       0.037369             10.428081      13.420858       1.950282       6.414828       7.416347       2.296228      10.447040          -0.000003
          535              O      30.122027      19.285300       2.162897      -0.558577      33.832359 0.43993640E+03  0.10006618E+05                                 8.172933                            6.296256       0.694741       2.284591                    0.998919      26.393709      66.350380       0.796898       0.337914      -1.162376      -0.013219       0.007385       0.020404       0.025408      -0.002154       0.002169      -0.000907      -0.083145       0.176658      -0.071107       0.012166       0.058941             10.884710       9.726633       0.377921      -5.717124       5.304015      -1.241456      17.623481           0.000000
          536              O      18.602578      11.052642       0.629364      -0.517389      31.187486 0.40024815E+03  0.89392336E+04                                 7.835838                            6.101998       0.531511       2.250244                    0.998369      25.616133      64.943030       0.786120       0.348856      -1.146960       0.015032       0.050928      -0.011785       0.054393       0.007226      -0.048394      -0.028232      -0.022077       0.003354      -0.056915      -0.001283       0.058199              9.804973       6.558429      -1.410504      -0.221672      13.666123       5.930748       9.190368          -0.000004
          537              O      21.348480      16.140442       6.391644      -0.136816      31.622216 0.28797910E+03  0.59437751E+04                                 8.213361                            5.253291       0.371338       2.267959                    0.999266      21.488697      52.954673       0.825794       0.359363      -1.134629      -0.150465       0.092331      -0.069607       0.189763      -0.013906      -0.033035       0.089286      -0.170803      -0.066924      -0.096651      -0.051261       0.147911             12.771341       6.349287       2.690305       2.726432      17.207160      10.701754      14.757577           0.000010
          538              O      23.126553      18.959566       6.567481      -0.197726      35.481010 0.32735520E+03  0.69456341E+04                                 8.849055                            5.557391       0.374644       2.249065                    0.999296      22.343523      55.024868       0.815942       0.353797      -1.144121       0.128126      -0.103424       0.106061       0.195862       0.054939      -0.101809      -0.075830       0.022017       0.207257      -0.092298      -0.082090       0.174388             15.175336      22.581083       4.718477     -12.487922       7.398793      -3.763874      15.546131           0.000006
          539              O      18.358854       9.330601      20.018246      -0.522847      32.118794 0.41482277E+03  0.93148102E+04                                 7.948030                            6.156018       0.632420       2.278276                    0.998499      25.830094      64.904610       0.796207       0.342585      -1.156273       0.023117      -0.002748       0.006316       0.024121      -0.004297      -0.036249       0.007485       0.004400      -0.154184      -0.065799       0.021620       0.044179             10.594731      19.833012       0.050220       0.896312       5.239943      -0.393772       6.711237           0.000001
          540              O      49.398330      31.402880      16.408293      -0.548572      32.883000 0.43277563E+03  0.98324561E+04                                 8.093619                            6.312740       0.518354       2.234944                    0.997982      26.215865      66.504473       0.780733       0.345306      -1.152693      -0.047880       0.039122      -0.016218       0.063922      -0.017160      -0.014761      -0.052090       0.051177      -0.042398      -0.073287       0.035187       0.038099             10.430807      13.424432      -1.949907      -6.415985       7.418674       2.296326      10.449315          -0.000003
          541              O      19.586487       9.718901      18.177237      -0.558125      33.799825 0.43945330E+03  0.99927536E+04                                 8.167070                            6.292367       0.695850       2.285287                    0.998922      26.383006      66.311102       0.797236       0.337868      -1.162431       0.012736       0.006793       0.021069       0.025539       0.002443      -0.002483      -0.001235      -0.082976       0.175237      -0.070812       0.012317       0.058496             10.875354       9.716966      -0.377477       5.710036       5.300618      -1.240509      17.608477           0.000000
          542              O      47.675434      30.185459      16.643704      -0.516360      31.187506 0.40025484E+03  0.89398481E+04                                 7.837838                            6.103810       0.527246       2.248788                    0.998310      25.607989      64.934217       0.785626       0.349057      -1.146739      -0.014766       0.052129      -0.011831       0.055457      -0.005873       0.048393      -0.027133      -0.024123       0.003027      -0.057477       0.000790       0.056687              9.806998       6.560668       1.410588       0.220993      13.668020       5.931227       9.192308          -0.000004
          543              O      44.929540      35.273259      22.405984      -0.138036      31.573656 0.28758745E+03  0.59328730E+04                                 8.201288                            5.246480       0.381880       2.271502                    0.999229      21.483632      52.906331       0.827206       0.358920      -1.135132       0.149769       0.092722      -0.069554       0.189383       0.013823       0.033110       0.088659      -0.173214      -0.068515      -0.097248      -0.051110       0.148358             12.750699       6.340159      -2.684236      -2.720823      17.178768      10.682631      14.733171           0.000010
          544              O      26.581967       9.393167      22.581822      -0.198964      35.523002 0.32775263E+03  0.69561735E+04                                 8.855588                            5.560176       0.378853       2.250160                    0.999287      22.359451      55.072364       0.815868       0.353722      -1.144182      -0.127366      -0.103298       0.105576       0.195035      -0.055071       0.101132      -0.075453       0.020260       0.207553      -0.092604      -0.081035       0.173639             15.189957      22.605810      -4.721054      12.502788       7.402723      -3.765318      15.561338           0.000006
          545              O      15.470625       8.134705      20.018246      -0.522723      32.114623 0.41477876E+03  0.93135268E+04                                 7.947479                            6.155761       0.629529       2.277607                    0.998537      25.827913      64.897004       0.796215       0.342593      -1.156272      -0.013261      -0.018572       0.006068       0.023613       0.004220       0.024103       0.028066       0.004540      -0.153609      -0.065617       0.021463       0.044154             10.593716       8.843893       6.293045      -0.788995      16.226211      -0.579006       6.711045           0.000000
          546              O      52.205038      27.616018      16.408293      -0.547737      32.868349 0.43251950E+03  0.98250881E+04                                 8.091057                            6.310592       0.519753       2.235403                    0.997950      26.207995      66.477174       0.780925       0.345275      -1.152730       0.057102       0.022389      -0.015572       0.063280       0.030341      -0.038127       0.039604       0.003140      -0.041356      -0.073824       0.036456       0.037369             10.428075      10.606461       3.575166       5.196003      10.230726       4.407288      10.447038          -0.000003
          547              O      15.193084       6.877392      18.177237      -0.558578      33.832418 0.43993720E+03  0.10006641E+05                                 8.172944                            6.296262       0.694740       2.284590                    0.998919      26.393724      66.350437       0.796897       0.337914      -1.162376      -0.000214      -0.015140       0.020404       0.025409      -0.037080       0.000299       0.002332       0.037843       0.176657      -0.071107       0.012166       0.058941             10.884729       6.736968       2.104017      -3.933702       8.293705      -4.330465      17.623513          -0.000000
          548              O      52.012169      29.716801      16.643704      -0.517389      31.187484 0.40024819E+03  0.89392346E+04                                 7.835838                            6.101998       0.531510       2.250243                    0.998369      25.616129      64.943014       0.786121       0.348856      -1.146960       0.051621      -0.012446      -0.011784       0.054393      -0.005947      -0.048647      -0.027796       0.023553       0.003356      -0.056916      -0.001283       0.058199              9.804974      10.667667      -3.782974       5.025344       9.556883      -3.157351       9.190372          -0.000004
          549              O      57.791283      29.550922      22.405984      -0.136816      31.622214 0.28797895E+03  0.59437714E+04                                 8.213360                            5.253290       0.371338       2.267959                    0.999266      21.488695      52.954668       0.825794       0.359363      -1.134629       0.004729      -0.176472      -0.069607       0.189763      -0.080913       0.060807      -0.073252       0.061315      -0.066924      -0.096651      -0.051261       0.147912             12.771340      16.822566      -3.356441      10.631209       6.733878      -2.989714      14.757577           0.000009
          550              O      27.982753      29.681216      22.581822      -0.197726      35.481020 0.32735516E+03  0.69456330E+04                                 8.849056                            5.557390       0.374644       2.249065                    0.999296      22.343524      55.024868       0.815943       0.353797      -1.144121      -0.025505       0.162673       0.106061       0.195862       0.037003      -0.116575      -0.050254       0.084149       0.207257      -0.092298      -0.082090       0.174388             15.175343      15.280694       8.933368      -9.503577      14.699198      -8.932928      15.546138           0.000006
          551              O      15.879063      11.233933      20.018246      -0.521886      32.099200 0.41454592E+03  0.93071143E+04                                 7.945237                            6.154364       0.628596       2.277326                    0.998541      25.821057      64.878433       0.796230       0.342630      -1.156226      -0.009714       0.021830       0.005947       0.024622      -0.000658       0.011819      -0.035067      -0.009678      -0.154869      -0.065903       0.021351       0.044552             10.589929       8.928126      -6.340433      -0.106416      16.132657       0.971563       6.709004           0.000001
          552              O      47.522166      27.078769      16.408293      -0.546813      32.840063 0.43210563E+03  0.98134055E+04                                 8.086557                            6.307783       0.519819       2.235413                    0.997958      26.198268      66.446280       0.781055       0.345299      -1.152703      -0.008906      -0.061357      -0.015395       0.063882      -0.013819       0.053129       0.012418      -0.054887      -0.040803      -0.073567       0.036026       0.037541             10.420829       7.225133      -1.624305       1.218476      13.597911      -6.697001      10.439442          -0.000002
          553              O      14.928966      12.102945      18.177237      -0.557928      33.799213 0.43943889E+03  0.99923346E+04                                 8.166880                            6.292230       0.696395       2.285392                    0.998931      26.381251      66.306180       0.797252       0.337864      -1.162436      -0.012557       0.007510       0.020777       0.025412       0.034695       0.002043      -0.001683       0.044666       0.176806      -0.070776       0.011773       0.059003             10.875115       6.077955      -1.723779      -1.780607       8.939999       5.565090      17.607390           0.000000
          554              O      49.437931      26.195407      16.643704      -0.516272      31.159724 0.39982676E+03  0.89276279E+04                                 7.831878                            6.099420       0.526582       2.249002                    0.998388      25.600407      64.898913       0.786150       0.348928      -1.146880      -0.037115      -0.038632      -0.011624       0.054819       0.013554      -0.000366       0.055770       0.000444       0.004951      -0.057257      -0.000309       0.057566              9.799181      13.103167       2.370066      -5.242655       7.109735      -2.770877       9.184640          -0.000003
          555              O      46.404723      21.273494      22.405984      -0.139139      31.746832 0.28916538E+03  0.59749106E+04                                 8.236209                            5.265528       0.371656       2.267230                    0.999252      21.530279      53.101627       0.824427       0.359558      -1.134377      -0.154801       0.083922      -0.069803       0.189417       0.067307      -0.092907      -0.015516       0.107768      -0.065088      -0.096527      -0.050078       0.146605             12.811323      12.200611       6.067315      -7.932986      11.427638      -7.738880      14.805720           0.000008
          556              O      44.852326      18.324076      22.581822      -0.198954      35.528877 0.32784205E+03  0.69585691E+04                                 8.856518                            5.561243       0.374496       2.248554                    0.999306      22.361455      55.079875       0.815719       0.353761      -1.144146       0.153215      -0.058691       0.105838       0.195246       0.018504       0.014768       0.125860      -0.104947       0.207589      -0.092417      -0.081621       0.174037             15.190399       7.114291      -4.220192      -2.988790      22.893652      12.710983      15.563254           0.000007
          557              O      32.040130      20.564530      28.024776      -0.521886      32.099283 0.41454713E+03  0.93071492E+04                                 7.945255                            6.154377       0.628595       2.277326                    0.998541      25.821076      64.878535       0.796229       0.342630      -1.156226      -0.014048       0.019328      -0.005947       0.024622      -0.004520      -0.024459       0.027769       0.003699      -0.154869      -0.065903       0.021351       0.044552             10.589956       8.840568      -6.289888       0.788192      16.220279      -0.577942       6.709022           0.000000
          558              O      52.205048      29.782433      31.634728      -0.546813      32.840069 0.43210573E+03  0.98134083E+04                                 8.086558                            6.307783       0.519818       2.235413                    0.997958      26.198268      66.446280       0.781055       0.345299      -1.152703       0.057589      -0.022965       0.015395       0.063882      -0.030676       0.037319       0.039802       0.003508      -0.040803      -0.073567       0.036026       0.037541             10.420829      10.598027      -3.571649      -5.190532      10.225021       4.403731      10.439438          -0.000003
          559              O      31.762592      21.821843      29.865784      -0.557927      33.799166 0.43943799E+03  0.99923090E+04                                 8.166872                            6.292223       0.696396       2.285393                    0.998931      26.381236      66.306127       0.797253       0.337864      -1.162436      -0.000226       0.014630      -0.020777       0.025412       0.036689      -0.000436       0.002611       0.037761       0.176807      -0.070776       0.011773       0.059003             10.875101       6.731640      -2.101186       3.929196       8.286289      -4.324585      17.607373          -0.000000
[truncated: 15,012 more chars]
