# Supplementary material for: A collection of forcefield precursors for metal–organic frameworks
Source: RSC Adv. 2019 Nov 13;9(63):36492–507. doi: 10.1039/c9ra07327b (PMC9075174; doi:10.1039/c9ra07327b)
Supplement: RA-009-C9RA07327B-s4695 [file RA-009-C9RA07327B-s4695.xyz]

 1344
jmolscript: load "" {1 1 1} spacegroup "x,y,z" unitcell [{     18.537000     0.000000     0.000000 }, {     -9.268671    23.105470     0.000000 }, {      0.000000     0.000000    34.925000 }]
Cu    -0.652474    21.156293    33.360011     0.193591
Cu    -0.260237    22.007036     1.531112     0.220959
Cu     1.804429    20.030132     0.013621     0.241713
Cu     3.678920    16.046749    26.972228     0.242073
Cu     3.093150    16.054605     7.684198     0.237993
Cu     5.106989    18.847132    26.439273     0.210094
Cu     0.652303     1.949177    33.360011     0.193592
Cu     0.260066     1.098434     1.531112     0.220957
Cu    16.732400     3.075338     0.013621     0.241705
Cu    14.857909     7.058721    26.972228     0.242075
Cu    15.443679     7.050865     7.684198     0.237993
Cu    13.429840     4.258338    26.439273     0.210096
Cu     0.652160    21.156293    19.027489     0.193891
Cu     0.259911    22.007036    15.931388     0.220854
Cu    -1.804725    20.030132    17.448879     0.242148
Cu    -3.679157    16.046749    25.415272     0.242142
Cu    -3.093388    16.054605     9.778301     0.237907
Cu    -5.107268    18.847132    25.948227     0.209354
Cu    -0.652331     1.949177    19.027489     0.193891
Cu    -0.260082     1.098434    15.931388     0.220854
Cu     1.804554     3.075338    17.448879     0.242149
Cu     3.678986     7.058721    25.415272     0.242141
Cu     3.093217     7.050865     9.778301     0.237906
Cu     5.107097     4.258338    25.948227     0.209353
Cu     9.920803     1.949177     1.564989     0.193595
Cu     9.528566     1.098434    33.393888     0.220962
Cu     7.463900     3.075338    -0.013621     0.241722
Cu     5.589409     7.058721     7.952772     0.242074
Cu     6.175179     7.050865    27.240801     0.237993
Cu     4.161340     4.258338     8.485727     0.210095
Cu     8.616026    21.156293     1.564989     0.193596
Cu     9.008263    22.007036    33.393888     0.220962
Cu    -7.464071    20.030132    -0.013621     0.241720
Cu    -5.589580    16.046749     7.952772     0.242075
Cu    -6.175350    16.054605    27.240801     0.237993
Cu    -4.161511    18.847132     8.485727     0.210096
Cu     8.616169     1.949177    15.897511     0.193892
Cu     9.008418     1.098434    18.993612     0.220855
Cu    11.073054     3.075338    17.476121     0.242149
Cu    12.947486     7.058721     9.509728     0.242142
Cu    12.361717     7.050865    25.146698     0.237907
Cu    14.375597     4.258338     8.976773     0.209354
Cu     9.920660    21.156293    15.897511     0.193893
Cu     9.528411    22.007036    18.993612     0.220855
Cu     7.463775    20.030132    17.476121     0.242150
Cu     5.589343    16.046749     9.509728     0.242142
Cu     6.175112    16.054605    25.146698     0.237906
Cu     4.161232    18.847132     8.976773     0.209354
Cu    -2.949717    14.773175    -0.009081     0.234749
Cu    -5.268501    13.541654     1.682686     0.197680
Cu    -4.938350    12.623905    33.534636     0.226323
Cu    -1.381881    18.007941    26.946733     0.241106
Cu    -0.987238    19.226986     7.594790     0.237455
Cu     2.949546     8.332295    -0.009081     0.234747
Cu     5.268330     9.563816     1.682686     0.197679
Cu     4.938179    10.481565    33.534636     0.226323
Cu     1.381710     5.097529    26.946733     0.241107
Cu     0.987067     3.878484     7.594790     0.237455
Cu     2.949498    14.773175    17.471581     0.234028
Cu     5.268301    13.541654    15.779813     0.198477
Cu     4.938163    12.623905    18.852864     0.226532
Cu     1.381615    18.007941    25.440767     0.242713
Cu     0.986953    19.226986     9.867709     0.237212
Cu    -2.949669     8.332295    17.471581     0.234027
Cu    13.268528     9.563816    15.779813     0.198476
Cu    13.598666    10.481565    18.852864     0.226532
Cu    -1.381786     5.097529    25.440767     0.242714
Cu    -0.987124     3.878484     9.867709     0.237211
Cu    12.218046     8.332295     0.009080     0.234750
Cu    14.536830     9.563816    33.242313     0.197680
Cu    14.206679    10.481565     1.390364     0.226322
Cu    10.650210     5.097529     7.978267     0.241111
Cu    10.255567     3.878484    27.330209     0.237454
Cu     6.318783    14.773175     0.009080     0.234749
Cu     3.999999    13.541654    33.242313     0.197679
Cu     4.330150    12.623905     1.390364     0.226323
Cu     7.886619    18.007941     7.978267     0.241109
Cu     8.281262    19.226986    27.330209     0.237454
Cu     6.318831     8.332295    17.453419     0.234027
Cu     4.000028     9.563816    19.145186     0.198475
Cu     4.330166    10.481565    16.072136     0.226533
Cu     7.886714     5.097529     9.484233     0.242718
Cu     8.281376     3.878484    25.057290     0.237211
Cu    12.217998    14.773175    17.453419     0.234026
Cu    -4.000199    13.541654    19.145186     0.198475
Cu    -4.330337    12.623905    16.072136     0.226534
Cu    10.650115    18.007941     9.484233     0.242716
Cu    10.255453    19.226986    25.057290     0.237211
Cu    -0.000121    16.327711     8.731250     0.208142
Cu    -0.000050     6.777759     8.731250     0.208143
Cu     9.268450     6.777759    26.193750     0.208143
Cu     9.268379    16.327711    26.193750     0.208144
Cu    -0.000113    15.253769    26.193750     0.230748
Cu    -0.000058     7.851701    26.193750     0.230748
Cu     9.268442     7.851701     8.731250     0.230748
Cu     9.268387    15.253769     8.731250     0.230749
H     -3.390572    20.841134    32.427862     0.155545
H     -4.762315    21.635962    32.651382     0.166886
H     -3.533318    22.352232    31.917957     0.159449
H      7.071862     0.439004     2.877820     0.153508
H      5.920707     1.432539     2.374900     0.161158
H      5.538856    -0.013863     2.951162     0.156559
H     -0.398709    22.074966     4.355147     0.154509
H      0.164823    21.178474     5.553075     0.154696
H      0.958196    22.490864     5.095557     0.162763
H      4.048342    18.770884     1.658937     0.163034
H      4.022394    18.179384     3.146742     0.166078
H      2.989888    17.634095     2.053590     0.162591
H      1.099124    16.252388     5.409882     0.157375
H      1.238145    17.130395     4.079240     0.163331
H      2.448618    16.196934     4.547235     0.160744
H      3.996419    21.312486     7.428547     0.154513
H      3.694264    21.649825     5.895340     0.164699
H      2.522725    21.746868     6.981507     0.159529
H      7.462896    13.525942    24.283352     0.158086
H      6.980945    12.000981    24.206518     0.165433
H      7.850327    12.504680    25.453340     0.155053
H      2.621032    13.456626    28.114625     0.155233
H      2.735973    11.927044    27.657107     0.165697
H      1.953704    12.976032    26.742072     0.150376
H      1.621871    15.757931    28.855035     0.140793
H      0.611596    16.830024    29.480192     0.164364
H      1.772017    16.201556    30.384750     0.167275
H      4.556238    21.173853    28.243847     0.151314
H      4.845418    20.841134    29.784040     0.164848
H      3.445869    21.488087    29.354462     0.166073
H     -0.839881    20.947419    30.475555     0.154461
H     -0.571085    19.579575    29.689742     0.161593
H      0.307560    20.873482    29.364940     0.164531
H      3.690583    18.110067    33.583880     0.160255
H      4.524740    19.191403    32.745680     0.164382
H      4.079862    17.814317    32.061150     0.166873
H      3.390401     2.264336    32.427862     0.155545
H      4.762144     1.469508    32.651382     0.166886
H      3.533147     0.753238    31.917957     0.159449
H     -7.072033    22.666466     2.877820     0.153508
H     -5.920878    21.672931     2.374900     0.161158
H      3.729644     0.013863     2.951162     0.156559
H      0.398538     1.030504     4.355147     0.154508
H     -0.164994     1.926996     5.553075     0.154696
H     17.578633     0.614606     5.095557     0.162763
H     14.488487     4.334586     1.658937     0.163035
H     14.514435     4.926086     3.146742     0.166078
H     15.546941     5.471375     2.053590     0.162593
H     -1.099295     6.853082     5.409882     0.157375
H     -1.238316     5.975075     4.079240     0.163331
H     -2.448789     6.908536     4.547235     0.160744
H     14.540410     1.792984     7.428547     0.154514
H     14.842565     1.455645     5.895340     0.164699
H     16.014104     1.358602     6.981507     0.159529
H     11.073933     9.579528    24.283352     0.158086
H     11.555884    11.104489    24.206518     0.165433
H     10.686502    10.600790    25.453340     0.155053
H     -2.621203     9.648844    28.114625     0.155233
H     -2.736144    11.178426    27.657107     0.165696
H     -1.953875    10.129438    26.742072     0.150376
H     -1.622042     7.347539    28.855035     0.140793
H     -0.611767     6.275446    29.480192     0.164364
H     -1.772188     6.903914    30.384750     0.167275
H     13.980591     1.931617    28.243847     0.151314
H     13.691411     2.264336    29.784040     0.164849
H     15.090960     1.617383    29.354462     0.166073
H      0.839710     2.158051    30.475555     0.154460
H      0.570914     3.525895    29.689742     0.161592
H     -0.307731     2.231988    29.364940     0.164531
H     14.846246     4.995403    33.583880     0.160257
H     14.012089     3.914067    32.745680     0.164383
H     14.456967     5.291153    32.061150     0.166872
H      3.390263    20.841134    19.959637     0.155980
H      4.761995    21.635962    19.736117     0.166859
H      3.532987    22.352232    20.469542     0.158521
H     11.465131     0.439004    14.584680     0.151122
H     12.616272     1.432539    15.087600     0.162197
H     12.998145    -0.013863    14.511337     0.156459
H      0.398382    22.074966    13.107352     0.154673
H     -0.165136    21.178474    11.909425     0.155045
H     -0.958529    22.490864    12.366942     0.163140
H     -4.048620    18.770884    15.803562     0.163438
H     -4.022664    18.179384    14.315757     0.166102
H     -2.990149    17.634095    15.408910     0.163214
H     -1.099364    16.252388    12.052618     0.159390
H     -1.238398    17.130395    13.383260     0.163375
H     -2.448858    16.196934    12.915265     0.161528
H     -3.996735    21.312486    10.033952     0.154625
H     -3.694584    21.649825    11.567160     0.166628
H     -2.523047    21.746868    10.480992     0.159094
H     11.073904    13.525942    28.104147     0.159510
H     11.555877    12.000981    28.180982     0.165468
H     10.686488    12.504680    26.934160     0.155554
H     -2.621231    13.456626    24.272875     0.154065
H     -2.736149    11.927044    24.730392     0.165691
H     -1.953896    12.976032    25.645427     0.149946
H     -1.622104    15.757931    23.532465     0.141893
H     -0.611846    16.830024    22.907307     0.164585
H     -1.772257    16.201556    22.002750     0.167308
H     -4.556551    21.173853    24.143652     0.149808
H     -4.845726    20.841134    22.603460     0.165889
H     -3.446187    21.488087    23.033037     0.164856
H      0.839571    20.947419    21.911945     0.155072
H      0.570795    19.579575    22.697758     0.160842
H     -0.307869    20.873482    23.022560     0.164711
H     -3.690851    18.110067    18.803620     0.161543
H     -4.525024    19.191403    19.641820     0.164425
H     -4.080126    17.814317    20.326350     0.168280
H     15.146566     2.264336    19.959637     0.155980
H     13.774834     1.469508    19.736117     0.166859
H     15.003842     0.753238    20.469542     0.158521
H      7.071698    22.666466    14.584680     0.151122
H      5.920557    21.672931    15.087600     0.162197
H     14.807355     0.013863    14.511337     0.156459
H     -0.398553     1.030504    13.107352     0.154673
H      0.164965     1.926996    11.909425     0.155045
H      0.958358     0.614606    12.366942     0.163140
H      4.048449     4.334586    15.803562     0.163438
H      4.022493     4.926086    14.315757     0.166102
H      2.989978     5.471375    15.408910     0.163214
H      1.099193     6.853082    12.052618     0.159390
H      1.238227     5.975075    13.383260     0.163374
H      2.448687     6.908536    12.915265     0.161528
H      3.996564     1.792984    10.033952     0.154625
H      3.694413     1.455645    11.567160     0.166628
H      2.522876     1.358602    10.480992     0.159093
H      7.462925     9.579528    28.104147     0.159510
H      6.980952    11.104489    28.180982     0.165468
H      7.850341    10.600790    26.934160     0.155554
H      2.621060     9.648844    24.272875     0.154065
H      2.735978    11.178426    24.730392     0.165691
H      1.953725    10.129438    25.645427     0.149946
H      1.621933     7.347539    23.532465     0.141893
H      0.611675     6.275446    22.907307     0.164585
H      1.772086     6.903914    22.002750     0.167308
H      4.556380     1.931617    24.143652     0.149808
H      4.845555     2.264336    22.603460     0.165889
H      3.446016     1.617383    23.033037     0.164856
H     -0.839742     2.158051    21.911945     0.155072
H     -0.570966     3.525895    22.697758     0.160842
H      0.307698     2.231988    23.022560     0.164711
H      3.690680     4.995403    18.803620     0.161544
H      4.524853     3.914067    19.641820     0.164425
H      4.079955     5.291153    20.326350     0.168280
H     12.658901     2.264336     2.497137     0.155545
H     14.030644     1.469508     2.273617     0.166884
H     12.801647     0.753238     3.007042     0.159447
H      2.196467    22.666466    32.047180     0.153508
H      3.347622    21.672931    32.550100     0.161158
H     12.998144     0.013863    31.973837     0.156558
H      9.667038     1.030504    30.569852     0.154509
H      9.103506     1.926996    29.371925     0.154697
H      8.310133     0.614606    29.829442     0.162763
H      5.219987     4.334586    33.266062     0.163034
H      5.245935     4.926086    31.778257     0.166078
H      6.278441     5.471375    32.871410     0.162590
H      8.169205     6.853082    29.515117     0.157374
H      8.030184     5.975075    30.845760     0.163330
H      6.819711     6.908536    30.377765     0.160742
H      5.271910     1.792984    27.496452     0.154513
H      5.574065     1.455645    29.029660     0.164699
H      6.745604     1.358602    27.943492     0.159529
H      1.805433     9.579528    10.641647     0.158086
H      2.287384    11.104489    10.718483     0.165433
H      1.418002    10.600790     9.471660     0.155053
H      6.647297     9.648844     6.810375     0.155233
H      6.532356    11.178426     7.267892     0.165696
H      7.314625    10.129438     8.182927     0.150376
H      7.646458     7.347539     6.069965     0.140792
H      8.656733     6.275446     5.444807     0.164364
H      7.496312     6.903914     4.540250     0.167274
H      4.712091     1.931617     6.681152     0.151314
H      4.422911     2.264336     5.140960     0.164848
H      5.822460     1.617383     5.570537     0.166073
H     10.108210     2.158051     4.449445     0.154460
H      9.839414     3.525895     5.235257     0.161593
H      8.960769     2.231988     5.560060     0.164532
H      5.577746     4.995403     1.341120     0.160254
H      4.743589     3.914067     2.179320     0.164383
H      5.188467     5.291153     2.863850     0.166873
H      5.877928    20.841134     2.497137     0.155544
H      4.506185    21.635962     2.273617     0.166885
H      5.735182    22.352232     3.007042     0.159448
H     16.340362     0.439004    32.047180     0.153507
H     15.189207     1.432539    32.550100     0.161157
H     14.807356    -0.013863    31.973837     0.156558
H      8.869791    22.074966    30.569852     0.154510
H      9.433323    21.178474    29.371925     0.154697
H     -8.310304    22.490864    29.829442     0.162764
H     -5.220158    18.770884    33.266062     0.163034
H     -5.246106    18.179384    31.778257     0.166078
H     -6.278612    17.634095    32.871410     0.162590
H     10.367624    16.252388    29.515117     0.157374
H     10.506645    17.130395    30.845760     0.163330
H     11.717118    16.196934    30.377765     0.160743
H     -5.272081    21.312486    27.496452     0.154513
H     -5.574236    21.649825    29.029660     0.164699
H     -6.745775    21.746868    27.943492     0.159529
H     -1.805604    13.525942    10.641647     0.158086
H     -2.287555    12.000981    10.718483     0.165433
H     -1.418173    12.504680     9.471660     0.155053
H     11.889532    13.456626     6.810375     0.155233
H     12.004473    11.927044     7.267892     0.165696
H     11.222204    12.976032     8.182927     0.150376
H     10.890371    15.757931     6.069965     0.140793
H      9.880096    16.830024     5.444807     0.164364
H     11.040517    16.201556     4.540250     0.167275
H     -4.712262    21.173853     6.681152     0.151314
H     -4.423082    20.841134     5.140960     0.164849
H     -5.822631    21.488087     5.570537     0.166073
H      8.428619    20.947419     4.449445     0.154462
H      8.697415    19.579575     5.235257     0.161594
H      9.576060    20.873482     5.560060     0.164532
H     -5.577917    18.110067     1.341120     0.160256
H     -4.743760    19.191403     2.179320     0.164383
H     -5.188638    17.814317     2.863850     0.166873
H      5.878066     2.264336    14.965362     0.155979
H      4.506334     1.469508    15.188882     0.166858
H      5.735342     0.753238    14.455457     0.158520
H     -2.196802    22.666466    20.340320     0.151122
H     -3.347943    21.672931    19.837400     0.162197
H      5.538855     0.013863    20.413663     0.156459
H      8.869947     1.030504    21.817647     0.154673
H      9.433465     1.926996    23.015575     0.155045
H     10.226858     0.614606    22.558057     0.163140
H     13.316949     4.334586    19.121437     0.163437
H     13.290993     4.926086    20.609242     0.166102
H     12.258478     5.471375    19.516090     0.163214
H     10.367693     6.853082    22.872382     0.159390
H     10.506727     5.975075    21.541740     0.163375
H     11.717187     6.908536    22.009735     0.161528
H     13.265064     1.792984    24.891047     0.154625
H     12.962913     1.455645    23.357840     0.166628
H     11.791376     1.358602    24.444007     0.159094
H     -1.805575     9.579528     6.820852     0.159510
H     -2.287548    11.104489     6.744017     0.165468
H     -1.418159    10.600790     7.990840     0.155554
H     11.889560     9.648844    10.652125     0.154064
H     12.004478    11.178426    10.194607     0.165691
H     11.222225    10.129438     9.279572     0.149946
H     10.890433     7.347539    11.392535     0.141893
H      9.880175     6.275446    12.017692     0.164585
H     11.040586     6.903914    12.922250     0.167308
H     13.824880     1.931617    10.781347     0.149808
H     14.114055     2.264336    12.321540     0.165889
H     12.714516     1.617383    11.891962     0.164856
H      8.428758     2.158051    13.013055     0.155072
H      8.697534     3.525895    12.227242     0.160842
H      9.576198     2.231988    11.902440     0.164711
H     12.959180     4.995403    16.121380     0.161544
H     13.793353     3.914067    15.283180     0.164425
H     13.348455     5.291153    14.598650     0.168280
H     -5.878237    20.841134    14.965362     0.155980
H     -4.506505    21.635962    15.188882     0.166858
H     -5.735513    22.352232    14.455457     0.158520
H      2.196631     0.439004    20.340320     0.151122
H      3.347772     1.432539    19.837400     0.162197
H      3.729645    -0.013863    20.413663     0.156459
H     -8.870118    22.074966    21.817647     0.154673
H      9.103364    21.178474    23.015575     0.155045
H      8.309971    22.490864    22.558057     0.163139
H      5.219880    18.770884    19.121437     0.163437
H      5.245836    18.179384    20.609242     0.166102
H      6.278351    17.634095    19.516090     0.163214
H      8.169136    16.252388    22.872382     0.159389
H      8.030102    17.130395    21.541740     0.163375
H      6.819642    16.196934    22.009735     0.161528
H      5.271765    21.312486    24.891047     0.154625
H      5.573916    21.649825    23.357840     0.166628
H      6.745453    21.746868    24.444007     0.159094
H      1.805404    13.525942     6.820852     0.159510
H      2.287377    12.000981     6.744017     0.165468
H      1.417988    12.504680     7.990840     0.155554
H      6.647269    13.456626    10.652125     0.154064
H      6.532351    11.927044    10.194607     0.165691
H      7.314604    12.976032     9.279572     0.149946
H      7.646396    15.757931    11.392535     0.141893
H      8.656654    16.830024    12.017692     0.164585
H      7.496243    16.201556    12.922250     0.167308
H      4.711949    21.173853    10.781347     0.149808
H      4.422774    20.841134    12.321540     0.165889
H      5.822313    21.488087    11.891962     0.164856
H     -8.428929    20.947419    13.013055     0.155072
H      9.839295    19.579575    12.227242     0.160842
H      8.960631    20.873482    11.902440     0.164711
H      5.577649    18.110067    16.121380     0.161544
H      4.743476    19.191403    15.283180     0.164425
H      5.188374    17.814317    14.598650     0.168280
H     -3.664898    18.013024    28.792170     0.155526
H     -4.107926    17.093427    30.025022     0.164982
H     -2.814050    18.026888    30.143767     0.163581
H     -0.561766    12.800430    27.880627     0.153534
H      0.163027    13.276403    29.225240     0.167095
H     -1.264316    12.560133    29.298582     0.164723
H     -1.909438    17.125774    32.598995     0.162240
H     -0.847260    16.118376    33.241615     0.163157
H     -0.767554    16.478821    31.683960     0.167581
H     13.411427    12.500059    30.597792     0.159541
H     -4.293266    13.096180    29.368432     0.166549
H     -3.731586    11.839243    30.182185     0.158475
H     10.562280    13.821692     2.678748     0.155164
H      9.157181    13.100801     2.409825     0.169180
H     10.321310    12.319837     3.181667     0.157029
H     11.691207    10.647001    32.438340     0.150378
H     10.180445    10.226481    32.756157     0.165473
H     10.493710    11.645157    32.085597     0.158727
H     -1.158687    16.774571     1.169987     0.157366
H     -0.780536    17.269028     2.647315     0.165948
H     -0.189195    15.891942     2.085023     0.167120
H     -5.494471    14.071231     4.529772     0.150413
H     -4.228390    13.567532     5.367972     0.165140
H     -4.782657    15.050903     5.574030     0.153880
H     -2.472980    19.454806     5.259705     0.147934
H     -1.488662    18.974212     4.093210     0.166393
H     -3.017961    18.502860     4.093210     0.166126
H     -0.667435    13.854040     7.166610     0.152708
H     -2.233810    13.706165     6.880225     0.160942
H     -1.186468    13.576774     5.678805     0.165941
H     -2.100404    21.816185     6.464617     0.153323
H     -2.834474    22.546318     7.683500     0.158344
H      7.425920     0.268023     6.740525     0.163978
H     11.863662     2.476906     7.058342     0.162322
H     12.332651     2.024039     8.521700     0.151432
H     11.682010     0.956566     7.522845     0.159660
H      3.664727     5.092446    28.792170     0.155526
H      4.107755     6.012043    30.025022     0.164981
H      2.813879     5.078582    30.143767     0.163580
H      0.561595    10.305040    27.880627     0.153533
H     -0.163198     9.829067    29.225240     0.167094
H      1.264145    10.545337    29.298582     0.164722
H      1.909267     5.979696    32.598995     0.162241
H      0.847089     6.987094    33.241615     0.163158
H      0.767383     6.626649    31.683960     0.167581
H      5.125402    10.605411    30.597792     0.159541
H      4.293095    10.009290    29.368432     0.166548
H      3.731415    11.266227    30.182185     0.158475
H      7.974549     9.283778     2.678748     0.155164
H      9.379648    10.004669     2.409825     0.169179
H      8.215519    10.785633     3.181667     0.157029
H      6.845622    12.458469    32.438340     0.150378
H      8.356384    12.878989    32.756157     0.165473
H      8.043119    11.460313    32.085597     0.158727
H      1.158516     6.330899     1.169987     0.157367
H      0.780365     5.836442     2.647315     0.165947
H      0.189024     7.213528     2.085023     0.167120
H      5.494300     9.034239     4.529772     0.150412
H      4.228219     9.537938     5.367972     0.165139
H      4.782486     8.054567     5.574030     0.153879
H      2.472809     3.650664     5.259705     0.147934
H      1.488491     4.131258     4.093210     0.166393
H      3.017790     4.602610     4.093210     0.166126
H      0.667264     9.251430     7.166610     0.152708
H      2.233639     9.399305     6.880225     0.160941
H      1.186297     9.528696     5.678805     0.165941
H      2.100233     1.289285     6.464617     0.153323
H      2.834303     0.559152     7.683500     0.158345
H     -7.426091    22.837447     6.740525     0.163978
H      6.673167    20.628564     7.058342     0.162322
H      6.204178    21.081431     8.521700     0.151432
H      6.854819    22.148904     7.522845     0.159661
H      3.664632    18.013024    23.595330     0.154977
H      4.107673    17.093427    22.362477     0.165189
H      2.813783    18.026888    22.243732     0.163583
H      0.561576    12.800430    24.506872     0.153154
H     -0.163224    13.276403    23.162260     0.166799
H      1.264130    12.560133    23.088917     0.163974
H      1.909184    17.125774    19.788505     0.162459
H      0.847022    16.118376    19.145885     0.162992
H      0.767310    16.478821    20.703540     0.168152
H      5.125388    12.500059    21.789707     0.160251
H      4.293072    13.096180    23.019067     0.165963
H      3.731410    11.839243    22.205315     0.157754
H      7.974515    13.821692    14.783752     0.155118
H      9.379625    13.100801    15.052675     0.169235
H      8.215507    12.319837    14.280832     0.154798
H      6.845635    10.647001    19.949160     0.151141
H      8.356404    10.226481    19.631342     0.165054
H      8.043118    11.645157    20.301903     0.158855
H      1.158438    16.774571    16.292512     0.158344
H      0.780280    17.269028    14.815185     0.164745
H      0.188960    15.891942    15.377477     0.167094
H      5.494263    14.071231    12.932727     0.150197
H      4.228189    13.567532    12.094527     0.165576
H      4.782435    15.050903    11.888470     0.153142
H      2.472692    19.454806    12.202795     0.148801
H      1.488381    18.974212    13.369290     0.167408
H      3.017687    18.502860    13.369290     0.165536
H      0.667229    13.854040    10.295890     0.151994
H      2.233607    13.706165    10.582275     0.160352
H      1.186268    13.576774    11.783695     0.164138
H      2.100081    21.816185    10.997882     0.152777
H      2.834140    22.546318     9.779000     0.160694
H     11.111076     0.268023    10.721975     0.163873
H      6.673302     2.476906    10.404157     0.162048
H      6.204319     2.024039     8.940800     0.150906
H      6.854976     0.956566     9.939655     0.160037
H     14.872197     5.092446    23.595330     0.154976
H     14.429156     6.012043    22.362477     0.165189
H     15.723046     5.078582    22.243732     0.163583
H     -0.561747    10.305040    24.506872     0.153154
H      0.163053     9.829067    23.162260     0.166799
H     -1.264301    10.545337    23.088917     0.163974
H     -1.909355     5.979696    19.788505     0.162459
H     -0.847193     6.987094    19.145885     0.162992
H     -0.767481     6.626649    20.703540     0.168152
H     13.411441    10.605411    21.789707     0.160252
H     14.243757    10.009290    23.019067     0.165963
H     -3.731581    11.266227    22.205315     0.157754
H     10.562314     9.283778    14.783752     0.155118
H      9.157204    10.004669    15.052675     0.169235
H     10.321322    10.785633    14.280832     0.154798
H     11.691194    12.458469    19.949160     0.151141
H     10.180425    12.878989    19.631342     0.165054
H     10.493711    11.460313    20.301903     0.158855
H     -1.158609     6.330899    16.292512     0.158344
H     -0.780451     5.836442    14.815185     0.164745
H     -0.189131     7.213528    15.377477     0.167094
H     13.042566     9.034239    12.932727     0.150197
H     14.308640     9.537938    12.094527     0.165577
H     13.754394     8.054567    11.888470     0.153142
H     16.064137     3.650664    12.202795     0.148801
H     -1.488552     4.131258    13.369290     0.167408
H     15.519142     4.602610    13.369290     0.165536
H     -0.667400     9.251430    10.295890     0.151994
H     -2.233778     9.399305    10.582275     0.160352
H     -1.186439     9.528696    11.783695     0.164138
H     16.436748     1.289285    10.997882     0.152778
H     15.702689     0.559152     9.779000     0.160694
H      7.425753    22.837447    10.721975     0.163873
H     -6.673473    20.628564    10.404157     0.162048
H     -6.204490    21.081431     8.940800     0.150906
H     -6.855147    22.148904     9.939655     0.160037
H     12.933227     5.092446     6.132830     0.155526
H     13.376255     6.012043     4.899977     0.164982
H     12.082379     5.078582     4.781232     0.163580
H      9.830095    10.305040     7.044372     0.153533
H      9.105302     9.829067     5.699760     0.167094
H     10.532645    10.545337     5.626417     0.164722
H     11.177767     5.979696     2.326005     0.162240
H     10.115589     6.987094     1.683385     0.163155
H     10.035883     6.626649     3.241040     0.167581
H     -4.143098    10.605411     4.327208     0.159540
H     13.561595    10.009290     5.556567     0.166548
H     12.999915    11.266227     4.742815     0.158474
H     -1.293951     9.283778    32.246252     0.155163
H      0.111148    10.004669    32.515175     0.169178
H     -1.052981    10.785633    31.743332     0.157027
H     -2.422878    12.458469     2.486660     0.150377
H     -0.912116    12.878989     2.168842     0.165472
H     -1.225381    11.460313     2.839402     0.158724
H     10.427016     6.330899    33.755012     0.157364
H     10.048865     5.836442    32.277685     0.165946
H      9.457524     7.213528    32.839977     0.167117
H     14.762800     9.034239    30.395227     0.150412
H     13.496719     9.537938    29.557028     0.165139
H     14.050986     8.054567    29.350970     0.153879
H     11.741309     3.650664    29.665295     0.147934
H     10.756991     4.131258    30.831790     0.166393
H     12.286290     4.602610    30.831790     0.166126
H      9.935764     9.251430    27.758390     0.152708
H     11.502139     9.399305    28.044775     0.160941
H     10.454797     9.528696    29.246195     0.165941
H     11.368733     1.289285    28.460382     0.153323
H     12.102803     0.559152    27.241500     0.158345
H      1.842409    22.837447    28.184475     0.163978
H     -2.595333    20.628564    27.866657     0.162321
H     -3.064322    21.081431    26.403300     0.151432
H     -2.413681    22.148904    27.402155     0.159660
H      5.603602    18.013024     6.132830     0.155526
H      5.160574    17.093427     4.899977     0.164982
H      6.454450    18.026888     4.781232     0.163580
H      8.706734    12.800430     7.044372     0.153534
H      9.431527    13.276403     5.699760     0.167095
H      8.004184    12.560133     5.626417     0.164723
H      7.359062    17.125774     2.326005     0.162239
H      8.421240    16.118376     1.683385     0.163155
H      8.500946    16.478821     3.241040     0.167581
H      4.142927    12.500059     4.327208     0.159541
H      4.975234    13.096180     5.556567     0.166549
H      5.536914    11.839243     4.742815     0.158475
H      1.293780    13.821692    32.246252     0.155163
H     -0.111319    13.100801    32.515175     0.169179
H      1.052810    12.319837    31.743332     0.157028
H      2.422707    10.647001     2.486660     0.150377
H      0.911945    10.226481     2.168842     0.165472
H      1.225210    11.645157     2.839402     0.158725
H      8.109813    16.774571    33.755012     0.157364
H      8.487964    17.269028    32.277685     0.165947
H      9.079305    15.891942    32.839977     0.167118
H      3.774029    14.071231    30.395227     0.150412
H      5.040110    13.567532    29.557028     0.165140
H      4.485843    15.050903    29.350970     0.153880
H      6.795520    19.454806    29.665295     0.147934
H      7.779838    18.974212    30.831790     0.166392
H      6.250539    18.502860    30.831790     0.166125
H      8.601065    13.854040    27.758390     0.152708
H      7.034690    13.706165    28.044775     0.160941
H      8.082032    13.576774    29.246195     0.165941
H      7.168096    21.816185    28.460382     0.153323
H      6.434026    22.546318    27.241500     0.158344
H     16.694420     0.268023    28.184475     0.163978
H      2.595162     2.476906    27.866657     0.162321
H      3.064151     2.024039    26.403300     0.151432
H      2.413510     0.956566    27.402155     0.159660
H      5.603697     5.092446    11.329670     0.154976
H      5.160656     6.012043    12.562522     0.165189
H      6.454546     5.078582    12.681267     0.163583
H      8.706753    10.305040    10.418127     0.153154
H      9.431553     9.829067    11.762740     0.166798
H      8.004199    10.545337    11.836082     0.163974
H      7.359145     5.979696    15.136495     0.162459
H      8.421307     6.987094    15.779115     0.162992
H      8.501019     6.626649    14.221460     0.168152
H      4.142941    10.605411    13.135292     0.160251
H      4.975257    10.009290    11.905932     0.165963
H      5.536919    11.266227    12.719685     0.157753
H      1.293814     9.283778    20.141247     0.155118
H     -0.111296    10.004669    19.872325     0.169235
H      1.052822    10.785633    20.644167     0.154798
H      2.422694    12.458469    14.975840     0.151141
H      0.911925    12.878989    15.293657     0.165054
H      1.225211    11.460313    14.623097     0.158855
H      8.109891     6.330899    18.632487     0.158343
H      8.488049     5.836442    20.109815     0.164745
H      9.079369     7.213528    19.547522     0.167094
H      3.774066     9.034239    21.992272     0.150197
H      5.040140     9.537938    22.830472     0.165576
H      4.485894     8.054567    23.036530     0.153142
H      6.795637     3.650664    22.722205     0.148802
H      7.779948     4.131258    21.555710     0.167408
H      6.250642     4.602610    21.555710     0.165536
H      8.601100     9.251430    24.629110     0.151995
H      7.034722     9.399305    24.342725     0.160352
H      8.082061     9.528696    23.141305     0.164138
H      7.168248     1.289285    23.927117     0.152778
H      6.434189     0.559152    25.146000     0.160694
H     -1.842747    22.837447    24.203025     0.163873
H      2.595027    20.628564    24.520842     0.162047
H      3.064010    21.081431    25.984200     0.150906
H      2.413353    22.148904    24.985345     0.160037
H     -5.603868    18.013024    11.329670     0.154976
H     -5.160827    17.093427    12.562522     0.165189
H     -6.454717    18.026888    12.681267     0.163583
H      9.830076    12.800430    10.418127     0.153154
H      9.105276    13.276403    11.762740     0.166798
H     10.532630    12.560133    11.836082     0.163974
H     11.177684    17.125774    15.136495     0.162459
H     10.115522    16.118376    15.779115     0.162992
H     10.035810    16.478821    14.221460     0.168152
H     -4.143112    12.500059    13.135292     0.160251
H     -4.975428    13.096180    11.905932     0.165963
H     12.999910    11.839243    12.719685     0.157753
H     -1.293985    13.821692    20.141247     0.155118
H      0.111125    13.100801    19.872325     0.169235
H     -1.052993    12.319837    20.644167     0.154798
H     -2.422865    10.647001    14.975840     0.151141
H     -0.912096    10.226481    15.293657     0.165054
H     -1.225382    11.645157    14.623097     0.158855
H     10.426938    16.774571    18.632487     0.158343
H     10.048780    17.269028    20.109815     0.164745
H      9.457460    15.891942    19.547522     0.167094
H     -3.774237    14.071231    21.992272     0.150197
H     -5.040311    13.567532    22.830472     0.165576
H     -4.486065    15.050903    23.036530     0.153142
H     -6.795808    19.454806    22.722205     0.148801
H     10.756881    18.974212    21.555710     0.167408
H     -6.250813    18.502860    21.555710     0.165536
H      9.935729    13.854040    24.629110     0.151995
H     11.502107    13.706165    24.342725     0.160352
H     10.454768    13.576774    23.141305     0.164138
H     -7.168419    21.816185    23.927117     0.152777
H     -6.434360    22.546318    25.146000     0.160694
H      1.842576     0.268023    24.203025     0.163873
H     15.941802     2.476906    24.520842     0.162047
H     15.472819     2.024039    25.984200     0.150906
H     16.123476     0.956566    24.985345     0.160036
C     -3.787270    21.718680    32.621696    -0.507196
C     -3.283067    22.214985    33.948846     0.218864
C     -3.933721    22.874877     0.055181    -0.142540
C     -2.964237    23.022752     1.055433     0.214580
C      6.200623     0.493071     2.433574    -0.513871
C      0.413214    21.737626     4.787170    -0.503879
C      1.191774    20.929397     3.813461     0.217235
C      2.081558    19.881795     4.042569    -0.157475
C      2.496790    19.473752     2.771648     0.217410
C      3.473697    18.425226     2.373503    -0.515909
C      1.718256    16.773647     4.854226    -0.512053
C      2.274357    17.898421     5.655056     0.220365
C      2.422643    19.244546     5.325364    -0.145374
C      2.982456    19.835584     6.469856     0.217665
C      3.329088    21.255646     6.715030    -0.504195
C      7.157041    12.756068    24.806180    -0.507908
C      5.902084    13.116051    25.536112     0.205763
C      4.958557    12.285178    26.143807    -0.156374
C      3.981650    13.167345    26.621581     0.214880
C      2.713722    12.854497    27.347323    -0.520083
C      1.534741    16.505161    29.484383    -0.509560
C      2.448607    17.606368    29.076809     0.219570
C      2.656213    18.834655    29.703363    -0.144072
C      3.584911    19.508873    28.901834     0.219705
C      4.157695    20.868398    29.085889    -0.507340
C     -0.152154    20.377638    30.072520    -0.507278
C      0.828456    19.973755    31.111888     0.219588
C      2.040781    19.304620    30.952281    -0.152084
C      2.546842    19.146117    32.246951     0.211742
C      3.818485    18.510716    32.697134    -0.511091
C      3.787099     1.386790    32.621696    -0.507196
C      3.282896     0.890485    33.948846     0.218865
C      3.933550     0.230593     0.055181    -0.142540
C      2.964066     0.082718     1.055433     0.214581
C     -6.200794    22.612399     2.433574    -0.513871
C     -0.413385     1.367844     4.787170    -0.503880
C     17.345055     2.176073     3.813461     0.217236
C     16.455271     3.223675     4.042569    -0.157474
C     16.040039     3.631718     2.771648     0.217410
C     15.063132     4.680244     2.373503    -0.515908
C     -1.718427     6.331823     4.854226    -0.512054
C     16.262472     5.207049     5.655056     0.220365
C     16.114186     3.860924     5.325364    -0.145375
C     15.554373     3.269886     6.469856     0.217665
C     15.207741     1.849824     6.715030    -0.504195
C     11.379788    10.349402    24.806180    -0.507908
C     12.634745     9.989419    25.536112     0.205763
C     13.578272    10.820292    26.143807    -0.156374
C     -3.981821     9.938125    26.621581     0.214880
C     -2.713893    10.250973    27.347323    -0.520083
C     -1.534912     6.600309    29.484383    -0.509561
C     16.088222     5.499102    29.076809     0.219571
C     15.880616     4.270815    29.703363    -0.144074
C     14.951918     3.596597    28.901834     0.219705
C     14.379134     2.237072    29.085889    -0.507341
C      0.151983     2.727832    30.072520    -0.507279
C     -0.828627     3.131715    31.111888     0.219589
C     16.496048     3.800850    30.952281    -0.152082
C     15.989987     3.959353    32.246951     0.211742
C     14.718344     4.594754    32.697134    -0.511090
C      3.786948    21.718680    19.765804    -0.505587
C      3.282738    22.214985    18.438654     0.217284
C      3.933382    22.874877    17.407318    -0.141176
C      2.963896    23.022752    16.407066     0.210631
C     12.336370     0.493071    15.028926    -0.511534
C     -0.413536    21.737626    12.675330    -0.504282
C     -1.192084    20.929397    13.649039     0.213822
C     -2.081852    19.881795    13.419931    -0.152983
C     -2.497078    19.473752    14.690852     0.213020
C     -3.473970    18.425226    15.088997    -0.515776
C     -1.718504    16.773647    12.608274    -0.515051
C     -2.274622    17.898421    11.807444     0.221505
C     -2.422928    19.244546    12.137136    -0.147301
C     -2.982750    19.835584    10.992644     0.219544
C     -3.329403    21.255646    10.747470    -0.506247
C     11.379770    12.756068    27.581320    -0.510469
C     12.634722    13.116051    26.851388     0.208693
C     -4.958738    12.285178    26.243693    -0.155649
C     -3.981845    13.167345    25.765919     0.211656
C     -2.713912    12.854497    25.040177    -0.517129
C     -1.534986    16.505161    22.903116    -0.511624
C     -2.448868    17.606368    23.310691     0.220595
C     -2.656491    18.834655    22.684137    -0.144027
C     -3.585200    19.508873    23.485665     0.219703
C     -4.158004    20.868398    23.301611    -0.506056
C      0.151853    20.377638    22.314979    -0.506627
C     -0.828752    19.973755    21.275611     0.216192
C     -2.041067    19.304620    21.435219    -0.150451
C     -2.547125    19.146117    20.140549     0.212122
C     -3.818759    18.510716    19.690366    -0.514362
C     14.749881     1.386790    19.765804    -0.505586
C     15.254091     0.890485    18.438654     0.217283
C     14.603447     0.230593    17.407318    -0.141176
C     15.572933     0.082718    16.407066     0.210630
C      6.200459    22.612399    15.028926    -0.511534
C      0.413365     1.367844    12.675330    -0.504282
C      1.191913     2.176073    13.649039     0.213822
C      2.081681     3.223675    13.419931    -0.152983
C      2.496907     3.631718    14.690852     0.213020
C      3.473799     4.680244    15.088997    -0.515775
C      1.718333     6.331823    12.608274    -0.515051
C      2.274451     5.207049    11.807444     0.221505
C      2.422757     3.860924    12.137136    -0.147301
C      2.982579     3.269886    10.992644     0.219544
C      3.329232     1.849824    10.747470    -0.506247
C      7.157059    10.349402    27.581320    -0.510469
C      5.902107     9.989419    26.851388     0.208693
C      4.958567    10.820292    26.243693    -0.155650
C      3.981674     9.938125    25.765919     0.211656
C      2.713741    10.250973    25.040177    -0.517130
C      1.534815     6.600309    22.903116    -0.511624
C      2.448697     5.499102    23.310691     0.220595
C      2.656320     4.270815    22.684137    -0.144028
C      3.585029     3.596597    23.485665     0.219703
C      4.157833     2.237072    23.301611    -0.506056
C     -0.152024     2.727832    22.314979    -0.506627
C      0.828581     3.131715    21.275611     0.216192
C      2.040896     3.800850    21.435219    -0.150450
C      2.546954     3.959353    20.140549     0.212121
C      3.818588     4.594754    19.690366    -0.514362
C     13.055599     1.386790     2.303304    -0.507193
C     12.551396     0.890485     0.976154     0.218864
C     13.202050     0.230593    34.869818    -0.142540
C     12.232566     0.082718    33.869566     0.214580
C      3.067706    22.612399    32.491426    -0.513869
C      8.855115     1.367844    30.137830    -0.503879
C      8.076555     2.176073    31.111539     0.217234
C      7.186771     3.223675    30.882431    -0.157475
C      6.771539     3.631718    32.153352     0.217411
C      5.794632     4.680244    32.551497    -0.515909
C      7.550073     6.331823    30.070774    -0.512054
C      6.993972     5.207049    29.269944     0.220365
C      6.845686     3.860924    29.599636    -0.145374
C      6.285873     3.269886    28.455144     0.217665
C      5.939241     1.849824    28.209970    -0.504195
C      2.111288    10.349402    10.118820    -0.507908
C      3.366245     9.989419     9.388888     0.205763
C      4.309772    10.820292     8.781193    -0.156375
C      5.286679     9.938125     8.303419     0.214880
C      6.554607    10.250973     7.577677    -0.520083
C      7.733588     6.600309     5.440616    -0.509560
C      6.819722     5.499102     5.848191     0.219571
C      6.612116     4.270815     5.221637    -0.144071
C      5.683418     3.596597     6.023165     0.219705
C      5.110634     2.237072     5.839111    -0.507340
C      9.420483     2.727832     4.852479    -0.507278
C      8.439873     3.131715     3.813111     0.219587
C      7.227548     3.800850     3.972719    -0.152085
C      6.721487     3.959353     2.678049     0.211742
C      5.449844     4.594754     2.227866    -0.511092
C      5.481230    21.718680     2.303304    -0.507195
C      5.985433    22.214985     0.976154     0.218864
C      5.334779    22.874877    34.869818    -0.142540
C      6.304263    23.022752    33.869566     0.214579
C     15.469123     0.493071    32.491426    -0.513869
C      9.681714    21.737626    30.137830    -0.503880
C     -8.076726    20.929397    31.111539     0.217235
C     -7.186942    19.881795    30.882431    -0.157475
C     -6.771710    19.473752    32.153352     0.217411
C     -5.794803    18.425226    32.551497    -0.515910
C     10.986756    16.773647    30.070774    -0.512054
C     -6.994143    17.898421    29.269944     0.220365
C     -6.845857    19.244546    29.599636    -0.145375
C     -6.286044    19.835584    28.455144     0.217665
C     -5.939412    21.255646    28.209970    -0.504195
C     -2.111459    12.756068    10.118820    -0.507908
C     -3.366416    13.116051     9.388888     0.205763
C     -4.309943    12.285178     8.781193    -0.156375
C     -5.286850    13.167345     8.303419     0.214880
C     11.982222    12.854497     7.577677    -0.520083
C     10.803241    16.505161     5.440616    -0.509561
C     -6.819893    17.606368     5.848191     0.219571
C     -6.612287    18.834655     5.221637    -0.144072
C     -5.683589    19.508873     6.023165     0.219705
C     -5.110805    20.868398     5.839111    -0.507340
C      9.116346    20.377638     4.852479    -0.507279
C     10.096956    19.973755     3.813111     0.219588
C     -7.227719    19.304620     3.972719    -0.152085
C     -6.721658    19.146117     2.678049     0.211742
C     -5.450015    18.510716     2.227866    -0.511092
C      5.481381     1.386790    15.159196    -0.505585
C      5.985591     0.890485    16.486346     0.217283
C      5.334947     0.230593    17.517681    -0.141176
C      6.304433     0.082718    18.517933     0.210631
C     -3.068041    22.612399    19.896074    -0.511533
C      9.681865     1.367844    22.249670    -0.504283
C     10.460413     2.176073    21.275961     0.213822
C     11.350181     3.223675    21.505069    -0.152982
C     11.765407     3.631718    20.234148     0.213019
C     12.742299     4.680244    19.836003    -0.515776
C     10.986833     6.331823    22.316726    -0.515051
C     11.542951     5.207049    23.117556     0.221505
C     11.691257     3.860924    22.787864    -0.147301
C     12.251079     3.269886    23.932356     0.219544
C     12.597732     1.849824    24.177530    -0.506248
C     -2.111441    10.349402     7.343680    -0.510469
C     -3.366393     9.989419     8.073612     0.208694
C     -4.309933    10.820292     8.681307    -0.155650
C     13.250174     9.938125     9.159081     0.211656
C     11.982241    10.250973     9.884823    -0.517130
C     10.803315     6.600309    12.021883    -0.511624
C     11.717197     5.499102    11.614309     0.220595
C     11.924820     4.270815    12.240863    -0.144027
C     12.853529     3.596597    11.439334     0.219703
C     13.426333     2.237072    11.623389    -0.506055
C      9.116476     2.727832    12.610020    -0.506627
C     10.097081     3.131715    13.649388     0.216192
C     11.309396     3.800850    13.489781    -0.150451
C     11.815454     3.959353    14.784451     0.212122
C     13.087088     4.594754    15.234634    -0.514363
C     -5.481552    21.718680    15.159196    -0.505586
C     -5.985762    22.214985    16.486346     0.217283
C     -5.335118    22.874877    17.517681    -0.141176
C     -6.304604    23.022752    18.517933     0.210631
C      3.067870     0.493071    19.896074    -0.511533
C      8.854964    21.737626    22.249670    -0.504282
C      8.076416    20.929397    21.275961     0.213822
C      7.186648    19.881795    21.505069    -0.152982
C      6.771422    19.473752    20.234148     0.213019
C      5.794530    18.425226    19.836003    -0.515775
C      7.549996    16.773647    22.316726    -0.515051
C      6.993878    17.898421    23.117556     0.221505
C      6.845572    19.244546    22.787864    -0.147301
C      6.285750    19.835584    23.932356     0.219544
C      5.939097    21.255646    24.177530    -0.506247
C      2.111270    12.756068     7.343680    -0.510469
C      3.366222    13.116051     8.073612     0.208694
C      4.309762    12.285178     8.681307    -0.155650
C      5.286655    13.167345     9.159081     0.211656
C      6.554588    12.854497     9.884823    -0.517129
C      7.733514    16.505161    12.021883    -0.511624
C      6.819632    17.606368    11.614309     0.220595
C      6.612009    18.834655    12.240863    -0.144027
C      5.683300    19.508873    11.439334     0.219703
C      5.110496    20.868398    11.623389    -0.506055
C      9.420353    20.377638    12.610020    -0.506627
C      8.439748    19.973755    13.649388     0.216192
C      7.227433    19.304620    13.489781    -0.150451
C      6.721375    19.146117    14.784451     0.212122
C      5.449741    18.510716    15.234634    -0.514362
C     -3.342350    17.470046    29.539216    -0.519032
C     -2.493348    16.360983    29.017785     0.219093
C     -2.200454    15.130386    29.581475    -0.134429
C     -1.371845    14.489440    28.667138     0.220069
C     -0.700796    13.168732    28.777152    -0.509015
C     -1.371859    16.324015    32.440785    -0.512215
C     -2.274602    15.172900    32.130301     0.209182
C     -2.636070    14.628997    30.897100    -0.155936
C     -3.512862    13.597107    31.184183     0.212074
C     -4.226530    12.679358    30.253781    -0.510761
C     10.124813    12.966790     2.471642    -0.506431
C     10.636438    12.449689     1.174877     0.224572
C      9.978380    11.767154     0.152622    -0.145264
C     10.927476    11.593863    34.078418     0.217117
C     10.812551    10.975560    32.722979    -0.515835
C     -0.967753    16.485291     2.087118    -0.512556
C     -2.155970    15.751923     2.635790     0.215826
C     -2.586027    15.598503     3.947223    -0.147875
C     -3.733461    14.819848     3.845242     0.221526
C     -4.636210    14.335558     4.920932    -0.507429
C     -2.244969    18.714506     4.657947    -0.509888
C     -1.876074    17.513946     5.461921     0.221060
C     -2.000262    16.159504     5.168551    -0.141272
C     -1.479367    15.510702     6.279515     0.214514
C     -1.382964    14.033338     6.521545    -0.513700
C     -2.009577    22.501955     7.158577    -0.508822
C     -0.873257    22.153987     8.049514     0.204073
C     10.308409     2.217201     8.354409     0.214985
C     11.663466     1.891414     7.819009    -0.512121
C      3.342179     5.635424    29.539216    -0.519032
C      2.493177     6.744487    29.017785     0.219093
C      2.200283     7.975084    29.581475    -0.134429
C      1.371674     8.616030    28.667138     0.220069
C      0.700625     9.936738    28.777152    -0.509015
C      1.371688     6.781455    32.440785    -0.512214
C      2.274431     7.932570    32.130301     0.209182
C      2.635899     8.476473    30.897100    -0.155935
C      3.512691     9.508363    31.184183     0.212074
C      4.226359    10.426112    30.253781    -0.510761
C      8.412016    10.138680     2.471642    -0.506431
C      7.900391    10.655781     1.174877     0.224573
C      8.558449    11.338316     0.152622    -0.145264
C      7.609353    11.511607    34.078418     0.217117
C      7.724278    12.129910    32.722979    -0.515835
C      0.967582     6.620179     2.087118    -0.512556
C      2.155799     7.353547     2.635790     0.215826
C      2.585856     7.506967     3.947223    -0.147875
C      3.733290     8.285622     3.845242     0.221526
C      4.636039     8.769912     4.920932    -0.507428
C      2.244798     4.390964     4.657947    -0.509888
C      1.875903     5.591524     5.461921     0.221060
C      2.000091     6.945966     5.168551    -0.141272
C      1.479196     7.594768     6.279515     0.214514
C      1.382793     9.072132     6.521545    -0.513700
C      2.009406     0.603515     7.158577    -0.508823
C      0.873086     0.951483     8.049514     0.204073
C      8.228420    20.888269     8.354409     0.214985
C      6.873363    21.214056     7.819009    -0.512122
C      3.342092    17.470046    22.848284    -0.519785
C      2.493105    16.360983    23.369714     0.221869
C      2.200230    15.130386    22.806025    -0.137908
C      1.371631    14.489440    23.720361     0.220892
C      0.700601    13.168732    23.610348    -0.506791
C      1.371617    16.324015    19.946715    -0.513452
C      2.274378    15.172900    20.257198     0.207674
C      2.635853    14.628997    21.490400    -0.154150
C      3.512661    13.597107    21.203317     0.210055
C      4.226342    12.679358    22.133719    -0.508750
C      8.411995    12.966790    14.990858    -0.502991
C      7.900377    12.449689    16.287623     0.224407
C      8.558446    11.767154    17.309878    -0.146427
C      7.609353    11.593863    18.309082     0.217292
C      7.724287    10.975560    19.664521    -0.515899
C      0.967509    16.485291    15.375382    -0.512305
C      2.155737    15.751923    14.826710     0.217127
C      2.585796    15.598503    13.515276    -0.145281
C      3.733242    14.819848    13.617257     0.217665
C      4.635998    14.335558    12.541567    -0.505104
C      2.244692    18.714506    12.804553    -0.512883
C      1.875815    17.513946    12.000579     0.225497
C      2.000023    16.159504    12.293949    -0.143108
C      1.479138    15.510702    11.182985     0.212364
C      1.382756    14.033338    10.940955    -0.509064
C      2.009244    22.501955    10.303923    -0.512631
C      0.872929    22.153987     9.412986     0.207074
C      8.228558     2.217201     9.108091     0.215195
C      6.873506     1.891414     9.643491    -0.512222
C     15.194737     5.635424    22.848284    -0.519785
C     -2.493276     6.744487    23.369714     0.221868
C     -2.200401     7.975084    22.806025    -0.137908
C     -1.371802     8.616030    23.720361     0.220892
C     -0.700772     9.936738    23.610348    -0.506790
C     -1.371788     6.781455    19.946715    -0.513452
C     -2.274549     7.932570    20.257198     0.207674
C     -2.636024     8.476473    21.490400    -0.154150
C     -3.512832     9.508363    21.203317     0.210055
C     14.310487    10.426112    22.133719    -0.508750
C     10.124834    10.138680    14.990858    -0.502991
C     10.636452    10.655781    16.287623     0.224407
C      9.978383    11.338316    17.309878    -0.146427
C     10.927476    11.511607    18.309082     0.217292
C     10.812542    12.129910    19.664521    -0.515899
C     -0.967680     6.620179    15.375382    -0.512305
C     -2.155908     7.353547    14.826710     0.217127
C     -2.585967     7.506967    13.515276    -0.145280
C     14.803587     8.285622    13.617257     0.217665
C     13.900831     8.769912    12.541567    -0.505104
C     16.292137     4.390964    12.804553    -0.512883
C     -1.875986     5.591524    12.000579     0.225497
C     -2.000194     6.945966    12.293949    -0.143108
C     -1.479309     7.594768    11.182985     0.212364
C     -1.382927     9.072132    10.940955    -0.509064
C     16.527585     0.603515    10.303923    -0.512631
C     17.663900     0.951483     9.412986     0.207074
C     -8.228729    20.888269     9.108091     0.215195
C     -6.873677    21.214056     9.643491    -0.512223
C     12.610679     5.635424     5.385784    -0.519032
C     11.761677     6.744487     5.907214     0.219093
C     11.468783     7.975084     5.343525    -0.134429
C     10.640174     8.616030     6.257861     0.220069
C      9.969125     9.936738     6.147848    -0.509016
C     10.640188     6.781455     2.484215    -0.512216
C     11.542931     7.932570     2.794698     0.209183
C     11.904399     8.476473     4.027900    -0.155936
C     12.781191     9.508363     3.740817     0.212074
C     13.494859    10.426112     4.671219    -0.510761
C     -0.856484    10.138680    32.453358    -0.506431
C     -1.368109    10.655781    33.750123     0.224572
C     -0.710051    11.338316    34.772378    -0.145264
C     -1.659147    11.511607     0.846582     0.217116
C     -1.544222    12.129910     2.202021    -0.515835
C     10.236082     6.620179    32.837882    -0.512556
C     11.424299     7.353547    32.289210     0.215826
C     11.854356     7.506967    30.977776    -0.147875
C     13.001790     8.285622    31.079757     0.221526
C     13.904539     8.769912    30.004067    -0.507428
C     11.513298     4.390964    30.267053    -0.509888
C     11.144403     5.591524    29.463079     0.221060
C     11.268591     6.945966    29.756449    -0.141273
C     10.747696     7.594768    28.645485     0.214514
C     10.651293     9.072132    28.403455    -0.513699
C     11.277906     0.603515    27.766423    -0.508822
C     10.141586     0.951483    26.875486     0.204073
C     -1.040080    20.888269    26.570591     0.214985
C     -2.395137    21.214056    27.105991    -0.512121
C      5.926150    17.470046     5.385784    -0.519033
C      6.775152    16.360983     5.907214     0.219094
C      7.068046    15.130386     5.343525    -0.134429
C      7.896655    14.489440     6.257861     0.220068
C      8.567704    13.168732     6.147848    -0.509016
C      7.896641    16.324015     2.484215    -0.512215
C      6.993898    15.172900     2.794698     0.209183
C      6.632430    14.628997     4.027900    -0.155936
C      5.755638    13.597107     3.740817     0.212074
C      5.041970    12.679358     4.671219    -0.510761
C      0.856313    12.966790    32.453358    -0.506431
C      1.367938    12.449689    33.750123     0.224573
C      0.709880    11.767154    34.772378    -0.145264
C      1.658976    11.593863     0.846582     0.217117
C      1.544051    10.975560     2.202021    -0.515834
C      8.300747    16.485291    32.837882    -0.512556
C      7.112530    15.751923    32.289210     0.215826
C      6.682473    15.598503    30.977776    -0.147875
C      5.535039    14.819848    31.079757     0.221526
C      4.632290    14.335558    30.004067    -0.507428
C      7.023531    18.714506    30.267053    -0.509888
C      7.392426    17.513946    29.463079     0.221060
C      7.268238    16.159504    29.756449    -0.141273
C      7.789133    15.510702    28.645485     0.214514
C      7.885536    14.033338    28.403455    -0.513699
C      7.258923    22.501955    27.766423    -0.508822
C      8.395243    22.153987    26.875486     0.204073
C      1.039909     2.217201    26.570591     0.214985
C      2.394966     1.891414    27.105991    -0.512121
C      5.926237     5.635424    12.076716    -0.519785
C      6.775224     6.744487    11.555285     0.221869
C      7.068099     7.975084    12.118975    -0.137908
C      7.896698     8.616030    11.204638     0.220892
C      8.567728     9.936738    11.314652    -0.506791
C      7.896712     6.781455    14.978285    -0.513451
C      6.993951     7.932570    14.667801     0.207673
C      6.632476     8.476473    13.434600    -0.154150
C      5.755668     9.508363    13.721683     0.210055
C      5.041987    10.426112    12.791281    -0.508749
C      0.856334    10.138680    19.934142    -0.502992
C      1.367952    10.655781    18.637377     0.224408
C      0.709883    11.338316    17.615122    -0.146427
C      1.658976    11.511607    16.615918     0.217292
C      1.544042    12.129910    15.260479    -0.515899
C      8.300820     6.620179    19.549618    -0.512304
C      7.112592     7.353547    20.098290     0.217126
C      6.682533     7.506967    21.409723    -0.145280
C      5.535087     8.285622    21.307742     0.217665
C      4.632331     8.769912    22.383432    -0.505104
C      7.023637     4.390964    22.120447    -0.512883
C      7.392514     5.591524    22.924421     0.225497
C      7.268306     6.945966    22.631051    -0.143108
C      7.789191     7.594768    23.742015     0.212364
C      7.885573     9.072132    23.984045    -0.509064
C      7.259085     0.603515    24.621077    -0.512632
C      8.395400     0.951483    25.512014     0.207074
C      1.039771    20.888269    25.816909     0.215195
C      2.394823    21.214056    25.281509    -0.512222
C     -5.926408    17.470046    12.076716    -0.519786
C     11.761605    16.360983    11.555285     0.221869
C     11.468730    15.130386    12.118975    -0.137908
C     10.640131    14.489440    11.204638     0.220892
C      9.969101    13.168732    11.314652    -0.506791
C     10.640117    16.324015    14.978285    -0.513452
C     11.542878    15.172900    14.667801     0.207673
C     11.904353    14.628997    13.434600    -0.154150
C     12.781161    13.597107    13.721683     0.210055
C     -5.042158    12.679358    12.791281    -0.508749
C     -0.856505    12.966790    19.934142    -0.502992
C     -1.368123    12.449689    18.637377     0.224408
C     -0.710054    11.767154    17.615122    -0.146427
C     -1.659147    11.593863    16.615918     0.217292
C     -1.544213    10.975560    15.260479    -0.515899
C     10.236009    16.485291    19.549618    -0.512304
C     11.424237    15.751923    20.098290     0.217126
C     11.854296    15.598503    21.409723    -0.145280
C     -5.535258    14.819848    21.307742     0.217665
C     -4.632502    14.335558    22.383432    -0.505104
C     -7.023808    18.714506    22.120447    -0.512884
C     11.144315    17.513946    22.924421     0.225497
C     11.268523    16.159504    22.631051    -0.143108
C     10.747638    15.510702    23.742015     0.212364
C     10.651256    14.033338    23.984045    -0.509064
C     -7.259256    22.501955    24.621077    -0.512632
C     -8.395571    22.153987    25.512014     0.207074
C     17.497058     2.217201    25.816909     0.215194
C     16.142006     1.891414    25.281509    -0.512221
C     -0.000170    23.006579     8.731250    -0.158049
C      9.268490     1.371541     8.731250    -0.154958
C     -0.000001     0.098891     8.731250    -0.158049
C      9.268339    21.733929     8.731250    -0.154958
C      9.268499     0.098891    26.193750    -0.158048
C     -0.000161    21.733929    26.193750    -0.154958
C      9.268330    23.006579    26.193750    -0.158048
C     -0.000010     1.371541    26.193750    -0.154958
N     -2.004012    21.994097    34.291111    -0.222402
N     -1.809378    22.494099     0.631095    -0.232173
N      1.076843    21.148899     2.495391    -0.219828
N      1.888771    20.232998     1.841595    -0.231233
N      2.708125    17.685851     6.908863    -0.233285
N      3.162272    18.890108     7.418070    -0.229532
N      5.531334    14.402564    25.678955    -0.215824
N      4.328283    14.426593    26.339387    -0.209267
N      3.214186    17.535203    27.973877    -0.233131
N      3.920437    18.709885    27.871547    -0.223630
N      0.633816    20.219597    32.418782    -0.217085
N      1.692282    19.703883    33.121822    -0.221840
N      2.003841     1.111373    34.291111    -0.222403
N      1.809207     0.611371     0.631095    -0.232174
N     17.459986     1.956571     2.495391    -0.219828
N     16.648058     2.872472     1.841595    -0.231232
N     15.828704     5.419619     6.908863    -0.233285
N     15.374557     4.215362     7.418070    -0.229532
N     13.005495     8.702906    25.678955    -0.215824
N     14.208546     8.678877    26.339387    -0.209267
N     15.322643     5.570267    27.973877    -0.233131
N     14.616392     4.395585    27.871547    -0.223631
N     -0.633987     2.885873    32.418782    -0.217086
N     16.844547     3.401587    33.121822    -0.221839
N      2.003687    21.994097    18.096389    -0.226596
N      1.809045    22.494099    16.831405    -0.226467
N     -1.077156    21.148899    14.967109    -0.219467
N     -1.889070    20.232998    15.620905    -0.229695
N     -2.708387    17.685851    10.553636    -0.235825
N     -3.162552    18.890108    10.044430    -0.229226
N     -5.531547    14.402564    26.708544    -0.218433
N     -4.328496    14.426593    26.048113    -0.208179
N     -3.214446    17.535203    24.413623    -0.233704
N     -3.920714    18.709885    24.515953    -0.222059
N     -0.634115    20.219597    19.968718    -0.212399
N     -1.692574    19.703883    19.265678    -0.225655
N     16.533142     1.111373    18.096389    -0.226596
N     16.727784     0.611371    16.831405    -0.226467
N      1.076985     1.956571    14.967109    -0.219467
N      1.888899     2.872472    15.620905    -0.229695
N      2.708216     5.419619    10.553636    -0.235825
N      3.162381     4.215362    10.044430    -0.229226
N      5.531376     8.702906    26.708544    -0.218432
N      4.328325     8.678877    26.048113    -0.208179
N      3.214275     5.570267    24.413623    -0.233704
N      3.920543     4.395585    24.515953    -0.222059
N      0.633944     2.885873    19.968718    -0.212399
N      1.692403     3.401587    19.265678    -0.225655
N     11.272341     1.111373     0.633889    -0.222402
N     11.077707     0.611371    34.293905    -0.232174
N      8.191486     1.956571    32.429609    -0.219828
N      7.379558     2.872472    33.083405    -0.231235
N      6.560204     5.419619    28.016136    -0.233285
N      6.106057     4.215362    27.506930    -0.229532
N      3.736995     8.702906     9.246044    -0.215824
N      4.940046     8.678877     8.585613    -0.209268
N      6.054143     5.570267     6.951123    -0.233131
N      5.347892     4.395585     7.053453    -0.223631
N      8.634513     2.885873     2.506218    -0.217086
N      7.576047     3.401587     1.803178    -0.221842
N      7.264488    21.994097     0.633889    -0.222402
N      7.459122    22.494099    34.293905    -0.232174
N     -8.191657    21.148899    32.429609    -0.219827
N     -7.379729    20.232998    33.083405    -0.231235
N     -6.560375    17.685851    28.016136    -0.233285
N     -6.106228    18.890108    27.506930    -0.229532
N     -3.737166    14.402564     9.246044    -0.215824
N     -4.940217    14.426593     8.585613    -0.209268
N     -6.054314    17.535203     6.951123    -0.233132
N     -5.348063    18.709885     7.053453    -0.223631
N      9.902316    20.219597     2.506218    -0.217086
N     -7.576218    19.703883     1.803178    -0.221842
N      7.264642     1.111373    16.828611    -0.226596
N      7.459284     0.611371    18.093595    -0.226467
N     10.345485     1.956571    19.957891    -0.219467
N     11.157399     2.872472    19.304095    -0.229695
N     11.976716     5.419619    24.371363    -0.235825
N     12.430881     4.215362    24.880570    -0.229226
N     14.799876     8.702906     8.216455    -0.218433
N     13.596825     8.678877     8.876887    -0.208179
N     12.482775     5.570267    10.511377    -0.233704
N     13.189043     4.395585    10.409047    -0.222059
N      9.902444     2.885873    14.956282    -0.212399
N     10.960903     3.401587    15.659322    -0.225655
N     -7.264813    21.994097    16.828611    -0.226596
N     -7.459455    22.494099    18.093595    -0.226467
N      8.191344    21.148899    19.957891    -0.219467
N      7.379430    20.232998    19.304095    -0.229695
N      6.560113    17.685851    24.371363    -0.235825
N      6.105948    18.890108    24.880570    -0.229226
N      3.736953    14.402564     8.216455    -0.218432
N      4.940004    14.426593     8.876887    -0.208179
N      6.054054    17.535203    10.511377    -0.233705
N      5.347786    18.709885    10.409047    -0.222059
N      8.634385    20.219597    14.956282    -0.212399
N      7.575926    19.703883    15.659322    -0.225655
N     -1.879774    16.463109    27.821604    -0.247068
N     -1.169798    15.290738    27.604371    -0.233095
N     -2.899294    14.483433    33.097724    -0.222068
N     -3.657450    13.491746    32.512730    -0.212879
N     11.906221    12.659025     0.813054    -0.220292
N     12.099010    12.116508    34.482151    -0.241597
N     -2.995691    15.132697     1.806321    -0.217599
N     -3.970733    14.531030     2.556859    -0.224225
N     -1.308843    17.658587     6.676961    -0.225495
N     -1.054877    16.398414     7.185120    -0.221633
N     -0.535874    20.871633     8.309007    -0.213174
N      9.919123     3.492161     8.503190    -0.213049
N      1.879603     6.642361    27.821604    -0.247068
N      1.169627     7.814732    27.604371    -0.233095
N      2.899123     8.622037    33.097724    -0.222067
N      3.657279     9.613724    32.512730    -0.212879
N      6.630608    10.446445     0.813054    -0.220291
N      6.437819    10.988962    34.482151    -0.241597
N      2.995520     7.972773     1.806321    -0.217599
N      3.970562     8.574440     2.556859    -0.224225
N      1.308672     5.446883     6.676961    -0.225495
N      1.054706     6.707056     7.185120    -0.221633
N      0.535703     2.233837     8.309007    -0.213174
N      8.617706    19.613309     8.503190    -0.213049
N      1.879530    16.463109    24.565896    -0.249032
N      1.169572    15.290738    24.783129    -0.232607
N      2.899080    14.483433    19.289776    -0.219861
N      3.657250    13.491746    19.874770    -0.211196
N      6.630591    12.659025    16.649446    -0.221957
N      6.437810    12.116508    17.905349    -0.241987
N      2.995467    15.132697    15.656179    -0.219623
N      3.970518    14.531030    14.905641    -0.222440
N      1.308582    17.658587    10.785538    -0.229110
N      1.054634    16.398414    10.277380    -0.219461
N      0.535565    20.871633     9.153493    -0.213778
N      8.617825     3.492161     8.959310    -0.215545
N     -1.879701     6.642361    24.565896    -0.249032
N     -1.169743     7.814732    24.783129    -0.232607
N     -2.899251     8.622037    19.289776    -0.219861
N     -3.657421     9.613724    19.874770    -0.211196
N     11.906238    10.446445    16.649446    -0.221957
N     12.099019    10.988962    17.905349    -0.241987
N     -2.995638     7.972773    15.656179    -0.219623
N     14.566311     8.574440    14.905641    -0.222440
N     -1.308753     5.446883    10.785538    -0.229110
N     -1.054805     6.707056    10.277380    -0.219461
N     -0.535736     2.233837     9.153493    -0.213777
N      9.919004    19.613309     8.959310    -0.215545
N     11.148103     6.642361     7.103396    -0.247069
N     10.438127     7.814732     7.320629    -0.233096
N     12.167623     8.622037     1.827276    -0.222068
N     12.925779     9.613724     2.412270    -0.212879
N     -2.637892    10.446445    34.111946    -0.220293
N     -2.830681    10.988962     0.442849    -0.241597
N     12.264020     7.972773    33.118679    -0.217600
N     13.239062     8.574440    32.368141    -0.224226
N     10.577172     5.446883    28.248038    -0.225495
N     10.323206     6.707056    27.739880    -0.221633
N      9.804203     2.233837    26.615993    -0.213174
N     -0.650794    19.613309    26.421810    -0.213048
N      7.388726    16.463109     7.103396    -0.247069
N      8.098702    15.290738     7.320629    -0.233096
N      6.369206    14.483433     1.827276    -0.222068
N      5.611050    13.491746     2.412270    -0.212879
N      2.637721    12.659025    34.111946    -0.220292
N      2.830510    12.116508     0.442849    -0.241597
N      6.272809    15.132697    33.118679    -0.217599
N      5.297767    14.531030    32.368141    -0.224226
N      7.959657    17.658587    28.248038    -0.225495
N      8.213623    16.398414    27.739880    -0.221633
N      8.732626    20.871633    26.615993    -0.213174
N      0.650623     3.492161    26.421810    -0.213048
N      7.388799     6.642361    10.359104    -0.249032
N      8.098757     7.814732    10.141871    -0.232608
N      6.369249     8.622037    15.635224    -0.219861
N      5.611079     9.613724    15.050230    -0.211196
N      2.637738    10.446445    18.275554    -0.221958
N      2.830519    10.988962    17.019651    -0.241987
N      6.272862     7.972773    19.268821    -0.219622
N      5.297811     8.574440    20.019359    -0.222440
N      7.959747     5.446883    24.139461    -0.229110
N      8.213695     6.707056    24.647620    -0.219461
N      8.732764     2.233837    25.771507    -0.213777
N      0.650504    19.613309    25.965690    -0.215544
N     11.148030    16.463109    10.359104    -0.249032
N     10.438072    15.290738    10.141871    -0.232608
N     12.167580    14.483433    15.635224    -0.219861
N     12.925750    13.491746    15.050230    -0.211196
N     -2.637909    12.659025    18.275554    -0.221958
N     -2.830690    12.116508    17.019651    -0.241987
N     12.263967    15.132697    19.268821    -0.219622
N     -5.297982    14.531030    20.019359    -0.222440
N     10.577082    17.658587    24.139461    -0.229110
N     10.323134    16.398414    24.647620    -0.219461
N      9.804065    20.871633    25.771507    -0.213778
N     -0.650675     3.492161    25.965690    -0.215544

The following XYZ coordinates are in angstroms. Other properties are in atomic units.
The sperically averaged electron density of each atom fit to a function of the form exp(a - br)
eigen_1, eigen_2 and eigen_3 are the three eigenvalues of traceless quadrupole moment tensor
  atom number  atomic symbol              X              Y              Z     net charge C6 coefficient C8 coefficient C10 coefficient fluctuating dipole atomic polarizability isotropic forcefield polarizability              a              b squared Pearson coefficient          <r^3>          <r^4>         wp_QDO          m_QDO          q_QDO       dipole_x       dipole_y       dipole_z         dipole            Qxy            Qxz            Qyz     Q(x^2-y^2)  Q(3z^2 - R^2)        eigen_1        eigen_2        eigen_3 static polarizability      alpha(xx)      alpha(xy)      alpha(xz)      alpha(yy)      alpha(yz)      alpha(zz) atomic spin moment
            1             Cu      -0.652474      21.156293      33.360011       0.193591     146.780133 0.23680066E+04  0.80830247E+05                                24.283146                           17.560794       0.343952       1.859730                    0.999940      60.263695     176.791557       0.367433       0.488356      -1.076016      -0.002965       0.000904       0.000853       0.003215      -0.015632       0.054995       0.007785       0.088761       0.085271      -0.065637      -0.018890       0.084527             31.028171      41.481370     -16.867864     -17.098693      25.353981      11.739317      26.249162           0.000040
            2             Cu      -0.260237      22.007036       1.531112       0.220959     134.588363 0.23546661E+04  0.80189592E+05                                23.077674                           17.521749       0.353845       1.868637                    0.999924      59.362802     173.439725       0.367841       0.488941      -1.076658       0.024588       0.004739      -0.027108       0.036904       0.002252      -0.052411       0.008127       0.074786       0.121012      -0.059103      -0.023521       0.082624             28.763002      38.363739     -13.337909      16.054290      21.958843      -9.737035      25.966425           0.000023
            3             Cu       1.804429      20.030132       0.013621       0.241713     133.354090 0.21395489E+04  0.71068818E+05                                22.809028                           16.650688       0.399712       1.896668                    0.999768      57.607869     165.689675       0.379469       0.485930      -1.079391       0.026528       0.040700      -0.004888       0.048827      -0.055674       0.003030      -0.018538      -0.018515      -0.041859      -0.052071      -0.014593       0.066664             28.477651      13.704177      -0.664095       0.944027      14.001898       2.647710      57.726877           0.000062
            4             Cu       3.678920      16.046749      26.972228       0.242073     126.542027 0.23466830E+04  0.79550125E+05                                21.994962                           17.347730       0.510813       1.927243                    0.999948      57.681003     166.084886       0.375714       0.480908      -1.085200      -0.027939      -0.002908      -0.031365       0.042104       0.043881      -0.010129       0.001828       0.031788       0.026375      -0.051955       0.008157       0.043799             27.263026      19.327947     -10.522106      -4.313076      40.696604      12.731724      21.764527           0.000051
            5             Cu       3.093150      16.054605       7.684198       0.237993     129.237777 0.22707266E+04  0.76423924E+05                                22.306294                           17.075503       0.547001       1.935683                    0.999959      57.842617     166.515857       0.377945       0.481519      -1.083731       0.001780       0.006735       0.009959       0.012153       0.009149       0.015177       0.020560       0.021932       0.170985      -0.045073      -0.019531       0.064604             28.191599      19.848036     -11.267715       5.006465      44.690556     -14.223512      20.036206           0.000062
            6             Cu       5.106989      18.847132      26.439273       0.210094     139.483488 0.24617395E+04  0.84544541E+05                                23.427682                           17.797705       0.494980       1.908282                    0.999969      59.282767     172.407935       0.369611       0.482522      -1.083144       0.011689      -0.030922       0.008792       0.034207      -0.015487      -0.000206      -0.012760      -0.096479      -0.044707      -0.043390      -0.016832       0.060222             29.709886      32.888887       1.653622     -20.832648      14.940043      -1.852691      41.300728           0.000026
            7             Cu       0.652303       1.949177      33.360011       0.193592     146.780631 0.23680160E+04  0.80830653E+05                                24.283199                           17.560829       0.343950       1.859729                    0.999940      60.263802     176.792005       0.367433       0.488356      -1.076016       0.002966      -0.000904       0.000850       0.003215      -0.015632      -0.054993      -0.007786       0.088760       0.085266      -0.065636      -0.018889       0.084525             31.028237      41.481459     -16.867909      17.098722      25.354043     -11.739343      26.249210           0.000041
            8             Cu       0.260066       1.098434       1.531112       0.220957     134.589165 0.23546826E+04  0.80190298E+05                                23.077755                           17.521806       0.353847       1.868636                    0.999924      59.363009     173.440517       0.367841       0.488941      -1.076658      -0.024588      -0.004740      -0.027106       0.036902       0.002251       0.052408      -0.008125       0.074789       0.121008      -0.059103      -0.023519       0.082622             28.763108      38.363878     -13.337973     -16.054348      21.958935       9.737076      25.966512           0.000028
            9             Cu      16.732400       3.075338       0.013621       0.241705     133.356472 0.21395940E+04  0.71070690E+05                                22.809255                           16.650841       0.399723       1.896666                    0.999768      57.608500     165.691936       0.379468       0.485928      -1.079391      -0.026533      -0.040700      -0.004888       0.048829      -0.055675      -0.003032       0.018536      -0.018517      -0.041827      -0.052075      -0.014585       0.066660             28.477937      13.704307      -0.664110      -0.944033      14.002033      -2.647733      57.727472           0.000017
           10             Cu      14.857909       7.058721      26.972228       0.242075     126.541556 0.23466721E+04  0.79549667E+05                                21.994918                           17.347697       0.510810       1.927243                    0.999948      57.680863     166.084390       0.375714       0.480909      -1.085200       0.027938       0.002908      -0.031365       0.042104       0.043883       0.010130      -0.001826       0.031790       0.026375      -0.051957       0.008156       0.043801             27.262971      19.327906     -10.522081       4.313069      40.696519     -12.731702      21.764488           0.000049
           11             Cu      15.443679       7.050865       7.684198       0.237993     129.237709 0.22707246E+04  0.76423841E+05                                22.306287                           17.075496       0.547001       1.935684                    0.999959      57.842594     166.515767       0.377945       0.481519      -1.083731      -0.001780      -0.006735       0.009959       0.012153       0.009149      -0.015177      -0.020560       0.021932       0.170985      -0.045073      -0.019531       0.064604             28.191595      19.848032     -11.267718      -5.006467      44.690550      14.223514      20.036204           0.000058
           12             Cu      13.429840       4.258338      26.439273       0.210096     139.483104 0.24617307E+04  0.84544161E+05                                23.427643                           17.797675       0.494980       1.908283                    0.999969      59.282662     172.407535       0.369612       0.482522      -1.083144      -0.011689       0.030922       0.008792       0.034207      -0.015487       0.000205       0.012760      -0.096481      -0.044710      -0.043390      -0.016833       0.060223             29.709842      32.888836       1.653616      20.832621      14.940018       1.852686      41.300674           0.000025
           13             Cu       0.652160      21.156293      19.027489       0.193891     146.795051 0.23687054E+04  0.80860021E+05                                24.284059                           17.563139       0.346262       1.860296                    0.999944      60.271179     176.819683       0.367417       0.488342      -1.076024       0.004514       0.001848      -0.001329       0.005055       0.016421       0.055092      -0.007718       0.088764       0.083389      -0.065800      -0.018737       0.084537             31.025251      41.485190      16.867512     -17.091937      25.351598     -11.732384      26.238963          -0.000169
           14             Cu       0.259911      22.007036      15.931388       0.220854     134.649432 0.23577093E+04  0.80320523E+05                                23.085938                           17.535016       0.353848       1.868319                    0.999933      59.388188     173.552993       0.367635       0.489050      -1.076580      -0.024485       0.004438       0.026819       0.036585      -0.002662      -0.052064      -0.008817       0.075372       0.119208      -0.059404      -0.022769       0.082173             28.763616      38.353543      13.330878      16.049919      21.962524       9.737830      25.974781          -0.000154
           15             Cu      -1.804725      20.030132      17.448879       0.242148     133.284043 0.21385887E+04  0.71028790E+05                                22.801836                           16.647557       0.397811       1.896291                    0.999762      57.591052     165.630614       0.379484       0.485965      -1.079373      -0.024954       0.040822       0.004756       0.048081       0.055837       0.000857       0.018055      -0.018715      -0.040311      -0.053096      -0.012861       0.065957             28.465021      13.700563       0.664374       0.939631      13.998370      -2.650999      57.696130          -0.000148
           16             Cu      -3.679157      16.046749      25.415272       0.242142     126.456269 0.23452875E+04  0.79487975E+05                                21.982861                           17.340594       0.522339       1.930591                    0.999955      57.666346     166.006556       0.375870       0.480799      -1.085303       0.028172      -0.002536       0.032169       0.042836      -0.043025      -0.009669      -0.001440       0.033008       0.026189      -0.051195       0.007974       0.043221             27.245120      19.315896      10.513672      -4.308638      40.666149     -12.722929      21.753314           0.000031
           17             Cu      -3.093388      16.054605       9.778301       0.237907     129.337737 0.22728867E+04  0.76517812E+05                                22.320308                           17.085950       0.533963       1.931820                    0.999950      57.862567     166.617688       0.377737       0.481650      -1.083615      -0.001390       0.007751      -0.009417       0.012276      -0.009268       0.015875      -0.019649       0.022852       0.174420      -0.045742      -0.019797       0.065538             28.208774      19.861767      11.275933       5.012463      44.712357      14.236806      20.052199           0.000028
           18             Cu      -5.107268      18.847132      25.948227       0.209354     139.621259 0.24648062E+04  0.84680301E+05                                23.446443                           17.811714       0.491037       1.907095                    0.999966      59.309090     172.542696       0.369357       0.482681      -1.083002      -0.010657      -0.031501      -0.009632       0.034621       0.014690       0.001522       0.012571      -0.096349      -0.046642      -0.042596      -0.017656       0.060252             29.734051      32.916017      -1.659184     -20.848124      14.952026       1.858397      41.334110           0.000022
           19             Cu      -0.652331       1.949177      19.027489       0.193891     146.794134 0.23686887E+04  0.80859311E+05                                24.283983                           17.563092       0.346255       1.860296                    0.999944      60.270932     176.818830       0.367417       0.488343      -1.076024      -0.004515      -0.001847      -0.001329       0.005056       0.016419      -0.055094       0.007716       0.088762       0.083391      -0.065797      -0.018742       0.084539             31.025148      41.485053      16.867447      17.091875      25.351513      11.732338      26.238877          -0.000175
           20             Cu      -0.260082       1.098434      15.931388       0.220854     134.648980 0.23576997E+04  0.80320113E+05                                23.085894                           17.534984       0.353847       1.868320                    0.999933      59.388065     173.552532       0.367635       0.489050      -1.076580       0.024485      -0.004438       0.026819       0.036585      -0.002663       0.052064       0.008818       0.075370       0.119210      -0.059404      -0.022770       0.082174             28.763561      38.353476      13.330851     -16.049886      21.962481      -9.737809      25.974728          -0.000156
           21             Cu       1.804554       3.075338      17.448879       0.242149     133.283306 0.21385751E+04  0.71028226E+05                                22.801765                           16.647511       0.397809       1.896291                    0.999762      57.590864     165.629931       0.379485       0.485965      -1.079373       0.024953      -0.040822       0.004756       0.048080       0.055837      -0.000857      -0.018055      -0.018714      -0.040320      -0.053095      -0.012863       0.065958             28.464929      13.700523       0.664368      -0.939622      13.998329       2.650993      57.695935          -0.000155
           22             Cu       3.678986       7.058721      25.415272       0.242141     126.456634 0.23452956E+04  0.79488310E+05                                21.982885                           17.340611       0.522349       1.930593                    0.999955      57.666468     166.006920       0.375870       0.480798      -1.085304      -0.028172       0.002537       0.032169       0.042836      -0.043024       0.009670       0.001442       0.033006       0.026188      -0.051194       0.007974       0.043219             27.245151      19.315914      10.513682       4.308643      40.666201      12.722945      21.753338           0.000030
           23             Cu       3.093217       7.050865       9.778301       0.237906     129.338427 0.22729007E+04  0.76518396E+05                                22.320366                           17.085988       0.533973       1.931821                    0.999950      57.862775     166.618371       0.377737       0.481649      -1.083616       0.001389      -0.007751      -0.009417       0.012276      -0.009267      -0.015875       0.019646       0.022848       0.174416      -0.045738      -0.019798       0.065536             28.208854      19.861819      11.275973      -5.012479      44.712494     -14.236848      20.052249           0.000025
           24             Cu       5.107097       4.258338      25.948227       0.209353     139.621592 0.24648137E+04  0.84680621E+05                                23.446471                           17.811736       0.491041       1.907096                    0.999966      59.309189     172.543038       0.369357       0.482680      -1.083002       0.010657       0.031501      -0.009632       0.034621       0.014691      -0.001521      -0.012571      -0.096347      -0.046639      -0.042596      -0.017655       0.060251             29.734082      32.916053      -1.659186      20.848143      14.952045      -1.858399      41.334148           0.000017
           25             Cu       9.920803       1.949177       1.564989       0.193595     146.778387 0.23679738E+04  0.80828845E+05                                24.282989                           17.560692       0.343944       1.859731                    0.999940      60.263243     176.789929       0.367434       0.488357      -1.076016       0.002963      -0.000905      -0.000855       0.003214      -0.015631       0.055001       0.007782       0.088760       0.085285      -0.065637      -0.018897       0.084534             31.027965      41.481069     -16.867731     -17.098591      25.353823      11.739245      26.249004           0.000010
           26             Cu       9.528566       1.098434      33.393888       0.220962     134.586607 0.23546300E+04  0.80188063E+05                                23.077522                           17.521646       0.353827       1.868636                    0.999924      59.362287     173.437961       0.367841       0.488943      -1.076657      -0.024589      -0.004737       0.027111       0.036906       0.002254      -0.052417       0.008131       0.074780       0.121020      -0.059103      -0.023527       0.082631             28.762807      38.363465     -13.337797      16.054184      21.958697      -9.736976      25.966258           0.000029
           27             Cu       7.463900       3.075338      -0.013621       0.241722     133.350677 0.21394853E+04  0.71066173E+05                                22.808700                           16.650472       0.399698       1.896671                    0.999768      57.606982     165.686480       0.379470       0.485931      -1.079390      -0.026525      -0.040700       0.004888       0.048826      -0.055675       0.003028      -0.018541      -0.018512      -0.041903      -0.052067      -0.014604       0.066671             28.477229      13.703986      -0.664077       0.944010      14.001712       2.647671      57.725990           0.000062
           28             Cu       5.589409       7.058721       7.952772       0.242074     126.541624 0.23466740E+04  0.79549740E+05                                21.994918                           17.347697       0.510816       1.927244                    0.999948      57.680898     166.084468       0.375714       0.480908      -1.085200       0.027939       0.002908       0.031365       0.042105       0.043882      -0.010130       0.001827       0.031789       0.026374      -0.051956       0.008156       0.043800             27.262965      19.327897     -10.522071      -4.313063      40.696516      12.731694      21.764482           0.000017
           29             Cu       6.175179       7.050865      27.240801       0.237993     129.238234 0.22707353E+04  0.76424275E+05                                22.306311                           17.075509       0.547023       1.935688                    0.999959      57.842794     166.516306       0.377946       0.481518      -1.083732      -0.001779      -0.006734      -0.009959       0.012153       0.009147       0.015178       0.020557       0.021928       0.170975      -0.045067      -0.019532       0.064600             28.191628      19.848055     -11.267736       5.006470      44.690614     -14.223525      20.036214           0.000091
           30             Cu       4.161340       4.258338       8.485727       0.210095     139.483539 0.24617403E+04  0.84544559E+05                                23.427663                           17.797689       0.494997       1.908287                    0.999969      59.282823     172.407981       0.369612       0.482521      -1.083144      -0.011690       0.030923      -0.008792       0.034208      -0.015487      -0.000208      -0.012760      -0.096476      -0.044703      -0.043389      -0.016831       0.060219             29.709861      32.888846       1.653616     -20.832630      14.940033      -1.852691      41.300706          -0.000006
           31             Cu       8.616026      21.156293       1.564989       0.193596     146.778886 0.23679832E+04  0.80829251E+05                                24.283034                           17.560721       0.343947       1.859731                    0.999940      60.263374     176.790405       0.367434       0.488357      -1.076016      -0.002963       0.000905      -0.000855       0.003214      -0.015631      -0.054999      -0.007782       0.088759       0.085281      -0.065636      -0.018896       0.084532             31.028022      41.481145     -16.867771      17.098617      25.353877     -11.739269      26.249043           0.000016
           32             Cu       9.008263      22.007036      33.393888       0.220962     134.587211 0.23546427E+04  0.80188605E+05                                23.077581                           17.521688       0.353829       1.868635                    0.999924      59.362450     173.438571       0.367841       0.488943      -1.076657       0.024589       0.004737       0.027110       0.036905       0.002255       0.052416      -0.008130       0.074782       0.121016      -0.059103      -0.023526       0.082629             28.762883      38.363563     -13.337845     -16.054222      21.958768       9.737007      25.966318           0.000033
           33             Cu      -7.464071      20.030132      -0.013621       0.241720     133.352747 0.21395228E+04  0.71067725E+05                                22.808884                           16.650587       0.399715       1.896671                    0.999768      57.607551     165.688426       0.379470       0.485930      -1.079391       0.026526       0.040701       0.004888       0.048827      -0.055676      -0.003030       0.018539      -0.018513      -0.041870      -0.052071      -0.014595       0.066667             28.477473      13.704088      -0.664088      -0.944019      14.001818      -2.647690      57.726513           0.000068
           34             Cu      -5.589580      16.046749       7.952772       0.242075     126.541212 0.23466641E+04  0.79549325E+05                                21.994880                           17.347667       0.510812       1.927244                    0.999948      57.680771     166.084024       0.375715       0.480909      -1.085200      -0.027939      -0.002907       0.031366       0.042105       0.043883       0.010131      -0.001826       0.031792       0.026373      -0.051958       0.008155       0.043802             27.262921      19.327866     -10.522061       4.313057      40.696450     -12.731675      21.764448           0.000022
           35             Cu      -6.175350      16.054605      27.240801       0.237993     129.238006 0.22707300E+04  0.76424045E+05                                22.306280                           17.075485       0.547028       1.935690                    0.999959      57.842743     166.516059       0.377946       0.481517      -1.083733       0.001779       0.006735      -0.009959       0.012153       0.009147      -0.015179      -0.020556       0.021928       0.170971      -0.045067      -0.019532       0.064599             28.191590      19.848028     -11.267719      -5.006467      44.690551      14.223512      20.036193           0.000098
           36             Cu      -4.161511      18.847132       8.485727       0.210096     139.482880 0.24617260E+04  0.84543952E+05                                23.427608                           17.797650       0.494989       1.908286                    0.999969      59.282631     172.407329       0.369612       0.482522      -1.083144       0.011690      -0.030923      -0.008792       0.034208      -0.015487       0.000207       0.012759      -0.096480      -0.044709      -0.043390      -0.016833       0.060222             29.709794      32.888771       1.653611      20.832582      14.939997       1.852688      41.300614          -0.000003
           37             Cu       8.616169       1.949177      15.897511       0.193892     146.794228 0.23686905E+04  0.80859387E+05                                24.283988                           17.563095       0.346257       1.860296                    0.999944      60.270967     176.818936       0.367417       0.488343      -1.076024      -0.004514      -0.001848       0.001329       0.005055       0.016419       0.055094      -0.007717       0.088762       0.083392      -0.065798      -0.018741       0.084539             31.025153      41.485058      16.867452     -17.091880      25.351522     -11.732343      26.238880          -0.000188
           38             Cu       9.008418       1.098434      18.993612       0.220855     134.649242 0.23577051E+04  0.80320345E+05                                23.085920                           17.535003       0.353847       1.868319                    0.999933      59.388134     173.552795       0.367635       0.489050      -1.076580       0.024485      -0.004437      -0.026820       0.036586      -0.002662      -0.052065      -0.008818       0.075372       0.119209      -0.059404      -0.022770       0.082174             28.763596      38.353512      13.330866      16.049911      21.962511       9.737827      25.974764          -0.000145
           39             Cu      11.073054       3.075338      17.476121       0.242149     133.283253 0.21385747E+04  0.71028210E+05                                22.801760                           16.647510       0.397808       1.896291                    0.999762      57.590855     165.629906       0.379485       0.485966      -1.079373       0.024953      -0.040821      -0.004756       0.048080       0.055837       0.000857       0.018055      -0.018714      -0.040321      -0.053095      -0.012863       0.065958             28.464919      13.700521       0.664371       0.939619      13.998329      -2.650990      57.695908          -0.000155
           40             Cu      12.947486       7.058721       9.509728       0.242142     126.456458 0.23452911E+04  0.79488112E+05                                21.982858                           17.340588       0.522356       1.930595                    0.999955      57.666431     166.006710       0.375871       0.480797      -1.085304      -0.028173       0.002537      -0.032169       0.042837      -0.043024      -0.009671      -0.001442       0.033006       0.026186      -0.051193       0.007974       0.043220             27.245116      19.315882      10.513662      -4.308640      40.666153     -12.722935      21.753314           0.000000
           41             Cu      12.361717       7.050865      25.146698       0.237907     129.338447 0.22729004E+04  0.76518367E+05                                22.320347                           17.085970       0.533988       1.931825                    0.999950      57.862814     166.618368       0.377738       0.481648      -1.083616       0.001389      -0.007751       0.009418       0.012276      -0.009266       0.015876      -0.019645       0.022846       0.174409      -0.045735      -0.019799       0.065534             28.208833      19.861805      11.275970       5.012482      44.712459      14.236843      20.052235           0.000059
           42             Cu      14.375597       4.258338       8.976773       0.209354     139.621416 0.24648088E+04  0.84680404E+05                                23.446445                           17.811712       0.491048       1.907098                    0.999966      59.309147     172.542816       0.369358       0.482680      -1.083003       0.010657       0.031502       0.009632       0.034622       0.014691       0.001520       0.012571      -0.096347      -0.046640      -0.042595      -0.017655       0.060251             29.734059      32.916014      -1.659182     -20.848133      14.952029       1.858399      41.334133          -0.000012
           43             Cu       9.920660      21.156293      15.897511       0.193893     146.793720 0.23686808E+04  0.80858971E+05                                24.283941                           17.563063       0.346256       1.860297                    0.999944      60.270837     176.818457       0.367417       0.488343      -1.076024       0.004514       0.001847       0.001329       0.005055       0.016418      -0.055095       0.007716       0.088761       0.083393      -0.065797      -0.018743       0.084540             31.025094      41.484980      16.867416      17.091847      25.351470      11.732316      26.238831          -0.000183
           44             Cu       9.528411      22.007036      18.993612       0.220855     134.648868 0.23576969E+04  0.80319994E+05                                23.085882                           17.534974       0.353847       1.868320                    0.999933      59.388032     173.552403       0.367635       0.489050      -1.076580      -0.024485       0.004437      -0.026820       0.036586      -0.002663       0.052065       0.008818       0.075370       0.119209      -0.059404      -0.022770       0.082174             28.763549      38.353458      13.330844     -16.049884      21.962471      -9.737808      25.974720          -0.000142
           45             Cu       7.463775      20.030132      17.476121       0.242150     133.282751 0.21385652E+04  0.71027816E+05                                22.801713                           16.647479       0.397806       1.896291                    0.999762      57.590721     165.629428       0.379485       0.485966      -1.079373      -0.024953       0.040821      -0.004756       0.048079       0.055837      -0.000856      -0.018056      -0.018714      -0.040327      -0.053094      -0.012865       0.065959             28.464860      13.700495       0.664366      -0.939619      13.998300       2.650984      57.695783          -0.000150
           46             Cu       5.589343      16.046749       9.509728       0.242142     126.456641 0.23452947E+04  0.79488262E+05                                21.982872                           17.340597       0.522359       1.930596                    0.999955      57.666484     166.006879       0.375871       0.480797      -1.085304       0.028173      -0.002537      -0.032169       0.042837      -0.043023       0.009671       0.001443       0.033005       0.026186      -0.051193       0.007974       0.043219             27.245139      19.315897      10.513680       4.308643      40.666192      12.722945      21.753327           0.000007
           47             Cu       6.175112      16.054605      25.146698       0.237906     129.338878 0.22729092E+04  0.76518732E+05                                22.320376                           17.085989       0.533999       1.931827                    0.999950      57.862958     166.618802       0.377738       0.481648      -1.083617      -0.001388       0.007751       0.009418       0.012276      -0.009265      -0.015876       0.019643       0.022844       0.174403      -0.045732      -0.019799       0.065531             28.208873      19.861830      11.275987      -5.012493      44.712524     -14.236866      20.052263           0.000064
           48             Cu       4.161232      18.847132       8.976773       0.209354     139.621502 0.24648110E+04  0.84680499E+05                                23.446453                           17.811719       0.491048       1.907098                    0.999966      59.309175     172.542917       0.369358       0.482680      -1.083003      -0.010657      -0.031501       0.009632       0.034622       0.014691      -0.001520      -0.012571      -0.096346      -0.046638      -0.042595      -0.017655       0.060250             29.734062      32.916023      -1.659182      20.848132      14.952033      -1.858399      41.334132          -0.000008
           49             Cu      -2.949717      14.773175      -0.009081       0.234749     136.127272 0.21548027E+04  0.71705403E+05                                23.090114                           16.707830       0.389898       1.891835                    0.999790      57.831736     166.504663       0.378877       0.485807      -1.079418       0.024974      -0.041155       0.007875       0.048780       0.048938      -0.007632      -0.026408      -0.034327      -0.029952      -0.049348      -0.016478       0.065826             28.979440      13.519434       0.641888      -1.666919      14.946175       5.986924      58.472711           0.000132
           50             Cu      -5.268501      13.541654       1.682686       0.197680     143.621832 0.23249774E+04  0.78984053E+05                                23.954928                           17.390193       0.386024       1.874393                    0.999968      59.920077     175.260502       0.369627       0.487777      -1.076532      -0.002048       0.000930       0.000509       0.002306       0.014949      -0.048745      -0.000816       0.066593       0.087078      -0.052743      -0.021108       0.073852             30.345804      39.438467      17.672082      15.019586      26.904629      12.122988      24.694316           0.000134
           51             Cu      -4.938350      12.623905      33.534636       0.226323     136.689172 0.23242218E+04  0.78986280E+05                                23.342151                           17.453812       0.306616       1.856747                    0.999920      59.388935     173.984408       0.366689       0.491512      -1.074014       0.026986      -0.013203       0.019710       0.035931       0.007237       0.042714       0.022694       0.091784       0.090076      -0.066350      -0.010096       0.076446             29.479274      39.497325      13.001682     -17.966847      21.417456      -9.494664      27.523041           0.000140
           52             Cu      -1.381881      18.007941      26.946733       0.241106     129.872415 0.23335978E+04  0.79076012E+05                                22.403203                           17.335168       0.482813       1.917541                    0.999958      57.954499     167.392477       0.374305       0.482905      -1.082981      -0.032354       0.006457      -0.025777       0.041868      -0.039830      -0.010719      -0.003907       0.038378       0.045410      -0.052981       0.014187       0.038795             28.281888      19.871929      11.837778      -4.578477      44.570080     -13.305895      20.403656           0.000046
           53             Cu      -0.987238      19.226986       7.594790       0.237455     129.125256 0.23326592E+04  0.78955168E+05                                22.229844                           17.272567       0.561240       1.941636                    0.999936      57.743610     166.131409       0.377297       0.479616      -1.085946       0.018829      -0.014792       0.018953       0.030538      -0.006154       0.016388      -0.034575       0.014659       0.131879      -0.043053      -0.018658       0.061711             27.766434      18.774875       9.714862       4.840111      42.502814      14.345264      22.021615          -0.000001
           54             Cu       2.949546       8.332295      -0.009081       0.234747     136.128329 0.21548220E+04  0.71706210E+05                                23.090219                           16.707899       0.389898       1.891833                    0.999790      57.831991     166.505617       0.378876       0.485807      -1.079419      -0.024975       0.041156       0.007876       0.048781       0.048939       0.007632       0.026407      -0.034328      -0.029941      -0.049350      -0.016475       0.065825             28.979577      13.519491       0.641898       1.666925      14.946242      -5.986956      58.472997           0.000127
           55             Cu       5.268330       9.563816       1.682686       0.197679     143.622597 0.23249916E+04  0.78984661E+05                                23.955002                           17.390241       0.386025       1.874392                    0.999968      59.920264     175.261204       0.369627       0.487777      -1.076532       0.002048      -0.000929       0.000509       0.002306       0.014951       0.048744       0.000814       0.066595       0.087077      -0.052745      -0.021106       0.073851             30.345902      39.438594      17.672148     -15.019634      26.904717     -12.123032      24.694395           0.000130
           56             Cu       4.938179      10.481565      33.534636       0.226323     136.689701 0.23242328E+04  0.78986754E+05                                23.342207                           17.453852       0.306614       1.856745                    0.999920      59.389068     173.984939       0.366688       0.491512      -1.074014      -0.026986       0.013203       0.019710       0.035931       0.007238      -0.042714      -0.022693       0.091786       0.090076      -0.066351      -0.010095       0.076446             29.479344      39.497411      13.001716      17.966890      21.417510       9.494687      27.523109           0.000138
           57             Cu       1.381710       5.097529      26.946733       0.241107     129.872070 0.23335906E+04  0.79075710E+05                                22.403175                           17.335150       0.482807       1.917540                    0.999958      57.954395     167.392137       0.374305       0.482905      -1.082980       0.032354      -0.006457      -0.025777       0.041868      -0.039831       0.010719       0.003906       0.038380       0.045412      -0.052983       0.014187       0.038796             28.281850      19.871903      11.837763       4.578467      44.570016      13.305873      20.403631           0.000039
           58             Cu       0.987067       3.878484       7.594790       0.237455     129.125626 0.23326670E+04  0.78955497E+05                                22.229878                           17.272590       0.561244       1.941637                    0.999936      57.743714     166.131771       0.377297       0.479616      -1.085947      -0.018829       0.014793       0.018953       0.030538      -0.006153      -0.016387       0.034575       0.014656       0.131880      -0.043052      -0.018658       0.061710             27.766483      18.774906       9.714886      -4.840122      42.502892     -14.345291      22.021652          -0.000008
           59             Cu       2.949498      14.773175      17.471581       0.234028     136.147602 0.21548754E+04  0.71707635E+05                                23.090200                           16.706586       0.387562       1.891260                    0.999779      57.838722     166.518571       0.378947       0.485718      -1.079480      -0.024725      -0.040564      -0.007851       0.048150      -0.048941      -0.006998       0.026999      -0.034982      -0.037016      -0.048992      -0.017848       0.066840             28.981596      13.520058      -0.641394      -1.669975      14.947357      -5.988713      58.477373          -0.000059
           60             Cu       5.268301      13.541654      15.779813       0.198477     143.510977 0.23222739E+04  0.78866766E+05                                23.940694                           17.377795       0.389213       1.875422                    0.999958      59.895361     175.141831       0.369844       0.487649      -1.076637       0.002248       0.000783      -0.000890       0.002542      -0.015064      -0.046929       0.000121       0.068049       0.089471      -0.053769      -0.018785       0.072554             30.331847      39.422162     -17.667050      15.016860      26.892029     -12.118582      24.681351          -0.000027
           61             Cu       4.938163      12.623905      18.852864       0.226532     136.639243 0.23234613E+04  0.78953759E+05                                23.337020                           17.451337       0.307718       1.857007                    0.999911      59.377350     173.941530       0.366704       0.491534      -1.074005      -0.024797      -0.013881      -0.022029       0.035956      -0.006671       0.043923      -0.023123       0.091625       0.088231      -0.066305      -0.011104       0.077409             29.472454      39.492670     -12.995974     -17.962105      21.409878       9.489988      27.514813           0.000002
           62             Cu       1.381615      18.007941      25.440767       0.242713     129.528398 0.23252880E+04  0.78715739E+05                                22.357545                           17.297834       0.488602       1.919611                    0.999961      57.875761     167.022988       0.374959       0.482545      -1.083299       0.031477       0.006597       0.026719       0.041812       0.040029      -0.010460       0.004336       0.034637       0.043106      -0.052128       0.013926       0.038202             28.227902      19.830937     -11.816708      -4.572109      44.485893      13.285567      20.366877           0.000022
           63             Cu       0.986953      19.226986       9.867709       0.237212     129.204669 0.23337325E+04  0.79001217E+05                                22.237654                           17.275818       0.562883       1.941866                    0.999938      57.761960     166.198798       0.377282       0.479576      -1.085960      -0.017656      -0.015345      -0.017742       0.029360       0.006641       0.016219       0.035223       0.014455       0.132618      -0.043480      -0.018854       0.062333             27.779416      18.781910      -9.720589       4.843144      42.525043     -14.356005      22.031295          -0.000033
           64             Cu      -2.949669       8.332295      17.471581       0.234027     136.148660 0.21548942E+04  0.71708415E+05                                23.090293                           16.706643       0.387570       1.891261                    0.999779      57.839007     166.519545       0.378947       0.485717      -1.079480       0.024726       0.040565      -0.007851       0.048151      -0.048941       0.006999      -0.026997      -0.034983      -0.036999      -0.048994      -0.017844       0.066838             28.981720      13.520110      -0.641397       1.669989      14.947413       5.988739      58.477637          -0.000062
           65             Cu      13.268528       9.563816      15.779813       0.198476     143.511452 0.23222825E+04  0.78867131E+05                                23.940738                           17.377822       0.389215       1.875422                    0.999958      59.895480     175.142260       0.369844       0.487648      -1.076637      -0.002248      -0.000782      -0.000891       0.002542      -0.015065       0.046927      -0.000120       0.068050       0.089469      -0.053770      -0.018783       0.072552             30.331907      39.422249     -17.667094     -15.016887      26.892084      12.118604      24.681389          -0.000030
           66             Cu      13.598666      10.481565      18.852864       0.226532     136.639185 0.23234604E+04  0.78953720E+05                                23.337019                           17.451338       0.307715       1.857007                    0.999911      59.377325     173.941470       0.366704       0.491534      -1.074005       0.024796       0.013881      -0.022029       0.035956      -0.006670      -0.043923       0.023123       0.091624       0.088230      -0.066304      -0.011105       0.077409             29.472450      39.492669     -12.995975      17.962097      21.409878      -9.489983      27.514802          -0.000000
           67             Cu      -1.381786       5.097529      25.440767       0.242714     129.527930 0.23252783E+04  0.78715330E+05                                22.357504                           17.297807       0.488597       1.919610                    0.999961      57.875625     167.022526       0.374959       0.482546      -1.083298      -0.031477      -0.006597       0.026718       0.041811       0.040030       0.010460      -0.004335       0.034640       0.043107      -0.052129       0.013926       0.038203             28.227845      19.830897     -11.816676       4.572100      44.485795     -13.285543      20.366845           0.000018
           68             Cu      -0.987124       3.878484       9.867709       0.237211     129.205078 0.23337410E+04  0.79001570E+05                                22.237684                           17.275838       0.562892       1.941868                    0.999938      57.762087     166.199191       0.377282       0.479575      -1.085961       0.017656       0.015346      -0.017742       0.029360       0.006640      -0.016220      -0.035221       0.014452       0.132617      -0.043477      -0.018855       0.062332             27.779460      18.781937      -9.720605      -4.843157      42.525112      14.356034      22.031331          -0.000038
           69             Cu      12.218046       8.332295       0.009080       0.234750     136.127827 0.21548126E+04  0.71705813E+05                                23.090164                           16.707861       0.389901       1.891835                    0.999790      57.831883     166.505175       0.378877       0.485807      -1.079419      -0.024975       0.041156      -0.007876       0.048781       0.048939      -0.007632      -0.026407      -0.034327      -0.029942      -0.049350      -0.016476       0.065825             28.979505      13.519461       0.641888      -1.666928      14.946203       5.986939      58.472850           0.000123
           70             Cu      14.536830       9.563816      33.242313       0.197680     143.622219 0.23249845E+04  0.78984356E+05                                23.954968                           17.390218       0.386024       1.874392                    0.999968      59.920167     175.260851       0.369627       0.487777      -1.076532       0.002048      -0.000930      -0.000509       0.002306       0.014950      -0.048744      -0.000815       0.066595       0.087077      -0.052744      -0.021107       0.073851             30.345857      39.438544      17.672123      15.019610      26.904680      12.123007      24.694347           0.000140
           71             Cu      14.206679      10.481565       1.390364       0.226322     136.689323 0.23242249E+04  0.78986413E+05                                23.342169                           17.453824       0.306615       1.856746                    0.999920      59.388968     173.984548       0.366689       0.491512      -1.074014      -0.026985       0.013203      -0.019709       0.035930       0.007237       0.042714       0.022693       0.091784       0.090075      -0.066350      -0.010096       0.076446             29.479294      39.497353      13.001692     -17.966857      21.417470      -9.494669      27.523059           0.000122
           72             Cu      10.650210       5.097529       7.978267       0.241111     129.870521 0.23335576E+04  0.79074321E+05                                22.403040                           17.335055       0.482789       1.917538                    0.999958      57.953940     167.390597       0.374305       0.482907      -1.082979       0.032351      -0.006455       0.025778       0.041866      -0.039836      -0.010719      -0.003901       0.038387       0.045416      -0.052988       0.014186       0.038802             28.281669      19.871771      11.837672      -4.578431      44.569728     -13.305783      20.403508           0.000001
           73             Cu      10.255567       3.878484      27.330209       0.237454     129.126258 0.23326791E+04  0.78955994E+05                                22.229914                           17.272608       0.561265       1.941641                    0.999936      57.743924     166.132351       0.377297       0.479614      -1.085948      -0.018829       0.014793      -0.018953       0.030538      -0.006152       0.016388      -0.034572       0.014651       0.131874      -0.043047      -0.018661       0.061707             27.766536      18.774942       9.714912       4.840137      42.502986      14.345324      22.021681           0.000025
           74             Cu       6.318783      14.773175       0.009080       0.234749     136.127728 0.21548114E+04  0.71705768E+05                                23.090161                           16.707862       0.389897       1.891834                    0.999790      57.831845     166.505086       0.378876       0.485807      -1.079418       0.024975      -0.041155      -0.007875       0.048780       0.048938       0.007632       0.026408      -0.034328      -0.029947      -0.049349      -0.016477       0.065826             28.979497      13.519459       0.641891       1.666932      14.946203      -5.986932      58.472829           0.000130
           75             Cu       3.999999      13.541654      33.242313       0.197679     143.623085 0.23250005E+04  0.78985032E+05                                23.955038                           17.390262       0.386032       1.874393                    0.999968      59.920413     175.261681       0.369627       0.487776      -1.076533      -0.002047       0.000930      -0.000508       0.002305       0.014953       0.048742       0.000813       0.066597       0.087076      -0.052747      -0.021102       0.073849             30.345951      39.438657      17.672183     -15.019663      26.904767     -12.123056      24.694429           0.000149
           76             Cu       4.330150      12.623905       1.390364       0.226323     136.689528 0.23242291E+04  0.78986592E+05                                23.342189                           17.453838       0.306615       1.856746                    0.999920      59.389023     173.984757       0.366689       0.491512      -1.074014       0.026986      -0.013203      -0.019709       0.035930       0.007237      -0.042714      -0.022693       0.091785       0.090075      -0.066350      -0.010095       0.076445             29.479320      39.497375      13.001701      17.966880      21.417489       9.494682      27.523096           0.000127
           77             Cu       7.886619      18.007941       7.978267       0.241109     129.871429 0.23335765E+04  0.79075113E+05                                22.403114                           17.335105       0.482803       1.917540                    0.999958      57.954212     167.391484       0.374305       0.482906      -1.082980      -0.032352       0.006456       0.025778       0.041867      -0.039833       0.010719       0.003904       0.038382       0.045413      -0.052985       0.014186       0.038799             28.281772      19.871845      11.837730       4.578454      44.569892      13.305836      20.403578           0.000009
           78             Cu       8.281262      19.226986      27.330209       0.237454     129.126058 0.23326748E+04  0.78955807E+05                                22.229893                           17.272593       0.561265       1.941642                    0.999936      57.743869     166.132144       0.377298       0.479614      -1.085948       0.018829      -0.014793      -0.018953       0.030538      -0.006152      -0.016388       0.034572       0.014650       0.131875      -0.043047      -0.018661       0.061708             27.766510      18.774927       9.714907      -4.840130      42.502940     -14.345308      22.021662           0.000029
           79             Cu       6.318831       8.332295      17.453419       0.234027     136.148544 0.21548922E+04  0.71708333E+05                                23.090290                           16.706643       0.387566       1.891260                    0.999779      57.838956     166.519416       0.378947       0.485718      -1.079480       0.024726       0.040565       0.007851       0.048151      -0.048941      -0.006998       0.026998      -0.034984      -0.037004      -0.048994      -0.017845       0.066839             28.981713      13.520111      -0.641397      -1.670005      14.947408      -5.988721      58.477620          -0.000068
           80             Cu       4.000028       9.563816      19.145186       0.198475     143.512789 0.23223070E+04  0.78868165E+05                                23.940847                           17.377890       0.389228       1.875423                    0.999958      59.895854     175.143527       0.369844       0.487647      -1.076638      -0.002248      -0.000783       0.000889       0.002541      -0.015070      -0.046925       0.000117       0.068055       0.089469      -0.053775      -0.018776       0.072551             30.332054      39.422455     -17.667193      15.016965      26.892213     -12.118664      24.681496          -0.000014
           81             Cu       4.330166      10.481565      16.072136       0.226533     136.638476 0.23234467E+04  0.78953141E+05                                23.336957                           17.451298       0.307709       1.857006                    0.999911      59.377125     173.940780       0.366704       0.491535      -1.074005       0.024796       0.013881       0.022028       0.035955      -0.006668       0.043925      -0.023124       0.091620       0.088229      -0.066303      -0.011106       0.077409             29.472364      39.492540     -12.995921     -17.962044      21.409806       9.489950      27.514745          -0.000016
           82             Cu       7.886714       5.097529       9.484233       0.242718     129.526609 0.23252498E+04  0.78714127E+05                                22.357385                           17.297722       0.488584       1.919609                    0.999961      57.875237     167.021188       0.374959       0.482547      -1.083297      -0.031474      -0.006596      -0.026720       0.041810       0.040034      -0.010461       0.004331       0.034646       0.043111      -0.052133       0.013925       0.038208             28.227688      19.830781     -11.816602      -4.572064      44.485549      13.285463      20.366734          -0.000021
           83             Cu       8.281376       3.878484      25.057290       0.237211     129.205399 0.23337483E+04  0.79001876E+05                                22.237708                           17.275856       0.562899       1.941869                    0.999938      57.762190     166.199516       0.377282       0.479575      -1.085961       0.017656       0.015346       0.017742       0.029359       0.006640       0.016219       0.035220       0.014449       0.132614      -0.043475      -0.018855       0.062330             27.779493      18.781966      -9.720627       4.843170      42.525153     -14.356055      22.031359          -0.000008
           84             Cu      12.217998      14.773175      17.453419       0.234026     136.148854 0.21548977E+04  0.71708563E+05                                23.090314                           16.706658       0.387569       1.891260                    0.999779      57.839048     166.519712       0.378947       0.485717      -1.079480      -0.024726      -0.040565       0.007851       0.048151      -0.048942       0.006999      -0.026997      -0.034984      -0.036998      -0.048995      -0.017844       0.066839             28.981744      13.520124      -0.641398       1.670004      14.947424       5.988731      58.477685          -0.000059
           85             Cu      -4.000199      13.541654      19.145186       0.198475     143.512385 0.23222998E+04  0.78867866E+05                                23.940816                           17.377872       0.389223       1.875422                    0.999958      59.895738     175.143148       0.369844       0.487648      -1.076638       0.002248       0.000783       0.000890       0.002542      -0.015068       0.046926      -0.000118       0.068053       0.089470      -0.053774      -0.018778       0.072552             30.332010      39.422395     -17.667164     -15.016935      26.892178      12.118643      24.681456          -0.000010
           86             Cu      -4.330337      12.623905      16.072136       0.226534     136.638436 0.23234458E+04  0.78953107E+05                                23.336955                           17.451296       0.307708       1.857006                    0.999911      59.377110     173.940738       0.366704       0.491535      -1.074005      -0.024795      -0.013881       0.022028       0.035954      -0.006668      -0.043925       0.023124       0.091620       0.088229      -0.066303      -0.011107       0.077410             29.472362      39.492542     -12.995926      17.962040      21.409812      -9.489951      27.514733          -0.000012
           87             Cu      10.650115      18.007941       9.484233       0.242716     129.527493 0.23252679E+04  0.78714885E+05                                22.357454                           17.297767       0.488601       1.919612                    0.999961      57.875507     167.022043       0.374959       0.482546      -1.083298       0.031475       0.006596      -0.026720       0.041810       0.040031       0.010461      -0.004334       0.034640       0.043106      -0.052130       0.013925       0.038205             28.227784      19.830848     -11.816652       4.572090      44.485700     -13.285518      20.366803          -0.000013
           88             Cu      10.255453      19.226986      25.057290       0.237211     129.205074 0.23337413E+04  0.79001578E+05                                22.237676                           17.275833       0.562898       1.941869                    0.999938      57.762101     166.199188       0.377282       0.479575      -1.085961      -0.017656      -0.015346       0.017742       0.029360       0.006640      -0.016219      -0.035221       0.014450       0.132614      -0.043476      -0.018855       0.062331             27.779449      18.781939      -9.720608      -4.843164      42.525077      14.356035      22.031332          -0.000004
           89             Cu      -0.000121      16.327711       8.731250       0.208142     140.109506 0.25655402E+04  0.89112510E+05                                23.604629                           18.245322       0.432543       1.885901                    0.999982      59.982887     176.005429       0.362402       0.486581      -1.079802      -0.000704       0.046496      -0.000669       0.046506       0.000388       0.011488       0.000862      -0.173171      -0.080917      -0.075802      -0.024277       0.100079             29.637191      32.383250       0.000728      19.771227      14.451221       0.002505      42.077102           0.000027
           90             Cu      -0.000050       6.777759       8.731250       0.208143     140.109533 0.25655408E+04  0.89112542E+05                                23.604639                           18.245330       0.432538       1.885899                    0.999982      59.982882     176.005463       0.362402       0.486582      -1.079802       0.000705      -0.046496      -0.000669       0.046506       0.000388      -0.011487      -0.000862      -0.173172      -0.080919      -0.075802      -0.024278       0.100080             29.637207      32.383267       0.000729     -19.771238      14.451228      -0.002503      42.077126           0.000023
           91             Cu       9.268450       6.777759      26.193750       0.208143     140.108963 0.25655295E+04  0.89112080E+05                                23.604622                           18.245325       0.432510       1.885893                    0.999982      59.982679     176.004973       0.362401       0.486584      -1.079801       0.000704      -0.046493       0.000669       0.046503       0.000388       0.011482       0.000862      -0.173179      -0.080929      -0.075802      -0.024283       0.100085             29.637177      32.383244       0.000722      19.771208      14.451221       0.002495      42.077065           0.000049
           92             Cu       9.268379      16.327711      26.193750       0.208144     140.108279 0.25655150E+04  0.89111465E+05                                23.604581                           18.245298       0.432492       1.885889                    0.999982      59.982460     176.004327       0.362400       0.486585      -1.079800      -0.000704       0.046492       0.000670       0.046502       0.000388      -0.011478      -0.000862      -0.173184      -0.080938      -0.075801      -0.024288       0.100089             29.637121      32.383184       0.000722     -19.771163      14.451197      -0.002494      42.076983           0.000054
           93             Cu      -0.000113      15.253769      26.193750       0.230748     137.243011 0.22771072E+04  0.76596128E+05                                22.993399                           17.014837       0.573135       1.943642                    0.999975      57.722612     165.443684       0.381926       0.476764      -1.087790      -0.000626       0.019651       0.000224       0.019663       0.000061       0.013980       0.000158      -0.033342       0.025609      -0.026515       0.012386       0.014129             29.364302      32.295607       0.000659     -20.889985      15.199978      -0.000166      40.597322           0.000064
           94             Cu      -0.000058       7.851701      26.193750       0.230748     137.242560 0.22770984E+04  0.76595762E+05                                22.993363                           17.014814       0.573128       1.943641                    0.999975      57.722483     165.443262       0.381926       0.476764      -1.087789       0.000626      -0.019651       0.000224       0.019662       0.000061      -0.013982      -0.000158      -0.033345       0.025605      -0.026517       0.012389       0.014129             29.364255      32.295552       0.000658      20.889948      15.199955       0.000164      40.597260           0.000052
           95             Cu       9.268442       7.851701       8.731250       0.230748     137.242016 0.22770875E+04  0.76595304E+05                                22.993313                           17.014779       0.573129       1.943643                    0.999975      57.722337     165.442744       0.381926       0.476765      -1.087789       0.000626      -0.019653      -0.000224       0.019664       0.000061       0.013981       0.000158      -0.033350       0.025600      -0.026518       0.012392       0.014127             29.364189      32.295480       0.000656     -20.889896      15.199916      -0.000163      40.597172           0.000045
           96             Cu       9.268387      15.253769       8.731250       0.230749     137.241654 0.22770809E+04  0.76595040E+05                                22.993302                           17.014775       0.573110       1.943638                    0.999975      57.722207     165.442430       0.381926       0.476766      -1.087788      -0.000626       0.019652      -0.000224       0.019663       0.000061      -0.013985      -0.000158      -0.033350       0.025597      -0.026521       0.012392       0.014129             29.364171      32.295455       0.000654      20.889879      15.199915       0.000161      40.597144           0.000056
           97              H      -3.390572      20.841134      32.427862       0.155545       1.021073 0.77195414E+01  0.75376747E+02                                 1.702248                            1.642730      -1.051588       2.380642                    0.998847       3.475466       9.815894       0.478507       1.310908      -0.702194       0.004014      -0.014828       0.002178       0.015515       0.000242       0.003859       0.002847      -0.011090       0.006900      -0.008172       0.001315       0.006858              1.706032       1.589666      -0.275020      -0.086454       2.085793       0.255836       1.442637           0.000014
           98              H      -4.762315      21.635962      32.651382       0.166886       0.896527 0.65899881E+01  0.62912449E+02                                 1.662284                            1.596753      -1.299800       2.285464                    0.993365       3.632202      10.722733       0.442214       1.450848      -0.673073      -0.019563      -0.000633       0.006606       0.020658      -0.001027       0.001834       0.002001       0.010347      -0.010197      -0.005762      -0.001473       0.007235              1.680423       2.268960       0.129884       0.038238       1.428250       0.061707       1.344057           0.000003
           99              H      -3.533318      22.352232      31.917957       0.159449       0.943751 0.71404779E+01  0.68268952E+02                                 1.609262                            1.576412      -0.889711       2.464472                    0.999434       3.333397       9.268192       0.490870       1.305099      -0.704082       0.007280       0.013904      -0.004528       0.016334       0.006692      -0.001811      -0.003705      -0.008074       0.002237      -0.008196      -0.001205       0.009401              1.602032       1.413277       0.108907      -0.169486       1.653501      -0.328906       1.739320           0.000004
          100              H       7.071862       0.439004       2.877820       0.153508       1.067804 0.81925915E+01  0.82436020E+02                                 1.842551                            1.758238      -1.510583       2.163122                    0.993981       3.956196      11.919371       0.430175       1.415028      -0.678526       0.012882       0.000203       0.001999       0.013038       0.001458       0.004049       0.001807       0.000144       0.016515      -0.004655      -0.002989       0.007644              1.876213       2.291771      -0.042294       0.442639       1.548944       0.024599       1.787926          -0.000005
          101              H       5.920707       1.432539       2.374900       0.161158       0.953531 0.73007949E+01  0.71363574E+02                                 1.715252                            1.666541      -1.320843       2.263538                    0.994431       3.745090      11.114587       0.439245       1.426570      -0.677269      -0.003350       0.016517      -0.007273       0.018355      -0.005254       0.003052      -0.000814      -0.003373      -0.013728      -0.006293      -0.001995       0.008288              1.722374       1.441826      -0.126928      -0.000269       2.301843       0.078911       1.423453          -0.000002
          102              H       5.538856      -0.013863       2.951162       0.156559       0.890383 0.63299763E+01  0.58775005E+02                                 1.552346                            1.484447      -0.817159       2.495336                    0.999602       3.291382       9.044021       0.505309       1.305445      -0.703426      -0.010567      -0.011978       0.002101       0.016110       0.003679      -0.001006      -0.001859      -0.006337       0.001416      -0.005095      -0.000408       0.005504              1.570598       1.811309       0.310604      -0.254264       1.415360      -0.181925       1.485124          -0.000001
          103              H      -0.398709      22.074966       4.355147       0.154509       0.962996 0.72003346E+01  0.69660514E+02                                 1.685119                            1.623047      -1.085086       2.365533                    0.998273       3.592544      10.372938       0.461457       1.371958      -0.688600      -0.011624       0.001725      -0.007595       0.013992      -0.003325       0.000775       0.003492       0.009213      -0.010648      -0.007297      -0.000170       0.007467              1.705335       1.981870      -0.324666       0.284069       1.532313      -0.146443       1.601823          -0.000005
          104              H       0.164823      21.178474       5.553075       0.154696       0.947453 0.71592668E+01  0.70117555E+02                                 1.743430                            1.676702      -1.546183       2.150599                    0.992324       3.988196      12.115973       0.424691       1.472565      -0.667327      -0.000943      -0.011503       0.010321       0.015483      -0.001093      -0.000650       0.000328       0.000029       0.000821      -0.001268      -0.000125       0.001393              1.764049       1.541601       0.085703      -0.249258       1.663824      -0.345750       2.086721          -0.000005
          105              H       0.958196      22.490864       5.095557       0.162763       0.873370 0.64814876E+01  0.60627123E+02                                 1.543214                            1.513942      -0.758885       2.532913                    0.999597       3.268286       9.056774       0.493786       1.326096      -0.699650       0.012183       0.009731       0.001221       0.015640       0.005204      -0.000490       0.003339       0.000831      -0.013885      -0.006849      -0.000995       0.007844              1.543247       1.480603       0.243144       0.129395       1.768241       0.197243       1.380895          -0.000010
          106              H       4.048342      18.770884       1.658937       0.163034       1.064440 0.80644569E+01  0.79528867E+02                                 1.751293                            1.680886      -1.060537       2.386025                    0.998543       3.421604       9.679530       0.472742       1.313810      -0.702521       0.008525       0.011973      -0.009379       0.017435       0.001502      -0.007554      -0.004995      -0.000681      -0.012186      -0.010186       0.000741       0.009445              1.753507       1.744504       0.162442      -0.404721       1.541944      -0.242607       1.974073           0.000018
          107              H       4.022394      18.179384       3.146742       0.166078       0.864962 0.61588590E+01  0.57262920E+02                                 1.571767                            1.503197      -0.959560       2.440989                    0.998583       3.361675       9.494076       0.478818       1.375823      -0.688588       0.006545       0.000159       0.015474       0.016802      -0.002156       0.003328       0.002041       0.000808      -0.000780      -0.005049       0.001534       0.003515              1.596331       1.617046      -0.196269       0.391384       1.352560      -0.246788       1.819387           0.000011
          108              H       2.989888      17.634095       2.053590       0.162591       1.067224 0.83548163E+01  0.82770894E+02                                 1.730551                            1.693924      -0.912914       2.455211                    0.999318       3.352473       9.374420       0.480046       1.287900      -0.709041      -0.012213      -0.009862      -0.002219       0.015854       0.004181       0.002354       0.002165       0.002869      -0.022497      -0.008137      -0.000652       0.008789              1.706165       1.599258       0.310116       0.097096       1.972869       0.205065       1.546369           0.000041
          109              H       1.099124      16.252388       5.409882       0.157375       1.083461 0.83340281E+01  0.83981745E+02                                 1.842707                            1.759522      -1.549938       2.149025                    0.993267       3.890922      11.623753       0.436325       1.393047      -0.683110      -0.013565      -0.003457       0.011993       0.018433       0.004163      -0.004167       0.005438      -0.008427      -0.002766      -0.009778       0.001581       0.008198              1.864919       2.084157       0.422519      -0.339638       1.782493      -0.311829       1.728108           0.000023
          110              H       1.238145      17.130395       4.079240       0.163331       0.896601 0.66549302E+01  0.63392663E+02                                 1.635009                            1.583242      -1.142528       2.353618                    0.996107       3.550610      10.312361       0.455227       1.412480      -0.680758      -0.008120       0.009935      -0.009266       0.015827      -0.000722       0.002849      -0.000124      -0.003586       0.004099      -0.004056       0.001065       0.002991              1.646917       1.661467      -0.060476       0.384319       1.417972      -0.215627       1.861313           0.000013
          111              H       2.448618      16.196934       4.547235       0.160744       0.977682 0.73501966E+01  0.70494568E+02                                 1.625168                            1.581842      -0.880770       2.467805                    0.999495       3.275987       9.001380       0.500254       1.276611      -0.710889       0.014050      -0.007030      -0.002867       0.015970      -0.002722      -0.001397       0.004406       0.006087      -0.018013      -0.008343       0.000584       0.007759              1.619314       1.847244      -0.343830      -0.172989       1.622290       0.118255       1.388408           0.000041
          112              H       3.996419      21.312486       7.428547       0.154513       0.994749 0.73204099E+01  0.71269032E+02                                 1.734230                            1.644494      -1.181342       2.320537                    0.997283       3.672869      10.713406       0.454130       1.385354      -0.685451       0.010111      -0.004185       0.007818       0.013449       0.003962       0.001969       0.002147      -0.000931      -0.013097      -0.005118      -0.001806       0.006923              1.779729       2.033530       0.054278       0.509365       1.465052       0.076498       1.840606          -0.000017
          113              H       3.694264      21.649825       5.895340       0.164699       0.891757 0.64826034E+01  0.60117420E+02                                 1.514343                            1.474278      -0.792105       2.515124                    0.999879       3.132671       8.402634       0.525308       1.257306      -0.715195       0.004589      -0.000610      -0.015173       0.015864       0.001194      -0.004826      -0.000175       0.000039       0.006555      -0.004749      -0.001004       0.005753              1.519295       1.393943       0.132984      -0.189350       1.418357      -0.234140       1.745585          -0.000010
          114              H       2.522725      21.746868       6.981507       0.159529       0.907049 0.66487107E+01  0.63513445E+02                                 1.663350                            1.592720      -1.236306       2.303471                    0.994385       3.668974      10.778900       0.448131       1.430779      -0.676490      -0.018523      -0.001621       0.004255       0.019075       0.001079      -0.001977       0.000951       0.011261      -0.011601      -0.005118      -0.002849       0.007967              1.699795       1.964568      -0.419923      -0.181049       1.686597       0.185292       1.448219          -0.000012
          115              H       7.462896      13.525942      24.283352       0.158086       1.071476 0.80423845E+01  0.79538600E+02                                 1.772273                            1.686597      -1.185509       2.320314                    0.997491       3.575207      10.246631       0.466921       1.326384      -0.698368      -0.000262       0.013787      -0.009764       0.016896       0.000014      -0.005830      -0.005388       0.001809       0.013767      -0.007555      -0.002290       0.009845              1.806214       1.691769       0.298497      -0.216561       2.066558      -0.403792       1.660316           0.000019
          116              H       6.980945      12.000981      24.206518       0.165433       0.901991 0.65015119E+01  0.60801123E+02                                 1.571811                            1.511027      -0.835705       2.498062                    0.999388       3.252230       8.982202       0.497333       1.316926      -0.701559      -0.008067      -0.012418      -0.009353       0.017514       0.001380       0.000929       0.005814       0.002654       0.001828      -0.006462       0.000533       0.005930              1.593744       1.338576       0.077460       0.072507       1.882182       0.386378       1.560474           0.000022
          117              H       7.850327      12.504680      25.453340       0.155053       0.917539 0.67863650E+01  0.64561253E+02                                 1.621181                            1.567756      -0.974539       2.421530                    0.998274       3.484395       9.911385       0.474046       1.358161      -0.691728       0.003580      -0.002212       0.013230       0.013883      -0.001790       0.000911      -0.000337       0.004266       0.015441      -0.005358       0.000027       0.005331              1.636011       1.837052      -0.128004       0.325015       1.444524      -0.140483       1.626456           0.000028
          118              H       2.621032      13.456626      28.114625       0.155233       0.981630 0.73463512E+01  0.71962741E+02                                 1.753409                            1.674223      -1.328964       2.257548                    0.993839       3.785790      11.268929       0.437002       1.430824      -0.676369       0.006152       0.011183       0.011507       0.017185       0.002229      -0.001822       0.006323      -0.000544       0.015231      -0.007597      -0.001140       0.008737              1.792052       1.534616      -0.044541      -0.069947       1.835601       0.487043       2.005938           0.000031
          119              H       2.735973      11.927044      27.657107       0.165697       0.854868 0.61438290E+01  0.57535934E+02                                 1.603341                            1.536088      -1.112197       2.371432                    0.995915       3.526243      10.253045       0.454131       1.440206      -0.675463       0.005260      -0.017067       0.000709       0.017873       0.002088      -0.001039      -0.002931      -0.010854      -0.008540      -0.004630      -0.003471       0.008102              1.643112       1.362251       0.031691      -0.042544       2.130099      -0.255966       1.436986           0.000029
          120              H       1.953704      12.976032      26.742072       0.150376       1.023528 0.78187093E+01  0.77794749E+02                                 1.796321                            1.721053      -1.371676       2.224584                    0.994765       3.925058      11.776208       0.433317       1.420643      -0.677557      -0.002833       0.001454      -0.015103       0.015435       0.003526       0.003097      -0.000685       0.002754       0.019979      -0.007509      -0.000165       0.007674              1.830997       2.147000      -0.131381       0.427771       1.510995      -0.071998       1.834996           0.000026
          121              H       1.621871      15.757931      28.855035       0.140793       1.076900 0.83758977E+01  0.85105791E+02                                 1.874187                            1.792932      -1.580954       2.118116                    0.993151       4.199238      12.889560       0.418843       1.439221      -0.672816       0.002118      -0.007626      -0.008713       0.011771       0.004464      -0.002772      -0.000189      -0.006902      -0.014649      -0.006678      -0.001559       0.008237              1.914126       1.626874      -0.031585      -0.061256       2.255341       0.518929       1.860162           0.000026
          122              H       0.611596      16.830024      29.480192       0.164364       0.904512 0.67658805E+01  0.65118736E+02                                 1.680402                            1.623821      -1.351393       2.258817                    0.992109       3.717278      11.074220       0.435453       1.461448      -0.670814      -0.016299       0.009150      -0.003955       0.019105      -0.003171       0.001700       0.000323       0.003937      -0.023991      -0.008252       0.000408       0.007843              1.700272       2.261770      -0.167238      -0.043887       1.492365       0.016807       1.346680           0.000017
          123              H       1.772017      16.201556      30.384750       0.167275       0.877100 0.65060792E+01  0.60690112E+02                                 1.528547                            1.502488      -0.706676       2.559840                    0.999946       3.182066       8.700089       0.504631       1.301169      -0.705580       0.008688      -0.001535       0.013744       0.016332       0.002816       0.005947      -0.001718       0.004731       0.012235      -0.007513      -0.000931       0.008444              1.520258       1.343292      -0.037909       0.112787       1.407811      -0.212564       1.809673           0.000037
          124              H       4.556238      21.173853      28.243847       0.151314       1.027743 0.77327983E+01  0.76380842E+02                                 1.770621                            1.688850      -1.331060       2.244891                    0.996227       3.800229      11.193282       0.448313       1.383174      -0.685197       0.001814       0.000377      -0.010670       0.010830       0.003005      -0.000372      -0.001038      -0.009773       0.002438      -0.006144       0.000560       0.005584              1.806365       1.729422       0.181786      -0.342706       1.624159      -0.282358       2.065512          -0.000002
          125              H       4.845418      20.841134      29.784040       0.164848       0.871210 0.63366705E+01  0.58814292E+02                                 1.528447                            1.486676      -0.756134       2.533929                    0.999814       3.213190       8.808640       0.504523       1.307986      -0.703544       0.008243      -0.007201       0.013733       0.017561       0.000862       0.007418      -0.002902      -0.000063       0.010163      -0.007952      -0.001062       0.009013              1.533755       1.682311      -0.019781       0.329534       1.315912       0.000627       1.603042           0.000008
          126              H       3.445869      21.488087      29.354462       0.166073       0.846843 0.60263842E+01  0.55516285E+02                                 1.528017                            1.470745      -0.851046       2.492913                    0.999243       3.267210       9.071592       0.493962       1.346012      -0.695003      -0.015056       0.005986       0.005153       0.017002      -0.002520      -0.003027       0.003679      -0.001700      -0.018587      -0.007867       0.000448       0.007419              1.556054       1.648835      -0.376260      -0.143396       1.663744       0.120566       1.355583           0.000002
          127              H      -0.839881      20.947419      30.475555       0.154461       1.004051 0.75412432E+01  0.73425591E+02                                 1.699092                            1.635522      -1.086230       2.362767                    0.998673       3.533573      10.063354       0.472934       1.330151      -0.697556      -0.006593       0.007257       0.008947       0.013273      -0.005024       0.002349       0.000350       0.005295      -0.000715      -0.005979      -0.000344       0.006324              1.716373       1.841386      -0.389482      -0.232715       1.736402       0.206886       1.571331           0.000006
          128              H      -0.571085      19.579575      29.689742       0.161593       0.896347 0.66135407E+01  0.62792409E+02                                 1.623611                            1.569008      -1.051706       2.389655                    0.997734       3.526427      10.168228       0.462153       1.395878      -0.683946      -0.000833      -0.015335      -0.002440       0.015550       0.001051       0.000577      -0.001746      -0.008389      -0.014503      -0.005250      -0.001727       0.006976              1.637722       1.515332       0.305805       0.194220       1.902069       0.276487       1.495764           0.000011
          129              H       0.307560      20.873482      29.364940       0.164531       0.851887 0.62639251E+01  0.58656801E+02                                 1.570534                            1.528953      -1.006743       2.419996                    0.997589       3.435277       9.829476       0.467371       1.399499      -0.683667       0.012045       0.006078      -0.010318       0.016984       0.002579      -0.002154      -0.002030       0.002276      -0.002707      -0.002854      -0.001921       0.004775              1.581502       1.435271       0.145258      -0.212878       1.524533      -0.332750       1.784701           0.000001
          130              H       3.690583      18.110067      33.583880       0.160255       1.118617 0.86787438E+01  0.87267774E+02                                 1.813719                            1.746180      -1.120663       2.351602                    0.998388       3.541432      10.152780       0.462335       1.317506      -0.701257      -0.006526      -0.007814       0.010140       0.014369       0.000510       0.000103      -0.004630       0.004947      -0.003649      -0.006203       0.002830       0.003374              1.811897       1.468326      -0.033663      -0.091445       1.615635      -0.342753       2.351730           0.000036
          131              H       4.524740      19.191403      32.745680       0.164382       0.921323 0.69279171E+01  0.65263907E+02                                 1.545096                            1.523107      -0.748695       2.535162                    0.999931       3.150217       8.491111       0.517781       1.255710      -0.716071       0.008055       0.014291       0.000291       0.016407       0.004882       0.002074      -0.002200      -0.002509      -0.018751      -0.007785      -0.000398       0.008182              1.523594       1.671696       0.299232      -0.001141       1.607102       0.042071       1.291983           0.000016
          132              H       4.079862      17.814317      32.061150       0.166873       0.906925 0.65867084E+01  0.62319920E+02                                 1.626146                            1.558573      -1.030351       2.409200                    0.997889       3.415504       9.752188       0.468091       1.382984      -0.687231      -0.000261      -0.014668      -0.011851       0.018859      -0.002284       0.002304       0.005518      -0.004842      -0.006562      -0.007242       0.000292       0.006951              1.645912       1.471304      -0.273398      -0.200650       1.792339       0.397806       1.674091           0.000027
          133              H       3.390401       2.264336      32.427862       0.155545       1.021073 0.77195362E+01  0.75376682E+02                                 1.702247                            1.642730      -1.051587       2.380643                    0.998847       3.475465       9.815890       0.478507       1.310908      -0.702194      -0.004014       0.014828       0.002178       0.015515       0.000242      -0.003859      -0.002847      -0.011090       0.006900      -0.008172       0.001315       0.006857              1.706032       1.589666      -0.275020       0.086454       2.085792      -0.255836       1.442637           0.000011
          134              H       4.762144       1.469508      32.651382       0.166886       0.896529 0.65900022E+01  0.62912611E+02                                 1.662285                            1.596754      -1.299800       2.285463                    0.993365       3.632205      10.722741       0.442214       1.450847      -0.673073       0.019563       0.000633       0.006606       0.020658      -0.001027      -0.001834      -0.002001       0.010347      -0.010197      -0.005762      -0.001473       0.007235              1.680424       2.268962       0.129884      -0.038238       1.428251      -0.061707       1.344058           0.000002
          135              H       3.533147       0.753238      31.917957       0.159449       0.943750 0.71404687E+01  0.68268836E+02                                 1.609260                            1.576410      -0.889710       2.464473                    0.999434       3.333395       9.268182       0.490871       1.305098      -0.704082      -0.007280      -0.013904      -0.004528       0.016334       0.006692       0.001811       0.003705      -0.008074       0.002237      -0.008196      -0.001205       0.009401              1.602031       1.413275       0.108907       0.169486       1.653499       0.328905       1.739318           0.000003
          136              H      -7.072033      22.666466       2.877820       0.153508       1.067803 0.81925822E+01  0.82435918E+02                                 1.842551                            1.758238      -1.510583       2.163122                    0.993981       3.956196      11.919377       0.430175       1.415030      -0.678526      -0.012882      -0.000204       0.001998       0.013038       0.001458      -0.004049      -0.001807       0.000144       0.016515      -0.004655      -0.002989       0.007644              1.876213       2.291771      -0.042294      -0.442639       1.548944      -0.024599       1.787926          -0.000005
          137              H      -5.920878      21.672931       2.374900       0.161158       0.953531 0.73007918E+01  0.71363548E+02                                 1.715252                            1.666542      -1.320846       2.263536                    0.994431       3.745091      11.114596       0.439244       1.426572      -0.677269       0.003350      -0.016517      -0.007273       0.018355      -0.005254      -0.003052       0.000814      -0.003373      -0.013729      -0.006293      -0.001995       0.008288              1.722375       1.441826      -0.126928       0.000269       2.301844      -0.078911       1.423454          -0.000000
          138              H       3.729644       0.013863       2.951162       0.156559       0.890384 0.63299847E+01  0.58775098E+02                                 1.552346                            1.484448      -0.817159       2.495336                    0.999602       3.291384       9.044025       0.505309       1.305444      -0.703426       0.010567       0.011978       0.002101       0.016110       0.003679       0.001006       0.001859      -0.006337       0.001416      -0.005095      -0.000408       0.005504              1.570598       1.811309       0.310604       0.254264       1.415361       0.181925       1.485124          -0.000001
          139              H       0.398538       1.030504       4.355147       0.154508       0.962996 0.72003300E+01  0.69660465E+02                                 1.685120                            1.623047      -1.085087       2.365532                    0.998273       3.592544      10.372941       0.461457       1.371960      -0.688600       0.011624      -0.001725      -0.007595       0.013992      -0.003325      -0.000775      -0.003492       0.009213      -0.010648      -0.007297      -0.000170       0.007467              1.705336       1.981871      -0.324666      -0.284069       1.532314       0.146443       1.601823          -0.000005
          140              H      -0.164994       1.926996       5.553075       0.154696       0.947453 0.71592721E+01  0.70117623E+02                                 1.743431                            1.676703      -1.546184       2.150599                    0.992324       3.988198      12.115982       0.424691       1.472565      -0.667327       0.000943       0.011503       0.010321       0.015483      -0.001093       0.000650      -0.000328       0.000029       0.000821      -0.001268      -0.000125       0.001393              1.764050       1.541602       0.085703       0.249258       1.663825       0.345750       2.086723          -0.000006
          141              H      17.578633       0.614606       5.095557       0.162763       0.873370 0.64814882E+01  0.60627128E+02                                 1.543214                            1.513942      -0.758884       2.532913                    0.999597       3.268286       9.056773       0.493786       1.326096      -0.699650      -0.012183      -0.009731       0.001221       0.015640       0.005204       0.000490      -0.003339       0.000831      -0.013885      -0.006849      -0.000995       0.007844              1.543246       1.480603       0.243144      -0.129395       1.768241      -0.197243       1.380895          -0.000009
          142              H      14.488487       4.334586       1.658937       0.163035       1.064439 0.80644572E+01  0.79528891E+02                                 1.751294                            1.680887      -1.060541       2.386024                    0.998543       3.421605       9.679542       0.472741       1.313812      -0.702520      -0.008525      -0.011973      -0.009379       0.017435       0.001502       0.007554       0.004995      -0.000681      -0.012186      -0.010186       0.000741       0.009445              1.753509       1.744506       0.162442       0.404722       1.541946       0.242607       1.974074           0.000016
          143              H      14.514435       4.926086       3.146742       0.166078       0.864962 0.61588553E+01  0.57262879E+02                                 1.571767                            1.503197      -0.959560       2.440989                    0.998583       3.361674       9.494074       0.478818       1.375824      -0.688588      -0.006545      -0.000159       0.015474       0.016802      -0.002156      -0.003328      -0.002041       0.000808      -0.000780      -0.005049       0.001534       0.003515              1.596331       1.617046      -0.196269      -0.391384       1.352560       0.246788       1.819387           0.000009
          144              H      15.546941       5.471375       2.053590       0.162593       1.067223 0.83548046E+01  0.82770768E+02                                 1.730551                            1.693924      -0.912914       2.455212                    0.999318       3.352471       9.374421       0.480046       1.287902      -0.709040       0.012213       0.009862      -0.002219       0.015854       0.004181      -0.002354      -0.002165       0.002869      -0.022497      -0.008138      -0.000652       0.008789              1.706165       1.599258       0.310116      -0.097096       1.972869      -0.205065       1.546368           0.000038
          145              H      -1.099295       6.853082       5.409882       0.157375       1.083460 0.83340205E+01  0.83981651E+02                                 1.842706                            1.759521      -1.549937       2.149026                    0.993268       3.890920      11.623746       0.436325       1.393047      -0.683110       0.013565       0.003457       0.011993       0.018433       0.004163       0.004167      -0.005438      -0.008426      -0.002766      -0.009778       0.001581       0.008198              1.864919       2.084156       0.422518       0.339638       1.782493       0.311829       1.728107           0.000020
          146              H      -1.238316       5.975075       4.079240       0.163331       0.896600 0.66549218E+01  0.63392562E+02                                 1.635008                            1.583241      -1.142527       2.353618                    0.996107       3.550608      10.312353       0.455227       1.412480      -0.680759       0.008120      -0.009935      -0.009266       0.015827      -0.000722      -0.002849       0.000124      -0.003586       0.004099      -0.004056       0.001065       0.002991              1.646916       1.661465      -0.060476      -0.384319       1.417971       0.215627       1.861312           0.000011
          147              H      -2.448789       6.908536       4.547235       0.160744       0.977682 0.73501942E+01  0.70494536E+02                                 1.625168                            1.581842      -0.880769       2.467805                    0.999495       3.275986       9.001375       0.500254       1.276611      -0.710889      -0.014050       0.007030      -0.002867       0.015970      -0.002722       0.001397      -0.004406       0.006087      -0.018013      -0.008343       0.000584       0.007759              1.619313       1.847244      -0.343829       0.172989       1.622289      -0.118254       1.388408           0.000037
          148              H      14.540410       1.792984       7.428547       0.154514       0.994748 0.73204070E+01  0.71268999E+02                                 1.734229                            1.644494      -1.181341       2.320538                    0.997283       3.672868      10.713404       0.454130       1.385354      -0.685451      -0.010111       0.004185       0.007818       0.013449       0.003962      -0.001969      -0.002147      -0.000931      -0.013097      -0.005118      -0.001806       0.006923              1.779729       2.033530       0.054278      -0.509365       1.465052      -0.076498       1.840606          -0.000017
          149              H      14.842565       1.455645       5.895340       0.164699       0.891757 0.64826018E+01  0.60117405E+02                                 1.514343                            1.474279      -0.792105       2.515124                    0.999879       3.132671       8.402635       0.525308       1.257306      -0.715195      -0.004589       0.000610      -0.015173       0.015864       0.001194       0.004826       0.000175       0.000039       0.006555      -0.004749      -0.001004       0.005753              1.519295       1.393943       0.132984       0.189350       1.418357       0.234140       1.745585          -0.000011
          150              H      16.014104       1.358602       6.981507       0.159529       0.907049 0.66487113E+01  0.63513448E+02                                 1.663349                            1.592720      -1.236306       2.303471                    0.994385       3.668974      10.778898       0.448131       1.430779      -0.676490       0.018523       0.001621       0.004255       0.019075       0.001079       0.001977      -0.000951       0.011261      -0.011601      -0.005118      -0.002849       0.007967              1.699794       1.964567      -0.419923       0.181049       1.686597      -0.185292       1.448219          -0.000013
          151              H      11.073933       9.579528      24.283352       0.158086       1.071475 0.80423736E+01  0.79538470E+02                                 1.772272                            1.686597      -1.185507       2.320315                    0.997491       3.575205      10.246626       0.466921       1.326385      -0.698367       0.000262      -0.013787      -0.009764       0.016896       0.000013       0.005830       0.005388       0.001809       0.013766      -0.007555      -0.002290       0.009845              1.806213       1.691768       0.298497       0.216561       2.066557       0.403791       1.660315           0.000018
          152              H      11.555884      11.104489      24.206518       0.165433       0.901991 0.65015126E+01  0.60801132E+02                                 1.571811                            1.511027      -0.835705       2.498062                    0.999388       3.252230       8.982203       0.497333       1.316927      -0.701559       0.008067       0.012418      -0.009353       0.017514       0.001380      -0.000929      -0.005814       0.002654       0.001828      -0.006462       0.000533       0.005930              1.593744       1.338576       0.077460      -0.072507       1.882182      -0.386378       1.560474           0.000022
          153              H      10.686502      10.600790      25.453340       0.155053       0.917540 0.67863724E+01  0.64561340E+02                                 1.621181                            1.567757      -0.974540       2.421530                    0.998274       3.484397       9.911391       0.474046       1.358160      -0.691728      -0.003580       0.002212       0.013230       0.013883      -0.001790      -0.000911       0.000337       0.004266       0.015441      -0.005358       0.000027       0.005331              1.636011       1.837052      -0.128004      -0.325015       1.444525       0.140483       1.626456           0.000028
          154              H      -2.621203       9.648844      28.114625       0.155233       0.981629 0.73463415E+01  0.71962622E+02                                 1.753408                            1.674222      -1.328962       2.257549                    0.993839       3.785787      11.268918       0.437002       1.430825      -0.676369      -0.006152      -0.011183       0.011507       0.017185       0.002229       0.001822      -0.006323      -0.000544       0.015231      -0.007597      -0.001140       0.008737              1.792050       1.534615      -0.044541       0.069947       1.835600      -0.487043       2.005937           0.000030
          155              H      -2.736144      11.178426      27.657107       0.165696       0.854868 0.61438312E+01  0.57535960E+02                                 1.603341                            1.536089      -1.112197       2.371432                    0.995915       3.526244      10.253049       0.454131       1.440206      -0.675463      -0.005260       0.017067       0.000709       0.017873       0.002088       0.001039       0.002931      -0.010854      -0.008540      -0.004630      -0.003471       0.008102              1.643113       1.362251       0.031691       0.042544       2.130100       0.255966       1.436987           0.000029
          156              H      -1.953875      10.129438      26.742072       0.150376       1.023526 0.78186920E+01  0.77794529E+02                                 1.796319                            1.721051      -1.371674       2.224586                    0.994765       3.925053      11.776187       0.433318       1.420642      -0.677557       0.002833      -0.001454      -0.015103       0.015435       0.003526      -0.003097       0.000685       0.002754       0.019979      -0.007509      -0.000165       0.007674              1.830994       2.146996      -0.131380      -0.427770       1.510993       0.071998       1.834993           0.000026
          157              H      -1.622042       7.347539      28.855035       0.140793       1.076898 0.83758774E+01  0.85105531E+02                                 1.874185                            1.792930      -1.580950       2.118117                    0.993151       4.199232      12.889537       0.418843       1.439222      -0.672816      -0.002118       0.007626      -0.008713       0.011771       0.004464       0.002772       0.000189      -0.006902      -0.014649      -0.006678      -0.001559       0.008237              1.914124       1.626873      -0.031585       0.061256       2.255338      -0.518928       1.860160           0.000025
          158              H      -0.611767       6.275446      29.480192       0.164364       0.904510 0.67658692E+01  0.65118605E+02                                 1.680401                            1.623820      -1.351391       2.258818                    0.992109       3.717275      11.074211       0.435453       1.461449      -0.670813       0.016299      -0.009150      -0.003955       0.019105      -0.003171      -0.001700      -0.000323       0.003937      -0.023991      -0.008252       0.000408       0.007843              1.700271       2.261768      -0.167237       0.043887       1.492364      -0.016807       1.346680           0.000016
          159              H      -1.772188       6.903914      30.384750       0.167275       0.877100 0.65060763E+01  0.60690073E+02                                 1.528547                            1.502487      -0.706675       2.559840                    0.999946       3.182065       8.700083       0.504631       1.301168      -0.705580      -0.008688       0.001535       0.013744       0.016332       0.002816      -0.005947       0.001718       0.004731       0.012235      -0.007513      -0.000931       0.008444              1.520257       1.343291      -0.037909      -0.112786       1.407810       0.212563       1.809671           0.000034
          160              H      13.980591       1.931617      28.243847       0.151314       1.027743 0.77327994E+01  0.76380850E+02                                 1.770620                            1.688850      -1.331059       2.244892                    0.996227       3.800229      11.193279       0.448313       1.383173      -0.685197      -0.001814      -0.000377      -0.010670       0.010830       0.003005       0.000372       0.001038      -0.009773       0.002438      -0.006144       0.000560       0.005584              1.806364       1.729422       0.181786       0.342705       1.624159       0.282358       2.065512          -0.000003
          161              H      13.691411       2.264336      29.784040       0.164849       0.871209 0.63366671E+01  0.58814253E+02                                 1.528446                            1.486676      -0.756133       2.533929                    0.999814       3.213189       8.808637       0.504524       1.307986      -0.703544      -0.008243       0.007201       0.013733       0.017561       0.000862      -0.007418       0.002902      -0.000063       0.010163      -0.007952      -0.001062       0.009013              1.533754       1.682310      -0.019781      -0.329533       1.315912      -0.000627       1.603041           0.000006
          162              H      15.090960       1.617383      29.354462       0.166073       0.846843 0.60263830E+01  0.55516271E+02                                 1.528017                            1.470745      -0.851046       2.492913                    0.999243       3.267210       9.071592       0.493962       1.346012      -0.695003       0.015056      -0.005986       0.005153       0.017002      -0.002520       0.003027      -0.003679      -0.001700      -0.018586      -0.007866       0.000448       0.007419              1.556054       1.648834      -0.376260       0.143396       1.663744      -0.120566       1.355582           0.000002
          163              H       0.839710       2.158051      30.475555       0.154460       1.004049 0.75412295E+01  0.73425427E+02                                 1.699091                            1.635521      -1.086228       2.362768                    0.998673       3.533570      10.063344       0.472934       1.330152      -0.697556       0.006593      -0.007257       0.008947       0.013273      -0.005024      -0.002349      -0.000351       0.005295      -0.000715      -0.005979      -0.000344       0.006324              1.716372       1.841384      -0.389482       0.232715       1.736400      -0.206885       1.571330           0.000005
          164              H       0.570914       3.525895      29.689742       0.161592       0.896346 0.66135360E+01  0.62792346E+02                                 1.623610                            1.569007      -1.051704       2.389657                    0.997734       3.526425      10.168217       0.462153       1.395877      -0.683946       0.000833       0.015335      -0.002440       0.015550       0.001051      -0.000577       0.001745      -0.008389      -0.014503      -0.005250      -0.001727       0.006976              1.637721       1.515331       0.305805      -0.194220       1.902068      -0.276487       1.495763           0.000009
          165              H      -0.307731       2.231988      29.364940       0.164531       0.851888 0.62639285E+01  0.58656841E+02                                 1.570534                            1.528953      -1.006743       2.419996                    0.997589       3.435278       9.829480       0.467371       1.399499      -0.683667      -0.012044      -0.006078      -0.010318       0.016984       0.002579       0.002154       0.002030       0.002276      -0.002707      -0.002854      -0.001921       0.004775              1.581502       1.435272       0.145258       0.212878       1.524533       0.332750       1.784701           0.000000
          166              H      14.846246       4.995403      33.583880       0.160257       1.118616 0.86787408E+01  0.87267745E+02                                 1.813719                            1.746180      -1.120666       2.351601                    0.998388       3.541432      10.152783       0.462335       1.317506      -0.701257       0.006526       0.007814       0.010140       0.014369       0.000510      -0.000103       0.004630       0.004947      -0.003650      -0.006203       0.002830       0.003373              1.811897       1.468326      -0.033663       0.091445       1.615635       0.342753       2.351730           0.000033
          167              H      14.012089       3.914067      32.745680       0.164383       0.921321 0.69279041E+01  0.65263757E+02                                 1.545094                            1.523105      -0.748693       2.535164                    0.999931       3.150214       8.491102       0.517782       1.255710      -0.716071      -0.008055      -0.014291       0.000291       0.016407       0.004882      -0.002074       0.002200      -0.002509      -0.018751      -0.007785      -0.000398       0.008182              1.523592       1.671694       0.299231       0.001141       1.607101      -0.042071       1.291982           0.000014
          168              H      14.456967       5.291153      32.061150       0.166872       0.906924 0.65867035E+01  0.62319858E+02                                 1.626146                            1.558572      -1.030351       2.409200                    0.997889       3.415502       9.752179       0.468091       1.382984      -0.687231       0.000261       0.014668      -0.011851       0.018859      -0.002284      -0.002304      -0.005518      -0.004842      -0.006562      -0.007242       0.000292       0.006951              1.645911       1.471304      -0.273397       0.200650       1.792338      -0.397806       1.674091           0.000024
          169              H       3.390263      20.841134      19.959637       0.155980       1.021503 0.77239588E+01  0.75435095E+02                                 1.703067                            1.643459      -1.058363       2.377543                    0.998862       3.476263       9.821018       0.478259       1.311322      -0.702098      -0.003965      -0.014415      -0.002236       0.015117      -0.000023       0.004536      -0.002800      -0.011314       0.006758      -0.008754       0.001780       0.006974              1.706860       1.590337       0.275295      -0.086505       2.086993      -0.256099       1.443250          -0.000051
          170              H       4.761995      21.635962      19.736117       0.166859       0.896106 0.65870259E+01  0.62889397E+02                                 1.663165                            1.597516      -1.310515       2.281089                    0.993357       3.633760      10.734632       0.441556       1.452888      -0.672705       0.019397      -0.000325      -0.006330       0.020406       0.000933       0.001730      -0.001830       0.010321      -0.010314      -0.005556      -0.001644       0.007200              1.681334       2.270563      -0.130015       0.038305       1.428839      -0.061770       1.344599          -0.000039
          171              H       3.532987      22.352232      20.469542       0.158521       0.945591 0.71561213E+01  0.68438487E+02                                 1.609531                            1.576636      -0.874360       2.470594                    0.999466       3.335822       9.268557       0.491662       1.302617      -0.704597      -0.007803       0.014148       0.004846       0.016868      -0.006867      -0.001412       0.003694      -0.007925       0.002429      -0.008381      -0.000939       0.009320              1.602302       1.413420      -0.108993      -0.169570       1.653812       0.329103       1.739676          -0.000054
          172              H      11.465131       0.439004      14.584680       0.151122       1.073894 0.82464358E+01  0.83073077E+02                                 1.845666                            1.760878      -1.507705       2.163897                    0.993991       3.964429      11.931904       0.431210       1.410015      -0.679462      -0.013804       0.000144      -0.002309       0.013997      -0.001357       0.003933      -0.001732      -0.000217       0.016394      -0.004642      -0.002832       0.007474              1.879524       2.296566       0.042637       0.444174       1.551093      -0.024558       1.790913          -0.000050
          173              H      12.616272       1.432539      15.087600       0.162197       0.955000 0.73184469E+01  0.71617037E+02                                 1.720431                            1.671224      -1.335172       2.257352                    0.994295       3.754839      11.169023       0.437348       1.431138      -0.676371       0.003400       0.016012       0.007267       0.017910       0.005403       0.002272       0.000955      -0.003153      -0.014060      -0.005668      -0.002655       0.008323              1.727683       1.445624       0.127685      -0.000291       2.310273      -0.079437       1.427151          -0.000042
          174              H      12.998145      -0.013863      14.511337       0.156459       0.891468 0.63384953E+01  0.58870901E+02                                 1.553266                            1.485147      -0.814815       2.495655                    0.999624       3.292598       9.047149       0.505368       1.304920      -0.703533       0.010040      -0.012630      -0.001640       0.016217      -0.003479      -0.000949       0.002062      -0.005187       0.001784      -0.004638      -0.000530       0.005167              1.571608       1.812686      -0.311213      -0.254685       1.416244       0.182273       1.485893          -0.000046
          175              H       0.398382      22.074966      13.107352       0.154673       0.963659 0.72086205E+01  0.69783049E+02                                 1.688033                            1.625660      -1.104428       2.357453                    0.998141       3.598112      10.403034       0.460224       1.374798      -0.688024       0.011627       0.001702       0.007613       0.014001       0.003575       0.001213      -0.003441       0.008698      -0.010460      -0.007340      -0.000033       0.007374              1.708367       1.985731       0.325697       0.284888       1.534837       0.146871       1.604532          -0.000049
          176              H      -0.165136      21.178474      11.909425       0.155045       0.947539 0.71597988E+01  0.70123977E+02                                 1.743457                            1.676673      -1.544477       2.151108                    0.992191       3.988351      12.116497       0.424730       1.472405      -0.667346       0.000848      -0.011032      -0.010127       0.015000       0.001127      -0.000657       0.000162       0.000161       0.001337      -0.001521       0.000374       0.001147              1.764101       1.541506      -0.085695      -0.249207       1.663892       0.345944       2.086905          -0.000025
          177              H      -0.958529      22.490864      12.366942       0.163140       0.872786 0.64771589E+01  0.60588270E+02                                 1.543838                            1.514495      -0.755412       2.534508                    0.999621       3.268514       9.063271       0.493082       1.327953      -0.699270      -0.011783       0.009450      -0.001730       0.015203      -0.005457      -0.000583      -0.003182       0.000768      -0.013885      -0.006848      -0.001190       0.008038              1.543891       1.481241      -0.243392       0.129575       1.768986      -0.197450       1.381447          -0.000046
          178              H      -4.048620      18.770884      15.803562       0.163438       1.062443 0.80430260E+01  0.79250974E+02                                 1.747890                            1.677644      -1.059940       2.386583                    0.998523       3.416640       9.655938       0.473707       1.312234      -0.702854      -0.008394       0.011853       0.009164       0.017174      -0.001533      -0.008177       0.004903      -0.000794      -0.012755      -0.010764       0.000903       0.009862              1.750132       1.740965      -0.162323      -0.403771       1.539190       0.242274       1.970242          -0.000058
          179              H      -4.022664      18.179384      14.315757       0.166102       0.868435 0.61889685E+01  0.57607809E+02                                 1.575012                            1.506013      -0.968135       2.436547                    0.998485       3.368726       9.516519       0.478820       1.374265      -0.688846      -0.006910      -0.000157      -0.015465       0.016939       0.002154       0.003029      -0.001768       0.001189      -0.000232      -0.004639       0.001242       0.003397              1.599747       1.620697       0.197059       0.393111       1.354949       0.247581       1.823596          -0.000027
          180              H      -2.990149      17.634095      15.408910       0.163214       1.068955 0.83755981E+01  0.83064091E+02                                 1.735799                            1.698770      -0.923249       2.451550                    0.999234       3.355837       9.401978       0.477996       1.292066      -0.708164       0.012320      -0.009549       0.002223       0.015745      -0.004096       0.001941      -0.001886       0.002773      -0.022365      -0.007925      -0.000576       0.008502              1.711344       1.603739      -0.311586       0.097763       1.979538      -0.206430       1.550754          -0.000044
          181              H      -1.099364      16.252388      12.052618       0.159390       1.081874 0.83220294E+01  0.83855738E+02                                 1.842835                            1.759748      -1.566590       2.142855                    0.993195       3.891173      11.635524       0.435612       1.395413      -0.682616       0.012903      -0.002903      -0.011627       0.017610      -0.004143      -0.004932      -0.005397      -0.008420      -0.003186      -0.010377       0.002286       0.008091              1.865018       2.084166      -0.422394      -0.339375       1.782726       0.311743       1.728161          -0.000004
          182              H      -1.238398      17.130395      13.383260       0.163375       0.898201 0.66694075E+01  0.63554273E+02                                 1.635556                            1.583816      -1.139500       2.354722                    0.996148       3.552763      10.314802       0.455717       1.410436      -0.681121       0.008084       0.010251       0.009119       0.015924       0.000663       0.003172       0.000043      -0.003509       0.004189      -0.004297       0.001053       0.003244              1.647451       1.661999       0.060343       0.384292       1.418427       0.215607       1.861928          -0.000019
          183              H      -2.448858      16.196934      12.915265       0.161528       0.974967 0.73251761E+01  0.70199235E+02                                 1.622658                            1.579572      -0.879659       2.469444                    0.999533       3.271313       8.986876       0.500380       1.277298      -0.710748      -0.014083      -0.006647       0.002964       0.015852       0.002795      -0.001258      -0.004300       0.004923      -0.018084      -0.008153       0.000709       0.007444              1.616792       1.844098       0.342784      -0.172485       1.619750      -0.117803       1.386527          -0.000014
          184              H      -3.996735      21.312486      10.033952       0.154625       0.991723 0.72923035E+01  0.70919336E+02                                 1.730216                            1.640990      -1.167698       2.326341                    0.997289       3.665007      10.680899       0.454808       1.384773      -0.685599      -0.010084      -0.004293      -0.007922       0.013523      -0.004021       0.001697      -0.002229      -0.000617      -0.012817      -0.004992      -0.001875       0.006868              1.775466       2.028387      -0.053919       0.507290       1.461956      -0.076149       1.836056          -0.000024
          185              H      -3.694584      21.649825      11.567160       0.166628       0.890693 0.64752780E+01  0.60050790E+02                                 1.514837                            1.474785      -0.794265       2.514018                    0.999874       3.132550       8.410758       0.524343       1.259592      -0.714653      -0.004689      -0.000846       0.014804       0.015552      -0.001192      -0.004889       0.000185       0.000646       0.006297      -0.004625      -0.001254       0.005879              1.519791       1.394546      -0.133068      -0.189429       1.418901       0.234111       1.745925          -0.000057
          186              H      -2.523047      21.746868      10.480992       0.159094       0.907267 0.66522612E+01  0.63566032E+02                                 1.664706                            1.594021      -1.252019       2.297153                    0.994443       3.672765      10.797274       0.447508       1.432353      -0.676196       0.018667      -0.001716      -0.003573       0.019083      -0.000896      -0.001942      -0.001127       0.010662      -0.012334      -0.005247      -0.002503       0.007751              1.701184       1.965883       0.420247      -0.181280       1.688155      -0.185598       1.449514          -0.000025
          187              H      11.073904      13.525942      28.104147       0.159510       1.067992 0.80111253E+01  0.79164873E+02                                 1.769706                            1.684329      -1.192072       2.317866                    0.997442       3.569216      10.230577       0.466740       1.327981      -0.698047       0.000416       0.013196       0.009627       0.016340       0.000302      -0.006800       0.005388       0.001922       0.013398      -0.008346      -0.002072       0.010418              1.803520       1.689150      -0.297648      -0.215936       2.063298       0.402936       1.658113           0.000046
          188              H      11.555877      12.000981      28.180982       0.165468       0.900700 0.64908457E+01  0.60686141E+02                                 1.571565                            1.510811      -0.842653       2.495392                    0.999359       3.250697       8.981520       0.496784       1.318712      -0.701210       0.008225      -0.012457       0.009359       0.017619      -0.001332       0.000711      -0.005639       0.002449       0.001831      -0.006246       0.000555       0.005691              1.593482       1.338400      -0.077439       0.072526       1.881663      -0.386247       1.560383           0.000046
          189              H      10.686488      12.504680      26.934160       0.155554       0.918124 0.67941060E+01  0.64671481E+02                                 1.623608                            1.570015      -0.983483       2.417999                    0.998261       3.489087       9.936651       0.472954       1.360525      -0.691233      -0.003408      -0.002081      -0.012895       0.013499       0.001696       0.001297       0.000171       0.004013       0.014597      -0.005069      -0.000131       0.005199              1.638488       1.840085       0.128296       0.325729       1.446566       0.140714       1.628814           0.000031
          190              H      -2.621231      13.456626      24.272875       0.154065       0.984222 0.73668529E+01  0.72175396E+02                                 1.752559                            1.673426      -1.310477       2.264331                    0.993969       3.785397      11.249086       0.438568       1.425483      -0.677362      -0.006229       0.011408      -0.011888       0.017615      -0.002291      -0.002348      -0.006552      -0.000210       0.015141      -0.008076      -0.000849       0.008925              1.791149       1.533801       0.044345      -0.069676       1.834509      -0.486792       2.005138           0.000013
          191              H      -2.736149      11.927044      24.730392       0.165691       0.855177 0.61464223E+01  0.57567678E+02                                 1.603869                            1.536525      -1.117954       2.369171                    0.995760       3.526999      10.256713       0.454006       1.440417      -0.675423      -0.005016      -0.016935      -0.001120       0.017698      -0.001848      -0.001118       0.002524      -0.010518      -0.009357      -0.004565      -0.003227       0.007792              1.643685       1.362639      -0.031529      -0.042505       2.130942       0.256397       1.437475           0.000018
          192              H      -1.953896      12.976032      25.645427       0.149946       1.028808 0.78708148E+01  0.78458192E+02                                 1.803318                            1.727349      -1.373907       2.222962                    0.994535       3.940950      11.842151       0.432231       1.421582      -0.677316       0.003365       0.001589       0.015172       0.015622      -0.003520       0.003014       0.000743       0.002700       0.019999      -0.007499      -0.000125       0.007624              1.838284       2.156617       0.132300       0.430300       1.516280       0.072608       1.841954           0.000026
          193              H      -1.622104      15.757931      23.532465       0.141893       1.072195 0.83296700E+01  0.84505789E+02                                 1.867791                            1.787312      -1.572238       2.122274                    0.993369       4.184887      12.829037       0.419801       1.438150      -0.673047      -0.002172      -0.007405       0.008668       0.011606      -0.004552      -0.002645       0.000196      -0.006663      -0.016058      -0.006815      -0.001643       0.008458              1.907357       1.621904       0.031346      -0.060768       2.246362      -0.515772       1.853806           0.000009
          194              H      -0.611846      16.830024      22.907307       0.164585       0.901915 0.67416976E+01  0.64824319E+02                                 1.677034                            1.620864      -1.350365       2.260206                    0.992188       3.709996      11.045263       0.435895       1.461353      -0.670862       0.016118       0.009292       0.003173       0.018873       0.002977       0.002252      -0.000791       0.003564      -0.024241      -0.008586       0.000916       0.007670              1.696751       2.255996       0.166502      -0.043441       1.489755      -0.016667       1.344501          -0.000008
          195              H      -1.772257      16.201556      22.002750       0.167308       0.876239 0.65021969E+01  0.60673937E+02                                 1.530765                            1.504705      -0.741381       2.545123                    0.999775       3.184469       8.721749       0.502678       1.305792      -0.704616      -0.009036      -0.001027      -0.013859       0.016576      -0.002607       0.005617       0.001774       0.003806       0.012092      -0.007127      -0.000819       0.007946              1.522442       1.345223       0.037926       0.112748       1.410105       0.213022       1.811997          -0.000009
          196              H      -4.556551      21.173853      24.143652       0.149808       1.031351 0.77645726E+01  0.76751019E+02                                 1.772547                            1.690556      -1.321910       2.248359                    0.996267       3.804986      11.200756       0.448918       1.380298      -0.685753      -0.001462       0.000782       0.011311       0.011432      -0.003327      -0.000459       0.000749      -0.009363       0.002109      -0.006101       0.000559       0.005542              1.808364       1.731221      -0.182112      -0.343498       1.625801       0.282861       2.068069          -0.000016
          197              H      -4.845726      20.841134      22.603460       0.165889       0.870440 0.63303062E+01  0.58749451E+02                                 1.528463                            1.486661      -0.762251       2.531724                    0.999780       3.212015       8.809389       0.504077       1.309273      -0.703263      -0.008434      -0.007074      -0.013573       0.017476      -0.000752       0.007104       0.002835      -0.000043       0.009747      -0.007596      -0.001072       0.008667              1.533775       1.682315       0.019814       0.329646       1.315818      -0.000612       1.603193          -0.000035
          198              H      -3.446187      21.488087      23.033037       0.164856       0.850276 0.60535422E+01  0.55796170E+02                                 1.528200                            1.470867      -0.826791       2.502120                    0.999351       3.269221       9.062062       0.495842       1.340196      -0.696168       0.015563       0.006738      -0.005371       0.017789       0.002429      -0.002801      -0.003659      -0.001134      -0.018154      -0.007663       0.000532       0.007131              1.556259       1.649170       0.376464      -0.143559       1.663901      -0.120691       1.355705          -0.000030
          199              H       0.839571      20.947419      21.911945       0.155072       1.005751 0.75575838E+01  0.73629795E+02                                 1.701192                            1.637399      -1.091067       2.360331                    0.998734       3.537533      10.080077       0.472583       1.330323      -0.697484       0.006935       0.006868      -0.009100       0.013345       0.005047       0.002917      -0.000392       0.004981      -0.001535      -0.006058      -0.000578       0.006636              1.718564       1.843564       0.390437      -0.232930       1.739018      -0.207405       1.573109          -0.000042
          200              H       0.570795      19.579575      22.697758       0.160842       0.899826 0.66464463E+01  0.63188181E+02                                 1.628058                            1.573073      -1.055376       2.387677                    0.997662       3.536086      10.205449       0.461445       1.396174      -0.683856       0.000827      -0.015193       0.002191       0.015372      -0.001165       0.000790       0.001714      -0.008833      -0.015055      -0.005513      -0.001773       0.007286              1.642276       1.519300      -0.306931       0.195259       1.907465      -0.277960       1.500063          -0.000019
          201              H      -0.307869      20.873482      23.022560       0.164711       0.852093 0.62586609E+01  0.58534782E+02                                 1.564081                            1.522921      -0.980333       2.429818                    0.997765       3.421883       9.752163       0.471269       1.389647      -0.685583      -0.012476       0.005912       0.010507       0.017350      -0.002702      -0.002020       0.002252       0.002450      -0.001911      -0.003172      -0.001686       0.004859              1.574911       1.429936      -0.144516      -0.211675       1.518385       0.330488       1.776413          -0.000024
          202              H      -3.690851      18.110067      18.803620       0.161543       1.118767 0.86849914E+01  0.87383303E+02                                 1.817003                            1.749295      -1.128466       2.348391                    0.998366       3.544255      10.178007       0.460743       1.321260      -0.700462       0.006211      -0.007871      -0.009392       0.013738      -0.000419       0.000140       0.004670       0.005598      -0.003096      -0.006386       0.002973       0.003413              1.815153       1.470858       0.033910      -0.091427       1.618716       0.343697       2.355885          -0.000050
          203              H      -4.525024      19.191403      19.641820       0.164425       0.920892 0.69253572E+01  0.65242594E+02                                 1.545520                            1.523564      -0.748811       2.535258                    0.999941       3.150962       8.497057       0.517257       1.256928      -0.715801      -0.008733       0.014650      -0.000182       0.017056      -0.004489       0.002382       0.002251      -0.002652      -0.019139      -0.008013       0.000132       0.007881              1.524003       1.672224      -0.299123      -0.001282       1.607402      -0.041915       1.292384          -0.000062
          204              H      -4.080126      17.814317      20.326350       0.168280       0.903210 0.65524884E+01  0.61909033E+02                                 1.621162                            1.554109      -1.026357       2.411519                    0.997969       3.405259       9.712803       0.468997       1.382254      -0.687393      -0.000209      -0.014360       0.011640       0.018486       0.002361       0.002995      -0.005283      -0.004711      -0.006768      -0.007636       0.000972       0.006663              1.640760       1.466932       0.271801      -0.199578       1.786379      -0.395774       1.668968          -0.000016
          205              H      15.146566       2.264336      19.959637       0.155980       1.021500 0.77239326E+01  0.75434762E+02                                 1.703063                            1.643456      -1.058358       2.377545                    0.998862       3.476256       9.820988       0.478260       1.311320      -0.702098       0.003965       0.014415      -0.002236       0.015117      -0.000023      -0.004536       0.002800      -0.011314       0.006758      -0.008754       0.001780       0.006974              1.706856       1.590334       0.275294       0.086505       2.086988       0.256098       1.443247          -0.000053
          206              H      13.774834       1.469508      19.736117       0.166859       0.896106 0.65870282E+01  0.62889425E+02                                 1.663166                            1.597516      -1.310515       2.281089                    0.993357       3.633761      10.734636       0.441556       1.452888      -0.672705      -0.019397       0.000325      -0.006330       0.020406       0.000933      -0.001730       0.001830       0.010321      -0.010314      -0.005556      -0.001644       0.007200              1.681334       2.270564      -0.130015      -0.038305       1.428839       0.061770       1.344599          -0.000039
          207              H      15.003842       0.753238      20.469542       0.158521       0.945591 0.71561149E+01  0.68438414E+02                                 1.609531                            1.576636      -0.874359       2.470594                    0.999466       3.335820       9.268552       0.491662       1.302617      -0.704597       0.007803      -0.014148       0.004846       0.016868      -0.006867       0.001412      -0.003694      -0.007925       0.002429      -0.008381      -0.000939       0.009320              1.602302       1.413419      -0.108993       0.169570       1.653811      -0.329103       1.739676          -0.000054
          208              H       7.071698      22.666466      14.584680       0.151122       1.073893 0.82464301E+01  0.83073002E+02                                 1.845665                            1.760877      -1.507704       2.163898                    0.993991       3.964427      11.931895       0.431210       1.410014      -0.679462       0.013804      -0.000144      -0.002309       0.013997      -0.001357      -0.003933       0.001732      -0.000216       0.016394      -0.004642      -0.002832       0.007474              1.879523       2.296565       0.042637      -0.444174       1.551093       0.024558       1.790912          -0.000050
          209              H       5.920557      21.672931      15.087600       0.162197       0.955001 0.73184486E+01  0.71617054E+02                                 1.720431                            1.671224      -1.335171       2.257352                    0.994295       3.754839      11.169021       0.437348       1.431137      -0.676371      -0.003400      -0.016012       0.007267       0.017910       0.005403      -0.002272      -0.000955      -0.003153      -0.014060      -0.005668      -0.002655       0.008323              1.727683       1.445624       0.127685       0.000291       2.310273       0.079437       1.427151          -0.000041
          210              H      14.807355       0.013863      14.511337       0.156459       0.891469 0.63385001E+01  0.58870954E+02                                 1.553266                            1.485147      -0.814815       2.495655                    0.999624       3.292599       9.047151       0.505368       1.304920      -0.703533      -0.010040       0.012630      -0.001640       0.016217      -0.003479       0.000949      -0.002062      -0.005187       0.001784      -0.004638      -0.000530       0.005167              1.571608       1.812686      -0.311213       0.254685       1.416245      -0.182273       1.485894          -0.000047
          211              H      -0.398553       1.030504      13.107352       0.154673       0.963658 0.72086109E+01  0.69782927E+02                                 1.688031                            1.625659      -1.104426       2.357454                    0.998141       3.598109      10.403020       0.460225       1.374797      -0.688025      -0.011627      -0.001702       0.007613       0.014001       0.003575      -0.001213       0.003441       0.008698      -0.010460      -0.007340      -0.000033       0.007373              1.708365       1.985729       0.325696      -0.284888       1.534836      -0.146871       1.604530          -0.000049
          212              H       0.164965       1.926996      11.909425       0.155045       0.947541 0.71598170E+01  0.70124196E+02                                 1.743458                            1.676675      -1.544479       2.151106                    0.992191       3.988356      12.116514       0.424730       1.472404      -0.667346      -0.000848       0.011032      -0.010127       0.015000       0.001127       0.000657      -0.000162       0.000161       0.001337      -0.001521       0.000374       0.001147              1.764103       1.541507      -0.085695       0.249208       1.663893      -0.345945       2.086907          -0.000026
          213              H       0.958358       0.614606      12.366942       0.163140       0.872786 0.64771555E+01  0.60588232E+02                                 1.543838                            1.514495      -0.755411       2.534508                    0.999621       3.268513       9.063269       0.493082       1.327953      -0.699270       0.011783      -0.009450      -0.001730       0.015203      -0.005457       0.000583       0.003182       0.000768      -0.013885      -0.006848      -0.001190       0.008038              1.543891       1.481241      -0.243392      -0.129575       1.768986       0.197450       1.381446          -0.000045
          214              H       4.048449       4.334586      15.803562       0.163438       1.062442 0.80430090E+01  0.79250758E+02                                 1.747887                            1.677641      -1.059938       2.386584                    0.998523       3.416636       9.655921       0.473707       1.312233      -0.702854       0.008394      -0.011853       0.009164       0.017174      -0.001533       0.008177      -0.004903      -0.000794      -0.012755      -0.010764       0.000903       0.009862              1.750130       1.740963      -0.162323       0.403770       1.539188      -0.242274       1.970239          -0.000061
          215              H       4.022493       4.926086      14.315757       0.166102       0.868435 0.61889696E+01  0.57607821E+02                                 1.575013                            1.506013      -0.968136       2.436547                    0.998485       3.368726       9.516519       0.478820       1.374265      -0.688846       0.006910       0.000157      -0.015465       0.016939       0.002154      -0.003029       0.001768       0.001189      -0.000231      -0.004639       0.001242       0.003397              1.599748       1.620697       0.197059      -0.393111       1.354949      -0.247581       1.823596          -0.000029
          216              H       2.989978       5.471375      15.408910       0.163214       1.068954 0.83755845E+01  0.83063914E+02                                 1.735797                            1.698768      -0.923247       2.451550                    0.999234       3.355834       9.401964       0.477996       1.292065      -0.708164      -0.012320       0.009549       0.002223       0.015745      -0.004096      -0.001941       0.001886       0.002773      -0.022365      -0.007925      -0.000576       0.008502              1.711342       1.603737      -0.311586      -0.097763       1.979536       0.206430       1.550753          -0.000048
          217              H       1.099193       6.853082      12.052618       0.159390       1.081875 0.83220401E+01  0.83855876E+02                                 1.842836                            1.759749      -1.566592       2.142854                    0.993195       3.891176      11.635536       0.435612       1.395413      -0.682616      -0.012903       0.002903      -0.011627       0.017610      -0.004143       0.004932       0.005397      -0.008420      -0.003186      -0.010377       0.002286       0.008091              1.865019       2.084168      -0.422395       0.339375       1.782727      -0.311743       1.728163          -0.000006
          218              H       1.238227       5.975075      13.383260       0.163374       0.898200 0.66694008E+01  0.63554195E+02                                 1.635556                            1.583815      -1.139500       2.354722                    0.996148       3.552762      10.314799       0.455717       1.410437      -0.681121      -0.008084      -0.010251       0.009119       0.015924       0.000663      -0.003172      -0.000043      -0.003509       0.004189      -0.004297       0.001053       0.003244              1.647451       1.661999       0.060343      -0.384292       1.418427      -0.215607       1.861928          -0.000021
          219              H       2.448687       6.908536      12.915265       0.161528       0.974969 0.73251923E+01  0.70199438E+02                                 1.622661                            1.579575      -0.879662       2.469442                    0.999533       3.271317       8.986894       0.500379       1.277299      -0.710747       0.014083       0.006647       0.002964       0.015852       0.002795       0.001258       0.004300       0.004923      -0.018084      -0.008153       0.000709       0.007444              1.616795       1.844101       0.342785       0.172485       1.619753       0.117803       1.386530          -0.000017
          220              H       3.996564       1.792984      10.033952       0.154625       0.991725 0.72923213E+01  0.70919552E+02                                 1.730218                            1.640992      -1.167700       2.326339                    0.997289       3.665012      10.680917       0.454807       1.384772      -0.685599       0.010084       0.004293      -0.007922       0.013523      -0.004021      -0.001697       0.002229      -0.000617      -0.012817      -0.004992      -0.001875       0.006868              1.775468       2.028390      -0.053919      -0.507291       1.461957       0.076149       1.836058          -0.000025
          221              H       3.694413       1.455645      11.567160       0.166628       0.890694 0.64752812E+01  0.60050825E+02                                 1.514837                            1.474785      -0.794265       2.514018                    0.999874       3.132551       8.410760       0.524343       1.259592      -0.714653       0.004689       0.000846       0.014804       0.015552      -0.001192       0.004889      -0.000185       0.000646       0.006297      -0.004625      -0.001254       0.005879              1.519791       1.394546      -0.133068       0.189429       1.418901      -0.234111       1.745925          -0.000058
          222              H       2.522876       1.358602      10.480992       0.159093       0.907267 0.66522591E+01  0.63566008E+02                                 1.664706                            1.594021      -1.252019       2.297153                    0.994443       3.672765      10.797275       0.447507       1.432353      -0.676195      -0.018667       0.001716      -0.003573       0.019083      -0.000896       0.001942       0.001127       0.010662      -0.012334      -0.005247      -0.002503       0.007751              1.701184       1.965884       0.420247       0.181280       1.688155       0.185598       1.449514          -0.000025
          223              H       7.462925       9.579528      28.104147       0.159510       1.067992 0.80111321E+01  0.79164963E+02                                 1.769707                            1.684330      -1.192073       2.317866                    0.997442       3.569218      10.230587       0.466740       1.327981      -0.698047      -0.000416      -0.013196       0.009627       0.016340       0.000303       0.006800      -0.005388       0.001922       0.013398      -0.008346      -0.002072       0.010418              1.803522       1.689151      -0.297648       0.215936       2.063300      -0.402937       1.658114           0.000044
          224              H       6.980952      11.104489      28.180982       0.165468       0.900699 0.64908405E+01  0.60686085E+02                                 1.571565                            1.510811      -0.842654       2.495392                    0.999359       3.250696       8.981519       0.496784       1.318713      -0.701209      -0.008225       0.012457       0.009359       0.017619      -0.001332      -0.000711       0.005639       0.002449       0.001831      -0.006246       0.000555       0.005691              1.593482       1.338400      -0.077439      -0.072526       1.881663       0.386247       1.560383           0.000046
          225              H       7.850341      10.600790      26.934160       0.155554       0.918124 0.67941120E+01  0.64671554E+02                                 1.623609                            1.570016      -0.983485       2.417999                    0.998261       3.489089       9.936659       0.472954       1.360525      -0.691233       0.003408       0.002081      -0.012895       0.013499       0.001696      -0.001297      -0.000171       0.004013       0.014597      -0.005069      -0.000131       0.005200              1.638489       1.840086       0.128296      -0.325729       1.446567      -0.140714       1.628814           0.000030
          226              H       2.621060       9.648844      24.272875       0.154065       0.984223 0.73668591E+01  0.72175474E+02                                 1.752560                            1.673426      -1.310477       2.264331                    0.993969       3.785399      11.249094       0.438568       1.425483      -0.677362       0.006229      -0.011408      -0.011888       0.017615      -0.002291       0.002348       0.006552      -0.000210       0.015141      -0.008076      -0.000849       0.008925              1.791150       1.533802       0.044345       0.069676       1.834510       0.486792       2.005139           0.000012
          227              H       2.735978      11.178426      24.730392       0.165691       0.855178 0.61464271E+01  0.57567730E+02                                 1.603869                            1.536525      -1.117955       2.369171                    0.995760       3.527000      10.256714       0.454006       1.440416      -0.675423       0.005016       0.016935      -0.001120       0.017698      -0.001848       0.001118      -0.002524      -0.010518      -0.009357      -0.004565      -0.003227       0.007792              1.643685       1.362639      -0.031529       0.042505       2.130943      -0.256397       1.437475           0.000018
          228              H       1.953725      10.129438      25.645427       0.149946       1.028806 0.78707938E+01  0.78457934E+02                                 1.803316                            1.727348      -1.373905       2.222963                    0.994535       3.940945      11.842134       0.432231       1.421583      -0.677316      -0.003365      -0.001589       0.015172       0.015622      -0.003520      -0.003014      -0.000743       0.002700       0.019999      -0.007498      -0.000125       0.007624              1.838282       2.156614       0.132299      -0.430299       1.516279      -0.072608       1.841952           0.000025
          229              H       1.621933       7.347539      23.532465       0.141893       1.072196 0.83296798E+01  0.84505908E+02                                 1.867791                            1.787313      -1.572238       2.122274                    0.993369       4.184889      12.829042       0.419801       1.438149      -0.673047       0.002172       0.007405       0.008668       0.011606      -0.004552       0.002645      -0.000196      -0.006663      -0.016058      -0.006815      -0.001643       0.008458              1.907358       1.621904       0.031346       0.060768       2.246363       0.515773       1.853807           0.000008
          230              H       0.611675       6.275446      22.907307       0.164585       0.901915 0.67416979E+01  0.64824316E+02                                 1.677033                            1.620864      -1.350364       2.260207                    0.992188       3.709995      11.045256       0.435896       1.461352      -0.670862      -0.016118      -0.009292       0.003173       0.018873       0.002977      -0.002252       0.000791       0.003564      -0.024241      -0.008586       0.000916       0.007670              1.696750       2.255995       0.166502       0.043441       1.489755       0.016667       1.344500          -0.000009
          231              H       1.772086       6.903914      22.002750       0.167308       0.876240 0.65021998E+01  0.60673970E+02                                 1.530765                            1.504706      -0.741381       2.545123                    0.999775       3.184470       8.721752       0.502678       1.305792      -0.704616       0.009036       0.001027      -0.013859       0.016576      -0.002607      -0.005617      -0.001774       0.003806       0.012092      -0.007127      -0.000819       0.007946              1.522442       1.345223       0.037926      -0.112748       1.410105      -0.213022       1.811997          -0.000011
          232              H       4.556380       1.931617      24.143652       0.149808       1.031353 0.77645846E+01  0.76751166E+02                                 1.772548                            1.690557      -1.321912       2.248359                    0.996267       3.804989      11.200766       0.448918       1.380297      -0.685753       0.001462      -0.000782       0.011311       0.011432      -0.003327       0.000459      -0.000749      -0.009363       0.002109      -0.006101       0.000559       0.005542              1.808365       1.731222      -0.182113       0.343498       1.625802      -0.282861       2.068070          -0.000017
          233              H       4.845555       2.264336      22.603460       0.165889       0.870440 0.63303046E+01  0.58749439E+02                                 1.528464                            1.486661      -0.762251       2.531723                    0.999780       3.212015       8.809392       0.504076       1.309274      -0.703263       0.008434       0.007074      -0.013573       0.017476      -0.000752      -0.007104      -0.002835      -0.000043       0.009747      -0.007596      -0.001072       0.008667              1.533776       1.682315       0.019814      -0.329646       1.315818       0.000612       1.603193          -0.000036
          234              H       3.446016       1.617383      23.033037       0.164856       0.850276 0.60535422E+01  0.55796171E+02                                 1.528200                            1.470867      -0.826790       2.502120                    0.999351       3.269221       9.062062       0.495842       1.340196      -0.696168      -0.015563      -0.006738      -0.005371       0.017789       0.002429       0.002801       0.003659      -0.001134      -0.018154      -0.007663       0.000532       0.007131              1.556259       1.649170       0.376464       0.143559       1.663901       0.120691       1.355705          -0.000030
          235              H      -0.839742       2.158051      21.911945       0.155072       1.005748 0.75575615E+01  0.73629520E+02                                 1.701189                            1.637396      -1.091063       2.360334                    0.998734       3.537527      10.080054       0.472584       1.330323      -0.697484      -0.006935      -0.006868      -0.009100       0.013345       0.005047      -0.002917       0.000392       0.004981      -0.001534      -0.006058      -0.000578       0.006635              1.718561       1.843561       0.390436       0.232929       1.739015       0.207405       1.573107          -0.000043
          236              H      -0.570966       3.525895      22.697758       0.160842       0.899825 0.66464372E+01  0.63188072E+02                                 1.628057                            1.573072      -1.055374       2.387678                    0.997662       3.536083      10.205438       0.461445       1.396174      -0.683856      -0.000827       0.015193       0.002191       0.015372      -0.001165      -0.000790      -0.001714      -0.008833      -0.015055      -0.005513      -0.001773       0.007286              1.642275       1.519299      -0.306931      -0.195259       1.907463       0.277959       1.500061          -0.000021
          237              H       0.307698       2.231988      23.022560       0.164711       0.852094 0.62586670E+01  0.58534850E+02                                 1.564082                            1.522921      -0.980333       2.429818                    0.997765       3.421884       9.752165       0.471269       1.389647      -0.685583       0.012476      -0.005912       0.010507       0.017350      -0.002702       0.002020      -0.002252       0.002450      -0.001911      -0.003172      -0.001686       0.004859              1.574912       1.429937      -0.144516       0.211675       1.518385      -0.330489       1.776413          -0.000025
          238              H       3.690680       4.995403      18.803620       0.161544       1.118765 0.86849748E+01  0.87383085E+02                                 1.817000                            1.749293      -1.128463       2.348392                    0.998366       3.544251      10.177989       0.460744       1.321258      -0.700462      -0.006211       0.007871      -0.009392       0.013738      -0.000419      -0.000140      -0.004670       0.005598      -0.003096      -0.006386       0.002973       0.003413              1.815150       1.470856       0.033910       0.091427       1.618714      -0.343696       2.355881          -0.000053
          239              H       4.524853       3.914067      19.641820       0.164425       0.920891 0.69253491E+01  0.65242499E+02                                 1.545519                            1.523563      -0.748811       2.535258                    0.999941       3.150960       8.497051       0.517257       1.256928      -0.715801       0.008733      -0.014650      -0.000182       0.017056      -0.004489      -0.002382      -0.002251      -0.002652      -0.019139      -0.008013       0.000132       0.007881              1.524002       1.672223      -0.299123       0.001282       1.607401       0.041915       1.292383          -0.000064
          240              H       4.079955       5.291153      20.326350       0.168280       0.903210 0.65524919E+01  0.61909074E+02                                 1.621162                            1.554109      -1.026357       2.411519                    0.997969       3.405260       9.712807       0.468997       1.382254      -0.687393       0.000209       0.014360       0.011640       0.018486       0.002361      -0.002995       0.005283      -0.004711      -0.006768      -0.007636       0.000972       0.006663              1.640760       1.466932       0.271801       0.199578       1.786380       0.395774       1.668968          -0.000018
          241              H      12.658901       2.264336       2.497137       0.155545       1.021071 0.77195152E+01  0.75376422E+02                                 1.702245                            1.642728      -1.051582       2.380646                    0.998847       3.475459       9.815868       0.478507       1.310908      -0.702194      -0.004014       0.014828      -0.002178       0.015515       0.000242       0.003859       0.002847      -0.011090       0.006899      -0.008172       0.001315       0.006858              1.706029       1.589664      -0.275020      -0.086453       2.085790       0.255835       1.442634           0.000004
          242              H      14.030644       1.469508       2.273617       0.166884       0.896527 0.65899887E+01  0.62912459E+02                                 1.662285                            1.596754      -1.299802       2.285463                    0.993365       3.632203      10.722738       0.442213       1.450850      -0.673073       0.019563       0.000633      -0.006606       0.020658      -0.001027       0.001834       0.002001       0.010348      -0.010198      -0.005762      -0.001473       0.007235              1.680424       2.268962       0.129884       0.038237       1.428251       0.061707       1.344058          -0.000002
          243              H      12.801647       0.753238       3.007042       0.159447       0.943751 0.71404704E+01  0.68268856E+02                                 1.609261                            1.576411      -0.889709       2.464473                    0.999434       3.333395       9.268182       0.490870       1.305099      -0.704082      -0.007280      -0.013904       0.004528       0.016334       0.006692      -0.001811      -0.003705      -0.008074       0.002237      -0.008196      -0.001206       0.009401              1.602032       1.413276       0.108908      -0.169487       1.653500      -0.328906       1.739319          -0.000007
          244              H       2.196467      22.666466      32.047180       0.153508       1.067799 0.81925457E+01  0.82435460E+02                                 1.842547                            1.758235      -1.510578       2.163124                    0.993981       3.956186      11.919341       0.430175       1.415031      -0.678526      -0.012882      -0.000203      -0.001999       0.013038       0.001458       0.004049       0.001807       0.000144       0.016515      -0.004655      -0.002989       0.007644              1.876210       2.291766      -0.042294       0.442638       1.548941       0.024599       1.787922           0.000001
          245              H       3.347622      21.672931      32.550100       0.161158       0.953531 0.73007982E+01  0.71363626E+02                                 1.715253                            1.666542      -1.320847       2.263536                    0.994431       3.745092      11.114600       0.439244       1.426571      -0.677269       0.003350      -0.016517       0.007273       0.018355      -0.005254       0.003052      -0.000814      -0.003373      -0.013729      -0.006293      -0.001995       0.008288              1.722375       1.441826      -0.126928      -0.000269       2.301846       0.078911       1.423454           0.000003
          246              H      12.998144       0.013863      31.973837       0.156558       0.890383 0.63299755E+01  0.58774988E+02                                 1.552345                            1.484447      -0.817159       2.495336                    0.999602       3.291380       9.044011       0.505309       1.305445      -0.703426       0.010567       0.011978      -0.002101       0.016110       0.003679      -0.001006      -0.001859      -0.006337       0.001416      -0.005095      -0.000408       0.005504              1.570597       1.811307       0.310603      -0.254264       1.415360      -0.181925       1.485124           0.000004
          247              H       9.667038       1.030504      30.569852       0.154509       0.962992 0.72002924E+01  0.69660002E+02                                 1.685115                            1.623043      -1.085079       2.365536                    0.998273       3.592533      10.372898       0.461457       1.371959      -0.688600       0.011624      -0.001725       0.007595       0.013992      -0.003325       0.000775       0.003492       0.009213      -0.010648      -0.007297      -0.000170       0.007467              1.705331       1.981865      -0.324665       0.284067       1.532309      -0.146442       1.601818           0.000002
          248              H       9.103506       1.926996      29.371925       0.154697       0.947456 0.71593025E+01  0.70117997E+02                                 1.743434                            1.676706      -1.546188       2.150596                    0.992324       3.988207      12.116017       0.424691       1.472564      -0.667327       0.000943       0.011502      -0.010321       0.015483      -0.001093      -0.000650       0.000328       0.000029       0.000821      -0.001268      -0.000125       0.001393              1.764053       1.541604       0.085703      -0.249259       1.663828      -0.345751       2.086727           0.000001
          249              H       8.310133       0.614606      29.829442       0.162763       0.873370 0.64814879E+01  0.60627126E+02                                 1.543214                            1.513942      -0.758886       2.532913                    0.999597       3.268286       9.056774       0.493786       1.326096      -0.699650      -0.012183      -0.009731      -0.001221       0.015640       0.005204      -0.000489       0.003339       0.000831      -0.013886      -0.006849      -0.000995       0.007844              1.543247       1.480603       0.243144       0.129395       1.768241       0.197243       1.380895           0.000000
          250              H       5.219987       4.334586      33.266062       0.163034       1.064435 0.80644116E+01  0.79528296E+02                                 1.751287                            1.680881      -1.060530       2.386029                    0.998543       3.421595       9.679492       0.472743       1.313809      -0.702521      -0.008525      -0.011973       0.009379       0.017435       0.001502      -0.007554      -0.004995      -0.000681      -0.012185      -0.010186       0.000741       0.009445              1.753501       1.744499       0.162441      -0.404719       1.541940      -0.242606       1.974065           0.000017
          251              H       5.245935       4.926086      31.778257       0.166078       0.864963 0.61588703E+01  0.57263051E+02                                 1.571768                            1.503198      -0.959560       2.440989                    0.998583       3.361677       9.494084       0.478818       1.375823      -0.688588      -0.006545      -0.000159      -0.015474       0.016802      -0.002156       0.003328       0.002041       0.000808      -0.000780      -0.005049       0.001534       0.003515              1.596332       1.617047      -0.196269       0.391384       1.352561      -0.246788       1.819389           0.000016
          252              H       6.278441       5.471375      32.871410       0.162590       1.067224 0.83548075E+01  0.82770760E+02                                 1.730548                            1.693921      -0.912910       2.455213                    0.999318       3.352470       9.374400       0.480048       1.287897      -0.709041       0.012213       0.009862       0.002219       0.015854       0.004181       0.002355       0.002165       0.002869      -0.022496      -0.008137      -0.000652       0.008789              1.706163       1.599256       0.310116       0.097096       1.972866       0.205065       1.546367           0.000042
          253              H       8.169205       6.853082      29.515117       0.157374       1.083462 0.83340391E+01  0.83981886E+02                                 1.842709                            1.759524      -1.549939       2.149025                    0.993267       3.890924      11.623762       0.436325       1.393047      -0.683110       0.013565       0.003457      -0.011993       0.018433       0.004163      -0.004167       0.005439      -0.008427      -0.002766      -0.009779       0.001581       0.008198              1.864921       2.084159       0.422519      -0.339639       1.782495      -0.311830       1.728110           0.000030
          254              H       8.030184       5.975075      30.845760       0.163330       0.896601 0.66549327E+01  0.63392694E+02                                 1.635009                            1.583243      -1.142528       2.353617                    0.996107       3.550611      10.312365       0.455227       1.412481      -0.680758       0.008120      -0.009935       0.009266       0.015827      -0.000722       0.002849      -0.000124      -0.003586       0.004099      -0.004056       0.001065       0.002991              1.646918       1.661467      -0.060476       0.384319       1.417973      -0.215627       1.861313           0.000017
          255              H       6.819711       6.908536      30.377765       0.160742       0.977685 0.73502302E+01  0.70494983E+02                                 1.625174                            1.581847      -0.880775       2.467802                    0.999495       3.275995       9.001413       0.500253       1.276613      -0.710888      -0.014050       0.007030       0.002867       0.015970      -0.002722      -0.001397       0.004406       0.006087      -0.018014      -0.008343       0.000584       0.007759              1.619319       1.847251      -0.343831      -0.172989       1.622295       0.118255       1.388412           0.000051
          256              H       5.271910       1.792984      27.496452       0.154513       0.994748 0.73204021E+01  0.71268937E+02                                 1.734229                            1.644494      -1.181340       2.320538                    0.997283       3.672866      10.713396       0.454130       1.385354      -0.685451      -0.010111       0.004185      -0.007818       0.013449       0.003962       0.001969       0.002147      -0.000931      -0.013097      -0.005118      -0.001806       0.006923              1.779728       2.033529       0.054278       0.509364       1.465051       0.076498       1.840605          -0.000006
          257              H       5.574065       1.455645      29.029660       0.164699       0.891756 0.64825977E+01  0.60117358E+02                                 1.514342                            1.474278      -0.792105       2.515125                    0.999879       3.132670       8.402632       0.525308       1.257306      -0.715195      -0.004590       0.000609       0.015173       0.015864       0.001194      -0.004826      -0.000175       0.000039       0.006555      -0.004749      -0.001004       0.005753              1.519295       1.393943       0.132984      -0.189350       1.418357      -0.234140       1.745585           0.000002
          258              H       6.745604       1.358602      27.943492       0.159529       0.907049 0.66487118E+01  0.63513458E+02                                 1.663350                            1.592720      -1.236305       2.303471                    0.994385       3.668974      10.778900       0.448131       1.430779      -0.676490       0.018523       0.001621      -0.004255       0.019075       0.001079      -0.001977       0.000951       0.011261      -0.011601      -0.005118      -0.002849       0.007967              1.699795       1.964567      -0.419923      -0.181049       1.686598       0.185293       1.448220          -0.000004
          259              H       1.805433       9.579528      10.641647       0.158086       1.071474 0.80423697E+01  0.79538425E+02                                 1.772272                            1.686597      -1.185507       2.320315                    0.997491       3.575205      10.246627       0.466921       1.326385      -0.698367       0.000262      -0.013787       0.009764       0.016896       0.000013      -0.005830      -0.005388       0.001808       0.013766      -0.007556      -0.002290       0.009845              1.806213       1.691768       0.298497      -0.216561       2.066557      -0.403791       1.660314           0.000005
          260              H       2.287384      11.104489      10.718483       0.165433       0.901991 0.65015089E+01  0.60801088E+02                                 1.571811                            1.511027      -0.835704       2.498063                    0.999388       3.252228       8.982196       0.497333       1.316927      -0.701559       0.008067       0.012418       0.009353       0.017514       0.001380       0.000929       0.005814       0.002654       0.001828      -0.006462       0.000533       0.005930              1.593744       1.338576       0.077460       0.072508       1.882181       0.386378       1.560474           0.000010
          261              H       1.418002      10.600790       9.471660       0.155053       0.917540 0.67863682E+01  0.64561298E+02                                 1.621182                            1.567757      -0.974540       2.421530                    0.998274       3.484397       9.911395       0.474045       1.358161      -0.691727      -0.003580       0.002212      -0.013230       0.013883      -0.001790       0.000910      -0.000337       0.004266       0.015441      -0.005358       0.000027       0.005331              1.636012       1.837053      -0.128005       0.325015       1.444525      -0.140483       1.626457           0.000017
          262              H       6.647297       9.648844       6.810375       0.155233       0.981629 0.73463496E+01  0.71962719E+02                                 1.753408                            1.674223      -1.328963       2.257549                    0.993839       3.785789      11.268924       0.437002       1.430824      -0.676369      -0.006152      -0.011183      -0.011507       0.017185       0.002229      -0.001822       0.006323      -0.000544       0.015231      -0.007597      -0.001140       0.008737              1.792051       1.534615      -0.044541      -0.069946       1.835601       0.487043       2.005938           0.000021
          263              H       6.532356      11.178426       7.267892       0.165696       0.854868 0.61438327E+01  0.57535978E+02                                 1.603341                            1.536089      -1.112197       2.371432                    0.995915       3.526244      10.253049       0.454131       1.440206      -0.675463      -0.005260       0.017067      -0.000709       0.017873       0.002088      -0.001039      -0.002931      -0.010854      -0.008540      -0.004630      -0.003471       0.008102              1.643113       1.362251       0.031691      -0.042544       2.130100      -0.255967       1.436987           0.000021
          264              H       7.314625      10.129438       8.182927       0.150376       1.023526 0.78186966E+01  0.77794590E+02                                 1.796319                            1.721052      -1.371675       2.224585                    0.994765       3.925055      11.776196       0.433317       1.420643      -0.677557       0.002833      -0.001454       0.015103       0.015435       0.003526       0.003097      -0.000685       0.002754       0.019979      -0.007509      -0.000165       0.007674              1.830995       2.146998      -0.131380       0.427771       1.510993      -0.071998       1.834994           0.000015
          265              H       7.646458       7.347539       6.069965       0.140792       1.076899 0.83758843E+01  0.85105612E+02                                 1.874185                            1.792930      -1.580951       2.118117                    0.993151       4.199232      12.889534       0.418843       1.439221      -0.672816      -0.002118       0.007626       0.008713       0.011771       0.004464      -0.002772      -0.000189      -0.006902      -0.014649      -0.006678      -0.001559       0.008237              1.914124       1.626873      -0.031585      -0.061256       2.255338       0.518928       1.860161           0.000015
          266              H       8.656733       6.275446       5.444807       0.164364       0.904510 0.67658616E+01  0.65118505E+02                                 1.680399                            1.623819      -1.351388       2.258819                    0.992109       3.717271      11.074193       0.435453       1.461448      -0.670814       0.016299      -0.009150       0.003955       0.019105      -0.003171       0.001700       0.000323       0.003937      -0.023991      -0.008252       0.000408       0.007843              1.700269       2.261766      -0.167237      -0.043887       1.492363       0.016807       1.346679           0.000007
          267              H       7.496312       6.903914       4.540250       0.167274       0.877101 0.65060816E+01  0.60690141E+02                                 1.528548                            1.502488      -0.706676       2.559839                    0.999946       3.182067       8.700093       0.504630       1.301170      -0.705580      -0.008688       0.001535      -0.013744       0.016332       0.002816       0.005947      -0.001718       0.004731       0.012235      -0.007513      -0.000931       0.008444              1.520259       1.343292      -0.037909       0.112787       1.407811      -0.212564       1.809673           0.000026
          268              H       4.712091       1.931617       6.681152       0.151314       1.027745 0.77328187E+01  0.76381091E+02                                 1.770623                            1.688852      -1.331064       2.244889                    0.996227       3.800235      11.193302       0.448313       1.383173      -0.685197      -0.001814      -0.000377       0.010670       0.010830       0.003005      -0.000372      -0.001038      -0.009774       0.002438      -0.006144       0.000560       0.005584              1.806367       1.729424       0.181787      -0.342706       1.624161      -0.282359       2.065515          -0.000014
          269              H       4.422911       2.264336       5.140960       0.164848       0.871210 0.63366789E+01  0.58814393E+02                                 1.528448                            1.486678      -0.756136       2.533928                    0.999814       3.213193       8.808652       0.504523       1.307986      -0.703544      -0.008243       0.007201      -0.013733       0.017561       0.000862       0.007418      -0.002902      -0.000063       0.010163      -0.007952      -0.001062       0.009013              1.533756       1.682312      -0.019781       0.329534       1.315913       0.000627       1.603044          -0.000002
          270              H       5.822460       1.617383       5.570537       0.166073       0.846843 0.60263840E+01  0.55516280E+02                                 1.528017                            1.470745      -0.851045       2.492913                    0.999243       3.267210       9.071591       0.493962       1.346012      -0.695003       0.015056      -0.005986      -0.005153       0.017002      -0.002520      -0.003027       0.003679      -0.001700      -0.018586      -0.007866       0.000448       0.007419              1.556054       1.648834      -0.376260      -0.143396       1.663744       0.120566       1.355583          -0.000007
          271              H      10.108210       2.158051       4.449445       0.154460       1.004049 0.75412291E+01  0.73425413E+02                                 1.699090                            1.635520      -1.086225       2.362770                    0.998673       3.533569      10.063337       0.472934       1.330151      -0.697556       0.006593      -0.007257      -0.008947       0.013273      -0.005024       0.002348       0.000351       0.005295      -0.000715      -0.005979      -0.000344       0.006324              1.716371       1.841384      -0.389482      -0.232715       1.736400       0.206885       1.571329          -0.000005
          272              H       9.839414       3.525895       5.235257       0.161593       0.896344 0.66135139E+01  0.62792084E+02                                 1.623607                            1.569004      -1.051701       2.389659                    0.997734       3.526418      10.168193       0.462153       1.395877      -0.683946       0.000833       0.015335       0.002440       0.015550       0.001051       0.000578      -0.001745      -0.008389      -0.014503      -0.005250      -0.001727       0.006976              1.637718       1.515329       0.305804       0.194219       1.902064       0.276486       1.495760           0.000000
          273              H       8.960769       2.231988       5.560060       0.164532       0.851888 0.62639327E+01  0.58656889E+02                                 1.570534                            1.528953      -1.006744       2.419996                    0.997589       3.435278       9.829480       0.467371       1.399499      -0.683668      -0.012045      -0.006078       0.010318       0.016984       0.002579      -0.002154      -0.002030       0.002276      -0.002707      -0.002854      -0.001921       0.004775              1.581502       1.435272       0.145258      -0.212878       1.524533      -0.332750       1.784702          -0.000010
          274              H       5.577746       4.995403       1.341120       0.160254       1.118613 0.86787066E+01  0.87267285E+02                                 1.813714                            1.746175      -1.120655       2.351606                    0.998388       3.541423      10.152739       0.462336       1.317504      -0.701258       0.006526       0.007813      -0.010140       0.014368       0.000510       0.000103      -0.004630       0.004947      -0.003649      -0.006203       0.002829       0.003374              1.811892       1.468322      -0.033662      -0.091444       1.615631      -0.342751       2.351723           0.000029
          275              H       4.743589       3.914067       2.179320       0.164383       0.921323 0.69279165E+01  0.65263897E+02                                 1.545095                            1.523106      -0.748696       2.535162                    0.999931       3.150217       8.491109       0.517782       1.255709      -0.716071      -0.008055      -0.014291      -0.000291       0.016407       0.004882       0.002074      -0.002200      -0.002509      -0.018751      -0.007784      -0.000398       0.008182              1.523593       1.671695       0.299231      -0.001141       1.607101       0.042071       1.291982           0.000007
          276              H       5.188467       5.291153       2.863850       0.166873       0.906926 0.65867216E+01  0.62320074E+02                                 1.626148                            1.558574      -1.030354       2.409198                    0.997889       3.415507       9.752198       0.468091       1.382983      -0.687231       0.000261       0.014668       0.011851       0.018859      -0.002284       0.002304       0.005518      -0.004842      -0.006562      -0.007242       0.000292       0.006951              1.645913       1.471305      -0.273398      -0.200650       1.792341       0.397806       1.674092           0.000018
          277              H       5.877928      20.841134       2.497137       0.155544       1.021072 0.77195251E+01  0.75376546E+02                                 1.702246                            1.642729      -1.051584       2.380644                    0.998847       3.475462       9.815879       0.478507       1.310909      -0.702194       0.004014      -0.014828      -0.002178       0.015515       0.000242      -0.003859      -0.002847      -0.011090       0.006899      -0.008172       0.001315       0.006858              1.706031       1.589665      -0.275020       0.086453       2.085792      -0.255835       1.442636           0.000007
          278              H       4.506185      21.635962       2.273617       0.166885       0.896527 0.65899911E+01  0.62912487E+02                                 1.662285                            1.596754      -1.299801       2.285463                    0.993365       3.632203      10.722738       0.442213       1.450849      -0.673073      -0.019563      -0.000633      -0.006606       0.020658      -0.001027      -0.001834      -0.002001       0.010347      -0.010197      -0.005762      -0.001473       0.007235              1.680423       2.268962       0.129884      -0.038237       1.428251      -0.061707       1.344058          -0.000001
          279              H       5.735182      22.352232       3.007042       0.159448       0.943750 0.71404656E+01  0.68268794E+02                                 1.609260                            1.576410      -0.889708       2.464474                    0.999434       3.333394       9.268176       0.490871       1.305098      -0.704082       0.007280       0.013904       0.004528       0.016334       0.006692       0.001811       0.003705      -0.008074       0.002237      -0.008196      -0.001206       0.009401              1.602030       1.413275       0.108907       0.169486       1.653499       0.328906       1.739317          -0.000006
          280              H      16.340362       0.439004      32.047180       0.153507       1.067800 0.81925493E+01  0.82435512E+02                                 1.842548                            1.758236      -1.510579       2.163124                    0.993981       3.956188      11.919351       0.430174       1.415032      -0.678526       0.012882       0.000204      -0.001999       0.013038       0.001458      -0.004049      -0.001807       0.000144       0.016515      -0.004655      -0.002989       0.007644              1.876211       2.291768      -0.042294      -0.442638       1.548942      -0.024599       1.787923           0.000001
          281              H      15.189207       1.432539      32.550100       0.161157       0.953532 0.73008075E+01  0.71363738E+02                                 1.715254                            1.666543      -1.320849       2.263535                    0.994431       3.745095      11.114610       0.439244       1.426571      -0.677269      -0.003350       0.016517       0.007273       0.018356      -0.005254      -0.003052       0.000814      -0.003373      -0.013729      -0.006293      -0.001995       0.008288              1.722377       1.441827      -0.126928       0.000269       2.301848      -0.078911       1.423455           0.000003
          282              H      14.807356      -0.013863      31.973837       0.156558       0.890384 0.63299833E+01  0.58775078E+02                                 1.552346                            1.484448      -0.817159       2.495336                    0.999602       3.291382       9.044018       0.505309       1.305445      -0.703426      -0.010567      -0.011978      -0.002101       0.016110       0.003679       0.001006       0.001859      -0.006337       0.001416      -0.005095      -0.000408       0.005504              1.570598       1.811309       0.310604       0.254265       1.415361       0.181925       1.485125           0.000005
          283              H       8.869791      22.074966      30.569852       0.154510       0.962992 0.72002953E+01  0.69660036E+02                                 1.685115                            1.623043      -1.085079       2.365536                    0.998273       3.592534      10.372901       0.461458       1.371958      -0.688600      -0.011624       0.001725       0.007595       0.013992      -0.003325      -0.000775      -0.003492       0.009213      -0.010648      -0.007297      -0.000170       0.007467              1.705331       1.981864      -0.324665      -0.284067       1.532309       0.146442       1.601818           0.000003
          284              H       9.433323      21.178474      29.371925       0.154697       0.947457 0.71593044E+01  0.70118016E+02                                 1.743434                            1.676706      -1.546188       2.150597                    0.992324       3.988207      12.116015       0.424691       1.472564      -0.667327      -0.000943      -0.011502      -0.010321       0.015483      -0.001093       0.000650      -0.000328       0.000029       0.000821      -0.001268      -0.000125       0.001393              1.764053       1.541604       0.085703       0.249259       1.663828       0.345751       2.086727           0.000002
          285              H      -8.310304      22.490864      29.829442       0.162764       0.873370 0.64814850E+01  0.60627091E+02                                 1.543214                            1.513941      -0.758885       2.532913                    0.999597       3.268285       9.056770       0.493786       1.326095      -0.699650       0.012183       0.009731      -0.001221       0.015640       0.005204       0.000490      -0.003339       0.000831      -0.013885      -0.006849      -0.000995       0.007844              1.543246       1.480602       0.243143      -0.129395       1.768240      -0.197243       1.380895           0.000000
          286              H      -5.220158      18.770884      33.266062       0.163034       1.064438 0.80644426E+01  0.79528684E+02                                 1.751291                            1.680884      -1.060537       2.386025                    0.998543       3.421602       9.679519       0.472742       1.313809      -0.702521       0.008525       0.011973       0.009379       0.017435       0.001502       0.007554       0.004995      -0.000681      -0.012186      -0.010186       0.000741       0.009445              1.753505       1.744502       0.162442       0.404721       1.541943       0.242607       1.974069           0.000020
          287              H      -5.246106      18.179384      31.778257       0.166078       0.864962 0.61588590E+01  0.57262917E+02                                 1.571767                            1.503197      -0.959558       2.440990                    0.998583       3.361674       9.494072       0.478818       1.375823      -0.688588       0.006545       0.000159      -0.015474       0.016802      -0.002156      -0.003328      -0.002041       0.000808      -0.000780      -0.005049       0.001534       0.003515              1.596331       1.617045      -0.196268      -0.391384       1.352560       0.246788       1.819387           0.000018
          288              H      -6.278612      17.634095      32.871410       0.162590       1.067226 0.83548290E+01  0.82771043E+02                                 1.730551                            1.693925      -0.912915       2.455211                    0.999318       3.352475       9.374424       0.480047       1.287899      -0.709041      -0.012213      -0.009862       0.002219       0.015854       0.004181      -0.002354      -0.002165       0.002869      -0.022497      -0.008137      -0.000652       0.008789              1.706166       1.599259       0.310116      -0.097096       1.972870      -0.205066       1.546369           0.000046
          289              H      10.367624      16.252388      29.515117       0.157374       1.083461 0.83340309E+01  0.83981782E+02                                 1.842708                            1.759523      -1.549938       2.149025                    0.993268       3.890922      11.623754       0.436325       1.393047      -0.683110      -0.013565      -0.003457      -0.011993       0.018433       0.004163       0.004167      -0.005439      -0.008427      -0.002766      -0.009779       0.001581       0.008198              1.864920       2.084158       0.422519       0.339638       1.782494       0.311829       1.728109           0.000032
          290              H      10.506645      17.130395      30.845760       0.163330       0.896600 0.66549226E+01  0.63392577E+02                                 1.635008                            1.583242      -1.142528       2.353618                    0.996107       3.550609      10.312359       0.455227       1.412481      -0.680758      -0.008120       0.009935       0.009266       0.015827      -0.000722      -0.002849       0.000124      -0.003586       0.004099      -0.004056       0.001065       0.002991              1.646917       1.661467      -0.060476      -0.384319       1.417972       0.215627       1.861312           0.000019
          291              H      11.717118      16.196934      30.377765       0.160743       0.977686 0.73502395E+01  0.70495089E+02                                 1.625174                            1.581847      -0.880777       2.467801                    0.999495       3.275997       9.001417       0.500253       1.276612      -0.710889       0.014050      -0.007030       0.002867       0.015970      -0.002722       0.001397      -0.004406       0.006087      -0.018014      -0.008343       0.000584       0.007759              1.619319       1.847250      -0.343831       0.172989       1.622295      -0.118255       1.388412           0.000053
          292              H      -5.272081      21.312486      27.496452       0.154513       0.994747 0.73204008E+01  0.71268915E+02                                 1.734228                            1.644493      -1.181338       2.320539                    0.997283       3.672865      10.713389       0.454130       1.385353      -0.685451       0.010111      -0.004185      -0.007818       0.013449       0.003962      -0.001969      -0.002147      -0.000931      -0.013097      -0.005118      -0.001806       0.006923              1.779728       2.033528       0.054278      -0.509364       1.465051      -0.076498       1.840604          -0.000006
          293              H      -5.574236      21.649825      29.029660       0.164699       0.891757 0.64826017E+01  0.60117403E+02                                 1.514343                            1.474278      -0.792107       2.515124                    0.999879       3.132671       8.402635       0.525308       1.257306      -0.715195       0.004589      -0.000610       0.015173       0.015864       0.001194       0.004826       0.000175       0.000039       0.006555      -0.004749      -0.001004       0.005753              1.519295       1.393943       0.132984       0.189350       1.418357       0.234140       1.745585           0.000003
          294              H      -6.745775      21.746868      27.943492       0.159529       0.907049 0.66487169E+01  0.63513513E+02                                 1.663350                            1.592720      -1.236305       2.303471                    0.994385       3.668975      10.778901       0.448131       1.430778      -0.676490      -0.018523      -0.001621      -0.004255       0.019075       0.001079       0.001977      -0.000951       0.011261      -0.011601      -0.005118      -0.002849       0.007967              1.699795       1.964567      -0.419923       0.181049       1.686598      -0.185293       1.448220          -0.000003
          295              H      -1.805604      13.525942      10.641647       0.158086       1.071472 0.80423469E+01  0.79538146E+02                                 1.772270                            1.686595      -1.185503       2.320317                    0.997491       3.575200      10.246610       0.466921       1.326386      -0.698367      -0.000262       0.013787       0.009764       0.016896       0.000013       0.005830       0.005388       0.001808       0.013766      -0.007556      -0.002289       0.009845              1.806211       1.691766       0.298497       0.216560       2.066555       0.403790       1.660312           0.000006
          296              H      -2.287555      12.000981      10.718483       0.165433       0.901990 0.65015060E+01  0.60801054E+02                                 1.571810                            1.511027      -0.835704       2.498063                    0.999388       3.252227       8.982193       0.497333       1.316927      -0.701559      -0.008067      -0.012418       0.009353       0.017514       0.001380      -0.000929      -0.005814       0.002654       0.001828      -0.006462       0.000533       0.005930              1.593743       1.338576       0.077460      -0.072508       1.882181      -0.386378       1.560474           0.000010
          297              H      -1.418173      12.504680       9.471660       0.155053       0.917540 0.67863740E+01  0.64561362E+02                                 1.621182                            1.567757      -0.974540       2.421530                    0.998274       3.484398       9.911396       0.474046       1.358160      -0.691728       0.003580      -0.002212      -0.013230       0.013883      -0.001790      -0.000910       0.000337       0.004266       0.015441      -0.005358       0.000027       0.005331              1.636012       1.837053      -0.128005      -0.325015       1.444525       0.140483       1.626457           0.000017
          298              H      11.889532      13.456626       6.810375       0.155233       0.981629 0.73463436E+01  0.71962645E+02                                 1.753408                            1.674222      -1.328961       2.257549                    0.993839       3.785787      11.268917       0.437003       1.430824      -0.676369       0.006152       0.011183      -0.011507       0.017185       0.002229       0.001822      -0.006323      -0.000544       0.015231      -0.007597      -0.001140       0.008737              1.792050       1.534615      -0.044541       0.069947       1.835600      -0.487043       2.005937           0.000022
          299              H      12.004473      11.927044       7.267892       0.165696       0.854868 0.61438308E+01  0.57535959E+02                                 1.603341                            1.536089      -1.112197       2.371432                    0.995915       3.526244      10.253051       0.454131       1.440207      -0.675463       0.005260      -0.017067      -0.000709       0.017873       0.002088       0.001039       0.002931      -0.010854      -0.008540      -0.004630      -0.003471       0.008102              1.643113       1.362251       0.031691       0.042544       2.130100       0.255967       1.436987           0.000020
          300              H      11.222204      12.976032       8.182927       0.150376       1.023523 0.78186631E+01  0.77794171E+02                                 1.796316                            1.721048      -1.371670       2.224588                    0.994765       3.925046      11.776161       0.433318       1.420643      -0.677557      -0.002833       0.001454       0.015103       0.015435       0.003526      -0.003097       0.000685       0.002754       0.019979      -0.007509      -0.000165       0.007674              1.830991       2.146993      -0.131380      -0.427769       1.510991       0.071997       1.834990           0.000016
          301              H      10.890371      15.757931       6.069965       0.140793       1.076895 0.83758489E+01  0.85105164E+02                                 1.874182                            1.792927      -1.580947       2.118120                    0.993151       4.199223      12.889501       0.418843       1.439222      -0.672816       0.002118      -0.007626       0.008713       0.011771       0.004464       0.002772       0.000189      -0.006902      -0.014648      -0.006678      -0.001559       0.008237              1.914120       1.626870      -0.031585       0.061256       2.255333      -0.518927       1.860157           0.000017
          302              H       9.880096      16.830024       5.444807       0.164364       0.904511 0.67658722E+01  0.65118636E+02                                 1.680401                            1.623820      -1.351392       2.258818                    0.992109       3.717275      11.074209       0.435453       1.461448      -0.670814      -0.016299       0.009150       0.003955       0.019105      -0.003171      -0.001700      -0.000323       0.003937      -0.023990      -0.008252       0.000408       0.007843              1.700271       2.261768      -0.167237       0.043887       1.492364      -0.016807       1.346680           0.000009
          303              H      11.040517      16.201556       4.540250       0.167275       0.877101 0.65060789E+01  0.60690107E+02                                 1.528547                            1.502487      -0.706676       2.559839                    0.999946       3.182066       8.700088       0.504631       1.301169      -0.705580       0.008688      -0.001535      -0.013744       0.016332       0.002816      -0.005947       0.001718       0.004731       0.012235      -0.007513      -0.000931       0.008444              1.520258       1.343292      -0.037909      -0.112787       1.407811       0.212564       1.809672           0.000029
          304              H      -4.712262      21.173853       6.681152       0.151314       1.027743 0.77327955E+01  0.76380807E+02                                 1.770621                            1.688850      -1.331060       2.244891                    0.996227       3.800229      11.193281       0.448313       1.383174      -0.685197       0.001814       0.000377       0.010670       0.010830       0.003005       0.000372       0.001038      -0.009773       0.002438      -0.006144       0.000560       0.005584              1.806364       1.729422       0.181786       0.342706       1.624159       0.282358       2.065512          -0.000013
          305              H      -4.423082      20.841134       5.140960       0.164849       0.871210 0.63366737E+01  0.58814330E+02                                 1.528447                            1.486677      -0.756135       2.533928                    0.999814       3.213191       8.808644       0.504523       1.307985      -0.703544       0.008243      -0.007201      -0.013733       0.017561       0.000862      -0.007418       0.002902      -0.000063       0.010163      -0.007952      -0.001062       0.009013              1.533755       1.682311      -0.019781      -0.329534       1.315912      -0.000627       1.603042          -0.000000
          306              H      -5.822631      21.488087       5.570537       0.166073       0.846843 0.60263836E+01  0.55516280E+02                                 1.528017                            1.470745      -0.851046       2.492913                    0.999243       3.267210       9.071593       0.493962       1.346013      -0.695003      -0.015056       0.005986      -0.005153       0.017002      -0.002520       0.003027      -0.003679      -0.001700      -0.018586      -0.007866       0.000448       0.007419              1.556054       1.648835      -0.376260       0.143396       1.663744      -0.120566       1.355583          -0.000006
          307              H       8.428619      20.947419       4.449445       0.154462       1.004049 0.75412256E+01  0.73425366E+02                                 1.699088                            1.635519      -1.086225       2.362770                    0.998673       3.533568      10.063331       0.472935       1.330150      -0.697557      -0.006593       0.007257      -0.008947       0.013273      -0.005024      -0.002348      -0.000351       0.005295      -0.000715      -0.005979      -0.000344       0.006323              1.716369       1.841382      -0.389481       0.232714       1.736399      -0.206885       1.571328          -0.000003
          308              H       8.697415      19.579575       5.235257       0.161594       0.896345 0.66135270E+01  0.62792246E+02                                 1.623609                            1.569006      -1.051705       2.389656                    0.997734       3.526423      10.168214       0.462153       1.395878      -0.683946      -0.000833      -0.015335       0.002440       0.015550       0.001051      -0.000577       0.001745      -0.008389      -0.014503      -0.005250      -0.001727       0.006976              1.637720       1.515330       0.305804      -0.194220       1.902066      -0.276487       1.495762           0.000002
          309              H       9.576060      20.873482       5.560060       0.164532       0.851888 0.62639296E+01  0.58656848E+02                                 1.570534                            1.528952      -1.006743       2.419996                    0.997589       3.435277       9.829474       0.467371       1.399498      -0.683668       0.012045       0.006077       0.010318       0.016984       0.002579       0.002154       0.002030       0.002276      -0.002707      -0.002854      -0.001921       0.004775              1.581501       1.435271       0.145258       0.212877       1.524533       0.332750       1.784701          -0.000009
          310              H      -5.577917      18.110067       1.341120       0.160256       1.118616 0.86787337E+01  0.87267632E+02                                 1.813716                            1.746178      -1.120661       2.351602                    0.998388       3.541429      10.152763       0.462336       1.317504      -0.701258      -0.006526      -0.007814      -0.010140       0.014368       0.000510      -0.000103       0.004630       0.004947      -0.003650      -0.006203       0.002830       0.003374              1.811894       1.468324      -0.033662       0.091444       1.615633       0.342752       2.351726           0.000033
          311              H      -4.743760      19.191403       2.179320       0.164383       0.921322 0.69279155E+01  0.65263895E+02                                 1.545096                            1.523107      -0.748697       2.535161                    0.999931       3.150217       8.491114       0.517781       1.255710      -0.716071       0.008055       0.014291      -0.000291       0.016407       0.004882      -0.002074       0.002200      -0.002509      -0.018751      -0.007785      -0.000398       0.008182              1.523594       1.671696       0.299231       0.001141       1.607102      -0.042071       1.291983           0.000010
          312              H      -5.188638      17.814317       2.863850       0.166873       0.906925 0.65867086E+01  0.62319917E+02                                 1.626146                            1.558573      -1.030351       2.409200                    0.997889       3.415503       9.752182       0.468092       1.382983      -0.687231      -0.000261      -0.014667       0.011851       0.018859      -0.002284      -0.002304      -0.005518      -0.004842      -0.006562      -0.007242       0.000292       0.006951              1.645911       1.471304      -0.273397       0.200650       1.792339      -0.397806       1.674091           0.000020
          313              H       5.878066       2.264336      14.965362       0.155979       1.021501 0.77239410E+01  0.75434872E+02                                 1.703065                            1.643457      -1.058360       2.377545                    0.998862       3.476258       9.820998       0.478260       1.311322      -0.702098       0.003965       0.014415       0.002236       0.015117      -0.000023       0.004536      -0.002800      -0.011314       0.006758      -0.008754       0.001780       0.006974              1.706858       1.590335       0.275294      -0.086505       2.086990      -0.256098       1.443248          -0.000061
          314              H       4.506334       1.469508      15.188882       0.166858       0.896107 0.65870364E+01  0.62889519E+02                                 1.663167                            1.597517      -1.310515       2.281089                    0.993357       3.633763      10.734641       0.441556       1.452888      -0.672705      -0.019397       0.000325       0.006330       0.020406       0.000933       0.001730      -0.001830       0.010321      -0.010315      -0.005556      -0.001644       0.007200              1.681335       2.270565      -0.130015       0.038306       1.428839      -0.061770       1.344600          -0.000043
          315              H       5.735342       0.753238      14.455457       0.158520       0.945592 0.71561311E+01  0.68438601E+02                                 1.609532                            1.576638      -0.874360       2.470594                    0.999466       3.335823       9.268560       0.491662       1.302617      -0.704597       0.007803      -0.014148      -0.004846       0.016869      -0.006867      -0.001412       0.003694      -0.007925       0.002429      -0.008381      -0.000939       0.009320              1.602304       1.413420      -0.108993      -0.169571       1.653812       0.329103       1.739678          -0.000064
          316              H      -2.196802      22.666466      20.340320       0.151122       1.073894 0.82464374E+01  0.83073101E+02                                 1.845666                            1.760878      -1.507706       2.163897                    0.993991       3.964430      11.931909       0.431210       1.410015      -0.679462       0.013804      -0.000144       0.002309       0.013997      -0.001357       0.003933      -0.001732      -0.000217       0.016394      -0.004642      -0.002832       0.007474              1.879524       2.296566       0.042637       0.444174       1.551094      -0.024558       1.790913          -0.000044
          317              H      -3.347943      21.672931      19.837400       0.162197       0.955000 0.73184468E+01  0.71617035E+02                                 1.720431                            1.671224      -1.335172       2.257352                    0.994295       3.754839      11.169023       0.437348       1.431138      -0.676371      -0.003400      -0.016012      -0.007267       0.017910       0.005403       0.002272       0.000955      -0.003153      -0.014061      -0.005668      -0.002655       0.008323              1.727683       1.445624       0.127685      -0.000291       2.310273      -0.079437       1.427151          -0.000038
          318              H       5.538855       0.013863      20.413663       0.156459       0.891469 0.63384994E+01  0.58870947E+02                                 1.553266                            1.485147      -0.814816       2.495655                    0.999624       3.292599       9.047152       0.505368       1.304920      -0.703533      -0.010040       0.012630       0.001640       0.016217      -0.003479      -0.000949       0.002062      -0.005187       0.001784      -0.004638      -0.000530       0.005167              1.571608       1.812686      -0.311213      -0.254685       1.416245       0.182273       1.485894          -0.000040
          319              H       8.869947       1.030504      21.817647       0.154673       0.963659 0.72086215E+01  0.69783062E+02                                 1.688033                            1.625661      -1.104428       2.357453                    0.998141       3.598112      10.403034       0.460224       1.374798      -0.688024      -0.011627      -0.001702      -0.007613       0.014001       0.003575       0.001213      -0.003441       0.008698      -0.010460      -0.007340      -0.000033       0.007374              1.708367       1.985731       0.325697       0.284888       1.534837       0.146871       1.604532          -0.000041
          320              H       9.433465       1.926996      23.015575       0.155045       0.947542 0.71598241E+01  0.70124281E+02                                 1.743459                            1.676675      -1.544479       2.151106                    0.992191       3.988358      12.116520       0.424730       1.472403      -0.667346      -0.000848       0.011032       0.010127       0.015000       0.001127      -0.000657       0.000161       0.000161       0.001337      -0.001521       0.000374       0.001147              1.764103       1.541508      -0.085695      -0.249208       1.663894       0.345945       2.086908          -0.000018
          321              H      10.226858       0.614606      22.558057       0.163140       0.872786 0.64771552E+01  0.60588230E+02                                 1.543838                            1.514495      -0.755412       2.534508                    0.999621       3.268514       9.063273       0.493082       1.327953      -0.699270       0.011783      -0.009450       0.001729       0.015203      -0.005457      -0.000583      -0.003182       0.000768      -0.013885      -0.006848      -0.001190       0.008038              1.543891       1.481241      -0.243392       0.129575       1.768987      -0.197450       1.381446          -0.000036
          322              H      13.316949       4.334586      19.121437       0.163437       1.062443 0.80430235E+01  0.79250939E+02                                 1.747889                            1.677643      -1.059939       2.386583                    0.998523       3.416638       9.655930       0.473707       1.312234      -0.702854       0.008394      -0.011853      -0.009164       0.017174      -0.001533      -0.008177       0.004903      -0.000794      -0.012755      -0.010764       0.000903       0.009862              1.750132       1.740965      -0.162323      -0.403771       1.539190       0.242274       1.970242          -0.000057
          323              H      13.290993       4.926086      20.609242       0.166102       0.868435 0.61889715E+01  0.57607838E+02                                 1.575012                            1.506013      -0.968134       2.436548                    0.998485       3.368727       9.516519       0.478821       1.374264      -0.688846       0.006910       0.000157       0.015465       0.016939       0.002154       0.003029      -0.001768       0.001189      -0.000231      -0.004639       0.001242       0.003397              1.599747       1.620697       0.197059       0.393111       1.354949       0.247581       1.823596          -0.000022
          324              H      12.258478       5.471375      19.516090       0.163214       1.068956 0.83756015E+01  0.83064124E+02                                 1.735799                            1.698770      -0.923249       2.451549                    0.999234       3.355837       9.401975       0.477996       1.292065      -0.708164      -0.012320       0.009549      -0.002223       0.015745      -0.004096       0.001941      -0.001886       0.002773      -0.022364      -0.007925      -0.000576       0.008502              1.711343       1.603739      -0.311586       0.097763       1.979538      -0.206430       1.550754          -0.000041
          325              H      10.367693       6.853082      22.872382       0.159390       1.081877 0.83220535E+01  0.83856037E+02                                 1.842837                            1.759749      -1.566592       2.142854                    0.993195       3.891179      11.635543       0.435612       1.395412      -0.682616      -0.012903       0.002903       0.011627       0.017610      -0.004143      -0.004932      -0.005397      -0.008420      -0.003186      -0.010377       0.002286       0.008091              1.865020       2.084169      -0.422395      -0.339375       1.782728       0.311743       1.728163           0.000005
          326              H      10.506727       5.975075      21.541740       0.163375       0.898200 0.66693988E+01  0.63554167E+02                                 1.635555                            1.583815      -1.139500       2.354723                    0.996148       3.552761      10.314793       0.455717       1.410436      -0.681121      -0.008084      -0.010251      -0.009119       0.015924       0.000663       0.003172       0.000043      -0.003509       0.004189      -0.004297       0.001053       0.003244              1.647450       1.661998       0.060343       0.384292       1.418426       0.215607       1.861927          -0.000014
          327              H      11.717187       6.908536      22.009735       0.161528       0.974971 0.73252101E+01  0.70199661E+02                                 1.622664                            1.579577      -0.879665       2.469440                    0.999533       3.271322       8.986915       0.500378       1.277300      -0.710747       0.014083       0.006647      -0.002964       0.015852       0.002795      -0.001258      -0.004300       0.004923      -0.018084      -0.008153       0.000709       0.007444              1.616797       1.844105       0.342786      -0.172486       1.619755      -0.117803       1.386532          -0.000004
          328              H      13.265064       1.792984      24.891047       0.154625       0.991722 0.72922910E+01  0.70919176E+02                                 1.730214                            1.640988      -1.167695       2.326342                    0.997289       3.665004      10.680884       0.454808       1.384772      -0.685599       0.010084       0.004293       0.007922       0.013523      -0.004021       0.001697      -0.002228      -0.000617      -0.012816      -0.004992      -0.001875       0.006867              1.775464       2.028385      -0.053919       0.507289       1.461954      -0.076148       1.836053          -0.000013
          329              H      12.962913       1.455645      23.357840       0.166628       0.890693 0.64752741E+01  0.60050746E+02                                 1.514837                            1.474784      -0.794265       2.514018                    0.999874       3.132549       8.410755       0.524343       1.259593      -0.714653       0.004689       0.000846      -0.014804       0.015552      -0.001192      -0.004889       0.000185       0.000646       0.006297      -0.004625      -0.001254       0.005879              1.519790       1.394546      -0.133068      -0.189429       1.418901       0.234111       1.745924          -0.000045
          330              H      11.791376       1.358602      24.444007       0.159094       0.907267 0.66522574E+01  0.63565984E+02                                 1.664705                            1.594020      -1.252018       2.297154                    0.994443       3.672764      10.797269       0.447508       1.432352      -0.676196      -0.018667       0.001716       0.003573       0.019083      -0.000896      -0.001942      -0.001127       0.010662      -0.012334      -0.005247      -0.002503       0.007751              1.701183       1.965883       0.420247      -0.181280       1.688154      -0.185598       1.449513          -0.000016
          331              H      -1.805575       9.579528       6.820852       0.159510       1.067992 0.80111323E+01  0.79164966E+02                                 1.769707                            1.684330      -1.192072       2.317867                    0.997442       3.569218      10.230587       0.466740       1.327981      -0.698047      -0.000416      -0.013197      -0.009627       0.016340       0.000303      -0.006800       0.005388       0.001922       0.013398      -0.008346      -0.002072       0.010418              1.803521       1.689151      -0.297648      -0.215936       2.063299       0.402937       1.658114           0.000031
          332              H      -2.287548      11.104489       6.744017       0.165468       0.900701 0.64908542E+01  0.60686242E+02                                 1.571566                            1.510812      -0.842654       2.495391                    0.999359       3.250699       8.981528       0.496784       1.318712      -0.701210      -0.008225       0.012457      -0.009359       0.017619      -0.001332       0.000711      -0.005639       0.002449       0.001831      -0.006246       0.000555       0.005691              1.593483       1.338401      -0.077439       0.072526       1.881664      -0.386248       1.560384           0.000034
          333              H      -1.418159      10.600790       7.990840       0.155554       0.918124 0.67941071E+01  0.64671503E+02                                 1.623609                            1.570016      -0.983486       2.417998                    0.998261       3.489089       9.936662       0.472954       1.360526      -0.691232       0.003408       0.002081       0.012895       0.013499       0.001696       0.001297       0.000171       0.004013       0.014597      -0.005069      -0.000131       0.005200              1.638489       1.840086       0.128296       0.325729       1.446567       0.140714       1.628814           0.000019
          334              H      11.889560       9.648844      10.652125       0.154064       0.984224 0.73668658E+01  0.72175558E+02                                 1.752561                            1.673428      -1.310478       2.264330                    0.993969       3.785401      11.249103       0.438567       1.425484      -0.677362       0.006229      -0.011408       0.011888       0.017615      -0.002291      -0.002348      -0.006552      -0.000210       0.015141      -0.008076      -0.000849       0.008925              1.791152       1.533803       0.044345      -0.069676       1.834511      -0.486793       2.005140           0.000003
          335              H      12.004478      11.178426      10.194607       0.165691       0.855178 0.61464269E+01  0.57567727E+02                                 1.603869                            1.536525      -1.117955       2.369171                    0.995760       3.527000      10.256714       0.454006       1.440416      -0.675423       0.005016       0.016935       0.001120       0.017698      -0.001848      -0.001118       0.002524      -0.010518      -0.009357      -0.004565      -0.003227       0.007792              1.643685       1.362639      -0.031529      -0.042505       2.130943       0.256397       1.437475           0.000009
          336              H      11.222225      10.129438       9.279572       0.149946       1.028808 0.78708111E+01  0.78458145E+02                                 1.803317                            1.727349      -1.373906       2.222963                    0.994535       3.940948      11.842144       0.432231       1.421583      -0.677316      -0.003365      -0.001589      -0.015172       0.015622      -0.003520       0.003014       0.000743       0.002700       0.019999      -0.007499      -0.000125       0.007624              1.838283       2.156616       0.132299       0.430299       1.516280       0.072608       1.841954           0.000014
          337              H      10.890433       7.347539      11.392535       0.141893       1.072196 0.83296802E+01  0.84505910E+02                                 1.867791                            1.787312      -1.572238       2.122274                    0.993369       4.184889      12.829040       0.419801       1.438149      -0.673047       0.002172       0.007405      -0.008669       0.011606      -0.004552      -0.002645       0.000196      -0.006663      -0.016058      -0.006815      -0.001643       0.008458              1.907358       1.621904       0.031346      -0.060768       2.246363      -0.515773       1.853806          -0.000002
          338              H       9.880175       6.275446      12.017692       0.164585       0.901913 0.67416830E+01  0.64824137E+02                                 1.677031                            1.620862      -1.350362       2.260208                    0.992188       3.709990      11.045238       0.435896       1.461353      -0.670862      -0.016118      -0.009292      -0.003173       0.018873       0.002977       0.002252      -0.000791       0.003564      -0.024240      -0.008586       0.000916       0.007670              1.696748       2.255993       0.166502      -0.043441       1.489753      -0.016667       1.344499          -0.000018
          339              H      11.040586       6.903914      12.922250       0.167308       0.876240 0.65022039E+01  0.60674014E+02                                 1.530765                            1.504706      -0.741381       2.545123                    0.999775       3.184469       8.721748       0.502678       1.305792      -0.704616       0.009036       0.001027       0.013859       0.016576      -0.002607       0.005617       0.001774       0.003806       0.012093      -0.007127      -0.000819       0.007947              1.522442       1.345223       0.037926       0.112748       1.410105       0.213022       1.811997          -0.000020
          340              H      13.824880       1.931617      10.781347       0.149808       1.031353 0.77645909E+01  0.76751241E+02                                 1.772548                            1.690557      -1.321913       2.248358                    0.996267       3.804989      11.200766       0.448918       1.380297      -0.685753       0.001462      -0.000782      -0.011311       0.011432      -0.003327      -0.000459       0.000749      -0.009363       0.002109      -0.006101       0.000559       0.005542              1.808365       1.731223      -0.182113      -0.343498       1.625802       0.282861       2.068071          -0.000027
          341              H      14.114055       2.264336      12.321540       0.165889       0.870441 0.63303132E+01  0.58749535E+02                                 1.528464                            1.486662      -0.762252       2.531723                    0.999780       3.212017       8.809397       0.504077       1.309273      -0.703263       0.008434       0.007074       0.013573       0.017476      -0.000752       0.007104       0.002835      -0.000043       0.009747      -0.007596      -0.001072       0.008667              1.533776       1.682316       0.019814       0.329646       1.315819      -0.000612       1.603194          -0.000045
          342              H      12.714516       1.617383      11.891962       0.164856       0.850275 0.60535360E+01  0.55796105E+02                                 1.528200                            1.470867      -0.826791       2.502120                    0.999351       3.269220       9.062062       0.495841       1.340197      -0.696167      -0.015563      -0.006738       0.005371       0.017789       0.002429      -0.002801      -0.003659      -0.001134      -0.018154      -0.007663       0.000532       0.007131              1.556259       1.649170       0.376464      -0.143559       1.663902      -0.120690       1.355705          -0.000039
          343              H       8.428758       2.158051      13.013055       0.155072       1.005750 0.75575735E+01  0.73629664E+02                                 1.701191                            1.637397      -1.091064       2.360333                    0.998734       3.537529      10.080061       0.472584       1.330323      -0.697484      -0.006935      -0.006868       0.009100       0.013345       0.005047       0.002917      -0.000392       0.004980      -0.001534      -0.006058      -0.000578       0.006635              1.718562       1.843562       0.390437      -0.232930       1.739016      -0.207405       1.573108          -0.000052
          344              H       8.697534       3.525895      12.227242       0.160842       0.899823 0.66464196E+01  0.63187858E+02                                 1.628054                            1.573070      -1.055371       2.387680                    0.997662       3.536078      10.205417       0.461446       1.396174      -0.683856      -0.000827       0.015193      -0.002191       0.015372      -0.001165       0.000790       0.001714      -0.008833      -0.015055      -0.005513      -0.001773       0.007286              1.642272       1.519297      -0.306930       0.195258       1.907460      -0.277958       1.500059          -0.000030
          345              H       9.576198       2.231988      11.902440       0.164711       0.852093 0.62586635E+01  0.58534809E+02                                 1.564081                            1.522921      -0.980333       2.429818                    0.997765       3.421884       9.752164       0.471269       1.389646      -0.685583       0.012476      -0.005912      -0.010507       0.017350      -0.002702      -0.002020       0.002252       0.002450      -0.001911      -0.003172      -0.001686       0.004859              1.574911       1.429937      -0.144516      -0.211675       1.518385       0.330489       1.776412          -0.000035
          346              H      12.959180       4.995403      16.121380       0.161544       1.118764 0.86849652E+01  0.87382962E+02                                 1.816999                            1.749292      -1.128462       2.348393                    0.998366       3.544249      10.177981       0.460744       1.321258      -0.700462      -0.006211       0.007871       0.009392       0.013738      -0.000419       0.000140       0.004670       0.005598      -0.003096      -0.006386       0.002973       0.003413              1.815149       1.470855       0.033910      -0.091427       1.618713       0.343696       2.355879          -0.000055
          347              H      13.793353       3.914067      15.283180       0.164425       0.920892 0.69253614E+01  0.65242640E+02                                 1.545520                            1.523564      -0.748812       2.535258                    0.999941       3.150963       8.497059       0.517258       1.256927      -0.715801       0.008733      -0.014649       0.000182       0.017056      -0.004489       0.002382       0.002251      -0.002652      -0.019139      -0.008013       0.000132       0.007881              1.524003       1.672224      -0.299123      -0.001282       1.607402      -0.041915       1.292384          -0.000069
          348              H      13.348455       5.291153      14.598650       0.168280       0.903210 0.65524936E+01  0.61909096E+02                                 1.621163                            1.554110      -1.026357       2.411519                    0.997969       3.405260       9.712808       0.468997       1.382254      -0.687393       0.000209       0.014360      -0.011640       0.018486       0.002361       0.002995      -0.005283      -0.004711      -0.006768      -0.007636       0.000972       0.006663              1.640760       1.466933       0.271801      -0.199578       1.786380      -0.395775       1.668968          -0.000025
          349              H      -5.878237      20.841134      14.965362       0.155980       1.021500 0.77239301E+01  0.75434734E+02                                 1.703063                            1.643456      -1.058357       2.377546                    0.998862       3.476255       9.820986       0.478260       1.311321      -0.702098      -0.003965      -0.014415       0.002236       0.015117      -0.000023      -0.004536       0.002800      -0.011314       0.006757      -0.008754       0.001780       0.006974              1.706856       1.590334       0.275294       0.086505       2.086988       0.256098       1.443247          -0.000059
          350              H      -4.506505      21.635962      15.188882       0.166858       0.896106 0.65870311E+01  0.62889459E+02                                 1.663166                            1.597516      -1.310515       2.281089                    0.993357       3.633762      10.734639       0.441556       1.452888      -0.672705       0.019397      -0.000325       0.006330       0.020406       0.000933      -0.001730       0.001830       0.010321      -0.010315      -0.005556      -0.001644       0.007200              1.681334       2.270564      -0.130015      -0.038306       1.428839       0.061770       1.344599          -0.000043
          351              H      -5.735513      22.352232      14.455457       0.158520       0.945592 0.71561327E+01  0.68438618E+02                                 1.609532                            1.576637      -0.874360       2.470594                    0.999466       3.335823       9.268559       0.491662       1.302616      -0.704597      -0.007803       0.014148      -0.004846       0.016868      -0.006867       0.001412      -0.003694      -0.007925       0.002429      -0.008381      -0.000939       0.009320              1.602304       1.413421      -0.108993       0.169571       1.653812      -0.329103       1.739678          -0.000063
          352              H       2.196631       0.439004      20.340320       0.151122       1.073893 0.82464295E+01  0.83072998E+02                                 1.845665                            1.760878      -1.507704       2.163898                    0.993991       3.964427      11.931897       0.431210       1.410015      -0.679462      -0.013804       0.000144       0.002309       0.013997      -0.001357      -0.003933       0.001732      -0.000217       0.016394      -0.004642      -0.002832       0.007474              1.879523       2.296565       0.042637      -0.444174       1.551093       0.024558       1.790912          -0.000044
          353              H       3.347772       1.432539      19.837400       0.162197       0.955001 0.73184531E+01  0.71617107E+02                                 1.720431                            1.671224      -1.335171       2.257352                    0.994295       3.754840      11.169024       0.437348       1.431137      -0.676372       0.003400       0.016012      -0.007267       0.017910       0.005403      -0.002272      -0.000955      -0.003153      -0.014061      -0.005668      -0.002655       0.008323              1.727683       1.445624       0.127685       0.000291       2.310273       0.079437       1.427151          -0.000039
          354              H       3.729645      -0.013863      20.413663       0.156459       0.891469 0.63384994E+01  0.58870947E+02                                 1.553266                            1.485147      -0.814816       2.495655                    0.999624       3.292599       9.047152       0.505368       1.304920      -0.703533       0.010040      -0.012630       0.001640       0.016217      -0.003479       0.000949      -0.002062      -0.005187       0.001784      -0.004638      -0.000530       0.005167              1.571608       1.812686      -0.311213       0.254685       1.416245      -0.182273       1.485893          -0.000040
          355              H      -8.870118      22.074966      21.817647       0.154673       0.963658 0.72086159E+01  0.69782993E+02                                 1.688032                            1.625660      -1.104427       2.357453                    0.998141       3.598110      10.403027       0.460224       1.374798      -0.688024       0.011627       0.001702      -0.007613       0.014001       0.003575      -0.001213       0.003441       0.008698      -0.010460      -0.007340      -0.000033       0.007374              1.708366       1.985730       0.325697      -0.284888       1.534836      -0.146871       1.604532          -0.000041
          356              H       9.103364      21.178474      23.015575       0.155045       0.947542 0.71598218E+01  0.70124253E+02                                 1.743459                            1.676675      -1.544479       2.151106                    0.992191       3.988357      12.116517       0.424730       1.472403      -0.667346       0.000848      -0.011032       0.010127       0.015000       0.001127       0.000657      -0.000161       0.000161       0.001337      -0.001521       0.000374       0.001147              1.764103       1.541508      -0.085695       0.249208       1.663894      -0.345945       2.086908          -0.000018
          357              H       8.309971      22.490864      22.558057       0.163139       0.872786 0.64771562E+01  0.60588240E+02                                 1.543839                            1.514495      -0.755412       2.534508                    0.999621       3.268514       9.063272       0.493082       1.327953      -0.699270      -0.011783       0.009450       0.001730       0.015203      -0.005457       0.000583       0.003182       0.000768      -0.013885      -0.006848      -0.001190       0.008038              1.543891       1.481241      -0.243392      -0.129575       1.768987       0.197450       1.381446          -0.000036
          358              H       5.219880      18.770884      19.121437       0.163437       1.062441 0.80430021E+01  0.79250670E+02                                 1.747887                            1.677641      -1.059937       2.386584                    0.998523       3.416633       9.655910       0.473707       1.312234      -0.702854      -0.008394       0.011853      -0.009164       0.017174      -0.001533       0.008177      -0.004903      -0.000794      -0.012755      -0.010764       0.000903       0.009862              1.750130       1.740962      -0.162322       0.403770       1.539188      -0.242274       1.970239          -0.000055
          359              H       5.245836      18.179384      20.609242       0.166102       0.868435 0.61889688E+01  0.57607809E+02                                 1.575012                            1.506013      -0.968134       2.436548                    0.998485       3.368726       9.516517       0.478821       1.374264      -0.688846      -0.006910      -0.000157       0.015465       0.016939       0.002154      -0.003029       0.001768       0.001190      -0.000231      -0.004639       0.001242       0.003397              1.599747       1.620697       0.197059      -0.393111       1.354949      -0.247581       1.823595          -0.000020
          360              H       6.278351      17.634095      19.516090       0.163214       1.068954 0.83755837E+01  0.83063894E+02                                 1.735796                            1.698767      -0.923247       2.451550                    0.999234       3.355833       9.401957       0.477997       1.292064      -0.708164       0.012320      -0.009549      -0.002223       0.015745      -0.004096      -0.001941       0.001886       0.002773      -0.022364      -0.007925      -0.000576       0.008502              1.711341       1.603736      -0.311586      -0.097763       1.979535       0.206430       1.550752          -0.000038
          361              H       8.169136      16.252388      22.872382       0.159389       1.081878 0.83220617E+01  0.83856141E+02                                 1.842838                            1.759751      -1.566594       2.142853                    0.993195       3.891181      11.635551       0.435612       1.395412      -0.682616       0.012903      -0.002903       0.011627       0.017610      -0.004143       0.004932       0.005397      -0.008420      -0.003186      -0.010377       0.002286       0.008091              1.865021       2.084171      -0.422395       0.339375       1.782729      -0.311743       1.728164           0.000006
          362              H       8.030102      17.130395      21.541740       0.163375       0.898199 0.66693969E+01  0.63554146E+02                                 1.635555                            1.583815      -1.139500       2.354723                    0.996148       3.552761      10.314794       0.455717       1.410436      -0.681121       0.008084       0.010251      -0.009119       0.015924       0.000663      -0.003172      -0.000043      -0.003509       0.004189      -0.004297       0.001053       0.003244              1.647450       1.661998       0.060343      -0.384292       1.418426      -0.215607       1.861927          -0.000013
          363              H       6.819642      16.196934      22.009735       0.161528       0.974973 0.73252307E+01  0.70199915E+02                                 1.622666                            1.579580      -0.879668       2.469439                    0.999533       3.271327       8.986935       0.500377       1.277300      -0.710747      -0.014083      -0.006647      -0.002964       0.015852       0.002795       0.001258       0.004300       0.004923      -0.018084      -0.008153       0.000709       0.007444              1.616800       1.844108       0.342787       0.172486       1.619758       0.117804       1.386534          -0.000001
          364              H       5.271765      21.312486      24.891047       0.154625       0.991723 0.72922993E+01  0.70919277E+02                                 1.730215                            1.640989      -1.167696       2.326342                    0.997289       3.665006      10.680891       0.454808       1.384772      -0.685599      -0.010084      -0.004293       0.007922       0.013523      -0.004021      -0.001697       0.002229      -0.000617      -0.012816      -0.004992      -0.001875       0.006867              1.775465       2.028386      -0.053919      -0.507289       1.461955       0.076148       1.836054          -0.000013
          365              H       5.573916      21.649825      23.357840       0.166628       0.890694 0.64752826E+01  0.60050840E+02                                 1.514837                            1.474785      -0.794266       2.514017                    0.999874       3.132551       8.410760       0.524343       1.259592      -0.714653      -0.004689      -0.000846      -0.014804       0.015552      -0.001192       0.004889      -0.000185       0.000646       0.006297      -0.004625      -0.001254       0.005879              1.519791       1.394547      -0.133068       0.189429       1.418902      -0.234111       1.745925          -0.000045
          366              H       6.745453      21.746868      24.444007       0.159094       0.907268 0.66522638E+01  0.63566055E+02                                 1.664706                            1.594020      -1.252018       2.297154                    0.994443       3.672765      10.797270       0.447508       1.432351      -0.676196       0.018667      -0.001716       0.003573       0.019083      -0.000896       0.001942       0.001127       0.010662      -0.012334      -0.005247      -0.002503       0.007751              1.701184       1.965883       0.420247       0.181280       1.688154       0.185598       1.449513          -0.000016
          367              H       1.805404      13.525942       6.820852       0.159510       1.067992 0.80111320E+01  0.79164968E+02                                 1.769707                            1.684331      -1.192072       2.317866                    0.997442       3.569218      10.230590       0.466740       1.327982      -0.698047       0.000416       0.013196      -0.009627       0.016340       0.000303       0.006800      -0.005388       0.001922       0.013398      -0.008346      -0.002072       0.010418              1.803522       1.689152      -0.297648       0.215936       2.063300      -0.402937       1.658115           0.000033
          368              H       2.287377      12.000981       6.744017       0.165468       0.900700 0.64908465E+01  0.60686152E+02                                 1.571565                            1.510811      -0.842654       2.495392                    0.999359       3.250697       8.981521       0.496784       1.318713      -0.701210       0.008225      -0.012457      -0.009359       0.017619      -0.001332      -0.000711       0.005639       0.002449       0.001831      -0.006246       0.000555       0.005691              1.593482       1.338400      -0.077439      -0.072526       1.881663       0.386247       1.560384           0.000034
          369              H       1.417988      12.504680       7.990840       0.155554       0.918124 0.67941114E+01  0.64671553E+02                                 1.623609                            1.570016      -0.983486       2.417998                    0.998261       3.489090       9.936665       0.472954       1.360526      -0.691232      -0.003408      -0.002081       0.012895       0.013499       0.001696      -0.001297      -0.000171       0.004013       0.014597      -0.005069      -0.000131       0.005200              1.638490       1.840087       0.128296      -0.325729       1.446567      -0.140714       1.628815           0.000020
          370              H       6.647269      13.456626      10.652125       0.154064       0.984224 0.73668678E+01  0.72175581E+02                                 1.752561                            1.673428      -1.310478       2.264330                    0.993969       3.785401      11.249102       0.438568       1.425484      -0.677362      -0.006229       0.011408       0.011888       0.017615      -0.002291       0.002348       0.006552      -0.000209       0.015141      -0.008076      -0.000850       0.008925              1.791152       1.533803       0.044345       0.069676       1.834511       0.486793       2.005140           0.000004
          371              H       6.532351      11.927044      10.194607       0.165691       0.855178 0.61464268E+01  0.57567726E+02                                 1.603869                            1.536525      -1.117954       2.369171                    0.995760       3.527000      10.256714       0.454006       1.440416      -0.675423      -0.005016      -0.016935       0.001120       0.017698      -0.001848       0.001118      -0.002524      -0.010518      -0.009357      -0.004565      -0.003227       0.007792              1.643685       1.362639      -0.031529       0.042506       2.130943      -0.256397       1.437475           0.000010
          372              H       7.314604      12.976032       9.279572       0.149946       1.028804 0.78707770E+01  0.78457722E+02                                 1.803314                            1.727346      -1.373902       2.222965                    0.994535       3.940939      11.842111       0.432231       1.421583      -0.677316       0.003366       0.001589      -0.015172       0.015622      -0.003520      -0.003014      -0.000743       0.002700       0.019999      -0.007498      -0.000125       0.007624              1.838279       2.156611       0.132299      -0.430298       1.516277      -0.072608       1.841950           0.000015
          373              H       7.646396      15.757931      11.392535       0.141893       1.072194 0.83296623E+01  0.84505687E+02                                 1.867790                            1.787311      -1.572236       2.122275                    0.993369       4.184885      12.829027       0.419801       1.438150      -0.673047      -0.002172      -0.007405      -0.008669       0.011606      -0.004552       0.002645      -0.000196      -0.006663      -0.016057      -0.006815      -0.001643       0.008458              1.907356       1.621903       0.031346       0.060768       2.246361       0.515772       1.853804          -0.000000
          374              H       8.656654      16.830024      12.017692       0.164585       0.901915 0.67416982E+01  0.64824321E+02                                 1.677033                            1.620864      -1.350365       2.260207                    0.992188       3.709995      11.045257       0.435896       1.461353      -0.670862       0.016118       0.009292      -0.003173       0.018873       0.002977      -0.002252       0.000791       0.003564      -0.024240      -0.008586       0.000916       0.007670              1.696750       2.255996       0.166502       0.043441       1.489755       0.016667       1.344500          -0.000016
          375              H       7.496243      16.201556      12.922250       0.167308       0.876239 0.65021999E+01  0.60673968E+02                                 1.530765                            1.504706      -0.741380       2.545124                    0.999775       3.184468       8.721745       0.502678       1.305792      -0.704616      -0.009036      -0.001027       0.013859       0.016576      -0.002607      -0.005617      -0.001774       0.003806       0.012093      -0.007127      -0.000819       0.007947              1.522442       1.345223       0.037926      -0.112748       1.410105      -0.213022       1.811997          -0.000017
          376              H       4.711949      21.173853      10.781347       0.149808       1.031353 0.77645901E+01  0.76751233E+02                                 1.772548                            1.690558      -1.321913       2.248358                    0.996267       3.804989      11.200767       0.448918       1.380297      -0.685753      -0.001462       0.000782      -0.011311       0.011432      -0.003327       0.000459      -0.000749      -0.009363       0.002109      -0.006101       0.000559       0.005542              1.808365       1.731223      -0.182113       0.343498       1.625802      -0.282861       2.068071          -0.000027
          377              H       4.422774      20.841134      12.321540       0.165889       0.870441 0.63303126E+01  0.58749531E+02                                 1.528464                            1.486662      -0.762252       2.531723                    0.999780       3.212017       8.809398       0.504076       1.309274      -0.703263      -0.008434      -0.007074       0.013573       0.017476      -0.000752      -0.007104      -0.002835      -0.000043       0.009747      -0.007596      -0.001072       0.008667              1.533776       1.682316       0.019814      -0.329647       1.315819       0.000612       1.603194          -0.000044
          378              H       5.822313      21.488087      11.891962       0.164856       0.850276 0.60535408E+01  0.55796157E+02                                 1.528200                            1.470867      -0.826791       2.502120                    0.999351       3.269221       9.062064       0.495841       1.340197      -0.696167       0.015563       0.006738       0.005371       0.017789       0.002429       0.002801       0.003659      -0.001134      -0.018154      -0.007663       0.000532       0.007131              1.556259       1.649171       0.376464       0.143559       1.663902       0.120690       1.355705          -0.000039
          379              H      -8.428929      20.947419      13.013055       0.155072       1.005749 0.75575646E+01  0.73629555E+02                                 1.701189                            1.637396      -1.091062       2.360334                    0.998734       3.537527      10.080053       0.472584       1.330323      -0.697484       0.006935       0.006868       0.009100       0.013345       0.005047      -0.002917       0.000392       0.004980      -0.001534      -0.006058      -0.000578       0.006635              1.718561       1.843561       0.390436       0.232930       1.739015       0.207405       1.573107          -0.000051
          380              H       9.839295      19.579575      12.227242       0.160842       0.899825 0.66464405E+01  0.63188116E+02                                 1.628058                            1.573073      -1.055376       2.387677                    0.997662       3.536085      10.205447       0.461445       1.396175      -0.683855       0.000827      -0.015193      -0.002191       0.015372      -0.001165      -0.000790      -0.001714      -0.008833      -0.015055      -0.005513      -0.001773       0.007286              1.642275       1.519300      -0.306931      -0.195259       1.907465       0.277959       1.500062          -0.000029
          381              H       8.960631      20.873482      11.902440       0.164711       0.852093 0.62586628E+01  0.58534802E+02                                 1.564081                            1.522921      -0.980333       2.429818                    0.997765       3.421884       9.752165       0.471269       1.389647      -0.685583      -0.012476       0.005912      -0.010507       0.017350      -0.002702       0.002020      -0.002252       0.002450      -0.001911      -0.003172      -0.001686       0.004859              1.574911       1.429937      -0.144517       0.211675       1.518385      -0.330489       1.776412          -0.000034
          382              H       5.577649      18.110067      16.121380       0.161544       1.118761 0.86849323E+01  0.87382539E+02                                 1.816995                            1.749288      -1.128459       2.348395                    0.998366       3.544241      10.177949       0.460745       1.321258      -0.700462       0.006211      -0.007871       0.009392       0.013738      -0.000419      -0.000140      -0.004670       0.005598      -0.003096      -0.006386       0.002973       0.003413              1.815145       1.470852       0.033909       0.091427       1.618709      -0.343695       2.355874          -0.000052
          383              H       4.743476      19.191403      15.283180       0.164425       0.920891 0.69253543E+01  0.65242559E+02                                 1.545519                            1.523563      -0.748812       2.535258                    0.999941       3.150961       8.497054       0.517257       1.256928      -0.715801      -0.008733       0.014650       0.000182       0.017056      -0.004489      -0.002382      -0.002251      -0.002652      -0.019139      -0.008013       0.000132       0.007881              1.524003       1.672224      -0.299123       0.001282       1.607401       0.041915       1.292383          -0.000067
          384              H       5.188374      17.814317      14.598650       0.168280       0.903211 0.65524999E+01  0.61909163E+02                                 1.621163                            1.554110      -1.026358       2.411518                    0.997969       3.405261       9.712808       0.468998       1.382253      -0.687393      -0.000209      -0.014360      -0.011640       0.018486       0.002361      -0.002995       0.005283      -0.004711      -0.006768      -0.007636       0.000972       0.006663              1.640760       1.466933       0.271801       0.199578       1.786380       0.395775       1.668968          -0.000023
          385              H      -3.664898      18.013024      28.792170       0.155526       1.089785 0.85268339E+01  0.87160597E+02                                 1.901898                            1.819895      -1.695449       2.079646                    0.990467       4.174119      12.915425       0.411375       1.456587      -0.669775      -0.008762       0.004553      -0.012134       0.015644      -0.006155       0.001711       0.002038      -0.002392      -0.007030      -0.006683      -0.000785       0.007468              1.927806       1.816509      -0.290853       0.251619       1.929487      -0.452868       2.037421           0.000010
          386              H      -4.107926      17.093427      30.025022       0.164982       0.932027 0.70245031E+01  0.67890344E+02                                 1.685302                            1.632317      -1.258748       2.301861                    0.994283       3.606853      10.586026       0.445542       1.422409      -0.678897      -0.012817      -0.010880       0.004155       0.017318       0.004468      -0.003592      -0.001776       0.002757      -0.012153      -0.005500      -0.002498       0.007998              1.703704       2.059029       0.108505      -0.385090       1.470082      -0.101377       1.582001           0.000023
          387              H      -2.814050      18.026888      30.143767       0.163581       0.866270 0.63699265E+01  0.59220560E+02                                 1.525741                            1.493663      -0.756490       2.534518                    0.999726       3.218180       8.839434       0.501610       1.313416      -0.702576       0.011160       0.005863       0.008662       0.015296      -0.000068       0.005224       0.003737       0.001661      -0.009010      -0.007514       0.001234       0.006280              1.519826       1.511016       0.203319       0.222102       1.527049       0.235555       1.521413           0.000017
          388              H      -0.561766      12.800430      27.880627       0.153534       1.008328 0.76156474E+01  0.75031146E+02                                 1.762996                            1.688566      -1.266510       2.283122                    0.995171       3.742531      11.054396       0.442803       1.403978      -0.681789      -0.003067      -0.002377      -0.013215       0.013773      -0.003513       0.002339       0.005225      -0.004335       0.004817      -0.007541       0.000754       0.006787              1.800666       1.554831      -0.072230      -0.112271       1.713150       0.329217       2.134016           0.000031
          389              H       0.163027      13.276403      29.225240       0.167095       0.838760 0.60434203E+01  0.55781491E+02                                 1.527233                            1.480925      -0.766188       2.535663                    0.999435       3.264228       9.108853       0.487623       1.360864      -0.692242       0.012210       0.008711       0.007771       0.016893       0.002883       0.004635       0.004968       0.003923      -0.007230      -0.006989      -0.001609       0.008598              1.544773       1.885156       0.027129       0.266789       1.326454       0.015905       1.422710           0.000036
          390              H      -1.264316      12.560133      29.298582       0.164723       0.884719 0.64491198E+01  0.60812239E+02                                 1.609435                            1.550236      -1.028078       2.409748                    0.997150       3.449757       9.894497       0.464825       1.397418      -0.684150      -0.013651      -0.004445       0.008801       0.016839       0.001937      -0.004129      -0.002635       0.002064      -0.013229      -0.006593       0.000012       0.006581              1.638984       1.618338       0.266010      -0.240354       1.732248      -0.246859       1.566366           0.000035
          391              H      -1.909438      17.125774      32.598995       0.162240       1.013635 0.77549389E+01  0.75590024E+02                                 1.684330                            1.640486      -0.899524       2.463077                    0.999453       3.343300       9.345616       0.482861       1.301361      -0.705517      -0.012198       0.007850       0.000799       0.014528      -0.003969       0.000011       0.000421       0.008732      -0.020826      -0.006978      -0.002395       0.009373              1.672914       1.588426      -0.355745      -0.059504       2.011582       0.107179       1.418735           0.000030
          392              H      -0.847260      16.118376      33.241615       0.163157       1.062168 0.80977794E+01  0.79657781E+02                                 1.725033                            1.666251      -1.003338       2.409873                    0.999120       3.370444       9.413552       0.484281       1.285719      -0.708828       0.009120      -0.008763       0.009441       0.015783       0.000085       0.007955      -0.003582       0.000208      -0.012213      -0.010260       0.002029       0.008231              1.717851       1.629004      -0.058994       0.363772       1.453372      -0.136909       2.071176           0.000045
          393              H      -0.767554      16.478821      31.683960       0.167581       0.875141 0.63110538E+01  0.58948770E+02                                 1.574732                            1.515057      -0.943396       2.447700                    0.998792       3.347175       9.428650       0.480780       1.363914      -0.691121       0.008838      -0.000439      -0.012869       0.015617       0.003184      -0.003229       0.000470       0.000539      -0.003183      -0.004704       0.000094       0.004611              1.593831       1.652091       0.146442      -0.426151       1.340867      -0.140810       1.788535           0.000025
          394              H      13.411427      12.500059      30.597792       0.159541       0.981199 0.73850537E+01  0.71250973E+02                                 1.654606                            1.605005      -0.936795       2.439246                    0.999390       3.384087       9.472175       0.485332       1.308068      -0.703221      -0.014187       0.001900       0.007208       0.016026       0.001714      -0.000860       0.002723       0.008531      -0.011092      -0.006103      -0.000354       0.006457              1.661528       2.060535       0.223820      -0.253753       1.418020      -0.059551       1.506028           0.000052
          395              H      -4.293266      13.096180      29.368432       0.166549       0.894024 0.65588749E+01  0.62310336E+02                                 1.636903                            1.575979      -1.151726       2.350959                    0.996462       3.548667      10.324990       0.454017       1.420048      -0.679202      -0.000900       0.013416      -0.013648       0.019159       0.000432       0.000888      -0.003217      -0.002912       0.007234      -0.003300      -0.001455       0.004755              1.652993       1.368110       0.011551       0.112151       1.469487      -0.270142       2.121382           0.000033
          396              H      -3.731586      11.839243      30.182185       0.158475       0.882537 0.65553039E+01  0.61870375E+02                                 1.585744                            1.546363      -0.945316       2.440763                    0.997943       3.436454       9.759514       0.474411       1.367922      -0.689988       0.010042      -0.010508       0.002330       0.014720      -0.005434       0.002339       0.001965      -0.001414      -0.008794      -0.006575      -0.000372       0.006946              1.590431       1.462416      -0.250115      -0.037077       1.973511       0.103299       1.335367           0.000038
          397              H      10.562280      13.821692       2.678748       0.155164       1.044417 0.79229263E+01  0.77870862E+02                                 1.728296                            1.664043      -1.054457       2.377035                    0.999005       3.505233       9.933919       0.475491       1.310614      -0.702201       0.004278       0.013594      -0.004242       0.014869      -0.000528      -0.003707       0.001417      -0.010819       0.002163      -0.007452       0.001719       0.005733              1.738066       1.625689       0.321231       0.098630       2.083139       0.284008       1.505368           0.000039
          398              H       9.157181      13.100801       2.409825       0.169180       0.862404 0.63141431E+01  0.59582765E+02                                 1.616048                            1.560547      -1.166689       2.348907                    0.995463       3.550516      10.389321       0.448776       1.446340      -0.674222      -0.018253       0.001512      -0.007802       0.019908       0.000458       0.000424       0.000449       0.008940      -0.010310      -0.003662      -0.002570       0.006232              1.628025       2.159629      -0.155535      -0.010266       1.383574       0.053693       1.340871           0.000027
          399              H      10.321310      12.319837       3.181667       0.157029       0.891922 0.66673392E+01  0.63063385E+02                                 1.584360                            1.549689      -0.876639       2.469788                    0.999117       3.420064       9.657456       0.479417       1.350727      -0.693617       0.006335      -0.014729       0.003429       0.016396      -0.005784       0.001135      -0.004265      -0.006967      -0.004172      -0.006392      -0.002795       0.009186              1.583769       1.346883      -0.067840       0.101405       1.628463      -0.335806       1.775962           0.000033
          400              H      11.691207      10.647001      32.438340       0.150378       1.168904 0.90103489E+01  0.92998916E+02                                 1.956808                            1.841068      -1.768696       2.038047                    0.991523       4.224521      12.959674       0.420669       1.410683      -0.677938       0.013898      -0.008459      -0.000838       0.016291      -0.002579      -0.001559       0.004154      -0.002677       0.014640      -0.005441      -0.002157       0.007598              1.999624       2.455723      -0.414414      -0.388288       1.812882       0.235513       1.730268           0.000033
          401              H      10.180445      10.226481      32.756157       0.165473       0.978782 0.76184910E+01  0.74609061E+02                                 1.700485                            1.670504      -1.085320       2.385139                    0.996304       3.483476      10.055682       0.455330       1.373590      -0.689729      -0.010328      -0.013459       0.004910       0.017661       0.007663      -0.001940       0.001082      -0.002120      -0.007006      -0.007487      -0.001435       0.008922              1.687724       1.764044       0.313179      -0.014491       1.894616       0.080046       1.404511           0.000045
          402              H      10.493710      11.645157      32.085597       0.158727       0.961173 0.71780669E+01  0.68214625E+02                                 1.587114                            1.547532      -0.840254       2.486662                    0.999666       3.215450       8.701559       0.515149       1.251132      -0.716810      -0.004372       0.015665      -0.005560       0.017188      -0.002555       0.001394      -0.003589      -0.014254       0.001727      -0.007935      -0.001049       0.008984              1.577501       1.491366      -0.215033       0.147173       1.590852      -0.312027       1.650286           0.000065
          403              H      -1.158687      16.774571       1.169987       0.157366       1.135582 0.87409750E+01  0.87866261E+02                                 1.814030                            1.737264      -1.162896       2.326615                    0.998316       3.553291      10.115685       0.470588       1.294801      -0.705790      -0.007899       0.005691      -0.010816       0.014552      -0.001864       0.000059      -0.004857       0.003718      -0.001424      -0.006165       0.001605       0.004560              1.819213       1.475814       0.020282       0.135561       1.518233      -0.231913       2.463592           0.000034
          404              H      -0.780536      17.269028       2.647315       0.165948       0.928820 0.67361505E+01  0.63989975E+02                                 1.642393                            1.568192      -1.031133       2.406036                    0.997953       3.412553       9.712481       0.470964       1.369046      -0.690075      -0.002676       0.011580       0.012279       0.017089       0.002326      -0.002031       0.004295      -0.003999      -0.002084      -0.005883       0.000415       0.005468              1.659762       1.428642       0.197992       0.125165       1.858964       0.449969       1.691681           0.000012
          405              H      -0.189195      15.891942       2.085023       0.167120       0.931559 0.69887820E+01  0.65788663E+02                                 1.541836                            1.518658      -0.727784       2.547731                    0.999979       3.091284       8.249971       0.525783       1.237513      -0.720795       0.009409      -0.013217       0.002492       0.016414      -0.005419       0.000308      -0.002962      -0.002371      -0.012453      -0.005761      -0.002380       0.008141              1.518161       1.765084      -0.281408       0.005050       1.500333       0.045072       1.289067           0.000053
          406              H      -5.494471      14.071231       4.529772       0.150413       0.998202 0.75766017E+01  0.74358796E+02                                 1.732949                            1.670366      -1.203735       2.307192                    0.996598       3.708009      10.839707       0.451927       1.380956      -0.686379      -0.010051       0.001135      -0.009597       0.013943       0.001852      -0.000782      -0.001475       0.009247      -0.005371      -0.004690      -0.001329       0.006019              1.751551       2.133262       0.248871       0.248808       1.533616       0.102290       1.587775           0.000030
          407              H      -4.228390      13.567532       5.367972       0.165140       0.852316 0.63122379E+01  0.59103062E+02                                 1.561925                            1.528597      -0.860209       2.490748                    0.998491       3.374145       9.590412       0.471244       1.388142      -0.686450       0.011636      -0.010896       0.005124       0.016744      -0.005062      -0.000721      -0.003409      -0.003819      -0.011582      -0.006441      -0.001414       0.007855              1.567504       1.435033      -0.167341       0.126435       1.774204      -0.296374       1.493276           0.000026
          408              H      -4.782657      15.050903       5.574030       0.153880       0.961827 0.73081160E+01  0.71759156E+02                                 1.744171                            1.680619      -1.404612       2.210752                    0.994659       3.952551      11.922186       0.430398       1.449321      -0.671717       0.001290       0.016097       0.003860       0.016604      -0.002402       0.000139      -0.001122      -0.007180      -0.014445      -0.004934      -0.001900       0.006834              1.765762       1.507359      -0.134135      -0.169367       1.894632       0.434806       1.895295           0.000015
          409              H      -2.472980      19.454806       5.259705       0.147934       1.032149 0.78668255E+01  0.78277803E+02                                 1.795569                            1.718410      -1.360099       2.228952                    0.995444       3.900822      11.647418       0.437302       1.407620      -0.680123      -0.004784       0.006062       0.010411       0.012962      -0.002795      -0.003048      -0.002325      -0.004362      -0.004861      -0.006001       0.001509       0.004492              1.819412       1.603733      -0.215638      -0.113501       2.114256       0.465018       1.740248          -0.000001
          410              H      -1.488662      18.974212       4.093210       0.166393       0.888151 0.65418079E+01  0.61446343E+02                                 1.570871                            1.528819      -0.818992       2.505506                    0.999335       3.303007       9.227411       0.486701       1.339817      -0.696567       0.016316       0.002214      -0.005219       0.017272       0.001029      -0.002548      -0.002314       0.007261      -0.007937      -0.004954      -0.001118       0.006072              1.567345       1.786182       0.174893      -0.340729       1.409661      -0.091502       1.506193           0.000007
          411              H      -3.017961      18.502860       4.093210       0.166126       0.892625 0.65260649E+01  0.61594901E+02                                 1.605773                            1.548557      -1.055183       2.394422                    0.997634       3.433456       9.786955       0.470954       1.377952      -0.687954      -0.013161      -0.007963      -0.006212       0.016590       0.001572       0.002204      -0.002068       0.003218      -0.001215      -0.004180       0.000990       0.003190              1.624846       1.929050       0.067292       0.438709       1.369321       0.105060       1.576166           0.000010
          412              H      -0.667435      13.854040       7.166610       0.152708       0.980907 0.72668060E+01  0.70860371E+02                                 1.736683                            1.652702      -1.286044       2.269652                    0.995634       3.774101      11.141857       0.445625       1.409537      -0.680151       0.008784       0.003153       0.008043       0.012320      -0.001745       0.001593       0.000601      -0.002760      -0.002649      -0.003088       0.000414       0.002674              1.775802       2.051967      -0.169270       0.464123       1.520251      -0.173554       1.755186           0.000019
          413              H      -2.233810      13.706165       6.880225       0.160942       0.912205 0.67641980E+01  0.65049755E+02                                 1.682343                            1.616829      -1.331351       2.259897                    0.993782       3.742314      11.117052       0.439475       1.449249      -0.672725      -0.017150       0.003714       0.006508       0.018716      -0.002855      -0.002365      -0.000068       0.011284      -0.009300      -0.005023      -0.003308       0.008331              1.710827       2.057309       0.330564      -0.269340       1.565407      -0.189840       1.509764           0.000018
          414              H      -1.186468      13.576774       5.678805       0.165941       0.887145 0.64646588E+01  0.59821728E+02                                 1.501542                            1.466468      -0.757927       2.531226                    0.999935       3.100234       8.266982       0.530593       1.247473      -0.717651       0.004011      -0.001314      -0.016673       0.017199      -0.002046      -0.003690       0.003633      -0.002456       0.012397      -0.004921      -0.002751       0.007672              1.500808       1.290985      -0.063544      -0.074489       1.455074       0.260648       1.756366           0.000044
          415              H      -2.100404      21.816185       6.464617       0.153323       1.027545 0.77266842E+01  0.76411176E+02                                 1.783198                            1.698196      -1.353802       2.240418                    0.994722       3.796050      11.238374       0.442515       1.399632      -0.682228       0.004076      -0.010460      -0.010461       0.015345      -0.003065       0.004023       0.003889      -0.001567       0.018563      -0.008387       0.000036       0.008350              1.821137       1.583073       0.090218       0.088741       1.953806       0.505234       1.926532          -0.000007
          416              H      -2.834474      22.546318       7.683500       0.158344       0.929349 0.68991266E+01  0.65862714E+02                                 1.635320                            1.581534      -0.953100       2.437244                    0.997934       3.442251       9.788030       0.471918       1.359548      -0.691995      -0.008000       0.000932       0.013009       0.015300      -0.002072      -0.004878      -0.000407       0.007594       0.007704      -0.006021      -0.001510       0.007531              1.655381       1.993460      -0.019502      -0.303661       1.396725       0.039040       1.575959          -0.000019
          417              H       7.425920       0.268023       6.740525       0.163978       0.868821 0.62553764E+01  0.58441695E+02                                 1.580681                            1.519173      -0.999253       2.421205                    0.997916       3.399884       9.654757       0.473854       1.383541      -0.686980       0.008270       0.014837      -0.003936       0.017436       0.000606      -0.000985      -0.003671      -0.004065       0.002853      -0.002884      -0.002217       0.005100              1.611378       1.348598       0.045228      -0.012236       2.013237      -0.313314       1.472298          -0.000011
          418              H      11.863662       2.476906       7.058342       0.162322       0.981309 0.73755666E+01  0.71698615E+02                                 1.705760                            1.643197      -1.064477       2.387312                    0.997380       3.509401      10.116830       0.458961       1.372825      -0.689331      -0.000981       0.009525      -0.014855       0.017674      -0.000777      -0.005498      -0.005196       0.004107       0.020164      -0.008526      -0.002171       0.010697              1.729087       1.547598       0.123225      -0.160157       1.749547      -0.429762       1.890114          -0.000008
          419              H      12.332651       2.024039       8.521700       0.151432       1.008368 0.76592918E+01  0.75756934E+02                                 1.774217                            1.700572      -1.347958       2.238209                    0.995060       3.868571      11.542313       0.437360       1.415901      -0.678662       0.001622       0.003779       0.016997       0.017487      -0.002824       0.002827       0.001757       0.002015       0.027158      -0.008081      -0.001665       0.009746              1.799897       2.033074       0.140131       0.435477       1.480645       0.100520       1.885973          -0.000021
          420              H      11.682010       0.956566       7.522845       0.159660       0.907049 0.65130063E+01  0.61377276E+02                                 1.617280                            1.541486      -1.028802       2.402422                    0.998056       3.439194       9.762699       0.475063       1.368136      -0.689899      -0.003883      -0.014208      -0.004008       0.015265      -0.003311      -0.002621       0.002057       0.000202      -0.000496      -0.003310      -0.002070       0.005380              1.657393       1.363386      -0.032826      -0.036171       2.219708       0.242969       1.389083          -0.000015
          421              H       3.664727       5.092446      28.792170       0.155526       1.089785 0.85268395E+01  0.87160668E+02                                 1.901898                            1.819896      -1.695448       2.079646                    0.990467       4.174120      12.915429       0.411375       1.456586      -0.669775       0.008762      -0.004553      -0.012134       0.015644      -0.006155      -0.001711      -0.002038      -0.002392      -0.007031      -0.006682      -0.000785       0.007468              1.927806       1.816509      -0.290853      -0.251620       1.929488       0.452868       2.037422           0.000008
          422              H       4.107755       6.012043      30.025022       0.164981       0.932028 0.70245117E+01  0.67890444E+02                                 1.685303                            1.632318      -1.258748       2.301861                    0.994283       3.606855      10.586031       0.445542       1.422409      -0.678897       0.012817       0.010880       0.004155       0.017318       0.004468       0.003592       0.001776       0.002757      -0.012153      -0.005500      -0.002498       0.007998              1.703705       2.059030       0.108505       0.385091       1.470083       0.101377       1.582002           0.000021
          423              H       2.813879       5.078582      30.143767       0.163580       0.866270 0.63699270E+01  0.59220566E+02                                 1.525742                            1.493663      -0.756490       2.534518                    0.999726       3.218180       8.839434       0.501609       1.313416      -0.702576      -0.011160      -0.005863       0.008662       0.015296      -0.000068      -0.005224      -0.003737       0.001661      -0.009010      -0.007514       0.001234       0.006280              1.519826       1.511017       0.203319      -0.222102       1.527049      -0.235555       1.521413           0.000015
          424              H       0.561595      10.305040      27.880627       0.153533       1.008328 0.76156400E+01  0.75031053E+02                                 1.762996                            1.688565      -1.266507       2.283123                    0.995171       3.742529      11.054388       0.442803       1.403979      -0.681789       0.003067       0.002377      -0.013215       0.013773      -0.003513      -0.002339      -0.005225      -0.004335       0.004818      -0.007540       0.000754       0.006787              1.800665       1.554831      -0.072230       0.112271       1.713150      -0.329217       2.134015           0.000031
          425              H      -0.163198       9.829067      29.225240       0.167094       0.838761 0.60434290E+01  0.55781585E+02                                 1.527233                            1.480926      -0.766189       2.535663                    0.999435       3.264230       9.108857       0.487623       1.360863      -0.692242      -0.012210      -0.008711       0.007771       0.016893       0.002883      -0.004635      -0.004968       0.003923      -0.007230      -0.006989      -0.001609       0.008598              1.544774       1.885157       0.027129      -0.266790       1.326455      -0.015905       1.422711           0.000035
          426              H       1.264145      10.545337      29.298582       0.164722       0.884720 0.64491269E+01  0.60812319E+02                                 1.609435                            1.550236      -1.028078       2.409747                    0.997150       3.449759       9.894502       0.464825       1.397417      -0.684150       0.013651       0.004445       0.008801       0.016839       0.001937       0.004129       0.002635       0.002064      -0.013229      -0.006593       0.000012       0.006581              1.638985       1.618338       0.266010       0.240354       1.732249       0.246859       1.566367           0.000035
          427              H       1.909267       5.979696      32.598995       0.162241       1.013636 0.77549495E+01  0.75590160E+02                                 1.684331                            1.640487      -0.899525       2.463076                    0.999453       3.343303       9.345629       0.482861       1.301361      -0.705517       0.012198      -0.007850       0.000799       0.014528      -0.003969      -0.000011      -0.000421       0.008732      -0.020827      -0.006978      -0.002395       0.009373              1.672916       1.588427      -0.355746       0.059504       2.011584      -0.107179       1.418736           0.000026
          428              H       0.847089       6.987094      33.241615       0.163158       1.062168 0.80977795E+01  0.79657800E+02                                 1.725035                            1.666252      -1.003339       2.409873                    0.999120       3.370445       9.413563       0.484281       1.285721      -0.708828      -0.009120       0.008763       0.009441       0.015783       0.000085      -0.007955       0.003582       0.000208      -0.012213      -0.010260       0.002029       0.008231              1.717852       1.629005      -0.058994      -0.363773       1.453373       0.136910       2.071178           0.000041
          429              H       0.767383       6.626649      31.683960       0.167581       0.875140 0.63110448E+01  0.58948668E+02                                 1.574731                            1.515056      -0.943395       2.447700                    0.998792       3.347173       9.428645       0.480780       1.363915      -0.691121      -0.008838       0.000439      -0.012869       0.015618       0.003184       0.003229      -0.000470       0.000539      -0.003183      -0.004704       0.000094       0.004611              1.593830       1.652090       0.146442       0.426151       1.340867       0.140810       1.788534           0.000023
          430              H       5.125402      10.605411      30.597792       0.159541       0.981200 0.73850638E+01  0.71251100E+02                                 1.654608                            1.605006      -0.936798       2.439245                    0.999390       3.384090       9.472187       0.485331       1.308069      -0.703221       0.014187      -0.001900       0.007208       0.016026       0.001714       0.000860      -0.002723       0.008531      -0.011092      -0.006103      -0.000354       0.006457              1.661529       2.060537       0.223820       0.253753       1.418021       0.059551       1.506030           0.000052
          431              H       4.293095      10.009290      29.368432       0.166548       0.894023 0.65588711E+01  0.62310288E+02                                 1.636903                            1.575979      -1.151724       2.350959                    0.996462       3.548666      10.324985       0.454017       1.420048      -0.679202       0.000900      -0.013416      -0.013648       0.019159       0.000432      -0.000888       0.003217      -0.002912       0.007234      -0.003300      -0.001455       0.004755              1.652993       1.368110       0.011551      -0.112151       1.469487       0.270142       2.121381           0.000032
          432              H       3.731415      11.266227      30.182185       0.158475       0.882537 0.65553106E+01  0.61870461E+02                                 1.585746                            1.546364      -0.945318       2.440762                    0.997943       3.436457       9.759528       0.474411       1.367923      -0.689987      -0.010042       0.010508       0.002330       0.014720      -0.005434      -0.002339      -0.001965      -0.001414      -0.008794      -0.006575      -0.000371       0.006946              1.590433       1.462417      -0.250115       0.037077       1.973513      -0.103299       1.335368           0.000038
          433              H       7.974549       9.283778       2.678748       0.155164       1.044419 0.79229443E+01  0.77871085E+02                                 1.728298                            1.664045      -1.054459       2.377034                    0.999005       3.505238       9.933937       0.475490       1.310614      -0.702201      -0.004278      -0.013594      -0.004242       0.014869      -0.000528       0.003707      -0.001417      -0.010819       0.002164      -0.007452       0.001719       0.005733              1.738068       1.625691       0.321232      -0.098631       2.083142      -0.284009       1.505370           0.000037
          434              H       9.379648      10.004669       2.409825       0.169179       0.862404 0.63141459E+01  0.59582796E+02                                 1.616048                            1.560547      -1.166688       2.348908                    0.995463       3.550517      10.389323       0.448776       1.446340      -0.674222       0.018253      -0.001512      -0.007802       0.019908       0.000458      -0.000424      -0.000449       0.008940      -0.010310      -0.003662      -0.002570       0.006232              1.628025       2.159630      -0.155535       0.010266       1.383574      -0.053693       1.340871           0.000027
          435              H       8.215519      10.785633       3.181667       0.157029       0.891921 0.66673381E+01  0.63063372E+02                                 1.584360                            1.549688      -0.876639       2.469787                    0.999117       3.420064       9.657456       0.479417       1.350727      -0.693617      -0.006335       0.014729       0.003429       0.016396      -0.005784      -0.001135       0.004265      -0.006967      -0.004172      -0.006392      -0.002795       0.009186              1.583769       1.346883      -0.067840      -0.101405       1.628463       0.335806       1.775962           0.000033
          436              H       6.845622      12.458469      32.438340       0.150378       1.168905 0.90103587E+01  0.92999045E+02                                 1.956810                            1.841069      -1.768698       2.038046                    0.991523       4.224524      12.959686       0.420669       1.410683      -0.677938      -0.013898       0.008459      -0.000838       0.016291      -0.002579       0.001559      -0.004155      -0.002677       0.014641      -0.005441      -0.002157       0.007598              1.999626       2.455724      -0.414414       0.388288       1.812883      -0.235514       1.730269           0.000033
          437              H       8.356384      12.878989      32.756157       0.165473       0.978782 0.76184837E+01  0.74608964E+02                                 1.700483                            1.670502      -1.085318       2.385139                    0.996304       3.483474      10.055671       0.455330       1.373589      -0.689729       0.010328       0.013459       0.004910       0.017661       0.007663       0.001940      -0.001082      -0.002120      -0.007006      -0.007487      -0.001435       0.008922              1.687722       1.764043       0.313178       0.014491       1.894615      -0.080046       1.404510           0.000046
          438              H       8.043119      11.460313      32.085597       0.158727       0.961173 0.71780700E+01  0.68214660E+02                                 1.587114                            1.547532      -0.840253       2.486662                    0.999666       3.215451       8.701561       0.515149       1.251132      -0.716811       0.004372      -0.015665      -0.005560       0.017187      -0.002555      -0.001394       0.003589      -0.014254       0.001727      -0.007935      -0.001049       0.008984              1.577501       1.491366      -0.215033      -0.147173       1.590852       0.312027       1.650287           0.000064
          439              H       1.158516       6.330899       1.169987       0.157367       1.135587 0.87410311E+01  0.87867001E+02                                 1.814038                            1.737271      -1.162901       2.326613                    0.998316       3.553305      10.115748       0.470586       1.294804      -0.705789       0.007899      -0.005691      -0.010816       0.014552      -0.001864      -0.000059       0.004857       0.003718      -0.001423      -0.006165       0.001605       0.004560              1.819221       1.475820       0.020283      -0.135562       1.518239       0.231914       2.463604           0.000031
          440              H       0.780365       5.836442       2.647315       0.165947       0.928819 0.67361485E+01  0.63989965E+02                                 1.642394                            1.568193      -1.031134       2.406036                    0.997953       3.412555       9.712494       0.470963       1.369048      -0.690075       0.002676      -0.011580       0.012279       0.017089       0.002326       0.002031      -0.004295      -0.003999      -0.002085      -0.005883       0.000414       0.005468              1.659764       1.428643       0.197993      -0.125166       1.858965      -0.449970       1.691683           0.000010
          441              H       0.189024       7.213528       2.085023       0.167120       0.931557 0.69887652E+01  0.65788473E+02                                 1.541835                            1.518657      -0.727783       2.547732                    0.999979       3.091281       8.249964       0.525783       1.237515      -0.720794      -0.009409       0.013217       0.002492       0.016414      -0.005419      -0.000308       0.002962      -0.002371      -0.012453      -0.005761      -0.002380       0.008141              1.518160       1.765082      -0.281408      -0.005050       1.500332      -0.045071       1.289066           0.000049
          442              H       5.494300       9.034239       4.529772       0.150412       0.998203 0.75766092E+01  0.74358894E+02                                 1.732950                            1.670367      -1.203737       2.307191                    0.996598       3.708012      10.839721       0.451926       1.380958      -0.686379       0.010051      -0.001135      -0.009597       0.013943       0.001852       0.000782       0.001475       0.009247      -0.005371      -0.004690      -0.001329       0.006019              1.751553       2.133264       0.248872      -0.248808       1.533617      -0.102290       1.587776           0.000029
          443              H       4.228219       9.537938       5.367972       0.165139       0.852316 0.63122392E+01  0.59103072E+02                                 1.561925                            1.528597      -0.860208       2.490748                    0.998491       3.374145       9.590409       0.471244       1.388141      -0.686450      -0.011636       0.010896       0.005124       0.016744      -0.005062       0.000721       0.003409      -0.003819      -0.011582      -0.006441      -0.001414       0.007855              1.567504       1.435033      -0.167341      -0.126435       1.774204       0.296374       1.493276           0.000026
          444              H       4.782486       8.054567       5.574030       0.153879       0.961828 0.73081266E+01  0.71759284E+02                                 1.744172                            1.680620      -1.404612       2.210752                    0.994659       3.952554      11.922196       0.430397       1.449320      -0.671717      -0.001290      -0.016097       0.003860       0.016604      -0.002402      -0.000139       0.001122      -0.007180      -0.014445      -0.004934      -0.001900       0.006834              1.765763       1.507360      -0.134135       0.169367       1.894633      -0.434807       1.895296           0.000014
          445              H       2.472809       3.650664       5.259705       0.147934       1.032151 0.78668473E+01  0.78278075E+02                                 1.795571                            1.718413      -1.360101       2.228951                    0.995444       3.900828      11.647441       0.437302       1.407620      -0.680123       0.004784      -0.006062       0.010411       0.012962      -0.002795       0.003048       0.002325      -0.004362      -0.004861      -0.006001       0.001509       0.004492              1.819415       1.603735      -0.215639       0.113501       2.114259      -0.465019       1.740250          -0.000003
          446              H       1.488491       4.131258       4.093210       0.166393       0.888151 0.65418061E+01  0.61446330E+02                                 1.570871                            1.528819      -0.818993       2.505506                    0.999335       3.303008       9.227418       0.486701       1.339818      -0.696567      -0.016316      -0.002214      -0.005219       0.017273       0.001029       0.002548       0.002314       0.007261      -0.007937      -0.004954      -0.001118       0.006072              1.567346       1.786182       0.174893       0.340729       1.409661       0.091502       1.506193           0.000005
          447              H       3.017790       4.602610       4.093210       0.166126       0.892626 0.65260743E+01  0.61595016E+02                                 1.605774                            1.548558      -1.055185       2.394422                    0.997634       3.433459       9.786967       0.470954       1.377952      -0.687954       0.013161       0.007963      -0.006212       0.016590       0.001572      -0.002204       0.002068       0.003218      -0.001215      -0.004180       0.000990       0.003190              1.624847       1.929051       0.067292      -0.438709       1.369323      -0.105060       1.576167           0.000008
          448              H       0.667264       9.251430       7.166610       0.152708       0.980907 0.72668044E+01  0.70860349E+02                                 1.736683                            1.652701      -1.286042       2.269653                    0.995634       3.774100      11.141852       0.445625       1.409537      -0.680151      -0.008784      -0.003154       0.008043       0.012320      -0.001745      -0.001593      -0.000601      -0.002760      -0.002649      -0.003089       0.000415       0.002674              1.775801       2.051966      -0.169270      -0.464122       1.520251       0.173554       1.755186           0.000018
          449              H       2.233639       9.399305       6.880225       0.160941       0.912204 0.67641870E+01  0.65049629E+02                                 1.682342                            1.616828      -1.331350       2.259897                    0.993782       3.742312      11.117048       0.439474       1.449251      -0.672724       0.017150      -0.003714       0.006508       0.018716      -0.002855       0.002365       0.000068       0.011284      -0.009300      -0.005023      -0.003308       0.008331              1.710826       2.057309       0.330564       0.269340       1.565407       0.189840       1.509764           0.000017
          450              H       1.186297       9.528696       5.678805       0.165941       0.887145 0.64646605E+01  0.59821751E+02                                 1.501542                            1.466469      -0.757928       2.531226                    0.999935       3.100234       8.266984       0.530593       1.247473      -0.717651      -0.004010       0.001314      -0.016673       0.017199      -0.002046       0.003690      -0.003633      -0.002456       0.012397      -0.004921      -0.002751       0.007672              1.500809       1.290985      -0.063544       0.074489       1.455075      -0.260649       1.756367           0.000043
          451              H       2.100233       1.289285       6.464617       0.153323       1.027546 0.77266940E+01  0.76411297E+02                                 1.783200                            1.698197      -1.353803       2.240417                    0.994722       3.796053      11.238385       0.442515       1.399632      -0.682228      -0.004076       0.010460      -0.010461       0.015345      -0.003065      -0.004023      -0.003889      -0.001567       0.018563      -0.008387       0.000036       0.008350              1.821138       1.583074       0.090218      -0.088741       1.953807      -0.505234       1.926533          -0.000007
          452              H       2.834303       0.559152       7.683500       0.158345       0.929349 0.68991329E+01  0.65862792E+02                                 1.635320                            1.581535      -0.953101       2.437244                    0.997934       3.442253       9.788039       0.471917       1.359548      -0.691995       0.008000      -0.000932       0.013009       0.015300      -0.002072       0.004878       0.000407       0.007594       0.007704      -0.006021      -0.001510       0.007531              1.655382       1.993461      -0.019502       0.303661       1.396725      -0.039040       1.575960          -0.000019
          453              H      -7.426091      22.837447       6.740525       0.163978       0.868821 0.62553760E+01  0.58441689E+02                                 1.580681                            1.519172      -0.999253       2.421205                    0.997916       3.399884       9.654756       0.473854       1.383541      -0.686980      -0.008270      -0.014837      -0.003936       0.017436       0.000606       0.000985       0.003671      -0.004065       0.002853      -0.002884      -0.002217       0.005100              1.611377       1.348598       0.045228       0.012236       2.013237       0.313314       1.472297          -0.000010
          454              H       6.673167      20.628564       7.058342       0.162322       0.981311 0.73755871E+01  0.71698868E+02                                 1.705762                            1.643199      -1.064481       2.387310                    0.997380       3.509407      10.116853       0.458960       1.372825      -0.689331       0.000981      -0.009525      -0.014855       0.017674      -0.000777       0.005498       0.005196       0.004107       0.020164      -0.008526      -0.002171       0.010697              1.729089       1.547601       0.123225       0.160157       1.749550       0.429763       1.890117          -0.000007
          455              H       6.204178      21.081431       8.521700       0.151432       1.008368 0.76592935E+01  0.75756958E+02                                 1.774218                            1.700573      -1.347958       2.238209                    0.995060       3.868572      11.542318       0.437360       1.415902      -0.678662      -0.001622      -0.003779       0.016997       0.017487      -0.002824      -0.002827      -0.001757       0.002015       0.027158      -0.008081      -0.001665       0.009746              1.799898       2.033075       0.140131      -0.435477       1.480645      -0.100519       1.885973          -0.000020
          456              H       6.854819      22.148904       7.522845       0.159661       0.907050 0.65130077E+01  0.61377288E+02                                 1.617279                            1.541486      -1.028801       2.402422                    0.998056       3.439194       9.762697       0.475063       1.368135      -0.689899       0.003883       0.014208      -0.004008       0.015265      -0.003311       0.002621      -0.002057       0.000202      -0.000496      -0.003310      -0.002070       0.005380              1.657392       1.363386      -0.032825       0.036171       2.219707      -0.242969       1.389083          -0.000014
          457              H       3.664632      18.013024      23.595330       0.154977       1.089295 0.85203817E+01  0.87065797E+02                                 1.900451                            1.818538      -1.689762       2.082174                    0.990473       4.170623      12.896487       0.411813       1.455516      -0.669993       0.008740       0.004661       0.011870       0.015460       0.006271       0.001383      -0.001984      -0.002169      -0.007488      -0.006491      -0.001162       0.007652              1.926326       1.814960       0.290413       0.251408       1.927875       0.452545       2.036142          -0.000010
          458              H       4.107673      17.093427      22.362477       0.165189       0.934154 0.70445719E+01  0.68131056E+02                                 1.687371                            1.634190      -1.257926       2.301796                    0.994306       3.611698      10.602957       0.445486       1.421614      -0.679010       0.012669      -0.010670      -0.003835       0.017002      -0.004577      -0.004003       0.001916       0.002663      -0.012546      -0.005901      -0.002473       0.008374              1.705848       2.062030      -0.108745      -0.385918       1.471714       0.101544       1.583801          -0.000007
          459              H       2.813783      18.026888      22.243732       0.163583       0.867791 0.63846472E+01  0.59396082E+02                                 1.527839                            1.495604      -0.758727       2.533095                    0.999699       3.222429       8.856131       0.501138       1.313795      -0.702473      -0.011260       0.005657      -0.008992       0.015480      -0.000067       0.005255      -0.003820       0.001515      -0.008679      -0.007491       0.001105       0.006386              1.521932       1.513127      -0.203888       0.222596       1.529230      -0.236171       1.523440          -0.000027
          460              H       0.561576      12.800430      24.506872       0.153154       1.011112 0.76424667E+01  0.75369494E+02                                 1.766810                            1.691951      -1.271568       2.280781                    0.995033       3.749935      11.085518       0.442151       1.404667      -0.681634       0.002346      -0.002262       0.013084       0.013483       0.003239       0.002947      -0.005436      -0.004178       0.004461      -0.007843       0.000986       0.006857              1.804635       1.557647       0.072528      -0.112710       1.716784      -0.330702       2.139474           0.000025
          461              H      -0.163224      13.276403      23.162260       0.166799       0.842932 0.60798220E+01  0.56188718E+02                                 1.530376                            1.483750      -0.763651       2.535832                    0.999454       3.271708       9.128577       0.488074       1.357882      -0.692783      -0.012434       0.008737      -0.008196       0.017266      -0.002826       0.004570      -0.005347       0.003639      -0.006983      -0.007243      -0.001428       0.008670              1.548012       1.889851      -0.027250       0.268087       1.328670      -0.015978       1.425514           0.000011
          462              H       1.264130      12.560133      23.088917       0.163974       0.886884 0.64651335E+01  0.60969582E+02                                 1.608584                            1.549351      -1.021501       2.411530                    0.997275       3.448300       9.874176       0.466463       1.392366      -0.685123       0.013910      -0.004613      -0.008449       0.016916      -0.001961      -0.004258       0.003146       0.002061      -0.013138      -0.006877      -0.000004       0.006880              1.638120       1.617748      -0.266208      -0.240562       1.731070       0.246930       1.565541           0.000012
          463              H       1.909184      17.125774      19.788505       0.162459       1.010172 0.77192340E+01  0.75132100E+02                                 1.678329                            1.634995      -0.881737       2.471224                    0.999516       3.335366       9.307260       0.484580       1.298643      -0.706103       0.012443       0.008194      -0.001025       0.014934       0.003551       0.000063      -0.000274       0.008934      -0.020405      -0.006819      -0.002288       0.009107              1.666920       1.582954       0.353569      -0.058910       2.003395      -0.106231       1.414411          -0.000047
          464              H       0.847022      16.118376      19.145885       0.162992       1.063963 0.81172950E+01  0.79908672E+02                                 1.727829                            1.668961      -1.012925       2.405596                    0.999097       3.374875       9.433588       0.483517       1.286803      -0.708583      -0.009763      -0.008824      -0.009566       0.016269      -0.000178       0.007328       0.003730       0.000486      -0.012200      -0.009789       0.002026       0.007763              1.720608       1.631734       0.058833       0.364352       1.455671       0.136771       2.074418          -0.000030
          465              H       0.767310      16.478821      20.703540       0.168152       0.872270 0.62835681E+01  0.58609082E+02                                 1.569245                            1.510166      -0.938989       2.450342                    0.998842       3.337628       9.385196       0.482473       1.361050      -0.691708      -0.008728      -0.000616       0.013146       0.015792      -0.002945      -0.003125      -0.000556      -0.000074      -0.003814      -0.004621       0.000326       0.004296              1.588123       1.645767      -0.145458      -0.423291       1.336838       0.140037       1.781764          -0.000013
          466              H       5.125388      12.500059      21.789707       0.160251       0.984640 0.74209396E+01  0.71718620E+02                                 1.661654                            1.611394      -0.955676       2.431223                    0.999326       3.393593       9.521831       0.483011       1.312127      -0.702338       0.013724       0.002117      -0.007529       0.015795      -0.001558      -0.000536      -0.002886       0.007757      -0.012758      -0.006287      -0.000019       0.006306              1.668744       2.071207      -0.225337      -0.255578       1.423215       0.059815       1.511810           0.000012
          467              H       4.293072      13.096180      23.019067       0.165963       0.893609 0.65505365E+01  0.62177665E+02                                 1.633007                            1.572267      -1.139122       2.355849                    0.996574       3.540512      10.278647       0.455976       1.415164      -0.680156      -0.000481       0.013577       0.013717       0.019307      -0.000219       0.001519       0.003365      -0.002794       0.007824      -0.003634      -0.001474       0.005107              1.649049       1.364913      -0.011412       0.111546       1.466400       0.269935       2.115834           0.000015
          468              H       3.731410      11.839243      22.205315       0.157754       0.886316 0.65947033E+01  0.62372895E+02                                 1.593998                            1.553934      -0.956000       2.436051                    0.997775       3.452990       9.835988       0.471633       1.373098      -0.688924      -0.010290      -0.010398      -0.002080       0.014776       0.005445       0.002343      -0.002127      -0.001991      -0.008749      -0.006711      -0.000284       0.006995              1.598846       1.469629       0.252545      -0.037512       1.985462      -0.104584       1.341448           0.000012
          469              H       7.974515      13.821692      14.783752       0.155118       1.046128 0.79375104E+01  0.78041239E+02                                 1.729131                            1.664687      -1.047075       2.379649                    0.999010       3.507844       9.939363       0.475833       1.309218      -0.702468      -0.004040       0.013894       0.004681       0.015208       0.000515      -0.003181      -0.001288      -0.010629       0.001984      -0.006971       0.001444       0.005528              1.738961       1.626339      -0.321835       0.098732       2.084773      -0.284216       1.505770          -0.000014
          470              H       9.379625      13.100801      15.052675       0.169235       0.863624 0.63243012E+01  0.59698087E+02                                 1.616939                            1.561266      -1.160854       2.351038                    0.995520       3.552067      10.392983       0.448937       1.445348      -0.674389       0.018187       0.000892       0.008337       0.020027      -0.000005      -0.000033      -0.000483       0.008754      -0.010885      -0.003815      -0.002376       0.006191              1.628972       2.161519       0.155856      -0.010032       1.384075      -0.053654       1.341321          -0.000005
          471              H       8.215507      12.319837      14.280832       0.154798       0.899112 0.67319349E+01  0.63796168E+02                                 1.589129                            1.554074      -0.868830       2.471354                    0.999172       3.432298       9.685455       0.480415       1.345349      -0.694656      -0.006052      -0.015549      -0.004058       0.017172       0.006090       0.001501       0.004301      -0.007367      -0.003348      -0.006714      -0.002851       0.009565              1.588596       1.350380       0.068266       0.101948       1.633491       0.337737       1.781915           0.000002
          472              H       6.845635      10.647001      19.949160       0.151141       1.166671 0.89895195E+01  0.92731910E+02                                 1.954384                            1.838983      -1.762513       2.040469                    0.991577       4.220985      12.945948       0.420885       1.410750      -0.677918      -0.013447      -0.008221       0.000871       0.015785       0.002834      -0.001762      -0.004374      -0.002454       0.014625      -0.005647      -0.002245       0.007891              1.997099       2.452276       0.413536      -0.387390       1.810763      -0.234946       1.728257           0.000003
          473              H       8.356404      10.226481      19.631342       0.165054       0.979267 0.76219306E+01  0.74637233E+02                                 1.699664                            1.669754      -1.078638       2.387957                    0.996318       3.483381      10.048906       0.455979       1.371738      -0.690091       0.010654      -0.013475      -0.005986       0.018191      -0.007642      -0.001022      -0.001517      -0.002458      -0.007396      -0.007170      -0.001825       0.008995              1.686922       1.763099      -0.312782      -0.014495       1.893639      -0.079962       1.404029          -0.000001
          474              H       8.043118      11.645157      20.301903       0.158855       0.960267 0.71719234E+01  0.68161996E+02                                 1.588334                            1.548706      -0.850881       2.482653                    0.999642       3.215097       8.709458       0.513885       1.254103      -0.716172       0.004166       0.015672       0.005379       0.017085       0.002680       0.001360       0.003664      -0.014366       0.002316      -0.008112      -0.000958       0.009070              1.578731       1.492553       0.215160       0.147279       1.591932       0.312267       1.651708           0.000012
          475              H       1.158438      16.774571      16.292512       0.158344       1.136705 0.87543197E+01  0.88065439E+02                                 1.818001                            1.740792      -1.177301       2.320937                    0.998275       3.555679      10.138050       0.469051       1.298083      -0.705091       0.007685       0.005467       0.010396       0.014037       0.002037       0.000388       0.005126       0.004551      -0.001364      -0.006628       0.001593       0.005035              1.823281       1.478554      -0.020538       0.135878       1.521071       0.232585       2.470219          -0.000054
          476              H       0.780280      17.269028      14.815185       0.164745       0.932028 0.67636771E+01  0.64303216E+02                                 1.644590                            1.570097      -1.028716       2.406558                    0.997860       3.417905       9.724818       0.471362       1.366789      -0.690508       0.002434       0.012010      -0.012017       0.017163      -0.002386      -0.002416      -0.004402      -0.004233      -0.001967      -0.006285       0.000674       0.005610              1.662060       1.430424      -0.198722       0.125708       1.861483      -0.451097       1.694273          -0.000033
          477              H       0.188960      15.891942      15.377477       0.167094       0.928149 0.69525172E+01  0.65339709E+02                                 1.536012                            1.513050      -0.719442       2.551460                    0.999988       3.082761       8.211217       0.527807       1.234798      -0.721439      -0.009548      -0.013136      -0.002620       0.016450       0.005322      -0.000155       0.003014      -0.002430      -0.011090      -0.005861      -0.001905       0.007766              1.512481       1.757788       0.280074       0.005183       1.495013      -0.044721       1.284643          -0.000023
          478              H       5.494263      14.071231      12.932727       0.150197       1.000270 0.75965582E+01  0.74612201E+02                                 1.736039                            1.673089      -1.214953       2.302009                    0.996645       3.713698      10.864570       0.451295       1.381823      -0.686193       0.009821       0.001370       0.008973       0.013373      -0.002076      -0.000361       0.001561       0.009191      -0.005779      -0.004818      -0.001248       0.006066              1.754782       2.137765      -0.249842       0.249757       1.536139      -0.102711       1.590440          -0.000002
          479              H       4.228189      13.567532      12.094527       0.165576       0.852829 0.63169896E+01  0.59162691E+02                                 1.562915                            1.529433      -0.861684       2.490041                    0.998478       3.375452       9.597479       0.470962       1.388616      -0.686345      -0.011814      -0.010567      -0.005046       0.016634       0.004835      -0.000603       0.003353      -0.004167      -0.011814      -0.006253      -0.001525       0.007777              1.568556       1.435879       0.167733       0.126715       1.775682       0.296859       1.494107           0.000006
          480              H       4.782435      15.050903      11.888470       0.153142       0.964514 0.73330360E+01  0.72063484E+02                                 1.747117                            1.683197      -1.405039       2.209902                    0.994494       3.959264      11.946476       0.430187       1.448831      -0.671790      -0.001507       0.016447      -0.003910       0.016972       0.002425       0.000181       0.001099      -0.007026      -0.013991      -0.004779      -0.001929       0.006708              1.768845       1.509472       0.134483      -0.169853       1.898192      -0.436368       1.898871          -0.000004
          481              H       2.472692      19.454806      12.202795       0.148801       1.029557 0.78436100E+01  0.77995171E+02                                 1.793146                            1.716358      -1.370947       2.224673                    0.995318       3.896465      11.633490       0.437344       1.408417      -0.679975       0.004758       0.005850      -0.009866       0.012417       0.002590      -0.003377       0.002082      -0.004343      -0.004780      -0.006069       0.001833       0.004236              1.816854       1.601977       0.215134      -0.113240       2.110832      -0.463623       1.737754          -0.000030
          482              H       1.488381      18.974212      13.369290       0.167408       0.885095 0.65174621E+01  0.61192351E+02                                 1.570891                            1.528949      -0.827016       2.503138                    0.999295       3.300593       9.234388       0.485008       1.345052      -0.695528      -0.015976       0.001864       0.004913       0.016818      -0.000934      -0.002490       0.001770       0.007108      -0.007852      -0.004404      -0.001462       0.005866              1.567326       1.785810      -0.174792      -0.340437       1.409901       0.091450       1.506268          -0.000042
          483              H       3.017687      18.502860      13.369290       0.165536       0.890672 0.65073416E+01  0.61360919E+02                                 1.602281                            1.545472      -1.054448       2.395122                    0.997597       3.427270       9.757925       0.471920       1.376417      -0.688293       0.013534      -0.007551       0.006729       0.016896      -0.001736       0.001631       0.002172       0.002899      -0.001813      -0.004043       0.001310       0.002734              1.621194       1.924207      -0.066941       0.436811       1.366784      -0.104629       1.572591          -0.000030
          484              H       0.667229      13.854040      10.295890       0.151994       0.985161 0.73037919E+01  0.71299313E+02                                 1.740186                            1.655627      -1.281506       2.270592                    0.995635       3.781686      11.164159       0.445822       1.407369      -0.680529      -0.009243       0.002672      -0.008197       0.012639       0.001974       0.001449      -0.000536      -0.002522      -0.002440      -0.003006       0.000240       0.002766              1.779553       2.056747       0.169886       0.466371       1.522700       0.174167       1.759211           0.000011
          485              H       2.233607      13.706165      10.582275       0.160352       0.914630 0.67835098E+01  0.65263448E+02                                 1.683240                            1.617418      -1.333730       2.258608                    0.993937       3.744296      11.115009       0.440219       1.446177      -0.673273       0.017708       0.003427      -0.006891       0.019309       0.002890      -0.002604       0.000354       0.011045      -0.009569      -0.005228      -0.003121       0.008349              1.711850       2.059406      -0.331129      -0.270167       1.565773       0.190085       1.510370           0.000008
          486              H       1.186268      13.576774      11.783695       0.164138       0.893541 0.65232964E+01  0.60498070E+02                                 1.508233                            1.472616      -0.764131       2.527084                    0.999925       3.113328       8.309882       0.529771       1.246646      -0.717802      -0.004028      -0.001832       0.017062       0.017627       0.002229      -0.003664      -0.003526      -0.002900       0.012307      -0.005166      -0.002470       0.007636              1.507573       1.295850       0.064065      -0.075124       1.461523      -0.262995       1.765347           0.000005
          487              H       2.100081      21.816185      10.997882       0.152777       1.027646 0.77284588E+01  0.76426859E+02                                 1.782647                            1.697896      -1.349768       2.242375                    0.994705       3.796858      11.237625       0.442784       1.398816      -0.682383      -0.004400      -0.010732       0.010695       0.015777       0.002551       0.003880      -0.003879      -0.001492       0.018680      -0.007875      -0.000504       0.008379              1.820479       1.583051      -0.090223       0.088769       1.952767      -0.504296       1.925620          -0.000035
          488              H       2.834140      22.546318       9.779000       0.160694       0.924877 0.68578604E+01  0.65370691E+02                                 1.630031                            1.576796      -0.943895       2.441965                    0.997956       3.431491       9.750145       0.472626       1.359545      -0.691994       0.007268       0.000638      -0.012625       0.014582       0.002572      -0.005279       0.000394       0.007656       0.007867      -0.006478      -0.001554       0.008032              1.649898       1.985751       0.019363      -0.301697       1.392884      -0.038877       1.571060          -0.000026
          489              H      11.111076       0.268023      10.721975       0.163873       0.868157 0.62485798E+01  0.58347418E+02                                 1.578250                            1.517105      -0.988272       2.426010                    0.997954       3.395329       9.631235       0.474881       1.381278      -0.687437      -0.008158       0.014998       0.004165       0.017574      -0.000424      -0.001438       0.003673      -0.003831       0.002528      -0.003304      -0.001777       0.005081              1.608770       1.346960      -0.044836      -0.012045       2.009204       0.312048       1.470145          -0.000034
          490              H       6.673302       2.476906      10.404157       0.162048       0.983230 0.73924381E+01  0.71898316E+02                                 1.707409                            1.644549      -1.062440       2.387748                    0.997443       3.512513      10.125845       0.459027       1.371946      -0.689493       0.000937       0.009646       0.014767       0.017663       0.000711      -0.005457       0.005189       0.004147       0.020669      -0.008514      -0.002281       0.010795              1.730831       1.548566      -0.123346      -0.160379       1.751169       0.430975       1.892759          -0.000038
          491              H       6.204319       2.024039       8.940800       0.150906       1.013053 0.77073944E+01  0.76393646E+02                                 1.783419                            1.708763      -1.360065       2.232880                    0.994937       3.886717      11.629324       0.434980       1.420651      -0.677725      -0.001641       0.003524      -0.016961       0.017401       0.002552       0.002498      -0.001678       0.001367       0.027211      -0.007667      -0.001967       0.009634              1.809443       2.044900      -0.141384       0.439533       1.487303      -0.101447       1.896126          -0.000017
          492              H       6.854976       0.956566       9.939655       0.160037       0.907882 0.65190959E+01  0.61443087E+02                                 1.617586                            1.541599      -1.017251       2.406896                    0.998108       3.439203       9.760316       0.475372       1.367058      -0.690101       0.003769      -0.014282       0.003882       0.015273       0.003270      -0.002399      -0.002055       0.000844      -0.000167      -0.003271      -0.001946       0.005217              1.657788       1.363242       0.032564      -0.036052       2.220867      -0.243507       1.389255          -0.000032
          493              H      14.872197       5.092446      23.595330       0.154976       1.089293 0.85203617E+01  0.87065544E+02                                 1.900449                            1.818537      -1.689759       2.082175                    0.990473       4.170618      12.896469       0.411813       1.455518      -0.669993      -0.008740      -0.004661       0.011870       0.015460       0.006271      -0.001383       0.001984      -0.002169      -0.007488      -0.006491      -0.001162       0.007652              1.926324       1.814959       0.290413      -0.251408       1.927873      -0.452545       2.036140          -0.000011
          494              H      14.429156       6.012043      22.362477       0.165189       0.934154 0.70445710E+01  0.68131041E+02                                 1.687370                            1.634190      -1.257925       2.301796                    0.994306       3.611697      10.602951       0.445486       1.421614      -0.679010      -0.012669       0.010670      -0.003835       0.017002      -0.004577       0.004003      -0.001916       0.002663      -0.012546      -0.005901      -0.002473       0.008374              1.705848       2.062029      -0.108745       0.385918       1.471714      -0.101544       1.583801          -0.000009
          495              H      15.723046       5.078582      22.243732       0.163583       0.867791 0.63846449E+01  0.59396058E+02                                 1.527839                            1.495604      -0.758726       2.533095                    0.999699       3.222428       8.856129       0.501138       1.313796      -0.702473       0.011260      -0.005657      -0.008992       0.015480      -0.000067      -0.005255       0.003820       0.001515      -0.008679      -0.007491       0.001105       0.006386              1.521932       1.513127      -0.203888      -0.222596       1.529230       0.236171       1.523440          -0.000029
[truncated: 559,490 more chars]
