# Supplementary material for: A collection of forcefield precursors for metal–organic frameworks
Source: RSC Adv. 2019 Nov 13;9(63):36492–507. doi: 10.1039/c9ra07327b (PMC9075174; doi:10.1039/c9ra07327b)
Supplement: RA-009-C9RA07327B-s4696 [file RA-009-C9RA07327B-s4696.xyz]

  342
jmolscript: load "" {1 1 1} spacegroup "x,y,z" unitcell [{     17.404700     0.000000     0.000000 }, {     -5.241815    17.208564     0.000000 }, {      0.000000     0.000000    26.943000 }]
Mn     5.404040     0.907752     3.264683     0.770237
Mn     1.804727     0.500425     3.488849     0.712464
Mn     9.379752     7.696530    16.736183     0.770287
Mn    12.979066     8.103857    16.960349     0.712457
Mn     6.758845    16.300812    23.678317     0.770259
Mn    10.358158    16.708139    23.454151     0.712456
Mn     2.783133     9.512034    10.206817     0.770227
Mn    -0.816181     9.104707     9.982651     0.712461
Mn     0.000000     0.000000     0.000000     0.643028
Mn    -2.620907     8.604282    13.471500     0.643031
H      5.480452     2.737883    20.533260     0.110869
H      6.107204     1.263109    20.541343     0.113567
H      4.449570     2.739603    17.046836     0.114932
H      4.448656     3.656820    18.358960     0.112566
H      2.938461     0.712435    16.922898     0.109428
H      2.019774     0.328684    18.175748     0.122859
H     -0.623995    16.470317    20.382379     0.114732
H     -2.210123    16.649286    20.261136     0.116165
H      5.466097     0.459469    17.098028     0.110698
H      0.866329    17.091546    18.447872     0.112695
H      2.976073     3.045916    20.323105     0.113222
H      2.018416     1.767320    20.236887     0.119373
H      2.022206     0.332125    22.079788     0.108000
H      1.759136     0.110135    24.351083     0.095319
H      5.364525     1.867129    24.919581     0.107931
H      5.622918     2.070190    22.642897     0.108360
H      7.727450     1.080698    17.251603     0.112702
H      9.717725     2.214742    16.815126     0.118435
H      8.317508     5.451673    18.790048     0.099418
H      6.358225     4.307304    19.245385     0.109805
H      1.140257     3.753188    19.552535     0.103739
H     -0.313300     5.296796    18.620307     0.112501
H      0.749332     4.059500    14.961448     0.115133
H      2.323698     2.644956    15.880204     0.108335
H     -1.676577    14.663417    19.654918     0.105187
H     -2.155674    12.562252    18.781965     0.112096
H     -1.604483    14.043909    15.053054     0.117072
H     -1.076445    16.115820    15.939479     0.112249
H      9.303340     5.866399     7.061760     0.110870
H      8.676589     7.341173     7.069843     0.113561
H     10.334223     5.864679     3.575336     0.114926
H     10.335136     4.947462     4.887460     0.112563
H     11.845332     7.891847     3.451398     0.109428
H     12.764019     8.275598     4.704248     0.122857
H     10.165972     9.342529     6.910879     0.114731
H     11.752101     9.163560     6.789636     0.116164
H      9.317695     8.144813     3.626528     0.110700
H      8.675648     8.721300     4.976372     0.112696
H     11.807720     5.558366     6.851605     0.113224
H     12.765376     6.836962     6.765387     0.119373
H     12.761586     8.272157     8.608289     0.107999
H     13.024656     8.494147    10.879583     0.095318
H      9.419267     6.737153    11.448081     0.107932
H      9.160874     6.534092     9.171397     0.108354
H      7.056343     7.523584     3.780103     0.112704
H      5.066068     6.389540     3.343626     0.118437
H      6.466285     3.152609     5.318548     0.099417
H      8.425568     4.296978     5.773885     0.109801
H     13.643536     4.851094     6.081035     0.103738
H     15.097092     3.307486     5.148807     0.112501
H     14.034460     4.544782     1.489948     0.115136
H     12.460094     5.959326     2.408704     0.108339
H     11.218555    11.149429     6.183418     0.105188
H     11.697651    13.250594     5.310465     0.112097
H     11.146461    11.768937     1.581554     0.117072
H     10.618422     9.697026     2.467979     0.112253
H      6.682433    14.470681     6.409740     0.110871
H      6.055681    15.945455     6.401657     0.113560
H      7.713315    14.468961     9.896164     0.114928
H      7.714229    13.551744     8.584040     0.112563
H      9.224424    16.496129    10.020102     0.109428
H     10.143111    16.879880     8.767252     0.122857
H     12.786880     0.738247     6.560620     0.114731
H     14.373008     0.559278     6.681864     0.116164
H      6.696788    16.749095     9.844972     0.110700
H     11.296556     0.117018     8.495128     0.112695
H      9.186812    14.162648     6.619895     0.113224
H     10.144469    15.441244     6.706113     0.119373
H     10.140679    16.876439     4.863212     0.107998
H     10.403749    17.098429     2.591917     0.095318
H      6.798360    15.341435     2.023419     0.107922
H      6.539967    15.138374     4.300103     0.108350
H      4.435435    16.127866     9.691397     0.112704
H      2.445160    14.993822    10.127874     0.118438
H      3.845377    11.756891     8.152952     0.099415
H      5.804660    12.901260     7.697615     0.109802
H     11.022628    13.455376     7.390465     0.103739
H     12.476185    11.911768     8.322693     0.112501
H     11.413553    13.149064    11.981552     0.115134
H      9.839187    14.563608    11.062796     0.108337
H     13.839462     2.545147     7.288082     0.105188
H     14.318559     4.646312     8.161035     0.112097
H     13.767368     3.164655    11.889946     0.117072
H     13.239330     1.092744    11.003521     0.112253
H      2.859545    11.342165    19.881240     0.110869
H      3.486296     9.867391    19.873157     0.113567
H      1.828662    11.343885    23.367664     0.114932
H      1.827749    12.261102    22.055540     0.112567
H      0.317553     9.316717    23.491602     0.109429
H     -0.601134     8.932966    22.238752     0.122861
H      1.996913     7.866035    20.032121     0.114730
H      0.410784     8.045004    20.153364     0.116164
H      2.845190     9.063751    23.316472     0.110699
H      3.487237     8.487264    21.966628     0.112694
H      0.355165    11.650198    20.091395     0.113222
H     -0.602491    10.371602    20.177613     0.119373
H     -0.598701     8.936407    18.334712     0.108000
H     -0.861771     8.714417    16.063417     0.095318
H      2.743618    10.471411    15.494919     0.107933
H      3.002011    10.674472    17.771603     0.108358
H      5.106542     9.684980    23.162897     0.112703
H      7.096817    10.819024    23.599374     0.118437
H      5.696600    14.055955    21.624452     0.099416
H      3.737317    12.911586    21.169115     0.109805
H     -1.480651    12.357470    20.861965     0.103739
H     -2.934207    13.901078    21.794193     0.112501
H     -1.871575    12.663782    25.453052     0.115132
H     -0.297209    11.249238    24.534296     0.108334
H      0.944330     6.059135    20.759581     0.105187
H      0.465234     3.957970    21.632535     0.112096
H      1.016424     5.439627    25.361446     0.117073
H      1.544463     7.511538    24.475021     0.112251
C      4.019877     1.247621    20.584452     0.155789
C      5.381111     1.824108    20.166836    -0.310456
C      5.510893     1.872292    18.631085     0.152144
C      4.366740     2.725837    18.032950    -0.307805
C      2.978854     2.168279    18.420929     0.149179
C      2.892160     0.715876    17.911706    -0.306015
C     -1.221314    17.048524    18.472121     0.156842
C     -1.338785    17.039920    20.002483    -0.313467
C      5.379786     0.445702    18.084142    -0.308768
C      2.899714     2.125258    19.967457    -0.310671
C      3.860507     1.199437    22.095954     0.073707
C      2.712114     0.638438    22.656369    -0.133707
C      2.544647     0.519699    24.008907    -0.103731
C      3.524841     0.992934    24.900721     0.021176
C      4.676191     1.555654    24.343000    -0.113216
C      4.835311     1.667510    22.985073    -0.153924
C      3.429655     0.831174    26.352948     0.267175
C      6.819790     2.552030    18.272743     0.076436
C      7.836394     1.968660    17.572225    -0.142933
C      9.034426     2.646677    17.310877    -0.108438
C      9.232022     3.923553    17.760826     0.022203
C      8.204390     4.560269    18.482898    -0.156045
C      7.038211     3.880531    18.741551    -0.140466
C     10.502588     4.637708    17.620722     0.262443
C      1.910381     3.047637    17.830877     0.070622
C      1.088129     3.827185    18.606836    -0.155605
C      0.186029     4.720309    18.051810    -0.115782
C      0.003554     4.782260    16.693883     0.042283
C      0.829455     4.007875    15.904453    -0.119920
C      1.768400     3.159492    16.454090    -0.150389
C     -1.017988     5.713243    16.179271     0.243795
C     -1.406207    15.627097    17.903624     0.065404
C     -1.683920    14.544678    18.711913    -0.156675
C     -1.973089    13.288453    18.197302    -0.123129
C     -1.995491    13.099159    16.804349     0.037261
C     -1.638743    14.167811    15.993365    -0.116372
C     -1.334414    15.408548    16.518753    -0.153574
C     -2.417399    11.793029    16.313986     0.240274
C     10.763916     7.356661     7.112952     0.155789
C      9.402682     6.780174     6.695335    -0.310454
C      9.272900     6.731990     5.159584     0.152143
C     10.417053     5.878445     4.561450    -0.307802
C     11.804938     6.436003     4.949429     0.149179
C     11.891632     7.888406     4.440206    -0.306015
C     10.763291     8.764322     5.000621     0.156842
C     10.880763     8.772926     6.530983    -0.313466
C      9.404006     8.158580     4.612642    -0.308768
C     11.884079     6.479024     6.495957    -0.310672
C     10.923286     7.404845     8.624454     0.073706
C     12.071679     7.965844     9.184869    -0.133708
C     12.239145     8.084583    10.537407    -0.103732
C     11.258952     7.611348    11.429221     0.021176
C     10.107602     7.048628    10.871500    -0.113223
C      9.948481     6.936772     9.513573    -0.153923
C     11.354138     7.773108    12.881448     0.267175
C      7.964002     6.052252     4.801243     0.076437
C      6.947398     6.635622     4.100725    -0.142934
C      5.749366     5.957605     3.839377    -0.108440
C      5.551771     4.680729     4.289326     0.022201
C      6.579403     4.044013     5.011398    -0.156041
C      7.745582     4.723751     5.270051    -0.140463
C      4.281204     3.966574     4.149222     0.262447
C     12.873411     5.556645     4.359377     0.070623
C     13.695664     4.777097     5.135336    -0.155604
C     14.597764     3.883973     4.580310    -0.115782
C     14.780239     3.822022     3.222383     0.042284
C     13.954338     4.596407     2.432953    -0.119922
C     13.015392     5.444790     2.982590    -0.150389
C     15.801780     2.891039     2.707772     0.243796
C     10.948184    10.185749     4.432124     0.065405
C     11.225898    11.268168     5.240413    -0.156674
C     11.515067    12.524393     4.725802    -0.123127
C     11.537468    12.713687     3.332849     0.037262
C     11.180721    11.645035     2.521865    -0.116370
C     10.876392    10.404298     3.047253    -0.153574
C     11.959376    14.019817     2.842486     0.240274
C      8.143008    15.960943     6.358548     0.155789
C      6.781774    15.384456     6.776164    -0.310453
C      6.651992    15.336272     8.311915     0.152143
C      7.796145    14.482727     8.910050    -0.307803
C      9.184031    15.040285     8.522071     0.149179
C      9.270725    16.492688     9.031294    -0.306015
C     13.384199     0.160040     8.470879     0.156842
C     13.501670     0.168644     6.940517    -0.313466
C      6.783099    16.762862     8.858858    -0.308768
C      9.263171    15.083306     6.975543    -0.310672
C      8.302378    16.009127     4.847046     0.073705
C      9.450771    16.570126     4.286631    -0.133709
C      9.618238    16.688865     2.934093    -0.103733
C      8.638044    16.215630     2.042279     0.021175
C      7.486694    15.652910     2.600000    -0.113221
C      7.327574    15.541054     3.957927    -0.153922
C      8.733230    16.377390     0.590052     0.267175
C      5.343095    14.656534     8.670257     0.076437
C      4.326491    15.239904     9.370775    -0.142934
C      3.128459    14.561887     9.632123    -0.108441
C      2.930863    13.285011     9.182174     0.022201
C      3.958495    12.648295     8.460102    -0.156045
C      5.124674    13.328033     8.201449    -0.140463
C      1.660297    12.570856     9.322278     0.262447
C     10.252504    14.160927     9.112123     0.070623
C     11.074756    13.381379     8.336164    -0.155604
C     11.976856    12.488255     8.891190    -0.115782
C     12.159331    12.426304    10.249117     0.042284
C     11.333430    13.200689    11.038547    -0.119921
C     10.394485    14.049072    10.488910    -0.150389
C     13.180873    11.495321    10.763729     0.243796
C     13.569092     1.581467     9.039377     0.065406
C     13.846805     2.663886     8.231086    -0.156674
C     14.135974     3.920111     8.745698    -0.123128
C     14.158376     4.109405    10.138651     0.037261
C     13.801628     3.040753    10.949635    -0.116371
C     13.497299     1.800016    10.424247    -0.153574
C     14.580284     5.415535    10.629013     0.240274
C      1.398969     9.851903    19.830048     0.155788
C      2.760203    10.428390    20.247664    -0.310456
C      2.889985    10.476574    21.783415     0.152144
C      1.745832    11.330119    22.381550    -0.307806
C      0.357947    10.772561    21.993571     0.149180
C      0.271253     9.320158    22.502794    -0.306016
C      1.399594     8.444242    21.942379     0.156842
C      1.282122     8.435638    20.412017    -0.313466
C      2.758879     9.049984    22.330358    -0.308768
C      0.278806    10.729540    20.447043    -0.310671
C      1.239599     9.803719    18.318546     0.073707
C      0.091206     9.242720    17.758131    -0.133707
C     -0.076260     9.123981    16.405593    -0.103731
C      0.903933     9.597216    15.513779     0.021176
C      2.055283    10.159936    16.071500    -0.113219
C      2.214404    10.271792    17.429427    -0.153924
C      0.808747     9.435456    14.061552     0.267175
C      4.198883    11.156312    22.141757     0.076436
C      5.215487    10.572942    22.842275    -0.142933
C      6.413519    11.250959    23.103623    -0.108440
C      6.611114    12.527835    22.653674     0.022203
C      5.583482    13.164551    21.931602    -0.156045
C      4.417303    12.484813    21.672949    -0.140466
C      7.881681    13.241990    22.793778     0.262442
C     -0.710526    11.651919    22.583623     0.070622
C     -1.532779    12.431467    21.807664    -0.155604
C     -2.434879    13.324591    22.362690    -0.115782
C     -2.617354    13.386542    23.720617     0.042284
C     -1.791453    12.612157    24.510047    -0.119918
C     -0.852507    11.763774    23.960410    -0.150388
C     -3.638895    14.317525    24.235228     0.243795
C      1.214701     7.022815    22.510877     0.065404
C      0.936987     5.940396    21.702586    -0.156675
C      0.647818     4.684171    22.217198    -0.123128
C      0.625417     4.494877    23.610151     0.037261
C      0.982164     5.563529    24.421135    -0.116371
C      1.286493     6.804266    23.895747    -0.153574
C      0.203509     3.188747    24.100513     0.240274
N      2.331221     0.557557     0.154653    -0.197177
N      2.779213     0.560999     1.417471    -0.045325
N      4.063522     0.841499     1.427979    -0.076253
N      4.499463     1.027351     0.195606    -0.277275
N     10.651599     5.936955    17.421344    -0.294888
N     11.975118     6.174433    17.429427    -0.090378
N     12.600475     4.995646    17.580307    -0.023274
N     11.689759     4.054338    17.736577    -0.260932
N     15.427310     6.200246    16.955230    -0.275569
N     14.710702     6.981514    16.146940    -0.068613
N     15.220156     6.966027    14.958754    -0.048666
N     -1.099984     6.170991    14.912950    -0.265746
N     -2.228877    11.328398    15.069220    -0.249525
N     -2.847936    10.132402    15.085386    -0.050594
N     14.028954     9.922458    16.278961    -0.071995
N     -3.125986    10.948088    17.071085    -0.263890
N     12.452572     8.046725    13.626153    -0.197178
N     12.004579     8.043283    14.888971    -0.045324
N     10.720271     7.762783    14.899479    -0.076252
N     10.284329     7.576931    13.667106    -0.277277
N      4.132194     2.667327     3.949844    -0.294892
N      2.808674     2.429849     3.957927    -0.090378
N      2.183318     3.608636     4.108808    -0.023269
N      3.094034     4.549944     4.265077    -0.260925
N     -0.643518     2.404036     3.483730    -0.275571
N      0.073090     1.622768     2.675440    -0.068614
N     -0.436364     1.638255     1.487254    -0.048665
N     15.883777     2.433291     1.441450    -0.265743
N     11.770854    14.484448     1.597720    -0.249523
N     12.389914    15.680444     1.613886    -0.050593
N     -4.486977    15.890388     2.807461    -0.071996
N     12.667964    14.864758     3.599585    -0.263892
N      9.831664    16.651007    26.788347    -0.197179
N      9.383672    16.647565    25.525529    -0.045326
N      8.099363    16.367065    25.515021    -0.076250
N      7.663422    16.181213    26.747394    -0.277275
N      1.511286    11.271609     9.521656    -0.294885
N      0.187767    11.034131     9.513573    -0.090378
N     -0.437590    12.212918     9.362692    -0.023268
N      0.473126    13.154226     9.206423    -0.260925
N     -3.264425    11.008318     9.987770    -0.275571
N     -2.547817    10.227050    10.796060    -0.068614
N     -3.057271    10.242537    11.984246    -0.048665
N     13.262869    11.037573    12.030050    -0.265744
N     14.391762     5.880166    11.873780    -0.249524
N     15.010821     7.076162    11.857614    -0.050594
N     -1.866069     7.286106    10.664039    -0.071996
N     15.288871     6.260476     9.871915    -0.263892
N     -0.289687     9.161839    13.316847    -0.197177
N      0.158306     9.165281    12.054029    -0.045324
N      1.442614     9.445781    12.043521    -0.076250
N      1.878556     9.631633    13.275894    -0.277277
N      8.030691    14.541237    22.993156    -0.294886
N      9.354211    14.778715    22.985073    -0.090377
N      9.979567    13.599928    22.834193    -0.023275
N      9.068851    12.658620    22.677923    -0.260934
N     12.806403    14.804528    23.459270    -0.275568
N     12.089795    15.585796    24.267560    -0.068612
N     12.599249    15.570309    25.455746    -0.048665
N     -3.720892    14.775273    25.501549    -0.265745
N      0.392031     2.724116    25.345280    -0.249525
N     -0.227029     1.528120    25.329114    -0.050594
N     16.649862     1.318176    24.135539    -0.071994
N     -0.505079     2.343806    23.343415    -0.263890
Cl    -1.447409    16.468596     4.217657    -0.397161
Cl    10.989387     9.344250    17.689157    -0.397168
Cl    13.610294     0.739968    22.725343    -0.397168
Cl     1.173498     7.864314     9.253843    -0.397152

The following XYZ coordinates are in angstroms. Other properties are in atomic units.
The sperically averaged electron density of each atom fit to a function of the form exp(a - br)
eigen_1, eigen_2 and eigen_3 are the three eigenvalues of traceless quadrupole moment tensor
  atom number  atomic symbol              X              Y              Z     net charge C6 coefficient C8 coefficient C10 coefficient fluctuating dipole atomic polarizability isotropic forcefield polarizability              a              b squared Pearson coefficient          <r^3>          <r^4>         wp_QDO          m_QDO          q_QDO       dipole_x       dipole_y       dipole_z         dipole            Qxy            Qxz            Qyz     Q(x^2-y^2)  Q(3z^2 - R^2)        eigen_1        eigen_2        eigen_3 static polarizability      alpha(xx)      alpha(xy)      alpha(xz)      alpha(yy)      alpha(yz)      alpha(zz) atomic spin moment
            1             Mn       5.404040       0.907752       3.264683       0.770237     229.540423 0.71628244E+04  0.31850824E+06                                30.309388                           27.599754      -0.139412       1.689308                    0.999725      65.866892     211.877780       0.345392       0.398802      -1.145892       0.148060      -0.000559      -0.022155       0.149709       0.053423      -0.079554      -0.026483      -0.049083       0.140924      -0.105074      -0.009600       0.114674             32.872437      38.205319       2.903795       9.311103      29.514407       4.405714      30.897586           4.976773
            2             Mn       1.804727       0.500425       3.488849       0.712464     232.024918 0.52459901E+04  0.21503509E+06                                28.921596                           22.500946       0.522412       1.877733                    0.998478      63.696862     194.458852       0.412875       0.361914      -1.178208      -0.037112      -0.032164       0.197182       0.203206      -0.055863      -0.180061      -0.063835       0.049165       0.494700      -0.217084      -0.050429       0.267513             37.624422      47.982404      12.133358       4.092949      40.432880       2.444507      24.457983           4.703342
            3             Mn       9.379752       7.696530      16.736183       0.770287     229.544520 0.71629790E+04  0.31851614E+06                                30.309181                           27.599557      -0.139387       1.689295                    0.999725      65.869163     211.883925       0.345403       0.398788      -1.145905      -0.147974       0.000551      -0.022158       0.149624       0.053421       0.079581       0.026474      -0.049210       0.141031      -0.105143      -0.009553       0.114696             32.872210      38.204977       2.903738      -9.311049      29.514234      -4.405707      30.897417           4.976836
            4             Mn      12.979066       8.103857      16.960349       0.712457     232.024972 0.52459927E+04  0.21503523E+06                                28.921604                           22.500955       0.522417       1.877735                    0.998478      63.696862     194.458873       0.412875       0.361914      -1.178208       0.037112       0.032164       0.197186       0.203209      -0.055863       0.180062       0.063836       0.049167       0.494711      -0.217086      -0.050431       0.267517             37.624429      47.982355      12.133390      -4.092951      40.432932      -2.444515      24.458001           4.703336
            5             Mn       6.758845      16.300812      23.678317       0.770259     229.554713 0.71633936E+04  0.31853967E+06                                30.310327                           27.600579      -0.139420       1.689285                    0.999725      65.869959     211.889228       0.345392       0.398794      -1.145898      -0.147972       0.000547       0.022158       0.149623       0.053439      -0.079568      -0.026478      -0.049238       0.141074      -0.105156      -0.009544       0.114700             32.873482      38.206554       2.903974       9.311433      29.515326       4.405884      30.898568           4.976873
            6             Mn      10.358158      16.708139      23.454151       0.712456     232.025169 0.52459965E+04  0.21503545E+06                                28.921634                           22.500971       0.522414       1.877734                    0.998478      63.696867     194.458999       0.412875       0.361914      -1.178207       0.037112       0.032163      -0.197185       0.203209      -0.055862      -0.180061      -0.063835       0.049165       0.494703      -0.217084      -0.050430       0.267514             37.624472      47.982514      12.133369       4.092951      40.432891       2.444502      24.458011           4.703336
            7             Mn       2.783133       9.512034      10.206817       0.770227     229.553069 0.71633306E+04  0.31853622E+06                                30.310273                           27.600537      -0.139444       1.689283                    0.999725      65.869422     211.887396       0.345391       0.398796      -1.145896       0.148006      -0.000548       0.022158       0.149657       0.053434       0.079569       0.026477      -0.049178       0.141020      -0.105131      -0.009563       0.114694             32.873431      38.206548       2.903962      -9.311465      29.515254      -4.405899      30.898492           4.976737
            8             Mn      -0.816181       9.104707       9.982651       0.712461     232.025645 0.52460082E+04  0.21503604E+06                                28.921677                           22.501001       0.522410       1.877732                    0.998478      63.696898     194.459143       0.412874       0.361914      -1.178207      -0.037111      -0.032164      -0.197181       0.203204      -0.055863       0.180057       0.063835       0.049166       0.494691      -0.217081      -0.050427       0.267508             37.624550      47.982624      12.133453      -4.092950      40.432990      -2.444514      24.458037           4.703345
            9             Mn       0.000000       0.000000       0.000000       0.643028     187.165961 0.37526045E+04  0.14324267E+06                                27.385384                           20.715708       0.750340       1.918892                    0.997529      66.670893     204.605077       0.374170       0.428843      -1.115237      -0.000000      -0.000000       0.000000       0.000000       0.012742       0.042089       0.009121       0.142971       0.007993      -0.074393      -0.017410       0.091802             39.550659      31.837593       0.610638     -11.345301      36.091629      -2.841864      50.722753           4.590615
           10             Mn      -2.620907       8.604282      13.471500       0.643031     187.165548 0.37525925E+04  0.14324211E+06                                27.385362                           20.715687       0.750339       1.918892                    0.997529      66.670729     204.604553       0.374169       0.428843      -1.115237      -0.000000      -0.000000      -0.000000       0.000000       0.012740      -0.042089      -0.009121       0.142960       0.008003      -0.074389      -0.017408       0.091797             39.550646      31.837543       0.610633      11.345294      36.091634       2.841865      50.722761           4.590592
           11              H       5.480452       2.737883      20.533260       0.110869       1.298894 0.10819680E+02  0.11388668E+03                                 1.925822                            1.886453      -1.201111       2.291795                    0.994238       3.792812      10.788917       0.471779       1.233414      -0.719641      -0.004180       0.024282       0.007159       0.025658      -0.000408       0.000658       0.005127      -0.012321      -0.006284      -0.005593      -0.003887       0.009480              1.965801       1.714475       0.209286      -0.122181       2.274311       0.080691       1.908618          -0.000025
           12              H       6.107204       1.263109      20.541343       0.113567       1.425551 0.12443947E+02  0.13565491E+03                                 2.071570                            2.046709      -1.127181       2.330372                    0.995199       3.784415      10.958023       0.445086       1.262366      -0.715425       0.014089      -0.019051       0.006099       0.024468      -0.004499       0.001786      -0.001298       0.001264      -0.010173      -0.003903      -0.002814       0.006717              2.088293       2.240113      -0.299437       0.138291       1.986042      -0.212856       2.038725           0.000107
           13              H       4.449570       2.739603      17.046836       0.114932       1.428001 0.12501809E+02  0.13609963E+03                                 2.052516                            2.034445      -1.161667       2.314517                    0.995152       3.759443      10.788896       0.453181       1.241510      -0.720228      -0.000117      -0.005213      -0.024635       0.025181      -0.000100      -0.001978       0.001212      -0.000724       0.024072      -0.004690      -0.003763       0.008454              2.056736       1.957921      -0.035835       0.005596       1.735199      -0.098820       2.477088          -0.000002
           14              H       4.448656       3.656820      18.358960       0.112566       1.342981 0.11441704E+02  0.12220848E+03                                 1.981667                            1.952977      -1.172067       2.306051                    0.995215       3.791942      10.888766       0.458734       1.250071      -0.716765      -0.000082       0.020683       0.013372       0.024630      -0.001288       0.000546       0.004521      -0.013212      -0.002816      -0.006494      -0.002675       0.009169              2.009214       1.981922       0.092783       0.047180       2.400980       0.183312       1.644741           0.000000
           15              H       2.938461       0.712435      16.922898       0.109428       1.301133 0.10814051E+02  0.11382332E+03                                 1.924838                            1.883209      -1.223489       2.279332                    0.994131       3.819538      10.868080       0.473177       1.229815      -0.720100       0.004613       0.002001      -0.023417       0.023950       0.000021      -0.001092      -0.000783       0.002882       0.023706      -0.005439      -0.002622       0.008060              1.962889       1.598851      -0.162555       0.045624       1.970920       0.030883       2.318896          -0.000004
           16              H       2.019774       0.328684      18.175748       0.122859       1.340568 0.11642523E+02  0.12401578E+03                                 1.948892                            1.951377      -0.936781       2.426736                    0.997671       3.534920       9.905550       0.468824       1.226497      -0.725293      -0.022019      -0.009400       0.011761       0.026675       0.004467      -0.003886      -0.001892       0.009128      -0.009947      -0.005018      -0.004479       0.009497              1.942984       2.156328       0.184246      -0.121513       1.972448      -0.065450       1.700175           0.000011
           17              H      -0.623995      16.470317      20.382379       0.114732       1.336247 0.11438733E+02  0.12239095E+03                                 1.997553                            1.971980      -1.029700       2.377052                    0.996022       3.756157      10.859709       0.449031       1.274848      -0.711962       0.021480      -0.011579       0.005586       0.025033      -0.005208       0.003595      -0.002579       0.004403      -0.006616      -0.004592      -0.003980       0.008571              2.038849       1.959289      -0.320965       0.190476       2.290131      -0.133667       1.867126          -0.000001
           18              H      -2.210123      16.649286      20.261136       0.116165       1.228132 0.10215030E+02  0.10701577E+03                                 1.927977                            1.891678      -1.206931       2.296119                    0.993824       3.849944      11.275687       0.445053       1.313669      -0.701582      -0.026379      -0.007002       0.003416       0.027505       0.004939      -0.001836      -0.001735       0.010827      -0.015375      -0.006132      -0.004116       0.010248              1.980388       1.980146       0.205266      -0.291614       2.042464       0.015082       1.918552          -0.000006
           19              H       5.466097       0.459469      17.098028       0.110698       1.369023 0.11569349E+02  0.12348452E+03                                 1.980196                            1.941364      -1.158029       2.312640                    0.994451       3.767411      10.692248       0.469749       1.221620      -0.723416      -0.004183       0.003436      -0.024530       0.025120       0.000093      -0.000483      -0.000920      -0.000127       0.025460      -0.004356      -0.004216       0.008572              2.004026       1.820653       0.158066      -0.095005       1.847081       0.097870       2.344343          -0.000001
           20              H       0.866329      17.091546      18.447872       0.112695       1.389586 0.11866306E+02  0.12713942E+03                                 1.989729                            1.960809      -1.007686       2.383078                    0.996517       3.689844      10.406441       0.470495       1.215029      -0.726216       0.015093      -0.013075       0.015048       0.025003      -0.004967       0.003325      -0.003492       0.000541      -0.004874      -0.004318      -0.003841       0.008158              2.008042       2.209852      -0.246667       0.127648       2.108752      -0.163929       1.705524           0.000004
           21              H       2.976073       3.045916      20.323105       0.113222       1.243694 0.10399464E+02  0.10939191E+03                                 1.941754                            1.907702      -1.166834       2.312864                    0.994055       3.856014      11.301417       0.443701       1.312324      -0.702047       0.007359       0.024135       0.005819       0.025894       0.003552       0.001453       0.003114      -0.008051      -0.008976      -0.004233      -0.003706       0.007939              1.997060       1.743017      -0.208594       0.015957       2.429920       0.197147       1.818243          -0.000005
           22              H       2.018416       1.767320      20.236887       0.119373       1.247996 0.10508034E+02  0.11072518E+03                                 1.945730                            1.918259      -1.155806       2.323923                    0.993975       3.792424      11.093159       0.442646       1.313180      -0.702543      -0.022467      -0.013249       0.003263       0.026286       0.005141      -0.000560      -0.000972       0.008729      -0.015444      -0.005516      -0.003860       0.009375              1.989600       2.136481       0.046528      -0.225619       1.881318      -0.222695       1.951001           0.000014
           23              H       2.022206       0.332125      22.079788       0.108000       1.172366 0.93988703E+01  0.96496426E+02                                 1.869286                            1.818711      -1.165620       2.321171                    0.995169       3.748142      10.889180       0.452051       1.319723      -0.700343      -0.027594      -0.011866      -0.019878       0.036019       0.010045       0.004900       0.001727       0.020203       0.024577      -0.018345       0.003893       0.014452              1.899448       1.841603       0.159527       0.145084       1.665366       0.087900       2.191374           0.000300
           24              H       1.759136       0.110135      24.351083       0.095319       1.043669 0.75424876E+01  0.74847281E+02                                 1.845062                            1.710522      -1.560033       2.119074                    0.990454       4.306815      13.174247       0.424298       1.454702      -0.669302      -0.028399      -0.017259       0.009448       0.034549       0.007580       0.002091      -0.001119       0.003046       0.016613      -0.010796       0.004399       0.006397              1.964070       2.178130       0.399778      -0.461213       1.852981      -0.235076       1.861098          -0.000229
           25              H       5.364525       1.867129      24.919581       0.107931       1.561112 0.12214721E+02  0.13185021E+03                                 2.157282                            1.997783      -1.221689       2.292311                    0.995548       3.669834      10.395682       0.463089       1.225305      -0.724537       0.029557       0.015636       0.018934       0.038426       0.015785      -0.002708       0.003630       0.020167      -0.018913      -0.017394      -0.004503       0.021897              2.213871       2.322622       0.314643       0.517354       1.742291       0.209775       2.576701           0.000061
           26              H       5.622918       2.070190      22.642897       0.108360       1.220086 0.90572503E+01  0.90148976E+02                                 1.766530                            1.667661      -1.023191       2.378101                    0.998019       3.401741       9.063008       0.534430       1.151465      -0.740577       0.031063       0.017844      -0.009002       0.036937       0.016234       0.002414       0.000742       0.021919       0.008527      -0.021018       0.002460       0.018557              1.814227       1.976684       0.315691      -0.359913       1.489924      -0.183376       1.976074           0.000048
           27              H       7.727450       1.080698      17.251603       0.112702       1.181869 0.86920887E+01  0.85354035E+02                                 1.708115                            1.617089      -1.003266       2.393330                    0.998285       3.314228       8.678801       0.552881       1.128171      -0.746768      -0.001599      -0.035349      -0.013896       0.038016      -0.001080      -0.009479       0.012906      -0.009140      -0.030233      -0.019764       0.002028       0.017736              1.745968       1.685532       0.293418      -0.082265       2.154470       0.205139       1.397901           0.000007
           28              H       9.717725       2.214742      16.815126       0.118435       1.342574 0.10033983E+02  0.10247789E+03                                 1.907017                            1.777331      -0.962895       2.424940                    0.997892       3.353388       9.055034       0.507990       1.180577      -0.735845       0.029343      -0.021416      -0.022007       0.042473      -0.000369      -0.014910       0.012034      -0.011279      -0.018306      -0.022032       0.003082       0.018950              1.960554       2.338194      -0.182590      -0.510407       1.753888       0.217395       1.789579          -0.000000
           29              H       8.317508       5.451673      18.790048       0.099418       1.504531 0.11715684E+02  0.12532540E+03                                 2.103689                            1.953028      -1.214059       2.284413                    0.996085       3.737034      10.586216       0.468980       1.220901      -0.724184       0.002870       0.031112       0.023213       0.038923       0.001561      -0.009408       0.017162       0.003231      -0.020461      -0.022782       0.005585       0.017197              2.162036       2.030113       0.421488      -0.100949       2.762636       0.216207       1.693359           0.003352
           30              H       6.358225       4.307304      19.245385       0.109805       1.177591 0.87436352E+01  0.86481548E+02                                 1.745962                            1.654957      -0.992755       2.399402                    0.998188       3.368695       9.020629       0.527184       1.174661      -0.735041      -0.024761       0.019556       0.022429       0.038712      -0.000503      -0.010148       0.013821      -0.004819      -0.029510      -0.020825       0.003530       0.017295              1.812042       2.223570      -0.024511      -0.424751       1.625603       0.095921       1.586955          -0.000086
           31              H       1.140257       3.753188      19.552535       0.103739       1.097502 0.78183349E+01  0.76781828E+02                                 1.782008                            1.647087      -1.286158       2.254909                    0.993759       3.802001      10.859974       0.479305       1.301217      -0.701690      -0.003701      -0.002816       0.034121       0.034437      -0.009777      -0.004691       0.001605       0.001651       0.028983      -0.014812       0.002276       0.012536              1.885747       1.527458      -0.282538       0.162631       1.605118      -0.129534       2.524664          -0.000004
           32              H      -0.313300       5.296796      18.620307       0.112501       1.305839 0.99049091E+01  0.10268618E+03                                 1.985503                            1.848902      -1.166507       2.321336                    0.995674       3.726695      10.760229       0.456495       1.294222      -0.706150      -0.019762       0.020817       0.023883       0.037340      -0.005157      -0.005674       0.004318      -0.012672       0.039803      -0.015377      -0.000813       0.016190              2.070125       1.944703      -0.506556      -0.081106       2.166532       0.294591       2.099139          -0.000055
           33              H       0.749332       4.059500      14.961448       0.115133       1.347752 0.10042404E+02  0.10247523E+03                                 1.897212                            1.765384      -1.009472       2.400028                    0.997373       3.391319       9.121424       0.515766       1.163783      -0.739279      -0.002394       0.001290      -0.039723       0.039816      -0.010428      -0.003292       0.005943       0.006025       0.044542      -0.018520       0.000773       0.017748              1.963509       1.621511      -0.186543       0.276070       1.617678      -0.156222       2.651339           0.000012
           34              H       2.323698       2.644956      15.880204       0.108335       1.226333 0.91553084E+01  0.91092128E+02                                 1.755413                            1.664190      -0.987193       2.398655                    0.998076       3.352926       8.842731       0.542668       1.134394      -0.745620       0.018544      -0.018824      -0.024441       0.035994      -0.013566      -0.002314       0.003665       0.003326       0.042757      -0.020837       0.004733       0.016103              1.798904       1.823945      -0.478440      -0.132840       1.834337       0.165485       1.738430          -0.000005
           35              H      -1.676577      14.663417      19.654918       0.105187       1.090589 0.79180300E+01  0.77866355E+02                                 1.761506                            1.648693      -1.295569       2.252746                    0.993584       3.773073      10.720985       0.483815       1.287342      -0.704850      -0.001501       0.001239       0.035699       0.035752       0.005853      -0.002240      -0.002113      -0.014286       0.032837      -0.014785       0.002846       0.011939              1.851714       1.272346       0.037283       0.009852       1.918773       0.204075       2.364023          -0.000004
           36              H      -2.155674      12.562252      18.781965       0.112096       1.264624 0.94460814E+01  0.97233933E+02                                 1.969238                            1.822789      -1.277319       2.270636                    0.993438       3.835259      11.206119       0.451115       1.319024      -0.699491      -0.008792      -0.027079       0.024712       0.037700      -0.002125      -0.006342      -0.005597      -0.016133       0.035106      -0.016043       0.000895       0.015148              2.063692       1.508987       0.097346       0.057295       2.454452      -0.353927       2.227638          -0.000027
           37              H      -1.604483      14.043909      15.053054       0.117072       1.295588 0.95827817E+01  0.96664551E+02                                 1.846867                            1.723208      -0.998620       2.407166                    0.997527       3.355017       8.977396       0.522535       1.162025      -0.739421       0.001337      -0.003571      -0.041090       0.041267       0.007300      -0.003448      -0.005856      -0.014193       0.045629      -0.017812      -0.000335       0.018147              1.912843       1.409153       0.050918       0.017681       1.758520       0.316074       2.570855          -0.000005
           38              H      -1.076445      16.115820      15.939479       0.112249       1.208641 0.89796825E+01  0.88874128E+02                                 1.734945                            1.645571      -0.987667       2.401516                    0.998091       3.323617       8.729802       0.547253       1.130846      -0.746532       0.009413       0.024403      -0.024987       0.036172       0.007250      -0.005085      -0.003004      -0.022504       0.042101      -0.020877       0.004533       0.016344              1.774499       1.407055       0.215714      -0.100163       2.199399      -0.187752       1.717042          -0.000005
           39              H       9.303340       5.866399       7.061760       0.110870       1.298884 0.10819579E+02  0.11388541E+03                                 1.925816                            1.886447      -1.201102       2.291800                    0.994238       3.792806      10.788905       0.471778       1.233418      -0.719640       0.004180      -0.024282       0.007159       0.025658      -0.000408      -0.000658      -0.005128      -0.012321      -0.006285      -0.005593      -0.003887       0.009481              1.965795       1.714467       0.209283       0.122180       2.274307      -0.080689       1.908612          -0.000028
           40              H       8.676589       7.341173       7.069843       0.113561       1.425604 0.12444616E+02  0.13566475E+03                                 2.071672                            2.046806      -1.127192       2.330369                    0.995199       3.784505      10.958577       0.445059       1.262418      -0.715414      -0.014089       0.019051       0.006100       0.024468      -0.004498      -0.001784       0.001298       0.001262      -0.010172      -0.003902      -0.002813       0.006715              2.088398       2.240230      -0.299458      -0.138301       1.986134       0.212875       2.038830           0.000100
           41              H      10.334223       5.864679       3.575336       0.114926       1.428065 0.12502594E+02  0.13611096E+03                                 2.052628                            2.034552      -1.161662       2.314519                    0.995152       3.759508      10.789363       0.453152       1.241563      -0.720217       0.000117       0.005213      -0.024635       0.025181      -0.000101       0.001978      -0.001214      -0.000723       0.024071      -0.004689      -0.003764       0.008453              2.056849       1.958027      -0.035838      -0.005597       1.735283       0.098831       2.477238           0.000003
           42              H      10.335136       4.947462       4.887460       0.112563       1.342985 0.11441788E+02  0.12221003E+03                                 1.981704                            1.953012      -1.172053       2.306060                    0.995216       3.791962      10.888977       0.458718       1.250107      -0.716757       0.000082      -0.020684       0.013371       0.024630      -0.001288      -0.000546      -0.004522      -0.013212      -0.002817      -0.006494      -0.002676       0.009170              2.009253       1.981959       0.092787      -0.047182       2.401032      -0.183321       1.644769          -0.000000
           43              H      11.845332       7.891847       3.451398       0.109428       1.301136 0.10814090E+02  0.11382383E+03                                 1.924841                            1.883212      -1.223490       2.279331                    0.994131       3.819544      10.868100       0.473177       1.229814      -0.720100      -0.004613      -0.002001      -0.023416       0.023950       0.000021       0.001092       0.000783       0.002882       0.023706      -0.005439      -0.002622       0.008061              1.962892       1.598853      -0.162554      -0.045623       1.970923      -0.030883       2.318900          -0.000002
           44              H      12.764019       8.275598       4.704248       0.122857       1.340602 0.11642931E+02  0.12402139E+03                                 1.948940                            1.951423      -0.936790       2.426731                    0.997671       3.534956       9.905748       0.468813       1.226512      -0.725290       0.022019       0.009399       0.011761       0.026674       0.004467       0.003887       0.001892       0.009127      -0.009946      -0.005018      -0.004479       0.009496              1.943032       2.156384       0.184252       0.121517       1.972499       0.065452       1.700212           0.000014
           45              H      10.165972       9.342529       6.910879       0.114731       1.336236 0.11438631E+02  0.12238975E+03                                 1.997555                            1.971983      -1.029693       2.377057                    0.996022       3.756154      10.859748       0.449026       1.274863      -0.711959      -0.021480       0.011579       0.005587       0.025034      -0.005208      -0.003595       0.002579       0.004403      -0.006616      -0.004592      -0.003979       0.008571              2.038850       1.959291      -0.320966      -0.190476       2.290133       0.133667       1.867127          -0.000005
           46              H      11.752101       9.163560       6.789636       0.116164       1.228135 0.10215062E+02  0.10701619E+03                                 1.927980                            1.891681      -1.206932       2.296117                    0.993824       3.849951      11.275714       0.445053       1.313669      -0.701582       0.026378       0.007002       0.003416       0.027505       0.004939       0.001836       0.001735       0.010826      -0.015375      -0.006132      -0.004116       0.010248              1.980391       1.980149       0.205267       0.291615       2.042468      -0.015082       1.918555          -0.000009
           47              H       9.317695       8.144813       3.626528       0.110700       1.369011 0.11569213E+02  0.12348263E+03                                 1.980178                            1.941347      -1.158026       2.312641                    0.994451       3.767396      10.692164       0.469754       1.221614      -0.723417       0.004183      -0.003436      -0.024530       0.025120       0.000093       0.000483       0.000920      -0.000127       0.025461      -0.004356      -0.004216       0.008572              2.004007       1.820637       0.158062       0.095004       1.847065      -0.097868       2.344319           0.000001
           48              H       8.675648       8.721300       4.976372       0.112696       1.389581 0.11866268E+02  0.12713904E+03                                 1.989734                            1.960814      -1.007680       2.383082                    0.996517       3.689841      10.406467       0.470491       1.215038      -0.726214      -0.015093       0.013075       0.015048       0.025004      -0.004967      -0.003325       0.003492       0.000541      -0.004874      -0.004318      -0.003840       0.008158              2.008047       2.209857      -0.246667      -0.127647       2.108757       0.163929       1.705527           0.000003
           49              H      11.807720       5.558366       6.851605       0.113224       1.243689 0.10399414E+02  0.10939124E+03                                 1.941749                            1.907697      -1.166831       2.312866                    0.994055       3.856008      11.301393       0.443702       1.312324      -0.702048      -0.007359      -0.024135       0.005819       0.025894       0.003552      -0.001453      -0.003115      -0.008052      -0.008976      -0.004234      -0.003706       0.007940              1.997054       1.743013      -0.208593      -0.015957       2.429913      -0.197146       1.818238          -0.000008
           50              H      12.765376       6.836962       6.765387       0.119373       1.248001 0.10508096E+02  0.11072600E+03                                 1.945736                            1.918265      -1.155813       2.323919                    0.993975       3.792437      11.093212       0.442645       1.313181      -0.702542       0.022467       0.013249       0.003263       0.026286       0.005141       0.000560       0.000972       0.008729      -0.015443      -0.005516      -0.003860       0.009375              1.989607       2.136488       0.046528       0.225621       1.881324       0.222696       1.951008           0.000011
           51              H      12.761586       8.272157       8.608289       0.107999       1.172371 0.93989239E+01  0.96497124E+02                                 1.869292                            1.818716      -1.165625       2.321168                    0.995169       3.748156      10.889233       0.452050       1.319723      -0.700343       0.027594       0.011866      -0.019878       0.036019       0.010045      -0.004900      -0.001727       0.020203       0.024577      -0.018345       0.003894       0.014451              1.899453       1.841609       0.159528      -0.145084       1.665370      -0.087901       2.191381           0.000297
           52              H      13.024656       8.494147      10.879583       0.095318       1.043669 0.75424823E+01  0.74847215E+02                                 1.845062                            1.710522      -1.560032       2.119075                    0.990454       4.306814      13.174243       0.424298       1.454702      -0.669302       0.028399       0.017259       0.009448       0.034549       0.007580      -0.002090       0.001119       0.003046       0.016613      -0.010795       0.004399       0.006397              1.964069       2.178129       0.399778       0.461213       1.852981       0.235076       1.861098          -0.000231
           53              H       9.419267       6.737153      11.448081       0.107932       1.561045 0.12214081E+02  0.13184124E+03                                 2.157188                            1.997704      -1.221684       2.292314                    0.995548       3.669801      10.395417       0.463108       1.225273      -0.724544      -0.029557      -0.015637       0.018934       0.038427       0.015787       0.002706      -0.003631       0.020168      -0.018914      -0.017396      -0.004504       0.021900              2.213770       2.322511       0.314618      -0.517314       1.742225      -0.209758       2.576574           0.000040
           54              H       9.160874       6.534092       9.171397       0.108354       1.220126 0.90576377E+01  0.90154123E+02                                 1.766600                            1.667722      -1.023193       2.378100                    0.998019       3.401798       9.063332       0.534407       1.151499      -0.740569      -0.031063      -0.017844      -0.009002       0.036937       0.016235      -0.002414      -0.000742       0.021917       0.008528      -0.021018       0.002461       0.018558              1.814302       1.976768       0.315712       0.359938       1.489977       0.183388       1.976160           0.000038
           55              H       7.056343       7.523584       3.780103       0.112704       1.181863 0.86920394E+01  0.85353453E+02                                 1.708111                            1.617085      -1.003257       2.393335                    0.998285       3.314222       8.678788       0.552880       1.128172      -0.746768       0.001599       0.035349      -0.013896       0.038016      -0.001080       0.009479      -0.012906      -0.009140      -0.030233      -0.019764       0.002028       0.017736              1.745964       1.685530       0.293417       0.082265       2.154463      -0.205137       1.397899           0.000013
           56              H       5.066068       6.389540       3.343626       0.118437       1.342584 0.10034084E+02  0.10247929E+03                                 1.907036                            1.777347      -0.962890       2.424943                    0.997892       3.353397       9.055103       0.507984       1.180586      -0.735843      -0.029342       0.021416      -0.022007       0.042472      -0.000369       0.014910      -0.012034      -0.011279      -0.018306      -0.022032       0.003082       0.018950              1.960573       2.338220      -0.182591       0.510415       1.753904      -0.217398       1.789596           0.000019
           57              H       6.466285       3.152609       5.318548       0.099417       1.504483 0.11715214E+02  0.12531911E+03                                 2.103648                            1.952992      -1.214008       2.284440                    0.996086       3.736960      10.585950       0.468983       1.220905      -0.724183      -0.002869      -0.031112       0.023211       0.038923       0.001561       0.009407      -0.017160       0.003228      -0.020463      -0.022780       0.005584       0.017195              2.161992       2.030071       0.421475       0.100945       2.762577      -0.216202       1.693329           0.003348
           58              H       8.425568       4.296978       5.773885       0.109801       1.177605 0.87437798E+01  0.86483530E+02                                 1.745995                            1.654986      -0.992751       2.399404                    0.998188       3.368717       9.020783       0.527171       1.174683      -0.735036       0.024761      -0.019557       0.022429       0.038712      -0.000503       0.010149      -0.013821      -0.004818      -0.029510      -0.020825       0.003530       0.017296              1.812078       2.223618      -0.024512       0.424764       1.625632      -0.095924       1.586983          -0.000089
           59              H      13.643536       4.851094       6.081035       0.103738       1.097505 0.78183693E+01  0.76782248E+02                                 1.782012                            1.647090      -1.286161       2.254907                    0.993759       3.802009      10.860002       0.479305       1.301217      -0.701690       0.003700       0.002816       0.034121       0.034437      -0.009777       0.004691      -0.001605       0.001651       0.028983      -0.014812       0.002276       0.012536              1.885751       1.527461      -0.282539      -0.162632       1.605121       0.129535       2.524670          -0.000005
           60              H      15.097092       3.307486       5.148807       0.112501       1.305845 0.99049632E+01  0.10268685E+03                                 1.985506                            1.848905      -1.166512       2.321334                    0.995674       3.726703      10.760248       0.456496       1.294218      -0.706151       0.019762      -0.020817       0.023883       0.037340      -0.005157       0.005674      -0.004318      -0.012672       0.039803      -0.015377      -0.000813       0.016190              2.070128       1.944705      -0.506557       0.081106       2.166536      -0.294592       2.099143          -0.000055
           61              H      14.034460       4.544782       1.489948       0.115136       1.347745 0.10042343E+02  0.10247451E+03                                 1.897211                            1.765383      -1.009461       2.400034                    0.997373       3.391306       9.121403       0.515764       1.163789      -0.739278       0.002394      -0.001291      -0.039723       0.039816      -0.010428       0.003292      -0.005943       0.006024       0.044541      -0.018520       0.000773       0.017748              1.963507       1.621510      -0.186543      -0.276068       1.617677       0.156222       2.651335           0.000023
           62              H      12.460094       5.959326       2.408704       0.108339       1.226319 0.91551845E+01  0.91090599E+02                                 1.755401                            1.664179      -0.987179       2.398662                    0.998076       3.352907       8.842670       0.542669       1.134395      -0.745620      -0.018544       0.018824      -0.024441       0.035994      -0.013567       0.002314      -0.003665       0.003326       0.042757      -0.020837       0.004733       0.016104              1.798891       1.823932      -0.478434       0.132837       1.834323      -0.165482       1.738417           0.000003
           63              H      11.218555      11.149429       6.183418       0.105188       1.090588 0.79180192E+01  0.77866211E+02                                 1.761503                            1.648691      -1.295568       2.252746                    0.993584       3.773069      10.720966       0.483816       1.287340      -0.704850       0.001500      -0.001239       0.035699       0.035752       0.005853       0.002240       0.002113      -0.014286       0.032837      -0.014785       0.002846       0.011939              1.851711       1.272344       0.037282      -0.009851       1.918770      -0.204075       2.364018          -0.000006
           64              H      11.697651      13.250594       5.310465       0.112097       1.264628 0.94461188E+01  0.97234396E+02                                 1.969240                            1.822791      -1.277324       2.270634                    0.993438       3.835266      11.206137       0.451116       1.319021      -0.699491       0.008791       0.027079       0.024712       0.037700      -0.002125       0.006342       0.005597      -0.016133       0.035106      -0.016043       0.000896       0.015148              2.063694       1.508988       0.097345      -0.057295       2.454455       0.353928       2.227640          -0.000027
           65              H      11.146461      11.768937       1.581554       0.117072       1.295585 0.95827497E+01  0.96664131E+02                                 1.846862                            1.723205      -0.998619       2.407168                    0.997527       3.355012       8.977373       0.522536       1.162023      -0.739421      -0.001338       0.003571      -0.041090       0.041267       0.007300       0.003448       0.005856      -0.014193       0.045629      -0.017812      -0.000335       0.018147              1.912838       1.409150       0.050918      -0.017681       1.758515      -0.316072       2.570848           0.000003
           66              H      10.618422       9.697026       2.467979       0.112253       1.208618 0.89794607E+01  0.88871261E+02                                 1.734910                            1.645541      -0.987660       2.401520                    0.998091       3.323590       8.729659       0.547264       1.130833      -0.746535      -0.009413      -0.024403      -0.024987       0.036172       0.007250       0.005085       0.003004      -0.022504       0.042102      -0.020877       0.004532       0.016344              1.774462       1.407031       0.215707       0.100160       2.199347       0.187746       1.717008           0.000000
           67              H       6.682433      14.470681       6.409740       0.110871       1.298878 0.10819514E+02  0.11388460E+03                                 1.925813                            1.886445      -1.201094       2.291804                    0.994238       3.792800      10.788899       0.471777       1.233422      -0.719639       0.004179      -0.024281      -0.007159       0.025658      -0.000408       0.000658       0.005128      -0.012321      -0.006285      -0.005593      -0.003888       0.009480              1.965793       1.714464       0.209282      -0.122181       2.274305       0.080688       1.908611          -0.000026
           68              H       6.055681      15.945455       6.401657       0.113560       1.425597 0.12444547E+02  0.13566390E+03                                 2.071673                            2.046806      -1.127189       2.330372                    0.995199       3.784495      10.958567       0.445057       1.262425      -0.715412      -0.014090       0.019052      -0.006100       0.024468      -0.004498       0.001784      -0.001298       0.001262      -0.010172      -0.003902      -0.002813       0.006715              2.088399       2.240230      -0.299459       0.138300       1.986135      -0.212874       2.038832           0.000103
           69              H       7.713315      14.468961       9.896164       0.114928       1.428030 0.12502161E+02  0.13610469E+03                                 2.052566                            2.034493      -1.161663       2.314519                    0.995152       3.759473      10.789105       0.453168       1.241534      -0.720223       0.000117       0.005213       0.024635       0.025181      -0.000101      -0.001978       0.001213      -0.000723       0.024073      -0.004690      -0.003764       0.008454              2.056786       1.957968      -0.035836       0.005596       1.735236      -0.098824       2.477156          -0.000005
           70              H       7.714229      13.551744       8.584040       0.112563       1.342986 0.11441797E+02  0.12221005E+03                                 1.981698                            1.953006      -1.172059       2.306056                    0.995215       3.791963      10.888948       0.458722       1.250098      -0.716759       0.000082      -0.020684      -0.013371       0.024630      -0.001288       0.000546       0.004522      -0.013212      -0.002816      -0.006494      -0.002676       0.009169              2.009246       1.981954       0.092786       0.047181       2.401022       0.183318       1.644764          -0.000002
           71              H       9.224424      16.496129      10.020102       0.109428       1.301137 0.10814099E+02  0.11382395E+03                                 1.924842                            1.883213      -1.223491       2.279330                    0.994131       3.819545      10.868106       0.473176       1.229815      -0.720100      -0.004613      -0.002001       0.023417       0.023950       0.000021      -0.001092      -0.000783       0.002882       0.023706      -0.005439      -0.002622       0.008061              1.962893       1.598854      -0.162555       0.045624       1.970924       0.030884       2.318901          -0.000005
           72              H      10.143111      16.879880       8.767252       0.122857       1.340586 0.11642730E+02  0.12401858E+03                                 1.948912                            1.951396      -0.936794       2.426729                    0.997671       3.534947       9.905660       0.468821       1.226499      -0.725293       0.022019       0.009399      -0.011761       0.026674       0.004467      -0.003887      -0.001892       0.009127      -0.009946      -0.005018      -0.004479       0.009497              1.943004       2.156351       0.184248      -0.121515       1.972470      -0.065451       1.700190           0.000010
           73              H      12.786880       0.738247       6.560620       0.114731       1.336231 0.11438582E+02  0.12238911E+03                                 1.997551                            1.971979      -1.029690       2.377059                    0.996022       3.756148      10.859727       0.449026       1.274863      -0.711959      -0.021481       0.011579      -0.005587       0.025034      -0.005208       0.003595      -0.002579       0.004403      -0.006616      -0.004592      -0.003979       0.008571              2.038847       1.959287      -0.320964       0.190476       2.290129      -0.133667       1.867124          -0.000004
           74              H      14.373008       0.559278       6.681864       0.116164       1.228136 0.10215073E+02  0.10701633E+03                                 1.927980                            1.891681      -1.206933       2.296117                    0.993824       3.849952      11.275712       0.445053       1.313668      -0.701582       0.026378       0.007002      -0.003416       0.027505       0.004939      -0.001836      -0.001735       0.010826      -0.015374      -0.006132      -0.004115       0.010248              1.980391       1.980149       0.205267      -0.291614       2.042468       0.015082       1.918555          -0.000008
           75              H       6.696788      16.749095       9.844972       0.110700       1.369014 0.11569241E+02  0.12348296E+03                                 1.980178                            1.941347      -1.158028       2.312639                    0.994451       3.767399      10.692163       0.469755       1.221610      -0.723418       0.004183      -0.003436       0.024530       0.025120       0.000093      -0.000483      -0.000920      -0.000127       0.025461      -0.004356      -0.004216       0.008572              2.004007       1.820636       0.158062      -0.095003       1.847065       0.097868       2.344320          -0.000003
           76              H      11.296556       0.117018       8.495128       0.112695       1.389583 0.11866290E+02  0.12713930E+03                                 1.989734                            1.960814      -1.007682       2.383082                    0.996517       3.689842      10.406463       0.470492       1.215036      -0.726214      -0.015093       0.013075      -0.015048       0.025004      -0.004967       0.003325      -0.003492       0.000541      -0.004874      -0.004318      -0.003840       0.008158              2.008047       2.209856      -0.246667       0.127647       2.108758      -0.163928       1.705528           0.000001
           77              H       9.186812      14.162648       6.619895       0.113224       1.243689 0.10399417E+02  0.10939129E+03                                 1.941749                            1.907697      -1.166832       2.312865                    0.994055       3.856009      11.301398       0.443702       1.312324      -0.702047      -0.007359      -0.024135      -0.005819       0.025894       0.003552       0.001453       0.003115      -0.008052      -0.008976      -0.004234      -0.003706       0.007940              1.997055       1.743013      -0.208594       0.015957       2.429912       0.197146       1.818239          -0.000007
           78              H      10.144469      15.441244       6.706113       0.119373       1.248002 0.10508103E+02  0.11072610E+03                                 1.945737                            1.918266      -1.155813       2.323919                    0.993975       3.792437      11.093212       0.442645       1.313181      -0.702542       0.022467       0.013249      -0.003263       0.026286       0.005141      -0.000560      -0.000972       0.008729      -0.015443      -0.005516      -0.003860       0.009375              1.989607       2.136489       0.046528      -0.225620       1.881324      -0.222696       1.951008           0.000012
           79              H      10.140679      16.876439       4.863212       0.107998       1.172375 0.93989618E+01  0.96497595E+02                                 1.869295                            1.818719      -1.165625       2.321167                    0.995169       3.748161      10.889246       0.452051       1.319722      -0.700343       0.027594       0.011866       0.019878       0.036019       0.010045       0.004900       0.001727       0.020203       0.024577      -0.018345       0.003894       0.014452              1.899457       1.841613       0.159529       0.145085       1.665373       0.087901       2.191384           0.000298
           80              H      10.403749      17.098429       2.591917       0.095318       1.043670 0.75424885E+01  0.74847294E+02                                 1.845063                            1.710522      -1.560031       2.119075                    0.990454       4.306816      13.174251       0.424298       1.454702      -0.669302       0.028398       0.017259      -0.009449       0.034549       0.007580       0.002090      -0.001119       0.003046       0.016613      -0.010796       0.004399       0.006397              1.964071       2.178133       0.399779      -0.461213       1.852983      -0.235076       1.861098          -0.000230
           81              H       6.798360      15.341435       2.023419       0.107922       1.561226 0.12215859E+02  0.13186635E+03                                 2.157452                            1.997928      -1.221693       2.292310                    0.995548       3.669933      10.396312       0.463052       1.225369      -0.724524      -0.029557      -0.015636      -0.018934       0.038427       0.015786      -0.002707       0.003631       0.020164      -0.018909      -0.017395      -0.004502       0.021897              2.214050       2.322810       0.314680       0.517414       1.742410       0.209799       2.576931           0.000059
           82              H       6.539967      15.138374       4.300103       0.108350       1.220159 0.90579780E+01  0.90158684E+02                                 1.766664                            1.667779      -1.023196       2.378100                    0.998019       3.401835       9.063597       0.534383       1.151535      -0.740560      -0.031064      -0.017843       0.009001       0.036937       0.016234       0.002413       0.000742       0.021916       0.008530      -0.021018       0.002461       0.018556              1.814370       1.976843       0.315729      -0.359960       1.490025      -0.183399       1.976242           0.000045
           83              H       4.435435      16.127866       9.691397       0.112704       1.181858 0.86919870E+01  0.85352755E+02                                 1.708101                            1.617076      -1.003257       2.393335                    0.998285       3.314215       8.678742       0.552884       1.128167      -0.746769       0.001599       0.035349       0.013896       0.038016      -0.001080      -0.009479       0.012906      -0.009140      -0.030233      -0.019764       0.002028       0.017736              1.745953       1.685518       0.293413      -0.082264       2.154450       0.205136       1.397892           0.000005
           84              H       2.445160      14.993822      10.127874       0.118438       1.342557 0.10033830E+02  0.10247587E+03                                 1.906994                            1.777311      -0.962889       2.424942                    0.997892       3.353376       9.054962       0.507995       1.180569      -0.735846      -0.029342       0.021416       0.022007       0.042472      -0.000369      -0.014910       0.012034      -0.011279      -0.018306      -0.022032       0.003082       0.018950              1.960529       2.338162      -0.182586      -0.510397       1.753868       0.217391       1.789558           0.000005
           85              H       3.845377      11.756891       8.152952       0.099415       1.504562 0.11715997E+02  0.12532999E+03                                 2.103752                            1.953081      -1.214039       2.284424                    0.996085       3.737056      10.586440       0.468962       1.220935      -0.724176      -0.002869      -0.031112      -0.023213       0.038923       0.001562      -0.009408       0.017161       0.003230      -0.020462      -0.022782       0.005586       0.017196              2.162103       2.030176       0.421511      -0.100955       2.762731       0.216215       1.693402           0.003351
           86              H       5.804660      12.901260       7.697615       0.109802       1.177602 0.87437599E+01  0.86483339E+02                                 1.745997                            1.654988      -0.992746       2.399407                    0.998188       3.368717       9.020802       0.527168       1.174689      -0.735035       0.024761      -0.019557      -0.022429       0.038712      -0.000503      -0.010149       0.013821      -0.004818      -0.029509      -0.020825       0.003530       0.017296              1.812080       2.223622      -0.024510      -0.424765       1.625634       0.095923       1.586985          -0.000088
           87              H      11.022628      13.455376       7.390465       0.103739       1.097504 0.78183603E+01  0.76782140E+02                                 1.782011                            1.647089      -1.286162       2.254907                    0.993759       3.802007      10.859996       0.479305       1.301217      -0.701690       0.003700       0.002816      -0.034121       0.034437      -0.009777      -0.004691       0.001605       0.001651       0.028983      -0.014812       0.002276       0.012536              1.885750       1.527460      -0.282539       0.162632       1.605120      -0.129535       2.524669          -0.000005
           88              H      12.476185      11.911768       8.322693       0.112501       1.305844 0.99049534E+01  0.10268674E+03                                 1.985506                            1.848905      -1.166511       2.321334                    0.995674       3.726701      10.760245       0.456495       1.294220      -0.706151       0.019762      -0.020817      -0.023883       0.037340      -0.005157      -0.005674       0.004318      -0.012672       0.039803      -0.015377      -0.000813       0.016190              2.070128       1.944706      -0.506557      -0.081106       2.166536       0.294591       2.099142          -0.000056
           89              H      11.413553      13.149064      11.981552       0.115134       1.347742 0.10042311E+02  0.10247404E+03                                 1.897202                            1.765375      -1.009467       2.400031                    0.997373       3.391308       9.121382       0.515768       1.163782      -0.739279       0.002394      -0.001290       0.039723       0.039816      -0.010427      -0.003292       0.005943       0.006025       0.044541      -0.018520       0.000773       0.017748              1.963498       1.621503      -0.186542       0.276067       1.617670      -0.156221       2.651322           0.000007
           90              H       9.839187      14.563608      11.062796       0.108337       1.226314 0.91551295E+01  0.91089846E+02                                 1.755390                            1.664169      -0.987183       2.398660                    0.998076       3.352905       8.842633       0.542674       1.134388      -0.745622      -0.018544       0.018824       0.024441       0.035994      -0.013566      -0.002314       0.003665       0.003326       0.042758      -0.020837       0.004733       0.016104              1.798879       1.823920      -0.478429      -0.132836       1.834310       0.165481       1.738406          -0.000010
           91              H      13.839462       2.545147       7.288082       0.105188       1.090586 0.79179996E+01  0.77865974E+02                                 1.761501                            1.648689      -1.295567       2.252747                    0.993584       3.773066      10.720956       0.483816       1.287341      -0.704850       0.001500      -0.001239      -0.035699       0.035752       0.005853      -0.002239      -0.002113      -0.014286       0.032837      -0.014785       0.002845       0.011939              1.851709       1.272343       0.037282       0.009852       1.918768       0.204075       2.364015          -0.000006
           92              H      14.318559       4.646312       8.161035       0.112097       1.264629 0.94461355E+01  0.97234612E+02                                 1.969242                            1.822793      -1.277324       2.270633                    0.993438       3.835269      11.206149       0.451115       1.319021      -0.699491       0.008791       0.027079      -0.024712       0.037700      -0.002125      -0.006342      -0.005597      -0.016133       0.035106      -0.016044       0.000896       0.015148              2.063696       1.508989       0.097346       0.057295       2.454457      -0.353928       2.227642          -0.000028
           93              H      13.767368       3.164655      11.889946       0.117072       1.295587 0.95827679E+01  0.96664374E+02                                 1.846865                            1.723207      -0.998620       2.407167                    0.997527       3.355014       8.977385       0.522535       1.162024      -0.739421      -0.001337       0.003571       0.041090       0.041267       0.007300      -0.003448      -0.005856      -0.014193       0.045629      -0.017812      -0.000335       0.018147              1.912841       1.409152       0.050918       0.017681       1.758518       0.316073       2.570854          -0.000009
           94              H      13.239330       1.092744      11.003521       0.112253       1.208624 0.89795140E+01  0.88871963E+02                                 1.734920                            1.645549      -0.987662       2.401519                    0.998091       3.323595       8.729694       0.547260       1.130837      -0.746534      -0.009413      -0.024403       0.024987       0.036173       0.007250      -0.005085      -0.003004      -0.022504       0.042101      -0.020877       0.004533       0.016344              1.774472       1.407037       0.215709      -0.100161       2.199362      -0.187748       1.717018          -0.000010
           95              H       2.859545      11.342165      19.881240       0.110869       1.298895 0.10819695E+02  0.11388695E+03                                 1.925827                            1.886459      -1.201110       2.291796                    0.994238       3.792818      10.788959       0.471777       1.233420      -0.719640      -0.004180       0.024282      -0.007159       0.025658      -0.000408      -0.000657      -0.005127      -0.012321      -0.006284      -0.005593      -0.003887       0.009480              1.965808       1.714479       0.209288       0.122181       2.274320      -0.080690       1.908623          -0.000026
           96              H       3.486296       9.867391      19.873157       0.113567       1.425564 0.12444098E+02  0.13565702E+03                                 2.071586                            2.046723      -1.127187       2.330370                    0.995199       3.784433      10.958107       0.445083       1.262369      -0.715424       0.014089      -0.019051      -0.006099       0.024467      -0.004499      -0.001786       0.001298       0.001264      -0.010173      -0.003903      -0.002814       0.006717              2.088310       2.240131      -0.299441      -0.138292       1.986057       0.212859       2.038741           0.000103
           97              H       1.828662      11.343885      23.367664       0.114932       1.428001 0.12501813E+02  0.13609976E+03                                 2.052523                            2.034451      -1.161659       2.314521                    0.995152       3.759434      10.788893       0.453178       1.241518      -0.720226      -0.000117      -0.005213       0.024635       0.025181      -0.000100       0.001978      -0.001213      -0.000724       0.024072      -0.004690      -0.003763       0.008454              2.056743       1.957927      -0.035835      -0.005596       1.735203       0.098821       2.477097           0.000007
           98              H       1.827749      12.261102      22.055540       0.112567       1.342971 0.11441592E+02  0.12220695E+03                                 1.981655                            1.952966      -1.172061       2.306054                    0.995216       3.791925      10.888692       0.458736       1.250069      -0.716765      -0.000082       0.020684      -0.013372       0.024630      -0.001288      -0.000546      -0.004521      -0.013212      -0.002816      -0.006494      -0.002675       0.009169              2.009202       1.981910       0.092784      -0.047180       2.400964      -0.183311       1.644733           0.000003
           99              H       0.317553       9.316717      23.491602       0.109429       1.301133 0.10814046E+02  0.11382318E+03                                 1.924832                            1.883203      -1.223490       2.279331                    0.994131       3.819534      10.868041       0.473180       1.229808      -0.720101       0.004614       0.002001       0.023417       0.023950       0.000021       0.001092       0.000783       0.002882       0.023706      -0.005439      -0.002622       0.008060              1.962883       1.598847      -0.162554      -0.045626       1.970915      -0.030883       2.318886          -0.000000
          100              H      -0.601134       8.932966      22.238752       0.122861       1.340542 0.11642205E+02  0.12401134E+03                                 1.948849                            1.951335      -0.936780       2.426736                    0.997671       3.534898       9.905394       0.468835       1.226478      -0.725297      -0.022019      -0.009400      -0.011761       0.026674       0.004467       0.003886       0.001892       0.009129      -0.009947      -0.005018      -0.004479       0.009497              1.942941       2.156278       0.184239       0.121509       1.972403       0.065448       1.700141           0.000016
          101              H       1.996913       7.866035      20.032121       0.114730       1.336252 0.11438800E+02  0.12239190E+03                                 1.997563                            1.971990      -1.029704       2.377050                    0.996022       3.756168      10.859769       0.449028       1.274853      -0.711961       0.021480      -0.011579      -0.005586       0.025033      -0.005208      -0.003595       0.002579       0.004403      -0.006616      -0.004592      -0.003979       0.008571              2.038859       1.959299      -0.320968      -0.190477       2.290144       0.133668       1.867135          -0.000003
          102              H       0.410784       8.045004      20.153364       0.116164       1.228134 0.10215053E+02  0.10701606E+03                                 1.927979                            1.891680      -1.206931       2.296118                    0.993824       3.849947      11.275698       0.445053       1.313669      -0.701582      -0.026378      -0.007002      -0.003416       0.027505       0.004939       0.001836       0.001735       0.010827      -0.015375      -0.006132      -0.004116       0.010248              1.980390       1.980149       0.205267       0.291615       2.042467      -0.015082       1.918554          -0.000007
          103              H       2.845190       9.063751      23.316472       0.110699       1.369014 0.11569238E+02  0.12348290E+03                                 1.980177                            1.941346      -1.158027       2.312641                    0.994451       3.767393      10.692139       0.469755       1.221610      -0.723418      -0.004183       0.003436       0.024530       0.025120       0.000093       0.000483       0.000920      -0.000127       0.025461      -0.004356      -0.004216       0.008572              2.004006       1.820635       0.158062       0.095004       1.847064      -0.097868       2.344319           0.000003
          104              H       3.487237       8.487264      21.966628       0.112694       1.389592 0.11866366E+02  0.12714016E+03                                 1.989731                            1.960811      -1.007692       2.383075                    0.996517       3.689849      10.406444       0.470496       1.215025      -0.726217       0.015093      -0.013074      -0.015048       0.025003      -0.004967      -0.003325       0.003492       0.000541      -0.004873      -0.004318      -0.003840       0.008158              2.008044       2.209853      -0.246667      -0.127647       2.108754       0.163929       1.705525           0.000004
          105              H       0.355165      11.650198      20.091395       0.113222       1.243693 0.10399452E+02  0.10939175E+03                                 1.941753                            1.907701      -1.166832       2.312865                    0.994055       3.856012      11.301411       0.443701       1.312325      -0.702047       0.007359       0.024135      -0.005819       0.025894       0.003552      -0.001453      -0.003114      -0.008051      -0.008975      -0.004233      -0.003706       0.007939              1.997060       1.743016      -0.208594      -0.015957       2.429920      -0.197147       1.818243          -0.000005
          106              H      -0.602491      10.371602      20.177613       0.119373       1.247998 0.10508064E+02  0.11072556E+03                                 1.945732                            1.918261      -1.155807       2.323922                    0.993975       3.792428      11.093173       0.442646       1.313180      -0.702543      -0.022467      -0.013249      -0.003263       0.026286       0.005141       0.000560       0.000972       0.008729      -0.015443      -0.005516      -0.003860       0.009375              1.989603       2.136484       0.046529       0.225620       1.881320       0.222696       1.951003           0.000013
          107              H      -0.598701       8.936407      18.334712       0.108000       1.172367 0.93988822E+01  0.96496578E+02                                 1.869287                            1.818712      -1.165621       2.321171                    0.995169       3.748145      10.889190       0.452051       1.319723      -0.700343      -0.027594      -0.011866       0.019878       0.036019       0.010045      -0.004900      -0.001727       0.020203       0.024577      -0.018345       0.003893       0.014452              1.899449       1.841603       0.159527      -0.145084       1.665367      -0.087901       2.191376           0.000298
          108              H      -0.861771       8.714417      16.063417       0.095318       1.043668 0.75424823E+01  0.74847217E+02                                 1.845062                            1.710522      -1.560033       2.119074                    0.990454       4.306814      13.174244       0.424298       1.454703      -0.669302      -0.028399      -0.017259      -0.009448       0.034549       0.007580      -0.002090       0.001119       0.003046       0.016613      -0.010796       0.004399       0.006397              1.964069       2.178129       0.399777       0.461213       1.852981       0.235076       1.861099          -0.000231
          109              H       2.743618      10.471411      15.494919       0.107933       1.561023 0.12213847E+02  0.13183787E+03                                 2.157150                            1.997672      -1.221686       2.292312                    0.995548       3.669778      10.395264       0.463118       1.225257      -0.724548       0.029557       0.015637      -0.018934       0.038427       0.015785       0.002707      -0.003631       0.020170      -0.018916      -0.017395      -0.004504       0.021899              2.213731       2.322471       0.314611      -0.517302       1.742199      -0.209754       2.576523           0.000044
          110              H       3.002011      10.674472      17.771603       0.108358       1.220092 0.90573027E+01  0.90149640E+02                                 1.766537                            1.667667      -1.023195       2.378099                    0.998019       3.401753       9.063051       0.534429       1.151465      -0.740577       0.031063       0.017844       0.009002       0.036937       0.016234      -0.002414      -0.000742       0.021919       0.008527      -0.021018       0.002460       0.018557              1.814235       1.976694       0.315694       0.359916       1.489930       0.183377       1.976081           0.000042
          111              H       5.106542       9.684980      23.162897       0.112703       1.181853 0.86919237E+01  0.85351849E+02                                 1.708084                            1.617060      -1.003265       2.393330                    0.998285       3.314209       8.678669       0.552893       1.128153      -0.746772      -0.001599      -0.035349       0.013896       0.038016      -0.001080       0.009479      -0.012906      -0.009140      -0.030233      -0.019764       0.002028       0.017736              1.745935       1.685500       0.293409       0.082262       2.154425      -0.205133       1.397879           0.000013
          112              H       7.096817      10.819024      23.599374       0.118437       1.342543 0.10033688E+02  0.10247395E+03                                 1.906970                            1.777290      -0.962893       2.424941                    0.997892       3.353366       9.054883       0.508002       1.180558      -0.735849       0.029342      -0.021415       0.022007       0.042472      -0.000369       0.014910      -0.012034      -0.011279      -0.018307      -0.022032       0.003082       0.018950              1.960503       2.338128      -0.182583       0.510386       1.753846      -0.217387       1.789536           0.000016
          113              H       5.696600      14.055955      21.624452       0.099416       1.504549 0.11715867E+02  0.12532808E+03                                 2.103726                            1.953059      -1.214052       2.284418                    0.996085       3.737049      10.586352       0.468970       1.220920      -0.724179       0.002870       0.031112      -0.023213       0.038923       0.001562       0.009408      -0.017162       0.003231      -0.020463      -0.022782       0.005586       0.017197              2.162075       2.030149       0.421501       0.100952       2.762691      -0.216212       1.693384           0.003352
          114              H       3.737317      12.911586      21.169115       0.109805       1.177589 0.87436197E+01  0.86481379E+02                                 1.745962                            1.654957      -0.992750       2.399404                    0.998188       3.368694       9.020633       0.527183       1.174663      -0.735041      -0.024761       0.019556      -0.022429       0.038712      -0.000503       0.010149      -0.013821      -0.004819      -0.029511      -0.020825       0.003530       0.017296              1.812042       2.223570      -0.024510       0.424751       1.625602      -0.095920       1.586955          -0.000085
          115              H      -1.480651      12.357470      20.861965       0.103739       1.097503 0.78183446E+01  0.76781948E+02                                 1.782010                            1.647088      -1.286159       2.254908                    0.993759       3.802003      10.859982       0.479305       1.301217      -0.701690      -0.003701      -0.002816      -0.034121       0.034437      -0.009777       0.004691      -0.001605       0.001651       0.028983      -0.014812       0.002276       0.012536              1.885748       1.527459      -0.282538      -0.162631       1.605119       0.129534       2.524667          -0.000004
          116              H      -2.934207      13.901078      21.794193       0.112501       1.305839 0.99049066E+01  0.10268616E+03                                 1.985504                            1.848903      -1.166509       2.321336                    0.995674       3.726696      10.760235       0.456495       1.294222      -0.706150      -0.019762       0.020817      -0.023883       0.037340      -0.005157       0.005674      -0.004318      -0.012672       0.039803      -0.015377      -0.000813       0.016190              2.070125       1.944703      -0.506556       0.081106       2.166533      -0.294592       2.099141          -0.000054
          117              H      -1.871575      12.663782      25.453052       0.115132       1.347784 0.10042712E+02  0.10247936E+03                                 1.897263                            1.765427      -1.009474       2.400027                    0.997373       3.391340       9.121583       0.515752       1.163804      -0.739274      -0.002394       0.001290       0.039723       0.039816      -0.010428       0.003291      -0.005943       0.006024       0.044540      -0.018520       0.000773       0.017747              1.963563       1.621550      -0.186552      -0.276081       1.617717       0.156229       2.651424           0.000024
          118              H      -0.297209      11.249238      24.534296       0.108334       1.226344 0.91554192E+01  0.91093579E+02                                 1.755432                            1.664207      -0.987193       2.398655                    0.998076       3.352931       8.842784       0.542661       1.134404      -0.745618       0.018544      -0.018824       0.024441       0.035994      -0.013567       0.002314      -0.003665       0.003326       0.042756      -0.020837       0.004734       0.016103              1.798924       1.823966      -0.478449       0.132842       1.834357      -0.165488       1.738448           0.000006
          119              H       0.944330       6.059135      20.759581       0.105187       1.090589 0.79180275E+01  0.77866327E+02                                 1.761506                            1.648693      -1.295569       2.252746                    0.993584       3.773073      10.720986       0.483815       1.287342      -0.704849      -0.001501       0.001239      -0.035699       0.035752       0.005853       0.002240       0.002113      -0.014286       0.032837      -0.014785       0.002846       0.011939              1.851714       1.272346       0.037283      -0.009851       1.918773      -0.204075       2.364022          -0.000005
          120              H       0.465234       3.957970      21.632535       0.112096       1.264623 0.94460782E+01  0.97233879E+02                                 1.969236                            1.822788      -1.277320       2.270636                    0.993438       3.835259      11.206113       0.451116       1.319022      -0.699491      -0.008792      -0.027079      -0.024712       0.037700      -0.002125       0.006342       0.005597      -0.016133       0.035106      -0.016043       0.000895       0.015148              2.063690       1.508985       0.097345      -0.057295       2.454449       0.353927       2.227636          -0.000026
          121              H       1.016424       5.439627      25.361446       0.117073       1.295588 0.95827730E+01  0.96664427E+02                                 1.846865                            1.723207      -0.998620       2.407167                    0.997527       3.355014       8.977382       0.522536       1.162023      -0.739421       0.001337      -0.003571       0.041090       0.041267       0.007300       0.003448       0.005856      -0.014193       0.045629      -0.017812      -0.000335       0.018147              1.912841       1.409152       0.050918      -0.017681       1.758518      -0.316073       2.570853           0.000005
          122              H       1.544463       7.511538      24.475021       0.112251       1.208631 0.89795841E+01  0.88872838E+02                                 1.734928                            1.645556      -0.987665       2.401517                    0.998091       3.323604       8.729729       0.547259       1.130839      -0.746534       0.009413       0.024403       0.024987       0.036172       0.007250       0.005085       0.003004      -0.022504       0.042101      -0.020877       0.004533       0.016344              1.774481       1.407043       0.215711       0.100162       2.199374       0.187749       1.717026           0.000003
          123              C       4.019877       1.247621      20.584452       0.155789      30.437756 0.38611752E+03  0.88590617E+04                                 9.287476                            7.105138      -0.606350       1.846591                    0.996685      26.046755      75.262263       0.544479       0.490294      -1.016239       0.001160      -0.001053      -0.050134       0.050158       0.006044      -0.000990      -0.000131       0.010783      -0.007664      -0.006841      -0.002612       0.009453             12.561816       9.325043       0.003356      -2.335643       9.910196      -1.037939      18.450207           0.000026
          124              C       5.381111       1.824108      20.166836      -0.310456      29.633718 0.48175387E+03  0.11719961E+05                                 8.464610                            7.288933      -0.403594       1.839589                    0.997150      32.117105      96.576168       0.608795       0.413556      -1.056988      -0.053242      -0.022437      -0.045238       0.073380      -0.006713       0.011064       0.007475      -0.019543       0.002966      -0.020226       0.006545       0.013682             10.193945      10.641976       2.052832      -3.148227       7.881607      -1.794685      12.058252           0.000104
          125              C       5.510893       1.872292      18.631085       0.152144      32.057157 0.40544266E+03  0.94095623E+04                                 9.470098                            7.142848      -0.630803       1.838463                    0.996537      26.165886      75.851588       0.559270       0.471894      -1.026785      -0.047127      -0.021732       0.014461       0.053873       0.000766      -0.003278       0.003968      -0.004323      -0.011544      -0.007104       0.001315       0.005789             13.295346      18.039684       5.249496      -2.634805      12.391594      -1.570681       9.454760           0.000041
          126              C       4.366740       2.725837      18.032950      -0.307805      28.458490 0.47766820E+03  0.11595373E+05                                 8.208496                            7.251072      -0.357644       1.854672                    0.996915      32.055242      96.272699       0.611277       0.412771      -1.057533      -0.013390      -0.061590       0.042076       0.075782       0.000556       0.003526       0.002484      -0.027015       0.026987      -0.018460       0.006686       0.011774              9.540798      13.575936      -0.449670       0.462804       8.110643      -1.011579       6.935814           0.000128
          127              C       2.978854       2.168279      18.420929       0.149179      31.665176 0.40103636E+03  0.92730520E+04                                 9.372603                            7.109844      -0.595439       1.849547                    0.996680      26.060882      75.173278       0.560402       0.472680      -1.027338       0.036265      -0.028069       0.017136       0.048955      -0.000063      -0.002321       0.001561       0.001180       0.023727      -0.004786      -0.003764       0.008550             13.087653      14.059787      -5.636510       2.721004      14.753955      -2.967765      10.449218           0.000052
          128              C       2.892160       0.715876      17.911706      -0.306015      28.998452 0.47318889E+03  0.11447551E+05                                 8.324679                            7.219791      -0.371877       1.853191                    0.996862      31.786397      94.975414       0.612889       0.413091      -1.058443       0.049303       0.024701       0.046763       0.072303       0.009638       0.000651      -0.001853       0.023996       0.025759      -0.019819       0.008722       0.011096             10.184790       8.127822      -2.755226       0.778610      15.080502       0.252950       7.346045           0.000043
          129              C      -1.221314      17.048524      18.472121       0.156842      31.356609 0.39960963E+03  0.92368797E+04                                 9.374188                            7.132879      -0.614132       1.843191                    0.996669      26.091539      75.383197       0.554998       0.477447      -1.024204       0.002917       0.047631       0.016902       0.050625       0.006207      -0.000347      -0.002037       0.000227       0.022095      -0.009976       0.002013       0.007963             13.176240       8.924940       1.260180       0.247473      20.335004       3.536065      10.268775           0.000010
          130              C      -1.338785      17.039920      20.002483      -0.313467      29.954580 0.48659560E+03  0.11867548E+05                                 8.513426                            7.322609      -0.409186       1.839114                    0.997108      32.121091      96.714115       0.607741       0.413233      -1.057180       0.007083       0.057082      -0.039367       0.069701       0.001034       0.001642      -0.009359       0.006983      -0.052066      -0.020843       0.008520       0.012324             10.247162       6.409790      -0.025115      -0.664044      12.380454       2.362221      11.951241           0.000054
          131              C       5.379786       0.445702      18.084142      -0.308768      29.362258 0.47453703E+03  0.11494933E+05                                 8.395533                            7.232363      -0.384891       1.847298                    0.996994      31.945949      95.692828       0.611714       0.413353      -1.057667      -0.052035       0.035114       0.038928       0.073865      -0.012109       0.000200      -0.002711       0.015430       0.039943      -0.021167       0.007345       0.013821             10.017264      10.487958       3.222323      -0.608632      12.542367       0.775163       7.021467           0.000048
          132              C       2.899714       2.125258      19.967457      -0.310671      30.146709 0.49590152E+03  0.12140459E+05                                 8.546607                            7.394502      -0.383488       1.849186                    0.996869      32.041164      96.358974       0.605080       0.413479      -1.058020       0.049147      -0.034218      -0.042809       0.073613       0.002649      -0.003372       0.005210       0.001274      -0.051960      -0.018870       0.007471       0.011400             10.272857       8.810246      -2.763050       1.019708       9.746421      -2.338281      12.261905           0.000069
          133              C       3.860507       1.199437      22.095954       0.073707      38.255073 0.43005036E+03  0.10039242E+05                                10.087062                            6.982518      -0.204659       1.952723                    0.998655      26.565585      75.028190       0.617147       0.425144      -1.063316      -0.002129       0.001481       0.002886       0.003880      -0.017569      -0.004226      -0.003707      -0.033517       0.012582      -0.027286       0.004930       0.022356             14.104007       9.426671       1.884385      -3.134665       6.438495      -1.362115      26.446854           0.001201
          134              C       2.712114       0.638438      22.656369      -0.133707      35.852995 0.44643541E+03  0.10630246E+05                                 9.657975                            7.133289       0.001115       1.977668                    0.998922      29.949974      88.398186       0.601824       0.427417      -1.050849       0.005944       0.003888       0.025284       0.026262      -0.002930       0.015294       0.009954      -0.006655      -0.024946      -0.022865       0.007913       0.014952             12.545241       9.442296       1.998552      -4.633454       6.605846      -2.190502      21.587582          -0.000082
          135              C       2.544647       0.519699      24.008907      -0.103731      36.938179 0.47577253E+03  0.11556676E+05                                10.052868                            7.524116      -0.356886       1.864973                    0.997258      30.525610      92.196666       0.565106       0.446214      -1.035449       0.014507       0.010010      -0.021780       0.028019      -0.005418      -0.009352      -0.005843      -0.004694      -0.092793      -0.033739       0.012368       0.021371             12.728310      10.177390       2.306800      -2.301304       7.161499      -1.076946      20.846040           0.000945
          136              C       3.524841       0.992934      24.900721       0.021176      41.187827 0.44039817E+03  0.10372264E+05                                10.573675                            7.088315      -0.088863       1.982080                    0.999127      27.368270      78.380393       0.607864       0.427830      -1.058556      -0.000435       0.004692      -0.015680       0.016373       0.002647       0.000790      -0.001958       0.012349       0.063256      -0.017373      -0.003831       0.021203             14.745314       9.948038       2.061965      -2.264121       6.581420      -1.462926      27.706483           0.000269
          137              C       4.676191       1.555654      24.343000      -0.113216      36.223160 0.42621141E+03  0.10023318E+05                                 9.623982                            6.919093      -0.053112       1.950925                    0.999593      29.859769      87.345880       0.618323       0.421216      -1.055582      -0.012508      -0.002605      -0.024458       0.027594       0.013379       0.018319       0.010572       0.007568      -0.063654      -0.029617      -0.003093       0.032710             12.014053       9.584704       2.114849      -2.398247       5.954854      -1.361109      20.502602           0.001197
          138              C       4.835311       1.667510      22.985073      -0.153924      35.835844 0.43726416E+03  0.10299096E+05                                 9.468589                            6.956055       0.158030       2.013256                    0.999787      29.835656      85.966809       0.626668       0.414967      -1.064696      -0.016428      -0.002155       0.027198       0.031847       0.027305      -0.008091      -0.004277       0.029745      -0.036154      -0.025085      -0.013678       0.038763             11.720715       8.565350       1.759649      -1.169567       5.715363      -0.712170      20.881431          -0.000058
          139              C       3.429655       0.831174      26.352948       0.267175      37.498127 0.35181085E+03  0.79229909E+04                                10.377196                            6.590429      -0.272229       1.942912                    0.998683      25.506695      74.133286       0.587458       0.462966      -1.026144      -0.012386      -0.004494       0.018701       0.022876      -0.003049      -0.005561       0.006516      -0.075039      -0.043201      -0.032081      -0.013523       0.045604             15.160229       9.224985       0.963325      -2.277592       5.786631      -1.534864      30.469071           0.008584
          140              C       6.819790       2.552030      18.272743       0.076436      40.607660 0.42821818E+03  0.99862521E+04                                10.511639                            6.961733      -0.284200       1.926568                    0.998351      26.609188      75.123847       0.618825       0.424425      -1.063719      -0.002761       0.008687       0.004506       0.010168       0.009401       0.016675      -0.012422       0.015225       0.021910      -0.026588       0.003885       0.022703             15.951798      26.406553       8.764817      -6.596027      13.239052      -1.362463       8.209790           0.001374
          141              C       7.836394       1.968660      17.572225      -0.142933      38.105476 0.42870584E+03  0.10044855E+05                                 9.895442                            6.901119       0.174320       2.023839                    0.999782      29.496961      84.689444       0.627496       0.416592      -1.063962       0.032162       0.020613      -0.002525       0.038284       0.002662      -0.001528       0.020729      -0.036701      -0.042114      -0.023433      -0.010906       0.034339             13.379003      21.210784       6.206141      -5.269150      11.570566      -0.445759       7.355658           0.000045
          142              C       9.034426       2.646677      17.310877      -0.108438      37.680179 0.42296219E+03  0.99102635E+04                                 9.910994                            6.917970      -0.015642       1.968436                    0.999510      29.449226      85.488389       0.616078       0.424314      -1.055524      -0.025446      -0.012367       0.020823       0.035129      -0.019047      -0.019110       0.020040       0.004839       0.017115      -0.022701      -0.016459       0.039160             13.168711      19.148924       7.096848      -3.938376      13.371502      -0.147358       6.985707           0.001276
          143              C       9.232022       3.923553      17.760826       0.022203      45.981851 0.43353056E+03  0.10156189E+05                                11.330942                            6.988225      -0.192115       1.942423                    0.999110      27.399953      77.903515       0.618942       0.422421      -1.063422      -0.005805      -0.018434       0.025128       0.031700       0.013280      -0.008727      -0.008332       0.029481      -0.019204      -0.018904      -0.007924       0.026828             17.921173      28.917170      12.023431      -5.711866      16.810206      -1.395362       8.036142           0.000887
          144              C       8.204390       4.560269      18.482898      -0.156045      40.790717 0.45816264E+03  0.10962981E+05                                10.405315                            7.145266       0.030007       1.960048                    0.999782      30.945423      91.085365       0.612560       0.417877      -1.058479       0.002109      -0.034733       0.025482       0.043129       0.003713       0.002852       0.047906      -0.025604      -0.008085      -0.042915      -0.011784       0.054699             14.470972      22.883507       7.520229      -5.630794      12.846978      -1.059991       7.682430           0.005097
          145              C       7.038211       3.880531      18.741551      -0.140466      40.321327 0.45801415E+03  0.10931776E+05                                10.397767                            7.195191       0.019862       1.970729                    0.999595      30.121353      87.843406       0.605421       0.423874      -1.057297       0.027781      -0.007220      -0.001301       0.028733      -0.023139      -0.008500       0.026464       0.015744       0.006463      -0.035079      -0.003687       0.038766             14.517953      22.241778       8.929322      -4.695626      14.088176      -1.123410       7.223905           0.000057
          146              C      10.502588       4.637708      17.620722       0.262443      39.790323 0.33521506E+03  0.74437794E+04                                10.717316                            6.365512      -0.214194       1.956242                    0.999258      25.259889      72.429393       0.608502       0.453288      -1.033631       0.013301       0.017801       0.008062       0.023639       0.023817      -0.020816       0.031052      -0.009552       0.215602      -0.069419      -0.012694       0.082112             17.316812      28.797770      12.339890      -4.407611      16.197676      -3.445427       6.954991           0.013290
          147              C       1.910381       3.047637      17.830877       0.070622      39.449731 0.41343807E+03  0.95583873E+04                                10.254402                            6.817240      -0.243372       1.939404                    0.998671      26.480581      74.465775       0.628484       0.421539      -1.065411      -0.000388      -0.001071       0.000747       0.001362       0.004534       0.010778      -0.011679       0.000269      -0.062259      -0.028177       0.013244       0.014933             15.257941      17.183975     -11.099836       4.994775      15.839912      -4.384848      12.749938           0.000469
          148              C       1.088129       3.827185      18.606836      -0.155605      40.535225 0.44997641E+03  0.10701741E+05                                10.392829                            7.116620       0.105778       2.001029                    0.999576      30.042550      87.704804       0.610172       0.422075      -1.057508      -0.028625       0.009880      -0.025955       0.039883       0.004349      -0.002027      -0.003572       0.013527       0.080917      -0.021697      -0.005708       0.027404             14.360043      14.909637      -9.818901       3.566986      15.149780      -3.319221      13.020710          -0.000089
          149              C       0.186029       4.720309      18.051810      -0.115782      39.017544 0.43207324E+03  0.10198074E+05                                10.204450                            7.006386      -0.016379       1.968523                    0.999613      29.714720      87.139106       0.609093       0.426051      -1.052353       0.010019      -0.031543      -0.000571       0.033101       0.009023      -0.021677       0.011771       0.005479      -0.024888      -0.030547       0.008265       0.022282             14.268243      13.863199      -8.467836       5.750196      13.981556      -4.609229      14.959973           0.000410
          150              C       0.003554       4.782260      16.693883       0.042283      43.643784 0.40925084E+03  0.94449314E+04                                10.962312                            6.785830      -0.084033       1.987381                    0.999274      26.673001      75.132900       0.628998       0.421937      -1.064326       0.000569      -0.014892      -0.001226       0.014953      -0.006139       0.002199      -0.014715       0.011378      -0.001478      -0.018349       0.002922       0.015427             17.071797      19.025464     -12.453493       6.870368      17.578142      -5.847469      14.611784           0.000282
          151              C       0.829455       4.007875      15.904453      -0.119920      36.973309 0.41662697E+03  0.97061363E+04                                 9.687316                            6.801340       0.040131       1.983221                    0.999645      29.372350      84.482326       0.631443       0.416364      -1.062595       0.005744      -0.009798       0.025986       0.028360       0.005941       0.001329      -0.001015       0.004496       0.104234      -0.023767      -0.011026       0.034794             12.697549      13.582857      -8.302082       3.471076      12.971782      -2.823203      11.538008           0.000486
          152              C       1.768400       3.159492      16.454090      -0.150389      38.000808 0.43917116E+03  0.10352892E+05                                 9.863236                            6.981597       0.079568       1.989416                    0.999698      29.817979      85.888203       0.624268       0.416205      -1.064148      -0.024253       0.015777       0.002473       0.029039      -0.016434      -0.014108       0.019693       0.001606       0.030565      -0.022800      -0.011958       0.034757             13.066766      13.587512      -8.060244       4.863740      12.698580      -4.177924      12.914206          -0.000057
          153              C      -1.017988       5.713243      16.179271       0.243795      39.733998 0.35336456E+03  0.79659542E+04                                10.813730                            6.578710      -0.327401       1.920508                    0.998481      25.816264      75.046012       0.591564       0.459293      -1.028293      -0.015319      -0.009464      -0.005460       0.018816       0.024810       0.027519       0.017218      -0.013269      -0.085249      -0.043522      -0.008211       0.051733             17.378593      20.056590     -12.695890       7.968542      18.119686      -8.142217      13.959501           0.003859
          154              C      -1.406207      15.627097      17.903624       0.065404      41.045337 0.43342476E+03  0.10130226E+05                                10.539754                            6.981599      -0.257643       1.931635                    0.998445      26.766158      75.455690       0.621403       0.421723      -1.066263      -0.012295      -0.001805      -0.003395       0.012883       0.003106       0.009529       0.015283       0.010317      -0.052222      -0.026703       0.006065       0.020638             15.969311       5.876799       2.707146       0.425229      29.305370       6.412366      12.725765           0.000681
          155              C      -1.683920      14.544678      18.711913      -0.156675      40.772137 0.45956535E+03  0.10991390E+05                                10.431545                            7.193653       0.069497       1.984967                    0.999595      30.376604      89.030771       0.606482       0.422263      -1.057022      -0.016437      -0.021133      -0.025056       0.036669      -0.002163      -0.004459       0.005153       0.010662       0.079633      -0.019431      -0.008307       0.027738             14.403981       5.596316       2.776536       0.622314      25.250973       4.030298      12.364654          -0.000162
          156              C      -1.973089      13.288453      18.197302      -0.123129      40.478206 0.45923855E+03  0.11007499E+05                                10.481863                            7.249731      -0.079077       1.944602                    0.999184      30.279183      89.527529       0.595414       0.429177      -1.050264      -0.008831       0.029488      -0.004113       0.031055      -0.000442      -0.013274      -0.020297       0.015037      -0.012159      -0.027664       0.004708       0.022956             14.588743       5.916687       2.667070       1.622225      22.354198       6.548143      15.495344           0.000636
          157              C      -1.995491      13.099159      16.804349       0.037261      44.387426 0.42305191E+03  0.98414302E+04                                11.061716                            6.894982      -0.085836       1.982703                    0.999233      26.938998      76.101199       0.624795       0.421409      -1.065016      -0.002357       0.017395      -0.001095       0.017588       0.004953      -0.006329       0.015889      -0.015003       0.005618      -0.018347      -0.001939       0.020286             17.155322       7.160762       5.628083       2.241282      29.309499       8.738455      14.995706           0.000126
          158              C      -1.638743      14.167811      15.993365      -0.116372      37.016401 0.42176176E+03  0.98541975E+04                                 9.703791                            6.855463       0.035532       1.981892                    0.999603      29.389417      84.605970       0.627356       0.417867      -1.061822      -0.001432       0.013529       0.021053       0.025067      -0.000684      -0.003838       0.002706       0.012278       0.106858      -0.024093      -0.011963       0.036055             12.678605       5.607126       3.182870       0.600894      20.962103       4.327446      11.466585           0.000640
          159              C      -1.334414      15.408548      16.518753      -0.153574      38.251699 0.44692059E+03  0.10576952E+05                                 9.894090                            7.039881       0.082334       1.988565                    0.999668      29.960104      86.338976       0.622364       0.415845      -1.064861      -0.012566      -0.026479      -0.000035       0.029309       0.009411      -0.013369      -0.022793      -0.023928       0.038761      -0.023415      -0.013669       0.037083             13.088667       5.624275       2.727073       0.561959      20.985931       6.275557      12.655794          -0.000187
          160              C      -2.417399      11.793029      16.313986       0.240274      39.550632 0.35324271E+03  0.79538816E+04                                10.738277                            6.555267      -0.342876       1.913018                    0.998690      25.784427      74.644403       0.596295       0.456183      -1.031160      -0.011482      -0.004533      -0.003391       0.012802      -0.016011       0.035826      -0.008109       0.024166      -0.067216      -0.042059      -0.007278       0.049338             17.282049       8.068595       6.533287       2.553518      29.611829      11.320749      14.165724           0.004187
          161              C      10.763916       7.356661       7.112952       0.155789      30.437689 0.38611687E+03  0.88590427E+04                                 9.287463                            7.105135      -0.606346       1.846592                    0.996685      26.046742      75.262192       0.544479       0.490295      -1.016239      -0.001160       0.001053      -0.050134       0.050158       0.006044       0.000990       0.000132       0.010783      -0.007664      -0.006841      -0.002612       0.009453             12.561788       9.325044       0.003347       2.335629       9.910166       1.037927      18.450153           0.000024
          162              C       9.402682       6.780174       6.695335      -0.310454      29.633578 0.48175127E+03  0.11719889E+05                                 8.464580                            7.288905      -0.403592       1.839591                    0.997150      32.117094      96.576319       0.608797       0.413555      -1.056988       0.053241       0.022437      -0.045238       0.073380      -0.006712      -0.011063      -0.007475      -0.019545       0.002968      -0.020226       0.006543       0.013683             10.193901      10.641925       2.052786       3.148169       7.881575       1.794687      12.058202           0.000100
          163              C       9.272900       6.731990       5.159584       0.152143      32.057089 0.40544198E+03  0.94095410E+04                                 9.470083                            7.142845      -0.630795       1.838465                    0.996537      26.165874      75.851487       0.559270       0.471895      -1.026785       0.047127       0.021732       0.014461       0.053873       0.000766       0.003278      -0.003967      -0.004324      -0.011544      -0.007103       0.001315       0.005789             13.295310      18.039605       5.249453       2.634763      12.391568       1.570699       9.454758           0.000040
          164              C      10.417053       5.878445       4.561450      -0.307802      28.458181 0.47766179E+03  0.11595188E+05                                 8.208422                            7.251002      -0.357638       1.854676                    0.996915      32.055157      96.272582       0.611283       0.412769      -1.057534       0.013389       0.061588       0.042075       0.075781       0.000556      -0.003526      -0.002484      -0.027014       0.026983      -0.018459       0.006686       0.011773              9.540698      13.575709      -0.449654      -0.462798       8.110575       1.011566       6.935808           0.000130
          165              C      11.804938       6.436003       4.949429       0.149179      31.665158 0.40103631E+03  0.92730496E+04                                 9.372596                            7.109843      -0.595435       1.849548                    0.996680      26.060885      75.173257       0.560402       0.472680      -1.027338      -0.036264       0.028069       0.017136       0.048955      -0.000063       0.002321      -0.001561       0.001179       0.023727      -0.004785      -0.003765       0.008550             13.087639      14.059762      -5.636479      -2.720980      14.753947       2.967771      10.449208           0.000052
          166              C      11.891632       7.888406       4.440206      -0.306015      28.998420 0.47318839E+03  0.11447541E+05                                 8.324674                            7.219786      -0.371879       1.853190                    0.996862      31.786438      94.975665       0.612889       0.413091      -1.058442      -0.049303      -0.024701       0.046764       0.072303       0.009637      -0.000650       0.001853       0.023995       0.025761      -0.019818       0.008723       0.011095             10.184780       8.127829      -2.755206      -0.778607      15.080479      -0.252939       7.346032           0.000045
          167              C      10.763291       8.764322       5.000621       0.156842      31.356598 0.39960955E+03  0.92368769E+04                                 9.374185                            7.132879      -0.614131       1.843192                    0.996669      26.091540      75.383187       0.554998       0.477447      -1.024204      -0.002917      -0.047631       0.016902       0.050625       0.006207       0.000347       0.002037       0.000227       0.022094      -0.009976       0.002013       0.007963             13.176232       8.924945       1.260175      -0.247477      20.334991      -3.536060      10.268760           0.000010
          168              C      10.880763       8.772926       6.530983      -0.313466      29.954533 0.48659515E+03  0.11867534E+05                                 8.513412                            7.322604      -0.409184       1.839115                    0.997108      32.121054      96.713990       0.607741       0.413233      -1.057180      -0.007084      -0.057082      -0.039366       0.069701       0.001034      -0.001642       0.009359       0.006983      -0.052064      -0.020843       0.008520       0.012323             10.247139       6.409784      -0.025115       0.664039      12.380424      -2.362212      11.951209           0.000053
          169              C       9.404006       8.158580       4.612642      -0.308768      29.362285 0.47453771E+03  0.11494952E+05                                 8.395536                            7.232368      -0.384887       1.847299                    0.996994      31.945952      95.692821       0.611714       0.413353      -1.057667       0.052035      -0.035114       0.038929       0.073865      -0.012109      -0.000200       0.002711       0.015430       0.039944      -0.021167       0.007345       0.013822             10.017267      10.487968       3.222325       0.608630      12.542378      -0.775158       7.021457           0.000048
          170              C      11.884079       6.479024       6.495957      -0.310672      30.146741 0.49590217E+03  0.12140480E+05                                 8.546615                            7.394507      -0.383488       1.849185                    0.996870      32.041204      96.359134       0.605080       0.413479      -1.058020      -0.049147       0.034218      -0.042809       0.073613       0.002649       0.003371      -0.005210       0.001272      -0.051959      -0.018870       0.007471       0.011399             10.272867       8.810253      -2.763056      -1.019709       9.746428       2.338289      12.261920           0.000068
          171              C      10.923286       7.404845       8.624454       0.073706      38.255009 0.43005012E+03  0.10039236E+05                                10.087051                            6.982518      -0.204652       1.952726                    0.998655      26.565573      75.028178       0.617146       0.425144      -1.063316       0.002128      -0.001479       0.002886       0.003879      -0.017569       0.004226       0.003708      -0.033517       0.012582      -0.027286       0.004930       0.022356             14.103979       9.426673       1.884389       3.134660       6.438487       1.362108      26.446778           0.001198
          172              C      12.071679       7.965844       9.184869      -0.133708      35.852940 0.44643481E+03  0.10630228E+05                                 9.657964                            7.133283       0.001119       1.977669                    0.998922      29.949982      88.398215       0.601824       0.427417      -1.050849      -0.005945      -0.003887       0.025284       0.026263      -0.002931      -0.015293      -0.009954      -0.006655      -0.024946      -0.022865       0.007914       0.014951             12.545220       9.442285       1.998551       4.633439       6.605838       2.190495      21.587536          -0.000085
          173              C      12.239145       8.084583      10.537407      -0.103732      36.938138 0.47577199E+03  0.11556660E+05                                10.052858                            7.524111      -0.356882       1.864974                    0.997258      30.525598      92.196613       0.565106       0.446214      -1.035449      -0.014508      -0.010009      -0.021780       0.028019      -0.005418       0.009352       0.005843      -0.004693      -0.092795      -0.033739       0.012368       0.021371             12.728294      10.177374       2.306797       2.301301       7.161492       1.076945      20.846017           0.000942
          174              C      11.258952       7.611348      11.429221       0.021176      41.187805 0.44039718E+03  0.10372238E+05                                10.573681                            7.088310      -0.088860       1.982081                    0.999127      27.368254      78.380396       0.607863       0.427831      -1.058555       0.000435      -0.004692      -0.015680       0.016373       0.002647      -0.000790       0.001957       0.012348       0.063257      -0.017372      -0.003831       0.021203             14.745343       9.948025       2.061957       2.264147       6.581424       1.462937      27.706579           0.000261
          175              C      10.107602       7.048628      10.871500      -0.113223      36.223748 0.42621917E+03  0.10023552E+05                                 9.624143                            6.919202      -0.053125       1.950921                    0.999593      29.859933      87.346776       0.618311       0.421221      -1.055578       0.012507       0.002606      -0.024458       0.027594       0.013383      -0.018320      -0.010573       0.007564      -0.063650      -0.029616      -0.003097       0.032713             12.014281       9.584843       2.114876       2.398419       5.954949       1.361191      20.503050           0.001170
          176              C       9.948481       6.936772       9.513573      -0.153923      35.835898 0.43726449E+03  0.10299119E+05                                 9.468630                            6.956076       0.158025       2.013256                    0.999787      29.835696      85.967353       0.626664       0.414969      -1.064693       0.016427       0.002157       0.027198       0.031847       0.027308       0.008092       0.004276       0.029740      -0.036150      -0.025086      -0.013677       0.038763             11.720768       8.565431       1.759681       1.169657       5.715394       0.712207      20.881478          -0.000075
          177              C      11.354138       7.773108      12.881448       0.267175      37.498144 0.35181044E+03  0.79229783E+04                                10.377206                            6.590425      -0.272230       1.942912                    0.998683      25.506656      74.133120       0.587458       0.462966      -1.026144       0.012385       0.004493       0.018701       0.022876      -0.003049       0.005561      -0.006517      -0.075040      -0.043204      -0.032082      -0.013524       0.045605             15.160269       9.224984       0.963323       2.277595       5.786639       1.534868      30.469185           0.008574
          178              C       7.964002       6.052252       4.801243       0.076437      40.607537 0.42821735E+03  0.99862311E+04                                10.511626                            6.961735      -0.284188       1.926573                    0.998351      26.609161      75.123844       0.618823       0.424426      -1.063718       0.002762      -0.008687       0.004504       0.010167       0.009400      -0.016675       0.012423       0.015224       0.021911      -0.026588       0.003885       0.022703             15.951758      26.406479       8.764767       6.596014      13.239015       1.362452       8.209779           0.001374
          179              C       6.947398       6.635622       4.100725      -0.142934      38.105694 0.42870806E+03  0.10044927E+05                                 9.895510                            6.901158       0.174319       2.023839                    0.999782      29.497005      84.689845       0.627491       0.416595      -1.063960      -0.032162      -0.020613      -0.002526       0.038284       0.002662       0.001528      -0.020729      -0.036701      -0.042114      -0.023434      -0.010906       0.034340             13.379108      21.210984       6.206195       5.269210      11.570628       0.445774       7.355711           0.000055
          180              C       5.749366       5.957605       3.839377      -0.108440      37.680384 0.42296451E+03  0.99103394E+04                                 9.911055                            6.918006      -0.015646       1.968434                    0.999510      29.449323      85.488988       0.616073       0.424316      -1.055522       0.025447       0.012366       0.020821       0.035128      -0.019047       0.019111      -0.020041       0.004838       0.017111      -0.022700      -0.016461       0.039161             13.168799      19.149073       7.096890       3.938419      13.371572       0.147364       6.985753           0.001296
          181              C       5.551771       4.680729       4.289326       0.022201      45.981824 0.43353088E+03  0.10156197E+05                                11.330932                            6.988225      -0.192102       1.942427                    0.999110      27.399957      77.903495       0.618942       0.422421      -1.063423       0.005806       0.018433       0.025125       0.031698       0.013280       0.008727       0.008332       0.029483      -0.019210      -0.018904      -0.007925       0.026829             17.921147      28.917118      12.023409       5.711852      16.810190       1.395356       8.036132           0.000890
          182              C       6.579403       4.044013       5.011398      -0.156041      40.790184 0.45815671E+03  0.10962798E+05                                10.405219                            7.145214       0.030052       1.960065                    0.999782      30.945139      91.084184       0.612563       0.417876      -1.058480      -0.002105       0.034730       0.025477       0.043124       0.003711      -0.002850      -0.047903      -0.025609      -0.008094      -0.042912      -0.011785       0.054696             14.470815      22.883259       7.520115       5.630736      12.846825       1.059971       7.682361           0.005092
          183              C       7.745582       4.723751       5.270051      -0.140463      40.321118 0.45801224E+03  0.10931728E+05                                10.397758                            7.195196       0.019861       1.970731                    0.999595      30.121275      87.843387       0.605417       0.423877      -1.057295      -0.027779       0.007218      -0.001305       0.028731      -0.023139       0.008502      -0.026463       0.015742       0.006459      -0.035077      -0.003689       0.038766             14.517916      22.241723       8.929249       4.695629      14.088122       1.123393       7.223904           0.000052
          184              C       4.281204       3.966574       4.149222       0.262447      39.790249 0.33521522E+03  0.74437786E+04                                10.717280                            6.365499      -0.214196       1.956240                    0.999258      25.259872      72.429154       0.608505       0.453286      -1.033633      -0.013301      -0.017801       0.008060       0.023638       0.023817       0.020815      -0.031052      -0.009550       0.215601      -0.069418      -0.012694       0.082112             17.316741      28.797631      12.339835       4.407577      16.197629       3.445409       6.954962           0.013294
          185              C      12.873411       5.556645       4.359377       0.070623      39.449664 0.41343754E+03  0.95583724E+04                                10.254391                            6.817237      -0.243368       1.939406                    0.998671      26.480558      74.465712       0.628484       0.421539      -1.065411       0.000387       0.001070       0.000747       0.001361       0.004534      -0.010778       0.011680       0.000267      -0.062259      -0.028177       0.013244       0.014933             15.257924      17.183959     -11.099828      -4.994766      15.839902       4.384845      12.749910           0.000468
          186              C      13.695664       4.777097       5.135336      -0.155604      40.535209 0.44997630E+03  0.10701738E+05                                10.392822                            7.116617       0.105782       2.001030                    0.999576      30.042545      87.704767       0.610172       0.422074      -1.057508       0.028623      -0.009882      -0.025955       0.039882       0.004349       0.002027       0.003573       0.013526       0.080917      -0.021696      -0.005708       0.027405             14.360031      14.909623      -9.818895      -3.566984      15.149772       3.319223      13.020699          -0.000091
          187              C      14.597764       3.883973       4.580310      -0.115782      39.017514 0.43207285E+03  0.10198063E+05                                10.204442                            7.006381      -0.016374       1.968524                    0.999613      29.714723      87.139099       0.609093       0.426051      -1.052353      -0.010022       0.031541      -0.000572       0.033100       0.009023       0.021676      -0.011771       0.005479      -0.024889      -0.030547       0.008265       0.022282             14.268230      13.863183      -8.467829      -5.750190      13.981551       4.609228      14.959957           0.000410
          188              C      14.780239       3.822022       3.222383       0.042284      43.643751 0.40925011E+03  0.94449114E+04                                10.962311                            6.785826      -0.084029       1.987382                    0.999274      26.672982      75.132866       0.628998       0.421937      -1.064325      -0.000571       0.014890      -0.001226       0.014951      -0.006138      -0.002199       0.014715       0.011378      -0.001479      -0.018349       0.002923       0.015426             17.071797      19.025469     -12.453503      -6.870363      17.578156       5.847468      14.611767           0.000287
          189              C      13.954338       4.596407       2.432953      -0.119922      36.973423 0.41662831E+03  0.97061801E+04                                 9.687358                            6.801366       0.040131       1.983221                    0.999645      29.372367      84.482561       0.631440       0.416366      -1.062594      -0.005746       0.009795       0.025987       0.028360       0.005941      -0.001329       0.001016       0.004496       0.104232      -0.023767      -0.011026       0.034793             12.697612      13.582930      -8.302134      -3.471097      12.971853       2.823221      11.538051           0.000502
          190              C      13.015392       5.444790       2.982590      -0.150389      38.000929 0.43917273E+03  0.10352942E+05                                 9.863281                            6.981627       0.079570       1.989417                    0.999698      29.817990      85.888414       0.624264       0.416207      -1.064146       0.024252      -0.015779       0.002473       0.029039      -0.016434       0.014108      -0.019693       0.001604       0.030566      -0.022799      -0.011958       0.034757             13.066837      13.587596      -8.060298      -4.863788      12.698653       4.177967      12.914263          -0.000044
          191              C      15.801780       2.891039       2.707772       0.243796      39.734023 0.35336441E+03  0.79659501E+04                                10.813736                            6.578709      -0.327401       1.920508                    0.998481      25.816262      75.046013       0.591564       0.459293      -1.028293       0.015318       0.009463      -0.005460       0.018815       0.024810      -0.027519      -0.017218      -0.013267      -0.085250      -0.043522      -0.008211       0.051733             17.378610      20.056616     -12.695916      -7.968551      18.119717       8.142224      13.959497           0.003863
          192              C      10.948184      10.185749       4.432124       0.065405      41.045312 0.43342457E+03  0.10130220E+05                                10.539749                            6.981597      -0.257643       1.931635                    0.998445      26.766149      75.455649       0.621403       0.421723      -1.066263       0.012295       0.001805      -0.003395       0.012882       0.003105      -0.009529      -0.015283       0.010317      -0.052222      -0.026703       0.006066       0.020638             15.969304       5.876796       2.707141      -0.425231      29.305372      -6.412371      12.725743           0.000681
          193              C      11.225898      11.268168       5.240413      -0.156674      40.772090 0.45956496E+03  0.10991377E+05                                10.431531                            7.193647       0.069500       1.984968                    0.999595      30.376586      89.030661       0.606483       0.422263      -1.057022       0.016436       0.021133      -0.025056       0.036668      -0.002163       0.004459      -0.005153       0.010662       0.079632      -0.019431      -0.008307       0.027738             14.403960       5.596308       2.776528      -0.622312      25.250944      -4.030297      12.364628          -0.000165
          194              C      11.515067      12.524393       4.725802      -0.123127      40.478168 0.45923821E+03  0.11007487E+05                                10.481848                            7.249723      -0.079074       1.944602                    0.999184      30.279183      89.527471       0.595415       0.429177      -1.050264       0.008829      -0.029487      -0.004113       0.031054      -0.000443       0.013274       0.020297       0.015036      -0.012160      -0.027663       0.004708       0.022956             14.588718       5.916676       2.667059      -1.622219      22.354164      -6.548130      15.495313           0.000636
          195              C      11.537468      12.713687       3.332849       0.037262      44.387390 0.42305180E+03  0.98414268E+04                                11.061708                            6.894981      -0.085835       1.982703                    0.999233      26.938994      76.101180       0.624795       0.421409      -1.065016       0.002356      -0.017395      -0.001095       0.017588       0.004953       0.006329      -0.015889      -0.015003       0.005618      -0.018347      -0.001939       0.020286             17.155301       7.160752       5.628066      -2.241276      29.309463      -8.738444      14.995690           0.000130
          196              C      11.180721      11.645035       2.521865      -0.116370      37.016314 0.42176085E+03  0.98541704E+04                                 9.703774                            6.855456       0.035534       1.981893                    0.999603      29.389380      84.605823       0.627357       0.417867      -1.061822       0.001431      -0.013529       0.021053       0.025066      -0.000684       0.003838      -0.002706       0.012278       0.106857      -0.024092      -0.011962       0.036055             12.678575       5.607114       3.182852      -0.600893      20.962043      -4.327438      11.466570           0.000652
          197              C      10.876392      10.404298       3.047253      -0.153574      38.251722 0.44692127E+03  0.10576968E+05                                 9.894090                            7.039886       0.082338       1.988566                    0.999668      29.960090      86.338843       0.622364       0.415845      -1.064861       0.012566       0.026479      -0.000036       0.029309       0.009410       0.013369       0.022793      -0.023928       0.038761      -0.023414      -0.013669       0.037083             13.088666       5.624275       2.727064      -0.561964      20.985927      -6.275586      12.655797          -0.000177
          198              C      11.959376      14.019817       2.842486       0.240274      39.550623 0.35324289E+03  0.79538864E+04                                10.738274                            6.555269      -0.342878       1.913017                    0.998690      25.784432      74.644422       0.596295       0.456183      -1.031160       0.011481       0.004534      -0.003390       0.012801      -0.016010      -0.035826       0.008109       0.024166      -0.067217      -0.042059      -0.007278       0.049338             17.282035       8.068592       6.533278      -2.553514      29.611803     -11.320737      14.165711           0.004191
          199              C       8.143008      15.960943       6.358548       0.155789      30.437690 0.38611681E+03  0.88590405E+04                                 9.287462                            7.105134      -0.606345       1.846592                    0.996685      26.046736      75.262159       0.544479       0.490295      -1.016239      -0.001160       0.001054       0.050133       0.050158       0.006044      -0.000990      -0.000132       0.010783      -0.007666      -0.006841      -0.002612       0.009453             12.561790       9.325039       0.003348      -2.335608       9.910164      -1.037919      18.450166           0.000025
          200              C       6.781774      15.384456       6.776164      -0.310453      29.633504 0.48174984E+03  0.11719845E+05                                 8.464563                            7.288892      -0.403589       1.839592                    0.997150      32.117036      96.576093       0.608798       0.413554      -1.056988       0.053241       0.022437       0.045238       0.073379      -0.006711       0.011064       0.007475      -0.019544       0.002970      -0.020226       0.006544       0.013682             10.193880      10.641894       2.052776      -3.148160       7.881562      -1.794684      12.058184           0.000103
          201              C       6.651992      15.336272       8.311915       0.152143      32.057122 0.40544217E+03  0.94095458E+04                                 9.470087                            7.142844      -0.630794       1.838465                    0.996537      26.165869      75.851455       0.559270       0.471894      -1.026785       0.047127       0.021732      -0.014461       0.053873       0.000766      -0.003277       0.003967      -0.004323      -0.011545      -0.007103       0.001315       0.005788             13.295326      18.039621       5.249484      -2.634778      12.391589      -1.570700       9.454768           0.000040
          202              C       7.796145      14.482727       8.910050      -0.307803      28.458326 0.47766486E+03  0.11595277E+05                                 8.208458                            7.251036      -0.357640       1.854675                    0.996915      32.055193      96.272636       0.611280       0.412770      -1.057534       0.013390       0.061589      -0.042076       0.075781       0.000556       0.003526       0.002484      -0.027014       0.026985      -0.018459       0.006686       0.011774              9.540748      13.575819      -0.449657       0.462805       8.110614      -1.011570       6.935809           0.000126
          203              C       9.184031      15.040285       8.522071       0.149179      31.665184 0.40103643E+03  0.92730538E+04                                 9.372605                            7.109845      -0.595437       1.849547                    0.996680      26.060892      75.173302       0.560402       0.472681      -1.027338      -0.036265       0.028069      -0.017136       0.048955      -0.000064      -0.002321       0.001561       0.001179       0.023727      -0.004785      -0.003765       0.008550             13.087658      14.059788      -5.636502       2.721003      14.753964      -2.967771      10.449222           0.000052
          204              C       9.270725      16.492688       9.031294      -0.306015      28.998453 0.47318894E+03  0.11447556E+05                                 8.324685                            7.219795      -0.371881       1.853190                    0.996862      31.786441      94.975656       0.612889       0.413092      -1.058442      -0.049303      -0.024701      -0.046764       0.072304       0.009637       0.000650      -0.001853       0.023996       0.025761      -0.019818       0.008723       0.011095             10.184797       8.127832      -2.755220       0.778610      15.080512       0.252949       7.346049           0.000041
          205              C      13.384199       0.160040       8.470879       0.156842      31.356610 0.39960976E+03  0.92368828E+04                                 9.374187                            7.132880      -0.614131       1.843192                    0.996669      26.091544      75.383200       0.554998       0.477447      -1.024205      -0.002917      -0.047631      -0.016902       0.050625       0.006207      -0.000347      -0.002037       0.000227       0.022094      -0.009976       0.002013       0.007962             13.176239       8.924942       1.260178       0.247480      20.335001       3.536072      10.268776           0.000010
          206              C      13.501670       0.168644       6.940517      -0.313466      29.954530 0.48659485E+03  0.11867525E+05                                 8.513413                            7.322602      -0.409183       1.839115                    0.997108      32.121042      96.713935       0.607742       0.413233      -1.057180      -0.007084      -0.057082       0.039366       0.069701       0.001033       0.001642      -0.009359       0.006984      -0.052062      -0.020843       0.008519       0.012323             10.247143       6.409781      -0.025107      -0.664034      12.380428       2.362217      11.951222           0.000053
          207              C       6.783099      16.762862       8.858858      -0.308768      29.362277 0.47453750E+03  0.11494945E+05                                 8.395535                            7.232366      -0.384888       1.847299                    0.996994      31.945945      95.692781       0.611714       0.413353      -1.057667       0.052035      -0.035114      -0.038929       0.073866      -0.012109       0.000200      -0.002711       0.015431       0.039944      -0.021167       0.007345       0.013822             10.017268      10.487962       3.222328      -0.608625      12.542381       0.775166       7.021461           0.000045
          208              C       9.263171      15.083306       6.975543      -0.310672      30.146768 0.49590264E+03  0.12140494E+05                                 8.546620                            7.394511      -0.383489       1.849184                    0.996870      32.041210      96.359160       0.605079       0.413479      -1.058020      -0.049147       0.034218       0.042808       0.073613       0.002649      -0.003372       0.005210       0.001272      -0.051958      -0.018870       0.007470       0.011399             10.272877       8.810267      -2.763060       1.019722       9.746429      -2.338294      12.261935           0.000069
          209              C       8.302378      16.009127       4.847046       0.073705      38.255055 0.43005024E+03  0.10039239E+05                                10.087058                            6.982517      -0.204648       1.952727                    0.998655      26.565583      75.028190       0.617147       0.425144      -1.063316       0.002128      -0.001479      -0.002886       0.003879      -0.017569      -0.004226      -0.003708      -0.033516       0.012584      -0.027286       0.004930       0.022356             14.103988       9.426685       1.884397      -3.134607       6.438490      -1.362084      26.446788           0.001200
          210              C       9.450771      16.570126       4.286631      -0.133709      35.853035 0.44643616E+03  0.10630268E+05                                 9.657978                            7.133293       0.001120       1.977669                    0.998923      29.950019      88.398345       0.601824       0.427417      -1.050849      -0.005945      -0.003887      -0.025284       0.026263      -0.002931       0.015294       0.009954      -0.006654      -0.024945      -0.022865       0.007914       0.014951             12.545230       9.442306       1.998559      -4.633431       6.605848      -2.190492      21.587536          -0.000084
          211              C       9.618238      16.688865       2.934093      -0.103733      36.938194 0.47577270E+03  0.11556681E+05                                10.052868                            7.524115      -0.356879       1.864974                    0.997258      30.525619      92.196687       0.565106       0.446213      -1.035449      -0.014508      -0.010009       0.021780       0.028019      -0.005418      -0.009352      -0.005843      -0.004693      -0.092794      -0.033739       0.012368       0.021371             12.728298      10.177406       2.306811      -2.301292       7.161502      -1.076940      20.845988           0.000944
          212              C       8.638044      16.215630       2.042279       0.021175      41.187831 0.44039781E+03  0.10372256E+05                                10.573687                            7.088318      -0.088853       1.982083                    0.999127      27.368258      78.380427       0.607863       0.427831      -1.058555       0.000435      -0.004691       0.015680       0.016372       0.002647       0.000790      -0.001957       0.012349       0.063256      -0.017372      -0.003831       0.021203             14.745330       9.948100       2.061996      -2.264155       6.581435      -1.462942      27.706454           0.000267
          213              C       7.486694      15.652910       2.600000      -0.113221      36.223351 0.42621184E+03  0.10023351E+05                                 9.624066                            6.919115      -0.053123       1.950924                    0.999593      29.859880      87.346900       0.618318       0.421218      -1.055578       0.012506       0.002607       0.024458       0.027593       0.013383       0.018318       0.010573       0.007563      -0.063647      -0.029614      -0.003097       0.032712             12.014188       9.584805       2.114885      -2.398242       5.954896      -1.361112      20.502864           0.001190
          214              C       7.327574      15.541054       3.957927      -0.153922      35.835848 0.43726204E+03  0.10299052E+05                                 9.468635                            6.956053       0.158033       2.013260                    0.999787      29.835650      85.967302       0.626665       0.414969      -1.064693       0.016425       0.002158      -0.027198       0.031846       0.027307      -0.008092      -0.004276       0.029741      -0.036150      -0.025086      -0.013676       0.038763             11.720800       8.565420       1.759683      -1.169609       5.715385      -0.712191      20.881595          -0.000064
          215              C       8.733230      16.377390       0.590052       0.267175      37.498023 0.35180973E+03  0.79229591E+04                                10.377177                            6.590418      -0.272223       1.942915                    0.998683      25.506652      74.133123       0.587459       0.462966      -1.026144       0.012386       0.004494      -0.018701       0.022876      -0.003049      -0.005561       0.006517      -0.075039      -0.043202      -0.032081      -0.013523       0.045605             15.160209       9.224971       0.963327      -2.277629       5.786624      -1.534880      30.469032           0.008583
          216              C       5.343095      14.656534       8.670257       0.076437      40.607518 0.42821664E+03  0.99862098E+04                                10.511624                            6.961729      -0.284188       1.926574                    0.998351      26.609137      75.123748       0.618824       0.424426      -1.063718       0.002761      -0.008686      -0.004506       0.010167       0.009400       0.016676      -0.012423       0.015224       0.021912      -0.026588       0.003884       0.022704             15.951764      26.406468       8.764801      -6.596010      13.239047      -1.362461       8.209779           0.001373
          217              C       4.326491      15.239904       9.370775      -0.142934      38.105603 0.42870736E+03  0.10044905E+05                                 9.895486                            6.901150       0.174318       2.023839                    0.999782      29.496978      84.689685       0.627492       0.416594      -1.063960      -0.032162      -0.020612       0.002524       0.038284       0.002662      -0.001528       0.020728      -0.036701      -0.042111      -0.023433      -0.010906       0.034339             13.379061      21.210877       6.206169      -5.269180      11.570613      -0.445764       7.355693           0.000043
          218              C       3.128459      14.561887       9.632123      -0.108441      37.680420 0.42296531E+03  0.99103589E+04                                 9.911056                            6.918013      -0.015646       1.968434                    0.999510      29.449307      85.488837       0.616073       0.424316      -1.055523       0.025447       0.012366      -0.020823       0.035129      -0.019047      -0.019110       0.020041       0.004838       0.017116      -0.022701      -0.016459       0.039161             13.168794      19.149042       7.096904      -3.938399      13.371593      -0.147364       6.985747           0.001279
          219              C       2.930863      13.285011       9.182174       0.022201      45.981850 0.43353083E+03  0.10156199E+05                                11.330942                            6.988229      -0.192103       1.942427                    0.999110      27.399968      77.903599       0.618941       0.422421      -1.063422       0.005805       0.018434      -0.025127       0.031700       0.013280      -0.008727      -0.008332       0.029483      -0.019206      -0.018905      -0.007925       0.026829             17.921163      28.917153      12.023402      -5.711874      16.810190      -1.395357       8.036146           0.000888
          220              C       3.958495      12.648295       8.460102      -0.156045      40.790577 0.45816042E+03  0.10962924E+05                                10.405314                            7.145257       0.030023       1.960054                    0.999782      30.945359      91.085410       0.612559       0.417878      -1.058477      -0.002107       0.034732      -0.025481       0.043128       0.003713       0.002849       0.047906      -0.025605      -0.008089      -0.042915      -0.011784       0.054699             14.470972      22.883478       7.520238      -5.630785      12.847014      -1.059983       7.682423           0.005095
          221              C       5.124674      13.328033       8.201449      -0.140463      40.321256 0.45801262E+03  0.10931742E+05                                10.397797                            7.195204       0.019861       1.970732                    0.999595      30.121283      87.843506       0.605416       0.423877      -1.057294      -0.027781       0.007219       0.001302       0.028733      -0.023139      -0.008500       0.026465       0.015744       0.006463      -0.035079      -0.003687       0.038766             14.518006      22.241858       8.929365      -4.695650      14.088233      -1.123418       7.223926           0.000054
          222              C       1.660297      12.570856       9.322278       0.262447      39.790330 0.33521544E+03  0.74437866E+04                                10.717306                            6.365509      -0.214191       1.956242                    0.999258      25.259869      72.429221       0.608503       0.453287      -1.033632      -0.013301      -0.017801      -0.008062       0.023639       0.023817      -0.020816       0.031051      -0.009552       0.215603      -0.069418      -0.012694       0.082112             17.316796      28.797755      12.339873      -4.407613      16.197648      -3.445423       6.954986           0.013292
          223              C      10.252504      14.160927       9.112123       0.070623      39.449709 0.41343779E+03  0.95583801E+04                                10.254401                            6.817239      -0.243371       1.939405                    0.998671      26.480573      74.465768       0.628483       0.421539      -1.065411       0.000387       0.001070      -0.000747       0.001361       0.004534       0.010778      -0.011680       0.000267      -0.062259      -0.028177       0.013244       0.014933             15.257946      17.183988     -11.099845       4.994784      15.839920      -4.384855      12.749930           0.000467
          224              C      11.074756      13.381379       8.336164      -0.155604      40.535232 0.44997648E+03  0.10701743E+05                                10.392827                            7.116619       0.105778       2.001029                    0.999576      30.042558      87.704825       0.610172       0.422074      -1.057508       0.028623      -0.009882       0.025955       0.039882       0.004349      -0.002027      -0.003573       0.013526       0.080917      -0.021696      -0.005708       0.027404             14.360044      14.909642      -9.818905       3.566994      15.149782      -3.319228      13.020709          -0.000091
          225              C      11.976856      12.488255       8.891190      -0.115782      39.017563 0.43207343E+03  0.10198080E+05                                10.204451                            7.006386      -0.016377       1.968523                    0.999613      29.714738      87.139156       0.609093       0.426051      -1.052353      -0.010021       0.031542       0.000572       0.033101       0.009023      -0.021676       0.011771       0.005479      -0.024888      -0.030547       0.008265       0.022282             14.268248      13.863208      -8.467844       5.750201      13.981564      -4.609234      14.959970           0.000408
          226              C      12.159331      12.426304      10.249117       0.042284      43.643803 0.40925091E+03  0.94449340E+04                                10.962318                            6.785831      -0.084032       1.987381                    0.999274      26.673005      75.132932       0.628998       0.421937      -1.064326      -0.000570       0.014891       0.001226       0.014952      -0.006139       0.002199      -0.014715       0.011378      -0.001479      -0.018349       0.002922       0.015427             17.071813      19.025488     -12.453511       6.870382      17.578162      -5.847481      14.611790           0.000282
          227              C      11.333430      13.200689      11.038547      -0.119921      36.973345 0.41662744E+03  0.97061520E+04                                 9.687334                            6.801353       0.040133       1.983222                    0.999645      29.372345      84.482387       0.631441       0.416365      -1.062594      -0.005746       0.009796      -0.025986       0.028360       0.005941       0.001329      -0.001015       0.004497       0.104233      -0.023767      -0.011026       0.034793             12.697576      13.582890      -8.302103       3.471091      12.971811      -2.823214      11.538029           0.000481
          228              C      10.394485      14.049072      10.488910      -0.150389      38.000891 0.43917226E+03  0.10352925E+05                                 9.863265                            6.981618       0.079570       1.989417                    0.999698      29.817978      85.888276       0.624266       0.416206      -1.064147       0.024252      -0.015779      -0.002473       0.029039      -0.016434      -0.014108       0.019693       0.001605       0.030566      -0.022799      -0.011958       0.034758             13.066813      13.587565      -8.060274       4.863779      12.698623      -4.177958      12.914250          -0.000062
          229              C      13.180873      11.495321      10.763729       0.243796      39.734033 0.35336477E+03  0.79659604E+04                                10.813737                            6.578712      -0.327402       1.920507                    0.998481      25.816279      75.046075       0.591564       0.459293      -1.028293       0.015318       0.009463       0.005460       0.018815       0.024810       0.027520       0.017218      -0.013268      -0.085249      -0.043522      -0.008211       0.051733             17.378612      20.056616     -12.695909       7.968556      18.119707      -8.142228      13.959513           0.003858
          230              C      13.569092       1.581467       9.039377       0.065406      41.045328 0.43342488E+03  0.10130229E+05                                10.539753                            6.981600      -0.257645       1.931635                    0.998445      26.766156      75.455681       0.621403       0.421723      -1.066263       0.012295       0.001805       0.003395       0.012882       0.003105       0.009529       0.015283       0.010317      -0.052222      -0.026703       0.006065       0.020638             15.969314       5.876799       2.707143       0.425232      29.305374       6.412385      12.725770           0.000680
          231              C      13.846805       2.663886       8.231086      -0.156674      40.772088 0.45956527E+03  0.10991386E+05                                10.431533                            7.193650       0.069498       1.984967                    0.999595      30.376594      89.030695       0.606482       0.422263      -1.057022       0.016436       0.021133       0.025056       0.036668      -0.002163      -0.004458       0.005153       0.010662       0.079632      -0.019431      -0.008307       0.027738             14.403962       5.596310       2.776530       0.622315      25.250936       4.030298      12.364640          -0.000165
          232              C      14.135974       3.920111       8.745698      -0.123128      40.478207 0.45923879E+03  0.11007505E+05                                10.481855                            7.249727      -0.079077       1.944601                    0.999184      30.279203      89.527545       0.595415       0.429177      -1.050264       0.008829      -0.029487       0.004113       0.031055      -0.000442      -0.013274      -0.020297       0.015036      -0.012159      -0.027663       0.004708       0.022956             14.588732       5.916683       2.667069       1.622226      22.354182       6.548143      15.495332           0.000634
          233              C      14.158376       4.109405      10.138651       0.037261      44.387455 0.42305224E+03  0.98414392E+04                                11.061716                            6.894982      -0.085838       1.982702                    0.999233      26.939013      76.101232       0.624795       0.421409      -1.065016       0.002356      -0.017395       0.001095       0.017588       0.004953      -0.006329       0.015889      -0.015003       0.005618      -0.018347      -0.001939       0.020286             17.155322       7.160762       5.628085       2.241281      29.309505       8.738449      14.995698           0.000125
          234              C      13.801628       3.040753      10.949635      -0.116371      37.016357 0.42176120E+03  0.98541805E+04                                 9.703780                            6.855457       0.035533       1.981893                    0.999603      29.389397      84.605872       0.627357       0.417866      -1.061822       0.001431      -0.013529      -0.021053       0.025066      -0.000684      -0.003838       0.002706       0.012277       0.106858      -0.024092      -0.011963       0.036055             12.678589       5.607120       3.182861       0.600893      20.962068       4.327443      11.466579           0.000635
          235              C      13.497299       1.800016      10.424247      -0.153574      38.251698 0.44692060E+03  0.10576949E+05                                 9.894084                            7.039879       0.082337       1.988566                    0.999668      29.960092      86.338852       0.622364       0.415845      -1.064861       0.012566       0.026479       0.000036       0.029309       0.009410      -0.013369      -0.022793      -0.023928       0.038761      -0.023415      -0.013669       0.037083             13.088663       5.624272       2.727066       0.561963      20.985920       6.275578      12.655795          -0.000194
          236              C      14.580284       5.415535      10.629013       0.240274      39.550655 0.35324295E+03  0.79538882E+04                                10.738278                            6.555268      -0.342879       1.913017                    0.998690      25.784443      74.644451       0.596295       0.456182      -1.031160       0.011481       0.004534       0.003390       0.012801      -0.016010       0.035826      -0.008109       0.024165      -0.067217      -0.042059      -0.007278       0.049338             17.282050       8.068598       6.533293       2.553520      29.611836      11.320744      14.165716           0.004187
          237              C       1.398969       9.851903      19.830048       0.155788      30.437730 0.38611728E+03  0.88590551E+04                                 9.287472                            7.105137      -0.606348       1.846591                    0.996685      26.046752      75.262250       0.544479       0.490294      -1.016239       0.001160      -0.001053       0.050134       0.050158       0.006044       0.000990       0.000131       0.010783      -0.007663      -0.006841      -0.002612       0.009453             12.561806       9.325044       0.003356       2.335646       9.910196       1.037941      18.450178           0.000025
          238              C       2.760203      10.428390      20.247664      -0.310456      29.633705 0.48175362E+03  0.11719956E+05                                 8.464611                            7.288932      -0.403595       1.839589                    0.997150      32.117126      96.576316       0.608795       0.413556      -1.056988      -0.053241      -0.022437       0.045239       0.073380      -0.006712      -0.011064      -0.007475      -0.019544       0.002966      -0.020226       0.006544       0.013682             10.193947      10.641979       2.052834       3.148220       7.881615       1.794688      12.058245           0.000102
          239              C       2.889985      10.476574      21.783415       0.152144      32.057159 0.40544290E+03  0.94095694E+04                                 9.470098                            7.142850      -0.630804       1.838463                    0.996537      26.165885      75.851590       0.559270       0.471894      -1.026785      -0.047127      -0.021732      -0.014461       0.053874       0.000766       0.003278      -0.003968      -0.004324      -0.011543      -0.007103       0.001315       0.005789             13.295346      18.039674       5.249499       2.634797      12.391602       1.570685       9.454762           0.000041
          240              C       1.745832      11.330119      22.381550      -0.307806      28.458479 0.47766795E+03  0.11595364E+05                                 8.208488                            7.251065      -0.357642       1.854673                    0.996915      32.055223      96.272586       0.611278       0.412771      -1.057534      -0.013389      -0.061589      -0.042076       0.075782       0.000557      -0.003526      -0.002484      -0.027015       0.026987      -0.018460       0.006686       0.011774              9.540787      13.575917      -0.449663      -0.462806       8.110628       1.011582       6.935815           0.000133
          241              C       0.357947      10.772561      21.993571       0.149180      31.665185 0.40103656E+03  0.92730580E+04                                 9.372602                            7.109843      -0.595441       1.849546                    0.996680      26.060888      75.173305       0.560402       0.472680      -1.027338       0.036265      -0.028069      -0.017136       0.048956      -0.000064       0.002321      -0.001561       0.001180       0.023727      -0.004786      -0.003765       0.008550             13.087649      14.059786      -5.636510      -2.720998      14.753940       2.967766      10.449222           0.000053
          242              C       0.271253       9.320158      22.502794      -0.306016      28.998578 0.47319133E+03  0.11447622E+05                                 8.324708                            7.219816      -0.371878       1.853190                    0.996862      31.786422      94.975448       0.612888       0.413092      -1.058443       0.049303       0.024701      -0.046764       0.072304       0.009638      -0.000650       0.001853       0.023997       0.025760      -0.019819       0.008722       0.011097             10.184832       8.127840      -2.755256      -0.778624      15.080585      -0.252951       7.346070           0.000047
          243              C       1.399594       8.444242      21.942379       0.156842      31.356613 0.39960979E+03  0.92368848E+04                                 9.374190                            7.132881      -0.614133       1.843191                    0.996669      26.091542      75.383221       0.554998       0.477447      -1.024204       0.002917       0.047631      -0.016902       0.050625       0.006207       0.000347       0.002037       0.000227       0.022094      -0.009976       0.002013       0.007963             13.176241       8.924933       1.260184      -0.247473      20.335011      -3.536065      10.268779           0.000011
          244              C       1.282122       8.435638      20.412017      -0.313466      29.954556 0.48659519E+03  0.11867536E+05                                 8.513422                            7.322606      -0.409186       1.839114                    0.997108      32.121081      96.714105       0.607741       0.413233      -1.057180       0.007083       0.057082       0.039367       0.069701       0.001034      -0.001642       0.009359       0.006983      -0.052065      -0.020843       0.008520       0.012323             10.247154       6.409791      -0.025117       0.664046      12.380448      -2.362211      11.951223           0.000053
          245              C       2.758879       9.049984      22.330358      -0.308768      29.362271 0.47453738E+03  0.11494941E+05                                 8.395535                            7.232366      -0.384892       1.847298                    0.996994      31.945949      95.692781       0.611714       0.413354      -1.057667      -0.052035       0.035114      -0.038928       0.073865      -0.012109      -0.000200       0.002711       0.015431       0.039944      -0.021167       0.007345       0.013821             10.017265      10.487957       3.222320       0.608630      12.542377      -0.775164       7.021460           0.000049
          246              C       0.278806      10.729540      20.447043      -0.310671      30.146697 0.49590123E+03  0.12140451E+05                                 8.546605                            7.394499      -0.383488       1.849185                    0.996869      32.041170      96.358998       0.605080       0.413479      -1.058020       0.049147      -0.034218       0.042809       0.073613       0.002649       0.003372      -0.005210       0.001273      -0.051959      -0.018870       0.007471       0.011399             10.272854       8.810242      -2.763048      -1.019700       9.746419       2.338282      12.261900           0.000068
          247              C       1.239599       9.803719      18.318546       0.073707      38.255031 0.43005029E+03  0.10039241E+05                                10.087056                            6.982519      -0.204659       1.952724                    0.998655      26.565576      75.028182       0.617146       0.425144      -1.063316      -0.002129       0.001481      -0.002886       0.003880      -0.017569       0.004226       0.003707      -0.033518       0.012581      -0.027286       0.004930       0.022357             14.103994       9.426668       1.884386       3.134684       6.438493       1.362124      26.446821           0.001200
          248              C       0.091206       9.242720      17.758131      -0.133707      35.852943 0.44643458E+03  0.10630222E+05                                 9.657968                            7.133283       0.001115       1.977669                    0.998922      29.949956      88.398127       0.601824       0.427418      -1.050849       0.005945       0.003888      -0.025284       0.026262      -0.002931      -0.015293      -0.009954      -0.006656      -0.024946      -0.022865       0.007914       0.014952             12.545235       9.442282       1.998548       4.633450       6.605842       2.190501      21.587581          -0.000084
          249              C      -0.076260       9.123981      16.405593      -0.103731      36.938137 0.47577180E+03  0.11556654E+05                                10.052861                            7.524111      -0.356885       1.864973                    0.997258      30.525591      92.196600       0.565106       0.446214      -1.035449       0.014507       0.010010       0.021780       0.028019      -0.005418       0.009352       0.005843      -0.004694      -0.092794      -0.033739       0.012368       0.021371             12.728305      10.177368       2.306793       2.301303       7.161493       1.076947      20.846052           0.000943
          250              C       0.903933       9.597216      15.513779       0.021176      41.187841 0.44039781E+03  0.10372255E+05                                10.573681                            7.088312      -0.088863       1.982080                    0.999127      27.368270      78.380413       0.607864       0.427831      -1.058555      -0.000435       0.004693       0.015680       0.016373       0.002647      -0.000790       0.001958       0.012348       0.063257      -0.017373      -0.003831       0.021204             14.745342       9.948007       2.061948       2.264123       6.581421       1.462928      27.706596           0.000264
          251              C       2.055283      10.159936      16.071500      -0.113219      36.223450 0.42621599E+03  0.10023448E+05                                 9.624051                            6.919153      -0.053115       1.950924                    0.999593      29.859813      87.345977       0.618317       0.421218      -1.055581      -0.012508      -0.002604       0.024458       0.027594       0.013380      -0.018320      -0.010573       0.007569      -0.063655      -0.029618      -0.003094       0.032712             12.014148       9.584750       2.114851       2.398372       5.954899       1.361168      20.502793           0.001179
          252              C       2.214404      10.271792      17.429427      -0.153924      35.835848 0.43726477E+03  0.10299116E+05                                 9.468591                            6.956064       0.158025       2.013254                    0.999787      29.835678      85.966958       0.626667       0.414967      -1.064696      -0.016428      -0.002154      -0.027198       0.031847       0.027306       0.008091       0.004277       0.029744      -0.036153      -0.025085      -0.013678       0.038763             11.720707       8.565377       1.759661       1.169621       5.715373       0.712193      20.881372          -0.000068
          253              C       0.808747       9.435456      14.061552       0.267175      37.498175 0.35181087E+03  0.79229919E+04                                10.377213                            6.590432      -0.272232       1.942912                    0.998683      25.506686      74.133272       0.587457       0.462967      -1.026144      -0.012386      -0.004493      -0.018701       0.022876      -0.003049       0.005561      -0.006517      -0.075040      -0.043204      -0.032082      -0.013524       0.045605             15.160272       9.224992       0.963323       2.277576       5.786641       1.534861      30.469182           0.008577
          254              C       4.198883      11.156312      22.141757       0.076436      40.607646 0.42821828E+03  0.99862551E+04                                10.511638                            6.961735      -0.284199       1.926569                    0.998351      26.609188      75.123852       0.618825       0.424425      -1.063719      -0.002761       0.008687      -0.004505       0.010168       0.009401      -0.016675       0.012422       0.015225       0.021911      -0.026588       0.003885       0.022703             15.951797      26.406540       8.764834       6.596020      13.239066       1.362469       8.209786           0.001375
          255              C       5.215487      10.572942      22.842275      -0.142933      38.105497 0.42870658E+03  0.10044874E+05                                 9.895439                            6.901124       0.174318       2.023838                    0.999783      29.496970      84.689393       0.627496       0.416592      -1.063962       0.032161       0.020613       0.002526       0.038284       0.002662       0.001528      -0.020729      -0.036702      -0.042112      -0.023433      -0.010907       0.034340             13.378991      21.210762       6.206138       5.269142      11.570556       0.445763       7.355655           0.000057
          256              C       6.413519      11.250959      23.103623      -0.108440      37.680267 0.42296387E+03  0.99103114E+04                                 9.911014                            6.917992      -0.015646       1.968434                    0.999510      29.449256      85.488477       0.616076       0.424315      -1.055524      -0.025446      -0.012366      -0.020822       0.035128      -0.019047       0.019110      -0.020040       0.004839       0.017115      -0.022701      -0.016459       0.039160             13.168732      19.148941       7.096875       3.938369      13.371538       0.147364       6.985716           0.001295
          257              C       6.611114      12.527835      22.653674       0.022203      45.981771 0.43353008E+03  0.10156177E+05                                11.330936                            6.988226      -0.192108       1.942426                    0.999110      27.399929      77.903478       0.618941       0.422421      -1.063422      -0.005805      -0.018433      -0.025126       0.031699       0.013280       0.008727       0.008332       0.029482      -0.019204      -0.018904      -0.007924       0.026828             17.921158      28.917162      12.023403       5.711872      16.810171       1.395362       8.036142           0.000890
          258              C       5.583482      13.164551      21.931602      -0.156045      40.790620 0.45816125E+03  0.10962944E+05                                10.405309                            7.145259       0.030012       1.960050                    0.999782      30.945383      91.085360       0.612560       0.417877      -1.058478       0.002108      -0.034732      -0.025480       0.043127       0.003713      -0.002851      -0.047905      -0.025604      -0.008089      -0.042914      -0.011783       0.054698             14.470961      22.883467       7.520232       5.630779      12.846997       1.059985       7.682420           0.005097
          259              C       4.417303      12.484813      21.672949      -0.140466      40.321316 0.45801394E+03  0.10931771E+05                                10.397775                            7.195194       0.019868       1.970731                    0.999595      30.121337      87.843398       0.605420       0.423875      -1.057296       0.027781      -0.007219       0.001302       0.028733      -0.023140       0.008501      -0.026464       0.015743       0.006461      -0.035078      -0.003689       0.038767             14.517971      22.241800       8.929352       4.695628      14.088206       1.123418       7.223908           0.000058
          260              C       7.881681      13.241990      22.793778       0.262442      39.790273 0.33521490E+03  0.74437763E+04                                10.717315                            6.365516      -0.214190       1.956243                    0.999258      25.259884      72.429419       0.608501       0.453289      -1.033631       0.013300       0.017801      -0.008062       0.023638       0.023817       0.020816      -0.031052      -0.009551       0.215601      -0.069418      -0.012694       0.082112             17.316803      28.797768      12.339864       4.407610      16.197651       3.445424       6.954990           0.013294
          261              C      -0.710526      11.651919      22.583623       0.070622      39.449773 0.41343860E+03  0.95584016E+04                                10.254406                            6.817242      -0.243373       1.939404                    0.998671      26.480592      74.465788       0.628484       0.421539      -1.065411      -0.000388      -0.001071      -0.000747       0.001362       0.004534      -0.010778       0.011680       0.000269      -0.062259      -0.028177       0.013244       0.014932             15.257944      17.183979     -11.099832      -4.994776      15.839903       4.384847      12.749950           0.000469
          262              C      -1.532779      12.431467      21.807664      -0.155604      40.535254 0.44997668E+03  0.10701749E+05                                10.392832                            7.116621       0.105778       2.001029                    0.999576      30.042558      87.704822       0.610172       0.422074      -1.057508      -0.028625       0.009880       0.025955       0.039883       0.004349       0.002027       0.003573       0.013527       0.080917      -0.021697      -0.005708       0.027404             14.360047      14.909643      -9.818903      -3.566989      15.149781       3.319224      13.020718          -0.000089
          263              C      -2.434879      13.324591      22.362690      -0.115782      39.017547 0.43207311E+03  0.10198070E+05                                10.204448                            7.006382      -0.016379       1.968522                    0.999613      29.714726      87.139104       0.609093       0.426051      -1.052353       0.010019      -0.031544       0.000571       0.033101       0.009023       0.021677      -0.011771       0.005480      -0.024887      -0.030547       0.008265       0.022282             14.268240      13.863194      -8.467829      -5.750198      13.981547       4.609229      14.959979           0.000412
          264              C      -2.617354      13.386542      23.720617       0.042284      43.643788 0.40925077E+03  0.94449280E+04                                10.962306                            6.785826      -0.084033       1.987380                    0.999274      26.673003      75.132867       0.628999       0.421937      -1.064326       0.000569      -0.014892       0.001226       0.014953      -0.006139      -0.002199       0.014715       0.011378      -0.001478      -0.018349       0.002922       0.015427             17.071777      19.025443     -12.453477      -6.870341      17.578118       5.847442      14.611769           0.000288
          265              C      -1.791453      12.612157      24.510047      -0.119918      36.973139 0.41662461E+03  0.97060682E+04                                 9.687278                            6.801310       0.040135       1.983223                    0.999645      29.372303      84.482147       0.631446       0.416362      -1.062596       0.005744      -0.009797      -0.025986       0.028360       0.005941      -0.001329       0.001016       0.004497       0.104231      -0.023767      -0.011026       0.034793             12.697493      13.582782      -8.302027      -3.471055      12.971700       2.823181      11.537997           0.000504
          266              C      -0.852507      11.763774      23.960410      -0.150388      38.000706 0.43916984E+03  0.10352851E+05                                 9.863210                            6.981578       0.079570       1.989416                    0.999698      29.817947      85.888029       0.624270       0.416204      -1.064149      -0.024253       0.015778      -0.002473       0.029039      -0.016434       0.014108      -0.019693       0.001606       0.030564      -0.022799      -0.011958       0.034757             13.066731      13.587476      -8.060217      -4.863727      12.698535       4.177910      12.914181          -0.000040
          267              C      -3.638895      14.317525      24.235228       0.243795      39.734005 0.35336443E+03  0.79659500E+04                                10.813725                            6.578707      -0.327400       1.920508                    0.998481      25.816269      75.046009       0.591564       0.459293      -1.028293      -0.015319      -0.009465       0.005460       0.018816       0.024810      -0.027519      -0.017218      -0.013268      -0.085249      -0.043522      -0.008211       0.051733             17.378581      20.056590     -12.695889      -7.968533      18.119676       8.142203      13.959477           0.003864
          268              C       1.214701       7.022815      22.510877       0.065404      41.045345 0.43342514E+03  0.10130236E+05                                10.539755                            6.981602      -0.257646       1.931634                    0.998445      26.766164      75.455701       0.621403       0.421723      -1.066263      -0.012295      -0.001805       0.003395       0.012882       0.003106      -0.009529      -0.015283       0.010317      -0.052222      -0.026703       0.006065       0.020638             15.969309       5.876801       2.707149      -0.425232      29.305354      -6.412376      12.725774           0.000682
          269              C       0.936987       5.940396      21.702586      -0.156675      40.772131 0.45956588E+03  0.10991405E+05                                10.431542                            7.193656       0.069496       1.984967                    0.999595      30.376604      89.030750       0.606482       0.422263      -1.057022      -0.016436      -0.021133       0.025056       0.036668      -0.002163       0.004459      -0.005153       0.010662       0.079632      -0.019431      -0.008307       0.027738             14.403971       5.596315       2.776533      -0.622313      25.250942      -4.030300      12.364657          -0.000162
          270              C       0.647818       4.684171      22.217198      -0.123128      40.478165 0.45923830E+03  0.11007490E+05                                10.481850                            7.249725      -0.079077       1.944602                    0.999184      30.279177      89.527457       0.595415       0.429177      -1.050264      -0.008830       0.029488       0.004113       0.031055      -0.000442       0.013274       0.020297       0.015037      -0.012159      -0.027664       0.004708       0.022956             14.588722       5.916680       2.667064      -1.622224      22.354155      -6.548139      15.495331           0.000639
          271              C       0.625417       4.494877      23.610151       0.037261      44.387395 0.42305178E+03  0.98414251E+04                                11.061703                            6.894977      -0.085838       1.982702                    0.999233      26.938999      76.101156       0.624796       0.421409      -1.065017      -0.002357       0.017395       0.001095       0.017588       0.004953       0.006329      -0.015889      -0.015003       0.005618      -0.018347      -0.001939       0.020286             17.155294       7.160752       5.628071      -2.241276      29.309445      -8.738431      14.995683           0.000131
          272              C       0.982164       5.563529      24.421135      -0.116371      37.016333 0.42176094E+03  0.98541711E+04                                 9.703768                            6.855449       0.035533       1.981892                    0.999603      29.389398      84.605813       0.627358       0.417866      -1.061823      -0.001431       0.013529      -0.021053       0.025067      -0.000684       0.003838      -0.002706       0.012278       0.106857      -0.024093      -0.011962       0.036055             12.678570       5.607113       3.182858      -0.600893      20.962033      -4.327431      11.466563           0.000655
          273              C       1.286493       6.804266      23.895747      -0.153574      38.251666 0.44692016E+03  0.10576936E+05                                 9.894074                            7.039871       0.082334       1.988565                    0.999668      29.960089      86.338813       0.622365       0.415844      -1.064862      -0.012566      -0.026479       0.000035       0.029309       0.009411       0.013369       0.022793      -0.023928       0.038760      -0.023414      -0.013669       0.037083             13.088643       5.624268       2.727067      -0.561961      20.985884      -6.275555      12.655778          -0.000173
          274              C       0.203509       3.188747      24.100513       0.240274      39.550641 0.35324302E+03  0.79538892E+04                                10.738273                            6.555267      -0.342877       1.913018                    0.998690      25.784432      74.644393       0.596296       0.456182      -1.031160      -0.011482      -0.004533       0.003390       0.012802      -0.016010      -0.035826       0.008109       0.024166      -0.067217      -0.042059      -0.007278       0.049338             17.282035       8.068595       6.533287      -2.553518      29.611802     -11.320733      14.165708           0.004193
          275              N       2.331221       0.557557       0.154653      -0.197177      38.474174 0.52491495E+03  0.12759592E+05                                 9.744221                            7.560501      -0.118783       2.001112                    0.994266      27.907758      78.000684       0.617042       0.408360      -1.084206       0.116644       0.020197       0.067015       0.136032      -0.009820      -0.006259      -0.000201      -0.065668       0.183914      -0.065229       0.003610       0.061619             12.220672      12.864480       1.807661      -2.458992       6.222405      -0.818083      17.575132           0.042679
          276              N       2.779213       0.560999       1.417471      -0.045325      31.415665 0.42183509E+03  0.96715203E+04                                 8.342786                            6.627847       0.204357       2.112015                    0.998502      25.832392      69.250087       0.684101       0.390511      -1.100585       0.089346       0.032585      -0.173195       0.197587      -0.011359       0.058035       0.019489      -0.024967      -0.114882      -0.082488       0.035821       0.046667             10.218464      10.403827       1.508366      -1.211338       5.414067      -0.215014      14.837500           0.043065
          277              N       4.063522       0.841499       1.427979      -0.076253      32.160925 0.42273744E+03  0.96850306E+04                                 8.374002                            6.549167       0.395192       2.160945                    0.999154      26.225921      69.986892       0.702657       0.380481      -1.109181      -0.103581      -0.004491      -0.163698       0.193769      -0.005125      -0.047504      -0.000587      -0.064137      -0.153804      -0.081454       0.023211       0.058244             10.144296       9.630279       1.172237       2.024785       5.086950       0.667957      15.715658           0.026636
          278              N       4.499463       1.027351       0.195606      -0.277275      35.718983 0.50474382E+03  0.12101120E+05                                 9.000768                            7.197154       0.459133       2.128600                    0.999792      29.250214      80.135726       0.663850       0.384841      -1.104819      -0.233656      -0.045958       0.082387       0.251982      -0.057996       0.026231      -0.000065      -0.296738       0.425195      -0.231944       0.088001       0.143943             10.562251       9.125139       0.844436       1.224282       5.126016       0.058972      17.435598           0.015281
          279              N      10.651599       5.936955      17.421344      -0.294888      40.301349 0.53968883E+03  0.13173082E+05                                 9.767660                            7.419879       0.311523       2.093939                    0.999125      29.425213      81.660905       0.655965       0.382544      -1.105146       0.148842      -0.079284       0.018281       0.169629       0.059955      -0.006662       0.002317       0.045178       0.121941      -0.084652       0.037934       0.046718             12.606797      15.524554       5.811870      -2.224919      15.427240      -3.728188       6.868599           0.020343
          280              N      11.975118       6.174433      17.429427      -0.090378      33.977003 0.44766521E+03  0.10409683E+05                                 8.827147                            6.805826       0.097887       2.061324                    0.998396      26.686185      71.872240       0.678863       0.388007      -1.103170      -0.111188      -0.146853       0.012336       0.184609      -0.016267      -0.004357       0.004383       0.100059       0.050757      -0.061237       0.016200       0.045037             11.467906      14.897959       5.449394      -1.726482      13.358351      -2.753322       6.147408           0.018627
          281              N      12.600475       4.995646      17.580307      -0.023274      27.880264 0.38380358E+03  0.85619996E+04                                 7.588110                            6.236469       0.467007       2.172366                    0.999853      25.803158      67.401516       0.722504       0.380014      -1.112268      -0.277990       0.010097      -0.014365       0.278544       0.014986      -0.024479      -0.007183      -0.276055       0.247612      -0.182295       0.080523       0.101771              9.029889      13.468311       2.507764      -0.843910       8.674085      -1.404788       4.947270           0.016381
          282              N      11.689759       4.054338      17.736577      -0.260932      34.565986 0.49121643E+03  0.11710151E+05                                 8.840972                            7.139559       0.220604       2.059683                    0.999506      29.050481      79.652755       0.660261       0.389136      -1.100529      -0.013764       0.236752      -0.034374       0.239630       0.077425      -0.016962       0.050219       0.292904       0.286743      -0.222231       0.103102       0.119129             10.534820      16.347066       2.862075      -0.885784       9.785046      -1.497019       5.472350           0.008367
          283              N      15.427310       6.200246      16.955230      -0.275569      37.666266 0.54676424E+03  0.13406917E+05                                 9.471731                            7.587723       0.262177       2.067433                    0.999542      29.760425      83.136235       0.632591       0.394870      -1.094979       0.012270       0.036786      -0.234873       0.238052      -0.044863       0.095705       0.011207      -0.007112      -0.528546      -0.209586       0.064225       0.145361             11.823651      14.899334      -5.693819       2.301155      10.742249      -2.887040       9.829370           0.014000
          284              N      14.710702       6.981514      16.146940      -0.068613      32.291202 0.43138983E+03  0.99699367E+04                                 8.538869                            6.707580       0.055536       2.058755                    0.997421      26.393345      71.594241       0.677627       0.391105      -1.097539       0.132323      -0.117420      -0.040378       0.181459       0.040466       0.012783      -0.005713      -0.046362       0.096753      -0.064760       0.030012       0.034748             10.719983      13.334024      -4.378516       0.826945       9.590295      -2.146128       9.235631           0.034786
          285              N      15.220156       6.966027      14.958754      -0.048666      31.640182 0.42968805E+03  0.99324062E+04                                 8.526794                            6.749937      -0.144364       1.999596                    0.995835      26.342692      71.736811       0.666389       0.397628      -1.091732       0.069088      -0.111427       0.120887       0.178334       0.019347      -0.042231       0.024688      -0.010455      -0.083845      -0.066988       0.029634       0.037353             11.104632      10.112306      -3.881121       2.968147      10.097013      -3.946310      13.104578           0.022099
          286              N      -1.099984       6.170991      14.912950      -0.265746      35.878289 0.53045895E+03  0.12870156E+05                                 9.084737                            7.411399       0.401403       2.117666                    0.999621      29.214800      80.385479       0.650121       0.388311      -1.102895      -0.161074       0.045332       0.162978       0.233585      -0.016959       0.126812      -0.052349      -0.052121      -0.351041      -0.194492       0.056170       0.138322             11.421008      10.391542      -4.613979       3.515319      10.787722      -4.277024      13.083758           0.011543
          287              N      -2.228877      11.328398      15.069220      -0.249525      36.107681 0.52611867E+03  0.12744799E+05                                 9.164462                            7.405986       0.345836       2.105481                    0.999343      28.979506      79.800893       0.646760       0.390943      -1.100504      -0.128608      -0.111071       0.153066       0.228705      -0.015533       0.094577       0.094093      -0.071259      -0.326134      -0.188715       0.056110       0.132605             11.726951       6.653769       2.307211       0.905321      15.118167       5.976872      13.408917           0.009243
          288              N      -2.847936      10.132402      15.085386      -0.050594      32.771507 0.44649155E+03  0.10414287E+05                                 8.745661                            6.892901      -0.187600       1.985801                    0.995466      26.455897      72.234683       0.658063       0.399045      -1.091389       0.005395       0.127696       0.119170       0.174748      -0.004332      -0.024254      -0.039245       0.023351      -0.046428      -0.055516       0.015444       0.040072             11.547867       6.953321       2.558562       0.956358      14.198516       5.237912      13.491765           0.022707
          289              N      14.028954       9.922458      16.278961      -0.071995      33.235858 0.43177152E+03  0.99581811E+04                                 8.652922                            6.670098       0.196677       2.099184                    0.998962      26.308389      70.759984       0.687287       0.386404      -1.103381       0.073147       0.159845      -0.035410       0.179318      -0.043585       0.004697       0.006780       0.033608       0.090101      -0.062464       0.030767       0.031697             11.208630       8.246093       4.824247       0.208537      16.080419       2.698301       9.299378           0.023403
          290              N      -3.125986      10.948088      17.071085      -0.263890      34.905329 0.49635306E+03  0.11836202E+05                                 8.862489                            7.122427       0.539071       2.162166                    0.999829      28.803863      78.398237       0.670174       0.383263      -1.107261       0.044611      -0.034758      -0.231118       0.237936       0.022108       0.101305       0.022570      -0.067371      -0.507337      -0.209175       0.072510       0.136666             11.078036       7.436944       4.229515       0.739899      16.193556       3.908586       9.603607           0.013655
          291              N      12.452572       8.046725      13.626153      -0.197178      38.474165 0.52491470E+03  0.12759582E+05                                 9.744217                            7.560496      -0.118778       2.001113                    0.994266      27.907742      78.000589       0.617043       0.408360      -1.084206      -0.116645      -0.020198       0.067015       0.136033      -0.009820       0.006259       0.000201      -0.065669       0.183913      -0.065230       0.003611       0.061619             12.220672      12.864465       1.807658       2.458977       6.222403       0.818080      17.575149           0.042674
          292              N      12.004579       8.043283      14.888971      -0.045324      31.415559 0.42183330E+03  0.96714692E+04                                 8.342768                            6.627833       0.204362       2.112017                    0.998502      25.832342      69.249922       0.684102       0.390511      -1.100585      -0.089346      -0.032585      -0.173194       0.197588      -0.011359      -0.058036      -0.019489      -0.024968      -0.114882      -0.082489       0.035821       0.046668             10.218442      10.403798       1.508362       1.211319       5.414058       0.215010      14.837470           0.043059
          293              N      10.720271       7.762783      14.899479      -0.076252      32.161316 0.42274302E+03  0.96851978E+04                                 8.374099                            6.549233       0.395128       2.160923                    0.999154      26.226073      69.987620       0.702649       0.380483      -1.109178       0.103579       0.004489      -0.163695       0.193765      -0.005126       0.047502       0.000586      -0.064144      -0.153800      -0.081452       0.023206       0.058247             10.144430       9.630388       1.172254      -2.024832       5.087003      -0.667975      15.715899           0.026630
          294              N      10.284329       7.576931      13.667106      -0.277277      35.718813 0.50474127E+03  0.12101034E+05                                 9.000698                            7.197101       0.459116       2.128593                    0.999792      29.250260      80.135562       0.663857       0.384838      -1.104822       0.233657       0.045957       0.082387       0.251983      -0.057997      -0.026230       0.000065      -0.296739       0.425182      -0.231943       0.088004       0.143938             10.562168       9.125060       0.844426      -1.224269       5.125983      -0.058973      17.435462           0.015263
          295              N       4.132194       2.667327       3.949844      -0.294892      40.301050 0.53968494E+03  0.13172950E+05                                 9.767569                            7.419821       0.311562       2.093951                    0.999125      29.425145      81.660331       0.655972       0.382541      -1.105150      -0.148845       0.079288       0.018280       0.169634       0.059957       0.006661      -0.002317       0.045182       0.121937      -0.084654       0.037934       0.046719             12.606664      15.524385       5.811800       2.224885      15.427078       3.728134       6.868530           0.020345
          296              N       2.808674       2.429849       3.957927      -0.090378      33.977107 0.44766710E+03  0.10409734E+05                                 8.827152                            6.805832       0.097872       2.061317                    0.998396      26.686251      71.872355       0.678864       0.388006      -1.103171       0.111187       0.146854       0.012334       0.184610      -0.016265       0.004358      -0.004382       0.100059       0.050758      -0.061237       0.016200       0.045037             11.467911      14.897970       5.449397       1.726481      13.358352       2.753322       6.147409           0.018630
          297              N       2.183318       3.608636       4.108808      -0.023269      27.880071 0.38380058E+03  0.85619112E+04                                 7.588054                            6.236428       0.467011       2.172366                    0.999853      25.803135      67.401246       0.722510       0.380012      -1.112270       0.277990      -0.010098      -0.014367       0.278544       0.014987       0.024480       0.007183      -0.276055       0.247612      -0.182295       0.080523       0.101771              9.029816      13.468184       2.507746       0.843897       8.674028       1.404775       4.947235           0.016388
          298              N       3.094034       4.549944       4.265077      -0.260925      34.565634 0.49121060E+03  0.11709969E+05                                 8.840884                            7.139494       0.220618       2.059687                    0.999506      29.050421      79.652275       0.660267       0.389133      -1.100532       0.013765      -0.236753      -0.034376       0.239631       0.077426       0.016961      -0.050219       0.292904       0.286742      -0.222231       0.103103       0.119129             10.534711      16.346894       2.862050       0.885770       9.784944       1.496996       5.472297           0.008381
          299              N      -0.643518       2.404036       3.483730      -0.275571      37.666472 0.54676747E+03  0.13407019E+05                                 9.471768                            7.587747       0.262168       2.067429                    0.999542      29.760525      83.136625       0.632590       0.394870      -1.094979      -0.012271      -0.036787      -0.234873       0.238053      -0.044862      -0.095706      -0.011208      -0.007111      -0.528550      -0.209587       0.064226       0.145362             11.823706      14.899408      -5.693860      -2.301175      10.742307       2.887058       9.829402           0.014003
          300              N       0.073090       1.622768       2.675440      -0.068614      32.291302 0.43139117E+03  0.99699777E+04                                 8.538894                            6.707596       0.055530       2.058752                    0.997421      26.393394      71.594464       0.677625       0.391105      -1.097538      -0.132324       0.117420      -0.040377       0.181459       0.040466      -0.012783       0.005713      -0.046362       0.096752      -0.064760       0.030012       0.034747             10.720022      13.334081      -4.378543      -0.826956       9.590332       2.146138       9.235653           0.034790
          301              N      -0.436364       1.638255       1.487254      -0.048665      31.640162 0.42968780E+03  0.99323976E+04                                 8.526783                            6.749929      -0.144362       1.999597                    0.995835      26.342698      71.736785       0.666390       0.397628      -1.091733      -0.069090       0.111427       0.120889       0.178335       0.019346       0.042232      -0.024688      -0.010455      -0.083845      -0.066988       0.029634       0.037354             11.104615      10.112294      -3.881115      -2.968145      10.097001       3.946301      13.104551           0.022102
          302              N      15.883777       2.433291       1.441450      -0.265743      35.878157 0.53045665E+03  0.12870086E+05                                 9.084714                            7.411382       0.401407       2.117669                    0.999621      29.214735      80.385234       0.650122       0.388311      -1.102895       0.161073      -0.045334       0.162978       0.233584      -0.016959      -0.126811       0.052349      -0.052118      -0.351041      -0.194491       0.056170       0.138321             11.420977      10.391517      -4.613967      -3.515310      10.787697       4.277007      13.083716           0.011550
          303              N      11.770854      14.484448       1.597720      -0.249523      36.107581 0.52611725E+03  0.12744755E+05                                 9.164445                            7.405977       0.345836       2.105482                    0.999343      28.979457      79.800720       0.646761       0.390943      -1.100504       0.128606       0.111071       0.153066       0.228704      -0.015533      -0.094577      -0.094093      -0.071259      -0.326133      -0.188714       0.056110       0.132604             11.726920       6.653761       2.307202      -0.905316      15.118119      -5.976848      13.408881           0.009249
          304              N      12.389914      15.680444       1.613886      -0.050593      32.771458 0.44649094E+03  0.10414268E+05                                 8.745644                            6.892891      -0.187598       1.985802                    0.995466      26.455882      72.234584       0.658065       0.399045      -1.091390      -0.005397      -0.127697       0.119171       0.174750      -0.004332       0.024254       0.039246       0.023351      -0.046428      -0.055517       0.015444       0.040073             11.547837       6.953310       2.558555      -0.956357      14.198470      -5.237891      13.491731           0.022709
          305              N      -4.486977      15.890388       2.807461      -0.071996      33.235959 0.43177297E+03  0.99582256E+04                                 8.652946                            6.670115       0.196668       2.099180                    0.998962      26.308449      70.760247       0.687286       0.386405      -1.103380      -0.073149      -0.159845      -0.035410       0.179318      -0.043585      -0.004698      -0.006779       0.033608       0.090099      -0.062464       0.030767       0.031697             11.208663       8.246117       4.824260      -0.208539      16.080469      -2.698313       9.299403           0.023407
          306              N      12.667964      14.864758       3.599585      -0.263892      34.905509 0.49635622E+03  0.11836298E+05                                 8.862519                            7.122450       0.539061       2.162161                    0.999829      28.803961      78.398598       0.670173       0.383263      -1.107261      -0.044613       0.034759      -0.231119       0.237938       0.022108      -0.101306      -0.022569      -0.067372      -0.507341      -0.209178       0.072511       0.136666             11.078073       7.436971       4.229529      -0.739901      16.193612      -3.908605       9.603637           0.013660
          307              N       9.831664      16.651007      26.788347      -0.197179      38.474181 0.52491497E+03  0.12759591E+05                                 9.744218                            7.560497      -0.118775       2.001114                    0.994266      27.907758      78.000643       0.617043       0.408360      -1.084206      -0.116644      -0.020197      -0.067015       0.136033      -0.009820      -0.006259      -0.000201      -0.065669       0.183913      -0.065230       0.003611       0.061619             12.220670      12.864478       1.807663      -2.458995       6.222403      -0.818086      17.575129           0.042678
          308              N       9.383672      16.647565      25.525529      -0.045326      31.415613 0.42183426E+03  0.96714962E+04                                 8.342775                            6.627839       0.204366       2.112018                    0.998502      25.832367      69.249997       0.684102       0.390511      -1.100585      -0.089346      -0.032585       0.173195       0.197588      -0.011360       0.058036       0.019489      -0.024967      -0.114881      -0.082489       0.035821       0.046668             10.218451      10.403807       1.508363      -1.211339       5.414060      -0.215016      14.837485           0.043064
          309              N       8.099363      16.367065      25.515021      -0.076250      32.161129 0.42274002E+03  0.96851139E+04                                 8.374069                            6.549211       0.395147       2.160932                    0.999154      26.225976      69.987352       0.702650       0.380483      -1.109178       0.103578       0.004490       0.163695       0.193764      -0.005125      -0.047502      -0.000586      -0.064141      -0.153802      -0.081453       0.023207       0.058245             10.144388       9.630339       1.172244       2.024797       5.086986       0.667963      15.715838           0.026637
          310              N       7.663422      16.181213      26.747394      -0.277275      35.719121 0.50474560E+03  0.12101177E+05                                 9.000804                            7.197174       0.459127       2.128599                    0.999792      29.250217      80.135845       0.663847       0.384842      -1.104818       0.233655       0.045958      -0.082387       0.251981      -0.057994       0.026231      -0.000065      -0.296738       0.425191      -0.231943       0.088001       0.143941             10.562305       9.125146       0.844434       1.224263       5.126030       0.058961      17.435739           0.015281
          311              N       1.511286      11.271609       9.521656      -0.294885      40.300971 0.53968316E+03  0.13172900E+05                                 9.767568                            7.419817       0.311551       2.093949                    0.999125      29.425087      81.660238       0.655971       0.382542      -1.105149      -0.148843       0.079286      -0.018280       0.169631       0.059955      -0.006662       0.002316       0.045180       0.121937      -0.084652       0.037933       0.046718             12.606677      15.524433       5.811832      -2.224904      15.427062      -3.728136       6.868537           0.020345
          312              N       0.187767      11.034131       9.513573      -0.090378      33.977073 0.44766630E+03  0.10409712E+05                                 8.827154                            6.805831       0.097878       2.061320                    0.998396      26.686219      71.872290       0.678864       0.388007      -1.103171       0.111188       0.146853      -0.012335       0.184609      -0.016266      -0.004357       0.004382       0.100059       0.050756      -0.061237       0.016200       0.045038             11.467919      14.898002       5.449404      -1.726487      13.358343      -2.753322       6.147412           0.018630
          313              N      -0.437590      12.212918       9.362692      -0.023268      27.880037 0.38380011E+03  0.85618975E+04                                 7.588047                            6.236424       0.467013       2.172367                    0.999853      25.803112      67.401158       0.722510       0.380012      -1.112270       0.277990      -0.010098       0.014366       0.278544       0.014987      -0.024480      -0.007183      -0.276055       0.247613      -0.182295       0.080523       0.101771              9.029807      13.468179       2.507738      -0.843897       8.674011      -1.404772       4.947231           0.016384
          314              N       0.473126      13.154226       9.206423      -0.260925      34.565494 0.49120840E+03  0.11709901E+05                                 8.840853                            7.139472       0.220620       2.059688                    0.999506      29.050370      79.652030       0.660269       0.389133      -1.100532       0.013765      -0.236752       0.034374       0.239630       0.077425      -0.016961       0.050219       0.292903       0.286741      -0.222231       0.103102       0.119129             10.534671      16.346839       2.862027      -0.885769       9.784895      -1.496986       5.472279           0.008372
          315              N      -3.264425      11.008318       9.987770      -0.275571      37.666473 0.54676770E+03  0.13407026E+05                                 9.471768                            7.587749       0.262168       2.067429                    0.999542      29.760524      83.136625       0.632590       0.394870      -1.094979      -0.012271      -0.036787       0.234873       0.238053      -0.044863       0.095706       0.011207      -0.007111      -0.528547      -0.209587       0.064225       0.145362             11.823705      14.899406      -5.693856       2.301175      10.742300      -2.887058       9.829410           0.014001
          316              N      -2.547817      10.227050      10.796060      -0.068614      32.291293 0.43139109E+03  0.99699759E+04                                 8.538893                            6.707595       0.055530       2.058752                    0.997421      26.393394      71.594476       0.677625       0.391105      -1.097538      -0.132323       0.117419       0.040377       0.181458       0.040466       0.012783      -0.005713      -0.046362       0.096751      -0.064759       0.030012       0.034747             10.720020      13.334077      -4.378541       0.826954       9.590328      -2.146137       9.235655           0.034788
          317              N      -3.057271      10.242537      11.984246      -0.048665      31.640187 0.42968812E+03  0.99324082E+04                                 8.526794                            6.749936      -0.144364       1.999596                    0.995835      26.342697      71.736824       0.666389       0.397628      -1.091732      -0.069088       0.111427      -0.120887       0.178333       0.019346      -0.042231       0.024688      -0.010455      -0.083844      -0.066987       0.029634       0.037353             11.104634      10.112309      -3.881123       2.968152      10.097014      -3.946310      13.104579           0.022100
          318              N      13.262869      11.037573      12.030050      -0.265744      35.878219 0.53045772E+03  0.12870119E+05                                 9.084724                            7.411389       0.401405       2.117667                    0.999621      29.214769      80.385359       0.650122       0.388311      -1.102895       0.161074      -0.045333      -0.162978       0.233584      -0.016959       0.126812      -0.052349      -0.052120      -0.351040      -0.194491       0.056170       0.138322             11.420991      10.391529      -4.613971       3.515314      10.787705      -4.277014      13.083740           0.011542
          319              N      14.391762       5.880166      11.873780      -0.249524      36.107629 0.52611809E+03  0.12744781E+05                                 9.164453                            7.405982       0.345835       2.105482                    0.999343      28.979480      79.800797       0.646761       0.390943      -1.100504       0.128606       0.111071      -0.153066       0.228704      -0.015533       0.094577       0.094093      -0.071259      -0.326132      -0.188714       0.056109       0.132604             11.726935       6.653764       2.307208       0.905319      15.118140       5.976856      13.408899           0.009242
          320              N      15.010821       7.076162      11.857614      -0.050594      32.771486 0.44649130E+03  0.10414280E+05                                 8.745656                            6.892898      -0.187601       1.985801                    0.995466      26.455892      72.234664       0.658064       0.399045      -1.091389      -0.005396      -0.127696      -0.119170       0.174748      -0.004332      -0.024254      -0.039245       0.023350      -0.046428      -0.055516       0.015444       0.040072             11.547859       6.953318       2.558559       0.956358      14.198502       5.237907      13.491759           0.022708
          321              N      -1.866069       7.286106      10.664039      -0.071996      33.235980 0.43177312E+03  0.99582297E+04                                 8.652950                            6.670115       0.196668       2.099180                    0.998962      26.308448      70.760246       0.687286       0.386405      -1.103380      -0.073148      -0.159844       0.035410       0.179317      -0.043584       0.004698       0.006779       0.033607       0.090099      -0.062463       0.030767       0.031696             11.208673       8.246124       4.824272       0.208542      16.080488       2.698318       9.299407           0.023404
          322              N      15.288871       6.260476       9.871915      -0.263892      34.905543 0.49635641E+03  0.11836304E+05                                 8.862525                            7.122451       0.539059       2.162160                    0.999829      28.803978      78.398660       0.670173       0.383263      -1.107261      -0.044613       0.034759       0.231119       0.237938       0.022108       0.101306       0.022569      -0.067373      -0.507339      -0.209177       0.072511       0.136666             11.078088       7.436977       4.229542       0.739907      16.193642       3.908613       9.603645           0.013657
          323              N      -0.289687       9.161839      13.316847      -0.197177      38.474156 0.52491462E+03  0.12759582E+05                                 9.744219                            7.560498      -0.118784       2.001112                    0.994266      27.907741      78.000621       0.617042       0.408360      -1.084206       0.116644       0.020198      -0.067015       0.136032      -0.009820       0.006259       0.000201      -0.065669       0.183914      -0.065230       0.003611       0.061619             12.220672      12.864474       1.807659       2.458976       6.222404       0.818079      17.575137           0.042676
          324              N       0.158306       9.165281      12.054029      -0.045324      31.415603 0.42183393E+03  0.96714873E+04                                 8.342776                            6.627838       0.204360       2.112016                    0.998502      25.832361      69.249986       0.684102       0.390511      -1.100585       0.089346       0.032585       0.173194       0.197587      -0.011359      -0.058036      -0.019489      -0.024967      -0.114882      -0.082488       0.035820       0.046668             10.218453      10.403819       1.508366       1.211321       5.414062       0.215011      14.837478           0.043062
          325              N       1.442614       9.445781      12.043521      -0.076250      32.161066 0.42273934E+03  0.96850900E+04                                 8.374041                            6.549193       0.395163       2.160936                    0.999154      26.225972      69.987210       0.702653       0.380482      -1.109180      -0.103580      -0.004490       0.163696       0.193766      -0.005124       0.047502       0.000587      -0.064139      -0.153798      -0.081452       0.023208       0.058244             10.144349       9.630332       1.172247      -2.024802       5.086974      -0.667967      15.715742           0.026631
          326              N       1.878556       9.631633      13.275894      -0.277277      35.719031 0.50474488E+03  0.12101148E+05                                 9.000756                            7.197145       0.459114       2.128593                    0.999792      29.250294      80.135865       0.663853       0.384840      -1.104820      -0.233657      -0.045957      -0.082387       0.251982      -0.057996      -0.026229       0.000065      -0.296740       0.425192      -0.231944       0.088003       0.143941             10.562237       9.125132       0.844435      -1.224293       5.126012      -0.058979      17.435568           0.015267
          327              N       8.030691      14.541237      22.993156      -0.294886      40.301068 0.53968516E+03  0.13172967E+05                                 9.767602                            7.419844       0.311535       2.093944                    0.999125      29.425109      81.660479       0.655968       0.382543      -1.105147       0.148842      -0.079285      -0.018281       0.169629       0.059955       0.006662      -0.002317       0.045180       0.121939      -0.084652       0.037934       0.046718             12.606709      15.524444       5.811817       2.224900      15.427122       3.728154       6.868560           0.020345
          328              N       9.354211      14.778715      22.985073      -0.090377      33.976967 0.44766493E+03  0.10409675E+05                                 8.827143                            6.805826       0.097890       2.061326                    0.998396      26.686164      71.872181       0.678863       0.388007      -1.103170      -0.111188      -0.146852      -0.012336       0.184609      -0.016267       0.004357      -0.004383       0.100059       0.050755      -0.061237       0.016200       0.045038             11.467894      14.897936       5.449379       1.726476      13.358340       2.753320       6.147404           0.018629
          329              N       9.979567      13.599928      22.834193      -0.023275      27.880356 0.38380499E+03  0.85620403E+04                                 7.588131                            6.236483       0.467004       2.172364                    0.999853      25.803196      67.401686       0.722502       0.380015      -1.112267      -0.277990       0.010097       0.014365       0.278544       0.014986       0.024479       0.007183      -0.276055       0.247613      -0.182295       0.080524       0.101771              9.029915      13.468351       2.507774       0.843914       8.674110       1.404794       4.947282           0.016387
          330              N       9.068851      12.658620      22.677923      -0.260934      34.566087 0.49121800E+03  0.11710199E+05                                 8.840987                            7.139569       0.220598       2.059680                    0.999506      29.050543      79.652981       0.660260       0.389136      -1.100529      -0.013764       0.236753       0.034374       0.239631       0.077425       0.016961      -0.050220       0.292905       0.286743      -0.222232       0.103103       0.119129             10.534840      16.347099       2.862079       0.885788       9.785062       1.497023       5.472359           0.008376
          331              N      12.806403      14.804528      23.459270      -0.275568      37.666247 0.54676369E+03  0.13406901E+05                                 9.471728                            7.587719       0.262178       2.067434                    0.999542      29.760415      83.136197       0.632591       0.394870      -1.094979       0.012269       0.036786       0.234872       0.238052      -0.044863      -0.095705      -0.011207      -0.007112      -0.528546      -0.209585       0.064224       0.145361             11.823649      14.899340      -5.693824      -2.301154      10.742246       2.887036       9.829361           0.014004
          332              N      12.089795      15.585796      24.267560      -0.068612      32.291184 0.43138946E+03  0.99699261E+04                                 8.538869                            6.707579       0.055533       2.058754                    0.997421      26.393328      71.594194       0.677626       0.391105      -1.097539       0.132322      -0.117420       0.040377       0.181458       0.040466      -0.012783       0.005713      -0.046361       0.096754      -0.064760       0.030012       0.034748             10.719985      13.334035      -4.378520      -0.826947       9.590294       2.146127       9.235627           0.034789
          333              N      12.599249      15.570309      25.455746      -0.048665      31.640149 0.42968750E+03  0.99323887E+04                                 8.526780                            6.749927      -0.144360       1.999598                    0.995835      26.342686      71.736737       0.666390       0.397628      -1.091733       0.069088      -0.111429      -0.120888       0.178335       0.019347       0.042231      -0.024688      -0.010455      -0.083846      -0.066988       0.029634       0.037354             11.104611      10.112293      -3.881115      -2.968144      10.096994       3.946299      13.104545           0.022101
          334              N      -3.720892      14.775273      25.501549      -0.265745      35.878262 0.53045821E+03  0.12870134E+05                                 9.084731                            7.411394       0.401406       2.117667                    0.999621      29.214788      80.385431       0.650121       0.388311      -1.102895      -0.161074       0.045332      -0.162978       0.233585      -0.016959      -0.126812       0.052349      -0.052120      -0.351042      -0.194492       0.056170       0.138322             11.421000      10.391544      -4.613983      -3.515322      10.787718       4.277020      13.083739           0.011550
          335              N       0.392031       2.724116      25.345280      -0.249525      36.107718 0.52611975E+03  0.12744831E+05                                 9.164469                            7.405995       0.345834       2.105480                    0.999343      28.979521      79.800949       0.646760       0.390943      -1.100504      -0.128607      -0.111071      -0.153066       0.228705      -0.015533      -0.094577      -0.094093      -0.071259      -0.326135      -0.188715       0.056110       0.132605             11.726955       6.653778       2.307214      -0.905322      15.118166      -5.976870      13.408921           0.009250
          336              N      -0.227029       1.528120      25.329114      -0.050594      32.771465 0.44649106E+03  0.10414271E+05                                 8.745646                            6.892892      -0.187597       1.985803                    0.995466      26.455885      72.234592       0.658065       0.399045      -1.091390       0.005395       0.127698      -0.119171       0.174750      -0.004332       0.024254       0.039246       0.023351      -0.046429      -0.055517       0.015444       0.040073             11.547840       6.953312       2.558559      -0.956358      14.198473      -5.237890      13.491734           0.022709
          337              N      16.649862       1.318176      24.135539      -0.071994      33.235818 0.43177090E+03  0.99581635E+04                                 8.652917                            6.670095       0.196673       2.099183                    0.998962      26.308370      70.759931       0.687287       0.386404      -1.103380       0.073147       0.159845       0.035410       0.179317      -0.043584      -0.004697      -0.006779       0.033609       0.090102      -0.062464       0.030768       0.031696             11.208622       8.246089       4.824241      -0.208538      16.080400      -2.698302       9.299376           0.023406
          338              N      -0.505079       2.343806      23.343415      -0.263890      34.905320 0.49635287E+03  0.11836196E+05                                 8.862485                            7.122424       0.539071       2.162166                    0.999829      28.803860      78.398211       0.670175       0.383263      -1.107261       0.044611      -0.034759       0.231118       0.237936       0.022108      -0.101305      -0.022569      -0.067372      -0.507337      -0.209175       0.072510       0.136666             11.078029       7.436945       4.229515      -0.739898      16.193542      -3.908583       9.603599           0.013662
          339             Cl      -1.447409      16.468596       4.217657      -0.397161     132.400638 0.37810786E+04  0.14337709E+06                                17.806897                           16.791222       0.935440       1.972182                    0.998001      73.369359     218.264573       0.577646       0.279628      -1.251679      -0.096170      -0.212413       0.081531       0.247013       0.026202      -0.013753      -0.064882      -0.055732      -0.146096      -0.080444      -0.012571       0.093015             18.491222      20.156448       0.673093       2.661986      18.795868      -4.484772      16.521350           0.117324
          340             Cl      10.989387       9.344250      17.689157      -0.397168     132.400774 0.37810833E+04  0.14337730E+06                                17.806906                           16.791231       0.935379       1.972165                    0.998000      73.369450     218.264832       0.577646       0.279628      -1.251680       0.096167       0.212409       0.081534       0.247009       0.026198       0.013758       0.064880      -0.055742      -0.146100      -0.080443      -0.012574       0.093017             18.491231      20.156423       0.673090      -2.661985      18.795897       4.484786      16.521375           0.117299
          341             Cl      13.610294       0.739968      22.725343      -0.397168     132.403013 0.37811652E+04  0.14338128E+06                                17.807169                           16.791466       0.935378       1.972165                    0.998000      73.369623     218.266448       0.577639       0.279629      -1.251677       0.096165       0.212406      -0.081534       0.247006       0.026201      -0.013756      -0.064881      -0.055736      -0.146097      -0.080443      -0.012573       0.093016             18.491513      20.156742       0.673115       2.662023      18.796184      -4.484878      16.521612           0.117328
          342             Cl       1.173498       7.864314       9.253843      -0.397152     132.399142 0.37810230E+04  0.14337441E+06                                17.806712                           16.791052       0.935411       1.972174                    0.998000      73.369258     218.263620       0.577652       0.279626      -1.251682      -0.096173      -0.212406      -0.081531       0.247008       0.026200       0.013756       0.064881      -0.055744      -0.146096      -0.080442      -0.012576       0.093018             18.491028      20.156233       0.673104      -2.661944      18.795675       4.484709      16.521177           0.117314

******************************************************
Auxiliary information for the entire system
The total spin magnetic moment of the unit cell is   49.939966
The total net atomic charge of the unit cell is   0.000001
Accuracy of reproducing the electrostatic potential in the unit cell:
  The inner radius (bohr) =    5.0000
  The outer radius (bohr) =   12.0000
  Valid grid points have density less than (e/(bohr^3)) =    0.0001
  The number of valid grid points were=       885404
  The rms potential error without charges in kcal/mol is=      8.80780
  The rms potential error with partial charges in kcal/mol is=      1.90249
  The RRMSE value at monopole order=      0.21600
  The rms potential error with partial charges and cloud penetration in kcal/mol is=      1.90220
  The RRMSE value at monopole order with cloud penetration is=      0.21597
  The rms potential error with partial charges and atomic dipoles in kcal/mol is=      0.47456
  The RRMSE value at dipole order=      0.05388
  The rms potential error with partial charges, atomic dipoles and cloud penetration in kcal/mol is=      0.47096
  The RRMSE value at dipole order with cloud penetration=      0.05347

******************************************************
The electron densities and ab initio electrostatic potential were computed in VASP using the PBE functional and
projector augmented wave method. See the main text of the journal article for a description of computational details.
The atomic charges, dipoles, and quadrupoles were computed with the DDEC6 method as described in
(a) T. A. Manz and N. Gabaldon Limas, RSC Adv. 6 (2016) 47771-47801 DOI: 10.1039/c6ra04656h
(b) N. Gabaldon Limas and T. A. Manz, RSC Adv. 8 (2018) 2678-2707 DOI: 10.1039/c7ra11829e.
For each atom in the material, the electron cloud parameters were fit to the spherically averaged atom-in-material
electron density using radial positions for which this density was between 10^-4 and 10^-2 electrons per cubic bohr.
The polarizabilities, dispersion coefficients, and quantum Drude oscillator (QDO) parameters were fit using the MCLF method.
The magnetic structure of the system was optimized in VASP from the default ferromagnetic initial guess using spin polarization.
The atomic spin moments (ASMs) were computed on this optimized magnetic structure using the DDEC6 partition as inputs
to the method of T. A. Manz and D. S. Sholl, J. Chem. Theory Comput. 7 (2011) 4146-4164 DOI: 10.1021/ct200539n.
The RMSE and RRMSE were computed using a uniform grid with Ewald summation.
