# Supplementary material for: A collection of forcefield precursors for metal–organic frameworks
Source: RSC Adv. 2019 Nov 13;9(63):36492–507. doi: 10.1039/c9ra07327b (PMC9075174; doi:10.1039/c9ra07327b)
Supplement: RA-009-C9RA07327B-s4697 [file RA-009-C9RA07327B-s4697.xyz]

  108
jmolscript: load "" {1 1 1} spacegroup "x,y,z" unitcell [{     11.140000     0.000000     0.000000 }, {      0.000000    11.497000     0.000000 }, {      0.000000     0.000000    16.854000 }]
Fe     0.000000     0.000000     0.000000     0.652422
Fe     5.570000     0.000000     8.427000     0.654432
Fe     0.000000     5.748500     8.427000     0.652039
Fe     5.570000     5.748500     0.000000     0.651976
C      1.976236     0.764550     4.166309    -0.107627
C      1.450428     1.696957     5.027548     0.072814
C      1.887116     2.083256     6.305081    -0.143111
C      1.392500     0.543808     2.863495     0.330635
C      3.137024    -0.008048     4.447771     0.273775
C      0.199406     2.323544     4.570805     0.255776
C      8.587826     1.502658     1.476410     0.314372
C      1.247680     2.640861    15.441635     0.323826
C      3.593764    10.732449    12.593309    -0.107666
C      4.119572     9.800043    13.454548     0.072810
C      3.682884     9.413744    14.732081    -0.143248
C      4.177500    10.953192    11.290495     0.330692
C      2.432976     0.008048    12.874771     0.273770
C      5.370594     9.173456    12.997805     0.255801
C      8.122174     9.994342     9.903410     0.314221
C      4.322320     8.856139     7.014635     0.323862
C      9.163764     6.513050     4.260691    -0.107644
C      9.689572     7.445457     3.399452     0.072815
C      9.252884     7.831756     2.121919    -0.143252
C      9.747500     6.292308     5.563505     0.330534
C      8.002976     5.740452     3.979229     0.273714
C     10.940594     8.072044     3.856195     0.255770
C      2.552174     7.251158     6.950590     0.314213
C      9.892320     8.389361     9.839365     0.323755
C      7.546236     4.983949    12.687691    -0.107510
C      7.020428     4.051543    11.826452     0.072861
C      7.457116     3.665244    10.548919    -0.143201
C      6.962500     5.204692    13.990505     0.330526
C      8.707024     5.756548    12.406229     0.273697
C      5.769406     3.424956    12.283195     0.255709
C      3.017826     4.245842    15.377590     0.314281
C      6.817680     3.107639     1.412365     0.323764
C      9.163764    10.732449    12.687691    -0.107627
C      9.689572     9.800043    11.826452     0.072815
C      9.252884     9.413744    10.548919    -0.143118
C      9.747500    10.953192    13.990505     0.330635
C      8.002976     0.008048    12.406229     0.273774
C     10.940594     9.173456    12.283195     0.255775
C      2.552174     9.994342    15.377590     0.314362
C      9.892320     8.856139     1.412365     0.323821
C      7.546236     0.764550     4.260691    -0.107664
C      7.020428     1.696957     3.399452     0.072811
C      7.457116     2.083256     2.121919    -0.143264
C      6.962500     0.543808     5.563505     0.330691
C      8.707024    -0.008048     3.979229     0.273767
C      5.769406     2.323544     3.856195     0.255801
C      3.017826     1.502658     6.950590     0.314214
C      6.817680     2.640861     9.839365     0.323866
C      1.976236     4.983949    12.593309    -0.107645
C      1.450428     4.051543    13.454548     0.072816
C      1.887116     3.665244    14.732081    -0.143261
C      1.392500     5.204692    11.290495     0.330534
C      3.137024     5.756548    12.874771     0.273715
C      0.199406     3.424956    12.997805     0.255770
C      8.587826     4.245842     9.903410     0.314220
C      1.247680     3.107639     7.014635     0.323753
C      3.593764     6.513050     4.166309    -0.107510
C      4.119572     7.445457     5.027548     0.072860
C      3.682884     7.831756     6.305081    -0.143190
C      4.177500     6.292308     2.863495     0.330526
C      2.432976     5.740452     4.447771     0.273697
C      5.370594     8.072044     4.570805     0.255709
C      8.122174     7.251158     1.476410     0.314277
C      4.322320     8.389361    15.441635     0.323757
N      1.004828     0.373652     1.815176    -0.309747
N      4.033794    10.837072     4.624738    -0.360648
N     10.365770     2.790322     4.259006    -0.334053
N      9.453404     1.030131     0.871352    -0.316798
N      0.744152     1.816526    16.041637    -0.325070
N      4.565172    11.123347    10.242176    -0.310263
N      1.536206     0.659928    13.051738    -0.360655
N      6.344230     8.706678    12.686006    -0.334080
N      7.256596    10.466869     9.298352    -0.317576
N      4.825848     9.680474     7.614637    -0.325157
N     10.135172     6.122152     6.611824    -0.309737
N      7.106206     5.088572     3.802262    -0.360679
N      0.774230     8.538822     4.167994    -0.334128
N      1.686596     6.778631     7.555648    -0.316622
N     10.395848     7.565026     9.239363    -0.324978
N      6.574828     5.374847    15.038824    -0.309631
N      9.603794     6.408428    12.229262    -0.360583
N      4.795770     2.958178    12.594994    -0.334035
N      3.883404     4.718369    15.982648    -0.316688
N      6.314152     3.931974     0.812363    -0.325021
N     10.135172    11.123347    15.038824    -0.309747
N      7.106206     0.659928    12.229262    -0.360647
N      0.774230     8.706678    12.594994    -0.334053
N      1.686596    10.466869    15.982648    -0.316797
N     10.395848     9.680474     0.812363    -0.325069
N      6.574828     0.373652     6.611824    -0.310263
N      9.603794    10.837072     3.802262    -0.360656
N      4.795770     2.790322     4.167994    -0.334080
N      3.883404     1.030131     7.555648    -0.317574
N      6.314152     1.816526     9.239363    -0.325159
N      1.004828     5.374847    10.242176    -0.309737
N      4.033794     6.408428    13.051738    -0.360678
N     10.365770     2.958178    12.686006    -0.334128
N      9.453404     4.718369     9.298352    -0.316623
N      0.744152     3.931974     7.614637    -0.324977
N      4.565172     6.122152     1.815176    -0.309630
N      1.536206     5.088572     4.624738    -0.360583
N      6.344230     8.538822     4.259006    -0.334035
N      7.256596     6.778631     0.871352    -0.316686
N      4.825848     7.565026    16.041637    -0.325021

The following XYZ coordinates are in angstroms. Other properties are in atomic units.
The sperically averaged electron density of each atom fit to a function of the form exp(a - br)
eigen_1, eigen_2 and eigen_3 are the three eigenvalues of traceless quadrupole moment tensor
  atom number  atomic symbol              X              Y              Z     net charge C6 coefficient C8 coefficient C10 coefficient fluctuating dipole atomic polarizability isotropic forcefield polarizability              a              b squared Pearson coefficient          <r^3>          <r^4>         wp_QDO          m_QDO          q_QDO       dipole_x       dipole_y       dipole_z         dipole            Qxy            Qxz            Qyz     Q(x^2-y^2)  Q(3z^2 - R^2)        eigen_1        eigen_2        eigen_3 static polarizability      alpha(xx)      alpha(xy)      alpha(xz)      alpha(yy)      alpha(yz)      alpha(zz) atomic spin moment
            1             Fe       0.000000       0.000000       0.000000       0.652422     252.397727 0.36736964E+04  0.13729492E+06                                29.460218                           18.722983       0.694770       1.973419                    0.996749      58.883103     169.785269       0.458012       0.357831      -1.185505      -0.000000       0.000000       0.000001       0.000001      -0.017027      -0.016692       0.003503       0.001994       0.001473      -0.021966      -0.003853       0.025820             40.401517      34.627186       3.072241      -8.962870      33.744455       0.806500      52.832911          -0.004288
            2             Fe       5.570000       0.000000       8.427000       0.654432     252.098294 0.36681622E+04  0.13704315E+06                                29.446073                           18.714275       0.692249       1.972939                    0.996765      58.831930     169.637024       0.457898       0.358038      -1.185276       0.000001       0.000000       0.000000       0.000001      -0.014829       0.017667      -0.003982      -0.001187      -0.005912      -0.021369      -0.003762       0.025130             40.382546      34.611502       3.067935       8.957174      33.726686      -0.809375      52.809450           0.008536
            3             Fe       0.000000       5.748500       8.427000       0.652039     252.423106 0.36745720E+04  0.13733447E+06                                29.460177                           18.723916       0.694933       1.973451                    0.996747      58.887483     169.796624       0.458053       0.357782      -1.185558       0.000000      -0.000000       0.000000       0.000001       0.017268      -0.016413      -0.003711       0.002808       0.000396      -0.021698      -0.004324       0.026022             40.399982      34.624458      -3.073053      -8.960353      33.743188      -0.805983      52.832301          -0.001399
            4             Fe       5.570000       5.748500       0.000000       0.651976     252.432299 0.36745829E+04  0.13733569E+06                                29.461609                           18.724447       0.694840       1.973412                    0.996748      58.888609     169.803219       0.458025       0.357801      -1.185536       0.000000      -0.000000       0.000000       0.000000       0.017185       0.016342       0.003740       0.002902       0.000720      -0.021585      -0.004342       0.025928             40.402445      34.628334      -3.072612       8.963814      33.746412       0.805442      52.832589          -0.000757
            5              C       1.976236       0.764550       4.166309      -0.107627      50.666192 0.47624043E+03  0.11390942E+05                                11.525334                            7.239773      -0.008022       1.998433                    0.997607      28.495621      81.141735       0.620466       0.412719      -1.072526       0.019183      -0.019138      -0.003973       0.027387      -0.035490       0.041140       0.021075       0.023400       0.096905      -0.070778       0.011756       0.059022             14.470791      14.249809      -4.543607       3.440057      12.637620       4.286638      16.524943          -0.000051
            6              C       1.450428       1.696957       5.027548       0.072814      46.017927 0.44967809E+03  0.10658867E+05                                11.138494                            7.176735      -0.107429       1.958016                    0.999383      27.961939      80.650552       0.601608       0.429520      -1.056254       0.007894       0.014030       0.008451       0.018182      -0.021762       0.016494      -0.031070       0.022001      -0.087717      -0.048089      -0.003136       0.051225             14.021693      12.635344      -3.428663       2.660540      12.404209       5.770946      17.025525           0.000083
            7              C       1.887116       2.083256       6.305081      -0.143111      52.893275 0.47563294E+03  0.11349256E+05                                11.751254                            7.171617      -0.045519       1.977197                    0.997537      28.802333      81.364916       0.633020       0.405502      -1.079499       0.017791       0.003645      -0.007095       0.019497      -0.068054       0.027724       0.044687       0.009433       0.021661      -0.097417       0.030252       0.067165             15.138549      14.157511      -5.655908       3.318002      14.350665       4.176384      16.907470           0.000091
            8              C       1.392500       0.543808       2.863495       0.330635      37.992903 0.32456133E+03  0.71209719E+04                                10.107681                            6.390034       0.159210       2.090766                    0.999700      24.235058      68.185624       0.591729       0.471781      -1.027412       0.018746      -0.003171       0.047881       0.051518      -0.045172      -0.051405      -0.011182      -0.018552      -0.287199      -0.116957       0.019638       0.097319             12.727570       9.392730       1.515183       7.295375       6.567803       3.632052      22.222178           0.000129
            9              C       3.137024      -0.008048       4.447771       0.273775      34.457239 0.34212292E+03  0.76310032E+04                                 9.524648                            6.601715      -0.044542       2.011801                    0.999189      25.281368      72.496529       0.574836       0.477708      -1.020831      -0.059456       0.042647      -0.011188       0.074020       0.051731      -0.016875       0.039872      -0.050292       0.217193      -0.101177       0.012688       0.088489             11.166474      15.978125      -7.121291       3.006036      11.082719      -1.726415       6.438579           0.000006
           10              C       0.199406       2.323544       4.570805       0.255776      33.713598 0.36570262E+03  0.82925142E+04                                 9.450546                            6.854733      -0.333883       1.918182                    0.998328      25.690639      74.236385       0.560614       0.481819      -1.018828       0.065496      -0.015699       0.018404       0.069820       0.054758      -0.046714       0.025031      -0.089189       0.179394      -0.116424       0.040554       0.075870             10.828699      16.890749      -4.884626       3.960829       8.567572      -1.109581       7.027776           0.000008
           11              C       8.587826       1.502658       1.476410       0.314372      38.104830 0.32893419E+03  0.72146221E+04                                 9.974222                            6.337488       0.269077       2.119303                    0.999739      24.323849      67.610657       0.609881       0.457885      -1.038919      -0.034774       0.026043       0.032651       0.054346       0.037668       0.054095      -0.068377      -0.092508       0.116248      -0.117335       0.014389       0.102946             12.530130      17.168271      -6.870399      -7.259605       9.704007       3.926732      10.718111          -0.000375
           12              C       1.247680       2.640861      15.441635       0.323826      38.615559 0.31357861E+03  0.68088858E+04                                10.072269                            6.202722       0.192611       2.094676                    0.999752      24.176558      67.275098       0.613094       0.460097      -1.035721       0.021711       0.029458      -0.029688       0.047123      -0.040619       0.073375       0.057808       0.094252       0.072376      -0.122225       0.018349       0.103876             12.898404       9.740786       6.994912      -4.539589      17.522904      -7.817105      11.431524           0.000268
           13              C       3.593764      10.732449      12.593309      -0.107666      50.667803 0.47625465E+03  0.11391358E+05                                11.525510                            7.239826      -0.007862       1.998474                    0.997608      28.496142      81.143264       0.620471       0.412713      -1.072531      -0.019187       0.019145      -0.003985       0.027396      -0.035499      -0.041144      -0.021088       0.023376       0.096844      -0.070787       0.011776       0.059011             14.471108      14.249814      -4.543583      -3.440082      12.637941      -4.286971      16.525571           0.000018
           14              C       4.119572       9.800043      13.454548       0.072810      46.019893 0.44969425E+03  0.10659380E+05                                11.138846                            7.176875      -0.107537       1.957972                    0.999383      27.962829      80.654462       0.601599       0.429521      -1.056250      -0.007917      -0.014087       0.008449       0.018234      -0.021768      -0.016516       0.031033       0.021996      -0.087732      -0.048061      -0.003166       0.051227             14.022223      12.635555      -3.428661      -2.660591      12.404746      -5.771428      17.026369          -0.000032
           15              C       3.682884       9.413744      14.732081      -0.143248      52.907870 0.47577186E+03  0.11353535E+05                                11.753627                            7.172859      -0.045855       1.977035                    0.997535      28.807027      81.384797       0.632931       0.405525      -1.079472      -0.017821      -0.003649      -0.007124       0.019536      -0.068173      -0.027778      -0.044724       0.009509       0.021722      -0.097571       0.030310       0.067260             15.141750      14.160257      -5.657222      -3.318479      14.353982      -4.177642      16.911012          -0.000019
           16              C       4.177500      10.953192      11.290495       0.330692      37.992327 0.32455277E+03  0.71207830E+04                                10.107928                            6.390148       0.158542       2.090563                    0.999698      24.234861      68.186493       0.591692       0.471811      -1.027390      -0.018734       0.003179       0.047843       0.051478      -0.045173       0.051398       0.011193      -0.018604      -0.287191      -0.116955       0.019638       0.097317             12.728003       9.392948       1.515257      -7.295605       6.568005      -3.632269      22.223056           0.000061
           17              C       2.432976       0.008048      12.874771       0.273770      34.456953 0.34211769E+03  0.76308385E+04                                 9.524525                            6.601612      -0.044361       2.011860                    0.999189      25.281117      72.494990       0.574849       0.477701      -1.020837       0.059459      -0.042618      -0.011230       0.074012       0.051729       0.016863      -0.039881      -0.050327       0.217207      -0.101182       0.012679       0.088502             11.166365      15.977870      -7.121313      -3.005980      11.082736       1.726428       6.438489           0.000005
           18              C       5.370594       9.173456      12.997805       0.255801      33.713251 0.36569774E+03  0.82923941E+04                                 9.450567                            6.854747      -0.333945       1.918169                    0.998328      25.690464      74.236363       0.560604       0.481828      -1.018822      -0.065506       0.015697       0.018374       0.069821       0.054767       0.046700      -0.025042      -0.089191       0.179427      -0.116431       0.040554       0.075877             10.828695      16.890729      -4.884497      -3.960937       8.567488       1.109581       7.027869          -0.000004
           19              C       8.122174       9.994342       9.903410       0.314221      38.105157 0.32894645E+03  0.72149231E+04                                 9.974016                            6.337432       0.269062       2.119216                    0.999742      24.325006      67.612952       0.609912       0.457860      -1.038939       0.034791      -0.026014       0.032677       0.054359       0.037742      -0.053965       0.068281      -0.092595       0.115537      -0.117228       0.014478       0.102750             12.529818      17.167744      -6.870067       7.259397       9.703699      -3.926576      10.718011           0.000667
           20              C       4.322320       8.856139       7.014635       0.323862      38.607068 0.31352319E+03  0.68072985E+04                                10.070522                            6.201954       0.193072       2.094803                    0.999752      24.174096      67.263660       0.613172       0.460064      -1.035752      -0.021685      -0.029429      -0.029646       0.047066      -0.040723      -0.073238      -0.057836       0.094178       0.072073      -0.122228       0.018539       0.103689             12.895849       9.738872       6.993183       4.538572      17.519173       7.815375      11.429503          -0.000739
           21              C       9.163764       6.513050       4.260691      -0.107644      50.664006 0.47622048E+03  0.11390323E+05                                11.525007                            7.239613      -0.007900       1.998485                    0.997607      28.494797      81.138364       0.620475       0.412719      -1.072528      -0.019188      -0.019145       0.004001       0.027399       0.035493       0.041137      -0.021078       0.023376       0.096868      -0.070776       0.011767       0.059009             14.470344      14.249044       4.543531       3.439594      12.637586      -4.286744      16.524402           0.000185
           22              C       9.689572       7.445457       3.399452       0.072815      46.017427 0.44967151E+03  0.10658710E+05                                11.138552                            7.176759      -0.107524       1.957994                    0.999383      27.961836      80.651184       0.601595       0.429529      -1.056245      -0.007918       0.014086      -0.008451       0.018236       0.021756       0.016509       0.031039       0.021987      -0.087743      -0.048067      -0.003148       0.051215             14.021758      12.635144       3.428678       2.660325      12.404535      -5.771216      17.025596           0.000024
           23              C       9.252884       7.831756       2.121919      -0.143252      52.905515 0.47575353E+03  0.11352994E+05                                11.753390                            7.172784      -0.045857       1.977050                    0.997534      28.806216      81.382279       0.632926       0.405532      -1.079467      -0.017823       0.003641       0.007125       0.019537       0.068157       0.027772      -0.044711       0.009515       0.021710      -0.097546       0.030303       0.067243             15.141371      14.159812       5.657136       3.318169      14.353822      -4.177650      16.910479           0.000117
           24              C       9.747500       6.292308       5.563505       0.330534      37.989947 0.32453562E+03  0.71202421E+04                                10.107127                            6.389754       0.159366       2.090835                    0.999700      24.233875      68.180726       0.591748       0.471777      -1.027418      -0.018773      -0.003161      -0.047896       0.051541       0.045177      -0.051409       0.011184      -0.018558      -0.287217      -0.116965       0.019638       0.097327             12.726798       9.392000      -1.515081       7.294734       6.567501      -3.631871      22.220894          -0.000010
           25              C       8.002976       5.740452       3.979229       0.273714      34.455572 0.34210317E+03  0.76304319E+04                                 9.524323                            6.601506      -0.044349       2.011879                    0.999188      25.280416      72.492539       0.574849       0.477705      -1.020835       0.059467       0.042625       0.011227       0.074022      -0.051727      -0.016862      -0.039872      -0.050333       0.217203      -0.101178       0.012682       0.088495             11.166098      15.977360       7.121207       3.005726      11.082683       1.726316       6.438251          -0.000005
           26              C      10.940594       8.072044       3.856195       0.255770      33.711963 0.36568294E+03  0.82919670E+04                                 9.450341                            6.854609      -0.333911       1.918188                    0.998328      25.689850      74.233960       0.560611       0.481828      -1.018823      -0.065510      -0.015687      -0.018382       0.069825      -0.054760      -0.046713      -0.025035      -0.089196       0.179426      -0.116432       0.040551       0.075880             10.828418      16.890229       4.884425       3.960789       8.567349       1.109581       7.027677          -0.000001
           27              C       2.552174       7.251158       6.950590       0.314213      38.097209 0.32887767E+03  0.72129984E+04                                 9.972748                            6.336845       0.269310       2.119417                    0.999739      24.321233      67.599318       0.609932       0.457871      -1.038938       0.034816       0.026062      -0.032641       0.054377      -0.037709       0.054117       0.068336      -0.092466       0.116218      -0.117351       0.014459       0.102892             12.527933      17.165061       6.868892      -7.258161       9.702330      -3.925936      10.716409          -0.000137
           28              C       9.892320       8.389361       9.839365       0.323755      38.613026 0.31356179E+03  0.68083746E+04                                10.071643                            6.202449       0.192617       2.094686                    0.999752      24.175640      67.270057       0.613128       0.460081      -1.035738      -0.021734       0.029477       0.029650       0.047121       0.040618       0.073385      -0.057824       0.094287       0.072358      -0.122246       0.018352       0.103895             12.897488       9.740190      -6.994392      -4.539226      17.521557       7.816441      11.430718           0.000101
           29              C       7.546236       4.983949      12.687691      -0.107510      50.654264 0.47612767E+03  0.11387500E+05                                11.523563                            7.238893      -0.007844       1.998547                    0.997606      28.491456      81.125570       0.620510       0.412717      -1.072534       0.019182       0.019183       0.004020       0.027424       0.035429      -0.041092       0.021031       0.023363       0.096783      -0.070667       0.011717       0.058950             14.468327      14.247365       4.542985      -3.439073      12.635850       4.285864      16.521767          -0.000632
           30              C       7.020428       4.051543      11.826452       0.072861      46.012092 0.44962748E+03  0.10657360E+05                                11.137726                            7.176439      -0.107553       1.958011                    0.999383      27.959755      80.642908       0.601607       0.429533      -1.056247       0.007893      -0.014085      -0.008496       0.018245       0.021702      -0.016479      -0.031075       0.021960      -0.087722      -0.048091      -0.003074       0.051165             14.020483      12.634216       3.428425      -2.660020      12.403434       5.770467      17.023798          -0.000101
           31              C       7.457116       3.665244      10.548919      -0.143201      52.890284 0.47562945E+03  0.11349128E+05                                11.750854                            7.171619      -0.045618       1.977175                    0.997534      28.801906      81.362988       0.633017       0.405506      -1.079500       0.017842      -0.003574       0.007147       0.019550       0.068050      -0.027733       0.044637       0.009520       0.021678      -0.097395       0.030261       0.067134             15.137723      14.156426       5.655407      -3.317458      14.350130       4.176454      16.906615          -0.000309
           32              C       6.962500       5.204692      13.990505       0.330526      37.988786 0.32453168E+03  0.71201436E+04                                10.107056                            6.389807       0.159264       2.090817                    0.999699      24.233381      68.179578       0.591732       0.471791      -1.027409       0.018766       0.003164      -0.047918       0.051558       0.045154       0.051403      -0.011196      -0.018537      -0.287187      -0.116953       0.019658       0.097296             12.726549       9.391990      -1.515023      -7.294595       6.567420       3.631694      22.220236           0.000116
           33              C       8.707024       5.756548      12.406229       0.273697      34.454961 0.34210009E+03  0.76303390E+04                                 9.524241                            6.601496      -0.044370       2.011883                    0.999188      25.280015      72.491051       0.574847       0.477708      -1.020834      -0.059477      -0.042633       0.011227       0.074035      -0.051734       0.016864       0.039846      -0.050293       0.217138      -0.101163       0.012706       0.088457             11.165959      15.977238       7.121007      -3.005760      11.082426      -1.726330       6.438212           0.000011
           34              C       5.769406       3.424956      12.283195       0.255709      33.711465 0.36568193E+03  0.82918993E+04                                 9.450090                            6.854503      -0.333821       1.918218                    0.998328      25.689619      74.231953       0.560629       0.481814      -1.018835       0.065505       0.015703      -0.018405       0.069830      -0.054755       0.046711       0.025011      -0.089176       0.179398      -0.116412       0.040549       0.075864             10.828070      16.889659       4.884269      -3.960528       8.567164      -1.109510       7.027388          -0.000000
           35              C       3.017826       4.245842      15.377590       0.314281      38.102749 0.32891704E+03  0.72141480E+04                                 9.973957                            6.337382       0.269134       2.119342                    0.999739      24.322862      67.607336       0.609878       0.457894      -1.038915      -0.034779      -0.026048      -0.032650       0.054352      -0.037684      -0.054121      -0.068363      -0.092492       0.116280      -0.117357       0.014422       0.102935             12.529723      17.167704       6.870225       7.259257       9.703811       3.926580      10.717654          -0.000099
           36              C       6.817680       3.107639       1.412365       0.323764      38.617337 0.31359279E+03  0.68092654E+04                                10.072530                            6.202850       0.192537       2.094642                    0.999752      24.177125      67.276855       0.613090       0.460095      -1.035723       0.021714      -0.029460       0.029695       0.047130       0.040616      -0.073399       0.057802       0.094279       0.072383      -0.122234       0.018328       0.103907             12.898757       9.741051      -6.995138       4.539725      17.523408      -7.817351      11.431812           0.000016
           37              C       9.163764      10.732449      12.687691      -0.107627      50.666212 0.47624047E+03  0.11390943E+05                                11.525336                            7.239773      -0.008022       1.998433                    0.997607      28.495625      81.141749       0.620466       0.412719      -1.072526      -0.019183       0.019139       0.003973       0.027387      -0.035490       0.041140       0.021075       0.023400       0.096905      -0.070778       0.011756       0.059022             14.470796      14.249803      -4.543605       3.440051      12.637627       4.286651      16.524958          -0.000050
           38              C       9.689572       9.800043      11.826452       0.072815      46.017878 0.44967738E+03  0.10658846E+05                                11.138486                            7.176728      -0.107429       1.958017                    0.999383      27.961928      80.650514       0.601608       0.429520      -1.056254      -0.007894      -0.014030      -0.008452       0.018182      -0.021762       0.016494      -0.031070       0.022001      -0.087717      -0.048089      -0.003136       0.051225             14.021682      12.635330      -3.428658       2.660534      12.404199       5.770946      17.025518           0.000083
           39              C       9.252884       9.413744      10.548919      -0.143118      52.893635 0.47563645E+03  0.11349364E+05                                11.751316                            7.171651      -0.045529       1.977193                    0.997537      28.802443      81.365387       0.633017       0.405503      -1.079499      -0.017791      -0.003644       0.007095       0.019497      -0.068054       0.027724       0.044686       0.009433       0.021660      -0.097417       0.030252       0.067165             15.138631      14.157582      -5.655938       3.318019      14.350744       4.176414      16.907567           0.000091
           40              C       9.747500      10.953192      13.990505       0.330635      37.992986 0.32456209E+03  0.71209933E+04                                10.107695                            6.390042       0.159208       2.090764                    0.999700      24.235093      68.185758       0.591728       0.471781      -1.027412      -0.018746       0.003171      -0.047881       0.051518      -0.045172      -0.051405      -0.011182      -0.018552      -0.287199      -0.116957       0.019637       0.097319             12.727590       9.392742       1.515185       7.295385       6.567812       3.632059      22.222216           0.000129
           41              C       8.002976       0.008048      12.406229       0.273774      34.457269 0.34212334E+03  0.76310149E+04                                 9.524654                            6.601719      -0.044542       2.011801                    0.999189      25.281379      72.496570       0.574836       0.477708      -1.020831       0.059456      -0.042647       0.011187       0.074020       0.051731      -0.016875       0.039872      -0.050292       0.217193      -0.101177       0.012688       0.088489             11.166481      15.978132      -7.121298       3.006036      11.082730      -1.726415       6.438582           0.000006
           42              C      10.940594       9.173456      12.283195       0.255775      33.713592 0.36570254E+03  0.82925119E+04                                 9.450545                            6.854733      -0.333883       1.918183                    0.998328      25.690635      74.236371       0.560614       0.481819      -1.018828      -0.065496       0.015699      -0.018404       0.069820       0.054758      -0.046714       0.025031      -0.089189       0.179395      -0.116424       0.040554       0.075870             10.828698      16.890748      -4.884626       3.960829       8.567570      -1.109581       7.027776           0.000008
           43              C       2.552174       9.994342      15.377590       0.314362      38.105092 0.32893674E+03  0.72146927E+04                                 9.974271                            6.337516       0.269069       2.119298                    0.999739      24.323940      67.611001       0.609879       0.457886      -1.038919       0.034773      -0.026043      -0.032651       0.054346       0.037668       0.054095      -0.068378      -0.092509       0.116250      -0.117335       0.014388       0.102947             12.530194      17.168362      -6.870440      -7.259644       9.704057       3.926753      10.718163          -0.000377
           44              C       9.892320       8.856139       1.412365       0.323821      38.615654 0.31357949E+03  0.68089099E+04                                10.072286                            6.202732       0.192610       2.094675                    0.999752      24.176589      67.275207       0.613093       0.460097      -1.035721      -0.021711      -0.029458       0.029688       0.047123      -0.040619       0.073376       0.057808       0.094253       0.072376      -0.122226       0.018349       0.103877             12.898428       9.740803       6.994926      -4.539598      17.522935      -7.817121      11.431545           0.000270
           45              C       7.546236       0.764550       4.260691      -0.107664      50.667687 0.47625347E+03  0.11391320E+05                                11.525486                            7.239812      -0.007857       1.998476                    0.997608      28.496099      81.143054       0.620472       0.412713      -1.072531       0.019187      -0.019145       0.003985       0.027397      -0.035499      -0.041144      -0.021088       0.023376       0.096845      -0.070787       0.011776       0.059011             14.471078      14.249784      -4.543570      -3.440078      12.637911      -4.286960      16.525538           0.000019
           46              C       7.020428       1.696957       3.399452       0.072811      46.019761 0.44969294E+03  0.10659341E+05                                11.138824                            7.176863      -0.107534       1.957974                    0.999383      27.962786      80.654300       0.601599       0.429521      -1.056250       0.007917       0.014087      -0.008449       0.018235      -0.021768      -0.016516       0.031033       0.021996      -0.087732      -0.048061      -0.003166       0.051227             14.022194      12.635528      -3.428651      -2.660587      12.404720      -5.771415      17.026333          -0.000033
           47              C       7.457116       2.083256       2.121919      -0.143264      52.908628 0.47577943E+03  0.11353768E+05                                11.753759                            7.172934      -0.045881       1.977024                    0.997535      28.807264      81.385831       0.632925       0.405527      -1.079470       0.017821       0.003649       0.007123       0.019536      -0.068172      -0.027778      -0.044724       0.009509       0.021721      -0.097569       0.030310       0.067260             15.141925      14.160419      -5.657293      -3.318520      14.354149      -4.177693      16.911208          -0.000018
           48              C       6.962500       0.543808       5.563505       0.330691      37.992385 0.32455330E+03  0.71207974E+04                                10.107938                            6.390154       0.158541       2.090562                    0.999698      24.234879      68.186561       0.591692       0.471811      -1.027390       0.018734      -0.003179      -0.047843       0.051479      -0.045173       0.051398       0.011193      -0.018604      -0.287191      -0.116955       0.019638       0.097317             12.728018       9.392961       1.515260      -7.295617       6.568012      -3.632274      22.223081           0.000061
           49              C       8.707024      -0.008048       3.979229       0.273767      34.456982 0.34211793E+03  0.76308452E+04                                 9.524530                            6.601615      -0.044361       2.011860                    0.999189      25.281129      72.495032       0.574849       0.477701      -1.020837      -0.059459       0.042618       0.011230       0.074012       0.051729       0.016863      -0.039881      -0.050326       0.217206      -0.101181       0.012679       0.088502             11.166372      15.977883      -7.121317      -3.005984      11.082739       1.726429       6.438493           0.000005
           50              C       5.769406       2.323544       3.856195       0.255801      33.713254 0.36569776E+03  0.82923943E+04                                 9.450567                            6.854747      -0.333944       1.918169                    0.998328      25.690462      74.236347       0.560605       0.481828      -1.018822       0.065506      -0.015696      -0.018374       0.069821       0.054767       0.046700      -0.025041      -0.089191       0.179427      -0.116430       0.040554       0.075877             10.828695      16.890728      -4.884494      -3.960943       8.567485       1.109583       7.027873          -0.000005
           51              C       3.017826       1.502658       6.950590       0.314214      38.105363 0.32894842E+03  0.72149778E+04                                 9.974055                            6.337454       0.269055       2.119212                    0.999742      24.325079      67.613233       0.609910       0.457860      -1.038938      -0.034791       0.026015      -0.032677       0.054359       0.037742      -0.053966       0.068281      -0.092595       0.115537      -0.117229       0.014478       0.102750             12.529869      17.167815      -6.870100       7.259428       9.703739      -3.926593      10.718052           0.000667
           52              C       6.817680       2.640861       9.839365       0.323866      38.606857 0.31352130E+03  0.68072466E+04                                10.070486                            6.201934       0.193077       2.094806                    0.999752      24.174022      67.263390       0.613173       0.460064      -1.035752       0.021685       0.029429       0.029645       0.047066      -0.040723      -0.073238      -0.057836       0.094178       0.072072      -0.122228       0.018540       0.103689             12.895800       9.738834       6.993151       4.538554      17.519103       7.815343      11.429463          -0.000739
           53              C       1.976236       4.983949      12.593309      -0.107645      50.664001 0.47622045E+03  0.11390322E+05                                11.525006                            7.239613      -0.007898       1.998486                    0.997607      28.494793      81.138340       0.620475       0.412718      -1.072529       0.019188       0.019145      -0.004001       0.027399       0.035494       0.041137      -0.021078       0.023376       0.096868      -0.070776       0.011767       0.059009             14.470343      14.249032       4.543529       3.439583      12.637590      -4.286756      16.524406           0.000187
           54              C       1.450428       4.051543      13.454548       0.072816      46.017317 0.44967018E+03  0.10658670E+05                                11.138533                            7.176748      -0.107523       1.957995                    0.999383      27.961805      80.651069       0.601596       0.429529      -1.056245       0.007919      -0.014086       0.008451       0.018236       0.021756       0.016509       0.031039       0.021987      -0.087742      -0.048067      -0.003148       0.051215             14.021733      12.635122       3.428671       2.660319      12.404510      -5.771205      17.025568           0.000024
           55              C       1.887116       3.665244      14.732081      -0.143261      52.905987 0.47575806E+03  0.11353134E+05                                11.753473                            7.172830      -0.045872       1.977044                    0.997534      28.806358      81.382909       0.632922       0.405533      -1.079465       0.017823      -0.003640      -0.007125       0.019537       0.068156       0.027772      -0.044710       0.009515       0.021708      -0.097545       0.030302       0.067243             15.141482      14.159915       5.657182       3.318196      14.353928      -4.177681      16.910603           0.000120
           56              C       1.392500       5.204692      11.290495       0.330534      37.989869 0.32453495E+03  0.71202231E+04                                10.107112                            6.389746       0.159369       2.090837                    0.999700      24.233848      68.180614       0.591748       0.471777      -1.027418       0.018773       0.003161       0.047896       0.051541       0.045177      -0.051409       0.011185      -0.018559      -0.287217      -0.116965       0.019638       0.097327             12.726778       9.391982      -1.515079       7.294718       6.567493      -3.631866      22.220859          -0.000009
           57              C       3.137024       5.756548      12.874771       0.273715      34.455561 0.34210320E+03  0.76304327E+04                                 9.524321                            6.601506      -0.044349       2.011879                    0.999188      25.280413      72.492525       0.574849       0.477705      -1.020835      -0.059467      -0.042625      -0.011227       0.074022      -0.051727      -0.016862      -0.039872      -0.050333       0.217203      -0.101178       0.012682       0.088495             11.166094      15.977350       7.121206       3.005720      11.082685       1.726313       6.438248          -0.000003
           58              C       0.199406       3.424956      12.997805       0.255770      33.711972 0.36568299E+03  0.82919683E+04                                 9.450343                            6.854609      -0.333910       1.918188                    0.998328      25.689851      74.233959       0.560611       0.481828      -1.018823       0.065510       0.015687       0.018382       0.069825      -0.054760      -0.046713      -0.025035      -0.089196       0.179427      -0.116432       0.040551       0.075880             10.828421      16.890235       4.884426       3.960793       8.567349       1.109582       7.027679          -0.000001
           59              C       8.587826       4.245842       9.903410       0.314220      38.097016 0.32887584E+03  0.72129475E+04                                 9.972712                            6.336825       0.269315       2.119420                    0.999739      24.321167      67.599068       0.609934       0.457871      -1.038938      -0.034816      -0.026062       0.032641       0.054377      -0.037709       0.054117       0.068336      -0.092465       0.116218      -0.117350       0.014459       0.102891             12.527885      17.164992       6.868860      -7.258132       9.702292      -3.925921      10.716371          -0.000135
           60              C       1.247680       3.107639       7.014635       0.323753      38.613076 0.31356226E+03  0.68083874E+04                                10.071653                            6.202455       0.192616       2.094685                    0.999752      24.175653      67.270105       0.613128       0.460081      -1.035738       0.021734      -0.029477      -0.029650       0.047121       0.040618       0.073385      -0.057824       0.094287       0.072358      -0.122246       0.018352       0.103895             12.897502       9.740202      -6.994403      -4.539230      17.521577       7.816447      11.430725           0.000102
           61              C       3.593764       6.513050       4.166309      -0.107510      50.654268 0.47612777E+03  0.11387503E+05                                11.523563                            7.238894      -0.007845       1.998547                    0.997606      28.491460      81.125589       0.620510       0.412717      -1.072534      -0.019182      -0.019182      -0.004020       0.027424       0.035429      -0.041092       0.021031       0.023363       0.096783      -0.070667       0.011717       0.058950             14.468328      14.247377       4.542989      -3.439081      12.635848       4.285853      16.521759          -0.000630
           62              C       4.119572       7.445457       5.027548       0.072860      46.012202 0.44962877E+03  0.10657398E+05                                11.137744                            7.176450      -0.107553       1.958011                    0.999383      27.959785      80.643014       0.601606       0.429533      -1.056247      -0.007893       0.014085       0.008495       0.018245       0.021702      -0.016479      -0.031075       0.021960      -0.087723      -0.048091      -0.003074       0.051165             14.020506      12.634239       3.428433      -2.660026      12.403458       5.770476      17.023822          -0.000101
           63              C       3.682884       7.831756       6.305081      -0.143190      52.889778 0.47562443E+03  0.11348973E+05                                11.750764                            7.171568      -0.045602       1.977182                    0.997534      28.801752      81.362306       0.633021       0.405504      -1.079501      -0.017843       0.003574      -0.007147       0.019550       0.068051      -0.027734       0.044637       0.009521       0.021679      -0.097396       0.030261       0.067135             15.137604      14.156319       5.655361      -3.317431      14.350017       4.176417      16.906477          -0.000308
           64              C       4.177500       6.292308       2.863495       0.330526      37.988776 0.32453158E+03  0.71201407E+04                                10.107055                            6.389806       0.159264       2.090817                    0.999699      24.233375      68.179556       0.591732       0.471791      -1.027409      -0.018766      -0.003164       0.047918       0.051559       0.045154       0.051403      -0.011196      -0.018537      -0.287187      -0.116953       0.019658       0.097295             12.726546       9.391989      -1.515023      -7.294594       6.567419       3.631694      22.220231           0.000116
           65              C       2.432976       5.740452       4.447771       0.273697      34.454945 0.34209979E+03  0.76303306E+04                                 9.524238                            6.601493      -0.044369       2.011884                    0.999188      25.280008      72.491028       0.574848       0.477708      -1.020834       0.059477       0.042633      -0.011227       0.074035      -0.051734       0.016864       0.039846      -0.050293       0.217138      -0.101162       0.012706       0.088457             11.165956      15.977239       7.121004      -3.005763      11.082418      -1.726331       6.438212           0.000011
           66              C       5.370594       8.072044       4.570805       0.255709      33.711505 0.36568251E+03  0.82919162E+04                                 9.450098                            6.854509      -0.333822       1.918217                    0.998328      25.689646      74.232061       0.560629       0.481814      -1.018835      -0.065505      -0.015703       0.018405       0.069830      -0.054755       0.046711       0.025011      -0.089176       0.179397      -0.116412       0.040549       0.075863             10.828078      16.889670       4.884272      -3.960529       8.567172      -1.109510       7.027393          -0.000001
           67              C       8.122174       7.251158       1.476410       0.314277      38.102838 0.32891794E+03  0.72141729E+04                                 9.973976                            6.337393       0.269131       2.119341                    0.999739      24.322888      67.607439       0.609877       0.457894      -1.038915       0.034779       0.026049       0.032649       0.054351      -0.037684      -0.054121      -0.068364      -0.092493       0.116281      -0.117358       0.014422       0.102936             12.529747      17.167737       6.870240       7.259271       9.703829       3.926587      10.717673          -0.000101
           68              C       4.322320       8.389361      15.441635       0.323757      38.617550 0.31359473E+03  0.68093181E+04                                10.072568                            6.202871       0.192532       2.094640                    0.999752      24.177197      67.277112       0.613089       0.460096      -1.035723      -0.021714       0.029460      -0.029694       0.047129       0.040616      -0.073399       0.057802       0.094280       0.072384      -0.122235       0.018327       0.103907             12.898808       9.741089      -6.995171       4.539744      17.523481      -7.817383      11.431854           0.000016
           69              N       1.004828       0.373652       1.815176      -0.309747      48.761319 0.52543772E+03  0.12672503E+05                                10.910598                            7.428386       0.622024       2.208687                    0.999070      28.594247      77.529659       0.644861       0.393821      -1.102967      -0.022138      -0.015888      -0.045672       0.053183      -0.036440      -0.063989      -0.023680      -0.020023      -0.347709      -0.143567       0.045329       0.098238             13.486298       9.562462       1.541058       6.015501       7.487434       3.304275      23.408999          -0.000031
           70              N       4.033794      10.837072       4.624738      -0.360648      39.102142 0.54828031E+03  0.13349898E+05                                 9.402810                            7.605377       0.791779       2.248083                    0.998061      29.490546      80.048081       0.635859       0.395613      -1.102951      -0.007697       0.000803      -0.000226       0.007743       0.104538      -0.016284       0.041488      -0.087454       0.313698      -0.170503       0.050270       0.120233             10.380951      13.129301      -5.062848       1.849244      11.557748      -1.475596       6.455805          -0.000023
           71              N      10.365770       2.790322       4.259006      -0.334053      36.752555 0.52648915E+03  0.12687296E+05                                 8.972284                            7.408870       0.841442       2.256854                    0.999062      29.356555      79.217985       0.650101       0.390972      -1.106444       0.026828       0.007229       0.008721       0.029122       0.100534      -0.072862       0.037650      -0.169827       0.243470      -0.196371       0.090289       0.106083              9.743214      14.385971      -2.821125       2.833280       8.345991      -0.696092       6.497681           0.000032
           72              N       9.453404       1.030131       0.871352      -0.316798      48.964034 0.54305498E+03  0.13168780E+05                                10.865122                            7.495100       0.665057       2.215526                    0.999667      28.825975      77.654795       0.651121       0.387920      -1.110253       0.040532      -0.016332      -0.022421       0.049115       0.044940       0.075547      -0.065664      -0.088512       0.087362      -0.134662       0.035195       0.099468             13.440634      17.345414      -5.947534      -7.658170      10.249003       4.195221      12.727485           0.000022
           73              N       0.744152       1.816526      16.041637      -0.325070      50.672409 0.53602171E+03  0.12980335E+05                                11.154801                            7.483531       0.605971       2.196542                    0.999293      28.884803      78.239071       0.645566       0.391798      -1.105414      -0.020366      -0.039366       0.018562       0.048052      -0.045479       0.073899       0.071075       0.102708       0.071784      -0.137306       0.029821       0.107485             14.023072      10.775153       6.634277      -5.050438      18.122768      -7.667305      13.171296          -0.000174
           74              N       4.565172      11.123347      10.242176      -0.310263      48.772701 0.52559441E+03  0.12677029E+05                                10.911413                            7.428829       0.623489       2.209049                    0.999070      28.599834      77.543142       0.644938       0.393751      -1.103034       0.021964       0.015790      -0.045432       0.052875      -0.036579       0.064183       0.023831      -0.020050      -0.348198      -0.143880       0.045421       0.098459             13.487562       9.563206       1.541208      -6.016259       7.487910      -3.304761      23.411570          -0.000074
           75              N       1.536206       0.659928      13.051738      -0.360655      39.100426 0.54824587E+03  0.13348818E+05                                 9.402453                            7.605061       0.792059       2.248182                    0.998060      29.489965      80.045173       0.635883       0.395605      -1.102959       0.007723      -0.000755      -0.000246       0.007764       0.104525       0.016258      -0.041482      -0.087492       0.313767      -0.170503       0.050249       0.120254             10.380608      13.128780      -5.062765      -1.849197      11.557457       1.475634       6.455587          -0.000013
           76              N       6.344230       8.706678      12.686006      -0.334080      36.753015 0.52649752E+03  0.12687548E+05                                 8.972345                            7.408916       0.841392       2.256835                    0.999061      29.356838      79.218896       0.650100       0.390971      -1.106445      -0.026846      -0.007218       0.008676       0.029122       0.100539       0.072848      -0.037662      -0.169842       0.243512      -0.196380       0.090283       0.106097              9.743270      14.386064      -2.821061      -2.833347       8.345990       0.696093       6.497755          -0.000019
           77              N       7.256596      10.466869       9.298352      -0.317576      48.984214 0.54332931E+03  0.13177052E+05                                10.867767                            7.496811       0.636135       2.206287                    0.999612      28.833514      77.679027       0.651073       0.387901      -1.110270      -0.040107       0.016156      -0.022129       0.048572       0.045093      -0.075579       0.065645      -0.088673       0.086688      -0.134783       0.035423       0.099360             13.444067      17.349836      -5.949227       7.660366      10.251450      -4.196455      12.730916          -0.000124
           78              N       4.825848       9.680474       7.614637      -0.325157      50.659598 0.53589031E+03  0.12976355E+05                                11.153347                            7.482875       0.603113       2.195810                    0.999289      28.880149      78.224018       0.645560       0.391825      -1.105395       0.020289       0.039138       0.018487       0.047804      -0.045602      -0.073709      -0.071000       0.102506       0.071499      -0.137194       0.029999       0.107195             14.020913      10.773516       6.632888       5.049451      18.119723       7.665856      13.169500           0.000561
           79              N      10.135172       6.122152       6.611824      -0.309737      48.754912 0.52536057E+03  0.12670174E+05                                10.909741                            7.427900       0.622045       2.208723                    0.999070      28.592111      77.522369       0.644874       0.393827      -1.102963       0.022136      -0.015894       0.045731       0.053234       0.036445      -0.063982       0.023665      -0.020050      -0.347592      -0.143530       0.045303       0.098226             13.485130       9.561555      -1.540908       6.014875       7.486867      -3.303935      23.406969           0.000080
           80              N       7.106206       5.088572       3.802262      -0.360679      39.099235 0.54822575E+03  0.13348217E+05                                 9.402343                            7.604982       0.791960       2.248163                    0.998060      29.489228      80.043049       0.635878       0.395611      -1.102954       0.007725       0.000746       0.000238       0.007765      -0.104528      -0.016261      -0.041479      -0.087505       0.313779      -0.170509       0.050255       0.120254             10.380482      13.128511       5.062739       1.849073      11.557471       1.475564       6.455465           0.000061
           81              N       0.774230       8.538822       4.167994      -0.334128      36.752675 0.52649287E+03  0.12687409E+05                                 8.972324                            7.408905       0.841453       2.256857                    0.999062      29.356636      79.218288       0.650098       0.390973      -1.106443      -0.026851       0.007250      -0.008699       0.029141      -0.100528      -0.072868      -0.037650      -0.169847       0.243502      -0.196380       0.090286       0.106095              9.743238      14.385980       2.821131       2.833305       8.346019       0.696114       6.497716          -0.000006
           82              N       1.686596       6.778631       7.555648      -0.316622      48.945648 0.54284269E+03  0.13162303E+05                                10.862483                            7.493683       0.665204       2.215650                    0.999667      28.820395      77.635028       0.651179       0.387925      -1.110253      -0.040582      -0.016362       0.022498       0.049201      -0.044966       0.075542       0.065605      -0.088476       0.087356      -0.134643       0.035244       0.099399             13.436842      17.340175       5.945415      -7.655505      10.246296      -4.193739      12.724054          -0.000102
           83              N      10.395848       7.565026       9.239363      -0.324978      50.661081 0.53589767E+03  0.12976482E+05                                11.152834                            7.482447       0.606564       2.196760                    0.999293      28.882248      78.227668       0.645646       0.391775      -1.105438       0.020371      -0.039371      -0.018601       0.048073       0.045477       0.073899      -0.071068       0.102719       0.071794      -0.137303       0.029815       0.107488             14.020307      10.773082      -6.632763      -5.049209      18.119088       7.665557      13.168750          -0.000125
           84              N       6.574828       5.374847      15.038824      -0.309631      48.749588 0.52530565E+03  0.12668526E+05                                10.909031                            7.427567       0.621860       2.208700                    0.999070      28.590353      77.516774       0.644881       0.393833      -1.102959      -0.022151       0.015891       0.045726       0.053236       0.036418       0.063988      -0.023677      -0.020039      -0.347570      -0.143528       0.045333       0.098195             13.484006       9.560977      -1.540721      -6.014176       7.486439       3.303532      23.404603          -0.000266
           85              N       9.603794       6.408428      12.229262      -0.360583      39.096592 0.54818433E+03  0.13346971E+05                                 9.402012                            7.604767       0.791828       2.248143                    0.998060      29.487851      80.038895       0.635878       0.395618      -1.102947      -0.007706      -0.000766       0.000231       0.007748      -0.104553       0.016276       0.041461      -0.087479       0.313706      -0.170516       0.050296       0.120221             10.380049      13.127988       5.062347      -1.849011      11.556872      -1.475479       6.455287          -0.000240
           86              N       4.795770       2.958178      12.594994      -0.334035      36.748762 0.52642491E+03  0.12685359E+05                                 8.971731                            7.408472       0.841416       2.256877                    0.999061      29.354651      79.211595       0.650111       0.390978      -1.106440       0.026829      -0.007239      -0.008718       0.029124      -0.100541       0.072876       0.037642      -0.169853       0.243478      -0.196390       0.090306       0.106084              9.742548      14.384871       2.820874      -2.833025       8.345485      -0.696018       6.497287          -0.000005
           87              N       3.883404       4.718369      15.982648      -0.316688      48.954219 0.54293338E+03  0.13165088E+05                                10.863791                            7.494321       0.665153       2.215607                    0.999667      28.822638      77.643500       0.651148       0.387926      -1.110249       0.040580       0.016357       0.022463       0.049181      -0.044942      -0.075530      -0.065622      -0.088492       0.087401      -0.134631       0.035205       0.099425             13.438811      17.343030       5.946673       7.656908      10.247790       4.194528      12.725612           0.000031
           88              N       6.314152       3.931974       0.812363      -0.325021      50.667739 0.53596405E+03  0.12978539E+05                                11.153920                            7.482983       0.606532       2.196725                    0.999293      28.883768      78.234064       0.645611       0.391783      -1.105429      -0.020369       0.039394      -0.018573       0.048081       0.045478      -0.073921       0.071052       0.102747       0.071830      -0.137306       0.029790       0.107516             14.021895      10.774273      -6.633670       5.049969      18.121291      -7.666623      13.170122           0.000017
           89              N      10.135172      11.123347      15.038824      -0.309747      48.761408 0.52543882E+03  0.12672536E+05                                10.910608                            7.428392       0.622027       2.208687                    0.999070      28.594285      77.529784       0.644861       0.393821      -1.102968       0.022138       0.015888       0.045672       0.053183      -0.036440      -0.063989      -0.023680      -0.020024      -0.347708      -0.143567       0.045329       0.098238             13.486312       9.562470       1.541058       6.015507       7.487439       3.304275      23.409027          -0.000034
           90              N       7.106206       0.659928      12.229262      -0.360647      39.102103 0.54827965E+03  0.13349878E+05                                 9.402802                            7.605371       0.791782       2.248084                    0.998061      29.490534      80.048030       0.635859       0.395612      -1.102951       0.007698      -0.000803       0.000226       0.007743       0.104538      -0.016284       0.041488      -0.087453       0.313698      -0.170503       0.050270       0.120233             10.380943      13.129289      -5.062843       1.849242      11.557740      -1.475594       6.455800          -0.000023
           91              N       0.774230       8.706678      12.594994      -0.334053      36.752552 0.52648909E+03  0.12687295E+05                                 8.972285                            7.408871       0.841438       2.256853                    0.999062      29.356548      79.217973       0.650100       0.390972      -1.106444      -0.026828      -0.007229      -0.008721       0.029122       0.100534      -0.072863       0.037650      -0.169827       0.243470      -0.196371       0.090289       0.106083              9.743215      14.385972      -2.821124       2.833280       8.345991      -0.696092       6.497681           0.000031
           92              N       1.686596      10.466869      15.982648      -0.316797      48.963996 0.54305456E+03  0.13168768E+05                                10.865115                            7.495097       0.665057       2.215526                    0.999667      28.825971      77.654783       0.651122       0.387920      -1.110253      -0.040531       0.016332       0.022421       0.049114       0.044940       0.075546      -0.065664      -0.088512       0.087362      -0.134662       0.035194       0.099468             13.440622      17.345398      -5.947526      -7.658158      10.248996       4.195214      12.727473           0.000021
           93              N      10.395848       9.680474       0.812363      -0.325069      50.672366 0.53602120E+03  0.12980320E+05                                11.154797                            7.483529       0.605968       2.196542                    0.999293      28.884786      78.239032       0.645566       0.391798      -1.105414       0.020366       0.039366      -0.018561       0.048052      -0.045479       0.073899       0.071075       0.102708       0.071784      -0.137306       0.029821       0.107485             14.023066      10.775148       6.634271      -5.050434      18.122756      -7.667299      13.171293          -0.000172
           94              N       6.574828       0.373652       6.611824      -0.310263      48.772702 0.52559440E+03  0.12677028E+05                                10.911412                            7.428828       0.623491       2.209050                    0.999070      28.599835      77.543139       0.644938       0.393751      -1.103034      -0.021964      -0.015791       0.045432       0.052875      -0.036579       0.064184       0.023831      -0.020050      -0.348197      -0.143881       0.045422       0.098459             13.487561       9.563207       1.541210      -6.016259       7.487912      -3.304765      23.411564          -0.000076
           95              N       9.603794      10.837072       3.802262      -0.360656      39.100410 0.54824548E+03  0.13348807E+05                                 9.402452                            7.605061       0.792057       2.248182                    0.998060      29.489950      80.045135       0.635883       0.395605      -1.102959      -0.007723       0.000755       0.000245       0.007764       0.104526       0.016257      -0.041482      -0.087491       0.313768      -0.170503       0.050249       0.120254             10.380608      13.128781      -5.062765      -1.849197      11.557454       1.475634       6.455587          -0.000014
           96              N       4.795770       2.790322       4.167994      -0.334080      36.752997 0.52649719E+03  0.12687538E+05                                 8.972342                            7.408913       0.841393       2.256836                    0.999061      29.356834      79.218872       0.650101       0.390971      -1.106445       0.026846       0.007219      -0.008676       0.029122       0.100539       0.072848      -0.037662      -0.169842       0.243512      -0.196380       0.090283       0.106097              9.743266      14.386057      -2.821059      -2.833348       8.345986       0.696094       6.497754          -0.000019
           97              N       3.883404       1.030131       7.555648      -0.317574      48.984186 0.54332897E+03  0.13177041E+05                                10.867758                            7.496805       0.636140       2.206288                    0.999612      28.833517      77.679017       0.651074       0.387901      -1.110270       0.040107      -0.016155       0.022129       0.048572       0.045092      -0.075579       0.065645      -0.088673       0.086688      -0.134782       0.035423       0.099360             13.444055      17.349819      -5.949221       7.660357      10.251442      -4.196450      12.730903          -0.000126
           98              N       6.314152       1.816526       9.239363      -0.325159      50.659602 0.53589034E+03  0.12976356E+05                                11.153351                            7.482877       0.603110       2.195810                    0.999289      28.880142      78.223998       0.645560       0.391825      -1.105394      -0.020289      -0.039138      -0.018487       0.047804      -0.045602      -0.073709      -0.071000       0.102505       0.071499      -0.137194       0.029999       0.107195             14.020919      10.773519       6.632891       5.049455      18.119731       7.665863      13.169506           0.000562
           99              N       1.004828       5.374847      10.242176      -0.309737      48.754843 0.52535978E+03  0.12670150E+05                                10.909734                            7.427897       0.622041       2.208723                    0.999070      28.592085      77.522292       0.644874       0.393828      -1.102963      -0.022136       0.015894      -0.045731       0.053235       0.036445      -0.063982       0.023665      -0.020050      -0.347593      -0.143530       0.045303       0.098227             13.485120       9.561547      -1.540905       6.014868       7.486861      -3.303929      23.406952           0.000078
          100              N       4.033794       6.408428      13.051738      -0.360678      39.099246 0.54822608E+03  0.13348227E+05                                 9.402343                            7.604983       0.791961       2.248163                    0.998060      29.489241      80.043084       0.635879       0.395611      -1.102954      -0.007725      -0.000746      -0.000238       0.007765      -0.104527      -0.016261      -0.041479      -0.087505       0.313779      -0.170509       0.050255       0.120254             10.380481      13.128507       5.062739       1.849070      11.557473       1.475562       6.455464           0.000060
          101              N      10.365770       2.958178      12.686006      -0.334128      36.752690 0.52649312E+03  0.12687417E+05                                 8.972326                            7.408907       0.841454       2.256857                    0.999062      29.356643      79.218312       0.650098       0.390973      -1.106443       0.026851      -0.007250       0.008699       0.029141      -0.100528      -0.072868      -0.037650      -0.169847       0.243502      -0.196380       0.090286       0.106095              9.743242      14.385987       2.821132       2.833308       8.346021       0.696114       6.497718          -0.000007
          102              N       9.453404       4.718369       9.298352      -0.316623      48.945674 0.54284303E+03  0.13162313E+05                                10.862487                            7.493685       0.665204       2.215650                    0.999667      28.820400      77.635041       0.651179       0.387925      -1.110253       0.040582       0.016361      -0.022498       0.049201      -0.044967       0.075542       0.065606      -0.088476       0.087356      -0.134643       0.035245       0.099399             13.436849      17.340183       5.945419      -7.655512      10.246300      -4.193743      12.724062          -0.000100
          103              N       0.744152       3.931974       7.614637      -0.324977      50.660996 0.53589669E+03  0.12976453E+05                                11.152822                            7.482441       0.606563       2.196760                    0.999293      28.882221      78.227580       0.645646       0.391775      -1.105438      -0.020371       0.039371       0.018602       0.048073       0.045477       0.073899      -0.071068       0.102719       0.071794      -0.137303       0.029815       0.107488             14.020291      10.773072      -6.632755      -5.049201      18.119068       7.665544      13.168732          -0.000121
          104              N       4.565172       6.122152       1.815176      -0.309630      48.749577 0.52530548E+03  0.12668521E+05                                10.909030                            7.427566       0.621860       2.208700                    0.999070      28.590345      77.516747       0.644881       0.393833      -1.102959       0.022151      -0.015891      -0.045726       0.053236       0.036417       0.063988      -0.023677      -0.020039      -0.347570      -0.143528       0.045333       0.098195             13.484005       9.560975      -1.540723      -6.014174       7.486441       3.303537      23.404599          -0.000270
          105              N       1.536206       5.088572       4.624738      -0.360583      39.096611 0.54818456E+03  0.13346979E+05                                 9.402016                            7.604770       0.791825       2.248142                    0.998060      29.487851      80.038909       0.635877       0.395619      -1.102947       0.007706       0.000766      -0.000231       0.007747      -0.104553       0.016276       0.041461      -0.087479       0.313706      -0.170517       0.050296       0.120221             10.380055      13.127998       5.062351      -1.849013      11.556876      -1.475480       6.455291          -0.000242
          106              N       6.344230       8.538822       4.259006      -0.334035      36.748821 0.52642600E+03  0.12685393E+05                                 8.971740                            7.408480       0.841416       2.256876                    0.999061      29.354683      79.211707       0.650111       0.390978      -1.106440      -0.026829       0.007239       0.008718       0.029124      -0.100542       0.072876       0.037642      -0.169853       0.243478      -0.196390       0.090306       0.106084              9.742557      14.384884       2.820877      -2.833027       8.345493      -0.696019       6.497293          -0.000005
          107              N       7.256596       6.778631       0.871352      -0.316686      48.954083 0.54293175E+03  0.13165038E+05                                10.863769                            7.494309       0.665153       2.215607                    0.999667      28.822599      77.643356       0.651148       0.387926      -1.110249      -0.040579      -0.016356      -0.022463       0.049181      -0.044941      -0.075530      -0.065622      -0.088492       0.087401      -0.134631       0.035205       0.099426             13.438782      17.342991       5.946657       7.656887      10.247770       4.194516      12.725584           0.000033
          108              N       4.825848       7.565026      16.041637      -0.325021      50.667696 0.53596363E+03  0.12978526E+05                                11.153913                            7.482980       0.606530       2.196725                    0.999293      28.883761      78.234048       0.645611       0.391783      -1.105429       0.020368      -0.039394       0.018573       0.048080       0.045478      -0.073921       0.071052       0.102746       0.071830      -0.137306       0.029790       0.107517             14.021884      10.774265      -6.633662       5.049961      18.121278      -7.666613      13.170110           0.000015

******************************************************
Auxiliary information for the entire system
The total spin magnetic moment of the unit cell is   0.000080
The total net atomic charge of the unit cell is   -0.000002
Accuracy of reproducing the electrostatic potential in the unit cell:
  The inner radius (bohr) =    5.0000
  The outer radius (bohr) =   12.0000
  Valid grid points have density less than (e/(bohr^3)) =    0.0001
  The number of valid grid points were=        74598
  The rms potential error without charges in kcal/mol is=      2.49491
  The rms potential error with partial charges in kcal/mol is=      0.88290
  The RRMSE value at monopole order=      0.35388
  The rms potential error with partial charges and cloud penetration in kcal/mol is=      0.86950
  The RRMSE value at monopole order with cloud penetration is=      0.34851
  The rms potential error with partial charges and atomic dipoles in kcal/mol is=      1.01393
  The RRMSE value at dipole order=      0.40640
  The rms potential error with partial charges, atomic dipoles and cloud penetration in kcal/mol is=      1.00435
  The RRMSE value at dipole order with cloud penetration=      0.40256

******************************************************
The electron densities and ab initio electrostatic potential were computed in VASP using the PBE functional and
projector augmented wave method. See the main text of the journal article for a description of computational details.
The atomic charges, dipoles, and quadrupoles were computed with the DDEC6 method as described in
(a) T. A. Manz and N. Gabaldon Limas, RSC Adv. 6 (2016) 47771-47801 DOI: 10.1039/c6ra04656h
(b) N. Gabaldon Limas and T. A. Manz, RSC Adv. 8 (2018) 2678-2707 DOI: 10.1039/c7ra11829e.
For each atom in the material, the electron cloud parameters were fit to the spherically averaged atom-in-material
electron density using radial positions for which this density was between 10^-4 and 10^-2 electrons per cubic bohr.
The polarizabilities, dispersion coefficients, and quantum Drude oscillator (QDO) parameters were fit using the MCLF method.
The magnetic structure of the system was optimized in VASP from the default ferromagnetic initial guess using spin polarization.
The atomic spin moments (ASMs) were computed on this optimized magnetic structure using the DDEC6 partition as inputs
to the method of T. A. Manz and D. S. Sholl, J. Chem. Theory Comput. 7 (2011) 4146-4164 DOI: 10.1021/ct200539n.
The RMSE and RRMSE were computed using a uniform grid with Ewald summation.
