# Supplementary material for: A collection of forcefield precursors for metal–organic frameworks
Source: RSC Adv. 2019 Nov 13;9(63):36492–507. doi: 10.1039/c9ra07327b (PMC9075174; doi:10.1039/c9ra07327b)
Supplement: RA-009-C9RA07327B-s4698 [file RA-009-C9RA07327B-s4698.xyz]

  544
jmolscript: load "" {1 1 1} spacegroup "x,y,z" unitcell [{     14.004000     0.000000     0.000000 }, {      0.000000    23.292000     0.000000 }, {      0.000000    -7.064180    22.391088 }]
Pr     2.849254     6.437009    17.322865     1.687891
Pr    12.021874    11.716283    17.690079     1.678312
Pr    13.193308     0.878710    15.855577     1.696041
Pr     4.192377     2.883253    11.275928     1.689603
Pr     9.851254    17.904721    16.263767     1.687891
Pr     5.019874    12.625447    15.896553     1.678312
Pr     6.191308     0.171020    17.731055     1.696041
Pr    11.194377    -1.833523    22.310704     1.689603
Pr    11.154746     9.790811     5.068223     1.687891
Pr     1.982126     4.511537     4.701009     1.678312
Pr     0.810692    15.349110     6.535511     1.696041
Pr     9.811623    13.344567    11.115160     1.689603
Pr     4.152746    -1.676901     6.127321     1.687891
Pr     8.984126     3.602373     6.494535     1.678312
Pr     7.812692    16.056800     4.660033     1.696041
Pr     2.809623    18.061343     0.080384     1.689603
H      0.434124     9.028489    18.647298     0.069996
H      0.774421     7.994704    14.858726     0.101625
H     12.785652     9.423361    15.084876     0.086428
H      3.248928     9.744278    16.732860     0.052642
H      4.800571     7.355728    14.063842     0.087383
H      5.626807     9.613491    13.566760     0.102700
H      1.522235     3.189904    17.279203     0.062320
H     13.093740     6.281306    17.321746     0.095977
H     11.843183     4.324729    16.450732     0.089946
H      5.136667     3.512695    16.676882     0.063026
H      3.114490     4.051892    20.017633     0.101986
H      4.635324     2.148284    20.344543     0.093319
H      4.468676     4.593578    14.594511     0.059665
H      7.808630     8.769015    18.443539     0.282736
H      0.672192     5.599812    14.520621     0.086295
H      1.286968     4.665691    12.306142     0.082241
H      3.771277     8.582073    19.914634     0.052926
H      0.603572     6.332940    20.340064     0.096591
H      0.523750     8.130130    22.048504     0.096062
H      5.806058     8.635137    17.066487     0.080950
H      5.628208     5.732947    19.724309     0.116924
H      7.765218     6.971620    20.131827     0.116686
H      8.843526     9.291833    21.533509     0.112228
H      8.340782    13.310431    17.234420     0.079203
H      9.808402     9.733381    16.309668     0.093675
H      7.461331     9.819759    15.570763     0.095286
H     10.207516    13.137311    14.800509     0.073997
H     13.943783    11.916623    14.446730     0.090676
H     13.235180    12.744502    12.243447     0.098774
H      1.005487    11.610912    19.793722     0.061508
H     11.355844    11.856495    21.267055     0.085545
H     11.882394     4.655364    12.124774     0.302259
H     12.914489    18.351226     0.703080     0.083970
H      8.902343    10.756365    19.578767     0.115229
H      4.523292     7.855526     8.766111     0.297387
H     12.200285     8.542938    19.507116     0.097071
H     10.840496     7.921864    21.446184     0.310851
H      9.849013    -0.482335    15.991715     0.066918
H     10.756472     2.823908    17.915110     0.095652
H      8.378593     2.396859    18.286802     0.100360
H     11.614918     0.515085    19.312313     0.073438
H      0.632981    -1.675629    17.980044     0.095813
H     13.807944    -2.691581    20.078089     0.087379
H      2.117405     1.910382    14.173559     0.075298
H     13.526464    -0.205677    12.124774     0.084293
H      1.281366     0.549056    10.537246     0.093351
H     13.372420     3.006779    12.935332     0.079313
H      9.906430     2.505239    14.724379     0.113715
H      9.729979     4.481140    13.282393     0.110868
H      3.502400     5.662126     8.763872     0.091078
H      5.800457     6.119114    12.032971     0.121653
H      5.779451     8.237266    10.745483     0.107933
H      7.436124    15.313241    14.939334     0.069996
H      7.776421    16.347026    18.727906     0.101625
H      5.783652    14.918369    18.501756     0.086428
H     10.250928    14.597452    16.853772     0.052642
H     11.802571    16.986002    19.522790     0.087383
H     12.628807    14.728239    20.019872     0.102700
H      8.524235    -2.140174    16.307429     0.062320
H      6.091740    18.060424    16.264886     0.095977
H      4.841183    -3.274999    17.135900     0.089947
H     12.138667    -2.462965    16.909750     0.063026
H     10.116490    -3.002162    13.568999     0.101986
H     11.637324    -1.098554    13.242089     0.093319
H     11.470676    -3.543848    18.992121     0.059665
H      0.806630    15.572715    15.143093     0.282736
H      7.674192    -4.550082    19.066011     0.086295
H      8.288968    -3.615961    21.280490     0.082241
H     10.773277    15.759657    13.671998     0.052926
H      7.605572    18.008790    13.246568     0.096591
H      7.525750    16.211600    11.538128     0.096062
H     12.808058    15.706593    16.520145     0.080950
H     12.630208    18.608783    13.862323     0.116924
H      0.763218    17.370110    13.454805     0.116686
H      1.841526    15.049897    12.053123     0.112228
H      1.338782    11.031299    16.352212     0.079203
H      2.806402    14.608349    17.276964     0.093675
H      0.459331    14.521971    18.015869     0.095285
H      3.205516    11.204419    18.786123     0.073997
H      6.941783    12.425107    19.139902     0.090676
H      6.233180    11.597228    21.343185     0.098774
H      8.007487    12.730818    13.792910     0.061508
H      4.353844    12.485235    12.319577     0.085545
H      4.880394    -3.605634    21.461858     0.302259
H      5.912489    13.054684    10.492464     0.083970
H      1.900343    13.585365    14.007865     0.115229
H     11.525292     0.258384     2.429433     0.297387
H      5.198285    15.798792    14.079516     0.097071
H      3.838496    16.419866    12.140448     0.310851
H      2.847013     1.532065    17.594917     0.066918
H      3.754472    -1.774178    15.671522     0.095652
H      1.376593    -1.347129    15.299830     0.100360
H      4.612918     0.534645    14.274319     0.073438
H      7.634981     2.725359    15.606588     0.095814
H      6.805944     3.741311    13.508543     0.087379
H      9.119405    -0.860652    19.413073     0.075298
H      6.524464     1.255407    21.461858     0.084293
H      8.283366     7.564854     0.658298     0.093351
H      6.370420    -1.957049    20.651300     0.079313
H      2.904430    -1.455509    18.862253     0.113716
H      2.727979    -3.431410    20.304239     0.110869
H     10.504400     2.451784     2.431672     0.091078
H     12.802457    -5.069384    21.553661     0.121653
H     12.781451    -0.123356     0.450061     0.107933
H     13.569876     7.199331     3.743790     0.069996
H     13.229579     8.233116     7.532362     0.101625
H      1.218348     6.804459     7.306212     0.086427
H     10.755072     6.483542     5.658228     0.052642
H      9.203429     8.872092     8.327246     0.087383
H      8.377193     6.614329     8.824328     0.102700
H     12.481765    13.037916     5.111885     0.062320
H      0.910260     9.946514     5.069342     0.095977
H      2.160817    11.903091     5.940356     0.089947
H      8.867333    12.715125     5.714206     0.063026
H     10.889510    12.175928     2.373455     0.101986
H      9.368676    14.079536     2.046545     0.093319
H      9.535324    11.634242     7.796577     0.059665
H      6.195370     7.458805     3.947549     0.282736
H     13.331808    10.628008     7.870467     0.086295
H     12.717032    11.562129    10.084946     0.082241
H     10.232723     7.645747     2.476454     0.052926
H     13.400428     9.894880     2.051024     0.096591
H     13.480250     8.097690     0.342584     0.096062
H      8.197942     7.592683     5.324601     0.080950
H      8.375792    10.494873     2.666779     0.116924
H      6.238782     9.256200     2.259261     0.116685
H      5.160474     6.935987     0.857579     0.112228
H      5.663218     2.917389     5.156668     0.079203
H      4.195598     6.494439     6.081420     0.093675
H      6.542669     6.408061     6.820325     0.095286
H      3.796484     3.090509     7.590579     0.073997
H      0.060217     4.311197     7.944358     0.090676
H      0.768820     3.483318    10.147641     0.098774
H     12.998513     4.616908     2.597366     0.061508
H      2.648156     4.371325     1.124033     0.085545
H      2.121606    11.572456    10.266314     0.302259
H      1.089511    -2.123406    21.688008     0.083970
H      5.101657     5.471455     2.812321     0.115229
H      9.480708     8.372294    13.624977     0.297389
H      1.803715     7.684882     2.883972     0.097071
H      3.163504     8.305956     0.944904     0.310851
H      4.154987    16.710155     6.399373     0.066918
H      3.247528    13.403912     4.475978     0.095652
H      5.625407    13.830961     4.104286     0.100360
H      2.389082    15.712735     3.078775     0.073438
H     13.371019    17.903449     4.411044     0.095813
H      0.196056    18.919401     2.312999     0.087379
H     11.886595    14.317438     8.217529     0.075298
H      0.477536    16.433497    10.266314     0.084293
H     12.722634    15.678764    11.853842     0.093351
H      0.631580    13.221041     9.455756     0.079313
H      4.097570    13.722581     7.666709     0.113715
H      4.274021    11.746680     9.108695     0.110869
H     10.501600    10.565694    13.627216     0.091078
H      8.203543    10.108706    10.358117     0.121653
H      8.224549     7.990554    11.645605     0.107933
H      6.567876     0.914579     7.451754     0.069996
H      6.227579    -0.119206     3.663182     0.101625
H      8.220348     1.309451     3.889332     0.086428
H      3.753072     1.630368     5.537316     0.052642
H      2.201429    -0.758182     2.868298     0.087383
H      1.375193     1.499581     2.371216     0.102700
H      5.479765    18.367994     6.083659     0.062320
H      7.912260    -1.832604     6.126202     0.095977
H      9.162817    19.502819     5.255188     0.089947
H      1.865333    18.690785     5.481338     0.063026
H      3.887510    19.229982     8.822089     0.101986
H      2.366676    17.326374     9.148999     0.093319
H      2.533324    19.771668     3.398967     0.059665
H     13.197370     0.655105     7.247995     0.282736
H      6.329808    20.777902     3.325077     0.086295
H      5.715032    19.843781     1.110598     0.082241
H      3.230723     0.468163     8.719090     0.052926
H      6.398428    -1.780970     9.144520     0.096591
H      6.478250     0.016220    10.852960     0.096062
H      1.195942     0.521227     5.870943     0.080950
H      1.373792    -2.380963     8.528765     0.116924
H     13.240782    -1.142290     8.936283     0.116685
H     12.162474     1.177923    10.337965     0.112228
H     12.665218     5.196521     6.038876     0.079203
H     11.197598     1.619471     5.114124     0.093675
H     13.544669     1.705849     4.375219     0.095286
H     10.798484     5.023401     3.604965     0.073997
H      7.062217     3.802713     3.251186     0.090676
H      7.770820     4.630592     1.047903     0.098773
H      5.996513     3.497002     8.598178     0.061508
H      9.650156     3.742585    10.071511     0.085545
H      9.123606    19.833454     0.929230     0.302259
H      8.091511     3.173136    11.898624     0.083970
H     12.103657     2.642455     8.383223     0.115229
H      2.478708    15.969436    19.961655     0.297389
H      8.805715     0.429028     8.311572     0.097071
H     10.165504    -0.192046    10.250640     0.310851
H     11.156987    14.695755     4.796171     0.066918
H     10.249528    18.001998     6.719566     0.095652
H     12.627407    17.574949     7.091258     0.100360
H      9.391082    15.693175     8.116769     0.073438
H      6.369019    13.502461     6.784500     0.095814
H      7.198056    12.486509     8.882545     0.087379
H      4.884595    17.088472     2.978015     0.075298
H      7.479536    14.972413     0.929230     0.084293
H      5.720634     8.662966    21.732790     0.093351
H      7.633580    18.184869     1.739788     0.079313
H     11.099570    17.683329     3.528835     0.113716
H     11.276021    19.659230     2.086849     0.110870
H      3.499600    13.776036    19.959416     0.091078
H      1.201543    21.297204     0.837427     0.121653
H      1.222549    -6.940824    21.941027     0.107933
C      0.260474     8.935006    17.718068     0.138541
C      0.448128     8.365536    15.669283    -0.070547
C     13.365418     9.175428    15.796913    -0.069504
C      3.748871     9.423753    15.991715     0.164004
C      4.580708     8.132206    14.563164    -0.062155
C      5.040040     9.373959    14.274319    -0.094167
C      0.740812     3.723807    17.196356     0.168531
C     13.445240     5.406120    17.216508    -0.072584
C     12.749242     4.324440    16.739577    -0.085058
C      4.835581     3.428110    17.572526     0.158967
C      3.733466     3.728941    19.372769    -0.070433
C      4.565304     2.664591    19.549659    -0.083347
C      3.569620     4.713573    14.310144     0.139235
C      1.532038     5.271741    14.283275    -0.075309
C      1.872335     4.737908    13.051765    -0.069354
C      2.947842     8.238322    20.243783     0.134465
C      1.253358     7.018754    20.447542    -0.068146
C      1.212746     8.012149    21.403641    -0.073084
C      6.024521     8.061536    17.791959     0.157644
C      5.933495     6.488587    19.233945    -0.025878
C      7.116833     7.165828    19.464573    -0.062833
C      9.533923     9.320382    20.881929    -0.033617
C      8.412203    12.425071    16.903032     0.151065
C      9.230036    10.481874    16.410428    -0.083670
C      7.936067    10.523345    15.998432    -0.085672
C     11.056158    12.921711    14.435534     0.118826
C     13.081136    12.262950    14.249688    -0.076030
C     12.693226    12.719943    13.022657    -0.068538
C      0.273078    11.580894    20.398281     0.145234
C     12.292711    11.732437    21.173013    -0.075685
C     13.153957    11.406855    22.182851    -0.087199
C      9.577336    10.132710    19.820591    -0.061907
C     11.374049     8.930786    19.769092     0.172579
C      9.787396     0.302181    16.524623     0.159240
C     10.276135     2.087484    17.554613    -0.068511
C      8.965361     1.849846    17.776285    -0.080146
C     12.284309    -0.158320    19.254097     0.191919
C     13.921376    -1.347637    18.512952    -0.075846
C     13.467647    -1.901311    19.677288    -0.094164
C      1.684681     1.475439    13.448087     0.169341
C      0.278680     0.325322    12.346446    -0.098741
C      1.246356     0.745731    11.464237    -0.080585
C     12.464960     3.102770    13.199546     0.174551
C     10.599628     2.845098    14.171320    -0.028871
C     10.491797     3.920413    13.376436    -0.063755
C      4.079365     6.015279     9.431126     0.165838
C      5.331323     6.286328    11.222413    -0.063200
C      5.335524     7.434535    10.499181    -0.032319
C      7.262474    15.406724    15.868564     0.138541
C      7.450128    15.976194    17.917349    -0.070547
C      6.363418    15.166302    17.789719    -0.069505
C     10.750871    14.917977    17.594917     0.164004
C     11.582708    16.209524    19.023468    -0.062155
C     12.042040    14.967771    19.312313    -0.094167
C      7.742812    -2.674077    16.390276     0.168531
C      6.443240    -4.356390    16.370124    -0.072584
C      5.747242    -3.274710    16.847055    -0.085058
C     11.837581    -2.378380    16.014106     0.158967
C     10.735466    -2.679211    14.213863    -0.070433
C     11.567304    -1.614861    14.036973    -0.083347
C     10.571620    -3.663843    19.276488     0.139235
C      8.534038    -4.222011    19.303357    -0.075309
C      8.874335    -3.688178    20.534867    -0.069354
C      9.949842    16.103408    13.342849     0.134465
C      8.255358    17.322976    13.139090    -0.068146
C      8.214746    16.329581    12.182991    -0.073084
C     13.026521    16.280194    15.794673     0.157644
C     12.935495    17.853143    14.352687    -0.025878
C      0.114833    17.175902    14.122059    -0.062833
C      2.531923    15.021348    12.704703    -0.033617
C      1.410203    11.916659    16.683600     0.151065
C      2.228036    13.859856    17.176204    -0.083670
C      0.934067    13.818385    17.588200    -0.085672
C      4.054158    11.420019    19.151098     0.118826
C      6.079136    12.078780    19.336944    -0.076030
C      5.691226    11.621787    20.563975    -0.068538
C      7.275078    12.760836    13.188351     0.145234
C      5.290711    12.609293    12.413619    -0.075685
C      6.151957    12.934875    11.403781    -0.087199
C      2.575336    14.209020    13.766041    -0.061907
C      4.372049    15.410944    13.817540     0.172579
C      2.785396     0.747549    17.062009     0.159240
C      3.274135    -1.037754    16.032019    -0.068511
C      1.963361    -0.800116    15.810347    -0.080146
C      5.282309     1.208050    14.332535     0.191919
C      6.919376     2.397367    15.073680    -0.075846
C      6.465647     2.951041    13.909344    -0.094164
C      8.686681    -0.425709    20.138545     0.169341
C      7.280680     0.724408    21.240186    -0.098741
C      8.248356     0.303999    22.122395    -0.080585
C      5.462960    -2.053040    20.387086     0.174551
C      3.597628    -1.795368    19.415312    -0.028871
C      3.489797    -2.870683    20.210196    -0.063755
C     11.081365     2.098631     1.764418     0.165838
C     12.333323     1.827582    -0.026869    -0.063200
C     12.337524     0.679375     0.696363    -0.032319
C     13.743526     7.292814     4.673020     0.138541
C     13.555872     7.862284     6.721805    -0.070547
C      0.638582     7.052392     6.594175    -0.069504
C     10.255129     6.804067     6.399373     0.164004
C      9.423292     8.095614     7.827924    -0.062155
C      8.963960     6.853861     8.116769    -0.094167
C     13.263188    12.504013     5.194732     0.168531
C      0.558760    10.821700     5.174580    -0.072584
C      1.254758    11.903380     5.651511    -0.085058
C      9.168419    12.799710     4.818562     0.158967
C     10.270534    12.498879     3.018319    -0.070433
C      9.438696    13.563229     2.841429    -0.083347
C     10.434380    11.514247     8.080944     0.139235
C     12.471962    10.956079     8.107813    -0.075309
C     12.131665    11.489912     9.339323    -0.069354
C     11.056158     7.989498     2.147305     0.134465
C     12.750642     9.209066     1.943546    -0.068146
C     12.791254     8.215671     0.987447    -0.073084
C      7.979479     8.166284     4.599129     0.157644
C      8.070505     9.739233     3.157143    -0.025878
C      6.887167     9.061992     2.926515    -0.062833
C      4.470077     6.907438     1.509159    -0.033617
C      5.591797     3.802749     5.488056     0.151065
C      4.773964     5.745946     5.980660    -0.083670
C      6.067933     5.704475     6.392656    -0.085672
C      2.947842     3.306109     7.955554     0.118826
C      0.922864     3.964870     8.141400    -0.076030
C      1.310774     3.507877     9.368431    -0.068538
C     13.730922     4.646926     1.992807     0.145234
C      1.711289     4.495383     1.218075    -0.075685
C      0.850043     4.820965     0.208237    -0.087199
C      4.426664     6.095110     2.570497    -0.061907
C      2.629951     7.297034     2.621996     0.172579
C      4.216604    15.925639     5.866465     0.159240
C      3.727865    14.140336     4.836475    -0.068511
C      5.038639    14.377974     4.614803    -0.080146
C      1.719691    16.386140     3.136991     0.191919
C      0.082624    17.575457     3.878136    -0.075846
C      0.536353    18.129131     2.713800    -0.094164
C     12.319319    14.752381     8.943001     0.169341
C     13.725320    15.902498    10.044642    -0.098741
C     12.757644    15.482089    10.926851    -0.080585
C      1.539040    13.125050     9.191542     0.174551
C      3.404372    13.382722     8.219768    -0.028871
C      3.512203    12.307407     9.014652    -0.063755
C      9.924635    10.212541    12.959962     0.165838
C      8.672677     9.941492    11.168675    -0.063200
C      8.668476     8.793285    11.891907    -0.032319
C      6.741526     0.821096     6.522524     0.138541
C      6.553872     0.251626     4.473739    -0.070547
C      7.640582     1.061518     4.601369    -0.069504
C      3.253129     1.309843     4.796171     0.164004
C      2.421292     0.018296     3.367620    -0.062155
C      1.961960     1.260049     3.078775    -0.094167
C      6.261188    18.901897     6.000812     0.168531
C      7.560760    20.584210     6.020964    -0.072584
C      8.256758    19.502530     5.544033    -0.085058
C      2.166419    18.606200     6.376982     0.158967
C      3.268534    18.907031     8.177225    -0.070433
C      2.436696    17.842681     8.354115    -0.083347
C      3.432380    19.891663     3.114600     0.139235
C      5.469962    20.449831     3.087731    -0.075309
C      5.129665    19.915998     1.856221    -0.069354
C      4.054158     0.124412     9.048239     0.134465
C      5.748642    -1.095156     9.251998    -0.068146
C      5.789254    -0.101761    10.208097    -0.073084
C      0.977479    -0.052374     6.596415     0.157644
C      1.068505    -1.625323     8.038401    -0.025878
C     13.889167    -0.948082     8.269029    -0.062833
C     11.472077     1.206472     9.686385    -0.033617
C     12.593797     4.311161     5.707488     0.151065
C     11.775964     2.367964     5.214884    -0.083671
C     13.069933     2.409435     4.802888    -0.085672
C      9.949842     4.807801     3.239990     0.118826
C      7.924864     4.149040     3.054144    -0.076030
C      8.312774     4.606033     1.827113    -0.068538
C      6.728922     3.466984     9.202737     0.145234
C      8.713289     3.618527     9.977469    -0.075685
C      7.852043     3.292945    10.987307    -0.087199
C     11.428664     2.018800     8.625047    -0.061907
C      9.631951     0.816876     8.573548     0.172579
C     11.218604    15.480271     5.329079     0.159240
C     10.729865    17.265574     6.359069    -0.068511
C     12.040639    17.027936     6.580741    -0.080146
C      8.721691    15.019770     8.058553     0.191919
C      7.084624    13.830453     7.317408    -0.075846
C      7.538353    13.276779     8.481744    -0.094164
C      5.317319    16.653529     2.252543     0.169341
C      6.723320    15.503412     1.150902    -0.098741
C      5.755644    15.923821     0.268693    -0.080585
C      8.541040    18.280860     2.004002     0.174551
C     10.406372    18.023188     2.975776    -0.028871
C     10.514203    19.098503     2.180892    -0.063756
C      2.922635    14.129189    20.626670     0.165838
C      1.670677    21.464418     0.026869    -0.063200
C      1.666476    15.548445    21.694725    -0.032319
N      0.995684     8.179570    16.923184    -0.394272
N     13.228178     9.575141    17.084400    -0.454756
N      3.743269     8.130706    15.682718    -0.415654
N      4.461674    10.255475    15.252809    -0.440477
N      0.732409     5.023555    17.521026    -0.424239
N     13.602085     3.223148    16.753012    -0.434930
N      3.928122     4.270359    18.114390    -0.420860
N      5.282309     2.457036    18.398757    -0.428901
N      2.632752     5.254723    15.105028    -0.398041
N      3.138296     4.347022    13.065200    -0.423029
N      2.354072     7.173176    19.699679    -0.424871
N      2.309260     8.794723    21.278251    -0.410423
N      5.273906     7.077235    18.194998    -0.371120
N      7.170048     8.172643    18.539821    -0.223133
N      9.578736    11.662907    16.985879    -0.441898
N      7.423520    11.787945    16.316386    -0.392719
N     12.050442    12.371402    15.161006    -0.421794
N     11.385252    13.140305    13.107743    -0.418032
N     12.999913    11.846598    20.006437    -0.420955
N      0.424321    11.279804    21.670095    -0.400990
N     10.764875     9.924043    19.130946    -0.379530
N     10.834895     1.115089    16.723904    -0.418906
N      8.623663     0.680193    17.142617    -0.425772
N     13.142754    -0.207739    18.244259    -0.426176
N     12.417347    -1.117425    20.190044    -0.433460
N      0.585367     0.797603    13.595869    -0.418758
N      2.170620     1.513540    12.182991    -0.436998
N     11.876792     2.300658    14.066081    -0.379377
N     11.677936     4.053279    12.733812    -0.213840
N      4.468676     5.369661    10.510377    -0.369384
N      4.626922     7.261478     9.408735    -0.214743
N     10.633237     8.549703    20.866255    -0.216083
N      7.997684    16.162160    16.663448    -0.394272
N      6.226178    14.766589    16.502232    -0.454756
N     10.745269    16.211024    17.903914    -0.415654
N     11.463674    14.086255    18.333823    -0.440477
N      7.734409    -3.973825    16.065606    -0.424239
N      6.600085    -2.173418    16.833620    -0.434930
N     10.930122    -3.220629    15.472242    -0.420860
N     12.284309    -1.407306    15.187875    -0.428901
N      9.634752    -4.204993    18.481604    -0.398041
N     10.140296    -3.297292    20.521432    -0.423028
N      9.356072    17.168554    13.886953    -0.424871
N      9.311260    15.547007    12.308381    -0.410422
N     12.275906    17.264495    15.391634    -0.371120
N      0.168048    16.169087    15.046811    -0.223133
N      2.576736    12.678823    16.600753    -0.441898
N      0.421520    12.553785    17.270246    -0.392719
N      5.048442    11.970328    18.425626    -0.421794
N      4.383252    11.201425    20.478889    -0.418032
N      5.997913    12.495132    13.580195    -0.420955
N      7.426321    13.061926    11.916537    -0.400990
N      3.762875    14.417687    14.455686    -0.379530
N      3.832895    -0.065359    16.862728    -0.418906
N      1.621663     0.369537    16.444015    -0.425772
N      6.140754     1.257469    15.342373    -0.426176
N      5.415347     2.167155    13.396588    -0.433460
N      7.587367     0.252127    19.990763    -0.418758
N      9.172620    -0.463810    21.403641    -0.436998
N      4.874792    -1.250928    19.520551    -0.379377
N      4.675936    -3.003549    20.852820    -0.213840
N     11.470676     2.744249     0.685167    -0.369384
N     11.628922     0.852432     1.786809    -0.214743
N      3.631237    15.792027    12.720377    -0.216083
N     13.008316     8.048250     5.467904    -0.394272
N      0.775822     6.652679     5.306688    -0.454756
N     10.260731     8.097114     6.708370    -0.415654
N      9.542326     5.972345     7.138279    -0.440477
N     13.271591    11.204265     4.870062    -0.424239
N      0.401915    13.004672     5.638076    -0.434930
N     10.075878    11.957461     4.276698    -0.420860
N      8.721691    13.770784     3.992331    -0.428901
N     11.371248    10.973097     7.286060    -0.398041
N     10.865704    11.880798     9.325888    -0.423029
N     11.649928     9.054644     2.691409    -0.424871
N     11.694740     7.433097     1.112837    -0.410422
N      8.730094     9.150585     4.196090    -0.371120
N      6.833952     8.055177     3.851267    -0.223133
N      4.425264     4.564913     5.405209    -0.441898
N      6.580480     4.439875     6.074702    -0.392719
N      1.953558     3.856418     7.230082    -0.421794
N      2.618748     3.087515     9.283345    -0.418032
N      1.004087     4.381222     2.384651    -0.420955
N     13.579679     4.948016     0.720993    -0.400990
N      3.239125     6.303777     3.260142    -0.379530
N      3.169105    15.112731     5.667184    -0.418906
N      5.380337    15.547627     5.248471    -0.425772
N      0.861246    16.435559     4.146829    -0.426176
N      1.586653    17.345245     2.201044    -0.433460
N     13.418633    15.430217     8.795219    -0.418758
N     11.833380    14.714280    10.208097    -0.436998
N      2.127208    13.927162     8.325007    -0.379377
N      2.326064    12.174541     9.657276    -0.213840
N      9.535324    10.858159    11.880711    -0.369384
N      9.377078     8.966342    12.982353    -0.214744
N      3.370763     7.678117     1.524833    -0.216083
N      6.006316     0.065660     5.727640    -0.394272
N      7.777822     1.461231     5.888856    -0.454756
N      3.258731     0.016796     4.487174    -0.415654
N      2.540326     2.141565     4.057265    -0.440477
N      6.269591    20.201645     6.325482    -0.424239
N      7.403915    18.401238     5.557468    -0.434930
N      3.073878    19.448449     6.918846    -0.420860
N      1.719691    17.635126     7.203213    -0.428901
N      4.369248    20.432813     3.909484    -0.398041
N      3.863704    19.525112     1.869656    -0.423029
N      4.647928    -0.940734     8.504135    -0.424871
N      4.692740     0.680813    10.082707    -0.410423
N      1.728094    -1.036675     6.999454    -0.371120
N     13.835952     0.058733     7.344277    -0.223133
N     11.427264     3.548997     5.790335    -0.441898
N     13.582480     3.674035     5.120842    -0.392719
N      8.955558     4.257492     3.965462    -0.421794
N      9.620748     5.026395     1.912199    -0.418032
N      8.006087     3.732688     8.810893    -0.420955
N      6.577679     3.165894    10.474551    -0.400990
N     10.241125     1.810133     7.935402    -0.379530
N     10.171105    16.293179     5.528360    -0.418906
N     12.382337    15.858283     5.947073    -0.425772
N      7.863246    14.970351     7.048715    -0.426176
N      8.588653    14.060665     8.994500    -0.433460
N      6.416633    15.975693     2.400325    -0.418758
N      4.831380    16.691630     0.987447    -0.436998
N      9.129208    17.478748     2.870537    -0.379377
N      9.328064    19.231369     1.538268    -0.213840
N      2.533324    13.483571    21.705921    -0.369384
N      2.375078    15.375388    20.604279    -0.214744
N     10.372763     0.435793     9.670711    -0.216083

The following XYZ coordinates are in angstroms. Other properties are in atomic units.
The sperically averaged electron density of each atom fit to a function of the form exp(a - br)
eigen_1, eigen_2 and eigen_3 are the three eigenvalues of traceless quadrupole moment tensor
  atom number  atomic symbol              X              Y              Z     net charge C6 coefficient C8 coefficient C10 coefficient fluctuating dipole atomic polarizability isotropic forcefield polarizability              a              b squared Pearson coefficient          <r^3>          <r^4>         wp_QDO          m_QDO          q_QDO       dipole_x       dipole_y       dipole_z         dipole            Qxy            Qxz            Qyz     Q(x^2-y^2)  Q(3z^2 - R^2)        eigen_1        eigen_2        eigen_3 static polarizability      alpha(xx)      alpha(xy)      alpha(xz)      alpha(yy)      alpha(yz)      alpha(zz) atomic spin moment
            1             Pr       2.849254       6.437009      17.322865       1.687891     284.769002 0.80007266E+04  0.34764160E+06                                28.399005                           24.256221       2.676938       2.367608                    0.997956     104.017607     280.219041       0.511159       0.275771      -1.322030      -0.008476      -0.009244      -0.010659       0.016459      -0.033352      -0.004609       0.041836       0.026179      -0.018370      -0.056689       0.002401       0.054288             32.884543      29.009911       1.685173       3.663303      40.760987       3.440315      28.882733           0.000028
            2             Pr      12.021874      11.716283      17.690079       1.678312     287.852172 0.81542698E+04  0.35668959E+06                                29.298368                           25.117077       2.457963       2.302291                    0.997996     105.199842     286.153067       0.482632       0.290124      -1.302846      -0.009474      -0.003490      -0.006847       0.012200       0.000715      -0.034377       0.079553      -0.069719       0.168103      -0.081497      -0.037353       0.118849             33.574347      37.382123       0.002862       2.753853      30.330324      -4.099973      33.010593           0.000049
            3             Pr      13.193308       0.878710      15.855577       1.696041     301.601720 0.84350604E+04  0.37163040E+06                                29.925902                           25.282470       2.513977       2.314713                    0.998172     105.027425     285.510357       0.489216       0.284173      -1.311299       0.009930      -0.014116       0.005160       0.018014      -0.016140       0.035368       0.033639      -0.133626      -0.176620      -0.092234      -0.011556       0.103790             35.096869      39.631690       3.837535      -4.375489      34.198463      -7.344861      31.460454           0.000013
            4             Pr       4.192377       2.883253      11.275928       1.689603     289.692067 0.81282236E+04  0.35446406E+06                                28.904547                           24.623058       2.670388       2.364736                    0.997923     104.127960     280.724586       0.502123       0.279717      -1.317773       0.000161      -0.009106       0.008762       0.012638       0.004993       0.047138       0.003233       0.077971       0.005888      -0.040289      -0.030479       0.070768             33.304282      32.075924      -0.077979      -7.099631      28.887117       1.289426      38.949804           0.000042
            5             Pr       9.851254      17.904721      16.263767       1.687891     284.768997 0.80007264E+04  0.34764159E+06                                28.399004                           24.256221       2.676938       2.367608                    0.997956     104.017607     280.219037       0.511159       0.275771      -1.322030      -0.008476       0.009244       0.010659       0.016459       0.033352       0.004609       0.041836       0.026179      -0.018370      -0.056689       0.002401       0.054288             32.884542      29.009909      -1.685173      -3.663303      40.760986       3.440314      28.882732           0.000029
            6             Pr       5.019874      12.625447      15.896553       1.678312     287.852171 0.81542698E+04  0.35668959E+06                                29.298369                           25.117078       2.457963       2.302290                    0.997996     105.199843     286.153073       0.482632       0.290125      -1.302846      -0.009474       0.003490       0.006847       0.012200      -0.000715       0.034377       0.079553      -0.069718       0.168104      -0.081497      -0.037353       0.118849             33.574348      37.382124      -0.002861      -2.753853      30.330325      -4.099973      33.010594           0.000054
            7             Pr       6.191308       0.171020      17.731055       1.696041     301.601681 0.84350590E+04  0.37163032E+06                                29.925899                           25.282467       2.513978       2.314713                    0.998172     105.027415     285.510318       0.489216       0.284172      -1.311299       0.009930       0.014116      -0.005160       0.018014       0.016139      -0.035368       0.033639      -0.133626      -0.176621      -0.092234      -0.011556       0.103790             35.096865      39.631685      -3.837534       4.375488      34.198460      -7.344860      31.460450           0.000021
            8             Pr      11.194377      -1.833523      22.310704       1.689603     289.692079 0.81282240E+04  0.35446408E+06                                28.904549                           24.623060       2.670388       2.364736                    0.997923     104.127963     280.724601       0.502123       0.279718      -1.317773       0.000161       0.009106      -0.008762       0.012638      -0.004993      -0.047138       0.003233       0.077971       0.005888      -0.040289      -0.030479       0.070768             33.304284      32.075926       0.077978       7.099631      28.887119       1.289426      38.949808           0.000039
            9             Pr      11.154746       9.790811       5.068223       1.687891     284.768997 0.80007264E+04  0.34764159E+06                                28.399004                           24.256221       2.676938       2.367608                    0.997956     104.017606     280.219036       0.511159       0.275771      -1.322030       0.008476       0.009244       0.010659       0.016459      -0.033352      -0.004609       0.041836       0.026179      -0.018370      -0.056689       0.002401       0.054288             32.884543      29.009909       1.685173       3.663303      40.760987       3.440315      28.882732           0.000031
           10             Pr       1.982126       4.511537       4.701009       1.678312     287.852176 0.81542699E+04  0.35668960E+06                                29.298369                           25.117077       2.457963       2.302291                    0.997996     105.199844     286.153072       0.482632       0.290124      -1.302846       0.009474       0.003490       0.006847       0.012200       0.000715      -0.034377       0.079553      -0.069718       0.168104      -0.081496      -0.037353       0.118849             33.574347      37.382124       0.002861       2.753853      30.330324      -4.099972      33.010593           0.000052
           11             Pr       0.810692      15.349110       6.535511       1.696041     301.601713 0.84350602E+04  0.37163039E+06                                29.925901                           25.282469       2.513977       2.314713                    0.998172     105.027423     285.510347       0.489216       0.284172      -1.311299      -0.009930       0.014116      -0.005160       0.018014      -0.016139       0.035368       0.033639      -0.133626      -0.176620      -0.092234      -0.011556       0.103790             35.096868      39.631688       3.837535      -4.375489      34.198462      -7.344861      31.460453           0.000016
           12             Pr       9.811623      13.344567      11.115160       1.689603     289.692109 0.81282251E+04  0.35446414E+06                                28.904552                           24.623063       2.670388       2.364736                    0.997923     104.127971     280.724631       0.502123       0.279718      -1.317773      -0.000161       0.009106      -0.008762       0.012638       0.004993       0.047138       0.003233       0.077971       0.005888      -0.040289      -0.030479       0.070768             33.304287      32.075929      -0.077979      -7.099632      28.887122       1.289426      38.949810           0.000034
           13             Pr       4.152746      -1.676901       6.127321       1.687891     284.768987 0.80007261E+04  0.34764157E+06                                28.399003                           24.256220       2.676938       2.367608                    0.997956     104.017605     280.219029       0.511159       0.275771      -1.322030       0.008476      -0.009244      -0.010659       0.016459       0.033352       0.004609       0.041836       0.026179      -0.018370      -0.056689       0.002401       0.054288             32.884541      29.009909      -1.685173      -3.663303      40.760984       3.440314      28.882731           0.000028
           14             Pr       8.984126       3.602373       6.494535       1.678312     287.852181 0.81542701E+04  0.35668961E+06                                29.298371                           25.117079       2.457962       2.302290                    0.997996     105.199847     286.153090       0.482632       0.290125      -1.302846       0.009474      -0.003490      -0.006847       0.012200      -0.000715       0.034377       0.079553      -0.069718       0.168103      -0.081497      -0.037353       0.118849             33.574350      37.382128      -0.002861      -2.753853      30.330327      -4.099973      33.010596           0.000053
           15             Pr       7.812692      16.056800       4.660033       1.696041     301.601695 0.84350595E+04  0.37163035E+06                                29.925900                           25.282468       2.513977       2.314713                    0.998172     105.027418     285.510329       0.489216       0.284172      -1.311299      -0.009930      -0.014116       0.005160       0.018014       0.016140      -0.035368       0.033639      -0.133626      -0.176620      -0.092234      -0.011556       0.103790             35.096866      39.631686      -3.837535       4.375488      34.198461      -7.344860      31.460450           0.000018
           16             Pr       2.809623      18.061343       0.080384       1.689603     289.692073 0.81282239E+04  0.35446408E+06                                28.904548                           24.623060       2.670388       2.364736                    0.997923     104.127962     280.724596       0.502123       0.279718      -1.317773      -0.000161      -0.009106       0.008762       0.012638      -0.004993      -0.047138       0.003233       0.077971       0.005888      -0.040289      -0.030479       0.070768             33.304283      32.075924       0.077979       7.099631      28.887118       1.289426      38.949806           0.000041
           17              H       0.434124       9.028489      18.647298       0.069996       1.180241 0.86593020E+01  0.88242538E+02                                 1.940991                            1.789469      -1.480224       2.146338                    0.990970       4.307887      13.010800       0.433425       1.386745      -0.682771       0.014231       0.004147       0.050894       0.053009      -0.012194       0.008563       0.008924       0.013913       0.039084      -0.024435       0.006783       0.017652              2.002762       1.647741      -0.020799       0.218441       1.588774       0.138593       2.771771           0.000002
           18              H       0.774421       7.994704      14.858726       0.101625       1.414496 0.10679247E+02  0.11246212E+03                                 2.067656                            1.904302      -1.199996       2.295721                    0.995843       3.773218      10.867806       0.456750       1.273392      -0.711258       0.014987      -0.012272      -0.042810       0.046989      -0.012082       0.005151      -0.001630       0.014221       0.060265      -0.024093       0.002403       0.021691              2.134701       1.856338      -0.317366      -0.419930       2.142051       0.595512       2.405713           0.000004
           19              H      12.785652       9.423361      15.084876       0.086428       1.384502 0.10104445E+02  0.10521144E+03                                 2.046194                            1.854204      -1.170073       2.298881                    0.995785       3.889150      11.230360       0.461022       1.275950      -0.709116      -0.022661       0.009256      -0.037155       0.044494      -0.014408       0.004689       0.008751       0.018147       0.057447      -0.028663       0.007452       0.021211              2.135414       2.290365      -0.370069       0.725355       1.838914      -0.349654       2.276961           0.000002
           20              H       3.248928       9.744278      16.732860       0.052642       1.245795 0.90920463E+01  0.93657574E+02                                 2.001554                            1.824121      -1.518103       2.130323                    0.991555       4.390812      13.272107       0.433259       1.372388      -0.685509      -0.029958       0.019479       0.036614       0.051162      -0.003864      -0.012929       0.004719      -0.013812       0.018027      -0.017192       0.001014       0.016178              2.099818       2.102720      -0.333031      -0.557682       1.872792       0.415785       2.323943           0.000001
           21              H       4.800571       7.355728      14.063842       0.087383       1.344976 0.97400358E+01  0.10099114E+03                                 2.035674                            1.839075      -1.297903       2.236257                    0.994301       4.023163      11.782813       0.453642       1.302176      -0.702018       0.005760      -0.032722      -0.024944       0.041546       0.000915      -0.019618       0.005368      -0.008674      -0.001276      -0.022663       0.004385       0.018279              2.146204       1.572929      -0.108755      -0.186331       2.747806       0.755293       2.117876           0.000002
           22              H       5.626807       9.613491      13.566760       0.102700       1.221825 0.89219070E+01  0.91098935E+02                                 1.958683                            1.800145      -1.305757       2.247175                    0.993478       3.984753      11.832778       0.440415       1.362037      -0.689620       0.028693       0.010850      -0.033969       0.045770       0.004564      -0.020775       0.004981      -0.015852       0.000231      -0.026410       0.009089       0.017322              2.027886       2.028892       0.297873      -0.608246       1.752772      -0.268325       2.301993           0.000003
           23              H       1.522235       3.189904      17.279203       0.062320       1.316322 0.94298740E+01  0.97811037E+02                                 2.064607                            1.848573      -1.517656       2.137466                    0.991441       4.305808      12.966211       0.434536       1.358935      -0.688721       0.041217      -0.032318       0.004367       0.052558      -0.012033       0.004607       0.002363       0.001174      -0.037845      -0.015222      -0.003230       0.018452              2.169096       2.652862      -0.780221       0.171148       2.298595      -0.080975       1.555831           0.000000
           24              H      13.093740       6.281306      17.321746       0.095977       1.357351 0.98246975E+01  0.10214523E+03                                 2.061480                            1.858081      -1.268681       2.261663                    0.993746       3.948396      11.600125       0.447060       1.317775      -0.699550      -0.020269       0.043196       0.002103       0.047761      -0.011596       0.011822       0.006411       0.001985      -0.077296      -0.031108       0.006152       0.024956              2.180973       1.734422      -0.358168      -0.076578       3.229011       0.268997       1.579486           0.000001
           25              H      11.843183       4.324729      16.450732       0.089946       1.545097 0.11838256E+02  0.12798036E+03                                 2.179860                            1.992692      -1.370544       2.203976                    0.993471       4.039495      11.806352       0.450429       1.257835      -0.713113      -0.041460       0.004951      -0.010801       0.043129      -0.012129       0.006841       0.007291      -0.005800      -0.073547      -0.028066       0.003290       0.024777              2.253776       3.104866       0.305772       0.442944       1.826869       0.073587       1.829594           0.000000
           26              H       5.136667       3.512695      16.676882       0.063026       1.359023 0.10179989E+02  0.10724071E+03                                 2.076407                            1.899509      -1.504223       2.139363                    0.992397       4.298209      12.889924       0.437449       1.329127      -0.695074       0.009307       0.002705      -0.051164       0.052074      -0.010423      -0.001679      -0.005868      -0.014666       0.034038      -0.019011       0.004492       0.014520              2.140567       1.758339      -0.055952      -0.409770       1.676441      -0.085684       2.986920           0.000001
           27              H       3.114490       4.051892      20.017633       0.101986       1.367770 0.10207366E+02  0.10553783E+03                                 1.970774                            1.823959      -1.011098       2.384832                    0.997639       3.601439      10.044090       0.484690       1.222216      -0.723678      -0.032656       0.010875       0.034271       0.048572      -0.013165      -0.014709      -0.008717       0.002572       0.044586      -0.027134       0.004580       0.022555              2.009295       2.050125      -0.358579      -0.486952       1.902650       0.314303       2.075112          -0.000003
           28              H       4.635324       2.148284      20.344543       0.093319       1.280518 0.89147337E+01  0.89654241E+02                                 1.920450                            1.724138      -1.017177       2.374812                    0.997616       3.676853      10.318438       0.487054       1.250452      -0.715148       0.001372      -0.020072       0.038109       0.043094      -0.016113      -0.015317      -0.009481       0.002961       0.046203      -0.030511       0.007129       0.023382              2.039760       1.580123      -0.199781       0.212436       2.069602      -0.738117       2.469554          -0.000003
           29              H       4.468676       4.593578      14.594511       0.059665       1.389062 0.10483450E+02  0.11056778E+03                                 2.064400                            1.896184      -1.311273       2.221038                    0.995531       4.164516      12.247237       0.451538       1.286139      -0.705144       0.042986      -0.007019       0.019377       0.047671      -0.003636       0.007182       0.009975       0.018924       0.031643      -0.019660       0.002946       0.016714              2.121711       2.793252      -0.302205       0.354993       1.775416      -0.070516       1.796463           0.000001
           30              H       7.808630       8.769015      18.443539       0.282736       0.635121 0.39640357E+01  0.33426190E+02                                 1.334885                            1.253634      -1.203679       2.392599                    0.999473       2.856091       8.001120       0.488564       1.486740      -0.666998       0.024812       0.022812      -0.004227       0.033969       0.004586       0.004806      -0.011227       0.003847      -0.028262      -0.017817       0.007367       0.010450              1.369257       1.554438       0.428237      -0.020323       1.429676      -0.064210       1.123658           0.000001
           31              H       0.672192       5.599812      14.520621       0.086295       1.429176 0.11160070E+02  0.11979473E+03                                 2.120976                            1.973469      -1.413087       2.180994                    0.992496       4.178762      12.477852       0.436024       1.308654      -0.700710      -0.039965       0.011392       0.009894       0.042719      -0.008619       0.012071       0.006230       0.027733       0.022152      -0.023135       0.002051       0.021084              2.170502       2.676605      -0.398268      -0.436805       1.973846       0.262669       1.861055           0.000002
           32              H       1.286968       4.665691      12.306142       0.082241       1.428461 0.10800804E+02  0.11424714E+03                                 2.085393                            1.916442      -1.160789       2.306350                    0.995949       3.917177      11.366700       0.454099       1.275165      -0.709874      -0.027076      -0.002788      -0.030665       0.041003      -0.009506       0.006203       0.009871       0.041687       0.004665      -0.027821       0.004855       0.022966              2.151863       2.118725       0.177409       0.600655       1.656242       0.232150       2.680621           0.000002
           33              H       3.771277       8.582073      19.914634       0.052926       1.261507 0.93969882E+01  0.97385414E+02                                 1.995525                            1.838697      -1.535424       2.115238                    0.992501       4.413654      13.285464       0.438064       1.349159      -0.689961       0.050166       0.017433      -0.012222       0.054497       0.014314      -0.010892       0.004818       0.024028      -0.013853      -0.021567      -0.001795       0.023362              2.049854       2.636317       0.408679      -0.353860       1.785768      -0.080709       1.727475           0.000001
           34              H       0.603572       6.332940      20.340064       0.096591       1.451103 0.10780916E+02  0.11282276E+03                                 2.038728                            1.865534      -1.070582       2.351414                    0.997206       3.648502      10.184086       0.483485       1.210548      -0.726567      -0.031803      -0.034752      -0.002363       0.047167       0.015906      -0.016164       0.009981       0.010766      -0.026035      -0.028686       0.005278       0.023408              2.100402       2.162440       0.656380       0.134053       2.452310       0.207538       1.686456          -0.000003
           35              H       0.523750       8.130130      22.048504       0.096062       1.368804 0.10172386E+02  0.10513964E+03                                 1.973266                            1.821771      -1.022583       2.375999                    0.997377       3.630571      10.140486       0.484358       1.223478      -0.723122      -0.033598       0.003871       0.032205       0.046701       0.013940      -0.017850       0.011839       0.014720      -0.013744      -0.029591       0.006652       0.022939              2.022404       2.182403      -0.158282      -0.621883       1.615494       0.171990       2.269314          -0.000001
           36              H       5.806058       8.635137      17.066487       0.080950       1.248257 0.90949399E+01  0.93739610E+02                                 2.004713                            1.825078      -1.526504       2.124442                    0.991847       4.331152      13.115875       0.432702       1.373391      -0.685056      -0.015860       0.031733      -0.042278       0.055190       0.006180       0.009206      -0.014661      -0.005522       0.015238      -0.020054       0.002074       0.017980              2.071233       1.725145      -0.159414       0.348014       2.037945      -0.709178       2.450607           0.000001
           37              H       5.628208       5.732947      19.724309       0.116924       1.347567 0.99800624E+01  0.10367399E+03                                 2.025849                            1.857238      -1.235349       2.294036                    0.995174       3.725545      10.772154       0.454921       1.296084      -0.705808      -0.011442      -0.037566       0.024721       0.046403      -0.000166       0.010971      -0.012906      -0.001203       0.005353      -0.016417      -0.001150       0.017566              2.093792       1.734487       0.455648      -0.144592       2.736470      -0.427732       1.810419          -0.000002
           38              H       7.765218       6.971620      20.131827       0.116686       1.244815 0.90351013E+01  0.90167052E+02                                 1.820113                            1.692791      -0.846590       2.470134                    0.999404       3.352044       9.038205       0.516043       1.189337      -0.732218       0.024837      -0.019253       0.039827       0.050732       0.005074       0.011888      -0.022579      -0.000247       0.018413      -0.027092       0.001109       0.025982              1.851257       2.031427      -0.082430       0.571869       1.515149      -0.095736       2.007194          -0.000005
           39              H       8.843526       9.291833      21.533509       0.112228       1.093860 0.74936538E+01  0.72823065E+02                                 1.780669                            1.617260      -1.116093       2.335399                    0.997295       3.697076      10.507735       0.481541       1.308872      -0.700603      -0.034772       0.004174       0.026852       0.044131      -0.013427      -0.003264      -0.012871       0.009227      -0.007011      -0.021355       0.004356       0.016999              1.868355       2.139824       0.070642      -0.679202       1.358323      -0.036942       2.106919           0.000001
           40              H       8.340782      13.310431      17.234420       0.079203       1.258670 0.91824439E+01  0.94724974E+02                                 2.011366                            1.831688      -1.493487       2.145732                    0.991732       4.243108      12.791582       0.433335       1.370175      -0.686495      -0.005066       0.049814       0.017931       0.053185      -0.000596       0.005848       0.009892      -0.009390      -0.040998      -0.018664       0.003564       0.015100              2.093961       1.717087      -0.080924      -0.066919       2.912262       0.372748       1.652535           0.000002
           41              H       9.808402       9.733381      16.309668       0.093675       1.320504 0.10050473E+02  0.10410326E+03                                 1.964335                            1.839502      -0.959864       2.402964                    0.997862       3.704885      10.535454       0.468364       1.262540      -0.713766       0.022217      -0.038801      -0.006614       0.045198      -0.003772       0.004280       0.014466      -0.016275      -0.057152      -0.025120       0.002219       0.022901              2.003728       2.176213      -0.567983      -0.056744       2.149375       0.054224       1.685597           0.000002
           42              H       7.461331       9.819759      15.570763       0.095286       1.327345 0.10000590E+02  0.10450878E+03                                 2.026025                            1.872248      -1.375533       2.203525                    0.993969       4.040948      11.929569       0.445909       1.314415      -0.699511      -0.018800      -0.031296      -0.017383       0.040435      -0.009211       0.005231       0.008015      -0.011216      -0.046469      -0.020194       0.001041       0.019152              2.092345       2.147905       0.608881       0.297815       2.220157       0.358057       1.908972           0.000002
           43              H      10.207516      13.137311      14.800509       0.073997       1.156111 0.83174870E+01  0.83879377E+02                                 1.918003                            1.756427      -1.401930       2.188848                    0.991955       4.190481      12.575262       0.436660       1.390912      -0.682509      -0.046748       0.012541       0.020843       0.052698      -0.009027      -0.003194      -0.002405       0.030754       0.004942      -0.019139       0.001743       0.017396              2.010521       2.599239      -0.183918      -0.452950       1.618078       0.111141       1.814245           0.000002
           44              H      13.943783      11.916623      14.446730       0.090676       1.394685 0.10297464E+02  0.10790676E+03                                 2.064007                            1.877195      -1.290727       2.243708                    0.994488       3.964114      11.545146       0.455479       1.283275      -0.706940       0.041626      -0.013720       0.005034       0.044117      -0.011968      -0.013067      -0.005356       0.035024       0.014404      -0.026428       0.001265       0.025163              2.163413       2.861833      -0.383472       0.489300       1.785320      -0.219820       1.843087           0.000003
           45              H      13.235180      12.744502      12.243447       0.098774       1.221499 0.87348945E+01  0.87979032E+02                                 1.906407                            1.741726      -1.089393       2.345624                    0.996781       3.754975      10.775928       0.466929       1.302367      -0.703247       0.029089       0.001718      -0.033661       0.044522      -0.013814      -0.006887      -0.003199       0.041759       0.020100      -0.029110       0.005468       0.023642              1.989191       1.888545       0.080250      -0.550079       1.486040      -0.076868       2.592987           0.000002
           46              H       1.005487      11.610912      19.793722       0.061508       1.159975 0.84082716E+01  0.84997516E+02                                 1.918592                            1.762739      -1.467900       2.162412                    0.991362       4.250231      12.756143       0.437226       1.385800      -0.683361       0.040492       0.003318      -0.033497       0.052656      -0.004836      -0.010036      -0.005993       0.031778       0.013515      -0.021204       0.001088       0.020116              1.996894       2.360155       0.052497      -0.621312       1.523964      -0.034526       2.106563           0.000002
           47              H      11.355844      11.856495      21.267055       0.085545       1.391090 0.10718258E+02  0.11368864E+03                                 2.073954                            1.927852      -1.343942       2.216809                    0.993540       4.062636      11.987351       0.444077       1.300333      -0.703109      -0.040697       0.004670       0.004590       0.041220      -0.010734      -0.004967      -0.007706       0.030299       0.031823      -0.026017       0.010666       0.015351              2.128167       3.021836      -0.052149      -0.109061       1.632685       0.022642       1.729979           0.000002
           48              H      11.882394       4.655364      12.124774       0.302259       0.639658 0.39299319E+01  0.32014654E+02                                 1.207571                            1.150173      -0.936370       2.563157                    0.999908       2.253112       5.581917       0.595621       1.262329      -0.717691       0.010064       0.031815      -0.031589       0.045950      -0.003829      -0.010706      -0.022431       0.007743      -0.013912      -0.028737       0.007722       0.021016              1.215476       1.069816       0.084656      -0.073511       1.271961      -0.281943       1.304650           0.000001
           49              H      12.914489      18.351226       0.703080       0.083970       1.394349 0.10134474E+02  0.10587062E+03                                 2.047306                            1.845869      -1.511071       2.123259                    0.992995       4.190113      12.220102       0.465051       1.260758      -0.709441      -0.010354      -0.009770       0.038801       0.041330      -0.005806      -0.005117      -0.002612       0.028422       0.028090      -0.020465       0.005725       0.014740              2.154709       1.807122       0.014087      -0.240795       1.493395      -0.193672       3.163612           0.000001
           50              H       8.902343      10.756365      19.578767       0.115229       1.107791 0.80019454E+01  0.79307144E+02                                 1.823419                            1.696647      -1.214686       2.300762                    0.995293       3.731571      10.825256       0.458111       1.349021      -0.693068      -0.034715       0.029312      -0.011745       0.046928      -0.014257      -0.006116      -0.006056       0.006377      -0.008536      -0.018015       0.001924       0.016091              1.871452       2.176418      -0.501852       0.262232       1.836605      -0.236373       1.601333           0.000002
           51              H       4.523292       7.855526       8.766111       0.297387       0.641192 0.39684866E+01  0.32538151E+02                                 1.225551                            1.167934      -0.929855       2.560228                    0.999890       2.317405       5.835821       0.579556       1.288971      -0.711092      -0.001961       0.029823      -0.034246       0.045454       0.010621       0.014236      -0.012499      -0.023016       0.025944      -0.028716       0.007897       0.020819              1.232033       1.023232      -0.050561       0.066259       1.312931      -0.266808       1.359935           0.000000
           52              H      12.200285       8.542938      19.507116       0.097071       1.251316 0.87394321E+01  0.88098571E+02                                 1.936378                            1.738416      -1.225386       2.285185                    0.995199       3.818591      10.988492       0.468560       1.296747      -0.703509       0.049887      -0.020555      -0.019240       0.057284      -0.009026      -0.008573      -0.007924      -0.000522      -0.010321      -0.017206       0.006444       0.010762              2.044635       2.772612      -0.496600      -0.492436       1.687380       0.176410       1.673915           0.000001
           53              H      10.840496       7.921864      21.446184       0.310851       0.601695 0.36244815E+01  0.28916664E+02                                 1.153830                            1.099508      -0.943424       2.566654                    0.999901       2.198793       5.379605       0.613793       1.250783      -0.719800       0.012126      -0.032426       0.032604       0.047555      -0.016271      -0.007623      -0.019482       0.001677       0.002840      -0.029623       0.008054       0.021568              1.163529       1.020561      -0.088918       0.068323       1.233017      -0.282904       1.237009          -0.000004
           54              H       9.849013      -0.482335      15.991715       0.066918       1.361563 0.10137171E+02  0.10682767E+03                                 2.094362                            1.905649      -1.457537       2.156818                    0.991582       4.292487      12.934476       0.432652       1.343384      -0.692246       0.002308      -0.045686      -0.028028       0.053648       0.004491      -0.004496       0.014748      -0.005400      -0.037789      -0.021535       0.004738       0.016797              2.161716       1.733116      -0.078108      -0.142781       2.809495       0.606004       1.942536          -0.000000
           55              H      10.756472       2.823908      17.915110       0.095652       1.391184 0.10344748E+02  0.10752873E+03                                 2.002896                            1.840117      -1.067091       2.347758                    0.997324       3.709716      10.440824       0.480064       1.227446      -0.721478       0.019628       0.032708       0.023444       0.044774      -0.000823      -0.007677       0.021595       0.003735      -0.022168      -0.025829       0.004545       0.021284              2.067881       2.133235       0.677918       0.166208       2.397141       0.219021       1.673266          -0.000003
           56              H       8.378593       2.396859      18.286802       0.100360       1.399950 0.10526092E+02  0.11055616E+03                                 2.055016                            1.890602      -1.214212       2.285395                    0.995725       3.819281      11.020560       0.457958       1.273399      -0.710572      -0.018011       0.033344       0.030790       0.048829       0.001874      -0.000730       0.024515      -0.011691      -0.011510      -0.023383      -0.003805       0.027189              2.118391       2.356900      -0.499713      -0.469855       1.988109       0.287659       2.010164          -0.000002
           57              H      11.614918       0.515085      19.312313       0.073438       1.422005 0.10825610E+02  0.11492097E+03                                 2.098396                            1.930672      -1.243874       2.265144                    0.993570       4.017157      11.793239       0.446851       1.291207      -0.705530      -0.038592       0.037029       0.002299       0.053533      -0.010901      -0.008710      -0.002816      -0.001582      -0.007593      -0.015295       0.001939       0.013357              2.148333       2.440880      -0.740723       0.020195       2.278300      -0.094232       1.725820          -0.000001
           58              H       0.632981      -1.675629      17.980044       0.095813       1.392803 0.10312123E+02  0.10828960E+03                                 2.079636                            1.891950      -1.238111       2.269418                    0.995285       3.955088      11.597679       0.448090       1.301675      -0.703187       0.035364      -0.015789      -0.020232       0.043695      -0.016670      -0.004671      -0.008110      -0.004037      -0.016234      -0.019690      -0.000192       0.019882              2.169050       2.706523      -0.176716      -0.643784       1.640241       0.077932       2.160384          -0.000000
           59              H      13.807944      -2.691581      20.078089       0.087379       1.322968 0.96966977E+01  0.99787581E+02                                 1.978404                            1.811930      -1.017233       2.369338                    0.997557       3.785800      10.816926       0.468774       1.269668      -0.711016       0.020610      -0.033310       0.015941       0.042290      -0.017085      -0.014688      -0.006444      -0.003091      -0.008296      -0.025976       0.005830       0.020146              2.058748       1.827776      -0.265234       0.314802       2.259496      -0.517616       2.088972           0.000001
           60              H       2.117405       1.910382      14.173559       0.075298       1.126605 0.82372321E+01  0.82692242E+02                                 1.875060                            1.742221      -1.367552       2.214751                    0.991437       4.061478      12.075908       0.441536       1.381836      -0.685087       0.027617       0.024413       0.040913       0.055069       0.012353       0.005734       0.012486       0.000945       0.024520      -0.017733      -0.003618       0.021350              1.935931       1.787759       0.260746       0.442381       1.775440       0.346209       2.244596           0.000001
           61              H      13.526464      -0.205677      12.124774       0.084293       1.372128 0.10142911E+02  0.10562974E+03                                 2.025564                            1.852558      -1.180627       2.297052                    0.996378       3.894359      11.217671       0.463522       1.268856      -0.710661      -0.030628      -0.026561      -0.011160       0.042048       0.018369       0.001388       0.010477       0.019013       0.044030      -0.029588       0.008126       0.021462              2.090260       2.477123       0.627887       0.137767       1.997301       0.054507       1.796355          -0.000002
           62              H       1.281366       0.549056      10.537246       0.093351       1.233833 0.88340050E+01  0.90204521E+02                                 1.983300                            1.797156      -1.449879       2.172391                    0.991420       4.135842      12.382760       0.437512       1.371025      -0.686761       0.004567      -0.010363      -0.041846       0.043351       0.014225      -0.002888       0.002630       0.014762       0.045648      -0.023993       0.008254       0.015738              2.089487       1.628383      -0.001037      -0.183764       1.587870       0.301788       3.052208           0.000001
           63              H      13.372420       3.006779      12.935332       0.079313       1.215950 0.86218170E+01  0.87420114E+02                                 1.955048                            1.765848      -1.435064       2.173933                    0.992241       4.154023      12.354544       0.445404       1.356249      -0.689288       0.056378      -0.008044      -0.012568       0.058319      -0.007957      -0.014503      -0.013580       0.014821      -0.023424      -0.026419       0.007274       0.019145              2.051593       2.993592      -0.176507      -0.362115       1.560890       0.051814       1.600298           0.000001
           64              H       9.906430       2.505239      14.724379       0.113715       1.151909 0.81319124E+01  0.81494395E+02                                 1.916289                            1.740627      -1.466556       2.182672                    0.992193       3.960592      11.823353       0.437443       1.397172      -0.682180      -0.035070      -0.017339       0.027856       0.048026      -0.003678      -0.013527      -0.010822       0.010763      -0.028282      -0.022284       0.005074       0.017210              2.006207       2.312282       0.370430      -0.556248       1.661939      -0.420978       2.044399           0.000000
           65              H       9.729979       4.481140      13.282393       0.110868       1.243919 0.87592679E+01  0.87016246E+02                                 1.836768                            1.677425      -0.839432       2.469085                    0.999293       3.415309       9.283935       0.511828       1.204620      -0.727562      -0.044558       0.018651       0.001866       0.048340      -0.010212      -0.016507      -0.013797       0.022212      -0.034915      -0.030481       0.005482       0.024999              1.905037       2.358924      -0.552317       0.208147       1.849039      -0.106798       1.507148          -0.000000
           66              H       3.502400       5.662126       8.763872       0.091078       1.244872 0.88609735E+01  0.90403357E+02                                 1.983228                            1.789362      -1.430678       2.180911                    0.992367       4.098351      12.201052       0.443054       1.355022      -0.689889      -0.037523      -0.024667      -0.034229       0.056463       0.010475       0.017388      -0.006052      -0.004656       0.006286      -0.023890       0.006526       0.017364              2.088325       2.120745       0.450680       0.660910       1.854847       0.455234       2.289382           0.000002
           67              H       5.800457       6.119114      12.032971       0.121653       1.138315 0.83163174E+01  0.82658850E+02                                 1.820422                            1.705127      -0.971259       2.422323                    0.997566       3.532881      10.038882       0.470039       1.311033      -0.702780       0.022475      -0.006475       0.040593       0.046849       0.008443       0.020257      -0.002003      -0.018001       0.017196      -0.027163       0.007424       0.019739              1.856070       1.652626      -0.073272       0.317442       1.591715      -0.123270       2.323870           0.000002
           68              H       5.779451       8.237266      10.745483       0.107933       1.196154 0.82391927E+01  0.81268706E+02                                 1.842109                            1.662548      -0.921993       2.430493                    0.998562       3.527214       9.812717       0.493597       1.258041      -0.713850       0.020541       0.035808       0.018634       0.045292       0.012293       0.015198      -0.003570      -0.015608       0.022712      -0.025325       0.008451       0.016873              1.936650       1.783939       0.578230       0.206487       2.412708       0.390768       1.613304           0.000001
           69              H       7.436124      15.313241      14.939334       0.069996       1.180241 0.86593020E+01  0.88242538E+02                                 1.940991                            1.789469      -1.480224       2.146338                    0.990970       4.307887      13.010800       0.433425       1.386745      -0.682771       0.014231      -0.004147      -0.050894       0.053009       0.012194      -0.008563       0.008924       0.013913       0.039084      -0.024435       0.006783       0.017652              2.002762       1.647741       0.020799      -0.218441       1.588774       0.138593       2.771771           0.000002
           70              H       7.776421      16.347026      18.727906       0.101625       1.414497 0.10679253E+02  0.11246220E+03                                 2.067656                            1.904302      -1.199996       2.295721                    0.995843       3.773219      10.867807       0.456750       1.273391      -0.711258       0.014987       0.012272       0.042810       0.046989       0.012082      -0.005151      -0.001630       0.014221       0.060265      -0.024093       0.002403       0.021691              2.134701       1.856338       0.317366       0.419930       2.142051       0.595512       2.405713           0.000004
           71              H       5.783652      14.918369      18.501756       0.086428       1.384502 0.10104445E+02  0.10521143E+03                                 2.046194                            1.854203      -1.170073       2.298881                    0.995785       3.889150      11.230358       0.461022       1.275950      -0.709116      -0.022661      -0.009256       0.037155       0.044494       0.014408      -0.004689       0.008751       0.018147       0.057447      -0.028663       0.007452       0.021211              2.135413       2.290365       0.370069      -0.725355       1.838914      -0.349653       2.276961           0.000002
           72              H      10.250928      14.597452      16.853772       0.052642       1.245795 0.90920453E+01  0.93657562E+02                                 2.001554                            1.824121      -1.518103       2.130323                    0.991555       4.390812      13.272108       0.433259       1.372388      -0.685509      -0.029958      -0.019479      -0.036614       0.051162       0.003864       0.012929       0.004719      -0.013813       0.018027      -0.017192       0.001014       0.016178              2.099818       2.102720       0.333031       0.557682       1.872792       0.415785       2.323943           0.000001
           73              H      11.802571      16.986002      19.522790       0.087383       1.344976 0.97400358E+01  0.10099114E+03                                 2.035674                            1.839075      -1.297903       2.236256                    0.994301       4.023163      11.782813       0.453642       1.302176      -0.702018       0.005760       0.032722       0.024944       0.041546      -0.000915       0.019618       0.005369      -0.008674      -0.001276      -0.022663       0.004385       0.018279              2.146204       1.572929       0.108755       0.186331       2.747806       0.755293       2.117876           0.000002
           74              H      12.628807      14.728239      20.019872       0.102700       1.221825 0.89219063E+01  0.91098928E+02                                 1.958683                            1.800146      -1.305757       2.247175                    0.993478       3.984753      11.832779       0.440415       1.362037      -0.689620       0.028693      -0.010850       0.033969       0.045770      -0.004564       0.020775       0.004981      -0.015852       0.000231      -0.026410       0.009089       0.017322              2.027886       2.028892      -0.297873       0.608246       1.752772      -0.268325       2.301993           0.000003
           75              H       8.524235      -2.140174      16.307429       0.062320       1.316322 0.94298736E+01  0.97811030E+02                                 2.064607                            1.848573      -1.517656       2.137466                    0.991441       4.305808      12.966210       0.434536       1.358935      -0.688721       0.041217       0.032318      -0.004367       0.052558       0.012033      -0.004607       0.002363       0.001174      -0.037845      -0.015222      -0.003230       0.018452              2.169096       2.652861       0.780221      -0.171148       2.298595      -0.080975       1.555831           0.000000
           76              H       6.091740      18.060424      16.264886       0.095977       1.357352 0.98246981E+01  0.10214523E+03                                 2.061480                            1.858081      -1.268681       2.261663                    0.993746       3.948396      11.600124       0.447060       1.317775      -0.699550      -0.020269      -0.043196      -0.002103       0.047761       0.011596      -0.011822       0.006411       0.001985      -0.077296      -0.031108       0.006152       0.024956              2.180973       1.734422       0.358168       0.076578       3.229011       0.268997       1.579486           0.000001
           77              H       4.841183      -3.274999      17.135900       0.089947       1.545096 0.11838255E+02  0.12798035E+03                                 2.179859                            1.992691      -1.370544       2.203976                    0.993471       4.039495      11.806351       0.450430       1.257835      -0.713114      -0.041460      -0.004951       0.010801       0.043129       0.012129      -0.006841       0.007291      -0.005800      -0.073547      -0.028066       0.003290       0.024777              2.253776       3.104865      -0.305772      -0.442944       1.826868       0.073587       1.829594           0.000000
           78              H      12.138667      -2.462965      16.909750       0.063026       1.359023 0.10179988E+02  0.10724071E+03                                 2.076407                            1.899509      -1.504223       2.139363                    0.992397       4.298209      12.889926       0.437449       1.329127      -0.695074       0.009307      -0.002705       0.051164       0.052074       0.010423       0.001679      -0.005868      -0.014666       0.034038      -0.019011       0.004492       0.014520              2.140567       1.758339       0.055952       0.409770       1.676442      -0.085684       2.986921           0.000001
           79              H      10.116490      -3.002162      13.568999       0.101986       1.367769 0.10207364E+02  0.10553781E+03                                 1.970774                            1.823959      -1.011098       2.384833                    0.997639       3.601439      10.044090       0.484690       1.222216      -0.723678      -0.032656      -0.010875      -0.034272       0.048572       0.013165       0.014709      -0.008717       0.002572       0.044586      -0.027134       0.004580       0.022555              2.009295       2.050125       0.358579       0.486952       1.902650       0.314303       2.075112          -0.000003
           80              H      11.637324      -1.098554      13.242089       0.093319       1.280518 0.89147382E+01  0.89654296E+02                                 1.920450                            1.724138      -1.017177       2.374812                    0.997616       3.676854      10.318441       0.487054       1.250451      -0.715148       0.001372       0.020072      -0.038109       0.043094       0.016113       0.015317      -0.009481       0.002961       0.046203      -0.030511       0.007129       0.023382              2.039760       1.580123       0.199781      -0.212436       2.069602      -0.738117       2.469555          -0.000003
           81              H      11.470676      -3.543848      18.992121       0.059665       1.389062 0.10483450E+02  0.11056779E+03                                 2.064400                            1.896184      -1.311273       2.221038                    0.995531       4.164516      12.247239       0.451537       1.286139      -0.705144       0.042986       0.007019      -0.019377       0.047671       0.003636      -0.007182       0.009975       0.018924       0.031643      -0.019660       0.002946       0.016714              2.121711       2.793253       0.302205      -0.354993       1.775417      -0.070516       1.796463           0.000001
           82              H       0.806630      15.572715      15.143093       0.282736       0.635120 0.39640328E+01  0.33426161E+02                                 1.334885                            1.253633      -1.203679       2.392599                    0.999473       2.856090       8.001118       0.488564       1.486740      -0.666998       0.024812      -0.022812       0.004227       0.033969      -0.004586      -0.004806      -0.011227       0.003847      -0.028262      -0.017817       0.007367       0.010450              1.369257       1.554438      -0.428237       0.020323       1.429676      -0.064210       1.123658           0.000001
           83              H       7.674192      -4.550082      19.066011       0.086295       1.429176 0.11160076E+02  0.11979480E+03                                 2.120976                            1.973469      -1.413088       2.180994                    0.992496       4.178763      12.477854       0.436024       1.308653      -0.700710      -0.039965      -0.011392      -0.009894       0.042719       0.008619      -0.012071       0.006230       0.027733       0.022152      -0.023135       0.002051       0.021084              2.170502       2.676605       0.398268       0.436805       1.973846       0.262669       1.861055           0.000002
           84              H       8.288968      -3.615961      21.280490       0.082241       1.428460 0.10800803E+02  0.11424713E+03                                 2.085392                            1.916441      -1.160789       2.306350                    0.995949       3.917177      11.366697       0.454099       1.275164      -0.709874      -0.027076       0.002788       0.030665       0.041003       0.009506      -0.006203       0.009871       0.041687       0.004665      -0.027821       0.004855       0.022966              2.151862       2.118725      -0.177409      -0.600655       1.656241       0.232150       2.680620           0.000002
           85              H      10.773277      15.759657      13.671998       0.052926       1.261507 0.93969882E+01  0.97385415E+02                                 1.995525                            1.838697      -1.535424       2.115238                    0.992501       4.413654      13.285464       0.438064       1.349159      -0.689961       0.050166      -0.017433       0.012222       0.054497      -0.014314       0.010892       0.004818       0.024028      -0.013853      -0.021567      -0.001795       0.023362              2.049854       2.636317      -0.408679       0.353860       1.785768      -0.080709       1.727475           0.000001
           86              H       7.605572      18.008790      13.246568       0.096591       1.451103 0.10780911E+02  0.11282270E+03                                 2.038728                            1.865534      -1.070581       2.351415                    0.997206       3.648501      10.184085       0.483485       1.210549      -0.726567      -0.031803       0.034752       0.002363       0.047167      -0.015906       0.016164       0.009981       0.010766      -0.026035      -0.028686       0.005278       0.023408              2.100402       2.162440      -0.656380      -0.134053       2.452310       0.207538       1.686456          -0.000003
           87              H       7.525750      16.211600      11.538128       0.096062       1.368804 0.10172385E+02  0.10513962E+03                                 1.973265                            1.821771      -1.022583       2.376000                    0.997377       3.630571      10.140486       0.484358       1.223478      -0.723122      -0.033598      -0.003871      -0.032205       0.046701      -0.013940       0.017850       0.011839       0.014720      -0.013744      -0.029591       0.006652       0.022939              2.022404       2.182403       0.158282       0.621882       1.615494       0.171990       2.269314          -0.000001
           88              H      12.808058      15.706593      16.520145       0.080950       1.248257 0.90949419E+01  0.93739631E+02                                 2.004713                            1.825078      -1.526504       2.124442                    0.991847       4.331152      13.115873       0.432702       1.373390      -0.685057      -0.015860      -0.031733       0.042278       0.055190      -0.006180      -0.009206      -0.014661      -0.005522       0.015238      -0.020054       0.002074       0.017980              2.071232       1.725145       0.159414      -0.348014       2.037945      -0.709178       2.450607           0.000001
           89              H      12.630208      18.608783      13.862323       0.116924       1.347567 0.99800611E+01  0.10367397E+03                                 2.025849                            1.857238      -1.235349       2.294036                    0.995174       3.725545      10.772153       0.454921       1.296084      -0.705808      -0.011442       0.037566      -0.024721       0.046403       0.000166      -0.010971      -0.012906      -0.001203       0.005353      -0.016417      -0.001150       0.017566              2.093792       1.734487      -0.455647       0.144592       2.736470      -0.427732       1.810419          -0.000002
           90              H       0.763218      17.370110      13.454805       0.116686       1.244815 0.90350976E+01  0.90167010E+02                                 1.820113                            1.692791      -0.846590       2.470134                    0.999404       3.352043       9.038203       0.516043       1.189338      -0.732218       0.024837       0.019253      -0.039827       0.050732      -0.005074      -0.011888      -0.022579      -0.000247       0.018413      -0.027092       0.001109       0.025982              1.851257       2.031427       0.082430      -0.571869       1.515149      -0.095736       2.007194          -0.000005
           91              H       1.841526      15.049897      12.053123       0.112228       1.093860 0.74936530E+01  0.72823057E+02                                 1.780669                            1.617260      -1.116093       2.335399                    0.997295       3.697076      10.507736       0.481541       1.308872      -0.700603      -0.034772      -0.004174      -0.026852       0.044131       0.013427       0.003264      -0.012871       0.009227      -0.007011      -0.021355       0.004356       0.016999              1.868355       2.139824      -0.070642       0.679203       1.358323      -0.036942       2.106919           0.000001
           92              H       1.338782      11.031299      16.352212       0.079203       1.258671 0.91824495E+01  0.94725041E+02                                 2.011366                            1.831688      -1.493487       2.145732                    0.991732       4.243109      12.791583       0.433335       1.370174      -0.686496      -0.005066      -0.049814      -0.017931       0.053185       0.000596      -0.005848       0.009892      -0.009390      -0.040998      -0.018664       0.003564       0.015100              2.093961       1.717087       0.080924       0.066919       2.912262       0.372748       1.652535           0.000002
           93              H       2.806402      14.608349      17.276964       0.093675       1.320504 0.10050474E+02  0.10410328E+03                                 1.964335                            1.839502      -0.959864       2.402964                    0.997862       3.704885      10.535455       0.468363       1.262540      -0.713766       0.022217       0.038801       0.006614       0.045198       0.003772      -0.004280       0.014466      -0.016275      -0.057152      -0.025120       0.002219       0.022901              2.003729       2.176213       0.567983       0.056744       2.149375       0.054224       1.685597           0.000002
           94              H       0.459331      14.521971      18.015869       0.095285       1.327345 0.10000589E+02  0.10450877E+03                                 2.026025                            1.872249      -1.375533       2.203525                    0.993969       4.040948      11.929569       0.445909       1.314416      -0.699511      -0.018800       0.031296       0.017383       0.040435       0.009211      -0.005231       0.008015      -0.011216      -0.046469      -0.020194       0.001041       0.019152              2.092345       2.147906      -0.608881      -0.297815       2.220157       0.358058       1.908972           0.000002
           95              H       3.205516      11.204419      18.786123       0.073997       1.156111 0.83174870E+01  0.83879377E+02                                 1.918003                            1.756427      -1.401930       2.188848                    0.991955       4.190481      12.575262       0.436660       1.390912      -0.682509      -0.046748      -0.012541      -0.020843       0.052698       0.009027       0.003194      -0.002405       0.030754       0.004942      -0.019139       0.001743       0.017396              2.010521       2.599239       0.183918       0.452950       1.618078       0.111141       1.814245           0.000002
           96              H       6.941783      12.425107      19.139902       0.090676       1.394685 0.10297470E+02  0.10790683E+03                                 2.064007                            1.877195      -1.290727       2.243708                    0.994488       3.964115      11.545147       0.455479       1.283274      -0.706940       0.041626       0.013720      -0.005034       0.044117       0.011968       0.013067      -0.005356       0.035024       0.014404      -0.026428       0.001265       0.025163              2.163413       2.861833       0.383472      -0.489300       1.785320      -0.219820       1.843087           0.000003
           97              H       6.233180      11.597228      21.343185       0.098774       1.221499 0.87348953E+01  0.87979044E+02                                 1.906407                            1.741727      -1.089393       2.345624                    0.996781       3.754975      10.775929       0.466929       1.302367      -0.703247       0.029089      -0.001718       0.033661       0.044522       0.013814       0.006887      -0.003199       0.041759       0.020100      -0.029110       0.005468       0.023642              1.989191       1.888545      -0.080250       0.550079       1.486040      -0.076868       2.592988           0.000002
           98              H       8.007487      12.730818      13.792910       0.061508       1.159975 0.84082716E+01  0.84997516E+02                                 1.918592                            1.762739      -1.467900       2.162412                    0.991362       4.250231      12.756143       0.437226       1.385800      -0.683361       0.040492      -0.003318       0.033497       0.052656       0.004836       0.010036      -0.005993       0.031779       0.013515      -0.021204       0.001088       0.020116              1.996894       2.360155      -0.052497       0.621312       1.523964      -0.034526       2.106563           0.000002
           99              H       4.353844      12.485235      12.319577       0.085545       1.391090 0.10718263E+02  0.11368871E+03                                 2.073954                            1.927853      -1.343943       2.216808                    0.993540       4.062637      11.987354       0.444077       1.300333      -0.703109      -0.040697      -0.004670      -0.004590       0.041220       0.010734       0.004967      -0.007706       0.030299       0.031823      -0.026017       0.010666       0.015351              2.128167       3.021837       0.052149       0.109061       1.632685       0.022642       1.729979           0.000002
          100              H       4.880394      -3.605634      21.461858       0.302259       0.639658 0.39299330E+01  0.32014663E+02                                 1.207570                            1.150173      -0.936370       2.563157                    0.999908       2.253113       5.581918       0.595621       1.262328      -0.717691       0.010064      -0.031815       0.031589       0.045950       0.003829       0.010706      -0.022431       0.007743      -0.013912      -0.028737       0.007722       0.021016              1.215475       1.069816      -0.084656       0.073511       1.271961      -0.281943       1.304650           0.000001
          101              H       5.912489      13.054684      10.492464       0.083970       1.394348 0.10134468E+02  0.10587055E+03                                 2.047306                            1.845869      -1.511071       2.123259                    0.992995       4.190112      12.220100       0.465050       1.260758      -0.709441      -0.010354       0.009770      -0.038801       0.041330       0.005806       0.005117      -0.002612       0.028422       0.028090      -0.020465       0.005725       0.014740              2.154709       1.807121      -0.014087       0.240795       1.493395      -0.193672       3.163611           0.000001
          102              H       1.900343      13.585365      14.007865       0.115229       1.107791 0.80019499E+01  0.79307199E+02                                 1.823419                            1.696647      -1.214686       2.300762                    0.995293       3.731572      10.825259       0.458111       1.349020      -0.693068      -0.034715      -0.029312       0.011745       0.046928       0.014257       0.006116      -0.006056       0.006377      -0.008536      -0.018015       0.001924       0.016091              1.871453       2.176419       0.501853      -0.262232       1.836606      -0.236373       1.601333           0.000002
          103              H      11.525292       0.258384       2.429433       0.297387       0.641192 0.39684866E+01  0.32538151E+02                                 1.225551                            1.167934      -0.929855       2.560228                    0.999890       2.317405       5.835821       0.579556       1.288971      -0.711092      -0.001961      -0.029823       0.034246       0.045454      -0.010621      -0.014236      -0.012499      -0.023016       0.025944      -0.028716       0.007897       0.020819              1.232033       1.023232       0.050561      -0.066259       1.312931      -0.266808       1.359935           0.000000
          104              H       5.198285      15.798792      14.079516       0.097071       1.251316 0.87394327E+01  0.88098577E+02                                 1.936378                            1.738416      -1.225386       2.285185                    0.995199       3.818591      10.988491       0.468560       1.296747      -0.703509       0.049887       0.020555       0.019240       0.057284       0.009026       0.008573      -0.007924      -0.000522      -0.010321      -0.017206       0.006444       0.010762              2.044635       2.772611       0.496600       0.492436       1.687380       0.176410       1.673915           0.000001
          105              H       3.838496      16.419866      12.140448       0.310851       0.601695 0.36244826E+01  0.28916677E+02                                 1.153830                            1.099508      -0.943424       2.566654                    0.999901       2.198793       5.379606       0.613792       1.250784      -0.719800       0.012126       0.032426      -0.032604       0.047555       0.016271       0.007623      -0.019482       0.001677       0.002840      -0.029623       0.008054       0.021568              1.163530       1.020562       0.088918      -0.068323       1.233018      -0.282904       1.237009          -0.000004
          106              H       2.847013       1.532065      17.594917       0.066918       1.361563 0.10137171E+02  0.10682767E+03                                 2.094362                            1.905649      -1.457537       2.156818                    0.991582       4.292487      12.934476       0.432652       1.343384      -0.692246       0.002308       0.045686       0.028028       0.053648      -0.004491       0.004496       0.014748      -0.005400      -0.037789      -0.021535       0.004738       0.016797              2.161716       1.733116       0.078108       0.142781       2.809495       0.606004       1.942536          -0.000000
          107              H       3.754472      -1.774178      15.671522       0.095652       1.391185 0.10344752E+02  0.10752878E+03                                 2.002896                            1.840117      -1.067091       2.347758                    0.997324       3.709717      10.440825       0.480064       1.227445      -0.721478       0.019628      -0.032708      -0.023444       0.044774       0.000823       0.007677       0.021595       0.003735      -0.022168      -0.025829       0.004545       0.021284              2.067881       2.133234      -0.677918      -0.166208       2.397141       0.219021       1.673266          -0.000003
          108              H       1.376593      -1.347129      15.299830       0.100360       1.399950 0.10526094E+02  0.11055618E+03                                 2.055016                            1.890603      -1.214212       2.285395                    0.995725       3.819281      11.020560       0.457958       1.273399      -0.710572      -0.018011      -0.033344      -0.030790       0.048829      -0.001874       0.000730       0.024515      -0.011691      -0.011510      -0.023383      -0.003805       0.027189              2.118391       2.356900       0.499713       0.469855       1.988109       0.287659       2.010164          -0.000002
          109              H       4.612918       0.534645      14.274319       0.073438       1.422005 0.10825610E+02  0.11492096E+03                                 2.098395                            1.930672      -1.243874       2.265144                    0.993570       4.017157      11.793237       0.446852       1.291207      -0.705530      -0.038592      -0.037029      -0.002299       0.053533       0.010901       0.008710      -0.002815      -0.001582      -0.007593      -0.015295       0.001939       0.013357              2.148333       2.440879       0.740722      -0.020195       2.278299      -0.094232       1.725820          -0.000001
          110              H       7.634981       2.725359      15.606588       0.095814       1.392802 0.10312117E+02  0.10828951E+03                                 2.079635                            1.891949      -1.238111       2.269419                    0.995285       3.955087      11.597674       0.448090       1.301675      -0.703187       0.035364       0.015789       0.020232       0.043695       0.016670       0.004671      -0.008110      -0.004037      -0.016234      -0.019690      -0.000192       0.019882              2.169048       2.706522       0.176716       0.643783       1.640240       0.077932       2.160383          -0.000000
          111              H       6.805944       3.741311      13.508543       0.087379       1.322967 0.96966917E+01  0.99787505E+02                                 1.978404                            1.811929      -1.017232       2.369338                    0.997558       3.785799      10.816923       0.468774       1.269668      -0.711015       0.020610       0.033310      -0.015941       0.042290       0.017085       0.014688      -0.006444      -0.003091      -0.008296      -0.025976       0.005830       0.020146              2.058747       1.827775       0.265234      -0.314802       2.259495      -0.517616       2.088971           0.000001
          112              H       9.119405      -0.860652      19.413073       0.075298       1.126605 0.82372318E+01  0.82692236E+02                                 1.875059                            1.742221      -1.367552       2.214751                    0.991437       4.061478      12.075907       0.441536       1.381836      -0.685087       0.027617      -0.024413      -0.040913       0.055069      -0.012353      -0.005734       0.012486       0.000945       0.024520      -0.017733      -0.003618       0.021350              1.935931       1.787758      -0.260746      -0.442381       1.775439       0.346209       2.244596           0.000001
          113              H       6.524464       1.255407      21.461858       0.084293       1.372129 0.10142912E+02  0.10562975E+03                                 2.025564                            1.852559      -1.180627       2.297052                    0.996378       3.894359      11.217672       0.463522       1.268857      -0.710661      -0.030628       0.026561       0.011160       0.042048      -0.018369      -0.001388       0.010477       0.019013       0.044030      -0.029588       0.008126       0.021462              2.090260       2.477123      -0.627888      -0.137767       1.997301       0.054507       1.796355          -0.000002
          114              H       8.283366       7.564854       0.658298       0.093351       1.233833 0.88340050E+01  0.90204521E+02                                 1.983300                            1.797156      -1.449879       2.172391                    0.991420       4.135842      12.382760       0.437512       1.371025      -0.686761       0.004567       0.010363       0.041846       0.043351      -0.014225       0.002888       0.002630       0.014762       0.045648      -0.023993       0.008254       0.015738              2.089487       1.628383       0.001037       0.183764       1.587870       0.301788       3.052208           0.000001
          115              H       6.370420      -1.957049      20.651300       0.079313       1.215950 0.86218160E+01  0.87420104E+02                                 1.955048                            1.765848      -1.435064       2.173932                    0.992241       4.154023      12.354545       0.445404       1.356249      -0.689288       0.056378       0.008044       0.012568       0.058319       0.007957       0.014503      -0.013580       0.014821      -0.023424      -0.026419       0.007274       0.019145              2.051593       2.993592       0.176507       0.362115       1.560890       0.051814       1.600298           0.000001
          116              H       2.904430      -1.455509      18.862253       0.113716       1.151909 0.81319090E+01  0.81494353E+02                                 1.916288                            1.740626      -1.466556       2.182672                    0.992193       3.960591      11.823350       0.437443       1.397172      -0.682180      -0.035070       0.017339      -0.027856       0.048026       0.003678       0.013527      -0.010822       0.010763      -0.028282      -0.022284       0.005074       0.017210              2.006206       2.312281      -0.370430       0.556248       1.661938      -0.420978       2.044399           0.000000
          117              H       2.727979      -3.431410      20.304239       0.110869       1.243918 0.87592620E+01  0.87016167E+02                                 1.836766                            1.677424      -0.839431       2.469085                    0.999293       3.415308       9.283929       0.511828       1.204619      -0.727563      -0.044558      -0.018651      -0.001866       0.048340       0.010212       0.016507      -0.013797       0.022212      -0.034915      -0.030481       0.005482       0.024999              1.905036       2.358922       0.552317      -0.208147       1.849038      -0.106798       1.507147          -0.000000
          118              H      10.504400       2.451784       2.431672       0.091078       1.244872 0.88609753E+01  0.90403375E+02                                 1.983228                            1.789362      -1.430678       2.180911                    0.992367       4.098351      12.201050       0.443054       1.355021      -0.689889      -0.037523       0.024667       0.034229       0.056463      -0.010475      -0.017388      -0.006052      -0.004656       0.006286      -0.023890       0.006526       0.017364              2.088324       2.120745      -0.450680      -0.660910       1.854846       0.455234       2.289382           0.000002
          119              H      12.802457      -5.069384      21.553661       0.121653       1.138316 0.83163185E+01  0.82658865E+02                                 1.820422                            1.705127      -0.971259       2.422323                    0.997566       3.532881      10.038883       0.470039       1.311033      -0.702780       0.022475       0.006475      -0.040593       0.046849      -0.008443      -0.020257      -0.002003      -0.018001       0.017196      -0.027163       0.007424       0.019739              1.856071       1.652626       0.073272      -0.317443       1.591715      -0.123270       2.323870           0.000002
          120              H      12.781451      -0.123356       0.450061       0.107933       1.196154 0.82391931E+01  0.81268708E+02                                 1.842108                            1.662548      -0.921993       2.430493                    0.998562       3.527214       9.812716       0.493597       1.258041      -0.713850       0.020541      -0.035808      -0.018634       0.045292      -0.012293      -0.015198      -0.003570      -0.015608       0.022712      -0.025325       0.008451       0.016873              1.936650       1.783939      -0.578230      -0.206487       2.412708       0.390768       1.613304           0.000001
          121              H      13.569876       7.199331       3.743790       0.069996       1.180242 0.86593079E+01  0.88242607E+02                                 1.940991                            1.789469      -1.480224       2.146338                    0.990970       4.307888      13.010801       0.433426       1.386744      -0.682771      -0.014231      -0.004147      -0.050894       0.053009      -0.012194       0.008563       0.008924       0.013913       0.039084      -0.024435       0.006783       0.017652              2.002762       1.647741      -0.020799       0.218441       1.588774       0.138593       2.771771           0.000002
          122              H      13.229579       8.233116       7.532362       0.101625       1.414497 0.10679253E+02  0.11246220E+03                                 2.067656                            1.904302      -1.199996       2.295721                    0.995843       3.773219      10.867808       0.456750       1.273392      -0.711258      -0.014987       0.012272       0.042810       0.046989      -0.012082       0.005151      -0.001630       0.014221       0.060265      -0.024093       0.002403       0.021691              2.134701       1.856338      -0.317366      -0.419930       2.142052       0.595512       2.405713           0.000004
          123              H       1.218348       6.804459       7.306212       0.086427       1.384502 0.10104449E+02  0.10521150E+03                                 2.046195                            1.854204      -1.170073       2.298881                    0.995785       3.889151      11.230363       0.461022       1.275950      -0.709116       0.022661      -0.009256       0.037155       0.044494      -0.014408       0.004689       0.008751       0.018147       0.057447      -0.028663       0.007452       0.021211              2.135414       2.290366      -0.370070       0.725355       1.838915      -0.349654       2.276962           0.000002
          124              H      10.755072       6.483542       5.658228       0.052642       1.245795 0.90920442E+01  0.93657551E+02                                 2.001554                            1.824121      -1.518103       2.130323                    0.991555       4.390812      13.272109       0.433259       1.372388      -0.685509       0.029958      -0.019479      -0.036614       0.051162      -0.003864      -0.012929       0.004719      -0.013812       0.018027      -0.017192       0.001014       0.016178              2.099818       2.102720      -0.333031      -0.557683       1.872792       0.415785       2.323943           0.000001
          125              H       9.203429       8.872092       8.327246       0.087383       1.344976 0.97400358E+01  0.10099114E+03                                 2.035674                            1.839075      -1.297903       2.236256                    0.994301       4.023163      11.782813       0.453642       1.302176      -0.702018      -0.005760       0.032722       0.024944       0.041546       0.000915      -0.019618       0.005368      -0.008674      -0.001276      -0.022663       0.004385       0.018279              2.146204       1.572929      -0.108755      -0.186331       2.747806       0.755293       2.117876           0.000002
          126              H       8.377193       6.614329       8.824328       0.102700       1.221825 0.89219069E+01  0.91098938E+02                                 1.958684                            1.800146      -1.305757       2.247175                    0.993478       3.984753      11.832780       0.440414       1.362037      -0.689620      -0.028693      -0.010850       0.033969       0.045770       0.004564      -0.020775       0.004981      -0.015852       0.000231      -0.026410       0.009089       0.017322              2.027886       2.028892       0.297873      -0.608246       1.752772      -0.268325       2.301994           0.000003
          127              H      12.481765      13.037916       5.111885       0.062320       1.316322 0.94298730E+01  0.97811027E+02                                 2.064607                            1.848574      -1.517656       2.137466                    0.991441       4.305808      12.966212       0.434535       1.358936      -0.688721      -0.041217       0.032318      -0.004367       0.052558      -0.012033       0.004607       0.002363       0.001174      -0.037845      -0.015222      -0.003230       0.018452              2.169096       2.652862      -0.780221       0.171148       2.298595      -0.080975       1.555831           0.000000
          128              H       0.910260       9.946514       5.069342       0.095977       1.357352 0.98246992E+01  0.10214524E+03                                 2.061480                            1.858081      -1.268681       2.261663                    0.993746       3.948396      11.600122       0.447060       1.317775      -0.699550       0.020269      -0.043196      -0.002103       0.047761      -0.011596       0.011822       0.006411       0.001985      -0.077296      -0.031108       0.006152       0.024956              2.180972       1.734421      -0.358168      -0.076578       3.229010       0.268997       1.579486           0.000001
          129              H       2.160817      11.903091       5.940356       0.089947       1.545097 0.11838255E+02  0.12798034E+03                                 2.179859                            1.992691      -1.370544       2.203976                    0.993471       4.039495      11.806349       0.450430       1.257834      -0.713114       0.041460      -0.004951       0.010801       0.043129      -0.012129       0.006841       0.007291      -0.005800      -0.073547      -0.028066       0.003290       0.024777              2.253775       3.104864       0.305772       0.442944       1.826868       0.073587       1.829593           0.000000
          130              H       8.867333      12.715125       5.714206       0.063026       1.359023 0.10179990E+02  0.10724073E+03                                 2.076407                            1.899509      -1.504223       2.139363                    0.992397       4.298209      12.889924       0.437449       1.329127      -0.695074      -0.009307      -0.002705       0.051164       0.052074      -0.010423      -0.001679      -0.005868      -0.014666       0.034038      -0.019011       0.004492       0.014520              2.140567       1.758339      -0.055952      -0.409770       1.676441      -0.085684       2.986920           0.000001
          131              H      10.889510      12.175928       2.373455       0.101986       1.367770 0.10207366E+02  0.10553784E+03                                 1.970774                            1.823959      -1.011098       2.384832                    0.997639       3.601439      10.044091       0.484690       1.222216      -0.723678       0.032656      -0.010875      -0.034271       0.048572      -0.013165      -0.014709      -0.008717       0.002572       0.044586      -0.027134       0.004580       0.022555              2.009296       2.050125      -0.358579      -0.486952       1.902650       0.314303       2.075112          -0.000003
          132              H       9.368676      14.079536       2.046545       0.093319       1.280518 0.89147346E+01  0.89654255E+02                                 1.920450                            1.724138      -1.017177       2.374812                    0.997616       3.676853      10.318439       0.487053       1.250452      -0.715148      -0.001372       0.020072      -0.038109       0.043094      -0.016113      -0.015317      -0.009481       0.002961       0.046203      -0.030511       0.007129       0.023382              2.039760       1.580123      -0.199781       0.212436       2.069602      -0.738117       2.469554          -0.000003
          133              H       9.535324      11.634242       7.796577       0.059665       1.389062 0.10483451E+02  0.11056779E+03                                 2.064400                            1.896184      -1.311273       2.221038                    0.995531       4.164516      12.247238       0.451538       1.286139      -0.705144      -0.042986       0.007019      -0.019377       0.047671      -0.003636       0.007182       0.009975       0.018924       0.031643      -0.019660       0.002946       0.016714              2.121711       2.793253      -0.302205       0.354993       1.775417      -0.070516       1.796463           0.000001
          134              H       6.195370       7.458805       3.947549       0.282736       0.635120 0.39640322E+01  0.33426156E+02                                 1.334885                            1.253634      -1.203679       2.392599                    0.999473       2.856090       8.001119       0.488564       1.486741      -0.666998      -0.024812      -0.022812       0.004227       0.033969       0.004586       0.004806      -0.011227       0.003847      -0.028262      -0.017817       0.007367       0.010450              1.369257       1.554438       0.428237      -0.020323       1.429676      -0.064210       1.123658           0.000001
          135              H      13.331808      10.628008       7.870467       0.086295       1.429176 0.11160076E+02  0.11979480E+03                                 2.120976                            1.973469      -1.413087       2.180994                    0.992496       4.178763      12.477854       0.436024       1.308653      -0.700710       0.039965      -0.011392      -0.009894       0.042719      -0.008619       0.012071       0.006230       0.027733       0.022152      -0.023135       0.002051       0.021084              2.170502       2.676605      -0.398268      -0.436805       1.973846       0.262669       1.861055           0.000002
          136              H      12.717032      11.562129      10.084946       0.082241       1.428461 0.10800811E+02  0.11424724E+03                                 2.085394                            1.916442      -1.160789       2.306350                    0.995949       3.917178      11.366704       0.454099       1.275165      -0.709874       0.027076       0.002788       0.030665       0.041003      -0.009506       0.006203       0.009871       0.041687       0.004665      -0.027821       0.004855       0.022966              2.151864       2.118726       0.177409       0.600655       1.656242       0.232151       2.680622           0.000002
          137              H      10.232723       7.645747       2.476454       0.052926       1.261507 0.93969882E+01  0.97385414E+02                                 1.995525                            1.838697      -1.535424       2.115238                    0.992501       4.413654      13.285464       0.438064       1.349159      -0.689961      -0.050166      -0.017433       0.012222       0.054497       0.014314      -0.010892       0.004818       0.024028      -0.013853      -0.021567      -0.001795       0.023362              2.049854       2.636317       0.408679      -0.353860       1.785768      -0.080709       1.727475           0.000001
          138              H      13.400428       9.894880       2.051024       0.096591       1.451103 0.10780911E+02  0.11282270E+03                                 2.038728                            1.865534      -1.070582       2.351414                    0.997206       3.648501      10.184083       0.483485       1.210548      -0.726567       0.031803       0.034752       0.002363       0.047167       0.015906      -0.016164       0.009981       0.010766      -0.026035      -0.028686       0.005278       0.023408              2.100402       2.162440       0.656380       0.134053       2.452310       0.207537       1.686455          -0.000003
          139              H      13.480250       8.097690       0.342584       0.096062       1.368804 0.10172384E+02  0.10513961E+03                                 1.973265                            1.821771      -1.022583       2.375999                    0.997377       3.630571      10.140484       0.484358       1.223477      -0.723122       0.033598      -0.003871      -0.032205       0.046701       0.013940      -0.017850       0.011839       0.014720      -0.013744      -0.029591       0.006652       0.022939              2.022403       2.182403      -0.158282      -0.621882       1.615494       0.171990       2.269313          -0.000001
          140              H       8.197942       7.592683       5.324601       0.080950       1.248257 0.90949419E+01  0.93739631E+02                                 2.004713                            1.825078      -1.526504       2.124442                    0.991847       4.331152      13.115873       0.432702       1.373390      -0.685057       0.015860      -0.031733       0.042278       0.055190       0.006180       0.009206      -0.014661      -0.005522       0.015238      -0.020054       0.002074       0.017980              2.071232       1.725145      -0.159414       0.348014       2.037945      -0.709178       2.450607           0.000001
          141              H       8.375792      10.494873       2.666779       0.116924       1.347567 0.99800626E+01  0.10367399E+03                                 2.025849                            1.857238      -1.235349       2.294036                    0.995174       3.725545      10.772153       0.454921       1.296084      -0.705808       0.011442       0.037566      -0.024721       0.046403      -0.000166       0.010971      -0.012906      -0.001203       0.005353      -0.016417      -0.001150       0.017566              2.093792       1.734487       0.455647      -0.144592       2.736470      -0.427732       1.810419          -0.000002
          142              H       6.238782       9.256200       2.259261       0.116685       1.244816 0.90351029E+01  0.90167072E+02                                 1.820114                            1.692791      -0.846590       2.470134                    0.999404       3.352044       9.038205       0.516043       1.189337      -0.732218      -0.024837       0.019253      -0.039827       0.050732       0.005074       0.011888      -0.022579      -0.000247       0.018413      -0.027092       0.001109       0.025982              1.851257       2.031428      -0.082430       0.571869       1.515150      -0.095736       2.007194          -0.000005
          143              H       5.160474       6.935987       0.857579       0.112228       1.093860 0.74936530E+01  0.72823057E+02                                 1.780669                            1.617260      -1.116093       2.335399                    0.997295       3.697076      10.507736       0.481541       1.308872      -0.700603       0.034772      -0.004174      -0.026852       0.044131      -0.013427      -0.003264      -0.012871       0.009227      -0.007011      -0.021355       0.004356       0.016999              1.868355       2.139824       0.070642      -0.679203       1.358323      -0.036942       2.106919           0.000001
          144              H       5.663218       2.917389       5.156668       0.079203       1.258670 0.91824439E+01  0.94724974E+02                                 2.011366                            1.831688      -1.493487       2.145732                    0.991732       4.243108      12.791582       0.433335       1.370175      -0.686495       0.005066      -0.049814      -0.017931       0.053185      -0.000596       0.005848       0.009892      -0.009389      -0.040998      -0.018664       0.003564       0.015100              2.093961       1.717087      -0.080924      -0.066919       2.912262       0.372748       1.652535           0.000002
          145              H       4.195598       6.494439       6.081420       0.093675       1.320504 0.10050468E+02  0.10410320E+03                                 1.964334                            1.839501      -0.959864       2.402964                    0.997862       3.704884      10.535451       0.468364       1.262540      -0.713766      -0.022217       0.038801       0.006614       0.045198      -0.003772       0.004280       0.014466      -0.016275      -0.057152      -0.025120       0.002219       0.022901              2.003728       2.176213      -0.567983      -0.056744       2.149374       0.054224       1.685597           0.000002
          146              H       6.542669       6.408061       6.820325       0.095286       1.327344 0.10000584E+02  0.10450870E+03                                 2.026025                            1.872248      -1.375533       2.203525                    0.993969       4.040947      11.929568       0.445909       1.314416      -0.699511       0.018800       0.031296       0.017383       0.040435      -0.009211       0.005231       0.008015      -0.011216      -0.046469      -0.020194       0.001041       0.019152              2.092345       2.147905       0.608881       0.297815       2.220157       0.358057       1.908972           0.000002
          147              H       3.796484       3.090509       7.590579       0.073997       1.156110 0.83174800E+01  0.83879295E+02                                 1.918003                            1.756427      -1.401929       2.188848                    0.991955       4.190480      12.575261       0.436660       1.390913      -0.682509       0.046748      -0.012541      -0.020843       0.052698      -0.009027      -0.003194      -0.002405       0.030754       0.004942      -0.019139       0.001743       0.017396              2.010521       2.599239      -0.183918      -0.452950       1.618078       0.111141       1.814245           0.000002
          148              H       0.060217       4.311197       7.944358       0.090676       1.394685 0.10297464E+02  0.10790676E+03                                 2.064007                            1.877195      -1.290727       2.243708                    0.994488       3.964114      11.545146       0.455479       1.283275      -0.706940      -0.041626       0.013720      -0.005034       0.044117      -0.011968      -0.013067      -0.005356       0.035024       0.014404      -0.026428       0.001265       0.025163              2.163413       2.861833      -0.383472       0.489300       1.785320      -0.219820       1.843087           0.000003
          149              H       0.768820       3.483318      10.147641       0.098774       1.221500 0.87348993E+01  0.87979096E+02                                 1.906408                            1.741727      -1.089394       2.345624                    0.996781       3.754976      10.775933       0.466929       1.302368      -0.703247      -0.029089      -0.001718       0.033661       0.044522      -0.013814      -0.006887      -0.003199       0.041759       0.020100      -0.029110       0.005468       0.023642              1.989192       1.888546       0.080250      -0.550080       1.486041      -0.076868       2.592988           0.000002
          150              H      12.998513       4.616908       2.597366       0.061508       1.159975 0.84082716E+01  0.84997516E+02                                 1.918592                            1.762739      -1.467900       2.162412                    0.991362       4.250231      12.756143       0.437226       1.385800      -0.683361      -0.040492      -0.003318       0.033497       0.052656      -0.004836      -0.010036      -0.005993       0.031778       0.013515      -0.021204       0.001088       0.020116              1.996894       2.360155       0.052497      -0.621312       1.523964      -0.034526       2.106563           0.000002
          151              H       2.648156       4.371325       1.124033       0.085545       1.391090 0.10718258E+02  0.11368864E+03                                 2.073954                            1.927852      -1.343942       2.216809                    0.993540       4.062636      11.987352       0.444077       1.300333      -0.703109       0.040697      -0.004670      -0.004590       0.041220      -0.010734      -0.004967      -0.007706       0.030299       0.031823      -0.026017       0.010666       0.015351              2.128167       3.021837      -0.052149      -0.109061       1.632685       0.022642       1.729979           0.000002
          152              H       2.121606      11.572456      10.266314       0.302259       0.639658 0.39299343E+01  0.32014678E+02                                 1.207571                            1.150173      -0.936370       2.563157                    0.999908       2.253113       5.581919       0.595621       1.262328      -0.717691      -0.010064      -0.031815       0.031589       0.045950      -0.003829      -0.010706      -0.022431       0.007743      -0.013912      -0.028737       0.007722       0.021016              1.215476       1.069816       0.084656      -0.073511       1.271961      -0.281943       1.304650           0.000001
          153              H       1.089511      -2.123406      21.688008       0.083970       1.394348 0.10134463E+02  0.10587049E+03                                 2.047305                            1.845868      -1.511070       2.123259                    0.992995       4.190111      12.220097       0.465050       1.260759      -0.709441       0.010354       0.009770      -0.038801       0.041330      -0.005806      -0.005117      -0.002612       0.028422       0.028090      -0.020465       0.005725       0.014740              2.154709       1.807121       0.014087      -0.240795       1.493394      -0.193672       3.163610           0.000001
          154              H       5.101657       5.471455       2.812321       0.115229       1.107791 0.80019454E+01  0.79307144E+02                                 1.823419                            1.696647      -1.214686       2.300762                    0.995293       3.731571      10.825256       0.458111       1.349021      -0.693068       0.034715      -0.029312       0.011745       0.046928      -0.014257      -0.006116      -0.006056       0.006377      -0.008536      -0.018015       0.001924       0.016091              1.871452       2.176418      -0.501852       0.262232       1.836605      -0.236373       1.601333           0.000002
          155              H       9.480708       8.372294      13.624977       0.297389       0.641191 0.39684798E+01  0.32538082E+02                                 1.225549                            1.167933      -0.929856       2.560228                    0.999890       2.317403       5.835815       0.579556       1.288970      -0.711092       0.001961      -0.029823       0.034246       0.045454       0.010621       0.014236      -0.012499      -0.023016       0.025944      -0.028716       0.007897       0.020819              1.232031       1.023231      -0.050560       0.066259       1.312929      -0.266807       1.359934           0.000000
          156              H       1.803715       7.684882       2.883972       0.097071       1.251316 0.87394347E+01  0.88098594E+02                                 1.936377                            1.738415      -1.225386       2.285185                    0.995199       3.818591      10.988488       0.468560       1.296746      -0.703509      -0.049887       0.020555       0.019240       0.057284      -0.009026      -0.008573      -0.007924      -0.000522      -0.010321      -0.017206       0.006444       0.010762              2.044635       2.772611      -0.496600      -0.492436       1.687379       0.176410       1.673915           0.000001
          157              H       3.163504       8.305956       0.944904       0.310851       0.601695 0.36244827E+01  0.28916677E+02                                 1.153830                            1.099508      -0.943424       2.566654                    0.999901       2.198793       5.379606       0.613792       1.250784      -0.719800      -0.012126       0.032426      -0.032604       0.047555      -0.016271      -0.007623      -0.019482       0.001677       0.002840      -0.029623       0.008054       0.021568              1.163530       1.020562      -0.088918       0.068323       1.233018      -0.282904       1.237009          -0.000004
          158              H       4.154987      16.710155       6.399373       0.066918       1.361563 0.10137171E+02  0.10682767E+03                                 2.094362                            1.905649      -1.457537       2.156818                    0.991582       4.292487      12.934476       0.432652       1.343384      -0.692246      -0.002308       0.045686       0.028028       0.053648       0.004491      -0.004496       0.014748      -0.005400      -0.037789      -0.021535       0.004738       0.016797              2.161716       1.733116      -0.078108      -0.142781       2.809495       0.606004       1.942536          -0.000000
          159              H       3.247528      13.403912       4.475978       0.095652       1.391185 0.10344752E+02  0.10752878E+03                                 2.002896                            1.840117      -1.067092       2.347758                    0.997324       3.709717      10.440825       0.480064       1.227445      -0.721478      -0.019628      -0.032708      -0.023444       0.044774      -0.000823      -0.007677       0.021595       0.003735      -0.022168      -0.025829       0.004545       0.021284              2.067881       2.133234       0.677918       0.166208       2.397141       0.219021       1.673266          -0.000003
          160              H       5.625407      13.830961       4.104286       0.100360       1.399950 0.10526093E+02  0.11055616E+03                                 2.055016                            1.890602      -1.214212       2.285395                    0.995725       3.819281      11.020558       0.457958       1.273399      -0.710572       0.018011      -0.033344      -0.030790       0.048829       0.001874      -0.000730       0.024515      -0.011691      -0.011510      -0.023383      -0.003805       0.027189              2.118391       2.356900      -0.499713      -0.469855       1.988108       0.287658       2.010164          -0.000002
          161              H       2.389082      15.712735       3.078775       0.073438       1.422005 0.10825610E+02  0.11492097E+03                                 2.098396                            1.930672      -1.243874       2.265144                    0.993570       4.017157      11.793239       0.446851       1.291207      -0.705530       0.038592      -0.037029      -0.002299       0.053533      -0.010901      -0.008710      -0.002816      -0.001582      -0.007593      -0.015295       0.001939       0.013357              2.148333       2.440880      -0.740723       0.020195       2.278300      -0.094232       1.725820          -0.000001
          162              H      13.371019      17.903449       4.411044       0.095813       1.392803 0.10312123E+02  0.10828960E+03                                 2.079636                            1.891950      -1.238111       2.269418                    0.995285       3.955088      11.597679       0.448090       1.301675      -0.703187      -0.035364       0.015789       0.020232       0.043695      -0.016670      -0.004671      -0.008110      -0.004037      -0.016234      -0.019690      -0.000192       0.019882              2.169050       2.706523      -0.176716      -0.643784       1.640241       0.077932       2.160384          -0.000000
          163              H       0.196056      18.919401       2.312999       0.087379       1.322968 0.96966966E+01  0.99787564E+02                                 1.978404                            1.811930      -1.017233       2.369338                    0.997558       3.785800      10.816925       0.468774       1.269668      -0.711016      -0.020610       0.033310      -0.015941       0.042290      -0.017085      -0.014688      -0.006444      -0.003091      -0.008296      -0.025976       0.005830       0.020146              2.058747       1.827775      -0.265234       0.314802       2.259495      -0.517616       2.088971           0.000001
          164              H      11.886595      14.317438       8.217529       0.075298       1.126605 0.82372322E+01  0.82692242E+02                                 1.875060                            1.742221      -1.367552       2.214751                    0.991437       4.061478      12.075908       0.441536       1.381836      -0.685087      -0.027617      -0.024413      -0.040913       0.055069       0.012353       0.005734       0.012486       0.000945       0.024520      -0.017733      -0.003618       0.021350              1.935931       1.787759       0.260746       0.442381       1.775440       0.346209       2.244596           0.000001
          165              H       0.477536      16.433497      10.266314       0.084293       1.372129 0.10142916E+02  0.10562980E+03                                 2.025564                            1.852559      -1.180627       2.297052                    0.996378       3.894360      11.217673       0.463522       1.268856      -0.710661       0.030628       0.026561       0.011160       0.042048       0.018369       0.001388       0.010477       0.019013       0.044030      -0.029588       0.008126       0.021462              2.090260       2.477123       0.627888       0.137767       1.997301       0.054507       1.796355          -0.000002
          166              H      12.722634      15.678764      11.853842       0.093351       1.233833 0.88340041E+01  0.90204512E+02                                 1.983300                            1.797156      -1.449879       2.172391                    0.991420       4.135842      12.382761       0.437512       1.371025      -0.686761      -0.004567       0.010363       0.041846       0.043351       0.014225      -0.002888       0.002630       0.014762       0.045648      -0.023993       0.008254       0.015738              2.089487       1.628383      -0.001037      -0.183764       1.587870       0.301788       3.052208           0.000001
          167              H       0.631580      13.221041       9.455756       0.079313       1.215950 0.86218150E+01  0.87420094E+02                                 1.955048                            1.765849      -1.435064       2.173932                    0.992241       4.154023      12.354546       0.445404       1.356249      -0.689288      -0.056378       0.008044       0.012568       0.058319      -0.007957      -0.014503      -0.013580       0.014821      -0.023424      -0.026419       0.007274       0.019145              2.051594       2.993592      -0.176507      -0.362115       1.560890       0.051814       1.600298           0.000001
          168              H       4.097570      13.722581       7.666709       0.113715       1.151909 0.81319133E+01  0.81494403E+02                                 1.916289                            1.740627      -1.466556       2.182672                    0.992193       3.960592      11.823352       0.437443       1.397172      -0.682180       0.035070       0.017339      -0.027856       0.048026      -0.003678      -0.013527      -0.010822       0.010763      -0.028282      -0.022284       0.005074       0.017210              2.006206       2.312282       0.370430      -0.556248       1.661938      -0.420978       2.044399           0.000000
          169              H       4.274021      11.746680       9.108695       0.110869       1.243918 0.87592565E+01  0.87016099E+02                                 1.836766                            1.677424      -0.839431       2.469085                    0.999293       3.415307       9.283926       0.511828       1.204619      -0.727563       0.044558      -0.018651      -0.001866       0.048340      -0.010212      -0.016507      -0.013797       0.022212      -0.034915      -0.030481       0.005482       0.024999              1.905035       2.358921      -0.552316       0.208147       1.849037      -0.106798       1.507147          -0.000000
          170              H      10.501600      10.565694      13.627216       0.091078       1.244873 0.88609798E+01  0.90403429E+02                                 1.983228                            1.789362      -1.430678       2.180911                    0.992367       4.098352      12.201052       0.443054       1.355021      -0.689889       0.037523       0.024667       0.034229       0.056463       0.010475       0.017388      -0.006052      -0.004656       0.006286      -0.023890       0.006526       0.017364              2.088325       2.120745       0.450680       0.660910       1.854847       0.455234       2.289382           0.000002
          171              H       8.203543      10.108706      10.358117       0.121653       1.138315 0.83163181E+01  0.82658862E+02                                 1.820423                            1.705127      -0.971259       2.422323                    0.997566       3.532881      10.038884       0.470039       1.311034      -0.702780      -0.022475       0.006475      -0.040593       0.046849       0.008443       0.020257      -0.002003      -0.018001       0.017196      -0.027163       0.007424       0.019739              1.856071       1.652627      -0.073272       0.317443       1.591715      -0.123270       2.323871           0.000002
          172              H       8.224549       7.990554      11.645605       0.107933       1.196153 0.82391877E+01  0.81268650E+02                                 1.842109                            1.662548      -0.921992       2.430493                    0.998562       3.527213       9.812716       0.493597       1.258042      -0.713850      -0.020541      -0.035808      -0.018634       0.045292       0.012293       0.015198      -0.003570      -0.015608       0.022712      -0.025325       0.008451       0.016873              1.936650       1.783939       0.578230       0.206487       2.412708       0.390768       1.613304           0.000001
          173              H       6.567876       0.914579       7.451754       0.069996       1.180241 0.86593020E+01  0.88242538E+02                                 1.940991                            1.789469      -1.480224       2.146338                    0.990970       4.307887      13.010800       0.433425       1.386745      -0.682771      -0.014231       0.004147       0.050894       0.053009       0.012194      -0.008563       0.008924       0.013913       0.039084      -0.024435       0.006783       0.017652              2.002762       1.647741       0.020799      -0.218441       1.588774       0.138593       2.771771           0.000002
          174              H       6.227579      -0.119206       3.663182       0.101625       1.414497 0.10679255E+02  0.11246222E+03                                 2.067656                            1.904302      -1.199996       2.295720                    0.995843       3.773219      10.867807       0.456750       1.273391      -0.711258      -0.014987      -0.012272      -0.042810       0.046989       0.012082      -0.005151      -0.001630       0.014221       0.060265      -0.024093       0.002403       0.021691              2.134701       1.856338       0.317366       0.419930       2.142052       0.595512       2.405713           0.000004
          175              H       8.220348       1.309451       3.889332       0.086428       1.384502 0.10104446E+02  0.10521145E+03                                 2.046194                            1.854203      -1.170073       2.298881                    0.995785       3.889150      11.230358       0.461022       1.275950      -0.709116       0.022661       0.009256      -0.037155       0.044494       0.014408      -0.004689       0.008751       0.018147       0.057447      -0.028663       0.007452       0.021211              2.135413       2.290365       0.370069      -0.725355       1.838914      -0.349653       2.276961           0.000002
          176              H       3.753072       1.630368       5.537316       0.052642       1.245795 0.90920463E+01  0.93657574E+02                                 2.001554                            1.824121      -1.518103       2.130323                    0.991555       4.390812      13.272107       0.433259       1.372388      -0.685509       0.029958       0.019479       0.036614       0.051162       0.003864       0.012929       0.004719      -0.013812       0.018027      -0.017192       0.001014       0.016178              2.099818       2.102720       0.333031       0.557682       1.872792       0.415785       2.323943           0.000001
          177              H       2.201429      -0.758182       2.868298       0.087383       1.344976 0.97400358E+01  0.10099114E+03                                 2.035674                            1.839075      -1.297903       2.236256                    0.994301       4.023163      11.782813       0.453642       1.302176      -0.702018      -0.005760      -0.032722      -0.024944       0.041546      -0.000915       0.019618       0.005368      -0.008674      -0.001276      -0.022663       0.004385       0.018279              2.146204       1.572929       0.108755       0.186331       2.747806       0.755293       2.117876           0.000002
          178              H       1.375193       1.499581       2.371216       0.102700       1.221825 0.89219063E+01  0.91098928E+02                                 1.958683                            1.800146      -1.305757       2.247175                    0.993478       3.984753      11.832779       0.440415       1.362037      -0.689620      -0.028693       0.010850      -0.033969       0.045770      -0.004564       0.020775       0.004981      -0.015852       0.000231      -0.026410       0.009089       0.017322              2.027886       2.028892      -0.297873       0.608246       1.752772      -0.268325       2.301993           0.000003
          179              H       5.479765      18.367994       6.083659       0.062320       1.316322 0.94298730E+01  0.97811027E+02                                 2.064607                            1.848574      -1.517656       2.137466                    0.991441       4.305808      12.966212       0.434535       1.358936      -0.688721      -0.041217      -0.032318       0.004367       0.052558       0.012033      -0.004607       0.002363       0.001174      -0.037845      -0.015222      -0.003230       0.018452              2.169096       2.652862       0.780221      -0.171148       2.298595      -0.080975       1.555831           0.000000
          180              H       7.912260      -1.832604       6.126202       0.095977       1.357352 0.98246981E+01  0.10214523E+03                                 2.061480                            1.858081      -1.268681       2.261663                    0.993746       3.948396      11.600124       0.447060       1.317775      -0.699550       0.020269       0.043196       0.002103       0.047761       0.011596      -0.011822       0.006411       0.001985      -0.077296      -0.031108       0.006152       0.024956              2.180973       1.734422       0.358168       0.076578       3.229011       0.268997       1.579486           0.000001
          181              H       9.162817      19.502819       5.255188       0.089947       1.545097 0.11838255E+02  0.12798034E+03                                 2.179859                            1.992691      -1.370544       2.203977                    0.993471       4.039495      11.806349       0.450430       1.257834      -0.713114       0.041460       0.004951      -0.010801       0.043129       0.012129      -0.006841       0.007291      -0.005800      -0.073547      -0.028066       0.003290       0.024777              2.253775       3.104864      -0.305772      -0.442944       1.826868       0.073587       1.829593           0.000000
          182              H       1.865333      18.690785       5.481338       0.063026       1.359023 0.10179990E+02  0.10724073E+03                                 2.076407                            1.899509      -1.504223       2.139363                    0.992397       4.298209      12.889924       0.437449       1.329127      -0.695074      -0.009307       0.002705      -0.051164       0.052074       0.010423       0.001679      -0.005868      -0.014666       0.034038      -0.019011       0.004492       0.014520              2.140567       1.758339       0.055952       0.409770       1.676441      -0.085684       2.986920           0.000000
          183              H       3.887510      19.229982       8.822089       0.101986       1.367770 0.10207366E+02  0.10553784E+03                                 1.970774                            1.823959      -1.011098       2.384832                    0.997639       3.601439      10.044091       0.484690       1.222216      -0.723678       0.032656       0.010875       0.034271       0.048572       0.013165       0.014709      -0.008717       0.002572       0.044586      -0.027134       0.004580       0.022555              2.009296       2.050125       0.358579       0.486952       1.902650       0.314303       2.075112          -0.000003
          184              H       2.366676      17.326374       9.148999       0.093319       1.280518 0.89147346E+01  0.89654255E+02                                 1.920450                            1.724138      -1.017177       2.374812                    0.997616       3.676853      10.318439       0.487053       1.250452      -0.715148      -0.001372      -0.020072       0.038109       0.043094       0.016113       0.015317      -0.009481       0.002961       0.046203      -0.030511       0.007129       0.023382              2.039760       1.580123       0.199781      -0.212436       2.069602      -0.738117       2.469555          -0.000003
          185              H       2.533324      19.771668       3.398967       0.059665       1.389062 0.10483450E+02  0.11056779E+03                                 2.064400                            1.896184      -1.311273       2.221038                    0.995531       4.164516      12.247239       0.451537       1.286139      -0.705144      -0.042986      -0.007019       0.019377       0.047671       0.003636      -0.007182       0.009975       0.018924       0.031643      -0.019660       0.002946       0.016714              2.121711       2.793253       0.302205      -0.354993       1.775417      -0.070516       1.796463           0.000001
          186              H      13.197370       0.655105       7.247995       0.282736       0.635121 0.39640357E+01  0.33426190E+02                                 1.334885                            1.253634      -1.203679       2.392599                    0.999473       2.856091       8.001120       0.488564       1.486740      -0.666998      -0.024812       0.022812      -0.004227       0.033969      -0.004586      -0.004806      -0.011227       0.003847      -0.028262      -0.017817       0.007367       0.010450              1.369257       1.554438      -0.428237       0.020323       1.429676      -0.064210       1.123658           0.000001
          187              H       6.329808      20.777902       3.325077       0.086295       1.429176 0.11160077E+02  0.11979481E+03                                 2.120976                            1.973468      -1.413087       2.180994                    0.992496       4.178763      12.477852       0.436024       1.308653      -0.700710       0.039965       0.011392       0.009894       0.042719       0.008619      -0.012071       0.006230       0.027733       0.022152      -0.023135       0.002051       0.021084              2.170502       2.676604       0.398268       0.436805       1.973846       0.262669       1.861055           0.000002
          188              H       5.715032      19.843781       1.110598       0.082241       1.428461 0.10800810E+02  0.11424723E+03                                 2.085393                            1.916442      -1.160789       2.306350                    0.995949       3.917178      11.366702       0.454099       1.275165      -0.709874       0.027076      -0.002788      -0.030665       0.041003       0.009506      -0.006203       0.009871       0.041687       0.004665      -0.027821       0.004855       0.022966              2.151863       2.118726      -0.177409      -0.600655       1.656242       0.232150       2.680622           0.000002
          189              H       3.230723       0.468163       8.719090       0.052926       1.261506 0.93969821E+01  0.97385342E+02                                 1.995525                            1.838697      -1.535424       2.115238                    0.992501       4.413653      13.285463       0.438064       1.349159      -0.689961      -0.050166       0.017433      -0.012222       0.054497      -0.014314       0.010892       0.004818       0.024028      -0.013853      -0.021567      -0.001795       0.023362              2.049854       2.636317      -0.408679       0.353860       1.785768      -0.080709       1.727475           0.000001
          190              H       6.398428      -1.780970       9.144520       0.096591       1.451103 0.10780918E+02  0.11282279E+03                                 2.038728                            1.865535      -1.070582       2.351414                    0.997206       3.648502      10.184088       0.483485       1.210549      -0.726567       0.031803      -0.034752      -0.002363       0.047167      -0.015906       0.016164       0.009981       0.010766      -0.026035      -0.028686       0.005278       0.023408              2.100403       2.162441      -0.656380      -0.134053       2.452311       0.207538       1.686456          -0.000003
          191              H       6.478250       0.016220      10.852960       0.096062       1.368804 0.10172386E+02  0.10513964E+03                                 1.973265                            1.821771      -1.022583       2.375999                    0.997377       3.630571      10.140485       0.484358       1.223477      -0.723122       0.033598       0.003871       0.032205       0.046701      -0.013940       0.017850       0.011839       0.014720      -0.013744      -0.029591       0.006652       0.022939              2.022404       2.182403       0.158282       0.621882       1.615494       0.171990       2.269314          -0.000001
          192              H       1.195942       0.521227       5.870943       0.080950       1.248257 0.90949409E+01  0.93739621E+02                                 2.004713                            1.825078      -1.526504       2.124442                    0.991847       4.331152      13.115874       0.432702       1.373391      -0.685057       0.015860       0.031733      -0.042278       0.055190      -0.006180      -0.009206      -0.014661      -0.005522       0.015238      -0.020054       0.002074       0.017980              2.071233       1.725145       0.159414      -0.348014       2.037945      -0.709178       2.450607           0.000001
          193              H       1.373792      -2.380963       8.528765       0.116924       1.347567 0.99800624E+01  0.10367399E+03                                 2.025849                            1.857238      -1.235349       2.294036                    0.995174       3.725545      10.772154       0.454921       1.296084      -0.705808       0.011442      -0.037566       0.024720       0.046403       0.000166      -0.010971      -0.012906      -0.001203       0.005353      -0.016417      -0.001150       0.017566              2.093792       1.734487      -0.455648       0.144592       2.736470      -0.427732       1.810419          -0.000002
          194              H      13.240782      -1.142290       8.936283       0.116685       1.244816 0.90351092E+01  0.90167155E+02                                 1.820115                            1.692792      -0.846590       2.470134                    0.999404       3.352045       9.038210       0.516043       1.189338      -0.732218      -0.024837      -0.019253       0.039827       0.050732      -0.005074      -0.011888      -0.022578      -0.000247       0.018413      -0.027092       0.001109       0.025982              1.851258       2.031429       0.082430      -0.571870       1.515150      -0.095736       2.007195          -0.000005
          195              H      12.162474       1.177923      10.337965       0.112228       1.093860 0.74936515E+01  0.72823043E+02                                 1.780669                            1.617260      -1.116093       2.335399                    0.997295       3.697076      10.507738       0.481541       1.308873      -0.700603       0.034772       0.004174       0.026852       0.044131       0.013427       0.003264      -0.012871       0.009227      -0.007011      -0.021355       0.004356       0.016999              1.868356       2.139824      -0.070642       0.679203       1.358323      -0.036942       2.106920           0.000001
          196              H      12.665218       5.196521       6.038876       0.079203       1.258671 0.91824495E+01  0.94725041E+02                                 2.011366                            1.831688      -1.493487       2.145732                    0.991732       4.243109      12.791583       0.433335       1.370174      -0.686496       0.005066       0.049814       0.017931       0.053185       0.000596      -0.005848       0.009892      -0.009390      -0.040998      -0.018664       0.003564       0.015100              2.093961       1.717087       0.080924       0.066919       2.912262       0.372748       1.652535           0.000002
          197              H      11.197598       1.619471       5.114124       0.093675       1.320504 0.10050468E+02  0.10410320E+03                                 1.964334                            1.839501      -0.959864       2.402964                    0.997862       3.704884      10.535451       0.468364       1.262540      -0.713766      -0.022217      -0.038801      -0.006614       0.045198       0.003772      -0.004280       0.014466      -0.016275      -0.057152      -0.025120       0.002219       0.022901              2.003728       2.176213       0.567983       0.056744       2.149374       0.054224       1.685597           0.000002
          198              H      13.544669       1.705849       4.375219       0.095286       1.327345 0.10000590E+02  0.10450878E+03                                 2.026025                            1.872248      -1.375533       2.203525                    0.993969       4.040948      11.929569       0.445909       1.314415      -0.699511       0.018800      -0.031296      -0.017383       0.040435       0.009211      -0.005231       0.008015      -0.011216      -0.046469      -0.020194       0.001041       0.019152              2.092345       2.147905      -0.608881      -0.297815       2.220157       0.358057       1.908972           0.000002
          199              H      10.798484       5.023401       3.604965       0.073997       1.156110 0.83174800E+01  0.83879295E+02                                 1.918003                            1.756427      -1.401929       2.188848                    0.991955       4.190480      12.575261       0.436660       1.390913      -0.682509       0.046748       0.012541       0.020843       0.052698       0.009027       0.003194      -0.002405       0.030754       0.004942      -0.019139       0.001743       0.017396              2.010521       2.599239       0.183918       0.452950       1.618078       0.111141       1.814245           0.000002
          200              H       7.062217       3.802713       3.251186       0.090676       1.394685 0.10297471E+02  0.10790685E+03                                 2.064008                            1.877195      -1.290727       2.243708                    0.994488       3.964115      11.545147       0.455479       1.283274      -0.706940      -0.041626      -0.013720       0.005034       0.044117       0.011968       0.013067      -0.005356       0.035024       0.014404      -0.026428       0.001265       0.025163              2.163413       2.861833       0.383472      -0.489300       1.785320      -0.219820       1.843087           0.000003
          201              H       7.770820       4.630592       1.047903       0.098773       1.221500 0.87348985E+01  0.87979085E+02                                 1.906408                            1.741727      -1.089394       2.345624                    0.996781       3.754976      10.775933       0.466929       1.302368      -0.703247      -0.029089       0.001718      -0.033661       0.044522       0.013814       0.006887      -0.003199       0.041759       0.020100      -0.029110       0.005468       0.023642              1.989192       1.888546      -0.080250       0.550080       1.486041      -0.076868       2.592989           0.000002
          202              H       5.996513       3.497002       8.598178       0.061508       1.159975 0.84082716E+01  0.84997516E+02                                 1.918592                            1.762739      -1.467900       2.162412                    0.991362       4.250231      12.756143       0.437226       1.385800      -0.683361      -0.040492       0.003318      -0.033497       0.052656       0.004836       0.010036      -0.005993       0.031778       0.013515      -0.021204       0.001088       0.020116              1.996894       2.360155      -0.052497       0.621312       1.523964      -0.034526       2.106563           0.000002
          203              H       9.650156       3.742585      10.071511       0.085545       1.391090 0.10718263E+02  0.11368871E+03                                 2.073954                            1.927853      -1.343943       2.216808                    0.993540       4.062637      11.987354       0.444077       1.300333      -0.703109       0.040697       0.004670       0.004590       0.041220       0.010734       0.004967      -0.007706       0.030299       0.031823      -0.026017       0.010666       0.015351              2.128167       3.021837       0.052149       0.109061       1.632685       0.022642       1.729979           0.000002
          204              H       9.123606      19.833454       0.929230       0.302259       0.639658 0.39299326E+01  0.32014658E+02                                 1.207570                            1.150172      -0.936370       2.563157                    0.999908       2.253113       5.581917       0.595622       1.262327      -0.717692      -0.010064       0.031815      -0.031589       0.045950       0.003829       0.010706      -0.022431       0.007743      -0.013912      -0.028737       0.007722       0.021016              1.215475       1.069815      -0.084656       0.073511       1.271960      -0.281943       1.304649           0.000001
          205              H       8.091511       3.173136      11.898624       0.083970       1.394349 0.10134469E+02  0.10587055E+03                                 2.047305                            1.845868      -1.511071       2.123259                    0.992995       4.190112      12.220098       0.465051       1.260758      -0.709441       0.010354      -0.009770       0.038801       0.041330       0.005806       0.005117      -0.002612       0.028422       0.028090      -0.020465       0.005725       0.014740              2.154709       1.807121      -0.014087       0.240795       1.493394      -0.193672       3.163610           0.000001
          206              H      12.103657       2.642455       8.383223       0.115229       1.107791 0.80019505E+01  0.79307208E+02                                 1.823420                            1.696647      -1.214686       2.300762                    0.995293       3.731572      10.825260       0.458111       1.349021      -0.693068       0.034715       0.029312      -0.011745       0.046928       0.014257       0.006116      -0.006056       0.006377      -0.008536      -0.018015       0.001924       0.016091              1.871453       2.176419       0.501853      -0.262232       1.836606      -0.236373       1.601333           0.000002
          207              H       2.478708      15.969436      19.961655       0.297389       0.641191 0.39684796E+01  0.32538079E+02                                 1.225549                            1.167933      -0.929855       2.560228                    0.999890       2.317403       5.835814       0.579556       1.288970      -0.711092       0.001961       0.029823      -0.034246       0.045454      -0.010621      -0.014236      -0.012499      -0.023016       0.025944      -0.028716       0.007897       0.020819              1.232031       1.023231       0.050560      -0.066259       1.312929      -0.266807       1.359933           0.000000
          208              H       8.805715       0.429028       8.311572       0.097071       1.251316 0.87394340E+01  0.88098588E+02                                 1.936377                            1.738415      -1.225386       2.285185                    0.995199       3.818591      10.988489       0.468560       1.296746      -0.703509      -0.049887      -0.020555      -0.019240       0.057284       0.009026       0.008573      -0.007924      -0.000522      -0.010321      -0.017206       0.006444       0.010762              2.044635       2.772611       0.496600       0.492436       1.687379       0.176410       1.673915           0.000001
          209              H      10.165504      -0.192046      10.250640       0.310851       0.601695 0.36244827E+01  0.28916677E+02                                 1.153830                            1.099508      -0.943424       2.566654                    0.999901       2.198793       5.379606       0.613792       1.250784      -0.719800      -0.012126      -0.032426       0.032604       0.047555       0.016271       0.007623      -0.019482       0.001677       0.002840      -0.029623       0.008054       0.021568              1.163530       1.020562       0.088918      -0.068323       1.233018      -0.282904       1.237009          -0.000004
          210              H      11.156987      14.695755       4.796171       0.066918       1.361563 0.10137171E+02  0.10682767E+03                                 2.094362                            1.905649      -1.457537       2.156818                    0.991582       4.292487      12.934476       0.432652       1.343384      -0.692246      -0.002308      -0.045686      -0.028028       0.053648      -0.004491       0.004496       0.014748      -0.005400      -0.037789      -0.021535       0.004738       0.016797              2.161716       1.733116       0.078108       0.142781       2.809495       0.606004       1.942536          -0.000000
          211              H      10.249528      18.001998       6.719566       0.095652       1.391184 0.10344750E+02  0.10752876E+03                                 2.002896                            1.840117      -1.067091       2.347758                    0.997324       3.709717      10.440825       0.480064       1.227445      -0.721478      -0.019628       0.032708       0.023444       0.044774       0.000823       0.007677       0.021595       0.003735      -0.022168      -0.025829       0.004545       0.021284              2.067880       2.133234      -0.677918      -0.166208       2.397141       0.219021       1.673266          -0.000003
          212              H      12.627407      17.574949       7.091258       0.100360       1.399950 0.10526092E+02  0.11055616E+03                                 2.055016                            1.890602      -1.214212       2.285395                    0.995725       3.819281      11.020560       0.457958       1.273399      -0.710572       0.018011       0.033344       0.030790       0.048829      -0.001874       0.000730       0.024515      -0.011691      -0.011510      -0.023383      -0.003805       0.027189              2.118391       2.356900       0.499713       0.469855       1.988109       0.287659       2.010164          -0.000002
          213              H       9.391082      15.693175       8.116769       0.073438       1.422005 0.10825610E+02  0.11492096E+03                                 2.098395                            1.930672      -1.243874       2.265144                    0.993570       4.017157      11.793237       0.446852       1.291207      -0.705530       0.038592       0.037029       0.002299       0.053533       0.010901       0.008710      -0.002815      -0.001582      -0.007593      -0.015295       0.001939       0.013357              2.148333       2.440879       0.740722      -0.020195       2.278299      -0.094232       1.725820          -0.000001
          214              H       6.369019      13.502461       6.784500       0.095814       1.392802 0.10312117E+02  0.10828951E+03                                 2.079635                            1.891949      -1.238111       2.269419                    0.995285       3.955087      11.597674       0.448090       1.301675      -0.703187      -0.035364      -0.015789      -0.020232       0.043695       0.016670       0.004671      -0.008110      -0.004037      -0.016234      -0.019690      -0.000192       0.019882              2.169048       2.706522       0.176716       0.643783       1.640240       0.077932       2.160383          -0.000000
          215              H       7.198056      12.486509       8.882545       0.087379       1.322967 0.96966917E+01  0.99787505E+02                                 1.978404                            1.811929      -1.017232       2.369338                    0.997558       3.785799      10.816923       0.468774       1.269668      -0.711015      -0.020610      -0.033310       0.015941       0.042290       0.017085       0.014688      -0.006444      -0.003091      -0.008296      -0.025976       0.005830       0.020146              2.058747       1.827775       0.265234      -0.314802       2.259495      -0.517616       2.088971           0.000001
          216              H       4.884595      17.088472       2.978015       0.075298       1.126605 0.82372318E+01  0.82692236E+02                                 1.875059                            1.742221      -1.367552       2.214751                    0.991437       4.061478      12.075907       0.441536       1.381836      -0.685087      -0.027617       0.024413       0.040913       0.055069      -0.012353      -0.005734       0.012486       0.000945       0.024520      -0.017733      -0.003618       0.021350              1.935931       1.787758      -0.260746      -0.442381       1.775439       0.346209       2.244596           0.000001
          217              H       7.479536      14.972413       0.929230       0.084293       1.372129 0.10142913E+02  0.10562976E+03                                 2.025564                            1.852559      -1.180627       2.297052                    0.996378       3.894359      11.217671       0.463522       1.268856      -0.710661       0.030628      -0.026561      -0.011160       0.042048      -0.018369      -0.001388       0.010477       0.019013       0.044030      -0.029588       0.008126       0.021462              2.090260       2.477123      -0.627888      -0.137767       1.997301       0.054507       1.796355          -0.000002
          218              H       5.720634       8.662966      21.732790       0.093351       1.233834 0.88340068E+01  0.90204539E+02                                 1.983300                            1.797156      -1.449879       2.172391                    0.991420       4.135842      12.382758       0.437512       1.371024      -0.686761      -0.004567      -0.010363      -0.041846       0.043351      -0.014225       0.002888       0.002630       0.014762       0.045648      -0.023993       0.008254       0.015738              2.089487       1.628382       0.001037       0.183764       1.587869       0.301788       3.052208           0.000001
          219              H       7.633580      18.184869       1.739788       0.079313       1.215950 0.86218160E+01  0.87420104E+02                                 1.955048                            1.765848      -1.435064       2.173932                    0.992241       4.154023      12.354545       0.445404       1.356249      -0.689288      -0.056378      -0.008044      -0.012568       0.058319       0.007957       0.014503      -0.013580       0.014821      -0.023424      -0.026419       0.007274       0.019145              2.051593       2.993592       0.176506       0.362115       1.560890       0.051814       1.600298           0.000001
          220              H      11.099570      17.683329       3.528835       0.113716       1.151909 0.81319099E+01  0.81494362E+02                                 1.916288                            1.740626      -1.466556       2.182672                    0.992193       3.960591      11.823349       0.437443       1.397172      -0.682180       0.035070      -0.017339       0.027856       0.048026       0.003678       0.013527      -0.010822       0.010763      -0.028282      -0.022284       0.005074       0.017210              2.006206       2.312281      -0.370430       0.556248       1.661938      -0.420978       2.044399           0.000000
          221              H      11.276021      19.659230       2.086849       0.110870       1.243916 0.87592453E+01  0.87015960E+02                                 1.836764                            1.677423      -0.839430       2.469086                    0.999293       3.415305       9.283919       0.511828       1.204619      -0.727563       0.044558       0.018651       0.001866       0.048340       0.010212       0.016507      -0.013797       0.022212      -0.034914      -0.030481       0.005482       0.024999              1.905033       2.358919       0.552316      -0.208147       1.849036      -0.106798       1.507146          -0.000000
          222              H       3.499600      13.776036      19.959416       0.091078       1.244873 0.88609798E+01  0.90403429E+02                                 1.983228                            1.789362      -1.430678       2.180911                    0.992367       4.098352      12.201052       0.443054       1.355021      -0.689889       0.037523      -0.024667      -0.034229       0.056463      -0.010475      -0.017388      -0.006052      -0.004656       0.006286      -0.023890       0.006526       0.017364              2.088325       2.120745      -0.450680      -0.660910       1.854847       0.455234       2.289382           0.000002
          223              H       1.201543      21.297204       0.837427       0.121653       1.138315 0.83163181E+01  0.82658862E+02                                 1.820423                            1.705127      -0.971259       2.422323                    0.997566       3.532881      10.038884       0.470039       1.311034      -0.702780      -0.022475      -0.006475       0.040593       0.046849      -0.008443      -0.020257      -0.002003      -0.018001       0.017196      -0.027163       0.007424       0.019739              1.856071       1.652627       0.073272      -0.317443       1.591715      -0.123270       2.323871           0.000002
          224              H       1.222549      -6.940824      21.941027       0.107933       1.196153 0.82391890E+01  0.81268666E+02                                 1.842109                            1.662548      -0.921992       2.430493                    0.998562       3.527213       9.812716       0.493597       1.258042      -0.713850      -0.020541       0.035808       0.018634       0.045292      -0.012293      -0.015198      -0.003570      -0.015608       0.022712      -0.025325       0.008451       0.016873              1.936650       1.783939      -0.578230      -0.206487       2.412708       0.390768       1.613304           0.000001
          225              C       0.260474       8.935006      17.718068       0.138541      26.367444 0.34809020E+03  0.78530352E+04                                 7.958702                            6.389601      -0.005206       1.994854                    0.999425      27.702446      81.758380       0.617268       0.439832      -1.034794      -0.023223      -0.005552      -0.071815       0.075680       0.027514       0.014474      -0.002938      -0.013906       0.084848      -0.044934       0.012018       0.032916              8.789488       7.751531      -2.532349       0.584221       7.359838       1.188548      11.257094           0.000001
          226              C       0.448128       8.365536      15.669283      -0.070547      30.306946 0.42338990E+03  0.99809162E+04                                 8.579808                            6.928641       0.023912       1.970833                    0.999427      30.247603      89.770330       0.611068       0.425194      -1.048834       0.049467      -0.016546       0.067986       0.085690      -0.012911      -0.004137       0.008070       0.004192       0.191257      -0.045069      -0.019634       0.064703              9.457657       9.283556      -4.015415      -1.148673       9.301952       2.351861       9.787463           0.000002
          227              C      13.365418       9.175428      15.796913      -0.069504      30.832967 0.41572235E+03  0.97460782E+04                                 8.610392                            6.808935       0.112213       1.991524                    0.999812      30.282990      89.344929       0.624731       0.418202      -1.054207      -0.013594       0.027135       0.075485       0.081358      -0.011874       0.023536      -0.014471       0.014347       0.162950      -0.041047      -0.023122       0.064168              9.567563      10.447708      -4.167456       2.383796       8.517557      -0.392561       9.737424          -0.000001
          228              C       3.748871       9.423753      15.991715       0.164004      25.747593 0.33024474E+03  0.73839662E+04                                 7.923899                            6.283897      -0.184974       1.941332                    0.998732      27.663752      82.400691       0.610940       0.448387      -1.025510       0.015261      -0.017589      -0.071289       0.074996      -0.035636       0.018640       0.017726       0.081644       0.094258      -0.074985       0.026475       0.048510              8.830751       7.689484      -0.017442      -3.343273      10.118441       1.290721       8.684326          -0.000000
          229              C       4.580708       8.132206      14.563164      -0.062155      32.168994 0.43144166E+03  0.10218366E+05                                 8.907605                            6.977210       0.019687       1.962382                    0.999812      30.534943      90.824234       0.611187       0.423129      -1.050150      -0.087105      -0.009213       0.065342       0.109278      -0.015986      -0.028617       0.038542      -0.020553       0.001386      -0.040070      -0.018194       0.058265              9.930650       6.644263       1.033268      -2.533274      13.495965       2.751682       9.651722           0.000001
          230              C       5.040040       9.373959      14.274319      -0.094167      33.682557 0.47275649E+03  0.11443119E+05                                 9.195937                            7.326589      -0.003989       1.948317                    0.999658      31.300085      93.778137       0.594295       0.425792      -1.049667      -0.037937       0.081228       0.049749       0.102529       0.005380      -0.061486       0.019323       0.005235       0.021267      -0.063715      -0.002533       0.066249             10.120639       8.682228       2.568512      -4.233193      11.065827      -0.801803      10.613863           0.000002
          231              C       0.740812       3.723807      17.196356       0.168531      26.424023 0.32974854E+03  0.73470781E+04                                 7.984211                            6.216595      -0.148240       1.949234                    0.999571      27.392876      80.622826       0.625491       0.439495      -1.033889      -0.065982       0.037398      -0.001732       0.075863      -0.043642      -0.024184      -0.029276       0.027555       0.083364      -0.073811       0.031472       0.042339              8.951542      10.954555      -1.290675       1.341352      11.133288       0.823082       4.766783          -0.000003
          232              C      13.445240       5.406120      17.216508      -0.072584      33.030296 0.43684440E+03  0.10369153E+05                                 9.064752                            6.998578       0.047968       1.968209                    0.999814      30.672181      91.062744       0.613713       0.420459      -1.052767       0.089710      -0.017356       0.027309       0.095367      -0.047175       0.014870      -0.001023      -0.028971      -0.127794      -0.049408      -0.022068       0.071475             10.341248       9.330290      -0.009508       0.910340      16.279120       2.458302       5.414332          -0.000005
          233              C      12.749242       4.324440      16.739577      -0.085058      32.635708 0.44381812E+03  0.10585186E+05                                 8.999609                            7.078025       0.027180       1.961261                    0.999612      30.954663      92.369376       0.606683       0.423302      -1.050131       0.044276      -0.085213       0.004611       0.096140      -0.027904       0.030028      -0.005928       0.047699      -0.157699      -0.060746      -0.009491       0.070237             10.027297      13.338099       2.379398       2.580704      11.033650       1.730919       5.710142          -0.000003
          234              C       4.835581       3.428110      17.572526       0.158967      26.011647 0.34007862E+03  0.76260111E+04                                 7.868043                            6.303400      -0.043778       1.982530                    0.999632      27.484033      80.808252       0.623428       0.438129      -1.036035      -0.026884      -0.010874       0.067410       0.073383       0.028592      -0.005182       0.005312       0.009571       0.110905      -0.048118       0.010496       0.037622              8.668019       6.512972      -2.339852      -1.396496       8.690627      -0.934497      10.800456          -0.000001
          235              C       3.733466       3.728941      19.372769      -0.070433      30.418579 0.42212109E+03  0.99232465E+04                                 8.524759                            6.884398       0.097005       1.991256                    0.999536      30.165035      88.805665       0.618818       0.421043      -1.053560       0.000493       0.035787      -0.083737       0.091064      -0.012660      -0.046626      -0.002709       0.032406       0.109147      -0.045955      -0.021889       0.067844              9.306525       8.218373      -3.591184      -1.604078      10.486401      -0.320369       9.214800          -0.000007
          236              C       4.565304       2.664591      19.549659      -0.083347      32.308701 0.42974293E+03  0.10134190E+05                                 8.853780                            6.915335       0.152973       2.001938                    0.999793      30.373806      89.171350       0.622410       0.417301      -1.057324       0.059945      -0.021117      -0.069272       0.094010      -0.014864      -0.023918      -0.039273       0.011572       0.123557      -0.057856      -0.004695       0.062551             10.019919       7.243399      -3.414442       0.454715      11.379199      -3.622854      11.437160          -0.000009
          237              C       3.569620       4.713573      14.310144       0.139235      25.156684 0.33471393E+03  0.74424706E+04                                 7.556511                            6.155398       0.303767       2.095767                    0.999860      26.986148      77.860014       0.648923       0.424492      -1.048953      -0.076656      -0.002323      -0.021814       0.079733      -0.000201       0.031460      -0.022641       0.013055      -0.082713      -0.050391       0.010682       0.039710              8.182022      10.072615      -1.477094       0.830287       5.809006       1.739758       8.664445          -0.000000
          238              C       1.532038       5.271741      14.283275      -0.075309      30.518141 0.44043936E+03  0.10498347E+05                                 8.657275                            7.091085      -0.006841       1.958274                    0.999030      30.745605      92.113008       0.600207       0.428125      -1.045785       0.066311      -0.015652       0.073260       0.100046      -0.022351      -0.001132       0.008564       0.087582      -0.036790      -0.045024      -0.010417       0.055441              9.416914      10.994444      -1.967135      -1.750982       6.862498       3.151891      10.393800           0.000001
          239              C       1.872335       4.737908      13.051765      -0.069354      29.323972 0.41388611E+03  0.97137207E+04                                 8.362764                            6.826666       0.057958       1.973560                    0.999843      30.541186      90.808871       0.618064       0.422248      -1.049353       0.082875      -0.032476      -0.004073       0.089104       0.004134       0.039199       0.006509       0.071895       0.052626      -0.045392      -0.016974       0.062366              9.090368       9.244244      -0.461085       1.072038       6.015536       2.822494      12.011323           0.000000
          240              C       2.947842       8.238322      20.243783       0.134465      26.079077 0.33838271E+03  0.75674100E+04                                 7.803464                            6.228713       0.116967       2.027218                    0.999872      27.570949      80.567392       0.637011       0.429952      -1.042452      -0.054357      -0.043060       0.049798       0.085374       0.009109       0.006228      -0.048605       0.057881      -0.045971      -0.068132       0.030022       0.038110              8.552733      10.025222       2.286269      -1.675898       7.917138       2.144447       7.715840          -0.000001
          241              C       1.253358       7.018754      20.447542      -0.068146      29.703398 0.40509542E+03  0.94220913E+04                                 8.343746                            6.704020       0.140864       2.001985                    0.999881      29.946605      87.590863       0.632953       0.416049      -1.057089       0.080760      -0.005634      -0.046138       0.093181       0.045338      -0.007878       0.009292       0.032274      -0.100690      -0.044644      -0.020274       0.064918              9.049935       8.754775       2.800912      -0.690938      10.334798       2.926712       8.060232          -0.000007
          242              C       1.212746       8.012149      21.403641      -0.073084      29.811240 0.41527518E+03  0.97132404E+04                                 8.358306                            6.788068       0.127351       1.995639                    0.999841      30.104849      88.131061       0.629347       0.416090      -1.057687       0.072088       0.050840       0.010702       0.088859       0.004468      -0.046439       0.007531       0.075798      -0.009216      -0.043549      -0.025705       0.069254              9.005336       9.132359       0.496845      -2.848966       8.062343       2.942577       9.821308          -0.000006
          243              C       6.024521       8.061536      17.791959       0.157644      24.872826 0.32250788E+03  0.70967693E+04                                 7.575704                            6.091104       0.161899       2.065668                    0.999802      26.146592      74.770081       0.645212       0.431403      -1.045905       0.027084      -0.029161       0.061391       0.073163      -0.028940       0.008899       0.004258      -0.019453       0.046934      -0.040048       0.016839       0.023209              8.159299       7.896383       1.042103       2.048776       8.114545      -3.096278       8.466971           0.000000
          244              C       5.933495       6.488587      19.233945      -0.025878      28.882701 0.40065124E+03  0.92840259E+04                                 8.274331                            6.737470       0.042950       1.994614                    0.999582      28.816960      83.862832       0.622125       0.424872      -1.052581      -0.053575       0.019953      -0.053200       0.078094      -0.007029       0.008318      -0.028926      -0.041924       0.042321      -0.029691      -0.014866       0.044558              8.867174       8.566757       2.852864       0.990584      10.865187      -2.274488       7.169579          -0.000005
          245              C       7.116833       7.165828      19.464573      -0.062833      27.332983 0.38323840E+03  0.86998907E+04                                 7.716750                            6.405819       0.550800       2.153589                    0.999722      27.970415      78.120116       0.671970       0.401524      -1.077688       0.006556       0.067562      -0.044506       0.081168       0.006805       0.030013      -0.075557      -0.024856       0.089852      -0.076119      -0.017956       0.094075              8.124883       9.336188       1.437970       2.811848       7.149688      -1.378098       7.888772          -0.000008
          246              C       9.533923       9.320382      20.881929      -0.033617      27.674063 0.37931366E+03  0.86223165E+04                                 7.963818                            6.494059       0.484154       2.149369                    0.999656      27.542830      77.966934       0.646272       0.416932      -1.063423       0.074524      -0.049302       0.011836       0.090136      -0.043684      -0.012878      -0.017841       0.063042      -0.033394      -0.058342      -0.001261       0.059603              8.677185      10.539836      -0.667165      -3.386413       5.892773      -1.590946       9.598946          -0.000003
          247              C       8.412203      12.425071      16.903032       0.151065      25.707657 0.33985133E+03  0.76167362E+04                                 7.830706                            6.309849      -0.027494       1.995926                    0.999054      27.257444      80.020351       0.622079       0.439319      -1.035728       0.015381      -0.065758      -0.018147       0.069929       0.001663      -0.026594       0.005201      -0.058828       0.040403      -0.047893       0.019705       0.028188              8.622157       9.282654      -0.569214       0.718054      11.044407       2.036826       5.539411           0.000002
          248              C       9.230036      10.481874      16.410428      -0.083670      29.100685 0.42670757E+03  0.10073705E+05                                 8.277101                            6.917917       0.156377       2.004406                    0.999608      30.590430      90.704390       0.616873       0.420583      -1.052226       0.025671       0.067901       0.035866       0.080968      -0.030709      -0.013601       0.016862      -0.068129      -0.078704      -0.038408      -0.025323       0.063730              8.912048      11.674000      -1.343863       1.360115       8.976091       1.040504       6.086052           0.000000
          249              C       7.936067      10.523345      15.998432      -0.085672      30.308214 0.43800091E+03  0.10395921E+05                                 8.527238                            7.015222       0.153455       2.011834                    0.998923      30.333737      89.841446       0.612462       0.421346      -1.052978      -0.044309       0.082121       0.011802       0.094055       0.003866       0.011575       0.022747      -0.060858      -0.064589      -0.035321      -0.014028       0.049350              9.281107      11.482294       1.760626       2.150793       9.799052       2.024915       6.561975           0.000000
          250              C      11.056158      12.921711      14.435534       0.118826      27.500972 0.37066808E+03  0.84801838E+04                                 8.175386                            6.582859       0.022353       1.996883                    0.999448      28.136010      83.150949       0.610676       0.438405      -1.037423       0.068707      -0.000439      -0.029740       0.074869       0.010134      -0.028548       0.016006       0.028204      -0.100508      -0.050805       0.008707       0.042098              9.113824      11.742755      -1.627597      -1.276580       5.597261      -0.612916      10.001456           0.000000
          251              C      13.081136      12.262950      14.249688      -0.076030      31.950539 0.43522723E+03  0.10323769E+05                                 8.854379                            6.998883       0.037200       1.965422                    0.999829      30.647021      91.031375       0.611803       0.422058      -1.051506      -0.058942       0.014497       0.069529       0.092296      -0.031162      -0.014449      -0.005911       0.087184      -0.082949      -0.045748      -0.023156       0.068904              9.895318      12.877682      -2.257137       2.232628       5.926478      -2.109562      10.881794           0.000002
          252              C      12.693226      12.719943      13.022657      -0.068538      31.034676 0.42419864E+03  0.99698609E+04                                 8.618361                            6.866392       0.228252       2.030817                    0.999857      29.993509      87.873503       0.625269       0.416792      -1.057769      -0.078896       0.049664      -0.003152       0.093279      -0.019105      -0.033764      -0.000107       0.077886       0.029031      -0.049491      -0.010676       0.060168              9.564776       9.852903      -0.682483      -1.236841       5.294041      -1.760238      13.547384          -0.000000
          253              C       0.273078      11.580894      20.398281       0.145234      25.634122 0.34114749E+03  0.76544609E+04                                 7.803547                            6.310488       0.068615       2.018600                    0.999566      27.486003      80.785206       0.623618       0.437739      -1.036472      -0.058421       0.006628       0.039130       0.070627       0.005733      -0.047247       0.008394      -0.033068      -0.087957      -0.065858       0.032117       0.033741              8.634199      10.924958      -0.336433      -1.051039       4.622286      -0.955902      10.355353           0.000001
          254              C      12.292711      11.732437      21.173013      -0.075685      30.827082 0.44035202E+03  0.10507306E+05                                 8.705204                            7.090596      -0.092852       1.924227                    0.999307      31.117660      93.612731       0.599540       0.428151      -1.044618       0.035524       0.001856      -0.085691       0.092781      -0.006261      -0.019923      -0.024780       0.091312      -0.041422      -0.056378      -0.001707       0.058085              9.498189      13.361851      -0.538834       0.342325       4.966395      -0.989173      10.166323          -0.000001
          255              C      13.153957      11.406855      22.182851      -0.087199      33.350478 0.44947772E+03  0.10764538E+05                                 9.161349                            7.152807      -0.072946       1.927206                    0.999710      31.215982      93.635604       0.599160       0.426851      -1.046933       0.097552      -0.034198      -0.031226       0.107986      -0.000628      -0.025066      -0.024315       0.045810       0.112562      -0.049689      -0.005956       0.055645             10.253971      10.501672      -0.539933      -0.190689       4.970214      -1.697201      15.290026          -0.000001
          256              C       9.577336      10.132710      19.820591      -0.061907      29.119820 0.41601053E+03  0.97369743E+04                                 8.326309                            6.885046       0.130018       2.018910                    0.999403      29.294731      85.852449       0.612415       0.427308      -1.050436       0.063760       0.003597      -0.059564       0.087328      -0.021420      -0.010240      -0.001595       0.032089      -0.070305      -0.027431      -0.012192       0.039623              8.976054      11.337224      -1.986172      -0.422983       7.231013      -2.460450       8.359924          -0.000001
          257              C      11.374049       8.930786      19.769092       0.172579      24.615948 0.32299673E+03  0.70831853E+04                                 7.505520                            6.082757       0.124667       2.057032                    0.999656      25.687994      72.425947       0.650192       0.429570      -1.051015      -0.047198       0.018124       0.036072       0.062107       0.002804      -0.015186       0.004204       0.037007      -0.022577      -0.019311      -0.009353       0.028664              8.235261      11.282721      -2.160649      -2.824922       6.286838      -0.679080       7.136224          -0.000002
          258              C       9.787396       0.302181      16.524623       0.159240      25.470472 0.33396083E+03  0.74469699E+04                                 7.736848                            6.218751       0.083160       2.030141                    0.999389      27.119475      79.236782       0.632528       0.434252      -1.039448      -0.009839       0.056742       0.047107       0.074401      -0.003754       0.015304       0.008019      -0.072914       0.058461      -0.049975       0.017678       0.032297              8.440136       9.343412       0.460533      -1.398695       9.701566       2.432005       6.275429          -0.000003
          259              C      10.276135       2.087484      17.554613      -0.068511      29.947836 0.41306348E+03  0.96574784E+04                                 8.448647                            6.801941       0.204927       2.031336                    0.999659      29.786865      87.443725       0.623705       0.420030      -1.054230       0.046414      -0.076075      -0.034635       0.095609       0.012094      -0.003489       0.053842      -0.035310      -0.014632      -0.050670      -0.012894       0.063563              9.245067      12.416329       2.754098      -0.662556       9.115823       1.531090       6.203048          -0.000005
          260              C       8.965361       1.849846      17.776285      -0.080146      30.070610 0.42378946E+03  0.99922323E+04                                 8.513707                            6.915820       0.018900       1.965372                    0.999570      30.436690      90.326531       0.613798       0.423222      -1.050102      -0.023019      -0.068979      -0.012673       0.073815      -0.021405       0.007881       0.053976      -0.042918       0.063896      -0.056754      -0.014268       0.071022              9.287390      12.997424      -0.440816      -2.510709       7.746651       1.555150       7.118097          -0.000006
          261              C      12.284309      -0.158320      19.254097       0.191919      24.262067 0.30907981E+03  0.67571018E+04                                 7.452652                            5.969967      -0.000567       2.007335                    0.999747      26.421154      76.328382       0.647906       0.432419      -1.040998       0.047549      -0.050968      -0.002449       0.069747      -0.010289       0.031740       0.031098       0.016571      -0.135599      -0.069495       0.027058       0.042437              8.136722       8.289854      -2.663395      -1.317235       7.842346      -1.949425       8.277967          -0.000004
          262              C      13.921376      -1.347637      18.512952      -0.075846      32.244042 0.44196831E+03  0.10514597E+05                                 8.914384                            7.060939       0.107517       1.992687                    0.999627      30.483219      90.413062       0.608611       0.423024      -1.051849      -0.028312       0.082120      -0.022048       0.089618      -0.040349      -0.016083       0.017271       0.024093      -0.058923      -0.034400      -0.024416       0.058816              9.918824      11.157153      -1.348223      -3.754292       7.361531      -1.921938      11.237788          -0.000004
          263              C      13.467647      -1.901311      19.677288      -0.094164      32.098349 0.44535441E+03  0.10590990E+05                                 8.813381                            7.037461       0.238789       2.032106                    0.999687      30.482323      89.715725       0.617615       0.417021      -1.058046      -0.061736       0.053244       0.047081       0.094142      -0.045647       0.004356      -0.021533      -0.023023      -0.066373      -0.042006      -0.020740       0.062747              9.795035       8.389002      -1.603035      -0.859077       9.334593      -3.925770      11.661512          -0.000003
          264              C       1.684681       1.475439      13.448087       0.169341      25.060463 0.32856919E+03  0.73215528E+04                                 7.760751                            6.257438      -0.105051       1.970118                    0.999380      27.240777      80.441198       0.615081       0.446887      -1.028559      -0.010844      -0.048377      -0.051348       0.071377      -0.022509       0.046571       0.018497      -0.051465      -0.021534      -0.070343       0.032461       0.037882              8.596074       8.486465       2.623869       0.394692       6.249311       1.195746      11.052447          -0.000002
          265              C       0.278680       0.325322      12.346446      -0.098741      32.579123 0.44562103E+03  0.10633220E+05                                 8.926779                            7.062209       0.089350       1.973575                    0.999788      31.254404      93.121495       0.611590       0.419708      -1.052941       0.026876       0.003581       0.098745       0.102400       0.053563       0.019410       0.026533       0.042653      -0.002870      -0.059598      -0.011929       0.071527              9.860225      11.093622       3.768804      -0.774801       7.290895       0.616600      11.196157          -0.000006
          266              C       1.246356       0.745731      11.464237      -0.080585      34.069598 0.46279155E+03  0.11149798E+05                                 9.292433                            7.242109      -0.047484       1.933866                    0.999541      31.228325      93.547422       0.598203       0.424987      -1.049468       0.089389       0.030270       0.041243       0.102994       0.013547       0.006488       0.017300      -0.003267       0.149080      -0.039053      -0.015627       0.054680             10.536903       8.854531       1.966014      -2.184258       6.399954       1.316459      16.356225          -0.000004
          267              C      12.464960       3.102770      13.199546       0.174551      24.668510 0.31842158E+03  0.69882722E+04                                 7.582856                            6.084473       0.096602       2.046857                    0.999697      25.936881      74.201022       0.640124       0.435988      -1.042588      -0.063496       0.023614       0.019325       0.070447      -0.007232      -0.001210       0.010759       0.036347      -0.050028      -0.024765      -0.003378       0.028142              8.292338      12.161032      -1.364807      -1.494824       6.331428      -1.601136       6.384555          -0.000000
          268              C      10.599628       2.845098      14.171320      -0.028871      30.129225 0.41147595E+03  0.96186667E+04                                 8.593219                            6.877514      -0.045291       1.965773                    0.999514      29.148175      85.781314       0.607835       0.431072      -1.046590       0.066286      -0.052077       0.006511       0.084547       0.001245      -0.017097       0.006476       0.045101      -0.039617      -0.024329      -0.010883       0.035212              9.408154      11.614195       0.451323      -2.253679       7.762563      -3.514153       8.847705          -0.000004
          269              C      10.491797       3.920413      13.376436      -0.063755      27.833236 0.37640230E+03  0.85290176E+04                                 7.910156                            6.416710       0.550118       2.160661                    0.999743      27.869379      78.445640       0.658955       0.410208      -1.069088       0.064904       0.012070      -0.056678       0.087009      -0.018074      -0.042414      -0.039637       0.124568      -0.086410      -0.089295      -0.002448       0.091743              8.546847      11.293152      -2.460986       0.263574       7.666745      -2.349489       6.680643          -0.000004
          270              C       4.079365       6.015279       9.431126       0.165838      24.492863 0.32172944E+03  0.70668429E+04                                 7.513105                            6.094171       0.133564       2.058452                    0.999737      25.925383      73.779482       0.644172       0.432882      -1.046270       0.040759       0.036299       0.039017       0.067092       0.021931       0.005141       0.015709       0.007149      -0.031555      -0.024391      -0.007898       0.032289              8.185361       6.975108       2.557510       3.130403       8.446790       1.114813       9.134187           0.000002
          271              C       5.331323       6.286328      11.222413      -0.063200      29.525166 0.44563491E+03  0.10577228E+05                                 8.364958                            7.118002       0.189296       2.032196                    0.999713      29.478324      86.088122       0.605264       0.426352      -1.054407      -0.053750      -0.077884      -0.015518       0.095895       0.015192       0.035463       0.015565      -0.024714       0.061877      -0.043360      -0.006469       0.049829              8.786132       6.444751       1.216824       2.251825       9.185360      -0.694776      10.728283          -0.000000
          272              C       5.335524       7.434535      10.499181      -0.032319      26.699726 0.35231353E+03  0.78418843E+04                                 7.637795                            6.148452       0.636258       2.191361                    0.999258      27.181330      75.501666       0.683882       0.402377      -1.075675      -0.056320      -0.005659      -0.071258       0.091003       0.038829       0.042966       0.011609      -0.027670       0.062572      -0.062974      -0.000636       0.063610              8.324607       6.373924       2.898466       2.170001      10.451346       1.096955       8.148550          -0.000003
          273              C       7.262474      15.406724      15.868564       0.138541      26.367444 0.34809020E+03  0.78530350E+04                                 7.958702                            6.389601      -0.005206       1.994854                    0.999425      27.702446      81.758381       0.617268       0.439832      -1.034794      -0.023223       0.005552       0.071815       0.075680      -0.027514      -0.014474      -0.002938      -0.013906       0.084848      -0.044934       0.012018       0.032916              8.789488       7.751531       2.532349      -0.584221       7.359838       1.188548      11.257094           0.000001
          274              C       7.450128      15.976194      17.917349      -0.070547      30.306946 0.42338988E+03  0.99809155E+04                                 8.579808                            6.928641       0.023912       1.970833                    0.999427      30.247603      89.770329       0.611068       0.425194      -1.048834       0.049467       0.016546      -0.067986       0.085690       0.012911       0.004137       0.008070       0.004192       0.191257      -0.045069      -0.019634       0.064703              9.457657       9.283556       4.015415       1.148673       9.301952       2.351861       9.787463           0.000002
          275              C       6.363418      15.166302      17.789719      -0.069505      30.832967 0.41572235E+03  0.97460782E+04                                 8.610393                            6.808935       0.112213       1.991524                    0.999812      30.282990      89.344930       0.624731       0.418202      -1.054207      -0.013594      -0.027135      -0.075485       0.081358       0.011874      -0.023536      -0.014471       0.014347       0.162951      -0.041047      -0.023122       0.064168              9.567563      10.447709       4.167456      -2.383796       8.517557      -0.392560       9.737424          -0.000001
          276              C      10.750871      14.917977      17.594917       0.164004      25.747593 0.33024474E+03  0.73839662E+04                                 7.923899                            6.283897      -0.184974       1.941332                    0.998732      27.663752      82.400692       0.610940       0.448387      -1.025510       0.015261       0.017589       0.071289       0.074996       0.035636      -0.018640       0.017726       0.081644       0.094258      -0.074985       0.026475       0.048510              8.830751       7.689484       0.017442       3.343273      10.118441       1.290721       8.684326          -0.000000
          277              C      11.582708      16.209524      19.023468      -0.062155      32.168994 0.43144166E+03  0.10218367E+05                                 8.907605                            6.977211       0.019687       1.962382                    0.999812      30.534943      90.824236       0.611187       0.423129      -1.050150      -0.087105       0.009213      -0.065342       0.109278       0.015986       0.028617       0.038542      -0.020553       0.001386      -0.040070      -0.018194       0.058265              9.930650       6.644264      -1.033268       2.533274      13.495965       2.751682       9.651722           0.000001
          278              C      12.042040      14.967771      19.312313      -0.094167      33.682556 0.47275647E+03  0.11443118E+05                                 9.195937                            7.326589      -0.003989       1.948317                    0.999658      31.300084      93.778135       0.594295       0.425792      -1.049667      -0.037937      -0.081228      -0.049749       0.102529      -0.005380       0.061486       0.019323       0.005235       0.021268      -0.063715      -0.002533       0.066248             10.120639       8.682228      -2.568512       4.233193      11.065827      -0.801803      10.613863           0.000002
          279              C       7.742812      -2.674077      16.390276       0.168531      26.424024 0.32974856E+03  0.73470786E+04                                 7.984211                            6.216596      -0.148240       1.949234                    0.999571      27.392877      80.622832       0.625490       0.439495      -1.033889      -0.065982      -0.037398       0.001732       0.075863       0.043642       0.024184      -0.029276       0.027555       0.083364      -0.073811       0.031472       0.042339              8.951543      10.954556       1.290674      -1.341352      11.133289       0.823082       4.766783          -0.000003
          280              C       6.443240      -4.356390      16.370124      -0.072584      33.030292 0.43684432E+03  0.10369151E+05                                 9.064752                            6.998578       0.047968       1.968209                    0.999814      30.672178      91.062734       0.613713       0.420460      -1.052767       0.089710       0.017356      -0.027309       0.095367       0.047175      -0.014870      -0.001023      -0.028971      -0.127794      -0.049408      -0.022068       0.071475             10.341247       9.330290       0.009508      -0.910340      16.279119       2.458302       5.414332          -0.000005
          281              C       5.747242      -3.274710      16.847055      -0.085058      32.635710 0.44381816E+03  0.10585187E+05                                 8.999609                            7.078026       0.027180       1.961260                    0.999612      30.954664      92.369380       0.606683       0.423302      -1.050131       0.044276       0.085213      -0.004611       0.096140       0.027904      -0.030028      -0.005928       0.047699      -0.157699      -0.060746      -0.009491       0.070237             10.027298      13.338099      -2.379398      -2.580704      11.033651       1.730919       5.710142          -0.000003
          282              C      11.837581      -2.378380      16.014106       0.158967      26.011647 0.34007862E+03  0.76260111E+04                                 7.868043                            6.303400      -0.043778       1.982530                    0.999632      27.484033      80.808253       0.623428       0.438129      -1.036035      -0.026884       0.010874      -0.067410       0.073383      -0.028592       0.005182       0.005312       0.009571       0.110905      -0.048118       0.010496       0.037622              8.668019       6.512972       2.339852       1.396496       8.690627      -0.934497      10.800457          -0.000001
          283              C      10.735466      -2.679211      14.213863      -0.070433      30.418579 0.42212110E+03  0.99232468E+04                                 8.524760                            6.884398       0.097005       1.991256                    0.999536      30.165035      88.805667       0.618818       0.421043      -1.053560       0.000493      -0.035787       0.083737       0.091065       0.012660       0.046626      -0.002709       0.032406       0.109147      -0.045955      -0.021889       0.067844              9.306525       8.218373       3.591184       1.604078      10.486401      -0.320370       9.214800          -0.000007
          284              C      11.567304      -1.614861      14.036973      -0.083347      32.308699 0.42974289E+03  0.10134188E+05                                 8.853780                            6.915335       0.152974       2.001938                    0.999793      30.373805      89.171348       0.622410       0.417301      -1.057324       0.059945       0.021116       0.069272       0.094010       0.014864       0.023918      -0.039273       0.011572       0.123557      -0.057856      -0.004695       0.062551             10.019919       7.243399       3.414442      -0.454715      11.379199      -3.622854      11.437160          -0.000009
          285              C      10.571620      -3.663843      19.276488       0.139235      25.156685 0.33471395E+03  0.74424712E+04                                 7.556511                            6.155397       0.303767       2.095767                    0.999860      26.986149      77.860017       0.648923       0.424492      -1.048953      -0.076656       0.002323       0.021814       0.079733       0.000201      -0.031460      -0.022641       0.013055      -0.082713      -0.050391       0.010682       0.039710              8.182022      10.072615       1.477094      -0.830287       5.809006       1.739758       8.664445          -0.000001
          286              C       8.534038      -4.222011      19.303357      -0.075309      30.518143 0.44043938E+03  0.10498348E+05                                 8.657276                            7.091085      -0.006842       1.958273                    0.999030      30.745607      92.113017       0.600207       0.428125      -1.045785       0.066311       0.015652      -0.073260       0.100046       0.022352       0.001132       0.008564       0.087582      -0.036789      -0.045024      -0.010417       0.055441              9.416915      10.994445       1.967135       1.750982       6.862499       3.151891      10.393801           0.000001
          287              C       8.874335      -3.688178      20.534867      -0.069354      29.323972 0.41388611E+03  0.97137205E+04                                 8.362764                            6.826666       0.057958       1.973560                    0.999843      30.541186      90.808866       0.618064       0.422248      -1.049353       0.082875       0.032476       0.004073       0.089104      -0.004134      -0.039199       0.006509       0.071895       0.052626      -0.045392      -0.016974       0.062366              9.090367       9.244244       0.461085      -1.072037       6.015536       2.822493      12.011322           0.000000
          288              C       9.949842      16.103408      13.342849       0.134465      26.079076 0.33838270E+03  0.75674099E+04                                 7.803464                            6.228713       0.116967       2.027218                    0.999872      27.570949      80.567393       0.637011       0.429952      -1.042452      -0.054357       0.043060      -0.049798       0.085374      -0.009109      -0.006228      -0.048605       0.057881      -0.045972      -0.068132       0.030022       0.038110              8.552733      10.025222      -2.286269       1.675898       7.917138       2.144447       7.715840          -0.000001
          289              C       8.255358      17.322976      13.139090      -0.068146      29.703399 0.40509545E+03  0.94220922E+04                                 8.343746                            6.704020       0.140864       2.001985                    0.999881      29.946606      87.590867       0.632953       0.416049      -1.057089       0.080760       0.005634       0.046138       0.093181      -0.045338       0.007878       0.009292       0.032274      -0.100690      -0.044644      -0.020274       0.064918              9.049935       8.754775      -2.800912       0.690938      10.334798       2.926712       8.060232          -0.000007
          290              C       8.214746      16.329581      12.182991      -0.073084      29.811246 0.41527528E+03  0.97132434E+04                                 8.358307                            6.788069       0.127351       1.995639                    0.999841      30.104853      88.131078       0.629347       0.416090      -1.057687       0.072087      -0.050840      -0.010702       0.088859      -0.004468       0.046439       0.007531       0.075798      -0.009216      -0.043549      -0.025705       0.069254              9.005338       9.132360      -0.496846       2.848966       8.062344       2.942578       9.821309          -0.000006
          291              C      13.026521      16.280194      15.794673       0.157644      24.872824 0.32250783E+03  0.70967681E+04                                 7.575703                            6.091104       0.161899       2.065669                    0.999802      26.146590      74.770073       0.645212       0.431403      -1.045905       0.027084       0.029161      -0.061391       0.073163       0.028940      -0.008899       0.004258      -0.019453       0.046934      -0.040048       0.016839       0.023209              8.159299       7.896382      -1.042103      -2.048776       8.114544      -3.096278       8.466970          -0.000000
          292              C      12.935495      17.853143      14.352687      -0.025878      28.882698 0.40065120E+03  0.92840248E+04                                 8.274331                            6.737470       0.042951       1.994614                    0.999582      28.816958      83.862823       0.622125       0.424872      -1.052581      -0.053575      -0.019953       0.053200       0.078094       0.007029      -0.008318      -0.028926      -0.041924       0.042321      -0.029691      -0.014866       0.044558              8.867173       8.566756      -2.852864      -0.990584      10.865186      -2.274488       7.169578          -0.000005
          293              C       0.114833      17.175902      14.122059      -0.062833      27.332978 0.38323833E+03  0.86998886E+04                                 7.716748                            6.405818       0.550800       2.153589                    0.999722      27.970412      78.120102       0.671970       0.401524      -1.077688       0.006556      -0.067562       0.044506       0.081168      -0.006804      -0.030013      -0.075557      -0.024856       0.089852      -0.076118      -0.017956       0.094075              8.124882       9.336187      -1.437969      -2.811847       7.149687      -1.378097       7.888771          -0.000008
          294              C       2.531923      15.021348      12.704703      -0.033617      27.674066 0.37931371E+03  0.86223181E+04                                 7.963818                            6.494059       0.484154       2.149368                    0.999656      27.542832      77.966941       0.646272       0.416932      -1.063423       0.074524       0.049302      -0.011836       0.090136       0.043684       0.012878      -0.017841       0.063042      -0.033394      -0.058342      -0.001261       0.059603              8.677186      10.539837       0.667165       3.386413       5.892773      -1.590946       9.598947          -0.000003
          295              C       1.410203      11.916659      16.683600       0.151065      25.707655 0.33985129E+03  0.76167350E+04                                 7.830706                            6.309849      -0.027494       1.995926                    0.999054      27.257443      80.020349       0.622079       0.439319      -1.035727       0.015381       0.065758       0.018147       0.069929      -0.001663       0.026594       0.005201      -0.058828       0.040403      -0.047893       0.019705       0.028188              8.622157       9.282654       0.569214      -0.718054      11.044407       2.036826       5.539411           0.000002
          296              C       2.228036      13.859856      17.176204      -0.083670      29.100685 0.42670756E+03  0.10073705E+05                                 8.277100                            6.917917       0.156377       2.004406                    0.999608      30.590430      90.704390       0.616873       0.420583      -1.052226       0.025671      -0.067901      -0.035866       0.080968       0.030709       0.013601       0.016862      -0.068129      -0.078704      -0.038408      -0.025323       0.063730              8.912048      11.674000       1.343863      -1.360115       8.976091       1.040504       6.086052           0.000000
          297              C       0.934067      13.818385      17.588200      -0.085672      30.308212 0.43800089E+03  0.10395921E+05                                 8.527238                            7.015222       0.153455       2.011834                    0.998923      30.333736      89.841445       0.612462       0.421346      -1.052978      -0.044309      -0.082121      -0.011802       0.094055      -0.003866      -0.011575       0.022747      -0.060858      -0.064589      -0.035322      -0.014028       0.049350              9.281107      11.482295      -1.760626      -2.150793       9.799052       2.024915       6.561975           0.000000
          298              C       4.054158      11.420019      19.151098       0.118826      27.500970 0.37066805E+03  0.84801830E+04                                 8.175386                            6.582859       0.022353       1.996883                    0.999448      28.136009      83.150947       0.610676       0.438405      -1.037423       0.068707       0.000439       0.029740       0.074869      -0.010134       0.028548       0.016006       0.028204      -0.100508      -0.050805       0.008707       0.042098              9.113824      11.742755       1.627597       1.276580       5.597261      -0.612916      10.001456           0.000000
          299              C       6.079136      12.078780      19.336944      -0.076030      31.950536 0.43522716E+03  0.10323767E+05                                 8.854378                            6.998882       0.037201       1.965422                    0.999829      30.647019      91.031365       0.611803       0.422058      -1.051506      -0.058942      -0.014497      -0.069529       0.092296       0.031162       0.014449      -0.005911       0.087184      -0.082949      -0.045748      -0.023156       0.068904              9.895317      12.877681       2.257137      -2.232628       5.926478      -2.109562      10.881793           0.000002
          300              C       5.691226      11.621787      20.563975      -0.068538      31.034674 0.42419861E+03  0.99698599E+04                                 8.618360                            6.866391       0.228253       2.030817                    0.999857      29.993508      87.873495       0.625269       0.416792      -1.057769      -0.078896      -0.049664       0.003152       0.093279       0.019105       0.033764      -0.000107       0.077886       0.029031      -0.049491      -0.010676       0.060168              9.564775       9.852902       0.682483       1.236841       5.294041      -1.760238      13.547382          -0.000000
          301              C       7.275078      12.760836      13.188351       0.145234      25.634123 0.34114749E+03  0.76544611E+04                                 7.803547                            6.310488       0.068616       2.018600                    0.999566      27.486003      80.785204       0.623618       0.437739      -1.036472      -0.058421      -0.006627      -0.039130       0.070627      -0.005733       0.047247       0.008394      -0.033068      -0.087957      -0.065858       0.032117       0.033741              8.634199      10.924958       0.336433       1.051039       4.622286      -0.955901      10.355352           0.000001
          302              C       5.290711      12.609293      12.413619      -0.075685      30.827080 0.44035197E+03  0.10507305E+05                                 8.705204                            7.090596      -0.092852       1.924227                    0.999307      31.117659      93.612730       0.599540       0.428151      -1.044618       0.035524      -0.001856       0.085691       0.092781       0.006261       0.019923      -0.024780       0.091312      -0.041422      -0.056378      -0.001707       0.058085              9.498189      13.361851       0.538834      -0.342325       4.966395      -0.989173      10.166322          -0.000001
          303              C       6.151957      12.934875      11.403781      -0.087199      33.350480 0.44947777E+03  0.10764539E+05                                 9.161349                            7.152807      -0.072946       1.927205                    0.999710      31.215983      93.635608       0.599160       0.426851      -1.046933       0.097552       0.034198       0.031226       0.107986       0.000628       0.025066      -0.024315       0.045810       0.112562      -0.049689      -0.005956       0.055645             10.253971      10.501673       0.539934       0.190689       4.970214      -1.697201      15.290026          -0.000001
          304              C       2.575336      14.209020      13.766041      -0.061907      29.119818 0.41601048E+03  0.97369729E+04                                 8.326308                            6.885046       0.130018       2.018910                    0.999403      29.294730      85.852443       0.612415       0.427308      -1.050436       0.063760      -0.003597       0.059564       0.087328       0.021420       0.010240      -0.001595       0.032089      -0.070305      -0.027431      -0.012192       0.039623              8.976053      11.337224       1.986172       0.422983       7.231012      -2.460450       8.359924          -0.000001
          305              C       4.372049      15.410944      13.817540       0.172579      24.615947 0.32299670E+03  0.70831847E+04                                 7.505519                            6.082757       0.124667       2.057032                    0.999656      25.687993      72.425944       0.650192       0.429570      -1.051015      -0.047198      -0.018124      -0.036072       0.062107      -0.002804       0.015186       0.004204       0.037007      -0.022577      -0.019311      -0.009353       0.028664              8.235261      11.282721       2.160649       2.824922       6.286838      -0.679080       7.136224          -0.000002
          306              C       2.785396       0.747549      17.062009       0.159240      25.470473 0.33396086E+03  0.74469705E+04                                 7.736848                            6.218751       0.083160       2.030141                    0.999389      27.119476      79.236784       0.632528       0.434252      -1.039448      -0.009839      -0.056742      -0.047107       0.074401       0.003754      -0.015304       0.008019      -0.072914       0.058461      -0.049975       0.017678       0.032297              8.440136       9.343412      -0.460533       1.398695       9.701566       2.432005       6.275429          -0.000003
          307              C       3.274135      -1.037754      16.032019      -0.068511      29.947835 0.41306345E+03  0.96574773E+04                                 8.448647                            6.801941       0.204927       2.031336                    0.999659      29.786864      87.443722       0.623705       0.420030      -1.054230       0.046414       0.076075       0.034635       0.095609      -0.012094       0.003489       0.053842      -0.035310      -0.014632      -0.050670      -0.012894       0.063563              9.245067      12.416329      -2.754097       0.662556       9.115823       1.531090       6.203048          -0.000005
          308              C       1.963361      -0.800116      15.810347      -0.080146      30.070610 0.42378945E+03  0.99922322E+04                                 8.513707                            6.915820       0.018900       1.965372                    0.999570      30.436690      90.326530       0.613798       0.423222      -1.050102      -0.023019       0.068979       0.012673       0.073815       0.021405      -0.007881       0.053976      -0.042918       0.063896      -0.056754      -0.014268       0.071022              9.287390      12.997424       0.440816       2.510709       7.746651       1.555150       7.118097          -0.000006
          309              C       5.282309       1.208050      14.332535       0.191919      24.262064 0.30907978E+03  0.67571008E+04                                 7.452651                            5.969967      -0.000567       2.007335                    0.999747      26.421152      76.328373       0.647906       0.432419      -1.040998       0.047549       0.050968       0.002449       0.069747       0.010289      -0.031740       0.031098       0.016571      -0.135599      -0.069495       0.027058       0.042437              8.136722       8.289853       2.663394       1.317235       7.842345      -1.949424       8.277966          -0.000004
          310              C       6.919376       2.397367      15.073680      -0.075846      32.244048 0.44196843E+03  0.10514601E+05                                 8.914386                            7.060940       0.107516       1.992687                    0.999627      30.483223      90.413080       0.608611       0.423024      -1.051849      -0.028312      -0.082120       0.022048       0.089618       0.040349       0.016083       0.017271       0.024093      -0.058923      -0.034400      -0.024416       0.058816              9.918826      11.157155       1.348223       3.754292       7.361532      -1.921939      11.237790          -0.000004
          311              C       6.465647       2.951041      13.909344      -0.094164      32.098352 0.44535448E+03  0.10590992E+05                                 8.813382                            7.037462       0.238789       2.032106                    0.999687      30.482325      89.715734       0.617615       0.417021      -1.058046      -0.061736      -0.053244      -0.047081       0.094142       0.045647      -0.004356      -0.021533      -0.023023      -0.066373      -0.042006      -0.020740       0.062747              9.795036       8.389002       1.603035       0.859077       9.334593      -3.925770      11.661513          -0.000003
          312              C       8.686681      -0.425709      20.138545       0.169341      25.060464 0.32856921E+03  0.73215533E+04                                 7.760751                            6.257439      -0.105051       1.970118                    0.999380      27.240778      80.441202       0.615081       0.446887      -1.028559      -0.010844       0.048377       0.051348       0.071377       0.022509      -0.046571       0.018497      -0.051465      -0.021534      -0.070343       0.032461       0.037882              8.596075       8.486466      -2.623869      -0.394692       6.249311       1.195746      11.052447          -0.000002
          313              C       7.280680       0.724408      21.240186      -0.098741      32.579122 0.44562100E+03  0.10633219E+05                                 8.926779                            7.062209       0.089350       1.973575                    0.999788      31.254403      93.121494       0.611590       0.419708      -1.052941       0.026876      -0.003581      -0.098745       0.102400      -0.053563      -0.019410       0.026533       0.042653      -0.002870      -0.059598      -0.011929       0.071527              9.860225      11.093622      -3.768805       0.774801       7.290895       0.616600      11.196156          -0.000006
          314              C       8.248356       0.303999      22.122395      -0.080585      34.069600 0.46279158E+03  0.11149799E+05                                 9.292433                            7.242110      -0.047484       1.933865                    0.999541      31.228326      93.547428       0.598203       0.424987      -1.049468       0.089389      -0.030270      -0.041243       0.102994      -0.013547      -0.006488       0.017300      -0.003267       0.149080      -0.039053      -0.015627       0.054680             10.536904       8.854532      -1.966014       2.184258       6.399954       1.316459      16.356226          -0.000004
          315              C       5.462960      -2.053040      20.387086       0.174551      24.668508 0.31842156E+03  0.69882716E+04                                 7.582857                            6.084474       0.096602       2.046857                    0.999697      25.936880      74.201023       0.640124       0.435988      -1.042588      -0.063496      -0.023614      -0.019325       0.070447       0.007232       0.001210       0.010759       0.036347      -0.050028      -0.024765      -0.003378       0.028142              8.292339      12.161033       1.364807       1.494824       6.331428      -1.601136       6.384555          -0.000000
          316              C       3.597628      -1.795368      19.415312      -0.028871      30.129226 0.41147598E+03  0.96186677E+04                                 8.593219                            6.877514      -0.045291       1.965773                    0.999514      29.148176      85.781320       0.607835       0.431072      -1.046590       0.066286       0.052077      -0.006511       0.084547      -0.001245       0.017097       0.006476       0.045101      -0.039617      -0.024329      -0.010883       0.035212              9.408155      11.614196      -0.451323       2.253679       7.762564      -3.514153       8.847705          -0.000004
          317              C       3.489797      -2.870683      20.210196      -0.063755      27.833241 0.37640240E+03  0.85290205E+04                                 7.910157                            6.416712       0.550118       2.160661                    0.999743      27.869382      78.445653       0.658954       0.410208      -1.069088       0.064904      -0.012070       0.056678       0.087009       0.018074       0.042414      -0.039637       0.124568      -0.086410      -0.089295      -0.002448       0.091743              8.546848      11.293154       2.460986      -0.263574       7.666746      -2.349489       6.680644          -0.000004
          318              C      11.081365       2.098631       1.764418       0.165838      24.492860 0.32172938E+03  0.70668414E+04                                 7.513104                            6.094170       0.133564       2.058452                    0.999737      25.925381      73.779471       0.644172       0.432882      -1.046270       0.040759      -0.036299      -0.039017       0.067092      -0.021931      -0.005141       0.015709       0.007149      -0.031555      -0.024391      -0.007898       0.032289              8.185360       6.975107      -2.557510      -3.130402       8.446788       1.114812       9.134185           0.000002
          319              C      12.333323       1.827582      -0.026869      -0.063200      29.525165 0.44563488E+03  0.10577227E+05                                 8.364957                            7.118001       0.189296       2.032196                    0.999713      29.478323      86.088118       0.605265       0.426352      -1.054407      -0.053750       0.077884       0.015518       0.095895      -0.015192      -0.035463       0.015565      -0.024714       0.061877      -0.043360      -0.006469       0.049829              8.786131       6.444750      -1.216824      -2.251825       9.185360      -0.694776      10.728283          -0.000000
          320              C      12.337524       0.679375       0.696363      -0.032319      26.699725 0.35231350E+03  0.78418837E+04                                 7.637794                            6.148452       0.636258       2.191361                    0.999258      27.181329      75.501662       0.683882       0.402377      -1.075675      -0.056320       0.005659       0.071258       0.091003      -0.038829      -0.042966       0.011609      -0.027670       0.062572      -0.062974      -0.000636       0.063610              8.324606       6.373924      -2.898466      -2.170001      10.451345       1.096955       8.148550          -0.000003
          321              C      13.743526       7.292814       4.673020       0.138541      26.367445 0.34809020E+03  0.78530351E+04                                 7.958703                            6.389601      -0.005206       1.994854                    0.999425      27.702447      81.758385       0.617267       0.439832      -1.034794       0.023223       0.005552       0.071815       0.075680       0.027514       0.014474      -0.002938      -0.013906       0.084848      -0.044934       0.012018       0.032916              8.789488       7.751531      -2.532349       0.584221       7.359838       1.188548      11.257095           0.000001
          322              C      13.555872       7.862284       6.721805      -0.070547      30.306947 0.42338990E+03  0.99809162E+04                                 8.579808                            6.928641       0.023912       1.970833                    0.999427      30.247604      89.770332       0.611068       0.425194      -1.048834      -0.049467       0.016546      -0.067986       0.085690      -0.012911      -0.004137       0.008070       0.004192       0.191257      -0.045069      -0.019634       0.064703              9.457657       9.283556      -4.015415      -1.148673       9.301952       2.351861       9.787463           0.000002
          323              C       0.638582       7.052392       6.594175      -0.069504      30.832966 0.41572233E+03  0.97460777E+04                                 8.610392                            6.808935       0.112213       1.991524                    0.999812      30.282990      89.344929       0.624731       0.418202      -1.054207       0.013594      -0.027135      -0.075485       0.081358      -0.011874       0.023536      -0.014471       0.014347       0.162950      -0.041047      -0.023122       0.064168              9.567563      10.447708      -4.167456       2.383796       8.517557      -0.392561       9.737424          -0.000001
          324              C      10.255129       6.804067       6.399373       0.164004      25.747593 0.33024473E+03  0.73839662E+04                                 7.923899                            6.283897      -0.184974       1.941332                    0.998732      27.663752      82.400693       0.610940       0.448387      -1.025510      -0.015261       0.017589       0.071289       0.074996      -0.035636       0.018640       0.017726       0.081644       0.094258      -0.074985       0.026475       0.048510              8.830751       7.689484      -0.017442      -3.343274      10.118441       1.290721       8.684327          -0.000000
          325              C       9.423292       8.095614       7.827924      -0.062155      32.168997 0.43144170E+03  0.10218368E+05                                 8.907605                            6.977211       0.019687       1.962382                    0.999812      30.534945      90.824243       0.611187       0.423129      -1.050150       0.087105       0.009213      -0.065342       0.109278      -0.015986      -0.028617       0.038542      -0.020553       0.001386      -0.040070      -0.018194       0.058265              9.930651       6.644264       1.033268      -2.533274      13.495966       2.751682       9.651722           0.000001
          326              C       8.963960       6.853861       8.116769      -0.094167      33.682558 0.47275652E+03  0.11443120E+05                                 9.195937                            7.326589      -0.003989       1.948317                    0.999658      31.300086      93.778144       0.594295       0.425792      -1.049667       0.037937      -0.081228      -0.049749       0.102529       0.005380      -0.061486       0.019323       0.005235       0.021267      -0.063715      -0.002533       0.066249             10.120640       8.682229       2.568512      -4.233194      11.065827      -0.801803      10.613864           0.000002
          327              C      13.263188      12.504013       5.194732       0.168531      26.424023 0.32974854E+03  0.73470782E+04                                 7.984211                            6.216595      -0.148240       1.949234                    0.999571      27.392876      80.622828       0.625491       0.439495      -1.033889       0.065982      -0.037398       0.001732       0.075863      -0.043642      -0.024184      -0.029276       0.027555       0.083364      -0.073811       0.031472       0.042339              8.951542      10.954556      -1.290674       1.341352      11.133288       0.823082       4.766783          -0.000003
          328              C       0.558760      10.821700       5.174580      -0.072584      33.030290 0.43684429E+03  0.10369150E+05                                 9.064751                            6.998578       0.047968       1.968209                    0.999814      30.672177      91.062728       0.613713       0.420459      -1.052767      -0.089710       0.017356      -0.027309       0.095367      -0.047175       0.014870      -0.001023      -0.028971      -0.127794      -0.049408      -0.022068       0.071475             10.341246       9.330289      -0.009508       0.910339      16.279118       2.458301       5.414332          -0.000005
          329              C       1.254758      11.903380       5.651511      -0.085058      32.635710 0.44381816E+03  0.10585188E+05                                 8.999609                            7.078026       0.027180       1.961261                    0.999612      30.954664      92.369378       0.606683       0.423302      -1.050131      -0.044276       0.085213      -0.004611       0.096140      -0.027904       0.030028      -0.005928       0.047699      -0.157699      -0.060746      -0.009491       0.070237             10.027297      13.338099       2.379398       2.580704      11.033651       1.730919       5.710142          -0.000003
          330              C       9.168419      12.799710       4.818562       0.158967      26.011647 0.34007861E+03  0.76260109E+04                                 7.868043                            6.303400      -0.043778       1.982530                    0.999632      27.484033      80.808254       0.623428       0.438129      -1.036035       0.026884       0.010874      -0.067410       0.073383       0.028592      -0.005182       0.005312       0.009571       0.110905      -0.048118       0.010496       0.037622              8.668019       6.512973      -2.339852      -1.396496       8.690627      -0.934497      10.800457          -0.000001
          331              C      10.270534      12.498879       3.018319      -0.070433      30.418578 0.42212109E+03  0.99232463E+04                                 8.524759                            6.884398       0.097005       1.991256                    0.999536      30.165035      88.805662       0.618818       0.421043      -1.053560      -0.000493      -0.035787       0.083737       0.091065      -0.012660      -0.046626      -0.002709       0.032406       0.109147      -0.045955      -0.021889       0.067844              9.306524       8.218373      -3.591184      -1.604078      10.486400      -0.320369       9.214799          -0.000007
          332              C       9.438696      13.563229       2.841429      -0.083347      32.308700 0.42974293E+03  0.10134189E+05                                 8.853780                            6.915335       0.152974       2.001938                    0.999793      30.373806      89.171350       0.622410       0.417301      -1.057324      -0.059945       0.021116       0.069272       0.094010      -0.014864      -0.023918      -0.039273       0.011572       0.123557      -0.057856      -0.004695       0.062551             10.019919       7.243399      -3.414442       0.454715      11.379199      -3.622854      11.437160          -0.000009
          333              C      10.434380      11.514247       8.080944       0.139235      25.156684 0.33471392E+03  0.74424704E+04                                 7.556511                            6.155397       0.303767       2.095767                    0.999860      26.986148      77.860015       0.648923       0.424492      -1.048953       0.076656       0.002323       0.021814       0.079733      -0.000201       0.031460      -0.022641       0.013055      -0.082713      -0.050391       0.010682       0.039710              8.182022      10.072615      -1.477094       0.830287       5.809006       1.739758       8.664445          -0.000000
          334              C      12.471962      10.956079       8.107813      -0.075309      30.518142 0.44043936E+03  0.10498347E+05                                 8.657275                            7.091085      -0.006841       1.958274                    0.999030      30.745606      92.113010       0.600207       0.428125      -1.045785      -0.066311       0.015652      -0.073260       0.100046      -0.022352      -0.001132       0.008564       0.087582      -0.036789      -0.045024      -0.010417       0.055441              9.416914      10.994444      -1.967135      -1.750982       6.862498       3.151891      10.393800           0.000001
          335              C      12.131665      11.489912       9.339323      -0.069354      29.323967 0.41388601E+03  0.97137177E+04                                 8.362763                            6.826665       0.057958       1.973560                    0.999843      30.541183      90.808858       0.618064       0.422248      -1.049353      -0.082875       0.032476       0.004073       0.089104       0.004134       0.039199       0.006509       0.071895       0.052625      -0.045391      -0.016974       0.062366              9.090367       9.244243      -0.461084       1.072038       6.015535       2.822493      12.011322           0.000000
          336              C      11.056158       7.989498       2.147305       0.134465      26.079077 0.33838273E+03  0.75674105E+04                                 7.803465                            6.228714       0.116967       2.027218                    0.999872      27.570950      80.567398       0.637011       0.429952      -1.042452       0.054357       0.043060      -0.049798       0.085374       0.009109       0.006228      -0.048605       0.057881      -0.045971      -0.068132       0.030022       0.038110              8.552734      10.025223       2.286269      -1.675898       7.917138       2.144447       7.715841          -0.000001
          337              C      12.750642       9.209066       1.943546      -0.068146      29.703393 0.40509535E+03  0.94220892E+04                                 8.343744                            6.704019       0.140864       2.001985                    0.999881      29.946602      87.590847       0.632953       0.416049      -1.057089      -0.080760       0.005634       0.046138       0.093181       0.045338      -0.007878       0.009292       0.032274      -0.100690      -0.044644      -0.020274       0.064918              9.049933       8.754773       2.800911      -0.690938      10.334796       2.926711       8.060230          -0.000007
          338              C      12.791254       8.215671       0.987447      -0.073084      29.811243 0.41527523E+03  0.97132420E+04                                 8.358306                            6.788068       0.127351       1.995639                    0.999841      30.104851      88.131066       0.629347       0.416090      -1.057687      -0.072087      -0.050840      -0.010702       0.088859       0.004468      -0.046439       0.007531       0.075798      -0.009216      -0.043549      -0.025705       0.069254              9.005337       9.132359       0.496845      -2.848966       8.062343       2.942577       9.821308          -0.000006
          339              C       7.979479       8.166284       4.599129       0.157644      24.872825 0.32250785E+03  0.70967687E+04                                 7.575704                            6.091104       0.161899       2.065669                    0.999802      26.146591      74.770078       0.645212       0.431403      -1.045905      -0.027084       0.029161      -0.061391       0.073163      -0.028940       0.008899       0.004258      -0.019453       0.046934      -0.040048       0.016839       0.023209              8.159299       7.896383       1.042103       2.048776       8.114545      -3.096278       8.466971          -0.000000
          340              C       8.070505       9.739233       3.157143      -0.025878      28.882701 0.40065125E+03  0.92840260E+04                                 8.274331                            6.737470       0.042951       1.994614                    0.999582      28.816960      83.862829       0.622125       0.424872      -1.052581       0.053575      -0.019953       0.053200       0.078094      -0.007029       0.008318      -0.028926      -0.041924       0.042321      -0.029691      -0.014866       0.044558              8.867174       8.566757       2.852864       0.990585      10.865186      -2.274488       7.169579          -0.000005
          341              C       6.887167       9.061992       2.926515      -0.062833      27.332977 0.38323830E+03  0.86998877E+04                                 7.716749                            6.405818       0.550800       2.153589                    0.999722      27.970411      78.120102       0.671970       0.401524      -1.077688      -0.006556      -0.067562       0.044506       0.081168       0.006804       0.030013      -0.075557      -0.024856       0.089852      -0.076118      -0.017956       0.094075              8.124882       9.336187       1.437969       2.811847       7.149687      -1.378098       7.888771          -0.000008
          342              C       4.470077       6.907438       1.509159      -0.033617      27.674062 0.37931365E+03  0.86223161E+04                                 7.963817                            6.494059       0.484154       2.149368                    0.999656      27.542829      77.966931       0.646272       0.416932      -1.063423      -0.074524       0.049302      -0.011836       0.090136      -0.043684      -0.012878      -0.017841       0.063042      -0.033394      -0.058342      -0.001261       0.059603              8.677185      10.539836      -0.667165      -3.386413       5.892773      -1.590946       9.598946          -0.000003
          343              C       5.591797       3.802749       5.488056       0.151065      25.707655 0.33985130E+03  0.76167354E+04                                 7.830706                            6.309849      -0.027494       1.995926                    0.999054      27.257443      80.020350       0.622079       0.439319      -1.035727      -0.015381       0.065758       0.018147       0.069929       0.001663      -0.026594       0.005201      -0.058828       0.040403      -0.047893       0.019705       0.028188              8.622157       9.282654      -0.569214       0.718054      11.044407       2.036826       5.539411           0.000002
          344              C       4.773964       5.745946       5.980660      -0.083670      29.100688 0.42670762E+03  0.10073707E+05                                 8.277101                            6.917918       0.156377       2.004406                    0.999608      30.590432      90.704399       0.616873       0.420583      -1.052226      -0.025671      -0.067901      -0.035866       0.080968      -0.030709      -0.013601       0.016862      -0.068129      -0.078704      -0.038408      -0.025323       0.063730              8.912048      11.674001      -1.343863       1.360115       8.976091       1.040505       6.086053           0.000000
          345              C       6.067933       5.704475       6.392656      -0.085672      30.308214 0.43800093E+03  0.10395922E+05                                 8.527239                            7.015222       0.153455       2.011834                    0.998923      30.333737      89.841450       0.612462       0.421346      -1.052978       0.044309      -0.082121      -0.011802       0.094055       0.003866       0.011575       0.022747      -0.060858      -0.064589      -0.035321      -0.014028       0.049350              9.281107      11.482295       1.760627       2.150793       9.799052       2.024915       6.561975           0.000000
          346              C       2.947842       3.306109       7.955554       0.118826      27.500971 0.37066808E+03  0.84801838E+04                                 8.175386                            6.582859       0.022353       1.996883                    0.999448      28.136009      83.150946       0.610676       0.438405      -1.037423      -0.068707       0.000439       0.029740       0.074869       0.010134      -0.028548       0.016006       0.028204      -0.100508      -0.050805       0.008707       0.042098              9.113824      11.742755      -1.627597      -1.276580       5.597261      -0.612916      10.001456           0.000000
          347              C       0.922864       3.964870       8.141400      -0.076030      31.950540 0.43522724E+03  0.10323769E+05                                 8.854379                            6.998883       0.037200       1.965422                    0.999829      30.647021      91.031376       0.611803       0.422058      -1.051506       0.058942      -0.014497      -0.069529       0.092296      -0.031162      -0.014449      -0.005911       0.087184      -0.082949      -0.045748      -0.023156       0.068904              9.895318      12.877682      -2.257137       2.232628       5.926478      -2.109563      10.881794           0.000002
          348              C       1.310774       3.507877       9.368431      -0.068538      31.034672 0.42419856E+03  0.99698586E+04                                 8.618360                            6.866391       0.228252       2.030817                    0.999857      29.993507      87.873494       0.625269       0.416792      -1.057769       0.078896      -0.049664       0.003152       0.093279      -0.019105      -0.033764      -0.000107       0.077886       0.029031      -0.049491      -0.010676       0.060168              9.564775       9.852902      -0.682483      -1.236841       5.294041      -1.760238      13.547383          -0.000000
          349              C      13.730922       4.646926       1.992807       0.145234      25.634121 0.34114746E+03  0.76544603E+04                                 7.803547                            6.310488       0.068616       2.018600                    0.999566      27.486002      80.785203       0.623618       0.437739      -1.036472       0.058421      -0.006628      -0.039130       0.070627       0.005733      -0.047247       0.008394      -0.033068      -0.087957      -0.065859       0.032117       0.033741              8.634199      10.924958      -0.336433      -1.051039       4.622286      -0.955901      10.355353           0.000001
          350              C       1.711289       4.495383       1.218075      -0.075685      30.827082 0.44035201E+03  0.10507306E+05                                 8.705204                            7.090596      -0.092852       1.924227                    0.999307      31.117660      93.612733       0.599540       0.428151      -1.044618      -0.035524      -0.001856       0.085691       0.092781      -0.006261      -0.019923      -0.024780       0.091312      -0.041422      -0.056378      -0.001707       0.058085              9.498190      13.361851      -0.538834       0.342325       4.966395      -0.989173      10.166323          -0.000001
          351              C       0.850043       4.820965       0.208237      -0.087199      33.350480 0.44947779E+03  0.10764540E+05                                 9.161349                            7.152807      -0.072946       1.927205                    0.999710      31.215983      93.635607       0.599160       0.426851      -1.046933      -0.097552       0.034198       0.031226       0.107986      -0.000628      -0.025066      -0.024315       0.045810       0.112562      -0.049689      -0.005956       0.055645             10.253971      10.501673      -0.539934      -0.190689       4.970214      -1.697201      15.290026          -0.000001
          352              C       4.426664       6.095110       2.570497      -0.061907      29.119820 0.41601053E+03  0.97369744E+04                                 8.326309                            6.885046       0.130018       2.018910                    0.999403      29.294731      85.852449       0.612415       0.427308      -1.050436      -0.063760      -0.003597       0.059564       0.087328      -0.021420      -0.010240      -0.001595       0.032089      -0.070305      -0.027431      -0.012192       0.039623              8.976054      11.337224      -1.986171      -0.422983       7.231013      -2.460450       8.359925          -0.000001
          353              C       2.629951       7.297034       2.621996       0.172579      24.615943 0.32299664E+03  0.70831827E+04                                 7.505518                            6.082757       0.124667       2.057032                    0.999656      25.687990      72.425931       0.650192       0.429570      -1.051015       0.047198      -0.018124      -0.036072       0.062107       0.002804      -0.015186       0.004204       0.037007      -0.022577      -0.019311      -0.009353       0.028664              8.235260      11.282719      -2.160649      -2.824922       6.286837      -0.679080       7.136223          -0.000002
          354              C       4.216604      15.925639       5.866465       0.159240      25.470472 0.33396083E+03  0.74469698E+04                                 7.736848                            6.218751       0.083160       2.030141                    0.999389      27.119475      79.236782       0.632528       0.434252      -1.039448       0.009839      -0.056742      -0.047107       0.074401      -0.003754       0.015304       0.008019      -0.072914       0.058462      -0.049975       0.017678       0.032297              8.440136       9.343412       0.460533      -1.398694       9.701566       2.432005       6.275429          -0.000003
          355              C       3.727865      14.140336       4.836475      -0.068511      29.947836 0.41306347E+03  0.96574780E+04                                 8.448647                            6.801941       0.204927       2.031336                    0.999659      29.786865      87.443725       0.623705       0.420030      -1.054230      -0.046414       0.076075       0.034635       0.095609       0.012094      -0.003489       0.053842      -0.035310      -0.014632      -0.050670      -0.012894       0.063563              9.245067      12.416328       2.754097      -0.662556       9.115823       1.531090       6.203048          -0.000005
          356              C       5.038639      14.377974       4.614803      -0.080146      30.070609 0.42378943E+03  0.99922315E+04                                 8.513707                            6.915820       0.018900       1.965372                    0.999570      30.436689      90.326526       0.613798       0.423222      -1.050102       0.023019       0.068979       0.012673       0.073815      -0.021405       0.007881       0.053976      -0.042918       0.063896      -0.056754      -0.014268       0.071022              9.287390      12.997424      -0.440816      -2.510709       7.746650       1.555150       7.118096          -0.000006
          357              C       1.719691      16.386140       3.136991       0.191919      24.262066 0.30907979E+03  0.67571013E+04                                 7.452652                            5.969967      -0.000567       2.007335                    0.999747      26.421153      76.328380       0.647906       0.432419      -1.040998      -0.047549       0.050968       0.002449       0.069747      -0.010289       0.031740       0.031098       0.016571      -0.135599      -0.069495       0.027058       0.042437              8.136722       8.289854      -2.663395      -1.317235       7.842346      -1.949425       8.277967          -0.000004
          358              C       0.082624      17.575457       3.878136      -0.075846      32.244040 0.44196828E+03  0.10514597E+05                                 8.914384                            7.060939       0.107516       1.992687                    0.999627      30.483218      90.413062       0.608611       0.423024      -1.051849       0.028312      -0.082120       0.022048       0.089618      -0.040349      -0.016083       0.017271       0.024093      -0.058923      -0.034400      -0.024416       0.058816              9.918824      11.157154      -1.348223      -3.754292       7.361531      -1.921938      11.237789          -0.000004
          359              C       0.536353      18.129131       2.713800      -0.094164      32.098351 0.44535445E+03  0.10590991E+05                                 8.813381                            7.037461       0.238789       2.032106                    0.999687      30.482324      89.715727       0.617615       0.417021      -1.058046       0.061736      -0.053244      -0.047081       0.094142      -0.045647       0.004356      -0.021533      -0.023023      -0.066373      -0.042006      -0.020740       0.062747              9.795036       8.389002      -1.603035      -0.859078       9.334593      -3.925770      11.661512          -0.000003
          360              C      12.319319      14.752381       8.943001       0.169341      25.060462 0.32856917E+03  0.73215525E+04                                 7.760751                            6.257439      -0.105051       1.970118                    0.999380      27.240777      80.441201       0.615081       0.446887      -1.028559       0.010844       0.048377       0.051348       0.071377      -0.022509       0.046571       0.018497      -0.051465      -0.021534      -0.070343       0.032461       0.037882              8.596074       8.486466       2.623869       0.394692       6.249311       1.195746      11.052447          -0.000002
          361              C      13.725320      15.902498      10.044642      -0.098741      32.579121 0.44562098E+03  0.10633219E+05                                 8.926779                            7.062209       0.089350       1.973575                    0.999788      31.254403      93.121495       0.611590       0.419708      -1.052941      -0.026876      -0.003581      -0.098745       0.102400       0.053563       0.019410       0.026533       0.042653      -0.002870      -0.059598      -0.011929       0.071527              9.860225      11.093622       3.768805      -0.774801       7.290896       0.616600      11.196157          -0.000006
          362              C      12.757644      15.482089      10.926851      -0.080585      34.069606 0.46279169E+03  0.11149802E+05                                 9.292435                            7.242111      -0.047484       1.933865                    0.999541      31.228330      93.547446       0.598203       0.424987      -1.049468      -0.089389      -0.030270      -0.041243       0.102994       0.013547       0.006488       0.017300      -0.003267       0.149080      -0.039053      -0.015627       0.054680             10.536905       8.854533       1.966014      -2.184259       6.399955       1.316459      16.356228          -0.000004
          363              C       1.539040      13.125050       9.191542       0.174551      24.668509 0.31842159E+03  0.69882724E+04                                 7.582857                            6.084473       0.096602       2.046857                    0.999697      25.936881      74.201023       0.640124       0.435988      -1.042588       0.063496      -0.023614      -0.019325       0.070447      -0.007232      -0.001210       0.010759       0.036347      -0.050028      -0.024765      -0.003378       0.028143              8.292338      12.161032      -1.364807      -1.494824       6.331428      -1.601136       6.384555          -0.000000
          364              C       3.404372      13.382722       8.219768      -0.028871      30.129224 0.41147593E+03  0.96186662E+04                                 8.593219                            6.877514      -0.045291       1.965773                    0.999514      29.148175      85.781315       0.607835       0.431072      -1.046590      -0.066286       0.052077      -0.006511       0.084547       0.001245      -0.017097       0.006476       0.045101      -0.039617      -0.024329      -0.010883       0.035212              9.408154      11.614195       0.451323      -2.253679       7.762563      -3.514153       8.847705          -0.000004
          365              C       3.512203      12.307407       9.014652      -0.063755      27.833244 0.37640247E+03  0.85290227E+04                                 7.910158                            6.416713       0.550118       2.160661                    0.999743      27.869384      78.445662       0.658954       0.410208      -1.069088      -0.064904      -0.012070       0.056678       0.087009      -0.018074      -0.042414      -0.039637       0.124568      -0.086410      -0.089295      -0.002448       0.091743              8.546849      11.293154      -2.460986       0.263574       7.666747      -2.349490       6.680645          -0.000004
          366              C       9.924635      10.212541      12.959962       0.165838      24.492858 0.32172934E+03  0.70668403E+04                                 7.513104                            6.094170       0.133564       2.058452                    0.999737      25.925380      73.779472       0.644172       0.432882      -1.046270      -0.040759      -0.036299      -0.039017       0.067092       0.021931       0.005140       0.015709       0.007149      -0.031555      -0.024391      -0.007898       0.032289              8.185361       6.975108       2.557510       3.130403       8.446789       1.114813       9.134186           0.000002
          367              C       8.672677       9.941492      11.168675      -0.063200      29.525162 0.44563483E+03  0.10577226E+05                                 8.364956                            7.118001       0.189296       2.032197                    0.999713      29.478321      86.088109       0.605265       0.426352      -1.054407       0.053750       0.077884       0.015518       0.095895       0.015192       0.035463       0.015565      -0.024714       0.061877      -0.043360      -0.006469       0.049829              8.786130       6.444750       1.216824       2.251825       9.185359      -0.694776      10.728282          -0.000000
          368              C       8.668476       8.793285      11.891907      -0.032319      26.699723 0.35231348E+03  0.78418832E+04                                 7.637794                            6.148452       0.636258       2.191361                    0.999258      27.181328      75.501659       0.683882       0.402377      -1.075675       0.056320       0.005659       0.071258       0.091003       0.038828       0.042966       0.011609      -0.027670       0.062572      -0.062974      -0.000636       0.063610              8.324606       6.373923       2.898466       2.170000      10.451345       1.096955       8.148549          -0.000003
          369              C       6.741526       0.821096       6.522524       0.138541      26.367444 0.34809019E+03  0.78530349E+04                                 7.958702                            6.389601      -0.005206       1.994854                    0.999425      27.702446      81.758383       0.617267       0.439832      -1.034794       0.023223      -0.005552      -0.071815       0.075680      -0.027514      -0.014474      -0.002938      -0.013906       0.084848      -0.044934       0.012018       0.032916              8.789488       7.751531       2.532349      -0.584221       7.359839       1.188548      11.257094           0.000001
          370              C       6.553872       0.251626       4.473739      -0.070547      30.306944 0.42338985E+03  0.99809147E+04                                 8.579808                            6.928640       0.023912       1.970833                    0.999427      30.247602      89.770326       0.611068       0.425194      -1.048834      -0.049467      -0.016546       0.067986       0.085690       0.012911       0.004137       0.008070       0.004192       0.191257      -0.045069      -0.019634       0.064703              9.457657       9.283556       4.015415       1.148673       9.301952       2.351861       9.787463           0.000002
          371              C       7.640582       1.061518       4.601369      -0.069504      30.832964 0.41572230E+03  0.97460768E+04                                 8.610392                            6.808935       0.112213       1.991524                    0.999812      30.282988      89.344921       0.624731       0.418202      -1.054207       0.013594       0.027135       0.075485       0.081358       0.011874      -0.023536      -0.014471       0.014347       0.162951      -0.041047      -0.023122       0.064168              9.567562      10.447708       4.167456      -2.383796       8.517556      -0.392560       9.737423          -0.000001
          372              C       3.253129       1.309843       4.796171       0.164004      25.747593 0.33024472E+03  0.73839659E+04                                 7.923899                            6.283897      -0.184974       1.941332                    0.998732      27.663752      82.400694       0.610940       0.448387      -1.025510      -0.015261      -0.017589      -0.071289       0.074996       0.035636      -0.018640       0.017726       0.081644       0.094258      -0.074985       0.026475       0.048510              8.830751       7.689484       0.017442       3.343274      10.118441       1.290721       8.684327          -0.000000
          373              C       2.421292       0.018296       3.367620      -0.062155      32.168995 0.43144168E+03  0.10218367E+05                                 8.907605                            6.977211       0.019686       1.962382                    0.999812      30.534944      90.824238       0.611187       0.423129      -1.050150       0.087105      -0.009213       0.065342       0.109278       0.015986       0.028617       0.038542      -0.020553       0.001386      -0.040070      -0.018194       0.058265              9.930650       6.644263      -1.033268       2.533274      13.495965       2.751682       9.651722           0.000001
          374              C       1.961960       1.260049       3.078775      -0.094167      33.682558 0.47275652E+03  0.11443120E+05                                 9.195937                            7.326589      -0.003990       1.948317                    0.999658      31.300086      93.778144       0.594295       0.425792      -1.049667       0.037937       0.081228       0.049749       0.102529      -0.005380       0.061486       0.019323       0.005235       0.021268      -0.063715      -0.002533       0.066249             10.120640       8.682229      -2.568512       4.233194      11.065827      -0.801803      10.613864           0.000002
          375              C       6.261188      18.901897       6.000812       0.168531      26.424024 0.32974856E+03  0.73470786E+04                                 7.984211                            6.216596      -0.148240       1.949234                    0.999571      27.392877      80.622833       0.625490       0.439495      -1.033889       0.065982       0.037398      -0.001732       0.075863       0.043642       0.024184      -0.029276       0.027555       0.083364      -0.073811       0.031472       0.042339              8.951543      10.954556       1.290675      -1.341352      11.133289       0.823082       4.766783          -0.000003
          376              C       7.560760      20.584210       6.020964      -0.072584      33.030295 0.43684437E+03  0.10369152E+05                                 9.064752                            6.998578       0.047968       1.968209                    0.999814      30.672180      91.062740       0.613713       0.420459      -1.052767      -0.089710      -0.017356       0.027309       0.095367       0.047175      -0.014870      -0.001023      -0.028971      -0.127794      -0.049408      -0.022068       0.071475             10.341247       9.330290       0.009508      -0.910339      16.279119       2.458301       5.414332          -0.000005
          377              C       8.256758      19.502530       5.544033      -0.085058      32.635710 0.44381815E+03  0.10585187E+05                                 8.999610                            7.078026       0.027180       1.961261                    0.999612      30.954664      92.369382       0.606683       0.423302      -1.050131      -0.044276      -0.085213       0.004611       0.096140       0.027904      -0.030028      -0.005928       0.047699      -0.157699      -0.060746      -0.009491       0.070237             10.027298      13.338100      -2.379398      -2.580704      11.033652       1.730919       5.710143          -0.000003
          378              C       2.166419      18.606200       6.376982       0.158967      26.011646 0.34007859E+03  0.76260104E+04                                 7.868043                            6.303400      -0.043778       1.982530                    0.999632      27.484032      80.808250       0.623428       0.438129      -1.036035       0.026884      -0.010874       0.067410       0.073383      -0.028592       0.005182       0.005312       0.009571       0.110905      -0.048118       0.010496       0.037622              8.668018       6.512972       2.339852       1.396496       8.690627      -0.934497      10.800456          -0.000001
          379              C       3.268534      18.907031       8.177225      -0.070433      30.418578 0.42212109E+03  0.99232464E+04                                 8.524759                            6.884398       0.097005       1.991256                    0.999536      30.165035      88.805662       0.618818       0.421043      -1.053560      -0.000493       0.035787      -0.083737       0.091065       0.012660       0.046626      -0.002709       0.032406       0.109147      -0.045955      -0.021889       0.067844              9.306524       8.218373       3.591184       1.604078      10.486400      -0.320369       9.214799          -0.000007
          380              C       2.436696      17.842681       8.354115      -0.083347      32.308698 0.42974288E+03  0.10134188E+05                                 8.853780                            6.915335       0.152974       2.001938                    0.999793      30.373804      89.171341       0.622410       0.417301      -1.057324      -0.059945      -0.021117      -0.069272       0.094010       0.014864       0.023918      -0.039273       0.011572       0.123557      -0.057856      -0.004695       0.062551             10.019919       7.243398       3.414442      -0.454715      11.379199      -3.622854      11.437159          -0.000009
          381              C       3.432380      19.891663       3.114600       0.139235      25.156685 0.33471395E+03  0.74424711E+04                                 7.556511                            6.155397       0.303767       2.095767                    0.999860      26.986149      77.860017       0.648923       0.424492      -1.048953       0.076656      -0.002323      -0.021814       0.079733       0.000201      -0.031460      -0.022641       0.013055      -0.082713      -0.050391       0.010682       0.039710              8.182022      10.072615       1.477094      -0.830287       5.809005       1.739758       8.664445          -0.000000
          382              C       5.469962      20.449831       3.087731      -0.075309      30.518144 0.44043939E+03  0.10498348E+05                                 8.657275                            7.091085      -0.006842       1.958273                    0.999030      30.745607      92.113015       0.600207       0.428125      -1.045785      -0.066311      -0.015652       0.073260       0.100046       0.022352       0.001132       0.008564       0.087582      -0.036789      -0.045024      -0.010417       0.055441              9.416915      10.994444       1.967135       1.750982       6.862499       3.151891      10.393801           0.000001
          383              C       5.129665      19.915998       1.856221      -0.069354      29.323969 0.41388604E+03  0.97137185E+04                                 8.362763                            6.826666       0.057958       1.973560                    0.999843      30.541184      90.808861       0.618064       0.422248      -1.049353      -0.082875      -0.032476      -0.004073       0.089104      -0.004134      -0.039199       0.006509       0.071895       0.052625      -0.045391      -0.016974       0.062366              9.090367       9.244243       0.461085      -1.072038       6.015535       2.822493      12.011322           0.000000
          384              C       4.054158       0.124412       9.048239       0.134465      26.079078 0.33838275E+03  0.75674111E+04                                 7.803464                            6.228713       0.116967       2.027218                    0.999872      27.570950      80.567395       0.637011       0.429952      -1.042453       0.054357      -0.043060       0.049798       0.085374      -0.009109      -0.006228      -0.048605       0.057881      -0.045971      -0.068132       0.030022       0.038110              8.552734      10.025223      -2.286269       1.675898       7.917138       2.144447       7.715840          -0.000001
          385              C       5.748642      -1.095156       9.251998      -0.068146      29.703394 0.40509536E+03  0.94220894E+04                                 8.343745                            6.704019       0.140864       2.001985                    0.999881      29.946603      87.590854       0.632953       0.416049      -1.057089      -0.080760      -0.005634      -0.046138       0.093181      -0.045338       0.007878       0.009292       0.032274      -0.100690      -0.044644      -0.020274       0.064918              9.049934       8.754774      -2.800912       0.690938      10.334797       2.926712       8.060230          -0.000007
          386              C       5.789254      -0.101761      10.208097      -0.073084      29.811243 0.41527523E+03  0.97132418E+04                                 8.358307                            6.788068       0.127351       1.995639                    0.999841      30.104851      88.131067       0.629347       0.416090      -1.057687      -0.072088       0.050840       0.010702       0.088859      -0.004468       0.046439       0.007531       0.075798      -0.009216      -0.043549      -0.025705       0.069254              9.005337       9.132359      -0.496845       2.848966       8.062343       2.942577       9.821308          -0.000006
          387              C       0.977479      -0.052374       6.596415       0.157644      24.872825 0.32250785E+03  0.70967687E+04                                 7.575704                            6.091104       0.161899       2.065668                    0.999802      26.146591      74.770078       0.645212       0.431403      -1.045905      -0.027084      -0.029161       0.061391       0.073163       0.028940      -0.008899       0.004258      -0.019453       0.046934      -0.040048       0.016839       0.023209              8.159299       7.896383      -1.042103      -2.048776       8.114545      -3.096278       8.466971          -0.000000
          388              C       1.068505      -1.625323       8.038401      -0.025878      28.882701 0.40065124E+03  0.92840260E+04                                 8.274331                            6.737470       0.042951       1.994614                    0.999582      28.816960      83.862830       0.622125       0.424872      -1.052581       0.053575       0.019953      -0.053200       0.078094       0.007029      -0.008318      -0.028926      -0.041924       0.042321      -0.029691      -0.014866       0.044558              8.867174       8.566757      -2.852864      -0.990585      10.865186      -2.274488       7.169579          -0.000005
          389              C      13.889167      -0.948082       8.269029      -0.062833      27.332981 0.38323835E+03  0.86998892E+04                                 7.716749                            6.405818       0.550800       2.153589                    0.999722      27.970414      78.120113       0.671970       0.401524      -1.077688      -0.006556       0.067562      -0.044506       0.081168      -0.006805      -0.030013      -0.075557      -0.024856       0.089852      -0.076118      -0.017956       0.094075              8.124883       9.336188      -1.437969      -2.811848       7.149687      -1.378098       7.888772          -0.000008
          390              C      11.472077       1.206472       9.686385      -0.033617      27.674065 0.37931370E+03  0.86223176E+04                                 7.963818                            6.494059       0.484154       2.149368                    0.999656      27.542831      77.966938       0.646272       0.416932      -1.063423      -0.074524      -0.049302       0.011836       0.090136       0.043684       0.012878      -0.017841       0.063042      -0.033394      -0.058342      -0.001261       0.059603              8.677185      10.539836       0.667165       3.386413       5.892773      -1.590946       9.598947          -0.000003
          391              C      12.593797       4.311161       5.707488       0.151065      25.707655 0.33985128E+03  0.76167349E+04                                 7.830706                            6.309849      -0.027494       1.995926                    0.999054      27.257443      80.020350       0.622079       0.439319      -1.035727      -0.015381      -0.065758      -0.018147       0.069929      -0.001663       0.026594       0.005201      -0.058828       0.040403      -0.047893       0.019705       0.028188              8.622157       9.282654       0.569214      -0.718054      11.044407       2.036826       5.539411           0.000002
          392              C      11.775964       2.367964       5.214884      -0.083671      29.100691 0.42670767E+03  0.10073709E+05                                 8.277102                            6.917918       0.156377       2.004406                    0.999608      30.590434      90.704404       0.616873       0.420583      -1.052226      -0.025671       0.067901       0.035866       0.080968       0.030709       0.013601       0.016862      -0.068129      -0.078704      -0.038408      -0.025323       0.063730              8.912049      11.674002       1.343863      -1.360116       8.976092       1.040505       6.086053           0.000000
          393              C      13.069933       2.409435       4.802888      -0.085672      30.308213 0.43800090E+03  0.10395921E+05                                 8.527239                            7.015222       0.153455       2.011834                    0.998923      30.333737      89.841450       0.612462       0.421346      -1.052978       0.044309       0.082121       0.011802       0.094055      -0.003866      -0.011575       0.022747      -0.060858      -0.064589      -0.035322      -0.014028       0.049350              9.281107      11.482295      -1.760627      -2.150793       9.799052       2.024915       6.561975           0.000000
          394              C       9.949842       4.807801       3.239990       0.118826      27.500971 0.37066808E+03  0.84801838E+04                                 8.175386                            6.582859       0.022353       1.996883                    0.999448      28.136009      83.150947       0.610676       0.438405      -1.037423      -0.068707      -0.000439      -0.029740       0.074869      -0.010134       0.028548       0.016006       0.028204      -0.100508      -0.050805       0.008707       0.042098              9.113824      11.742755       1.627597       1.276580       5.597262      -0.612916      10.001456           0.000000
          395              C       7.924864       4.149040       3.054144      -0.076030      31.950535 0.43522714E+03  0.10323766E+05                                 8.854378                            6.998882       0.037201       1.965422                    0.999829      30.647018      91.031358       0.611803       0.422058      -1.051506       0.058942       0.014497       0.069529       0.092296       0.031162       0.014449      -0.005911       0.087184      -0.082949      -0.045748      -0.023156       0.068904              9.895316      12.877680       2.257137      -2.232627       5.926477      -2.109562      10.881792           0.000002
          396              C       8.312774       4.606033       1.827113      -0.068538      31.034671 0.42419855E+03  0.99698580E+04                                 8.618359                            6.866390       0.228253       2.030817                    0.999857      29.993506      87.873486       0.625269       0.416792      -1.057769       0.078896       0.049664      -0.003152       0.093279       0.019105       0.033764      -0.000107       0.077886       0.029031      -0.049491      -0.010676       0.060168              9.564774       9.852901       0.682483       1.236842       5.294040      -1.760237      13.547382          -0.000000
          397              C       6.728922       3.466984       9.202737       0.145234      25.634123 0.34114750E+03  0.76544611E+04                                 7.803546                            6.310488       0.068616       2.018600                    0.999566      27.486003      80.785203       0.623618       0.437739      -1.036472       0.058421       0.006628       0.039130       0.070627      -0.005733       0.047247       0.008394      -0.033068      -0.087957      -0.065858       0.032117       0.033741              8.634198      10.924958       0.336433       1.051039       4.622286      -0.955901      10.355352           0.000001
          398              C       8.713289       3.618527       9.977469      -0.075685      30.827083 0.44035202E+03  0.10507306E+05                                 8.705204                            7.090596      -0.092852       1.924227                    0.999307      31.117661      93.612735       0.599540       0.428151      -1.044618      -0.035524       0.001856      -0.085691       0.092781       0.006261       0.019923      -0.024780       0.091312      -0.041422      -0.056378      -0.001707       0.058085              9.498190      13.361851       0.538834      -0.342325       4.966395      -0.989173      10.166322          -0.000001
          399              C       7.852043       3.292945      10.987307      -0.087199      33.350478 0.44947774E+03  0.10764538E+05                                 9.161349                            7.152807      -0.072946       1.927206                    0.999710      31.215982      93.635605       0.599160       0.426851      -1.046933      -0.097552      -0.034198      -0.031226       0.107986       0.000628       0.025066      -0.024315       0.045810       0.112562      -0.049689      -0.005956       0.055645             10.253971      10.501673       0.539934       0.190689       4.970214      -1.697201      15.290026          -0.000001
          400              C      11.428664       2.018800       8.625047      -0.061907      29.119819 0.41601050E+03  0.97369735E+04                                 8.326309                            6.885046       0.130018       2.018910                    0.999403      29.294731      85.852447       0.612415       0.427308      -1.050436      -0.063760       0.003597      -0.059564       0.087328       0.021420       0.010240      -0.001595       0.032089      -0.070305      -0.027431      -0.012192       0.039623              8.976053      11.337224       1.986172       0.422983       7.231012      -2.460450       8.359924          -0.000001
          401              C       9.631951       0.816876       8.573548       0.172579      24.615947 0.32299670E+03  0.70831844E+04                                 7.505519                            6.082757       0.124667       2.057032                    0.999656      25.687993      72.425941       0.650192       0.429570      -1.051015       0.047198       0.018124       0.036072       0.062107      -0.002804       0.015186       0.004204       0.037007      -0.022577      -0.019311      -0.009353       0.028664              8.235260      11.282720       2.160649       2.824922       6.286838      -0.679080       7.136223          -0.000002
          402              C      11.218604      15.480271       5.329079       0.159240      25.470472 0.33396083E+03  0.74469699E+04                                 7.736848                            6.218751       0.083160       2.030141                    0.999389      27.119475      79.236783       0.632528       0.434252      -1.039448       0.009839       0.056742       0.047107       0.074401       0.003754      -0.015304       0.008019      -0.072914       0.058461      -0.049975       0.017678       0.032297              8.440136       9.343412      -0.460533       1.398695       9.701566       2.432005       6.275429          -0.000003
          403              C      10.729865      17.265574       6.359069      -0.068511      29.947836 0.41306348E+03  0.96574781E+04                                 8.448647                            6.801941       0.204927       2.031336                    0.999659      29.786865      87.443723       0.623705       0.420030      -1.054230      -0.046414      -0.076075      -0.034635       0.095609      -0.012094       0.003489       0.053842      -0.035310      -0.014632      -0.050670      -0.012894       0.063563              9.245066      12.416328      -2.754097       0.662556       9.115823       1.531090       6.203048          -0.000005
          404              C      12.040639      17.027936       6.580741      -0.080146      30.070610 0.42378946E+03  0.99922323E+04                                 8.513707                            6.915820       0.018900       1.965372                    0.999570      30.436690      90.326530       0.613798       0.423222      -1.050102       0.023019      -0.068979      -0.012673       0.073815       0.021405      -0.007881       0.053976      -0.042918       0.063896      -0.056754      -0.014268       0.071022              9.287390      12.997424       0.440816       2.510709       7.746651       1.555150       7.118097          -0.000006
          405              C       8.721691      15.019770       8.058553       0.191919      24.262063 0.30907976E+03  0.67571004E+04                                 7.452651                            5.969967      -0.000567       2.007335                    0.999747      26.421151      76.328372       0.647906       0.432419      -1.040998      -0.047549      -0.050968      -0.002449       0.069747       0.010289      -0.031740       0.031098       0.016571      -0.135599      -0.069495       0.027058       0.042437              8.136722       8.289853       2.663394       1.317235       7.842346      -1.949424       8.277966          -0.000004
          406              C       7.084624      13.830453       7.317408      -0.075846      32.244046 0.44196841E+03  0.10514600E+05                                 8.914386                            7.060940       0.107516       1.992687                    0.999627      30.483222      90.413078       0.608610       0.423024      -1.051849       0.028312       0.082120      -0.022048       0.089618       0.040349       0.016083       0.017271       0.024093      -0.058923      -0.034400      -0.024416       0.058816              9.918826      11.157155       1.348223       3.754292       7.361532      -1.921939      11.237790          -0.000004
          407              C       7.538353      13.276779       8.481744      -0.094164      32.098351 0.44535446E+03  0.10590991E+05                                 8.813381                            7.037461       0.238789       2.032106                    0.999687      30.482324      89.715728       0.617615       0.417021      -1.058046       0.061735       0.053244       0.047081       0.094142       0.045647      -0.004356      -0.021533      -0.023023      -0.066373      -0.042006      -0.020740       0.062747              9.795035       8.389002       1.603035       0.859077       9.334593      -3.925770      11.661512          -0.000003
          408              C       5.317319      16.653529       2.252543       0.169341      25.060463 0.32856919E+03  0.73215530E+04                                 7.760751                            6.257439      -0.105051       1.970118                    0.999380      27.240777      80.441198       0.615081       0.446887      -1.028559       0.010844      -0.048377      -0.051348       0.071377       0.022509      -0.046571       0.018497      -0.051465      -0.021534      -0.070343       0.032461       0.037882              8.596074       8.486466      -2.623869      -0.394692       6.249311       1.195746      11.052447          -0.000002
          409              C       6.723320      15.503412       1.150902      -0.098741      32.579116 0.44562089E+03  0.10633216E+05                                 8.926777                            7.062208       0.089350       1.973575                    0.999788      31.254399      93.121474       0.611590       0.419707      -1.052941      -0.026876       0.003581       0.098745       0.102400      -0.053563      -0.019410       0.026533       0.042653      -0.002870      -0.059598      -0.011929       0.071527              9.860223      11.093620      -3.768804       0.774801       7.290894       0.616600      11.196154          -0.000006
          410              C       5.755644      15.923821       0.268693      -0.080585      34.069602 0.46279161E+03  0.11149800E+05                                 9.292434                            7.242110      -0.047484       1.933865                    0.999541      31.228327      93.547430       0.598203       0.424987      -1.049468      -0.089389       0.030270       0.041243       0.102994      -0.013547      -0.006488       0.017300      -0.003267       0.149080      -0.039053      -0.015627       0.054680             10.536904       8.854532      -1.966014       2.184258       6.399954       1.316459      16.356226          -0.000004
          411              C       8.541040      18.280860       2.004002       0.174551      24.668508 0.31842157E+03  0.69882719E+04                                 7.582856                            6.084473       0.096602       2.046857                    0.999697      25.936880      74.201017       0.640124       0.435988      -1.042588       0.063496       0.023614       0.019325       0.070447       0.007232       0.001210       0.010759       0.036347      -0.050028      -0.024765      -0.003378       0.028142              8.292338      12.161032       1.364807       1.494824       6.331427      -1.601136       6.384554          -0.000000
          412              C      10.406372      18.023188       2.975776      -0.028871      30.129224 0.41147594E+03  0.96186666E+04                                 8.593219                            6.877514      -0.045291       1.965773                    0.999514      29.148175      85.781315       0.607835       0.431072      -1.046590      -0.066286      -0.052077       0.006511       0.084547      -0.001245       0.017097       0.006476       0.045101      -0.039617      -0.024329      -0.010883       0.035212              9.408154      11.614195      -0.451323       2.253679       7.762563      -3.514153       8.847705          -0.000004
          413              C      10.514203      19.098503       2.180892      -0.063756      27.833247 0.37640255E+03  0.85290249E+04                                 7.910159                            6.416713       0.550118       2.160661                    0.999743      27.869386      78.445667       0.658954       0.410208      -1.069088      -0.064904       0.012070      -0.056678       0.087009       0.018074       0.042414      -0.039637       0.124568      -0.086410      -0.089295      -0.002448       0.091743              8.546849      11.293154       2.460985      -0.263574       7.666747      -2.349490       6.680646          -0.000004
          414              C       2.922635      14.129189      20.626670       0.165838      24.492858 0.32172934E+03  0.70668402E+04                                 7.513104                            6.094170       0.133564       2.058452                    0.999737      25.925380      73.779471       0.644172       0.432882      -1.046270      -0.040759       0.036299       0.039017       0.067092      -0.021931      -0.005141       0.015709       0.007149      -0.031555      -0.024391      -0.007898       0.032289              8.185361       6.975108      -2.557510      -3.130403       8.446788       1.114813       9.134186           0.000002
          415              C       1.670677      21.464418       0.026869      -0.063200      29.525163 0.44563486E+03  0.10577226E+05                                 8.364956                            7.118001       0.189297       2.032197                    0.999713      29.478322      86.088111       0.605265       0.426352      -1.054407       0.053750      -0.077884      -0.015518       0.095895      -0.015192      -0.035463       0.015565      -0.024714       0.061877      -0.043360      -0.006469       0.049829              8.786130       6.444750      -1.216824      -2.251825       9.185359      -0.694776      10.728282          -0.000000
          416              C       1.666476      15.548445      21.694725      -0.032319      26.699723 0.35231348E+03  0.78418831E+04                                 7.637794                            6.148452       0.636258       2.191361                    0.999258      27.181328      75.501659       0.683882       0.402377      -1.075675       0.056320      -0.005659      -0.071258       0.091003      -0.038828      -0.042966       0.011609      -0.027670       0.062572      -0.062974      -0.000636       0.063610              8.324606       6.373923      -2.898466      -2.170000      10.451345       1.096955       8.148549          -0.000003
          417              N       0.995684       8.179570      16.923184      -0.394272      41.401990 0.68350477E+03  0.17787140E+05                                10.153174                            8.589181      -0.233229       1.907655                    0.996056      31.850706      92.771740       0.581498       0.404756      -1.084228      -0.159508       0.092452      -0.079774       0.200883       0.035580      -0.031654       0.021590      -0.045568       0.167999      -0.080884       0.014013       0.066871             11.280833      11.510570      -4.452852      -0.193500      11.683738       1.261801      10.648192          -0.000002
          418              N      13.228178       9.575141      17.084400      -0.454756      42.917587 0.70972264E+03  0.18605474E+05                                10.303140                            8.674776      -0.150516       1.926726                    0.996871      32.594463      94.644813       0.587618       0.397612      -1.091324       0.128776      -0.125623      -0.104902       0.208252       0.017130       0.059488      -0.027056      -0.037122       0.162106      -0.083314      -0.001849       0.085163             11.408342      11.896607      -4.670055      -0.294324      11.060762       1.196492      11.267656          -0.000002
          419              N       3.743269       8.130706      15.682718      -0.415654      42.802724 0.69777991E+03  0.18236199E+05                                10.341977                            8.664530      -0.205926       1.913233                    0.996753      32.057275      93.296513       0.580881       0.403462      -1.086079       0.082603       0.122763      -0.126201       0.194475      -0.049881      -0.001744       0.047956       0.004821       0.098981      -0.077664       0.005826       0.071838             11.360230       9.331142       2.079971      -3.025966      14.431342       0.248547      10.318207          -0.000002
          420              N       4.461674      10.255475      15.252809      -0.440477      43.498619 0.70042180E+03  0.18290537E+05                                10.365274                            8.605919      -0.098205       1.945217                    0.997616      32.302832      93.438198       0.591525       0.396521      -1.092710      -0.005929      -0.197692      -0.061054       0.206990       0.006262      -0.048183       0.018529       0.098688       0.119606      -0.074636      -0.009084       0.083720             11.436880       9.162580       2.005025      -3.255924      14.999378       0.207523      10.148682          -0.000002
          421              N       0.732409       5.023555      17.521026      -0.424239      42.998647 0.68433923E+03  0.17786662E+05                                10.366444                            8.545896      -0.185427       1.920619                    0.997243      32.127006      93.045304       0.588855       0.400198      -1.088991      -0.177697      -0.090473      -0.058818       0.207897      -0.060503      -0.038476      -0.025252      -0.041316      -0.048313      -0.086101       0.014069       0.072032             11.692941      12.417905       1.415774       1.644116      15.813058       2.391484       6.847861          -0.000004
          422              N      13.602085       3.223148      16.753012      -0.434930      42.014325 0.67744004E+03  0.17549941E+05                                10.145703                            8.466342      -0.097530       1.949162                    0.997117      32.032096      92.397767       0.595867       0.396782      -1.092127      -0.000304       0.198202       0.066844       0.209171      -0.035478       0.011862      -0.011198       0.126187      -0.046949      -0.065816      -0.016493       0.082309             11.267427      12.629404       2.043929       1.837799      14.826187       1.648567       6.346689          -0.000006
          423              N       3.928122       4.270359      18.114390      -0.420860      43.555826 0.70409121E+03  0.18408178E+05                                10.447335                            8.669934      -0.241579       1.911367                    0.995958      31.884904      92.247766       0.585181       0.400345      -1.090222       0.065537      -0.149136       0.109142       0.196083       0.021422      -0.052483       0.027793       0.045429       0.118003      -0.072566      -0.005103       0.077669             11.798259       9.490386      -4.168692      -0.061588      15.517730      -1.492167      10.386660          -0.000003
          424              N       5.282309       2.457036      18.398757      -0.428901      41.996806 0.67770110E+03  0.17549473E+05                                10.145846                            8.471506      -0.086072       1.954877                    0.996879      31.896170      91.834140       0.595615       0.397113      -1.092454      -0.138255       0.138176       0.071827       0.208245       0.037256       0.005105      -0.030841      -0.052643       0.222669      -0.085024       0.000464       0.084560             11.326448       9.693672      -4.571746      -0.474549      13.180002      -1.543891      11.105669          -0.000006
          425              N       2.632752       5.254723      15.105028      -0.398041      39.796307 0.66572745E+03  0.17151259E+05                                 9.773085                            8.398006      -0.007206       1.982715                    0.997260      31.268817      89.601153       0.598438       0.397271      -1.093078      -0.051069      -0.063839      -0.180109       0.197794      -0.012302      -0.001919      -0.009452       0.075588      -0.216141      -0.073381      -0.002389       0.075770             10.684797      10.383355      -0.878476      -0.202084       8.653084       3.810561      13.017952          -0.000002
          426              N       3.138296       4.347022      13.065200      -0.423029      41.860413 0.69777655E+03  0.18245676E+05                                10.195173                            8.656264      -0.191476       1.908925                    0.997609      32.430119      94.568556       0.581683       0.402695      -1.086025      -0.129836       0.081140       0.128158       0.199664       0.020541       0.066354      -0.018551       0.014969      -0.003906      -0.074370       0.004352       0.070019             11.229245      11.393860      -1.600614      -1.283925       8.356245       3.523447      13.937631          -0.000003
          427              N       2.354072       7.173176      19.699679      -0.424871      41.644836 0.66476930E+03  0.17170475E+05                                10.130149                            8.431679      -0.164505       1.926631                    0.997323      32.086456      92.944209       0.591298       0.401041      -1.087320      -0.085675       0.078991       0.174667       0.209972       0.052057       0.028662      -0.039983       0.042690      -0.059692      -0.084026       0.017778       0.066248             11.194768      10.339210       1.428843      -1.528042      11.424360       4.466407      11.820735          -0.000004
          428              N       2.309260       8.794723      21.278251      -0.410423      41.296672 0.66969473E+03  0.17323618E+05                                10.077553                            8.466113      -0.121452       1.934792                    0.997189      32.029629      92.743609       0.589959       0.401349      -1.087490      -0.070286      -0.178313      -0.076128       0.206230      -0.020815      -0.044006      -0.037986       0.079571      -0.022471      -0.077781       0.008885       0.068896             11.041133      10.451628       1.933839      -0.905901      11.535263       4.470464      11.136508          -0.000005
          429              N       5.273906       7.077235      18.194998      -0.371120      38.034487 0.62065324E+03  0.15724130E+05                                 9.473195                            8.126471      -0.044408       1.967415                    0.998612      30.920332      88.081148       0.605902       0.399012      -1.091054       0.165110       0.023020       0.105103       0.197073      -0.035425      -0.050263      -0.032981      -0.099252       0.077382      -0.100755       0.035644       0.065111             10.088246      10.720041       2.414649       1.827177      10.719434      -2.340664       8.825263          -0.000004
          430              N       7.170048       8.172643      18.539821      -0.223133      27.707425 0.39302768E+03  0.89394392E+04                                 7.778654                            6.476854      -0.186957       1.985909                    0.998888      26.720465      73.643664       0.672795       0.400255      -1.083260      -0.052195      -0.060669       0.029988       0.085466       0.024436       0.034652      -0.050407       0.025645      -0.048649      -0.078992       0.034966       0.044027              8.308586       9.967507       3.202397       1.303091       8.319557      -1.601363       6.638694          -0.000001
          431              N       9.578736      11.662907      16.985879      -0.441898      44.638221 0.74088296E+03  0.19627958E+05                                10.603645                            8.881805      -0.262349       1.890677                    0.997126      32.728202      95.468904       0.579024       0.399286      -1.090408      -0.173270      -0.070493      -0.088892       0.207108      -0.045230      -0.033220       0.002458      -0.104053      -0.063383      -0.075581      -0.005943       0.081523             11.853553      16.384929       0.076109       2.435350      11.097372       0.917528       8.078356          -0.000001
          432              N       7.423520      11.787945      16.316386      -0.392719      40.610122 0.69067395E+03  0.18014217E+05                                10.010847                            8.633953      -0.234554       1.906620                    0.995813      31.889156      92.879921       0.580211       0.404741      -1.084626       0.177181      -0.099445       0.018862       0.204054       0.025331      -0.011929       0.034312      -0.115295       0.083077      -0.080303       0.008163       0.072140             10.921179      13.888689      -0.630919       1.595451      11.085726       1.484603       7.789120          -0.000001
          433              N      12.050442      12.371402      15.161006      -0.421794      43.247434 0.71591623E+03  0.18797065E+05                                10.334773                            8.703874      -0.097559       1.939347                    0.998133      32.476800      94.186752       0.587874       0.396821      -1.092540       0.033309       0.051624      -0.200137       0.209354      -0.029660      -0.009181       0.007641       0.063308      -0.212714      -0.071976      -0.007711       0.079687             11.430408      13.077819      -1.683055       0.830972       7.098316      -2.151500      14.115088          -0.000002
          434              N      11.385252      13.140305      13.107743      -0.418032      42.541947 0.70676630E+03  0.18470562E+05                                10.226057                            8.653735      -0.150881       1.941166                    0.995967      31.730417      91.376117       0.589847       0.397340      -1.093761       0.146877      -0.053129       0.127865       0.201853       0.015510      -0.067555       0.027993       0.035611       0.011316      -0.075465      -0.002817       0.078282             11.258165      12.243389      -1.409385       0.572026       7.326241      -1.732735      14.204865          -0.000003
          435              N      12.999913      11.846598      20.006437      -0.420955      42.547525 0.69638628E+03  0.18161860E+05                                10.249325                            8.593560      -0.152410       1.935125                    0.997492      31.929961      92.349549       0.590566       0.397674      -1.091739       0.042961      -0.021073       0.194680       0.200474      -0.003875      -0.035945       0.016745       0.070703      -0.170115      -0.070256      -0.004202       0.074458             11.412298      12.964956      -0.724228       1.290490       6.594071      -1.893000      14.677866          -0.000003
          436              N       0.424321      11.279804      21.670095      -0.400990      41.301673 0.66762769E+03  0.17263921E+05                                10.097856                            8.460711      -0.146864       1.934604                    0.996619      31.703760      91.907163       0.589102       0.402078      -1.086548      -0.187557       0.021435      -0.058526       0.197642       0.020242      -0.061493      -0.001259      -0.028911       0.095205      -0.072113       0.000606       0.071507             11.188975      14.040110      -1.166929       1.556218       6.420180      -1.485067      13.106636          -0.000003
          437              N      10.764875       9.924043      19.130946      -0.379530      39.804553 0.67053045E+03  0.17308107E+05                                 9.788007                            8.455164      -0.184026       1.917212                    0.998267      31.499060      90.382051       0.593497       0.399813      -1.091208      -0.094136      -0.061656       0.153936       0.190681      -0.036561       0.031867       0.036849       0.030630      -0.242043      -0.103337       0.023073       0.080264             10.544452      13.038153      -0.956579      -1.885049       8.591880      -2.737073      10.003322          -0.000002
          438              N      10.834895       1.115089      16.723904      -0.418906      42.777481 0.72331821E+03  0.19071508E+05                                10.380521                            8.838039      -0.414666       1.854615                    0.996619      32.262123      94.264027       0.573636       0.404961      -1.085229      -0.164188       0.044070       0.089876       0.192296       0.026387       0.029585       0.033033      -0.098226       0.064408      -0.071802      -0.003519       0.075320             11.450443      15.620744       1.585490      -2.204590      10.264716       0.746992       8.465868          -0.000004
          439              N       8.623663       0.680193      17.142617      -0.425772      43.103409 0.71777310E+03  0.18857797E+05                                10.358422                            8.742102      -0.179033       1.922753                    0.996860      32.247089      93.546561       0.583884       0.399278      -1.090868       0.176189       0.111753       0.012759       0.209031      -0.062243      -0.016082       0.034935      -0.078800       0.074553      -0.086166       0.000652       0.085514             11.436980      16.048089       0.972773      -1.888666       9.674652       0.985128       8.588199          -0.000004
          440              N      13.142754      -0.207739      18.244259      -0.426176      42.765311 0.69909795E+03  0.18237381E+05                                10.245025                            8.592099      -0.115270       1.931452                    0.998732      32.409409      93.531910       0.592912       0.395997      -1.093668       0.014522      -0.142780       0.159513       0.214573      -0.053602      -0.003747       0.065158       0.056934      -0.090667      -0.095884       0.006314       0.089570             11.380918      10.775429      -1.409990      -2.725108       9.893620      -3.723942      13.473706          -0.000005
          441              N      12.417347      -1.117425      20.190044      -0.433460      43.015466 0.69755991E+03  0.18145326E+05                                10.243825                            8.554752      -0.009494       1.978986                    0.997168      31.769275      90.866163       0.598492       0.393427      -1.097980       0.125996       0.004467      -0.165910       0.208378      -0.051813       0.030515      -0.016079      -0.041487      -0.177377      -0.070957      -0.020648       0.091606             11.387521       9.872338      -1.151562      -2.440895       9.625666      -3.427631      14.664559          -0.000004
          442              N       0.585367       0.797603      13.595869      -0.418758      42.246789 0.67135553E+03  0.17390008E+05                                10.241574                            8.470468      -0.180533       1.922080                    0.996819      32.134628      93.332356       0.590018       0.400768      -1.087091       0.098826      -0.013637      -0.189440       0.214102       0.004376       0.067903       0.035880      -0.013771      -0.143562      -0.096971       0.023391       0.073580             11.487820      11.853437       2.802418      -1.659779       7.759980      -0.218964      14.850043          -0.000004
          443              N       2.170620       1.513540      12.182991      -0.436998      44.127073 0.71300473E+03  0.18685027E+05                                10.459695                            8.667102      -0.076313       1.949512                    0.997572      32.387142      93.566729       0.591586       0.395082      -1.094708      -0.169800      -0.120186       0.047695       0.213428      -0.006616       0.037694       0.031637      -0.071138       0.205083      -0.081961      -0.005894       0.087856             11.679418      12.032843       3.604073      -2.360170       8.324013       0.426874      14.681396          -0.000006
          444              N      11.876792       2.300658      14.066081      -0.379377      39.584547 0.65851856E+03  0.16930081E+05                                 9.773237                            8.398137      -0.090967       1.953332                    0.997950      31.265763      89.683095       0.593179       0.401633      -1.089412      -0.111947       0.140051      -0.068203       0.191828       0.040803      -0.039111       0.029928       0.120595       0.010421      -0.092249       0.009347       0.082902             10.518406      12.500923      -1.129423      -1.233730       9.270028      -3.395415       9.784266          -0.000006
          445              N      11.677936       4.053279      12.733812      -0.213840      23.765239 0.32554265E+03  0.70144098E+04                                 6.788417                            5.738776       0.487985       2.227227                    0.999542      24.867889      65.195158       0.749309       0.379369      -1.105609      -0.043025      -0.040507       0.053500       0.079714      -0.016457      -0.031453      -0.072448       0.054147      -0.088429      -0.102128       0.042648       0.059480              7.115971       8.201574      -0.698788      -0.612482       6.583611      -2.437915       6.562728          -0.000001
          446              N       4.468676       5.369661      10.510377      -0.369384      38.553905 0.67828279E+03  0.17525379E+05                                 9.531726                            8.486704      -0.055076       1.962281                    0.998784      31.148175      88.867551       0.595321       0.398198      -1.094384       0.059677       0.183229      -0.011948       0.193073      -0.016585       0.040090       0.036608       0.099285       0.115067      -0.087132       0.010457       0.076675              9.991286       7.616532       1.897364       1.716929      11.439229      -0.864111      10.918097          -0.000002
          447              N       4.626922       7.261478       9.408735      -0.214743      24.240485 0.33034155E+03  0.71500281E+04                                 6.907485                            5.798865       0.301902       2.162975                    0.999486      25.069751      66.057747       0.741323       0.381728      -1.102951       0.028561      -0.042246       0.066227       0.083586       0.046190       0.044903      -0.032450      -0.085825       0.062343      -0.098247       0.037770       0.060477              7.280121       5.353984       1.433008       1.859430       8.281851      -0.528928       8.204528          -0.000001
          448              N      10.633237       8.549703      20.866255      -0.216083      23.654104 0.32873609E+03  0.70784760E+04                                 6.719263                            5.730094       0.411185       2.201175                    0.999567      24.755853      64.223908       0.759462       0.374548      -1.112605      -0.034544       0.066224      -0.029563       0.080330      -0.060744      -0.043064      -0.064120       0.036408       0.026342      -0.115663       0.054432       0.061231              7.063599       7.714016      -1.148513      -1.263782       6.181333      -2.105160       7.295450          -0.000007
          449              N       7.997684      16.162160      16.663448      -0.394272      41.401995 0.68350486E+03  0.17787142E+05                                10.153174                            8.589182      -0.233229       1.907655                    0.996056      31.850708      92.771744       0.581498       0.404756      -1.084228      -0.159508      -0.092452       0.079774       0.200883      -0.035580       0.031654       0.021590      -0.045568       0.167999      -0.080884       0.014013       0.066871             11.280834      11.510570       4.452852       0.193500      11.683738       1.261801      10.648192          -0.000002
          450              N       6.226178      14.766589      16.502232      -0.454756      42.917587 0.70972264E+03  0.18605474E+05                                10.303140                            8.674776      -0.150516       1.926726                    0.996871      32.594463      94.644813       0.587618       0.397612      -1.091324       0.128776       0.125623       0.104902       0.208252      -0.017130      -0.059488      -0.027056      -0.037122       0.162106      -0.083314      -0.001849       0.085163             11.408342      11.896607       4.670055       0.294324      11.060762       1.196492      11.267656          -0.000002
          451              N      10.745269      16.211024      17.903914      -0.415654      42.802724 0.69777991E+03  0.18236200E+05                                10.341978                            8.664530      -0.205926       1.913232                    0.996753      32.057275      93.296514       0.580881       0.403462      -1.086079       0.082603      -0.122763       0.126201       0.194475       0.049881       0.001744       0.047956       0.004821       0.098981      -0.077664       0.005826       0.071838             11.360230       9.331142      -2.079971       3.025966      14.431342       0.248547      10.318207          -0.000002
          452              N      11.463674      14.086255      18.333823      -0.440477      43.498619 0.70042180E+03  0.18290537E+05                                10.365274                            8.605919      -0.098205       1.945217                    0.997616      32.302832      93.438198       0.591525       0.396521      -1.092710      -0.005929       0.197692       0.061054       0.206990      -0.006262       0.048183       0.018529       0.098688       0.119606      -0.074636      -0.009084       0.083720             11.436880       9.162580      -2.005025       3.255924      14.999378       0.207523      10.148682          -0.000002
          453              N       7.734409      -3.973825      16.065606      -0.424239      42.998649 0.68433927E+03  0.17786664E+05                                10.366444                            8.545896      -0.185427       1.920619                    0.997243      32.127007      93.045308       0.588855       0.400198      -1.088991      -0.177698       0.090473       0.058818       0.207897       0.060503       0.038476      -0.025252      -0.041316      -0.048313      -0.086101       0.014069       0.072032             11.692941      12.417905      -1.415774      -1.644116      15.813058       2.391484       6.847861          -0.000004
          454              N       6.600085      -2.173418      16.833620      -0.434930      42.014330 0.67744012E+03  0.17549944E+05                                10.145704                            8.466342      -0.097531       1.949162                    0.997117      32.032098      92.397778       0.595867       0.396782      -1.092127      -0.000304      -0.198202      -0.066843       0.209171       0.035478      -0.011862      -0.011198       0.126186      -0.046949      -0.065816      -0.016493       0.082309             11.267428      12.629406      -2.043929      -1.837799      14.826189       1.648568       6.346690          -0.000006
          455              N      10.930122      -3.220629      15.472242      -0.420860      43.555828 0.70409125E+03  0.18408179E+05                                10.447335                            8.669934      -0.241579       1.911367                    0.995958      31.884905      92.247769       0.585181       0.400345      -1.090223       0.065537       0.149136      -0.109142       0.196083      -0.021422       0.052483       0.027793       0.045429       0.118003      -0.072566      -0.005103       0.077669             11.798259       9.490386       4.168692       0.061588      15.517731      -1.492167      10.386660          -0.000003
          456              N      12.284309      -1.407306      15.187875      -0.428901      41.996805 0.67770109E+03  0.17549473E+05                                10.145846                            8.471506      -0.086072       1.954877                    0.996879      31.896170      91.834139       0.595615       0.397113      -1.092454      -0.138255      -0.138176      -0.071827       0.208245      -0.037256      -0.005105      -0.030841      -0.052643       0.222669      -0.085024       0.000464       0.084560             11.326447       9.693672       4.571746       0.474549      13.180002      -1.543891      11.105669          -0.000006
          457              N       9.634752      -4.204993      18.481604      -0.398041      39.796307 0.66572744E+03  0.17151259E+05                                 9.773085                            8.398006      -0.007206       1.982715                    0.997260      31.268817      89.601153       0.598438       0.397271      -1.093078      -0.051069       0.063839       0.180109       0.197794       0.012302       0.001919      -0.009452       0.075588      -0.216141      -0.073381      -0.002389       0.075770             10.684797      10.383355       0.878476       0.202084       8.653084       3.810561      13.017952          -0.000003
          458              N      10.140296      -3.297292      20.521432      -0.423028      41.860412 0.69777652E+03  0.18245675E+05                                10.195172                            8.656264      -0.191476       1.908925                    0.997609      32.430118      94.568552       0.581683       0.402695      -1.086025      -0.129836      -0.081140      -0.128158       0.199664      -0.020541      -0.066354      -0.018551       0.014969      -0.003906      -0.074370       0.004352       0.070019             11.229245      11.393860       1.600614       1.283925       8.356245       3.523447      13.937630          -0.000003
          459              N       9.356072      17.168554      13.886953      -0.424871      41.644838 0.66476934E+03  0.17170476E+05                                10.130150                            8.431679      -0.164505       1.926631                    0.997323      32.086457      92.944214       0.591298       0.401041      -1.087320      -0.085675      -0.078991      -0.174667       0.209972      -0.052057      -0.028662      -0.039983       0.042690      -0.059692      -0.084026       0.017778       0.066248             11.194769      10.339210      -1.428843       1.528042      11.424360       4.466407      11.820736          -0.000004
          460              N       9.311260      15.547007      12.308381      -0.410422      41.296674 0.66969477E+03  0.17323619E+05                                10.077554                            8.466113      -0.121452       1.934792                    0.997189      32.029630      92.743614       0.589959       0.401349      -1.087490      -0.070286       0.178312       0.076128       0.206230       0.020815       0.044006      -0.037986       0.079571      -0.022471      -0.077781       0.008885       0.068896             11.041133      10.451629      -1.933840       0.905901      11.535264       4.470464      11.136508          -0.000005
          461              N      12.275906      17.264495      15.391634      -0.371120      38.034485 0.62065321E+03  0.15724129E+05                                 9.473194                            8.126471      -0.044408       1.967415                    0.998612      30.920331      88.081143       0.605902       0.399012      -1.091054       0.165110      -0.023020      -0.105103       0.197073       0.035425       0.050263      -0.032981      -0.099252       0.077382      -0.100755       0.035644       0.065111             10.088246      10.720040      -2.414649      -1.827177      10.719434      -2.340664       8.825263          -0.000004
          462              N       0.168048      16.169087      15.046811      -0.223133      27.707423 0.39302765E+03  0.89394382E+04                                 7.778653                            6.476853      -0.186957       1.985909                    0.998888      26.720463      73.643654       0.672795       0.400255      -1.083260      -0.052195       0.060669      -0.029988       0.085466      -0.024436      -0.034652      -0.050407       0.025645      -0.048649      -0.078992       0.034966       0.044027              8.308585       9.967506      -3.202397      -1.303091       8.319556      -1.601363       6.638694          -0.000001
          463              N       2.576736      12.678823      16.600753      -0.441898      44.638221 0.74088297E+03  0.19627958E+05                                10.603645                            8.881805      -0.262349       1.890677                    0.997126      32.728202      95.468903       0.579024       0.399286      -1.090408      -0.173270       0.070493       0.088892       0.207108       0.045230       0.033220       0.002458      -0.104053      -0.063383      -0.075581      -0.005943       0.081523             11.853553      16.384929      -0.076109      -2.435350      11.097372       0.917528       8.078356          -0.000001
          464              N       0.421520      12.553785      17.270246      -0.392719      40.610125 0.69067400E+03  0.18014219E+05                                10.010847                            8.633953      -0.234554       1.906620                    0.995813      31.889157      92.879923       0.580211       0.404741      -1.084626       0.177181       0.099445      -0.018862       0.204054      -0.025331       0.011929       0.034312      -0.115295       0.083077      -0.080303       0.008163       0.072140             10.921179      13.888689       0.630919      -1.595451      11.085727       1.484604       7.789120          -0.000001
          465              N       5.048442      11.970328      18.425626      -0.421794      43.247434 0.71591624E+03  0.18797065E+05                                10.334773                            8.703874      -0.097559       1.939347                    0.998133      32.476800      94.186754       0.587874       0.396821      -1.092540       0.033309      -0.051624       0.200137       0.209354       0.029660       0.009181       0.007641       0.063308      -0.212714      -0.071976      -0.007711       0.079687             11.430408      13.077819       1.683055      -0.830973       7.098317      -2.151500      14.115089          -0.000002
          466              N       4.383252      11.201425      20.478889      -0.418032      42.541952 0.70676639E+03  0.18470565E+05                                10.226057                            8.653735      -0.150881       1.941166                    0.995967      31.730419      91.376121       0.589847       0.397340      -1.093761       0.146877       0.053129      -0.127865       0.201853      -0.015510       0.067555       0.027993       0.035611       0.011316      -0.075466      -0.002817       0.078282             11.258165      12.243389       1.409385      -0.572026       7.326241      -1.732735      14.204865          -0.000003
          467              N       5.997913      12.495132      13.580195      -0.420955      42.547525 0.69638629E+03  0.18161861E+05                                10.249325                            8.593560      -0.152410       1.935125                    0.997492      31.929961      92.349549       0.590566       0.397674      -1.091739       0.042961       0.021073      -0.194680       0.200474       0.003875       0.035945       0.016745       0.070703      -0.170115      -0.070256      -0.004202       0.074458             11.412298      12.964956       0.724228      -1.290490       6.594071      -1.893000      14.677866          -0.000003
          468              N       7.426321      13.061926      11.916537      -0.400990      41.301671 0.66762765E+03  0.17263920E+05                                10.097856                            8.460711      -0.146864       1.934604                    0.996619      31.703759      91.907160       0.589102       0.402078      -1.086548      -0.187557      -0.021435       0.058526       0.197642      -0.020242       0.061493      -0.001259      -0.028911       0.095205      -0.072113       0.000606       0.071507             11.188975      14.040110       1.166929      -1.556218       6.420180      -1.485067      13.106635          -0.000003
          469              N       3.762875      14.417687      14.455686      -0.379530      39.804553 0.67053046E+03  0.17308108E+05                                 9.788007                            8.455164      -0.184026       1.917212                    0.998267      31.499060      90.382052       0.593497       0.399813      -1.091208      -0.094136       0.061656      -0.153936       0.190681       0.036561      -0.031867       0.036849       0.030630      -0.242043      -0.103337       0.023073       0.080264             10.544452      13.038154       0.956579       1.885049       8.591880      -2.737073      10.003322          -0.000002
          470              N       3.832895      -0.065359      16.862728      -0.418906      42.777484 0.72331826E+03  0.19071510E+05                                10.380522                            8.838039      -0.414666       1.854615                    0.996619      32.262124      94.264030       0.573636       0.404961      -1.085229      -0.164188      -0.044070      -0.089876       0.192296      -0.026387      -0.029585       0.033033      -0.098226       0.064408      -0.071802      -0.003519       0.075320             11.450443      15.620745      -1.585490       2.204590      10.264716       0.746992       8.465868          -0.000004
          471              N       1.621663       0.369537      16.444015      -0.425772      43.103405 0.71777301E+03  0.18857794E+05                                10.358421                            8.742101      -0.179033       1.922753                    0.996860      32.247087      93.546554       0.583884       0.399278      -1.090868       0.176189      -0.111753      -0.012759       0.209031       0.062243       0.016082       0.034935      -0.078800       0.074553      -0.086166       0.000652       0.085514             11.436980      16.048088      -0.972773       1.888666       9.674652       0.985128       8.588199          -0.000004
          472              N       6.140754       1.257469      15.342373      -0.426176      42.765312 0.69909797E+03  0.18237382E+05                                10.245025                            8.592099      -0.115270       1.931452                    0.998732      32.409410      93.531912       0.592912       0.395997      -1.093668       0.014522       0.142780      -0.159513       0.214573       0.053602       0.003747       0.065158       0.056934      -0.090667      -0.095884       0.006314       0.089570             11.380918      10.775428       1.409990       2.725107       9.893620      -3.723942      13.473706          -0.000005
          473              N       5.415347       2.167155      13.396588      -0.433460      43.015463 0.69755987E+03  0.18145325E+05                                10.243824                            8.554751      -0.009494       1.978986                    0.997168      31.769274      90.866159       0.598492       0.393427      -1.097980       0.125996      -0.004467       0.165910       0.208378       0.051813      -0.030515      -0.016079      -0.041487      -0.177377      -0.070957      -0.020648       0.091606             11.387520       9.872337       1.151561       2.440895       9.625665      -3.427631      14.664559          -0.000004
          474              N       7.587367       0.252127      19.990763      -0.418758      42.246791 0.67135557E+03  0.17390009E+05                                10.241574                            8.470468      -0.180533       1.922080                    0.996819      32.134629      93.332358       0.590018       0.400768      -1.087091       0.098826       0.013637       0.189440       0.214103      -0.004376      -0.067903       0.035880      -0.013771      -0.143562      -0.096971       0.023391       0.073580             11.487820      11.853438      -2.802418       1.659779       7.759980      -0.218964      14.850043          -0.000004
          475              N       9.172620      -0.463810      21.403641      -0.436998      44.127075 0.71300477E+03  0.18685028E+05                                10.459696                            8.667103      -0.076313       1.949512                    0.997572      32.387143      93.566734       0.591586       0.395082      -1.094708      -0.169800       0.120186      -0.047695       0.213428       0.006616      -0.037694       0.031637      -0.071138       0.205083      -0.081961      -0.005894       0.087856             11.679418      12.032844      -3.604073       2.360171       8.324014       0.426874      14.681397          -0.000006
          476              N       4.874792      -1.250928      19.520551      -0.379377      39.584548 0.65851860E+03  0.16930082E+05                                 9.773238                            8.398138      -0.090967       1.953332                    0.997950      31.265764      89.683099       0.593179       0.401633      -1.089412      -0.111947      -0.140051       0.068203       0.191828      -0.040803       0.039111       0.029928       0.120595       0.010421      -0.092249       0.009347       0.082902             10.518406      12.500924       1.129423       1.233730       9.270028      -3.395415       9.784267          -0.000006
          477              N       4.675936      -3.003549      20.852820      -0.213840      23.765238 0.32554262E+03  0.70144090E+04                                 6.788417                            5.738776       0.487985       2.227227                    0.999542      24.867888      65.195154       0.749309       0.379369      -1.105609      -0.043025       0.040507      -0.053500       0.079714       0.016457       0.031453      -0.072448       0.054147      -0.088429      -0.102128       0.042648       0.059480              7.115971       8.201573       0.698788       0.612482       6.583611      -2.437914       6.562728          -0.000001
          478              N      11.470676       2.744249       0.685167      -0.369384      38.553905 0.67828279E+03  0.17525379E+05                                 9.531725                            8.486704      -0.055076       1.962281                    0.998784      31.148175      88.867548       0.595321       0.398198      -1.094384       0.059677      -0.183229       0.011948       0.193073       0.016585      -0.040090       0.036608       0.099285       0.115067      -0.087132       0.010457       0.076675              9.991286       7.616531      -1.897364      -1.716929      11.439228      -0.864111      10.918097          -0.000002
          479              N      11.628922       0.852432       1.786809      -0.214743      24.240484 0.33034154E+03  0.71500277E+04                                 6.907485                            5.798864       0.301902       2.162975                    0.999486      25.069751      66.057744       0.741323       0.381728      -1.102951       0.028561       0.042246      -0.066227       0.083586      -0.046191      -0.044903      -0.032450      -0.085825       0.062343      -0.098247       0.037770       0.060477              7.280121       5.353984      -1.433007      -1.859430       8.281851      -0.528928       8.204527          -0.000001
          480              N       3.631237      15.792027      12.720377      -0.216083      23.654104 0.32873610E+03  0.70784762E+04                                 6.719263                            5.730094       0.411184       2.201175                    0.999567      24.755854      64.223911       0.759462       0.374548      -1.112605      -0.034544      -0.066224       0.029563       0.080330       0.060744       0.043064      -0.064120       0.036408       0.026342      -0.115663       0.054432       0.061231              7.063599       7.714015       1.148513       1.263782       6.181333      -2.105161       7.295450          -0.000007
          481              N      13.008316       8.048250       5.467904      -0.394272      41.401992 0.68350480E+03  0.17787141E+05                                10.153174                            8.589182      -0.233229       1.907655                    0.996056      31.850707      92.771745       0.581498       0.404756      -1.084228       0.159508      -0.092452       0.079774       0.200883       0.035580      -0.031654       0.021590      -0.045568       0.167999      -0.080884       0.014013       0.066871             11.280834      11.510570      -4.452853      -0.193500      11.683739       1.261801      10.648192          -0.000002
          482              N       0.775822       6.652679       5.306688      -0.454756      42.917587 0.70972265E+03  0.18605474E+05                                10.303141                            8.674776      -0.150516       1.926726                    0.996871      32.594463      94.644815       0.587618       0.397612      -1.091324      -0.128776       0.125623       0.104902       0.208252       0.017130       0.059488      -0.027056      -0.037122       0.162106      -0.083314      -0.001849       0.085163             11.408342      11.896608      -4.670056      -0.294323      11.060763       1.196492      11.267657          -0.000002
          483              N      10.260731       8.097114       6.708370      -0.415654      42.802725 0.69777995E+03  0.18236201E+05                                10.341978                            8.664530      -0.205926       1.913232                    0.996753      32.057276      93.296516       0.580881       0.403462      -1.086079      -0.082603      -0.122763       0.126201       0.194476      -0.049881      -0.001744       0.047956       0.004821       0.098981      -0.077664       0.005826       0.071838             11.360230       9.331142       2.079971      -3.025966      14.431342       0.248547      10.318207          -0.000002
          484              N       9.542326       5.972345       7.138279      -0.440477      43.498621 0.70042183E+03  0.18290538E+05                                10.365275                            8.605919      -0.098205       1.945217                    0.997616      32.302833      93.438201       0.591525       0.396521      -1.092710       0.005929       0.197692       0.061054       0.206990       0.006262      -0.048183       0.018529       0.098688       0.119606      -0.074636      -0.009084       0.083720             11.436880       9.162580       2.005025      -3.255924      14.999378       0.207523      10.148682          -0.000002
          485              N      13.271591      11.204265       4.870062      -0.424239      42.998648 0.68433924E+03  0.17786663E+05                                10.366444                            8.545896      -0.185427       1.920619                    0.997243      32.127006      93.045305       0.588855       0.400198      -1.088991       0.177697       0.090473       0.058818       0.207897      -0.060503      -0.038476      -0.025252      -0.041316      -0.048313      -0.086101       0.014069       0.072032             11.692941      12.417904       1.415774       1.644116      15.813058       2.391484       6.847861          -0.000004
          486              N       0.401915      13.004672       5.638076      -0.434930      42.014325 0.67744004E+03  0.17549941E+05                                10.145703                            8.466342      -0.097531       1.949162                    0.997117      32.032096      92.397768       0.595867       0.396782      -1.092127       0.000304      -0.198202      -0.066844       0.209171      -0.035478       0.011862      -0.011198       0.126186      -0.046949      -0.065816      -0.016493       0.082309             11.267427      12.629404       2.043929       1.837799      14.826187       1.648567       6.346690          -0.000006
          487              N      10.075878      11.957461       4.276698      -0.420860      43.555825 0.70409121E+03  0.18408178E+05                                10.447335                            8.669934      -0.241579       1.911367                    0.995958      31.884904      92.247769       0.585181       0.400345      -1.090222      -0.065537       0.149136      -0.109142       0.196083       0.021422      -0.052483       0.027793       0.045429       0.118003      -0.072566      -0.005103       0.077669             11.798259       9.490386      -4.168692      -0.061588      15.517731      -1.492167      10.386660          -0.000003
          488              N       8.721691      13.770784       3.992331      -0.428901      41.996806 0.67770109E+03  0.17549473E+05                                10.145846                            8.471506      -0.086072       1.954877                    0.996879      31.896170      91.834140       0.595615       0.397113      -1.092454       0.138255      -0.138176      -0.071827       0.208245       0.037256       0.005105      -0.030841      -0.052643       0.222669      -0.085024       0.000464       0.084560             11.326448       9.693672      -4.571746      -0.474549      13.180002      -1.543891      11.105669          -0.000006
          489              N      11.371248      10.973097       7.286060      -0.398041      39.796311 0.66572752E+03  0.17151261E+05                                 9.773086                            8.398007      -0.007206       1.982715                    0.997260      31.268819      89.601160       0.598438       0.397271      -1.093078       0.051069       0.063839       0.180109       0.197794      -0.012302      -0.001919      -0.009452       0.075588      -0.216141      -0.073381      -0.002389       0.075770             10.684798      10.383355      -0.878476      -0.202084       8.653085       3.810562      13.017953          -0.000003
          490              N      10.865704      11.880798       9.325888      -0.423029      41.860414 0.69777656E+03  0.18245676E+05                                10.195173                            8.656264      -0.191476       1.908925                    0.997609      32.430119      94.568556       0.581683       0.402695      -1.086025       0.129836      -0.081140      -0.128158       0.199664       0.020540       0.066354      -0.018551       0.014969      -0.003906      -0.074370       0.004352       0.070019             11.229246      11.393861      -1.600614      -1.283925       8.356245       3.523447      13.937631          -0.000003
          491              N      11.649928       9.054644       2.691409      -0.424871      41.644836 0.66476931E+03  0.17170476E+05                                10.130150                            8.431679      -0.164505       1.926631                    0.997323      32.086456      92.944211       0.591298       0.401041      -1.087320       0.085675      -0.078991      -0.174667       0.209972       0.052057       0.028662      -0.039983       0.042689      -0.059692      -0.084026       0.017778       0.066248             11.194769      10.339210       1.428843      -1.528042      11.424360       4.466407      11.820736          -0.000004
          492              N      11.694740       7.433097       1.112837      -0.410422      41.296672 0.66969474E+03  0.17323618E+05                                10.077554                            8.466113      -0.121452       1.934792                    0.997189      32.029629      92.743612       0.589959       0.401349      -1.087490       0.070286       0.178313       0.076128       0.206230      -0.020815      -0.044006      -0.037986       0.079571      -0.022471      -0.077781       0.008885       0.068896             11.041133      10.451628       1.933839      -0.905901      11.535264       4.470464      11.136508          -0.000005
          493              N       8.730094       9.150585       4.196090      -0.371120      38.034485 0.62065320E+03  0.15724129E+05                                 9.473194                            8.126471      -0.044408       1.967415                    0.998612      30.920331      88.081144       0.605902       0.399012      -1.091054      -0.165110      -0.023020      -0.105103       0.197073      -0.035425      -0.050263      -0.032981      -0.099252       0.077382      -0.100755       0.035644       0.065111             10.088246      10.720041       2.414649       1.827177      10.719434      -2.340664       8.825263          -0.000004
          494              N       6.833952       8.055177       3.851267      -0.223133      27.707424 0.39302768E+03  0.89394390E+04                                 7.778653                            6.476853      -0.186957       1.985909                    0.998888      26.720464      73.643657       0.672795       0.400255      -1.083260       0.052195       0.060669      -0.029988       0.085466       0.024436       0.034652      -0.050407       0.025645      -0.048649      -0.078992       0.034966       0.044027              8.308585       9.967506       3.202397       1.303091       8.319556      -1.601363       6.638694          -0.000000
          495              N       4.425264       4.564913       5.405209      -0.441898      44.638220 0.74088296E+03  0.19627958E+05                                10.603645                            8.881805      -0.262349       1.890677                    0.997126      32.728202      95.468905       0.579024       0.399286      -1.090408       0.173270       0.070493       0.088892       0.207108      -0.045230      -0.033220       0.002458      -0.104053      -0.063383      -0.075581      -0.005943       0.081523             11.853553      16.384930       0.076109       2.435350      11.097372       0.917528       8.078356          -0.000001
          496              N       6.580480       4.439875       6.074702      -0.392719      40.610124 0.69067399E+03  0.18014219E+05                                10.010847                            8.633953      -0.234554       1.906620                    0.995813      31.889157      92.879923       0.580211       0.404741      -1.084626      -0.177181       0.099445      -0.018862       0.204054       0.025331      -0.011929       0.034312      -0.115295       0.083077      -0.080303       0.008163       0.072140             10.921179      13.888689      -0.630919       1.595451      11.085726       1.484603       7.789120          -0.000001
          497              N       1.953558       3.856418       7.230082      -0.421794      43.247431 0.71591620E+03  0.18797063E+05                                10.334773                            8.703874      -0.097559       1.939347                    0.998133      32.476799      94.186750       0.587874       0.396821      -1.092540      -0.033309      -0.051624       0.200137       0.209354      -0.029660      -0.009181       0.007641       0.063308      -0.212714      -0.071976      -0.007711       0.079687             11.430408      13.077819      -1.683055       0.830972       7.098316      -2.151500      14.115088          -0.000002
          498              N       2.618748       3.087515       9.283345      -0.418032      42.541952 0.70676640E+03  0.18470565E+05                                10.226057                            8.653735      -0.150881       1.941166                    0.995967      31.730419      91.376120       0.589847       0.397340      -1.093761      -0.146877       0.053129      -0.127865       0.201853       0.015510      -0.067555       0.027993       0.035611       0.011316      -0.075466      -0.002817       0.078282             11.258165      12.243389      -1.409385       0.572026       7.326241      -1.732735      14.204865          -0.000003
          499              N       1.004087       4.381222       2.384651      -0.420955      42.547522 0.69638624E+03  0.18161859E+05                                10.249325                            8.593560      -0.152410       1.935125                    0.997492      31.929960      92.349548       0.590566       0.397674      -1.091739      -0.042961       0.021073      -0.194680       0.200474      -0.003875      -0.035945       0.016745       0.070703      -0.170115      -0.070256      -0.004202       0.074458             11.412298      12.964956      -0.724228       1.290490       6.594071      -1.893000      14.677866          -0.000003
          500              N      13.579679       4.948016       0.720993      -0.400990      41.301673 0.66762769E+03  0.17263921E+05                                10.097856                            8.460711      -0.146864       1.934604                    0.996619      31.703760      91.907162       0.589102       0.402078      -1.086548       0.187557      -0.021435       0.058526       0.197642       0.020242      -0.061493      -0.001259      -0.028911       0.095205      -0.072113       0.000606       0.071507             11.188975      14.040110      -1.166929       1.556218       6.420180      -1.485067      13.106636          -0.000003
          501              N       3.239125       6.303777       3.260142      -0.379530      39.804552 0.67053043E+03  0.17308107E+05                                 9.788007                            8.455164      -0.184026       1.917212                    0.998267      31.499059      90.382050       0.593497       0.399813      -1.091208       0.094136       0.061656      -0.153936       0.190681      -0.036561       0.031867       0.036849       0.030630      -0.242043      -0.103337       0.023073       0.080264             10.544452      13.038154      -0.956579      -1.885049       8.591880      -2.737073      10.003322          -0.000002
          502              N       3.169105      15.112731       5.667184      -0.418906      42.777484 0.72331826E+03  0.19071510E+05                                10.380521                            8.838039      -0.414666       1.854615                    0.996619      32.262124      94.264028       0.573636       0.404961      -1.085229       0.164188      -0.044070      -0.089876       0.192296       0.026387       0.029585       0.033033      -0.098226       0.064408      -0.071802      -0.003519       0.075320             11.450443      15.620744       1.585490      -2.204590      10.264716       0.746992       8.465868          -0.000004
          503              N       5.380337      15.547627       5.248471      -0.425772      43.103409 0.71777310E+03  0.18857797E+05                                10.358421                            8.742102      -0.179033       1.922753                    0.996860      32.247089      93.546559       0.583884       0.399278      -1.090868      -0.176189      -0.111753      -0.012759       0.209031      -0.062243      -0.016082       0.034935      -0.078800       0.074553      -0.086166       0.000652       0.085514             11.436980      16.048089       0.972773      -1.888666       9.674652       0.985128       8.588199          -0.000004
          504              N       0.861246      16.435559       4.146829      -0.426176      42.765313 0.69909799E+03  0.18237383E+05                                10.245025                            8.592099      -0.115270       1.931452                    0.998732      32.409410      93.531913       0.592912       0.395997      -1.093668      -0.014523       0.142780      -0.159513       0.214573      -0.053602      -0.003747       0.065158       0.056934      -0.090667      -0.095884       0.006314       0.089570             11.380918      10.775429      -1.409990      -2.725108       9.893620      -3.723942      13.473706          -0.000005
          505              N       1.586653      17.345245       2.201044      -0.433460      43.015464 0.69755987E+03  0.18145325E+05                                10.243824                            8.554751      -0.009494       1.978986                    0.997168      31.769274      90.866160       0.598492       0.393427      -1.097980      -0.125996      -0.004467       0.165910       0.208378      -0.051813       0.030515      -0.016079      -0.041487      -0.177377      -0.070957      -0.020648       0.091606             11.387521       9.872337      -1.151561      -2.440895       9.625665      -3.427631      14.664559          -0.000004
          506              N      13.418633      15.430217       8.795219      -0.418758      42.246791 0.67135557E+03  0.17390009E+05                                10.241575                            8.470468      -0.180533       1.922080                    0.996819      32.134629      93.332359       0.590018       0.400768      -1.087091      -0.098826       0.013637       0.189440       0.214103       0.004376       0.067903       0.035880      -0.013771      -0.143562      -0.096971       0.023391       0.073580             11.487820      11.853438       2.802418      -1.659779       7.759980      -0.218964      14.850044          -0.000004
          507              N      11.833380      14.714280      10.208097      -0.436998      44.127074 0.71300476E+03  0.18685028E+05                                10.459696                            8.667103      -0.076313       1.949512                    0.997572      32.387143      93.566735       0.591586       0.395082      -1.094708       0.169800       0.120186      -0.047695       0.213428      -0.006616       0.037694       0.031637      -0.071138       0.205083      -0.081961      -0.005894       0.087856             11.679418      12.032844       3.604073      -2.360171       8.324014       0.426874      14.681397          -0.000006
          508              N       2.127208      13.927162       8.325007      -0.379377      39.584548 0.65851859E+03  0.16930082E+05                                 9.773237                            8.398137      -0.090967       1.953332                    0.997950      31.265764      89.683097       0.593179       0.401633      -1.089412       0.111947      -0.140051       0.068203       0.191828       0.040803      -0.039111       0.029928       0.120595       0.010421      -0.092249       0.009347       0.082902             10.518406      12.500923      -1.129423      -1.233730       9.270028      -3.395415       9.784266          -0.000006
          509              N       2.326064      12.174541       9.657276      -0.213840      23.765236 0.32554259E+03  0.70144083E+04                                 6.788417                            5.738776       0.487985       2.227227                    0.999542      24.867887      65.195154       0.749309       0.379369      -1.105609       0.043025       0.040507      -0.053500       0.079714      -0.016457      -0.031453      -0.072448       0.054147      -0.088429      -0.102128       0.042648       0.059480              7.115971       8.201573      -0.698788      -0.612482       6.583611      -2.437915       6.562728          -0.000001
          510              N       9.535324      10.858159      11.880711      -0.369384      38.553902 0.67828272E+03  0.17525376E+05                                 9.531725                            8.486703      -0.055076       1.962281                    0.998784      31.148173      88.867540       0.595321       0.398198      -1.094384      -0.059677      -0.183229       0.011948       0.193073      -0.016585       0.040090       0.036608       0.099285       0.115067      -0.087132       0.010457       0.076675              9.991285       7.616531       1.897364       1.716929      11.439228      -0.864111      10.918096          -0.000002
          511              N       9.377078       8.966342      12.982353      -0.214744      24.240498 0.33034180E+03  0.71500348E+04                                 6.907488                            5.798867       0.301901       2.162974                    0.999486      25.069759      66.057777       0.741323       0.381728      -1.102950      -0.028561       0.042246      -0.066227       0.083586       0.046190       0.044903      -0.032450      -0.085825       0.062343      -0.098247       0.037770       0.060477              7.280124       5.353987       1.433009       1.859431       8.281855      -0.528927       8.204531          -0.000001
          512              N       3.370763       7.678117       1.524833      -0.216083      23.654100 0.32873602E+03  0.70784740E+04                                 6.719262                            5.730093       0.411185       2.201176                    0.999567      24.755851      64.223898       0.759463       0.374548      -1.112605       0.034544      -0.066224       0.029563       0.080330      -0.060744      -0.043064      -0.064120       0.036408       0.026342      -0.115663       0.054432       0.061231              7.063598       7.714014      -1.148513      -1.263781       6.181332      -2.105160       7.295448          -0.000007
          513              N       6.006316       0.065660       5.727640      -0.394272      41.401995 0.68350486E+03  0.17787143E+05                                10.153174                            8.589182      -0.233229       1.907655                    0.996056      31.850708      92.771745       0.581498       0.404756      -1.084228       0.159508       0.092452      -0.079774       0.200883      -0.035580       0.031654       0.021590      -0.045568       0.167999      -0.080884       0.014013       0.066871             11.280834      11.510570       4.452852       0.193500      11.683739       1.261801      10.648192          -0.000002
          514              N       7.777822       1.461231       5.888856      -0.454756      42.917589 0.70972269E+03  0.18605476E+05                                10.303141                            8.674777      -0.150516       1.926726                    0.996871      32.594464      94.644817       0.587618       0.397612      -1.091324      -0.128776      -0.125623      -0.104902       0.208252      -0.017130      -0.059489      -0.027056      -0.037122       0.162106      -0.083314      -0.001849       0.085163             11.408342      11.896608       4.670056       0.294324      11.060763       1.196492      11.267656          -0.000002
          515              N       3.258731       0.016796       4.487174      -0.415654      42.802725 0.69777995E+03  0.18236201E+05                                10.341978                            8.664531      -0.205926       1.913232                    0.996753      32.057276      93.296519       0.580881       0.403462      -1.086079      -0.082603       0.122763      -0.126201       0.194476       0.049881       0.001744       0.047956       0.004821       0.098981      -0.077664       0.005826       0.071838             11.360231       9.331142      -2.079971       3.025966      14.431343       0.248547      10.318207          -0.000002
          516              N       2.540326       2.141565       4.057265      -0.440477      43.498621 0.70042183E+03  0.18290538E+05                                10.365275                            8.605919      -0.098205       1.945217                    0.997616      32.302833      93.438201       0.591525       0.396521      -1.092710       0.005929      -0.197692      -0.061054       0.206990      -0.006262       0.048183       0.018529       0.098688       0.119606      -0.074636      -0.009084       0.083720             11.436880       9.162580      -2.005025       3.255924      14.999378       0.207523      10.148682          -0.000002
          517              N       6.269591      20.201645       6.325482      -0.424239      42.998650 0.68433928E+03  0.17786664E+05                                10.366445                            8.545896      -0.185427       1.920619                    0.997243      32.127007      93.045310       0.588855       0.400198      -1.088991       0.177698      -0.090473      -0.058818       0.207897       0.060503       0.038476      -0.025252      -0.041316      -0.048313      -0.086101       0.014069       0.072032             11.692942      12.417905      -1.415774      -1.644116      15.813059       2.391484       6.847861          -0.000004
          518              N       7.403915      18.401238       5.557468      -0.434930      42.014329 0.67744011E+03  0.17549943E+05                                10.145704                            8.466342      -0.097531       1.949162                    0.997117      32.032098      92.397775       0.595867       0.396782      -1.092127       0.000304       0.198202       0.066844       0.209171       0.035478      -0.011862      -0.011198       0.126186      -0.046949      -0.065816      -0.016493       0.082309             11.267428      12.629405      -2.043929      -1.837799      14.826188       1.648568       6.346690          -0.000006
          519              N       3.073878      19.448449       6.918846      -0.420860      43.555825 0.70409121E+03  0.18408178E+05                                10.447335                            8.669934      -0.241579       1.911367                    0.995958      31.884904      92.247768       0.585181       0.400345      -1.090222      -0.065537      -0.149136       0.109142       0.196083      -0.021422       0.052483       0.027793       0.045429       0.118003      -0.072566      -0.005103       0.077669             11.798259       9.490386       4.168692       0.061588      15.517731      -1.492167      10.386660          -0.000003
          520              N       1.719691      17.635126       7.203213      -0.428901      41.996803 0.67770106E+03  0.17549472E+05                                10.145845                            8.471506      -0.086072       1.954877                    0.996879      31.896169      91.834134       0.595615       0.397113      -1.092454       0.138255       0.138176       0.071827       0.208245      -0.037256      -0.005105      -0.030841      -0.052643       0.222669      -0.085024       0.000464       0.084560             11.326447       9.693672       4.571745       0.474549      13.180001      -1.543891      11.105668          -0.000006
          521              N       4.369248      20.432813       3.909484      -0.398041      39.796309 0.66572748E+03  0.17151260E+05                                 9.773086                            8.398007      -0.007206       1.982715                    0.997260      31.268818      89.601157       0.598438       0.397271      -1.093078       0.051069      -0.063839      -0.180109       0.197794       0.012302       0.001919      -0.009452       0.075588      -0.216141      -0.073381      -0.002389       0.075770             10.684797      10.383355       0.878476       0.202084       8.653084       3.810561      13.017952          -0.000003
          522              N       3.863704      19.525112       1.869656      -0.423029      41.860414 0.69777656E+03  0.18245676E+05                                10.195173                            8.656264      -0.191476       1.908925                    0.997609      32.430119      94.568555       0.581683       0.402695      -1.086025       0.129836       0.081140       0.128158       0.199664      -0.020540      -0.066354      -0.018551       0.014969      -0.003906      -0.074370       0.004352       0.070019             11.229245      11.393860       1.600614       1.283925       8.356245       3.523447      13.937631          -0.000003
          523              N       4.647928      -0.940734       8.504135      -0.424871      41.644837 0.66476931E+03  0.17170476E+05                                10.130150                            8.431679      -0.164505       1.926631                    0.997323      32.086456      92.944212       0.591298       0.401041      -1.087320       0.085675       0.078991       0.174667       0.209972      -0.052057      -0.028662      -0.039983       0.042690      -0.059692      -0.084026       0.017778       0.066248             11.194769      10.339210      -1.428843       1.528042      11.424360       4.466407      11.820736          -0.000004
          524              N       4.692740       0.680813      10.082707      -0.410423      41.296674 0.66969476E+03  0.17323618E+05                                10.077553                            8.466113      -0.121452       1.934792                    0.997189      32.029630      92.743611       0.589959       0.401349      -1.087490       0.070286      -0.178313      -0.076128       0.206230       0.020815       0.044006      -0.037986       0.079571      -0.022471      -0.077781       0.008885       0.068896             11.041133      10.451628      -1.933839       0.905901      11.535263       4.470464      11.136508          -0.000005
          525              N       1.728094      -1.036675       6.999454      -0.371120      38.034487 0.62065323E+03  0.15724129E+05                                 9.473194                            8.126471      -0.044408       1.967415                    0.998612      30.920332      88.081146       0.605902       0.399012      -1.091054      -0.165110       0.023020       0.105103       0.197073       0.035425       0.050263      -0.032981      -0.099252       0.077382      -0.100755       0.035644       0.065111             10.088246      10.720041      -2.414649      -1.827177      10.719434      -2.340664       8.825263          -0.000004
          526              N      13.835952       0.058733       7.344277      -0.223133      27.707424 0.39302766E+03  0.89394386E+04                                 7.778654                            6.476854      -0.186957       1.985909                    0.998888      26.720464      73.643661       0.672795       0.400255      -1.083260       0.052195      -0.060669       0.029988       0.085466      -0.024436      -0.034652      -0.050407       0.025645      -0.048649      -0.078992       0.034966       0.044027              8.308586       9.967506      -3.202397      -1.303091       8.319557      -1.601363       6.638694          -0.000001
          527              N      11.427264       3.548997       5.790335      -0.441898      44.638220 0.74088296E+03  0.19627957E+05                                10.603645                            8.881805      -0.262349       1.890677                    0.997126      32.728202      95.468904       0.579024       0.399286      -1.090408       0.173270      -0.070493      -0.088892       0.207108       0.045230       0.033220       0.002458      -0.104053      -0.063383      -0.075581      -0.005943       0.081523             11.853553      16.384929      -0.076109      -2.435350      11.097372       0.917528       8.078356          -0.000001
          528              N      13.582480       3.674035       5.120842      -0.392719      40.610124 0.69067399E+03  0.18014219E+05                                10.010847                            8.633953      -0.234554       1.906620                    0.995813      31.889157      92.879924       0.580211       0.404741      -1.084626      -0.177181      -0.099445       0.018862       0.204054      -0.025331       0.011929       0.034312      -0.115295       0.083077      -0.080303       0.008163       0.072140             10.921179      13.888689       0.630919      -1.595451      11.085726       1.484603       7.789120          -0.000001
          529              N       8.955558       4.257492       3.965462      -0.421794      43.247432 0.71591621E+03  0.18797064E+05                                10.334773                            8.703874      -0.097559       1.939347                    0.998133      32.476799      94.186750       0.587874       0.396821      -1.092540      -0.033309       0.051624      -0.200137       0.209354       0.029660       0.009181       0.007641       0.063308      -0.212714      -0.071976      -0.007711       0.079687             11.430408      13.077819       1.683055      -0.830972       7.098316      -2.151500      14.115088          -0.000002
          530              N       9.620748       5.026395       1.912199      -0.418032      42.541950 0.70676635E+03  0.18470564E+05                                10.226057                            8.653735      -0.150881       1.941166                    0.995967      31.730418      91.376119       0.589847       0.397340      -1.093761      -0.146877      -0.053129       0.127865       0.201853      -0.015510       0.067555       0.027993       0.035611       0.011316      -0.075466      -0.002817       0.078282             11.258165      12.243389       1.409385      -0.572026       7.326241      -1.732735      14.204865          -0.000003
          531              N       8.006087       3.732688       8.810893      -0.420955      42.547525 0.69638628E+03  0.18161860E+05                                10.249325                            8.593560      -0.152410       1.935125                    0.997492      31.929961      92.349549       0.590566       0.397674      -1.091739      -0.042961      -0.021073       0.194680       0.200474       0.003875       0.035945       0.016745       0.070703      -0.170115      -0.070256      -0.004202       0.074458             11.412298      12.964956       0.724228      -1.290490       6.594071      -1.893000      14.677866          -0.000003
          532              N       6.577679       3.165894      10.474551      -0.400990      41.301674 0.66762769E+03  0.17263921E+05                                10.097856                            8.460711      -0.146864       1.934604                    0.996619      31.703760      91.907162       0.589102       0.402078      -1.086548       0.187557       0.021435      -0.058526       0.197642      -0.020242       0.061493      -0.001259      -0.028911       0.095205      -0.072113       0.000606       0.071507             11.188975      14.040110       1.166929      -1.556218       6.420180      -1.485067      13.106636          -0.000003
          533              N      10.241125       1.810133       7.935402      -0.379530      39.804555 0.67053050E+03  0.17308109E+05                                 9.788007                            8.455164      -0.184026       1.917212                    0.998267      31.499061      90.382055       0.593497       0.399813      -1.091208       0.094136      -0.061656       0.153936       0.190681       0.036561      -0.031867       0.036849       0.030630      -0.242043      -0.103337       0.023073       0.080264             10.544452      13.038154       0.956579       1.885049       8.591880      -2.737073      10.003322          -0.000002
          534              N      10.171105      16.293179       5.528360      -0.418906      42.777482 0.72331822E+03  0.19071509E+05                                10.380521                            8.838039      -0.414666       1.854615                    0.996619      32.262123      94.264026       0.573636       0.404961      -1.085229       0.164188       0.044070       0.089876       0.192296      -0.026387      -0.029585       0.033033      -0.098226       0.064408      -0.071802      -0.003519       0.075320             11.450443      15.620744      -1.585490       2.204590      10.264716       0.746992       8.465868          -0.000004
          535              N      12.382337      15.858283       5.947073      -0.425772      43.103407 0.71777305E+03  0.18857796E+05                                10.358421                            8.742102      -0.179033       1.922753                    0.996860      32.247088      93.546557       0.583884       0.399278      -1.090868      -0.176189       0.111753       0.012759       0.209031       0.062243       0.016082       0.034935      -0.078800       0.074553      -0.086166       0.000652       0.085514             11.436980      16.048088      -0.972773       1.888666       9.674652       0.985128       8.588199          -0.000004
          536              N       7.863246      14.970351       7.048715      -0.426176      42.765308 0.69909790E+03  0.18237380E+05                                10.245025                            8.592098      -0.115270       1.931452                    0.998732      32.409408      93.531906       0.592912       0.395997      -1.093668      -0.014523      -0.142780       0.159513       0.214573       0.053602       0.003747       0.065158       0.056934      -0.090667      -0.095884       0.006314       0.089570             11.380917      10.775428       1.409990       2.725107       9.893619      -3.723942      13.473705          -0.000005
          537              N       8.588653      14.060665       8.994500      -0.433460      43.015461 0.69755983E+03  0.18145323E+05                                10.243824                            8.554751      -0.009494       1.978986                    0.997168      31.769273      90.866155       0.598492       0.393427      -1.097980      -0.125996       0.004467      -0.165910       0.208378       0.051813      -0.030515      -0.016079      -0.041487      -0.177377      -0.070957      -0.020648       0.091606             11.387520       9.872337       1.151561       2.440894       9.625665      -3.427631      14.664558          -0.000004
          538              N       6.416633      15.975693       2.400325      -0.418758      42.246788 0.67135551E+03  0.17390007E+05                                10.241574                            8.470467      -0.180533       1.922080                    0.996819      32.134627      93.332349       0.590018       0.400768      -1.087091      -0.098826      -0.013637      -0.189440       0.214102      -0.004376      -0.067903       0.035880      -0.013771      -0.143562      -0.096971       0.023391       0.073580             11.487820      11.853437      -2.802418       1.659779       7.759980      -0.218964      14.850042          -0.000004
          539              N       4.831380      16.691630       0.987447      -0.436998      44.127068 0.71300464E+03  0.18685024E+05                                10.459695                            8.667102      -0.076313       1.949512                    0.997572      32.387140      93.566720       0.591586       0.395082      -1.094708       0.169799      -0.120186       0.047695       0.213428       0.006616      -0.037694       0.031637      -0.071138       0.205083      -0.081961      -0.005894       0.087856             11.679417      12.032842      -3.604072       2.360170       8.324013       0.426874      14.681395          -0.000006
          540              N       9.129208      17.478748       2.870537      -0.379377      39.584544 0.65851852E+03  0.16930080E+05                                 9.773237                            8.398137      -0.090967       1.953332                    0.997950      31.265762      89.683090       0.593179       0.401633      -1.089412       0.111947       0.140051      -0.068203       0.191828      -0.040803       0.039111       0.029928       0.120595       0.010421      -0.092249       0.009347       0.082902             10.518405      12.500923       1.129423       1.233730       9.270027      -3.395414       9.784266          -0.000006
          541              N       9.328064      19.231369       1.538268      -0.213840      23.765232 0.32554253E+03  0.70144066E+04                                 6.788416                            5.738775       0.487985       2.227227                    0.999542      24.867884      65.195142       0.749309       0.379369      -1.105609       0.043025      -0.040507       0.053500       0.079714       0.016457       0.031453      -0.072448       0.054147      -0.088429      -0.102128       0.042648       0.059480              7.115970       8.201572       0.698788       0.612482       6.583610      -2.437914       6.562727          -0.000001
          542              N       2.533324      13.483571      21.705921      -0.369384      38.553905 0.67828280E+03  0.17525379E+05                                 9.531725                            8.486704      -0.055076       1.962281                    0.998784      31.148175      88.867547       0.595321       0.398198      -1.094384      -0.059678       0.183229      -0.011948       0.193073       0.016585      -0.040090       0.036608       0.099285       0.115067      -0.087132       0.010457       0.076675              9.991285       7.616531      -1.897364      -1.716929      11.439228      -0.864111      10.918097          -0.000002
          543              N       2.375078      15.375388      20.604279      -0.214744      24.240498 0.33034180E+03  0.71500347E+04                                 6.907488                            5.798867       0.301901       2.162974                    0.999486      25.069759      66.057775       0.741323       0.381728      -1.102950      -0.028561      -0.042246       0.066227       0.083586      -0.046190      -0.044903      -0.032450      -0.085825       0.062343      -0.098247       0.037770       0.060476              7.280124       5.353987      -1.433009      -1.859431       8.281855      -0.528926       8.204531          -0.000001
          544              N      10.372763       0.435793       9.670711      -0.216083      23.654103 0.32873608E+03  0.70784757E+04                                 6.719263                            5.730094       0.411184       2.201175                    0.999567      24.755853      64.223908       0.759462       0.374548      -1.112605       0.034544       0.066224      -0.029563       0.080330       0.060744       0.043064      -0.064120       0.036408       0.026342      -0.115663       0.054432       0.061231              7.063599       7.714015       1.148513       1.263781       6.181333      -2.105161       7.295450          -0.000007

******************************************************
Auxiliary information for the entire system
The total spin magnetic moment of the unit cell is   -0.000173
The total net atomic charge of the unit cell is   -0.000008
Accuracy of reproducing the electrostatic potential in the unit cell:
  The inner radius (bohr) =    5.0000
  The outer radius (bohr) =   12.0000
  Valid grid points have density less than (e/(bohr^3)) =    0.0001
  The number of valid grid points were=       110370
  The rms potential error without charges in kcal/mol is=      9.89892
  The rms potential error with partial charges in kcal/mol is=      2.22806
  The RRMSE value at monopole order=      0.22508
  The rms potential error with partial charges and cloud penetration in kcal/mol is=      2.22361
  The RRMSE value at monopole order with cloud penetration is=      0.22463
  The rms potential error with partial charges and atomic dipoles in kcal/mol is=      0.61641
  The RRMSE value at dipole order=      0.06227
  The rms potential error with partial charges, atomic dipoles and cloud penetration in kcal/mol is=      0.61188
  The RRMSE value at dipole order with cloud penetration=      0.06181

******************************************************
The electron densities and ab initio electrostatic potential were computed in VASP using the PBE functional and
projector augmented wave method. See the main text of the journal article for a description of computational details.
The atomic charges, dipoles, and quadrupoles were computed with the DDEC6 method as described in
(a) T. A. Manz and N. Gabaldon Limas, RSC Adv. 6 (2016) 47771-47801 DOI: 10.1039/c6ra04656h
(b) N. Gabaldon Limas and T. A. Manz, RSC Adv. 8 (2018) 2678-2707 DOI: 10.1039/c7ra11829e.
For each atom in the material, the electron cloud parameters were fit to the spherically averaged atom-in-material
electron density using radial positions for which this density was between 10^-4 and 10^-2 electrons per cubic bohr.
The polarizabilities, dispersion coefficients, and quantum Drude oscillator (QDO) parameters were fit using the MCLF method.
The magnetic structure of the system was optimized in VASP from the default ferromagnetic initial guess using spin polarization.
The atomic spin moments (ASMs) were computed on this optimized magnetic structure using the DDEC6 partition as inputs
to the method of T. A. Manz and D. S. Sholl, J. Chem. Theory Comput. 7 (2011) 4146-4164 DOI: 10.1021/ct200539n.
The RMSE and RRMSE were computed using a uniform grid with Ewald summation.
