# Supplementary material for: A collection of forcefield precursors for metal–organic frameworks
Source: RSC Adv. 2019 Nov 13;9(63):36492–507. doi: 10.1039/c9ra07327b (PMC9075174; doi:10.1039/c9ra07327b)
Supplement: RA-009-C9RA07327B-s4699 [file RA-009-C9RA07327B-s4699.xyz]

  372
jmolscript: load "" {1 1 1} spacegroup "x,y,z" unitcell [{     12.158300     0.000000     0.000000 }, {     -1.079544    16.748344     0.000000 }, {      0.000000     0.000000    43.410000 }]
Cd     1.754005     7.772571    12.933141     1.040938
Cd    10.578084     9.493631    12.838508     1.042642
Cd     2.410505     5.383420    21.917275     0.970802
Cd     3.245601     8.975773    34.638141     1.040937
Cd     6.579822     7.254713    34.543507     1.042644
Cd     2.589101    11.364924     0.212275     0.970801
Cd     9.324751     8.975773    30.476859     1.040937
Cd     0.500672     7.254713    30.571492     1.042644
Cd     8.668251    11.364924    21.492725     0.970802
Cd     7.833155     7.772571     8.771859     1.040957
Cd     4.498934     9.493631     8.866058     1.042657
Cd     8.489655     5.383420    43.197725     0.970801
P     11.425231     0.244023    14.063104     1.361264
P      2.025454     0.303647    14.090018     1.353939
P      0.649750     0.294101    11.701600     1.402272
P      5.732675    16.504321    35.768104     1.361263
P      2.974152    16.444697    35.795018     1.353938
P      4.349856    16.454243    33.406600     1.402273
P     -0.346475    16.504321    29.346896     1.361263
P      9.053302    16.444697    29.319982     1.353938
P     10.429006    16.454243    31.708400     1.402272
P      5.346081     0.244023     7.641896     1.361263
P      8.104604     0.303647     7.614982     1.353938
P      6.728900     0.294101    10.003400     1.402273
H      0.082136     3.026426    15.128385     0.132307
H      0.149139     5.269029    14.559714     0.104928
H      8.762348     4.868744    12.710448     0.112710
H      8.718877     2.619441    13.313847     0.147537
H      9.051684    16.564112    16.760601     0.142794
H      8.461972    15.319710    18.614208     0.124245
H      9.390385    11.988465    16.665099     0.112973
H      9.704939    13.201045    14.711649     0.138512
H      3.132833     0.628063    16.856103     0.138812
H      3.225022     1.782024    18.865986     0.126805
H      2.742368     5.252281    16.895172     0.120313
H      2.649072     4.096645    14.885289     0.132489
H      0.054483    14.226043    15.067611     0.131470
H     -0.041967    12.025311    14.386074     0.109434
H      3.591011    12.363628    12.810291     0.114176
H      3.621028    14.633028    13.266096     0.143892
H     11.084838    13.371878    10.913274     0.132341
H      0.279304    11.568081    10.340262     0.114063
H      3.244487    14.080333     9.415629     0.110060
H      1.914146    15.875755     9.949572     0.140607
H      1.234028     3.999505    10.974048     0.134588
H     -0.104176     5.784878    10.322898     0.120022
H      9.137921     3.210658     9.307104     0.115241
H     10.534996     1.398487     9.897480     0.145559
H      4.917470    13.721918    36.833385     0.132306
H      4.850467    11.479315    36.264714     0.104927
H      8.395558    11.879600    34.415448     0.112710
H      8.439029    14.128903    35.018847     0.147537
H      8.106222     0.184232    38.465601     0.142794
H      8.695934     1.428634    40.319208     0.124245
H      7.767521     4.759879    38.370099     0.112973
H      7.452967     3.547299    36.416649     0.138512
H      1.866773    16.120281    38.561103     0.138812
H      1.774584    14.966320    40.570986     0.126805
H      2.257238    11.496063    38.600172     0.120313
H      2.350534    12.651699    36.590289     0.132489
H      4.945123     2.522301    36.772611     0.131470
H      5.041573     4.723033    36.091074     0.109434
H      1.408595     4.384716    34.515291     0.114174
H      1.378578     2.115316    34.971096     0.143892
H      6.073068     3.376466    32.618274     0.132342
H      4.720302     5.180263    32.045262     0.114063
H      1.755119     2.668011    31.120629     0.110060
H      3.085460     0.872589    31.654572     0.140608
H      3.765578    12.748839    32.679048     0.134588
H      5.103782    10.963466    32.027898     0.120022
H      8.019985    13.537686    31.012104     0.115241
H      6.622910    15.349857    31.602480     0.145559
H     10.996620    13.721918    28.281615     0.132307
H     10.929617    11.479315    28.850286     0.104928
H      2.316408    11.879600    30.699552     0.112710
H      2.359879    14.128903    30.096153     0.147537
H      2.027072     0.184232    26.649399     0.142794
H      2.616784     1.428634    24.795792     0.124245
H      1.688371     4.759879    26.744901     0.112973
H      1.373817     3.547299    28.698351     0.138512
H      7.945923    16.120281    26.553897     0.138812
H      7.853734    14.966320    24.544014     0.126805
H      8.336388    11.496063    26.514828     0.120313
H      8.429684    12.651699    28.524711     0.132489
H     11.024273     2.522301    28.342389     0.131471
H     11.120723     4.723033    29.023926     0.109434
H      7.487745     4.384716    30.599709     0.114174
H      7.457728     2.115316    30.143904     0.143892
H     -0.006082     3.376466    32.496726     0.132342
H     10.799452     5.180263    33.069738     0.114063
H      7.834269     2.668011    33.994371     0.110060
H      9.164610     0.872589    33.460428     0.140608
H      9.844728    12.748839    32.435952     0.134588
H     11.182932    10.963466    33.087102     0.120022
H      1.940835    13.537686    34.102896     0.115241
H      0.543760    15.349857    33.512520     0.145559
H      6.161286     3.026426     6.576615     0.132307
H      6.228289     5.269029     7.145286     0.104927
H      2.683198     4.868744     8.994552     0.112710
H      2.639727     2.619441     8.391153     0.147537
H      2.972534    16.564112     4.944399     0.142794
H      2.382822    15.319710     3.090792     0.124245
H      3.311235    11.988465     5.039901     0.112969
H      3.625789    13.201045     6.993351     0.138511
H      9.211983     0.628063     4.848897     0.138812
H      9.304172     1.782024     2.839014     0.126805
H      8.821518     5.252281     4.809828     0.120312
H      8.728222     4.096645     6.819711     0.132489
H      6.133633    14.226043     6.637389     0.131471
H      6.037183    12.025311     7.318926     0.109426
H      9.670161    12.363628     8.894709     0.114175
H      9.700178    14.633028     8.438904     0.143893
H      5.005688    13.371878    10.791726     0.132343
H      6.358454    11.568081    11.364738     0.114069
H      9.323637    14.080333    12.289371     0.110060
H      7.993296    15.875755    11.755428     0.140608
H      7.313178     3.999505    10.730952     0.134587
H      5.974974     5.784878    11.382102     0.120023
H      3.058771     3.210658    12.397896     0.115241
H      4.455846     1.398487    11.807520     0.145559
C     10.482779     2.661312    14.251503     0.331049
C     11.549547     3.408288    14.633511    -0.209068
C     11.590954     4.746481    14.281890    -0.078863
C     10.564592     5.334348    13.504851    -0.052427
C      9.478689     4.506979    13.179276    -0.059547
C      9.439146     3.158738    13.548261    -0.195445
C     10.640371     6.742883    13.140207     0.607658
C      9.383061    14.988093    15.579849     0.339923
C      9.071476    15.634579    16.730214    -0.212988
C      8.783515    14.895977    17.850192    -0.065385
C      8.973247    13.499165    17.854533    -0.035190
C      9.297967    12.912973    16.686804    -0.082113
C      9.499792    13.629802    15.510393    -0.210294
C      2.882542     2.247628    15.669708     0.330005
C      3.054897     1.554246    16.862180    -0.216791
C      3.110010     2.245953    18.066808    -0.069222
C      2.992768     3.631041    18.078963    -0.037095
C      2.820412     4.324422    16.886490    -0.088054
C      2.765300     3.632716    15.681863    -0.208774
C      3.002463     4.329447    19.365201     0.610137
C      1.850428    14.619629    14.281890     0.325534
C      0.761746    13.854230    14.594442    -0.217517
C      0.707562    12.544510    14.203752    -0.068283
C      1.813685    12.001863    13.522215    -0.035048
C      2.861892    12.753864    13.235709    -0.074259
C      2.911378    14.098756    13.543920    -0.191436
C      1.841843    10.546432    13.214004     0.596446
C      0.280535    14.812235    10.444446     0.326496
C     -0.212212    13.515914    10.592040    -0.212327
C      0.606370    12.435645    10.257783    -0.078752
C      1.906188    12.641650     9.801978    -0.045757
C      2.372510    13.932947     9.702135    -0.078867
C      1.577029    15.013216    10.019028    -0.204581
C      2.789311    11.484339     9.454698     0.570541
C     -0.082738     2.547423    10.444446     0.330533
C      0.389016     3.848769    10.618086    -0.202864
C     11.741972     4.912289    10.249101    -0.081662
C     10.470385     4.664414     9.771591    -0.040422
C      9.996200     3.363067     9.628338    -0.078180
C     10.832235     2.276100     9.979959    -0.206477
C      9.592204     5.801626     9.363537     0.566585
C      8.801301    12.733766    19.096059     0.599873
C      6.675127    14.087032    35.956503     0.331049
C      5.608359    13.340056    36.338511    -0.209068
C      5.566952    12.001863    35.986890    -0.078864
C      6.593314    11.413996    35.209851    -0.052427
C      7.679217    12.241365    34.884276    -0.059546
C      7.718760    13.589606    35.253261    -0.195445
C      6.517535    10.005461    34.845207     0.607658
C      7.774845     1.760251    37.284849     0.339923
C      8.086430     1.113765    38.435214    -0.212987
C      8.374391     1.852367    39.555192    -0.065385
C      8.184659     3.249179    39.559533    -0.035190
C      7.859939     3.835371    38.391804    -0.082113
C      7.658114     3.118542    37.215393    -0.210294
C      2.117064    14.500716    37.374708     0.330005
C      1.944709    15.194098    38.567180    -0.216791
C      1.889596    14.502391    39.771808    -0.069222
C      2.006838    13.117303    39.783963    -0.037095
C      2.179194    12.423922    38.591490    -0.088054
C      2.234306    13.115628    37.386862    -0.208774
C      1.997143    12.418897    41.070201     0.610137
C      3.149178     2.128715    35.986890     0.325535
C      4.237860     2.894114    36.299442    -0.217516
C      4.292044     4.203834    35.908752    -0.068282
C      3.185921     4.746481    35.227215    -0.035049
C      2.137714     3.994480    34.940709    -0.074260
C      2.088228     2.649588    35.248920    -0.191435
C      3.157763     6.201912    34.919004     0.596448
C      4.719071     1.936109    32.149446     0.326497
C      5.211818     3.232430    32.297040    -0.212325
C      4.393236     4.312699    31.962783    -0.078753
C      3.093418     4.106694    31.506978    -0.045761
C      2.627096     2.815397    31.407135    -0.078865
C      3.422577     1.735128    31.724028    -0.204580
C      2.210295     5.264005    31.159698     0.570545
C      5.082344    14.200921    32.149446     0.330533
C      4.610590    12.899575    32.323086    -0.202865
C      5.415934    11.836055    31.954101    -0.081662
C      6.687521    12.083930    31.476591    -0.040421
C      7.161706    13.385277    31.333338    -0.078179
C      6.325671    14.472244    31.684959    -0.206477
C      7.565702    10.946718    31.068537     0.566584
C      8.356605     4.014578    40.801059     0.599873
C      0.595977    14.087032    29.158497     0.331050
C     -0.470791    13.340056    28.776489    -0.209067
C     -0.512198    12.001863    29.128110    -0.078863
C      0.514164    11.413996    29.905149    -0.052427
C      1.600067    12.241365    30.230724    -0.059547
C      1.639610    13.589606    29.861739    -0.195445
C      0.438385    10.005461    30.269793     0.607658
C      1.695695     1.760251    27.830151     0.339923
C      2.007280     1.113765    26.679786    -0.212988
C      2.295241     1.852367    25.559808    -0.065385
C      2.105509     3.249179    25.555467    -0.035190
C      1.780789     3.835371    26.723196    -0.082113
C      1.578964     3.118542    27.899607    -0.210295
C      8.196214    14.500716    27.740292     0.330004
C      8.023859    15.194098    26.547820    -0.216791
C      7.968746    14.502391    25.343192    -0.069222
C      8.085988    13.117303    25.331037    -0.037095
C      8.258344    12.423922    26.523510    -0.088054
C      8.313456    13.115628    27.728137    -0.208775
C      8.076293    12.418897    24.044799     0.610137
C      9.228328     2.128715    29.128110     0.325535
C     10.317010     2.894114    28.815558    -0.217516
C     10.371194     4.203834    29.206248    -0.068282
C      9.265071     4.746481    29.887785    -0.035049
C      8.216864     3.994480    30.174291    -0.074260
C      8.167378     2.649588    29.866080    -0.191435
C      9.236913     6.201912    30.195996     0.596448
C     10.798221     1.936109    32.965554     0.326497
C     11.290968     3.232430    32.817960    -0.212325
C     10.472386     4.312699    33.152217    -0.078753
C      9.172568     4.106694    33.608022    -0.045761
C      8.706246     2.815397    33.707865    -0.078866
C      9.501727     1.735128    33.390972    -0.204580
C      8.289445     5.264005    33.955302     0.570545
C     11.161494    14.200921    32.965554     0.330533
C     10.689740    12.899575    32.791914    -0.202864
C     -0.663216    11.836055    33.160899    -0.081662
C      0.608371    12.083930    33.638409    -0.040422
C      1.082556    13.385277    33.781662    -0.078180
C      0.246521    14.472244    33.430041    -0.206477
C      1.486552    10.946718    34.046463     0.566584
C      2.277455     4.014578    24.313941     0.599873
C      4.403629     2.661312     7.453497     0.331050
C      5.470397     3.408288     7.071489    -0.209067
C      5.511804     4.746481     7.423110    -0.078864
C      4.485442     5.334348     8.200149    -0.052430
C      3.399539     4.506979     8.525724    -0.059546
C      3.359996     3.158738     8.156739    -0.195444
C      4.561221     6.742883     8.564793     0.607661
C      3.303911    14.988093     6.125151     0.339924
C      2.992326    15.634579     4.974786    -0.212987
C      2.704365    14.895977     3.854808    -0.065385
C      2.894097    13.499165     3.850467    -0.035190
C      3.218817    12.912973     5.018196    -0.082116
C      3.420642    13.629802     6.194607    -0.210295
C      8.961692     2.247628     6.035292     0.330005
C      9.134047     1.554246     4.842820    -0.216791
C      9.189160     2.245953     3.638192    -0.069222
C      9.071918     3.631041     3.626037    -0.037096
C      8.899562     4.324422     4.818510    -0.088055
C      8.844450     3.632716     6.023137    -0.208774
C      9.081613     4.329447     2.339799     0.610137
C      7.929578    14.619629     7.423110     0.325536
C      6.840896    13.854230     7.110558    -0.217515
C      6.786712    12.544510     7.501248    -0.068283
C      7.892835    12.001863     8.182785    -0.035050
C      8.941042    12.753864     8.469291    -0.074259
C      8.990528    14.098756     8.161080    -0.191433
C      7.920993    10.546432     8.490996     0.596465
C      6.359685    14.812235    11.260554     0.326495
C      5.866938    13.515914    11.112960    -0.212324
C      6.685520    12.435645    11.447217    -0.078750
C      7.985338    12.641650    11.903022    -0.045762
C      8.451660    13.932947    12.002865    -0.078867
C      7.656179    15.013216    11.685972    -0.204581
C      8.868461    11.484339    12.250302     0.570544
C      5.996412     2.547423    11.260554     0.330532
C      6.468166     3.848769    11.086914    -0.202866
C      5.662822     4.912289    11.455899    -0.081662
C      4.391235     4.664414    11.933409    -0.040420
C      3.917050     3.363067    12.076662    -0.078180
C      4.753085     2.276100    11.725041    -0.206477
C      3.513054     5.801626    12.341463     0.566582
C      2.722151    12.733766     2.608941     0.599873
N      0.646491     0.288072    14.872266    -0.969640
N      2.006159     0.169158    12.506421    -0.953999
N     11.486166     0.430432    12.510762    -0.957235
N      4.353115    16.460272    36.577266    -0.969640
N      2.993447    16.579186    34.211421    -0.953999
N      5.671740    16.317912    34.215762    -0.957235
N     10.432265    16.460272    28.537734    -0.969639
N      9.072597    16.579186    30.903579    -0.954000
N     -0.407410    16.317912    30.899238    -0.957235
N      6.725641     0.288072     6.832734    -0.969641
N      8.085309     0.169158     9.198579    -0.953999
N      5.407016     0.430432     9.194238    -0.957234
O     10.397790     1.301346    14.673014    -0.415478
O     -0.513821     7.424541    13.186656    -0.586946
O      9.533844     7.310652    12.770788    -0.559904
O      9.543707    15.664726    14.356121    -0.406182
O      2.833837     1.626264    14.432523    -0.391064
O      3.183903     3.721482    20.385336    -0.542566
O      2.868160     5.545377    19.434657    -0.597584
O      1.937604    15.964522    14.665200    -0.404624
O      0.677273     9.883198    13.243523    -0.662359
O      2.843291     9.930093    12.927932    -0.489427
O     -0.589521    15.842259    10.717929    -0.398735
O      3.980273    11.700393     9.129557    -0.563775
O      2.318784    10.333728     9.485519    -0.555646
O      0.813390     1.509026    10.717061    -0.415384
O     10.011292     6.995783     9.340964    -0.558700
O      8.388704     5.553751     9.065744    -0.568357
O      8.951007    11.542959    19.122105    -0.554899
O      8.433380    13.330007    20.150922    -0.562328
O      6.760116    15.446998    36.378014    -0.415478
O      5.513427     9.323803    34.891656    -0.586946
O      7.624062     9.437692    34.475788    -0.559903
O      7.614199     1.083618    36.061121    -0.406182
O      2.165769    15.122080    36.137523    -0.391064
O      1.815703    13.026862    42.090336    -0.542566
O      2.131446    11.202967    41.139657    -0.597584
O      3.062002     0.783822    36.370200    -0.404624
O      4.322333     6.865146    34.948523    -0.662357
O      2.156315     6.818251    34.632932    -0.489436
O      5.589127     0.906085    32.422929    -0.398734
O      1.019333     5.047951    30.834557    -0.563800
O      2.680822     6.414616    31.190519    -0.555619
O      4.186216    15.239318    32.422061    -0.415383
O      7.146614     9.752561    31.045964    -0.558698
O      8.769202    11.194593    30.770744    -0.568356
O      8.206899     5.205385    40.827105    -0.554899
O      8.724526     3.418337    41.855922    -0.562328
O      0.680966    15.446998    28.736986    -0.415477
O     -0.565723     9.323803    30.223344    -0.586946
O      1.544912     9.437692    30.639212    -0.559904
O      1.535049     1.083618    29.053879    -0.406183
O      8.244919    15.122080    28.977477    -0.391065
O      7.894853    13.026862    23.024664    -0.542566
O      8.210596    11.202967    23.975343    -0.597585
O      9.141152     0.783822    28.744800    -0.404624
O     10.401483     6.865146    30.166477    -0.662357
O      8.235465     6.818251    30.482068    -0.489436
O     11.668277     0.906085    32.692071    -0.398734
O      7.098483     5.047951    34.280443    -0.563801
O      8.759972     6.414616    33.924481    -0.555619
O     10.265366    15.239318    32.692939    -0.415384
O      1.067464     9.752561    34.069036    -0.558698
O      2.690052    11.194593    34.344256    -0.568356
O      2.127749     5.205385    24.287895    -0.554900
O      2.645376     3.418337    23.259078    -0.562327
O      4.318640     1.301346     7.031986    -0.415478
O      5.565329     7.424541     8.518344    -0.586975
O      3.454694     7.310652     8.934212    -0.559887
O      3.464557    15.664726     7.348879    -0.406181
O      8.912987     1.626264     7.272477    -0.391064
O      9.263053     3.721482     1.319664    -0.542565
O      8.947310     5.545377     2.270343    -0.597585
O      8.016754    15.964522     7.039800    -0.404624
O      6.756423     9.883198     8.461477    -0.662397
O      8.922441     9.930093     8.777068    -0.489431
O      5.489629    15.842259    10.987071    -0.398734
O     10.059423    11.700393    12.575443    -0.563801
O      8.397934    10.333728    12.219481    -0.555617
O      6.892540     1.509026    10.987939    -0.415383
O      3.932142     6.995783    12.364036    -0.558690
O      2.309554     5.553751    12.639256    -0.568359
O      2.871857    11.542959     2.582895    -0.554902
O      2.354230    13.330007     1.554078    -0.562327

The following XYZ coordinates are in angstroms. Other properties are in atomic units.
The sperically averaged electron density of each atom fit to a function of the form exp(a - br)
eigen_1, eigen_2 and eigen_3 are the three eigenvalues of traceless quadrupole moment tensor
  atom number  atomic symbol              X              Y              Z     net charge C6 coefficient C8 coefficient C10 coefficient fluctuating dipole atomic polarizability isotropic forcefield polarizability              a              b squared Pearson coefficient          <r^3>          <r^4>         wp_QDO          m_QDO          q_QDO       dipole_x       dipole_y       dipole_z         dipole            Qxy            Qxz            Qyz     Q(x^2-y^2)  Q(3z^2 - R^2)        eigen_1        eigen_2        eigen_3 static polarizability      alpha(xx)      alpha(xy)      alpha(xz)      alpha(yy)      alpha(yz)      alpha(zz) atomic spin moment
            1             Cd       1.754005       7.772571      12.933141       1.040938     147.982536 0.31541811E+04  0.11081098E+06                                21.301842                           17.355854       1.024157       2.056820                    0.999540      73.270482     189.567265       0.486825       0.358127      -1.213709      -0.034423       0.022602      -0.021754       0.046573       0.001422       0.054051      -0.006374       0.051002       0.691552      -0.140996      -0.098493       0.239490             28.542191      26.392595      -8.643889      -2.694383      46.570850       3.411782      12.663128          -0.000000
            2             Cd      10.578084       9.493631      12.838508       1.042642     151.775317 0.32091863E+04  0.11327967E+06                                21.711129                           17.541693       0.964959       2.038375                    0.999604      73.499221     190.874426       0.482580       0.359567      -1.211979       0.054632      -0.014606      -0.004855       0.056759      -0.011456      -0.057258      -0.001861       0.048708       0.657476      -0.137175      -0.092398       0.229573             29.522426      26.133825      -9.148395       2.914749      49.502514      -3.578496      12.930938          -0.000000
            3             Cd       2.410505       5.383420      21.917275       0.970802     139.496208 0.33352976E+04  0.11931626E+06                                20.894204                           18.101777       0.845083       1.987345                    0.999483      76.080601     201.346752       0.464731       0.368416      -1.200141      -0.014951       0.003622       0.001686       0.015476       0.050529       0.091850       0.044386       0.193872      -0.594006      -0.223194      -0.008396       0.231590             26.715008      13.595580      -0.021195      -3.767907      16.133449      -1.998744      50.415996          -0.000009
            4             Cd       3.245601       8.975773      34.638141       1.040937     147.982780 0.31541914E+04  0.11081144E+06                                21.301865                           17.355884       1.024167       2.056822                    0.999540      73.270541     189.567520       0.486825       0.358127      -1.213709       0.034425      -0.022601      -0.021750       0.046572       0.001422      -0.054056       0.006371       0.051003       0.691553      -0.140997      -0.098495       0.239491             28.542179      26.392665      -8.643747       2.694420      46.570739      -3.411730      12.663131          -0.000000
            5             Cd       6.579822       7.254713      34.543507       1.042644     151.775041 0.32091794E+04  0.11327936E+06                                21.711102                           17.541672       0.964960       2.038376                    0.999604      73.499160     190.874194       0.482581       0.359567      -1.211979      -0.054632       0.014606      -0.004857       0.056759      -0.011456       0.057257       0.001860       0.048709       0.657478      -0.137176      -0.092398       0.229574             29.522372      26.133889      -9.148407      -2.914754      49.502318       3.578496      12.930909          -0.000000
            6             Cd       2.589101      11.364924       0.212275       0.970801     139.496500 0.33353042E+04  0.11931655E+06                                20.894236                           18.101797       0.845082       1.987344                    0.999483      76.080638     201.346917       0.464731       0.368417      -1.200141       0.014951      -0.003622       0.001686       0.015475       0.050529      -0.091850      -0.044385       0.193872      -0.594005      -0.223193      -0.008397       0.231590             26.715069      13.595599      -0.021196       3.767928      16.133455       1.998739      50.416154          -0.000009
            7             Cd       9.324751       8.975773      30.476859       1.040937     147.982626 0.31541881E+04  0.11081130E+06                                21.301848                           17.355873       1.024169       2.056823                    0.999540      73.270522     189.567433       0.486825       0.358127      -1.213709       0.034424      -0.022601       0.021748       0.046571       0.001422       0.054056      -0.006371       0.051003       0.691553      -0.140997      -0.098495       0.239492             28.542152      26.392642      -8.643735      -2.694417      46.570692       3.411726      12.663122          -0.000000
            8             Cd       0.500672       7.254713      30.571492       1.042644     151.774904 0.32091767E+04  0.11327924E+06                                21.711087                           17.541663       0.964961       2.038377                    0.999604      73.499146     190.874125       0.482581       0.359566      -1.211979      -0.054631       0.014606       0.004855       0.056758      -0.011456      -0.057257      -0.001860       0.048710       0.657479      -0.137176      -0.092398       0.229574             29.522347      26.133868      -9.148392       2.914749      49.502272      -3.578489      12.930900          -0.000000
            9             Cd       8.668251      11.364924      21.492725       0.970802     139.496141 0.33352957E+04  0.11931617E+06                                20.894196                           18.101771       0.845084       1.987345                    0.999483      76.080589     201.346700       0.464731       0.368416      -1.200141       0.014950      -0.003623      -0.001685       0.015475       0.050529       0.091850       0.044385       0.193871      -0.594006      -0.223194      -0.008396       0.231590             26.714997      13.595575      -0.021194      -3.767904      16.133445      -1.998755      50.415971          -0.000009
           10             Cd       7.833155       7.772571       8.771859       1.040957     147.979656 0.31541124E+04  0.11080795E+06                                21.301556                           17.355653       1.024160       2.056826                    0.999540      73.269862     189.564997       0.486829       0.358126      -1.213710      -0.034442       0.022609       0.021767       0.046596       0.001414      -0.054065       0.006376       0.051003       0.691501      -0.140988      -0.098490       0.239478             28.541690      26.392296      -8.643647       2.694549      46.569808      -3.411814      12.662964          -0.000000
           11             Cd       4.498934       9.493631       8.866058       1.042657     151.762391 0.32088889E+04  0.11326644E+06                                21.709738                           17.540713       0.965260       2.038457                    0.999604      73.498238     190.868960       0.482601       0.359560      -1.211986       0.054683      -0.014643       0.004789       0.056812      -0.011457       0.057184       0.001882       0.048907       0.657529      -0.137270      -0.092297       0.229567             29.520005      26.131676      -9.146432      -2.914018      49.498250       3.577528      12.930090          -0.000000
           12             Cd       8.489655       5.383420      43.197725       0.970801     139.496524 0.33353062E+04  0.11931664E+06                                20.894239                           18.101803       0.845081       1.987344                    0.999483      76.080650     201.346971       0.464731       0.368417      -1.200140      -0.014950       0.003622      -0.001685       0.015475       0.050530      -0.091850      -0.044385       0.193872      -0.594005      -0.223193      -0.008396       0.231590             26.715059      13.595599      -0.021194       3.767915      16.133467       1.998762      50.416110          -0.000009
           13              P      11.425231       0.244023      14.063104       1.361264      69.128580 0.11940624E+04  0.35614037E+05                                13.720140                           11.041531       0.570009       1.958098                    0.999943      48.363935     149.296695       0.536351       0.382880      -1.102796      -0.054264      -0.004908       0.024197       0.059617       0.009101       0.065607       0.012647      -0.011854       0.206348      -0.071289      -0.030073       0.101363             16.362639      17.105131       1.103101      -2.193621      17.446643      -3.161567      14.536142          -0.000000
           14              P       2.025454       0.303647      14.090018       1.353939      69.010654 0.12084307E+04  0.36142470E+05                                13.697865                           11.096984       0.546641       1.950485                    0.999939      48.506140     149.833928       0.535908       0.382137      -1.103577       0.063504       0.010307       0.028128       0.070215       0.008212      -0.068349      -0.014296      -0.001016       0.182309      -0.067361      -0.031971       0.099332             16.269165      16.568253       0.321214       1.894293      17.491656       3.265396      14.747587          -0.000000
           15              P       0.649750       0.294101      11.701600       1.402272      65.757956 0.10949178E+04  0.31952460E+05                                13.215797                           10.551923       0.685222       2.004352                    0.999914      46.726722     142.613996       0.550390       0.381341      -1.104060      -0.001799       0.003460      -0.069440       0.069550      -0.002899      -0.004481       0.001521       0.149318      -0.225104      -0.075197      -0.037144       0.112341             15.946528      15.226435      -2.698754      -0.246066      17.385272       0.050650      15.227877          -0.000000
           16              P       5.732675      16.504321      35.768104       1.361263      69.128587 0.11940625E+04  0.35614040E+05                                13.720141                           11.041531       0.570010       1.958098                    0.999943      48.363940     149.296711       0.536351       0.382880      -1.102796       0.054264       0.004908       0.024198       0.059617       0.009101      -0.065607      -0.012647      -0.011853       0.206346      -0.071289      -0.030073       0.101363             16.362642      17.105135       1.103101       2.193619      17.446660       3.161568      14.536132          -0.000000
           17              P       2.974152      16.444697      35.795018       1.353938      69.010664 0.12084309E+04  0.36142477E+05                                13.697866                           11.096984       0.546641       1.950485                    0.999939      48.506144     149.833939       0.535908       0.382137      -1.103577      -0.063504      -0.010307       0.028128       0.070216       0.008212       0.068349       0.014296      -0.001016       0.182308      -0.067361      -0.031971       0.099332             16.269171      16.568257       0.321210      -1.894289      17.491679      -3.265399      14.747576          -0.000000
           18              P       4.349856      16.454243      33.406600       1.402273      65.757958 0.10949183E+04  0.31952476E+05                                13.215794                           10.551923       0.685223       2.004352                    0.999914      46.726715     142.613956       0.550390       0.381340      -1.104060       0.001799      -0.003460      -0.069440       0.069550      -0.002899       0.004481      -0.001522       0.149320      -0.225103      -0.075197      -0.037145       0.112342             15.946524      15.226437      -2.698756       0.246064      17.385275      -0.050646      15.227861          -0.000000
           19              P      -0.346475      16.504321      29.346896       1.361263      69.128599 0.11940628E+04  0.35614050E+05                                13.720142                           11.041532       0.570009       1.958098                    0.999943      48.363941     149.296712       0.536351       0.382880      -1.102796       0.054264       0.004908      -0.024198       0.059617       0.009101       0.065607       0.012647      -0.011853       0.206348      -0.071289      -0.030073       0.101363             16.362644      17.105137       1.103105      -2.193620      17.446661      -3.161569      14.536135          -0.000000
           20              P       9.053302      16.444697      29.319982       1.353938      69.010674 0.12084311E+04  0.36142484E+05                                13.697867                           11.096985       0.546641       1.950485                    0.999939      48.506144     149.833938       0.535908       0.382137      -1.103577      -0.063504      -0.010307      -0.028128       0.070216       0.008212      -0.068348      -0.014296      -0.001016       0.182310      -0.067361      -0.031971       0.099332             16.269173      16.568259       0.321213       1.894291      17.491679       3.265401      14.747579          -0.000000
           21              P      10.429006      16.454243      31.708400       1.402272      65.757960 0.10949182E+04  0.31952471E+05                                13.215796                           10.551924       0.685222       2.004352                    0.999914      46.726722     142.613991       0.550390       0.381340      -1.104060       0.001799      -0.003460       0.069440       0.069550      -0.002899      -0.004481       0.001522       0.149319      -0.225103      -0.075197      -0.037144       0.112341             15.946528      15.226439      -2.698757      -0.246064      17.385280       0.050646      15.227864          -0.000000
           22              P       5.346081       0.244023       7.641896       1.361263      69.128593 0.11940626E+04  0.35614040E+05                                13.720140                           11.041530       0.570012       1.958098                    0.999943      48.363935     149.296677       0.536351       0.382880      -1.102796      -0.054264      -0.004908      -0.024198       0.059618       0.009101      -0.065608      -0.012648      -0.011853       0.206343      -0.071289      -0.030073       0.101362             16.362648      17.105122       1.103107       2.193614      17.446700       3.161575      14.536121          -0.000000
           23              P       8.104604       0.303647       7.614982       1.353938      69.010671 0.12084310E+04  0.36142479E+05                                13.697865                           11.096984       0.546643       1.950486                    0.999939      48.506144     149.833927       0.535909       0.382137      -1.103577       0.063505       0.010307      -0.028129       0.070216       0.008212       0.068348       0.014296      -0.001015       0.182305      -0.067361      -0.031971       0.099332             16.269174      16.568248       0.321219      -1.894291      17.491702      -3.265398      14.747571          -0.000000
           24              P       6.728900       0.294101      10.003400       1.402273      65.757919 0.10949181E+04  0.31952467E+05                                13.215788                           10.551922       0.685223       2.004352                    0.999914      46.726702     142.613906       0.550390       0.381340      -1.104060      -0.001799       0.003460       0.069440       0.069550      -0.002899       0.004481      -0.001521       0.149322      -0.225104      -0.075197      -0.037146       0.112343             15.946507      15.226427      -2.698747       0.246065      17.385239      -0.050641      15.227855          -0.000000
           25              H       0.082136       3.026426      15.128385       0.132307       1.111193 0.80958917E+01  0.80281828E+02                                 1.814179                            1.694052      -1.308439       2.265386                    0.994994       3.646945      10.500849       0.464658       1.329291      -0.697279       0.023333      -0.013843       0.019321       0.033307       0.000884       0.003796      -0.008756      -0.004369      -0.001375      -0.009519      -0.000611       0.010130              1.891088       2.169421      -0.337496       0.507891       1.781924      -0.254338       1.721920           0.000000
           26              H       0.149139       5.269029      14.559714       0.104928       1.216699 0.91663126E+01  0.92958264E+02                                 1.866503                            1.758965      -1.166636       2.321618                    0.995398       3.654125      10.344912       0.477158       1.265759      -0.711977       0.030779       0.018939       0.012348       0.038190       0.004129       0.011851       0.002874      -0.000357      -0.015980      -0.013900       0.000456       0.013444              1.924939       2.188041       0.387067       0.272153       1.990113       0.063769       1.596664          -0.000000
           27              H       8.762348       4.868744      12.710448       0.112710       1.067981 0.77524898E+01  0.76004156E+02                                 1.763747                            1.656350      -1.076501       2.371498                    0.996413       3.617167      10.336348       0.470777       1.327071      -0.697973      -0.032613       0.018595      -0.018775       0.041975      -0.003731       0.008382      -0.007377       0.005170      -0.014525      -0.011827      -0.001700       0.013527              1.840773       2.226034      -0.209068       0.452729       1.682419      -0.164959       1.613866          -0.000000
           28              H       8.718877       2.619441      13.313847       0.147537       1.008166 0.70990011E+01  0.67373903E+02                                 1.646441                            1.548285      -0.861921       2.494393                    0.999499       3.183405       8.649831       0.509654       1.266298      -0.713624      -0.027257      -0.021842      -0.009619       0.036229       0.006865       0.005892      -0.002720      -0.002593      -0.029879      -0.013493       0.001383       0.012110              1.721466       2.085751       0.399702       0.267791       1.692660       0.091583       1.385987          -0.000000
           29              H       9.051684      16.564112      16.760601       0.142794       1.030964 0.72635667E+01  0.68443068E+02                                 1.586170                            1.499904      -0.918652       2.459077                    0.999158       3.091406       8.024389       0.559652       1.161471      -0.738676       0.000487       0.035799       0.008645       0.036831      -0.000486      -0.006176       0.009452      -0.021910       0.008684      -0.014940      -0.001836       0.016777              1.604904       1.270902       0.022047      -0.067819       2.107226      -0.131561       1.436584           0.000001
           30              H       8.461972      15.319710      18.614208       0.124245       1.159736 0.82589816E+01  0.80039669E+02                                 1.695752                            1.585504      -0.885553       2.468482                    0.999125       3.155015       8.197045       0.553717       1.141403      -0.744889      -0.018302       0.021078       0.033055       0.043265      -0.005665      -0.009586       0.007796      -0.021105       0.002971      -0.016411      -0.001536       0.017946              1.746423       1.441546      -0.114550      -0.335442       1.527376       0.212164       2.270348           0.000003
           31              H       9.390385      11.988465      16.665099       0.112973       1.160529 0.85903205E+01  0.84625583E+02                                 1.736577                            1.649190      -0.871113       2.466354                    0.999095       3.294505       8.816349       0.523662       1.187307      -0.732770       0.001603      -0.038478      -0.001058       0.038526      -0.001955      -0.004113       0.005043      -0.023930       0.007357      -0.014227       0.000630       0.013597              1.754553       1.372577      -0.064288      -0.072232       2.258918      -0.031805       1.632164          -0.000001
           32              H       9.704939      13.201045      14.711649       0.138512       0.919640 0.62876989E+01  0.59072707E+02                                 1.655779                            1.534795      -1.153822       2.346893                    0.995859       3.575458      10.325658       0.464057       1.404883      -0.681422       0.007351      -0.015876      -0.028279       0.033253      -0.000535      -0.004442      -0.002913      -0.015422       0.011478      -0.011069       0.002882       0.008188              1.736165       1.424692      -0.079752      -0.162934       1.546236       0.343755       2.237567          -0.000000
           33              H       3.132833       0.628063      16.856103       0.138812       1.034811 0.73458262E+01  0.69425298E+02                                 1.590821                            1.508910      -0.923180       2.455265                    0.999077       3.112592       8.096019       0.557586       1.162297      -0.738418       0.003335      -0.037119       0.006993       0.037919      -0.002606       0.002046      -0.008788      -0.023975       0.012817      -0.014481      -0.002158       0.016639              1.608588       1.277894      -0.048104       0.047947       2.077148       0.166417       1.470723           0.000001
           34              H       3.225022       1.782024      18.865986       0.126805       1.131933 0.80418557E+01  0.77387212E+02                                 1.664428                            1.561158      -0.891122       2.466769                    0.999161       3.130521       8.094192       0.560047       1.136498      -0.745989       0.005926      -0.023988       0.035648       0.043374      -0.002978       0.003015      -0.009432      -0.026201       0.011131      -0.015530      -0.002627       0.018157              1.713633       1.310787      -0.058332       0.134231       1.532084      -0.255192       2.298029           0.000003
           35              H       2.742368       5.252281      16.895172       0.120313       1.185238 0.88032726E+01  0.87361516E+02                                 1.773335                            1.680066      -0.903880       2.456026                    0.998871       3.292248       8.877648       0.513322       1.202375      -0.729581      -0.001493       0.040722       0.000238       0.040750      -0.001311       0.002846      -0.004956      -0.027436       0.007912      -0.015494       0.000838       0.014656              1.792567       1.387505      -0.049340       0.041983       2.316116       0.060924       1.674080          -0.000001
           36              H       2.649072       4.096645      14.885289       0.132489       0.947171 0.65634719E+01  0.62117197E+02                                 1.667433                            1.551978      -1.105088       2.365846                    0.996496       3.559969      10.204646       0.470283       1.376159      -0.687284      -0.003805       0.018346      -0.028467       0.034079      -0.000178       0.001455       0.002781      -0.017869       0.012899      -0.011232       0.002622       0.008609              1.744944       1.394783      -0.042800       0.068691       1.583514      -0.365536       2.256536          -0.000000
           37              H       0.054483      14.226043      15.067611       0.131470       1.113514 0.81319329E+01  0.80662267E+02                                 1.811797                            1.694307      -1.327430       2.258615                    0.994449       3.631356      10.429321       0.466453       1.323798      -0.698578      -0.023048       0.011784       0.017918       0.031482       0.001345      -0.003225       0.009534      -0.003021      -0.000969      -0.010155      -0.000226       0.010381              1.887568       2.206738      -0.339593      -0.487496       1.769921       0.249700       1.686044           0.000000
           38              H      -0.041967      12.025311      14.386074       0.109434       1.224903 0.90908256E+01  0.92325353E+02                                 1.897508                            1.768590      -1.248546       2.285935                    0.994342       3.710615      10.633433       0.467419       1.290275      -0.706091      -0.033515      -0.018705       0.005981       0.038845       0.005604      -0.010739      -0.000976       0.005117      -0.019045      -0.012946      -0.001191       0.014137              1.975733       2.341122       0.429568      -0.200480       2.031978      -0.007346       1.554098          -0.000000
           39              H       3.591011      12.363628      12.810291       0.114176       1.074178 0.77575206E+01  0.75898747E+02                                 1.759769                            1.648585      -1.027682       2.395882                    0.997047       3.553817      10.072383       0.476500       1.313806      -0.701269       0.031007      -0.017215      -0.015161       0.038569      -0.004192      -0.008263       0.006101       0.006303      -0.015910      -0.011069      -0.002352       0.013421              1.839461       2.251070      -0.236919      -0.431727       1.697478       0.158992       1.569834          -0.000000
           40              H       3.621028      14.633028      13.266096       0.143892       1.021138 0.72244759E+01  0.68960684E+02                                 1.667927                            1.567510      -0.871569       2.487119                    0.999300       3.233428       8.850834       0.503113       1.275398      -0.711366       0.026424       0.021032      -0.013703       0.036446       0.006851      -0.006994       0.001873      -0.006383      -0.029662      -0.014186       0.001441       0.012745              1.744165       2.093899       0.404041      -0.291321       1.717886      -0.114315       1.420712          -0.000000
           41              H      11.084838      13.371878      10.913274       0.132341       0.906368 0.61729840E+01  0.57932962E+02                                 1.660680                            1.535148      -1.258697       2.291102                    0.994853       3.676380      10.734625       0.455868       1.431649      -0.675822      -0.030496      -0.007451       0.013104       0.034018      -0.000413      -0.004265       0.003417      -0.000490      -0.029362      -0.011565       0.004505       0.007059              1.789802       2.514514       0.134636      -0.304420       1.439440      -0.032806       1.415452          -0.000000
           42              H       0.279304      11.568081      10.340262       0.114063       1.118233 0.83173649E+01  0.82840485E+02                                 1.812063                            1.713076      -1.036924       2.390515                    0.996852       3.595180      10.294773       0.464783       1.323119      -0.699742      -0.014901      -0.037526       0.001723       0.040413       0.007473      -0.003447       0.000391      -0.005348      -0.035745      -0.012869      -0.001135       0.014004              1.890704       1.840400       0.267202      -0.080769       2.394943      -0.075075       1.436770          -0.000000
           43              H       3.244487      14.080333       9.415629       0.110060       0.980685 0.68384558E+01  0.65631562E+02                                 1.727047                            1.599641      -1.214449       2.303302                    0.994556       3.759460      10.985209       0.454813       1.403196      -0.681402       0.037479       0.008402      -0.011898       0.040210       0.004105      -0.006896       0.003017       0.011709      -0.036294      -0.015002       0.000518       0.014484              1.857112       2.451975       0.104904      -0.342496       1.544685      -0.071157       1.574675          -0.000000
           44              H       1.914146      15.875755       9.949572       0.140607       0.923316 0.65209305E+01  0.61622017E+02                                 1.646546                            1.554866      -1.087327       2.385795                    0.996750       3.462142       9.920818       0.466200       1.390297      -0.685445       0.016480       0.033558      -0.002521       0.037471      -0.000945      -0.001715      -0.000675      -0.011161      -0.035833      -0.012205       0.000561       0.011644              1.723864       1.652560       0.288698      -0.146173       2.160271      -0.043473       1.358760          -0.000000
           45              H       1.234028       3.999505      10.974048       0.134588       0.900073 0.61219761E+01  0.57339536E+02                                 1.654089                            1.529856      -1.252184       2.295944                    0.995069       3.654530      10.662800       0.456145       1.433642      -0.675536       0.029421       0.008025       0.013880       0.033506      -0.000537       0.005191      -0.003922      -0.000930      -0.027644      -0.011746       0.004131       0.007616              1.777368       2.460124       0.143471       0.328963       1.441556       0.042823       1.430424          -0.000000
           46              H      -0.104176       5.784878      10.322898       0.120022       1.075737 0.78851763E+01  0.77436800E+02                                 1.764504                            1.667661      -0.979921       2.423722                    0.997638       3.487502       9.891930       0.471558       1.322620      -0.700336       0.014571       0.037256       0.000569       0.040008       0.007345       0.003657       0.000575      -0.006323      -0.034779      -0.012553      -0.001487       0.014040              1.841490       1.765686       0.250304       0.072342       2.354074       0.067927       1.404712           0.000000
           47              H       9.137921       3.210658       9.307104       0.115241       0.978842 0.68186710E+01  0.65430394E+02                                 1.727942                            1.600186      -1.244678       2.292533                    0.994522       3.749550      10.975074       0.453266       1.408227      -0.680417      -0.038805      -0.008002      -0.013448       0.041842       0.003990       0.007641      -0.002776       0.012755      -0.034071      -0.014685      -0.000252       0.014937              1.855108       2.403896       0.125933       0.377066       1.562204       0.088619       1.599222          -0.000000
           48              H      10.534996       1.398487       9.897480       0.145559       0.932834 0.65769491E+01  0.62230647E+02                                 1.652759                            1.557784      -1.086281       2.387935                    0.997024       3.439505       9.834440       0.467848       1.383634      -0.686862      -0.014364      -0.034386      -0.003032       0.037389      -0.000936       0.001770       0.001215      -0.012997      -0.031654      -0.010958      -0.000936       0.011894              1.732394       1.642388       0.275441       0.150429       2.190325       0.055728       1.364470          -0.000000
           49              H       4.917470      13.721918      36.833385       0.132306       1.111193 0.80958937E+01  0.80281858E+02                                 1.814180                            1.694053      -1.308439       2.265386                    0.994994       3.646946      10.500855       0.464658       1.329292      -0.697279      -0.023333       0.013843       0.019321       0.033307       0.000884      -0.003796       0.008756      -0.004369      -0.001375      -0.009519      -0.000611       0.010130              1.891090       2.169422      -0.337497      -0.507891       1.781926       0.254338       1.721921           0.000000
           50              H       4.850467      11.479315      36.264714       0.104927       1.216701 0.91663250E+01  0.92958420E+02                                 1.866505                            1.758966      -1.166636       2.321618                    0.995398       3.654128      10.344922       0.477157       1.265759      -0.711977      -0.030779      -0.018939       0.012348       0.038190       0.004129      -0.011851      -0.002874      -0.000357      -0.015980      -0.013900       0.000456       0.013444              1.924941       2.188043       0.387068      -0.272153       1.990115      -0.063769       1.596665          -0.000000
           51              H       8.395558      11.879600      34.415448       0.112710       1.067980 0.77524818E+01  0.76004072E+02                                 1.763747                            1.656350      -1.076502       2.371498                    0.996413       3.617168      10.336357       0.470777       1.327073      -0.697973       0.032613      -0.018595      -0.018775       0.041975      -0.003731      -0.008382       0.007377       0.005170      -0.014525      -0.011827      -0.001700       0.013527              1.840774       2.226035      -0.209069      -0.452729       1.682420       0.164959       1.613866          -0.000000
           52              H       8.439029      14.128903      35.018847       0.147537       1.008167 0.70990034E+01  0.67373937E+02                                 1.646442                            1.548286      -0.861921       2.494392                    0.999499       3.183406       8.649837       0.509654       1.266299      -0.713623       0.027257       0.021842      -0.009619       0.036229       0.006865      -0.005891       0.002720      -0.002593      -0.029879      -0.013493       0.001383       0.012110              1.721467       2.085752       0.399702      -0.267792       1.692661      -0.091583       1.385988          -0.000000
           53              H       8.106222       0.184232      38.465601       0.142794       1.030964 0.72635690E+01  0.68443093E+02                                 1.586170                            1.499904      -0.918652       2.459077                    0.999158       3.091407       8.024391       0.559652       1.161471      -0.738676      -0.000487      -0.035799       0.008645       0.036831      -0.000486       0.006176      -0.009452      -0.021910       0.008684      -0.014940      -0.001836       0.016777              1.604904       1.270902       0.022047       0.067819       2.107226       0.131561       1.436584           0.000001
           54              H       8.695934       1.428634      40.319208       0.124245       1.159735 0.82589754E+01  0.80039594E+02                                 1.695751                            1.585503      -0.885553       2.468482                    0.999125       3.155014       8.197042       0.553717       1.141404      -0.744889       0.018302      -0.021078       0.033055       0.043265      -0.005665       0.009586      -0.007796      -0.021105       0.002971      -0.016411      -0.001536       0.017946              1.746422       1.441545      -0.114550       0.335442       1.527375      -0.212164       2.270347           0.000003
           55              H       7.767521       4.759879      38.370099       0.112973       1.160530 0.85903310E+01  0.84625719E+02                                 1.736579                            1.649191      -0.871114       2.466353                    0.999095       3.294507       8.816358       0.523661       1.187308      -0.732770      -0.001603       0.038478      -0.001058       0.038526      -0.001955       0.004113      -0.005043      -0.023930       0.007358      -0.014227       0.000630       0.013597              1.754554       1.372578      -0.064288       0.072232       2.258920       0.031805       1.632165          -0.000001
           56              H       7.452967       3.547299      36.416649       0.138512       0.919641 0.62877033E+01  0.59072761E+02                                 1.655780                            1.534795      -1.153824       2.346892                    0.995859       3.575460      10.325666       0.464056       1.404883      -0.681422      -0.007351       0.015876      -0.028279       0.033253      -0.000535       0.004442       0.002913      -0.015422       0.011478      -0.011070       0.002882       0.008188              1.736166       1.424692      -0.079752       0.162934       1.546237      -0.343756       2.237568          -0.000000
           57              H       1.866773      16.120281      38.561103       0.138812       1.034811 0.73458281E+01  0.69425325E+02                                 1.590822                            1.508910      -0.923181       2.455265                    0.999077       3.112592       8.096021       0.557586       1.162298      -0.738418      -0.003335       0.037119       0.006993       0.037919      -0.002606      -0.002046       0.008788      -0.023975       0.012817      -0.014481      -0.002158       0.016639              1.608589       1.277895      -0.048104      -0.047947       2.077149      -0.166417       1.470724           0.000001
           58              H       1.774584      14.966320      40.570986       0.126805       1.131933 0.80418498E+01  0.77387140E+02                                 1.664427                            1.561158      -0.891121       2.466769                    0.999161       3.130520       8.094188       0.560047       1.136498      -0.745989      -0.005926       0.023988       0.035648       0.043374      -0.002978      -0.003015       0.009432      -0.026201       0.011131      -0.015530      -0.002627       0.018157              1.713632       1.310786      -0.058332      -0.134231       1.532083       0.255191       2.298028           0.000003
           59              H       2.257238      11.496063      38.600172       0.120313       1.185237 0.88032711E+01  0.87361494E+02                                 1.773334                            1.680066      -0.903880       2.456025                    0.998871       3.292249       8.877649       0.513323       1.202374      -0.729581       0.001493      -0.040722       0.000238       0.040750      -0.001311      -0.002846       0.004956      -0.027436       0.007912      -0.015494       0.000838       0.014656              1.792566       1.387504      -0.049340      -0.041983       2.316114      -0.060924       1.674079          -0.000001
           60              H       2.350534      12.651699      36.590289       0.132489       0.947171 0.65634679E+01  0.62117144E+02                                 1.667432                            1.551977      -1.105088       2.365846                    0.996496       3.559969      10.204642       0.470283       1.376158      -0.687284       0.003805      -0.018346      -0.028467       0.034079      -0.000178      -0.001455      -0.002781      -0.017869       0.012899      -0.011232       0.002622       0.008609              1.744943       1.394782      -0.042800      -0.068690       1.583513       0.365536       2.256533          -0.000000
           61              H       4.945123       2.522301      36.772611       0.131470       1.113513 0.81319242E+01  0.80662162E+02                                 1.811797                            1.694306      -1.327430       2.258615                    0.994449       3.631354      10.429315       0.466453       1.323798      -0.698578       0.023048      -0.011784       0.017918       0.031482       0.001345       0.003225      -0.009534      -0.003021      -0.000969      -0.010155      -0.000226       0.010381              1.887568       2.206738      -0.339593       0.487496       1.769921      -0.249701       1.686043           0.000000
           62              H       5.041573       4.723033      36.091074       0.109434       1.224901 0.90908104E+01  0.92325160E+02                                 1.897506                            1.768589      -1.248545       2.285936                    0.994342       3.710612      10.633422       0.467419       1.290276      -0.706091       0.033515       0.018705       0.005981       0.038845       0.005604       0.010739       0.000976       0.005117      -0.019045      -0.012946      -0.001191       0.014137              1.975731       2.341121       0.429566       0.200480       2.031975       0.007346       1.554097          -0.000000
           63              H       1.408595       4.384716      34.515291       0.114174       1.074188 0.77576107E+01  0.75899870E+02                                 1.759781                            1.648596      -1.027697       2.395874                    0.997047       3.553845      10.072488       0.476498       1.313807      -0.701268      -0.031007       0.017214      -0.015160       0.038569      -0.004192       0.008263      -0.006100       0.006303      -0.015911      -0.011069      -0.002351       0.013421              1.839475       2.251088      -0.236923       0.431732       1.697492      -0.158996       1.569845          -0.000000
           64              H       1.378578       2.115316      34.971096       0.143892       1.021136 0.72244644E+01  0.68960550E+02                                 1.667926                            1.567509      -0.871569       2.487119                    0.999300       3.233426       8.850828       0.503113       1.275398      -0.711366      -0.026424      -0.021032      -0.013703       0.036446       0.006851       0.006994      -0.001873      -0.006383      -0.029662      -0.014186       0.001441       0.012745              1.744164       2.093896       0.404040       0.291320       1.717885       0.114315       1.420710          -0.000000
           65              H       6.073068       3.376466      32.618274       0.132342       0.906367 0.61729725E+01  0.57932830E+02                                 1.660679                            1.535146      -1.258696       2.291103                    0.994853       3.676376      10.734612       0.455868       1.431649      -0.675822       0.030496       0.007451       0.013104       0.034018      -0.000413       0.004265      -0.003417      -0.000490      -0.029362      -0.011565       0.004505       0.007059              1.789800       2.514512       0.134635       0.304420       1.439439       0.032806       1.415450          -0.000000
           66              H       4.720302       5.180263      32.045262       0.114063       1.118237 0.83174027E+01  0.82840929E+02                                 1.812065                            1.713078      -1.036925       2.390514                    0.996853       3.595184      10.294778       0.464784       1.323115      -0.699743       0.014902       0.037526       0.001723       0.040413       0.007474       0.003446      -0.000391      -0.005349      -0.035743      -0.012868      -0.001137       0.014005              1.890706       1.840402       0.267201       0.080768       2.394946       0.075075       1.436770          -0.000000
           67              H       1.755119       2.668011      31.120629       0.110060       0.980681 0.68384227E+01  0.65631152E+02                                 1.727043                            1.599637      -1.214439       2.303307                    0.994556       3.759445      10.985151       0.454814       1.403195      -0.681402      -0.037479      -0.008402      -0.011898       0.040210       0.004105       0.006896      -0.003017       0.011708      -0.036296      -0.015003       0.000519       0.014484              1.857106       2.451966       0.104904       0.342494       1.544682       0.071158       1.574670          -0.000000
           68              H       3.085460       0.872589      31.654572       0.140608       0.923315 0.65209166E+01  0.61621851E+02                                 1.646545                            1.554864      -1.087326       2.385795                    0.996750       3.462137       9.920800       0.466200       1.390297      -0.685445      -0.016480      -0.033559      -0.002521       0.037472      -0.000945       0.001715       0.000675      -0.011161      -0.035833      -0.012205       0.000561       0.011644              1.723862       1.652558       0.288698       0.146173       2.160269       0.043474       1.358758          -0.000000
           69              H       3.765578      12.748839      32.679048       0.134588       0.900074 0.61219855E+01  0.57339644E+02                                 1.654090                            1.529857      -1.252183       2.295944                    0.995069       3.654532      10.662806       0.456145       1.433641      -0.675536      -0.029421      -0.008025       0.013880       0.033506      -0.000537      -0.005191       0.003922      -0.000930      -0.027644      -0.011746       0.004131       0.007616              1.777369       2.460126       0.143471      -0.328964       1.441557      -0.042823       1.430425          -0.000000
           70              H       5.103782      10.963466      32.027898       0.120022       1.075743 0.78852298E+01  0.77437456E+02                                 1.764510                            1.667666      -0.979926       2.423719                    0.997638       3.487511       9.891964       0.471557       1.322620      -0.700336      -0.014571      -0.037256       0.000568       0.040007       0.007345      -0.003657      -0.000575      -0.006323      -0.034779      -0.012553      -0.001487       0.014040              1.841497       1.765692       0.250306      -0.072342       2.354084      -0.067927       1.404715           0.000000
           71              H       8.019985      13.537686      31.012104       0.115241       0.978841 0.68186660E+01  0.65430339E+02                                 1.727942                            1.600186      -1.244679       2.292533                    0.994522       3.749549      10.975073       0.453266       1.408228      -0.680417       0.038805       0.008002      -0.013449       0.041842       0.003990      -0.007641       0.002776       0.012756      -0.034071      -0.014685      -0.000252       0.014937              1.855108       2.403897       0.125933      -0.377066       1.562204      -0.088620       1.599222          -0.000000
           72              H       6.622910      15.349857      31.602480       0.145559       0.932834 0.65769468E+01  0.62230619E+02                                 1.652759                            1.557783      -1.086280       2.387936                    0.997024       3.439504       9.834436       0.467848       1.383634      -0.686862       0.014364       0.034386      -0.003032       0.037389      -0.000936      -0.001770      -0.001215      -0.012997      -0.031654      -0.010958      -0.000937       0.011894              1.732394       1.642387       0.275441      -0.150429       2.190325      -0.055728       1.364470          -0.000000
           73              H      10.996620      13.721918      28.281615       0.132307       1.111191 0.80958805E+01  0.80281690E+02                                 1.814178                            1.694051      -1.308438       2.265386                    0.994994       3.646942      10.500839       0.464658       1.329291      -0.697279      -0.023333       0.013843      -0.019321       0.033307       0.000884       0.003796      -0.008756      -0.004369      -0.001375      -0.009519      -0.000611       0.010130              1.891087       2.169419      -0.337496       0.507891       1.781923      -0.254338       1.721919           0.000000
           74              H      10.929617      11.479315      28.850286       0.104928       1.216699 0.91663066E+01  0.92958178E+02                                 1.866502                            1.758964      -1.166634       2.321619                    0.995398       3.654124      10.344904       0.477158       1.265758      -0.711977      -0.030779      -0.018939      -0.012349       0.038190       0.004129       0.011851       0.002874      -0.000357      -0.015980      -0.013900       0.000456       0.013444              1.924938       2.188040       0.387067       0.272153       1.990112       0.063769       1.596663          -0.000000
           75              H       2.316408      11.879600      30.699552       0.112710       1.067981 0.77524865E+01  0.76004116E+02                                 1.763746                            1.656350      -1.076501       2.371498                    0.996413       3.617168      10.336351       0.470777       1.327071      -0.697973       0.032613      -0.018595       0.018775       0.041975      -0.003731       0.008382      -0.007377       0.005170      -0.014525      -0.011827      -0.001700       0.013527              1.840773       2.226034      -0.209069       0.452729       1.682419      -0.164959       1.613865          -0.000000
           76              H       2.359879      14.128903      30.096153       0.147537       1.008166 0.70990010E+01  0.67373904E+02                                 1.646442                            1.548285      -0.861921       2.494393                    0.999499       3.183405       8.649832       0.509654       1.266298      -0.713623       0.027257       0.021842       0.009619       0.036229       0.006865       0.005891      -0.002720      -0.002593      -0.029879      -0.013493       0.001383       0.012110              1.721466       2.085751       0.399702       0.267791       1.692660       0.091582       1.385987          -0.000000
           77              H       2.027072       0.184232      26.649399       0.142794       1.030963 0.72635594E+01  0.68442977E+02                                 1.586169                            1.499903      -0.918651       2.459077                    0.999158       3.091405       8.024383       0.559653       1.161471      -0.738676      -0.000487      -0.035799      -0.008645       0.036831      -0.000486      -0.006176       0.009452      -0.021910       0.008684      -0.014940      -0.001836       0.016777              1.604902       1.270901       0.022046      -0.067819       2.107224      -0.131561       1.436582           0.000001
           78              H       2.616784       1.428634      24.795792       0.124245       1.159733 0.82589565E+01  0.80039360E+02                                 1.695749                            1.585501      -0.885552       2.468483                    0.999125       3.155011       8.197030       0.553718       1.141403      -0.744889       0.018302      -0.021078      -0.033055       0.043265      -0.005665      -0.009586       0.007796      -0.021105       0.002971      -0.016410      -0.001536       0.017946              1.746420       1.441543      -0.114550      -0.335441       1.527373       0.212163       2.270343           0.000003
           79              H       1.688371       4.759879      26.744901       0.112973       1.160531 0.85903402E+01  0.84625831E+02                                 1.736579                            1.649192      -0.871116       2.466352                    0.999094       3.294509       8.816364       0.523661       1.187307      -0.732770      -0.001603       0.038478       0.001057       0.038526      -0.001955      -0.004113       0.005043      -0.023930       0.007358      -0.014227       0.000630       0.013597              1.754555       1.372578      -0.064288      -0.072232       2.258921      -0.031805       1.632166          -0.000001
           80              H       1.373817       3.547299      28.698351       0.138512       0.919642 0.62877124E+01  0.59072864E+02                                 1.655780                            1.534796      -1.153823       2.346892                    0.995859       3.575462      10.325671       0.464057       1.404882      -0.681422      -0.007351       0.015876       0.028279       0.033253      -0.000535      -0.004442      -0.002913      -0.015422       0.011478      -0.011070       0.002882       0.008188              1.736166       1.424693      -0.079752      -0.162934       1.546237       0.343756       2.237569          -0.000000
           81              H       7.945923      16.120281      26.553897       0.138812       1.034811 0.73458258E+01  0.69425291E+02                                 1.590821                            1.508909      -0.923180       2.455265                    0.999077       3.112592       8.096018       0.557586       1.162297      -0.738418      -0.003335       0.037119      -0.006993       0.037919      -0.002606       0.002046      -0.008788      -0.023975       0.012817      -0.014481      -0.002158       0.016639              1.608588       1.277894      -0.048104       0.047947       2.077148       0.166417       1.470723           0.000001
           82              H       7.853734      14.966320      24.544014       0.126805       1.131932 0.80418390E+01  0.77387009E+02                                 1.664426                            1.561156      -0.891121       2.466769                    0.999161       3.130518       8.094181       0.560047       1.136498      -0.745989      -0.005926       0.023988      -0.035649       0.043374      -0.002978       0.003015      -0.009432      -0.026201       0.011131      -0.015530      -0.002627       0.018157              1.713631       1.310785      -0.058332       0.134231       1.532082      -0.255191       2.298026           0.000003
           83              H       8.336388      11.496063      26.514828       0.120313       1.185239 0.88032853E+01  0.87361678E+02                                 1.773336                            1.680068      -0.903883       2.456024                    0.998871       3.292251       8.877659       0.513322       1.202375      -0.729581       0.001493      -0.040722      -0.000238       0.040750      -0.001311       0.002846      -0.004956      -0.027436       0.007912      -0.015494       0.000838       0.014656              1.792568       1.387506      -0.049340       0.041983       2.316118       0.060924       1.674081          -0.000001
           84              H       8.429684      12.651699      28.524711       0.132489       0.947172 0.65634810E+01  0.62117295E+02                                 1.667434                            1.551978      -1.105088       2.365846                    0.996496       3.559971      10.204648       0.470283       1.376157      -0.687284       0.003805      -0.018346       0.028467       0.034079      -0.000178       0.001455       0.002781      -0.017869       0.012899      -0.011232       0.002622       0.008609              1.744944       1.394783      -0.042800       0.068690       1.583514      -0.365536       2.256536          -0.000000
           85              H      11.024273       2.522301      28.342389       0.131471       1.113511 0.81319097E+01  0.80661977E+02                                 1.811795                            1.694304      -1.327429       2.258616                    0.994449       3.631350      10.429299       0.466453       1.323797      -0.698578       0.023048      -0.011784      -0.017918       0.031482       0.001345      -0.003225       0.009534      -0.003021      -0.000969      -0.010155      -0.000226       0.010381              1.887565       2.206735      -0.339593      -0.487495       1.769919       0.249700       1.686041           0.000000
           86              H      11.120723       4.723033      29.023926       0.109434       1.224900 0.90907935E+01  0.92324936E+02                                 1.897504                            1.768587      -1.248543       2.285937                    0.994343       3.710608      10.633404       0.467419       1.290275      -0.706091       0.033515       0.018705      -0.005981       0.038845       0.005604      -0.010739      -0.000976       0.005117      -0.019045      -0.012946      -0.001191       0.014137              1.975728       2.341118       0.429566      -0.200480       2.031972      -0.007346       1.554095          -0.000000
           87              H       7.487745       4.384716      30.599709       0.114174       1.074188 0.77576100E+01  0.75899857E+02                                 1.759780                            1.648595      -1.027696       2.395874                    0.997047       3.553844      10.072483       0.476499       1.313807      -0.701269      -0.031007       0.017214       0.015160       0.038569      -0.004192      -0.008263       0.006100       0.006303      -0.015911      -0.011069      -0.002351       0.013421              1.839475       2.251088      -0.236923      -0.431732       1.697492       0.158996       1.569844          -0.000000
           88              H       7.457728       2.115316      30.143904       0.143892       1.021136 0.72244621E+01  0.68960517E+02                                 1.667926                            1.567509      -0.871568       2.487119                    0.999300       3.233425       8.850823       0.503113       1.275398      -0.711366      -0.026424      -0.021032       0.013703       0.036446       0.006851      -0.006994       0.001873      -0.006383      -0.029662      -0.014186       0.001441       0.012745              1.744163       2.093896       0.404040      -0.291320       1.717885      -0.114315       1.420710          -0.000000
           89              H      -0.006082       3.376466      32.496726       0.132342       0.906367 0.61729726E+01  0.57932830E+02                                 1.660679                            1.535146      -1.258696       2.291103                    0.994853       3.676376      10.734612       0.455868       1.431649      -0.675822       0.030496       0.007451      -0.013104       0.034018      -0.000413      -0.004265       0.003417      -0.000490      -0.029362      -0.011565       0.004505       0.007059              1.789800       2.514512       0.134635      -0.304420       1.439439      -0.032806       1.415450          -0.000000
           90              H      10.799452       5.180263      33.069738       0.114063       1.118238 0.83174043E+01  0.82840956E+02                                 1.812066                            1.713078      -1.036926       2.390514                    0.996852       3.595185      10.294784       0.464784       1.323116      -0.699743       0.014902       0.037526      -0.001723       0.040413       0.007474      -0.003446       0.000391      -0.005349      -0.035743      -0.012868      -0.001136       0.014005              1.890707       1.840403       0.267201      -0.080768       2.394947      -0.075075       1.436771          -0.000000
           91              H       7.834269       2.668011      33.994371       0.110060       0.980681 0.68384262E+01  0.65631195E+02                                 1.727043                            1.599637      -1.214439       2.303307                    0.994556       3.759446      10.985155       0.454814       1.403195      -0.681402      -0.037479      -0.008402       0.011898       0.040210       0.004105      -0.006896       0.003017       0.011708      -0.036296      -0.015003       0.000519       0.014484              1.857107       2.451967       0.104904      -0.342494       1.544683      -0.071158       1.574671          -0.000000
           92              H       9.164610       0.872589      33.460428       0.140608       0.923314 0.65209145E+01  0.61621832E+02                                 1.646545                            1.554865      -1.087326       2.385795                    0.996750       3.462137       9.920803       0.466200       1.390298      -0.685445      -0.016480      -0.033559       0.002521       0.037472      -0.000945      -0.001715      -0.000675      -0.011161      -0.035833      -0.012205       0.000561       0.011644              1.723862       1.652558       0.288698      -0.146173       2.160270      -0.043474       1.358759          -0.000000
           93              H       9.844728      12.748839      32.435952       0.134588       0.900074 0.61219855E+01  0.57339644E+02                                 1.654090                            1.529857      -1.252183       2.295944                    0.995069       3.654532      10.662806       0.456145       1.433641      -0.675536      -0.029421      -0.008025      -0.013880       0.033506      -0.000537       0.005191      -0.003922      -0.000930      -0.027644      -0.011746       0.004131       0.007616              1.777369       2.460126       0.143471       0.328964       1.441557       0.042823       1.430425          -0.000000
           94              H      11.182932      10.963466      33.087102       0.120022       1.075743 0.78852309E+01  0.77437472E+02                                 1.764510                            1.667666      -0.979927       2.423719                    0.997638       3.487512       9.891968       0.471557       1.322620      -0.700336      -0.014571      -0.037256      -0.000569       0.040007       0.007345       0.003656       0.000575      -0.006323      -0.034779      -0.012553      -0.001487       0.014040              1.841497       1.765692       0.250306       0.072342       2.354084       0.067927       1.404715           0.000000
           95              H       1.940835      13.537686      34.102896       0.115241       0.978841 0.68186693E+01  0.65430376E+02                                 1.727942                            1.600187      -1.244679       2.292533                    0.994522       3.749550      10.975076       0.453266       1.408228      -0.680417       0.038805       0.008002       0.013448       0.041842       0.003990       0.007641      -0.002776       0.012756      -0.034071      -0.014685      -0.000252       0.014937              1.855108       2.403897       0.125933       0.377066       1.562205       0.088620       1.599222          -0.000000
           96              H       0.543760      15.349857      33.512520       0.145559       0.932834 0.65769497E+01  0.62230653E+02                                 1.652759                            1.557784      -1.086281       2.387935                    0.997024       3.439505       9.834439       0.467848       1.383633      -0.686862       0.014364       0.034386       0.003032       0.037389      -0.000936       0.001770       0.001215      -0.012997      -0.031654      -0.010958      -0.000936       0.011894              1.732394       1.642387       0.275441       0.150429       2.190325       0.055728       1.364470          -0.000000
           97              H       6.161286       3.026426       6.576615       0.132307       1.111193 0.80958936E+01  0.80281867E+02                                 1.814181                            1.694053      -1.308439       2.265386                    0.994994       3.646947      10.500863       0.464657       1.329293      -0.697279       0.023333      -0.013843      -0.019321       0.033307       0.000884      -0.003796       0.008756      -0.004369      -0.001375      -0.009519      -0.000611       0.010130              1.891090       2.169422      -0.337497      -0.507891       1.781927       0.254339       1.721921           0.000000
           98              H       6.228289       5.269029       7.145286       0.104927       1.216706 0.91663821E+01  0.92959204E+02                                 1.866514                            1.758975      -1.166642       2.321615                    0.995398       3.654145      10.345003       0.477154       1.265764      -0.711976       0.030779       0.018939      -0.012348       0.038190       0.004128      -0.011851      -0.002874      -0.000358      -0.015980      -0.013900       0.000457       0.013443              1.924951       2.188054       0.387070      -0.272154       1.990128      -0.063769       1.596671          -0.000000
           99              H       2.683198       4.868744       8.994552       0.112710       1.067981 0.77524944E+01  0.76004242E+02                                 1.763749                            1.656352      -1.076507       2.371495                    0.996413       3.617176      10.336390       0.470776       1.327075      -0.697973      -0.032613       0.018594       0.018775       0.041975      -0.003731      -0.008382       0.007377       0.005171      -0.014524      -0.011827      -0.001700       0.013527              1.840776       2.226039      -0.209067      -0.452730       1.682421       0.164957       1.613868          -0.000000
          100              H       2.639727       2.619441       8.391153       0.147537       1.008166 0.70989943E+01  0.67373837E+02                                 1.646442                            1.548286      -0.861922       2.494393                    0.999499       3.183404       8.649834       0.509654       1.266300      -0.713623      -0.027257      -0.021842       0.009619       0.036229       0.006865      -0.005891       0.002720      -0.002593      -0.029879      -0.013493       0.001383       0.012110              1.721468       2.085753       0.399703      -0.267792       1.692662      -0.091583       1.385988          -0.000000
          101              H       2.972534      16.564112       4.944399       0.142794       1.030963 0.72635587E+01  0.68442972E+02                                 1.586170                            1.499904      -0.918652       2.459077                    0.999158       3.091404       8.024382       0.559652       1.161471      -0.738676       0.000487       0.035799      -0.008645       0.036831      -0.000486       0.006176      -0.009452      -0.021910       0.008683      -0.014940      -0.001836       0.016777              1.604904       1.270901       0.022046       0.067819       2.107227       0.131560       1.436582           0.000001
          102              H       2.382822      15.319710       3.090792       0.124245       1.159732 0.82589509E+01  0.80039288E+02                                 1.695748                            1.585500      -0.885552       2.468483                    0.999125       3.155010       8.197025       0.553718       1.141403      -0.744889      -0.018302       0.021078      -0.033055       0.043265      -0.005665       0.009586      -0.007796      -0.021105       0.002971      -0.016410      -0.001536       0.017946              1.746419       1.441543      -0.114550       0.335441       1.527373      -0.212164       2.270341           0.000003
          103              H       3.311235      11.988465       5.039901       0.112969       1.160556 0.85905890E+01  0.84629084E+02                                 1.736618                            1.649226      -0.871142       2.466337                    0.999094       3.294581       8.816663       0.523650       1.187322      -0.732766       0.001602      -0.038477       0.001057       0.038525      -0.001955       0.004113      -0.005042      -0.023929       0.007358      -0.014227       0.000631       0.013596              1.754596       1.372604      -0.064292       0.072236       2.258979       0.031804       1.632203          -0.000001
          104              H       3.625789      13.201045       6.993351       0.138511       0.919648 0.62877790E+01  0.59073783E+02                                 1.655803                            1.534815      -1.153858       2.346874                    0.995858       3.575515      10.325928       0.464047       1.404902      -0.681418       0.007351      -0.015875       0.028279       0.033253      -0.000535       0.004442       0.002914      -0.015420       0.011477      -0.011068       0.002880       0.008188              1.736192       1.424710      -0.079754       0.162938       1.546261      -0.343763       2.237603          -0.000000
          105              H       9.211983       0.628063       4.848897       0.138812       1.034812 0.73458365E+01  0.69425421E+02                                 1.590822                            1.508911      -0.923181       2.455264                    0.999077       3.112594       8.096026       0.557586       1.162297      -0.738418       0.003335      -0.037119      -0.006993       0.037919      -0.002606      -0.002046       0.008788      -0.023975       0.012817      -0.014481      -0.002158       0.016639              1.608590       1.277895      -0.048104      -0.047947       2.077151      -0.166417       1.470724           0.000001
          106              H       9.304172       1.782024       2.839014       0.126805       1.131933 0.80418516E+01  0.77387166E+02                                 1.664428                            1.561158      -0.891122       2.466769                    0.999161       3.130520       8.094190       0.560047       1.136499      -0.745989       0.005926      -0.023988      -0.035648       0.043374      -0.002978      -0.003015       0.009432      -0.026201       0.011131      -0.015530      -0.002627       0.018157              1.713633       1.310786      -0.058332      -0.134231       1.532084       0.255192       2.298028           0.000003
          107              H       8.821518       5.252281       4.809828       0.120312       1.185247 0.88033655E+01  0.87362700E+02                                 1.773347                            1.680077      -0.903886       2.456022                    0.998871       3.292264       8.877715       0.513319       1.202378      -0.729580      -0.001493       0.040722      -0.000238       0.040750      -0.001311      -0.002846       0.004956      -0.027436       0.007912      -0.015494       0.000838       0.014656              1.792580       1.387513      -0.049341      -0.041983       2.316135      -0.060925       1.674091          -0.000001
          108              H       8.728222       4.096645       6.819711       0.132489       0.947172 0.65634783E+01  0.62117281E+02                                 1.667435                            1.551979      -1.105090       2.365845                    0.996496       3.559973      10.204664       0.470282       1.376160      -0.687284      -0.003805       0.018346       0.028467       0.034079      -0.000178      -0.001455      -0.002781      -0.017869       0.012900      -0.011232       0.002622       0.008609              1.744946       1.394784      -0.042800      -0.068690       1.583515       0.365536       2.256537          -0.000000
          109              H       6.133633      14.226043       6.637389       0.131471       1.113510 0.81319074E+01  0.80661982E+02                                 1.811797                            1.694307      -1.327428       2.258617                    0.994449       3.631353      10.429323       0.466452       1.323801      -0.698577      -0.023048       0.011784      -0.017918       0.031482       0.001345       0.003224      -0.009534      -0.003020      -0.000969      -0.010155      -0.000226       0.010381              1.887567       2.206735      -0.339593       0.487494       1.769923      -0.249701       1.686042           0.000000
          110              H       6.037183      12.025311       7.318926       0.109426       1.224942 0.90911755E+01  0.92330049E+02                                 1.897566                            1.768637      -1.248629       2.285888                    0.994341       3.710736      10.633941       0.467406       1.290294      -0.706087      -0.033513      -0.018703      -0.005981       0.038842       0.005602       0.010740       0.000976       0.005117      -0.019040      -0.012946      -0.001190       0.014136              1.975799       2.341203       0.429596       0.200488       2.032058       0.007344       1.554137          -0.000000
          111              H       9.670161      12.363628       8.894709       0.114175       1.074186 0.77575946E+01  0.75899682E+02                                 1.759780                            1.648595      -1.027697       2.395874                    0.997047       3.553841      10.072478       0.476498       1.313808      -0.701268       0.031007      -0.017214       0.015160       0.038569      -0.004192       0.008263      -0.006100       0.006303      -0.015911      -0.011069      -0.002352       0.013421              1.839474       2.251089      -0.236922       0.431732       1.697490      -0.158995       1.569844          -0.000000
          112              H       9.700178      14.633028       8.438904       0.143893       1.021135 0.72244473E+01  0.68960357E+02                                 1.667926                            1.567508      -0.871569       2.487119                    0.999300       3.233422       8.850820       0.503112       1.275400      -0.711366       0.026424       0.021032       0.013703       0.036447       0.006851       0.006994      -0.001873      -0.006383      -0.029662      -0.014186       0.001440       0.012745              1.744164       2.093897       0.404041       0.291321       1.717886       0.114315       1.420710          -0.000000
          113              H       5.005688      13.371878      10.791726       0.132343       0.906362 0.61729318E+01  0.57932339E+02                                 1.660672                            1.535140      -1.258698       2.291103                    0.994853       3.676362      10.734553       0.455870       1.431647      -0.675822      -0.030496      -0.007452      -0.013104       0.034018      -0.000413       0.004264      -0.003418      -0.000490      -0.029364      -0.011565       0.004506       0.007060              1.789792       2.514500       0.134634       0.304419       1.439431       0.032806       1.415446          -0.000000
          114              H       6.358454      11.568081      11.364738       0.114069       1.118223 0.83172851E+01  0.82839533E+02                                 1.812062                            1.713076      -1.036856       2.390554                    0.996853       3.595114      10.294591       0.464780       1.323131      -0.699740      -0.014903      -0.037527      -0.001724       0.040415       0.007475       0.003447      -0.000390      -0.005350      -0.035744      -0.012869      -0.001137       0.014006              1.890701       1.840396       0.267196       0.080766       2.394940       0.075071       1.436767          -0.000000
          115              H       9.323637      14.080333      12.289371       0.110060       0.980682 0.68384322E+01  0.65631264E+02                                 1.727043                            1.599638      -1.214440       2.303307                    0.994556       3.759448      10.985160       0.454814       1.403195      -0.681402       0.037479       0.008402       0.011898       0.040210       0.004105       0.006896      -0.003017       0.011708      -0.036296      -0.015003       0.000519       0.014484              1.857107       2.451967       0.104903       0.342494       1.544683       0.071158       1.574671          -0.000000
          116              H       7.993296      15.875755      11.755428       0.140608       0.923315 0.65209256E+01  0.61621960E+02                                 1.646546                            1.554865      -1.087327       2.385795                    0.996750       3.462140       9.920812       0.466200       1.390297      -0.685445       0.016480       0.033558       0.002521       0.037471      -0.000945       0.001715       0.000675      -0.011161      -0.035833      -0.012205       0.000561       0.011644              1.723863       1.652559       0.288698       0.146173       2.160270       0.043474       1.358759          -0.000000
          117              H       7.313178       3.999505      10.730952       0.134587       0.900075 0.61219951E+01  0.57339749E+02                                 1.654091                            1.529857      -1.252183       2.295944                    0.995069       3.654534      10.662809       0.456145       1.433640      -0.675536       0.029421       0.008025      -0.013880       0.033506      -0.000537      -0.005191       0.003922      -0.000930      -0.027644      -0.011746       0.004131       0.007615              1.777370       2.460127       0.143472      -0.328964       1.441558      -0.042823       1.430426          -0.000000
          118              H       5.974974       5.784878      11.382102       0.120023       1.075726 0.78850710E+01  0.77435432E+02                                 1.764486                            1.667645      -0.979899       2.423733                    0.997638       3.487466       9.891775       0.471562       1.322613      -0.700337       0.014570       0.037256      -0.000569       0.040008       0.007345      -0.003656      -0.000576      -0.006324      -0.034779      -0.012552      -0.001487       0.014040              1.841469       1.765667       0.250302      -0.072341       2.354042      -0.067926       1.404700           0.000000
          119              H       3.058771       3.210658      12.397896       0.115241       0.978842 0.68186758E+01  0.65430454E+02                                 1.727943                            1.600187      -1.244681       2.292532                    0.994522       3.749552      10.975083       0.453266       1.408227      -0.680417      -0.038805      -0.008002       0.013449       0.041842       0.003990      -0.007641       0.002776       0.012756      -0.034071      -0.014685      -0.000252       0.014937              1.855109       2.403899       0.125933      -0.377067       1.562205      -0.088619       1.599223          -0.000000
          120              H       4.455846       1.398487      11.807520       0.145559       0.932834 0.65769481E+01  0.62230631E+02                                 1.652759                            1.557783      -1.086280       2.387936                    0.997024       3.439504       9.834434       0.467849       1.383633      -0.686862      -0.014364      -0.034386       0.003032       0.037389      -0.000936      -0.001770      -0.001215      -0.012997      -0.031654      -0.010958      -0.000937       0.011894              1.732393       1.642387       0.275441      -0.150429       2.190323      -0.055728       1.364469          -0.000000
          121              C      10.482779       2.661312      14.251503       0.331049      28.507727 0.33187881E+03  0.72948304E+04                                 8.318513                            6.243225      -0.023914       2.021644                    0.999501      24.164672      67.221787       0.632704       0.440423      -1.049156      -0.016348      -0.092830       0.036404       0.101044       0.016329      -0.004087      -0.038627      -0.106062      -0.061030      -0.045565      -0.035018       0.080583             10.098030       9.689113      -0.748022       2.690559      14.559867      -2.034732       6.045111           0.000000
          122              C      11.549547       3.408288      14.633511      -0.209068      33.186177 0.44285968E+03  0.10505753E+05                                 9.040357                            7.075341      -0.021161       1.969455                    0.998530      30.173113      88.390109       0.609095       0.423897      -1.054845       0.023327       0.041508       0.000429       0.047616      -0.018137      -0.013453      -0.020332       0.005886       0.062377      -0.038654       0.007684       0.030970             10.544222       9.918208       0.621655       2.728742      15.049346      -1.877223       6.665114           0.000000
          123              C      11.590954       4.746481      14.281890      -0.078863      32.956457 0.43434658E+03  0.10270009E+05                                 9.101896                            7.079103      -0.123264       1.935310                    0.999275      29.623331      87.081926       0.598715       0.432665      -1.047816      -0.010547      -0.034864      -0.005974       0.036911       0.006980      -0.007853       0.012984       0.025815       0.003400      -0.023850       0.007462       0.016388             10.759005       9.600593      -0.504952       2.626066      15.624205      -3.024631       7.052217          -0.000000
          124              C      10.564592       5.334348      13.504851      -0.052427      38.995540 0.45392453E+03  0.10718235E+05                                 9.966755                            7.080363      -0.028351       1.997215                    0.998998      27.604857      77.875949       0.626337       0.414151      -1.072543      -0.008289      -0.036895       0.002439       0.037893      -0.008761       0.006389      -0.002917       0.018624      -0.041656      -0.015303      -0.005830       0.021133             13.258867      10.525352       1.440717       2.208048      22.105818      -3.345729       7.145432          -0.000000
          125              C       9.478689       4.506979      13.179276      -0.059547      32.517510 0.43859199E+03  0.10393260E+05                                 9.054030                            7.148180      -0.192444       1.918969                    0.998987      29.361043      86.341438       0.591634       0.436879      -1.045519       0.018033      -0.022845       0.016029       0.033227      -0.019800      -0.003796       0.002233       0.017088       0.002601      -0.022001      -0.000044       0.022045             10.764877      10.852990       1.806772       2.260853      15.161795      -1.616503       6.279847           0.000000
          126              C       9.439146       3.158738      13.548261      -0.195445      32.453991 0.42559574E+03  0.99625199E+04                                 8.839956                            6.897843       0.124840       2.024243                    0.998674      29.342031      84.444488       0.624128       0.419238      -1.061355      -0.022777       0.028297      -0.026289       0.044840       0.021555      -0.017346       0.009231      -0.024679       0.006943      -0.036048       0.012331       0.023717             10.460730      11.238669      -0.638908       2.996030      13.588116      -2.348839       6.555406          -0.000000
          127              C      10.640371       6.742883      13.140207       0.607658      25.197468 0.24816682E+03  0.51414757E+04                                 8.001298                            5.630875      -0.121821       2.015258                    0.999604      22.420815      63.284924       0.617053       0.479115      -1.013515       0.016500       0.053480      -0.016912       0.058467      -0.002961      -0.012082       0.041925       0.045447       0.297378      -0.081992      -0.027970       0.109962             10.593534       9.084281       1.248752       0.628726      17.756577      -2.245744       4.939742          -0.000000
          128              C       9.383061      14.988093      15.579849       0.339923      29.043224 0.32535817E+03  0.71283313E+04                                 8.479650                            6.210739       0.069473       2.058004                    0.999705      24.059108      67.195037       0.628816       0.444586      -1.044897      -0.001477       0.050388      -0.087614       0.101081       0.008489      -0.007844      -0.050435      -0.032913       0.149250      -0.044113      -0.035779       0.079892             10.447822       5.414611       0.848527      -2.795062      11.628065      -3.413633      14.300791           0.000000
          129              C       9.071476      15.634579      16.730214      -0.212988      34.200003 0.41956101E+03  0.97656521E+04                                 9.100374                            6.806921       0.121777       2.015309                    0.999390      29.371765      83.712165       0.635422       0.414131      -1.066858      -0.008202       0.005276       0.047241       0.048237      -0.001929       0.006567       0.001504      -0.024020      -0.061564      -0.022681       0.000233       0.022448             10.875242       5.780004       0.844872      -3.368994      10.648937      -3.434315      16.196784           0.000001
          130              C       8.783515      14.895977      17.850192      -0.065385      32.245679 0.39680763E+03  0.91128252E+04                                 8.803260                            6.654832       0.026307       1.987074                    0.999657      28.340941      80.366877       0.637247       0.418529      -1.063503       0.002234       0.001656      -0.031331       0.031454      -0.001535      -0.004930       0.022272      -0.004793      -0.004583      -0.021929      -0.002056       0.023985             10.375997       5.450504       0.346400      -2.832295      10.625342      -3.801951      15.052145           0.000003
          131              C       8.973247      13.499165      17.854533      -0.035190      38.935732 0.41607630E+03  0.95913800E+04                                 9.937397                            6.735171       0.014685       2.015377                    0.999363      26.811332      74.186206       0.649894       0.408842      -1.078436      -0.000784       0.017997      -0.024652       0.030532       0.000094      -0.007959      -0.002160      -0.026719      -0.019326      -0.016510      -0.000300       0.016810             13.607478       5.804257       0.452785      -3.459907      11.615649      -5.503381      23.402529           0.000000
          132              C       9.297967      12.912973      16.686804      -0.082113      32.825083 0.39131547E+03  0.89803778E+04                                 8.960604                            6.617991       0.110326       2.010844                    0.999636      28.618213      81.864933       0.635890       0.419717      -1.059798      -0.005771       0.026647      -0.023162       0.035775       0.002919       0.004535       0.000821      -0.019946      -0.055951      -0.019729      -0.000044       0.019773             11.090022       5.476364       0.274780      -3.059408       9.614398      -2.605428      18.179305          -0.000000
          133              C       9.499792      13.629802      15.510393      -0.210294      35.775541 0.45410846E+03  0.10803837E+05                                 9.485396                            7.142045       0.071374       2.004221                    0.998171      29.747708      86.313189       0.611182       0.421228      -1.060085      -0.008047      -0.047089       0.018137       0.051099      -0.005219      -0.006473      -0.001016       0.032058       0.050552      -0.025382       0.005149       0.020233             11.433011       5.888729       0.428273      -2.412315      12.221706      -2.767328      16.188599          -0.000000
          134              C       2.882542       2.247628      15.669708       0.330005      29.793727 0.33840241E+03  0.74801803E+04                                 8.607043                            6.326002       0.074405       2.055838                    0.999617      24.319145      68.010362       0.624843       0.443462      -1.046559       0.005125      -0.043685      -0.095624       0.105255      -0.002621      -0.006321       0.041035      -0.036705       0.166827      -0.046549      -0.029278       0.075826             10.595791       5.047345       0.531780       1.796140      11.626517       3.708310      15.113512           0.000000
          135              C       3.054897       1.554246      16.862180      -0.216791      35.491292 0.44618394E+03  0.10537369E+05                                 9.329052                            7.020520       0.121029       2.007449                    0.999325      29.892197      85.579910       0.626083       0.414244      -1.067688      -0.000311      -0.004366       0.052314       0.052497      -0.003047      -0.004786      -0.001013      -0.041659      -0.068757      -0.024502      -0.008016       0.032519             11.189363       5.303387       0.110747       1.962867      10.584263       3.594629      17.680439           0.000001
          136              C       3.110010       2.245953      18.066808      -0.069222      32.303606 0.39844986E+03  0.91605870E+04                                 8.813056                            6.668171       0.012729       1.981835                    0.999607      28.431587      80.685275       0.636628       0.418476      -1.063468      -0.001529      -0.006997      -0.029467       0.030325      -0.000676       0.005835      -0.018445      -0.013268       0.003581      -0.016714      -0.006144       0.022857             10.422392       4.748777      -0.091713       1.171543      10.471918       3.726444      16.046479           0.000003
          137              C       2.992768       3.631041      18.078963      -0.037095      39.308284 0.42740474E+03  0.99175294E+04                                 9.999782                            6.827049       0.004022       2.008724                    0.999320      27.012859      74.955861       0.645482       0.408938      -1.078523       0.007731      -0.015675      -0.034096       0.038315       0.002527       0.007213       0.003078      -0.028331       0.017084      -0.019192       0.005520       0.013672             13.665755       5.245825      -0.133809       1.339007      11.343123       4.816502      24.408318          -0.000000
          138              C       2.820412       4.324422      16.886490      -0.088054      33.638064 0.41099530E+03  0.95446438E+04                                 9.107797                            6.788749       0.097887       2.003789                    0.999648      28.993532      83.324310       0.627205       0.420508      -1.059720       0.005969      -0.021696      -0.015536       0.027345       0.002540       0.003632      -0.002036      -0.027951      -0.034147      -0.014068      -0.005922       0.019989             11.189437       5.040780      -0.001295       1.535355       9.738518       2.203538      18.789015          -0.000000
          139              C       2.765300       3.632716      15.681863      -0.208774      36.055550 0.46286615E+03  0.11066532E+05                                 9.535797                            7.214386       0.082531       2.002846                    0.998273      30.045946      87.435266       0.607541       0.421672      -1.059650       0.004030       0.039563       0.021360       0.045142      -0.003179       0.004304      -0.009336       0.026427       0.069548      -0.026752       0.000857       0.025895             11.463520       5.520577       0.117382       1.205609      12.177892       2.927260      16.692090          -0.000000
          140              C       3.002463       4.329447      19.365201       0.610137      23.798767 0.22865301E+03  0.46405791E+04                                 7.728070                            5.390701      -0.152791       2.008657                    0.999564      21.991294      61.409933       0.633237       0.476590      -1.014988       0.015965       0.027136       0.031803       0.044751       0.027730      -0.008736      -0.024226       0.154629      -0.205684      -0.083440      -0.033868       0.117308             10.305330       4.263136      -0.231531       0.562206       8.464605       3.169457      18.188249           0.000001
          141              C       1.850428      14.619629      14.281890       0.325534      28.980365 0.33964674E+03  0.75002393E+04                                 8.388518                            6.301807      -0.000355       2.027234                    0.999413      24.284667      67.458102       0.632593       0.438464      -1.051536       0.009475       0.096095       0.039162       0.104200       0.016764      -0.001877       0.042032      -0.102889      -0.063219      -0.049046      -0.032281       0.081327             10.195667       9.490166      -0.676665      -2.394142      15.159435       2.230072       5.937399           0.000000
          142              C       0.761746      13.854230      14.594442      -0.217517      32.973182 0.44237067E+03  0.10492784E+05                                 8.989281                            7.061835      -0.013459       1.969121                    0.998617      30.316080      88.845440       0.610832       0.422747      -1.055408      -0.019338      -0.039269      -0.002259       0.043830      -0.021399       0.010020       0.021309       0.010043       0.078858      -0.042793       0.007891       0.034902             10.449167      10.012300       0.605900      -2.488055      14.867981       2.110026       6.467221          -0.000000
          143              C       0.707562      12.544510      14.203752      -0.068283      32.869865 0.42446369E+03  0.99905624E+04                                 9.117895                            7.024744      -0.177160       1.923919                    0.999069      29.371537      86.478274       0.596905       0.435965      -1.044591       0.009446       0.029807      -0.012253       0.033583       0.004758       0.007627      -0.009482       0.025554       0.021270      -0.021351       0.005219       0.016132             10.819643      10.563461      -0.428637      -2.452311      15.217258       2.996558       6.678209          -0.000000
          144              C       1.813685      12.001863      13.522215      -0.035048      36.453337 0.42026284E+03  0.97475126E+04                                 9.549607                            6.822666      -0.015804       2.009079                    0.999103      27.040109      75.944977       0.635792       0.415354      -1.070289      -0.007101       0.042542       0.002668       0.043213      -0.004506       0.008082       0.005304       0.012048      -0.018775      -0.013824       0.000906       0.012918             12.547133      11.018159       0.946805      -2.343153      20.131812       2.528781       6.491427          -0.000000
          145              C       2.861892      12.753864      13.235709      -0.074259      31.043071 0.40280068E+03  0.93681790E+04                                 8.788476                            6.855792      -0.186400       1.923955                    0.999272      29.096610      85.481905       0.601845       0.437579      -1.042418      -0.011696       0.032179       0.013019       0.036630      -0.024771       0.008729      -0.009646       0.016331       0.037093      -0.032439       0.002992       0.029446             10.463768      10.768899       1.844597      -2.095859      14.780469       1.347000       5.841935          -0.000000
          146              C       2.911378      14.098756      13.543920      -0.191436      32.671013 0.43505081E+03  0.10231014E+05                                 8.870684                            6.963153       0.147285       2.029210                    0.998656      29.426308      84.641350       0.623195       0.417930      -1.063111       0.019027      -0.030837      -0.030354       0.047268       0.024288       0.016247      -0.008513      -0.026965      -0.011984      -0.036205       0.006399       0.029806             10.482840      11.071332      -0.432833      -2.907805      13.896471       2.098315       6.480717          -0.000000
          147              C       1.841843      10.546432      13.214004       0.596446      25.898548 0.26376958E+03  0.55300862E+04                                 8.113856                            5.780807      -0.114253       2.015092                    0.999586      22.521598      63.251365       0.614915       0.475098      -1.019064      -0.022012      -0.059942      -0.013404       0.065247       0.012843       0.011438      -0.039727       0.055351       0.299267      -0.089392      -0.019414       0.108806             10.698613       9.211511      -0.017371      -0.668115      18.007850       2.106303       4.876478          -0.000000
          148              C       0.280535      14.812235      10.444446       0.326496      30.083626 0.33422978E+03  0.73573858E+04                                 8.594743                            6.251414       0.174378       2.086289                    0.999242      24.201968      67.312716       0.634578       0.438473      -1.050620      -0.069970       0.079209       0.018745       0.107337      -0.051710      -0.015489       0.010976      -0.022953      -0.131441      -0.048115      -0.029510       0.077625             11.125720      13.525380      -2.527257      -3.197422      13.945026       2.054757       5.906753          -0.000000
          149              C      -0.212212      13.515914      10.592040      -0.212327      36.195847 0.48705092E+03  0.11794063E+05                                 9.564491                            7.406502       0.061643       1.994303                    0.998193      30.340054      88.857511       0.598872       0.422360      -1.059210       0.006669      -0.046138       0.004616       0.046845      -0.013137      -0.000557       0.001993       0.045593       0.030576      -0.031483       0.010168       0.021315             11.842383      15.174959      -1.303522      -2.360797      14.473035       1.054919       5.879155          -0.000000
          150              C       0.606370      12.435645      10.257783      -0.078752      33.493772 0.43783050E+03  0.10375285E+05                                 9.207912                            7.109397      -0.126016       1.935167                    0.999374      29.619033      87.226004       0.597065       0.432903      -1.047449      -0.005060       0.029976       0.003844       0.030642       0.011176       0.004084       0.004016      -0.022719       0.007929      -0.017521       0.000903       0.016618             11.405139      15.975762      -2.397394      -3.167526      12.274914       0.840301       5.964740          -0.000000
          151              C       1.906188      12.641650       9.801978      -0.045757      37.731232 0.44760648E+03  0.10543225E+05                                 9.765681                            7.043055       0.036757       2.017083                    0.999350      27.575245      77.966176       0.625708       0.415582      -1.070486      -0.025524       0.021559       0.007774       0.034303       0.003719      -0.002861       0.000196      -0.005592      -0.034508      -0.012088       0.001627       0.010461             12.911598      16.363123      -3.819712      -3.839285      15.866185       1.472399       6.505487           0.000000
          152              C       2.372510      13.932947       9.702135      -0.078867      33.937417 0.44569373E+03  0.10632713E+05                                 9.377318                            7.247997      -0.243918       1.901942                    0.998631      29.779684      88.645388       0.580855       0.442009      -1.039662      -0.030049       0.019894       0.009181       0.037189       0.006401       0.005485       0.000737       0.026447       0.023768      -0.018663       0.003647       0.015016             11.532534      13.667466      -1.652217      -3.283756      14.423380       0.726016       6.506754          -0.000000
          153              C       1.577029      15.013216      10.019028      -0.204581      35.525921 0.45937095E+03  0.10980930E+05                                 9.455701                            7.200841      -0.017728       1.970351                    0.998743      30.143143      88.201154       0.605336       0.423286      -1.056830       0.049226      -0.018865      -0.011823       0.054026       0.003542       0.019417      -0.003748      -0.053389       0.004291      -0.037546       0.010997       0.026549             11.844215      15.943940      -2.374562      -4.331169      12.771866       1.417833       6.816838          -0.000000
          154              C       2.789311      11.484339       9.454698       0.570541      24.599385 0.25721233E+03  0.53597804E+04                                 7.769869                            5.664080       0.010014       2.049228                    0.999713      22.723889      63.663831       0.628424       0.467733      -1.022861       0.032664      -0.031505      -0.011012       0.046699       0.025418       0.043234      -0.022559       0.035650       0.279572      -0.087072      -0.021033       0.108105             10.017611      11.889991      -2.750275      -2.344397      13.060494       1.222405       5.102349           0.000000
          155              C      -0.082738       2.547423      10.444446       0.330533      29.798705 0.33373012E+03  0.73479472E+04                                 8.560214                            6.258623       0.147081       2.078104                    0.999229      24.197908      67.437622       0.632036       0.440143      -1.049006       0.071246      -0.074365       0.019296       0.104778      -0.055331       0.017601      -0.015576      -0.018407      -0.122830      -0.046391      -0.034613       0.081004             11.019285      13.198673      -2.056048       3.223102      13.942997      -1.783550       5.916183          -0.000000
          156              C       0.389016       3.848769      10.618086      -0.202864      35.776210 0.47654953E+03  0.11480157E+05                                 9.496270                            7.332307       0.057643       1.996938                    0.998201      30.069787      87.915729       0.600982       0.423063      -1.058484      -0.008348       0.042060       0.002518       0.042955      -0.010887      -0.000898      -0.003829       0.041854       0.042349      -0.030990       0.014458       0.016532             11.743191      14.749362      -1.287569       2.542867      14.518105      -0.998702       5.962104          -0.000000
          157              C      11.741972       4.912289      10.249101      -0.081662      33.080898 0.42852917E+03  0.10103426E+05                                 9.137805                            7.042268      -0.098597       1.947026                    0.999385      29.439935      86.560456       0.598607       0.433986      -1.046492       0.005728      -0.024319      -0.000174       0.024985       0.010554      -0.007623      -0.002650      -0.016379       0.009891      -0.016718       0.001869       0.014849             11.282105      15.550819      -2.276352       3.258805      12.271153      -0.863766       6.024344          -0.000000
          158              C      10.470385       4.664414       9.771591      -0.040422      37.612239 0.44557196E+03  0.10482857E+05                                 9.738379                            7.022551       0.012430       2.009757                    0.999247      27.528682      77.776279       0.627251       0.415053      -1.070878       0.024852      -0.025452       0.012632       0.037749       0.000045      -0.000179      -0.000192       0.001071      -0.039458      -0.013156       0.006041       0.007115             12.823723      16.414935      -3.543762       4.113512      15.407966      -1.425301       6.648269           0.000000
          159              C       9.996200       3.363067       9.628338      -0.078180      34.826413 0.46498581E+03  0.11191149E+05                                 9.527677                            7.392598      -0.231880       1.904274                    0.998620      29.874880      88.803409       0.577411       0.440743      -1.042262       0.026917      -0.022194       0.009101       0.036055       0.002216      -0.005091      -0.003505       0.022039       0.015364      -0.014291       0.001576       0.012716             11.704767      13.942119      -1.484462       3.579340      14.412428      -0.576290       6.759753          -0.000000
          160              C      10.832235       2.276100       9.979959      -0.206477      35.403652 0.46143221E+03  0.11039379E+05                                 9.434304                            7.217062      -0.030341       1.966667                    0.998605      30.142574      88.153263       0.604819       0.423296      -1.057128      -0.056671       0.011708      -0.015515       0.059911      -0.005218      -0.022072      -0.000037      -0.048069       0.010835      -0.038003       0.014678       0.023325             11.748337      15.644424      -1.981840       4.439439      12.682808      -1.245079       6.917780          -0.000000
          161              C       9.592204       5.801626       9.363537       0.566585      25.433724 0.26854574E+03  0.56533276E+04                                 7.948966                            5.788485      -0.024139       2.033815                    0.999739      22.957241      64.524624       0.621838       0.467889      -1.023367      -0.032663       0.034912      -0.011810       0.049246       0.026454      -0.042399       0.030445       0.029371       0.265497      -0.087887      -0.017057       0.104943             10.264538      11.998669      -2.939770       2.395705      13.544872      -1.548736       5.250073           0.000000
          162              C       8.801301      12.733766      19.096059       0.599873      24.954006 0.24293782E+03  0.49921534E+04                                 7.945690                            5.534949      -0.117864       2.015373                    0.999660      22.181066      61.774328       0.630304       0.472893      -1.019738      -0.010232      -0.028753       0.031159       0.043616       0.017656       0.030329       0.029374       0.144261      -0.161597      -0.080034      -0.028314       0.108349             10.628700       4.772368       0.207522      -2.369508       9.057892      -3.963516      18.055840           0.000001
          163              C       6.675127      14.087032      35.956503       0.331049      28.507735 0.33187884E+03  0.72948314E+04                                 8.318516                            6.243226      -0.023915       2.021644                    0.999501      24.164674      67.221801       0.632704       0.440423      -1.049156       0.016348       0.092831       0.036403       0.101044       0.016329       0.004087       0.038627      -0.106062      -0.061030      -0.045566      -0.035018       0.080583             10.098037       9.689118      -0.748023      -2.690560      14.559881       2.034734       6.045112           0.000000
          164              C       5.608359      13.340056      36.338511      -0.209068      33.186195 0.44285990E+03  0.10505760E+05                                 9.040361                            7.075343      -0.021162       1.969455                    0.998530      30.173122      88.390154       0.609095       0.423897      -1.054845      -0.023328      -0.041508       0.000429       0.047616      -0.018137       0.013452       0.020332       0.005886       0.062376      -0.038654       0.007684       0.030970             10.544230       9.918213       0.621656      -2.728743      15.049362       1.877226       6.665116          -0.000000
          165              C       5.566952      12.001863      35.986890      -0.078864      32.956492 0.43434703E+03  0.10270023E+05                                 9.101904                            7.079107      -0.123266       1.935309                    0.999275      29.623351      87.082012       0.598715       0.432665      -1.047816       0.010547       0.034864      -0.005975       0.036911       0.006980       0.007853      -0.012984       0.025815       0.003400      -0.023850       0.007462       0.016388             10.759016       9.600603      -0.504950      -2.626068      15.624224       3.024636       7.052222          -0.000000
          166              C       6.593314      11.413996      35.209851      -0.052427      38.995568 0.45392481E+03  0.10718244E+05                                 9.966762                            7.080366      -0.028354       1.997214                    0.998998      27.604867      77.876002       0.626336       0.414151      -1.072543       0.008289       0.036895       0.002438       0.037893      -0.008761      -0.006389       0.002917       0.018624      -0.041656      -0.015303      -0.005830       0.021133             13.258880      10.525363       1.440719      -2.208049      22.105839       3.345736       7.145436          -0.000000
          167              C       7.679217      12.241365      34.884276      -0.059546      32.517519 0.43859206E+03  0.10393263E+05                                 9.054035                            7.148182      -0.192448       1.918968                    0.998987      29.361042      86.341460       0.591634       0.436880      -1.045519      -0.018034       0.022845       0.016028       0.033227      -0.019800       0.003796      -0.002233       0.017088       0.002602      -0.022001      -0.000044       0.022045             10.764887      10.853002       1.806771      -2.260855      15.161811       1.616507       6.279848           0.000000
          168              C       7.718760      13.589606      35.253261      -0.195445      32.453998 0.42559577E+03  0.99625213E+04                                 8.839960                            6.897845       0.124837       2.024243                    0.998674      29.342030      84.444505       0.624127       0.419238      -1.061354       0.022776      -0.028297      -0.026290       0.044840       0.021555       0.017346      -0.009231      -0.024679       0.006944      -0.036048       0.012331       0.023717             10.460738      11.238677      -0.638911      -2.996032      13.588131       2.348842       6.555407          -0.000000
          169              C       6.517535      10.005461      34.845207       0.607658      25.197476 0.24816680E+03  0.51414757E+04                                 8.001303                            5.630877      -0.121826       2.015257                    0.999604      22.420818      63.284954       0.617053       0.479115      -1.013515      -0.016501      -0.053480      -0.016912       0.058467      -0.002960       0.012082      -0.041925       0.045447       0.297378      -0.081992      -0.027970       0.109962             10.593542       9.084296       1.248754      -0.628726      17.756584       2.245749       4.939745          -0.000000
          170              C       7.774845       1.760251      37.284849       0.339923      29.043224 0.32535818E+03  0.71283316E+04                                 8.479650                            6.210740       0.069473       2.058004                    0.999705      24.059109      67.195043       0.628816       0.444586      -1.044897       0.001477      -0.050388      -0.087614       0.101081       0.008489       0.007844       0.050435      -0.032913       0.149249      -0.044113      -0.035779       0.079892             10.447822       5.414611       0.848527       2.795062      11.628068       3.413631      14.300786           0.000000
          171              C       8.086430       1.113765      38.435214      -0.212987      34.199998 0.41956096E+03  0.97656507E+04                                 9.100373                            6.806921       0.121776       2.015309                    0.999390      29.371763      83.712160       0.635422       0.414131      -1.066858       0.008202      -0.005276       0.047241       0.048237      -0.001929      -0.006567      -0.001504      -0.024020      -0.061564      -0.022681       0.000233       0.022448             10.875239       5.780003       0.844871       3.368993      10.648938       3.434312      16.196778           0.000001
          172              C       8.374391       1.852367      39.555192      -0.065385      32.245676 0.39680762E+03  0.91128250E+04                                 8.803260                            6.654832       0.026307       1.987074                    0.999657      28.340940      80.366873       0.637247       0.418529      -1.063503      -0.002234      -0.001656      -0.031331       0.031454      -0.001535       0.004930      -0.022272      -0.004793      -0.004583      -0.021929      -0.002056       0.023985             10.375995       5.450503       0.346399       2.832294      10.625341       3.801949      15.052140           0.000003
          173              C       8.184659       3.249179      39.559533      -0.035190      38.935748 0.41607646E+03  0.95913847E+04                                 9.937400                            6.735173       0.014685       2.015377                    0.999363      26.811338      74.186232       0.649894       0.408842      -1.078436       0.000784      -0.017997      -0.024652       0.030532       0.000094       0.007959       0.002160      -0.026719      -0.019326      -0.016510      -0.000300       0.016810             13.607483       5.804258       0.452785       3.459909      11.615651       5.503381      23.402539           0.000000
          174              C       7.859939       3.835371      38.391804      -0.082113      32.825105 0.39131576E+03  0.89803865E+04                                 8.960608                            6.617993       0.110325       2.010843                    0.999636      28.618227      81.864991       0.635890       0.419717      -1.059798       0.005771      -0.026647      -0.023162       0.035775       0.002919      -0.004535      -0.000821      -0.019946      -0.055951      -0.019729      -0.000044       0.019773             11.090028       5.476367       0.274781       3.059410       9.614401       2.605428      18.179315          -0.000000
          175              C       7.658114       3.118542      37.215393      -0.210294      35.775561 0.45410877E+03  0.10803846E+05                                 9.485399                            7.142047       0.071373       2.004220                    0.998171      29.747720      86.313235       0.611182       0.421228      -1.060085       0.008047       0.047089       0.018137       0.051098      -0.005219       0.006473       0.001016       0.032058       0.050552      -0.025382       0.005149       0.020233             11.433015       5.888731       0.428274       2.412316      12.221711       2.767326      16.188604          -0.000000
          176              C       2.117064      14.500716      37.374708       0.330005      29.793716 0.33840233E+03  0.74801782E+04                                 8.607041                            6.326002       0.074405       2.055838                    0.999617      24.319141      68.010352       0.624843       0.443462      -1.046559      -0.005125       0.043685      -0.095624       0.105255      -0.002621       0.006321      -0.041035      -0.036705       0.166827      -0.046548      -0.029278       0.075826             10.595788       5.047344       0.531779      -1.796140      11.626519      -3.708301      15.113503           0.000000
          177              C       1.944709      15.194098      38.567180      -0.216791      35.491294 0.44618390E+03  0.10537368E+05                                 9.329052                            7.020520       0.121029       2.007449                    0.999325      29.892196      85.579906       0.626083       0.414244      -1.067688       0.000311       0.004366       0.052314       0.052497      -0.003047       0.004786       0.001013      -0.041659      -0.068757      -0.024502      -0.008016       0.032519             11.189363       5.303387       0.110746      -1.962866      10.584267      -3.594630      17.680437           0.000001
          178              C       1.889596      14.502391      39.771808      -0.069222      32.303605 0.39844983E+03  0.91605861E+04                                 8.813056                            6.668171       0.012729       1.981835                    0.999607      28.431585      80.685267       0.636628       0.418477      -1.063468       0.001529       0.006997      -0.029467       0.030325      -0.000676      -0.005835       0.018445      -0.013268       0.003581      -0.016714      -0.006144       0.022858             10.422391       4.748777      -0.091713      -1.171542      10.471921      -3.726445      16.046477           0.000003
          179              C       2.006838      13.117303      39.783963      -0.037095      39.308292 0.42740483E+03  0.99175324E+04                                 9.999783                            6.827050       0.004021       2.008724                    0.999320      27.012863      74.955877       0.645482       0.408938      -1.078523      -0.007731       0.015675      -0.034096       0.038315       0.002527      -0.007213      -0.003078      -0.028331       0.017084      -0.019192       0.005520       0.013672             13.665757       5.245825      -0.133809      -1.339006      11.343125      -4.816502      24.408320           0.000000
          180              C       2.179194      12.423922      38.591490      -0.088054      33.638081 0.41099573E+03  0.95446561E+04                                 9.107800                            6.788753       0.097886       2.003788                    0.999648      28.993539      83.324333       0.627205       0.420508      -1.059720      -0.005969       0.021696      -0.015536       0.027345       0.002539      -0.003632       0.002036      -0.027951      -0.034147      -0.014068      -0.005922       0.019989             11.189441       5.040782      -0.001295      -1.535356       9.738517      -2.203532      18.789024          -0.000000
          181              C       2.234306      13.115628      37.386862      -0.208774      36.055524 0.46286601E+03  0.11066528E+05                                 9.535793                            7.214386       0.082530       2.002845                    0.998273      30.045943      87.435254       0.607541       0.421672      -1.059650      -0.004030      -0.039563       0.021360       0.045141      -0.003179      -0.004304       0.009336       0.026427       0.069548      -0.026752       0.000857       0.025895             11.463513       5.520576       0.117381      -1.205607      12.177891      -2.927244      16.692071          -0.000000
          182              C       1.997143      12.418897      41.070201       0.610137      23.798768 0.22865302E+03  0.46405794E+04                                 7.728071                            5.390701      -0.152791       2.008657                    0.999564      21.991295      61.409939       0.633237       0.476590      -1.014988      -0.015965      -0.027136       0.031803       0.044751       0.027730       0.008736       0.024226       0.154628      -0.205685      -0.083440      -0.033868       0.117308             10.305332       4.263136      -0.231531      -0.562205       8.464604      -3.169458      18.188255           0.000001
          183              C       3.149178       2.128715      35.986890       0.325535      28.980360 0.33964649E+03  0.75002326E+04                                 8.388518                            6.301805      -0.000355       2.027234                    0.999413      24.284655      67.458060       0.632593       0.438464      -1.051536      -0.009475      -0.096095       0.039162       0.104200       0.016764       0.001877      -0.042032      -0.102888      -0.063218      -0.049046      -0.032280       0.081326             10.195675       9.490166      -0.676679       2.394144      15.159459      -2.230082       5.937401           0.000000
          184              C       4.237860       2.894114      36.299442      -0.217516      32.973164 0.44237024E+03  0.10492771E+05                                 8.989279                            7.061832      -0.013460       1.969121                    0.998617      30.316059      88.845367       0.610832       0.422747      -1.055408       0.019338       0.039269      -0.002259       0.043830      -0.021399      -0.010020      -0.021309       0.010043       0.078859      -0.042793       0.007891       0.034902             10.449170      10.012301       0.605885       2.488058      14.867987      -2.110035       6.467223           0.000000
          185              C       4.292044       4.203834      35.908752      -0.068282      32.869864 0.42446331E+03  0.99905506E+04                                 9.117895                            7.024740      -0.177160       1.923919                    0.999069      29.371520      86.478204       0.596905       0.435965      -1.044591      -0.009446      -0.029807      -0.012253       0.033583       0.004758      -0.007627       0.009483       0.025554       0.021270      -0.021352       0.005219       0.016132             10.819650      10.563473      -0.428660       2.452320      15.217262      -2.996570       6.678214          -0.000000
          186              C       3.185921       4.746481      35.227215      -0.035049      36.453419 0.42026346E+03  0.97475313E+04                                 9.549623                            6.822672      -0.015805       2.009078                    0.999103      27.040132      75.945072       0.635791       0.415354      -1.070289       0.007101      -0.042542       0.002668       0.043213      -0.004506      -0.008082      -0.005303       0.012048      -0.018777      -0.013825       0.000905       0.012919             12.547168      11.018184       0.946762       2.343168      20.131876      -2.528815       6.491444          -0.000000
          187              C       2.137714       3.994480      34.940709      -0.074260      31.043163 0.40280168E+03  0.93682098E+04                                 8.788497                            6.855802      -0.186409       1.923951                    0.999272      29.096666      85.482153       0.601844       0.437579      -1.042417       0.011696      -0.032179       0.013019       0.036630      -0.024771      -0.008729       0.009648       0.016332       0.037089      -0.032439       0.002991       0.029448             10.463806      10.768922       1.844573       2.095870      14.780544      -1.347028       5.841952          -0.000000
          188              C       2.088228       2.649588      35.248920      -0.191435      32.671014 0.43505038E+03  0.10231002E+05                                 8.870687                            6.963151       0.147283       2.029210                    0.998656      29.426288      84.641294       0.623195       0.417930      -1.063111      -0.019027       0.030836      -0.030354       0.047268       0.024288      -0.016247       0.008513      -0.026964      -0.011984      -0.036205       0.006400       0.029806             10.482855      11.071330      -0.432851       2.907807      13.896515      -2.098331       6.480720          -0.000000
          189              C       3.157763       6.201912      34.919004       0.596448      25.898538 0.26376912E+03  0.55300767E+04                                 8.113863                            5.780807      -0.114266       2.015088                    0.999586      22.521625      63.251548       0.614914       0.475099      -1.019063       0.022011       0.059943      -0.013403       0.065248       0.012843      -0.011440       0.039728       0.055351       0.299264      -0.089392      -0.019413       0.108806             10.698628       9.211539      -0.017393       0.668132      18.007855      -2.106322       4.876489          -0.000000
          190              C       4.719071       1.936109      32.149446       0.326497      30.083569 0.33422913E+03  0.73573670E+04                                 8.594731                            6.251408       0.174383       2.086291                    0.999242      24.201934      67.312580       0.634579       0.438473      -1.050620       0.069970      -0.079209       0.018744       0.107337      -0.051710       0.015488      -0.010976      -0.022953      -0.131439      -0.048114      -0.029510       0.077624             11.125706      13.525356      -2.527260       3.197410      13.945022      -2.054747       5.906739          -0.000000
          191              C       5.211818       3.232430      32.297040      -0.212325      36.195788 0.48704984E+03  0.11794030E+05                                 9.564481                            7.406494       0.061645       1.994305                    0.998193      30.340011      88.857345       0.598872       0.422360      -1.059210      -0.006668       0.046138       0.004613       0.046845      -0.013137       0.000557      -0.001993       0.045592       0.030579      -0.031483       0.010169       0.021314             11.842376      15.174946      -1.303540       2.360786      14.473039      -1.054914       5.879143          -0.000000
          192              C       4.393236       4.312699      31.962783      -0.078753      33.493790 0.43783071E+03  0.10375290E+05                                 9.207909                            7.109395      -0.126009       1.935168                    0.999374      29.619051      87.226026       0.597065       0.432903      -1.047450       0.005062      -0.029977       0.003841       0.030644       0.011180      -0.004085      -0.004016      -0.022716       0.007938      -0.017524       0.000905       0.016619             11.405144      15.975767      -2.397428       3.167500      12.274940      -0.840298       5.964723          -0.000000
          193              C       3.093418       4.106694      31.506978      -0.045761      37.731334 0.44760751E+03  0.10543252E+05                                 9.765688                            7.043056       0.036759       2.017083                    0.999350      27.575275      77.966198       0.625709       0.415582      -1.070487       0.025524      -0.021562       0.007771       0.034304       0.003718       0.002865      -0.000198      -0.005582      -0.034510      -0.012090       0.001633       0.010458             12.911636      16.363134      -3.819783       3.839235      15.866311      -1.472369       6.505462           0.000000
          194              C       2.627096       2.815397      31.407135      -0.078865      33.937329 0.44569214E+03  0.10632665E+05                                 9.377303                            7.247985      -0.243915       1.901944                    0.998631      29.779612      88.645103       0.580855       0.442009      -1.039662       0.030049      -0.019894       0.009179       0.037189       0.006400      -0.005484      -0.000738       0.026447       0.023767      -0.018662       0.003647       0.015015             11.532521      13.667425      -1.652216       3.283729      14.423406      -0.725983       6.506733          -0.000000
          195              C       3.422577       1.735128      31.724028      -0.204580      35.525835 0.45936973E+03  0.10980893E+05                                 9.455686                            7.200831      -0.017726       1.970353                    0.998743      30.143089      88.200939       0.605336       0.423286      -1.056830      -0.049225       0.018865      -0.011826       0.054026       0.003542      -0.019418       0.003748      -0.053389       0.004294      -0.037547       0.010998       0.026549             11.844197      15.943903      -2.374561       4.331148      12.771868      -1.417818       6.816818          -0.000000
          196              C       2.210295       5.264005      31.159698       0.570545      24.599219 0.25720926E+03  0.53596983E+04                                 7.769856                            5.664057       0.010088       2.049260                    0.999713      22.723635      63.662940       0.628424       0.467735      -1.022860      -0.032669       0.031500      -0.011027       0.046702       0.025420      -0.043230       0.022554       0.035633       0.279564      -0.087066      -0.021033       0.108099             10.017657      11.889993      -2.750471       2.344326      13.060683      -1.222370       5.102295           0.000000
          197              C       5.082344      14.200921      32.149446       0.330533      29.798699 0.33373008E+03  0.73479455E+04                                 8.560211                            6.258622       0.147084       2.078105                    0.999229      24.197904      67.437591       0.632037       0.440142      -1.049007      -0.071246       0.074365       0.019295       0.104778      -0.055331      -0.017601       0.015576      -0.018407      -0.122831      -0.046392      -0.034613       0.081004             11.019280      13.198666      -2.056045      -3.223100      13.942995       1.783547       5.916180          -0.000000
          198              C       4.610590      12.899575      32.323086      -0.202865      35.776220 0.47654974E+03  0.11480163E+05                                 9.496268                            7.332307       0.057647       1.996939                    0.998201      30.069796      87.915739       0.600983       0.423062      -1.058484       0.008347      -0.042060       0.002516       0.042954      -0.010886       0.000897       0.003829       0.041855       0.042349      -0.030991       0.014458       0.016532             11.743188      14.749354      -1.287567      -2.542866      14.518110       0.998698       5.962101          -0.000000
          199              C       5.415934      11.836055      31.954101      -0.081662      33.080883 0.42852896E+03  0.10103420E+05                                 9.137799                            7.042264      -0.098596       1.947026                    0.999385      29.439938      86.560451       0.598608       0.433986      -1.046493      -0.005729       0.024319      -0.000176       0.024986       0.010554       0.007623       0.002650      -0.016378       0.009893      -0.016718       0.001870       0.014849             11.282096      15.550800      -2.276343      -3.258801      12.271151       0.863761       6.024337          -0.000000
          200              C       6.687521      12.083930      31.476591      -0.040421      37.612188 0.44557143E+03  0.10482841E+05                                 9.738368                            7.022545       0.012433       2.009758                    0.999247      27.528661      77.776183       0.627251       0.415053      -1.070879      -0.024853       0.025452       0.012631       0.037749       0.000045       0.000179       0.000192       0.001071      -0.039456      -0.013155       0.006040       0.007115             12.823706      16.414915      -3.543750      -4.113503      15.407946       1.425291       6.648258           0.000000
          201              C       7.161706      13.385277      31.333338      -0.078179      34.826385 0.46498541E+03  0.11191136E+05                                 9.527671                            7.392594      -0.231879       1.904275                    0.998620      29.874861      88.803328       0.577412       0.440743      -1.042262      -0.026918       0.022194       0.009099       0.036055       0.002216       0.005091       0.003505       0.022039       0.015365      -0.014292       0.001575       0.012716             11.704760      13.942111      -1.484460      -3.579337      14.412421       0.576285       6.759748          -0.000000
          202              C       6.325671      14.472244      31.684959      -0.206477      35.403621 0.46143179E+03  0.11039366E+05                                 9.434297                            7.217058      -0.030338       1.966668                    0.998605      30.142558      88.153187       0.604819       0.423296      -1.057128       0.056670      -0.011708      -0.015516       0.059911      -0.005218       0.022072       0.000037      -0.048069       0.010836      -0.038003       0.014679       0.023325             11.748328      15.644410      -1.981837      -4.439434      12.682799       1.245075       6.917774          -0.000000
          203              C       7.565702      10.946718      31.068537       0.566584      25.433683 0.26854537E+03  0.56533171E+04                                 7.948954                            5.788479      -0.024132       2.033818                    0.999739      22.957217      64.524509       0.621839       0.467889      -1.023367       0.032663      -0.034912      -0.011812       0.049247       0.026452       0.042398      -0.030444       0.029370       0.265497      -0.087885      -0.017058       0.104943             10.264522      11.998646      -2.939762      -2.395692      13.544858       1.548727       5.250061           0.000000
          204              C       8.356605       4.014578      40.801059       0.599873      24.954007 0.24293782E+03  0.49921536E+04                                 7.945691                            5.534949      -0.117864       2.015373                    0.999660      22.181068      61.774338       0.630304       0.472894      -1.019738       0.010231       0.028753       0.031160       0.043616       0.017656      -0.030329      -0.029374       0.144261      -0.161596      -0.080034      -0.028314       0.108349             10.628701       4.772369       0.207522       2.369509       9.057890       3.963515      18.055845           0.000001
          205              C       0.595977      14.087032      29.158497       0.331050      28.507719 0.33187868E+03  0.72948267E+04                                 8.318511                            6.243223      -0.023913       2.021645                    0.999501      24.164665      67.221758       0.632704       0.440423      -1.049156       0.016348       0.092830      -0.036404       0.101044       0.016329      -0.004087      -0.038627      -0.106062      -0.061030      -0.045566      -0.035018       0.080583             10.098031       9.689113      -0.748023       2.690558      14.559871      -2.034733       6.045109           0.000000
          206              C      -0.470791      13.340056      28.776489      -0.209067      33.186160 0.44285940E+03  0.10505744E+05                                 9.040354                            7.075339      -0.021161       1.969456                    0.998530      30.173100      88.390055       0.609095       0.423897      -1.054845      -0.023327      -0.041508      -0.000429       0.047616      -0.018137      -0.013453      -0.020331       0.005886       0.062377      -0.038654       0.007683       0.030971             10.544221       9.918206       0.621656       2.728740      15.049345      -1.877224       6.665111          -0.000000
          207              C      -0.512198      12.001863      29.128110      -0.078863      32.956455 0.43434653E+03  0.10270007E+05                                 9.101895                            7.079102      -0.123263       1.935310                    0.999275      29.623329      87.081907       0.598715       0.432664      -1.047816       0.010547       0.034864       0.005974       0.036911       0.006980      -0.007853       0.012984       0.025815       0.003401      -0.023850       0.007462       0.016388             10.759005       9.600594      -0.504950       2.626065      15.624206      -3.024632       7.052215          -0.000000
          208              C       0.514164      11.413996      29.905149      -0.052427      38.995551 0.45392468E+03  0.10718239E+05                                 9.966756                            7.080364      -0.028352       1.997215                    0.998998      27.604862      77.875967       0.626337       0.414151      -1.072543       0.008289       0.036895      -0.002438       0.037893      -0.008761       0.006389      -0.002917       0.018624      -0.041655      -0.015303      -0.005830       0.021133             13.258871      10.525358       1.440719       2.208048      22.105824      -3.345733       7.145432          -0.000000
          209              C       1.600067      12.241365      30.230724      -0.059547      32.517508 0.43859190E+03  0.10393257E+05                                 9.054031                            7.148180      -0.192445       1.918968                    0.998987      29.361038      86.341425       0.591634       0.436879      -1.045519      -0.018034       0.022845      -0.016029       0.033227      -0.019800      -0.003796       0.002233       0.017088       0.002602      -0.022001      -0.000044       0.022045             10.764882      10.852996       1.806770       2.260853      15.161803      -1.616506       6.279845           0.000000
          210              C       1.639610      13.589606      29.861739      -0.195445      32.453985 0.42559561E+03  0.99625161E+04                                 8.839955                            6.897843       0.124839       2.024243                    0.998674      29.342025      84.444468       0.624128       0.419238      -1.061355       0.022777      -0.028297       0.026289       0.044840       0.021555      -0.017346       0.009231      -0.024679       0.006944      -0.036048       0.012331       0.023717             10.460733      11.238671      -0.638910       2.996030      13.588123      -2.348841       6.555404          -0.000000
          211              C       0.438385      10.005461      30.269793       0.607658      25.197468 0.24816674E+03  0.51414739E+04                                 8.001300                            5.630875      -0.121824       2.015257                    0.999604      22.420812      63.284922       0.617053       0.479115      -1.013515      -0.016501      -0.053480       0.016912       0.058467      -0.002960      -0.012082       0.041925       0.045447       0.297378      -0.081992      -0.027970       0.109962             10.593537       9.084294       1.248755       0.628725      17.756574      -2.245746       4.939742          -0.000000
          212              C       1.695695       1.760251      27.830151       0.339923      29.043238 0.32535836E+03  0.71283365E+04                                 8.479652                            6.210740       0.069473       2.058004                    0.999705      24.059118      67.195068       0.628816       0.444586      -1.044897       0.001477      -0.050388       0.087614       0.101081       0.008490      -0.007844      -0.050435      -0.032914       0.149250      -0.044113      -0.035779       0.079892             10.447824       5.414612       0.848528      -2.795062      11.628072      -3.413632      14.300787           0.000000
          213              C       2.007280       1.113765      26.679786      -0.212988      34.199991 0.41956092E+03  0.97656492E+04                                 9.100371                            6.806920       0.121778       2.015309                    0.999390      29.371761      83.712143       0.635422       0.414131      -1.066858       0.008202      -0.005276      -0.047241       0.048237      -0.001929       0.006567       0.001504      -0.024021      -0.061564      -0.022681       0.000233       0.022448             10.875236       5.780002       0.844871      -3.368991      10.648935      -3.434309      16.196771           0.000001
          214              C       2.295241       1.852367      25.559808      -0.065385      32.245651 0.39680731E+03  0.91128157E+04                                 8.803255                            6.654829       0.026307       1.987074                    0.999657      28.340924      80.366811       0.637247       0.418529      -1.063503      -0.002235      -0.001656       0.031331       0.031454      -0.001534      -0.004929       0.022272      -0.004793      -0.004584      -0.021929      -0.002056       0.023985             10.375989       5.450501       0.346399      -2.832292      10.625336      -3.801946      15.052129           0.000003
          215              C       2.105509       3.249179      25.555467      -0.035190      38.935720 0.41607615E+03  0.95913757E+04                                 9.937396                            6.735171       0.014684       2.015377                    0.999363      26.811326      74.186191       0.649894       0.408842      -1.078436       0.000784      -0.017997       0.024652       0.030532       0.000094      -0.007959      -0.002159      -0.026719      -0.019326      -0.016510      -0.000300       0.016810             13.607476       5.804256       0.452785      -3.459907      11.615646      -5.503376      23.402526           0.000000
          216              C       1.780789       3.835371      26.723196      -0.082113      32.825117 0.39131592E+03  0.89803913E+04                                 8.960611                            6.617995       0.110323       2.010842                    0.999636      28.618235      81.865023       0.635890       0.419717      -1.059798       0.005771      -0.026647       0.023162       0.035775       0.002919       0.004535       0.000821      -0.019946      -0.055951      -0.019729      -0.000044       0.019773             11.090031       5.476368       0.274781      -3.059411       9.614405      -2.605429      18.179319          -0.000000
          217              C       1.578964       3.118542      27.899607      -0.210295      35.775590 0.45410917E+03  0.10803858E+05                                 9.485403                            7.142049       0.071375       2.004220                    0.998171      29.747739      86.313298       0.611182       0.421227      -1.060085       0.008047       0.047089      -0.018137       0.051099      -0.005219      -0.006473      -0.001016       0.032058       0.050553      -0.025382       0.005148       0.020233             11.433020       5.888734       0.428275      -2.412317      12.221718      -2.767329      16.188609          -0.000000
          218              C       8.196214      14.500716      27.740292       0.330004      29.793740 0.33840257E+03  0.74801848E+04                                 8.607044                            6.326004       0.074404       2.055838                    0.999617      24.319153      68.010388       0.624843       0.443462      -1.046559      -0.005125       0.043685       0.095624       0.105255      -0.002621      -0.006321       0.041035      -0.036706       0.166828      -0.046549      -0.029278       0.075827             10.595793       5.047346       0.531781       1.796140      11.626526       3.708309      15.113507           0.000000
          219              C       8.023859      15.194098      26.547820      -0.216791      35.491287 0.44618394E+03  0.10537369E+05                                 9.329050                            7.020519       0.121030       2.007449                    0.999325      29.892198      85.579906       0.626083       0.414244      -1.067688       0.000311       0.004366      -0.052314       0.052497      -0.003047      -0.004786      -0.001013      -0.041660      -0.068757      -0.024502      -0.008017       0.032519             11.189359       5.303386       0.110746       1.962865      10.584265       3.594625      17.680426           0.000001
          220              C       7.968746      14.502391      25.343192      -0.069222      32.303581 0.39844955E+03  0.91605778E+04                                 8.813052                            6.668169       0.012730       1.981836                    0.999607      28.431572      80.685215       0.636628       0.418476      -1.063468       0.001529       0.006997       0.029467       0.030325      -0.000675       0.005835      -0.018444      -0.013267       0.003581      -0.016714      -0.006143       0.022857             10.422384       4.748775      -0.091713       1.171542      10.471915       3.726439      16.046463           0.000003
          221              C       8.085988      13.117303      25.331037      -0.037095      39.308261 0.42740447E+03  0.99175216E+04                                 9.999779                            6.827047       0.004021       2.008724                    0.999320      27.012849      74.955827       0.645482       0.408939      -1.078523      -0.007731       0.015675       0.034096       0.038315       0.002527       0.007213       0.003078      -0.028330       0.017083      -0.019191       0.005520       0.013672             13.665748       5.245823      -0.133809       1.339006      11.343119       4.816495      24.408302           0.000000
          222              C       8.258344      12.423922      26.523510      -0.088054      33.638090 0.41099566E+03  0.95446546E+04                                 9.107802                            6.788752       0.097884       2.003788                    0.999648      28.993548      83.324373       0.627205       0.420508      -1.059720      -0.005969       0.021696       0.015536       0.027345       0.002540       0.003632      -0.002036      -0.027951      -0.034147      -0.014068      -0.005922       0.019989             11.189442       5.040782      -0.001295       1.535356       9.738524       2.203536      18.789021          -0.000000
          223              C       8.313456      13.115628      27.728137      -0.208775      36.055582 0.46286659E+03  0.11066545E+05                                 9.535802                            7.214389       0.082532       2.002845                    0.998273      30.045966      87.435332       0.607541       0.421672      -1.059650      -0.004030      -0.039563      -0.021361       0.045141      -0.003179       0.004304      -0.009336       0.026427       0.069549      -0.026752       0.000857       0.025895             11.463525       5.520579       0.117383       1.205610      12.177904       2.927258      16.692091          -0.000000
          224              C       8.076293      12.418897      24.044799       0.610137      23.798764 0.22865300E+03  0.46405788E+04                                 7.728069                            5.390701      -0.152790       2.008657                    0.999564      21.991293      61.409927       0.633237       0.476590      -1.014988      -0.015965      -0.027136      -0.031803       0.044751       0.027730      -0.008736      -0.024225       0.154629      -0.205684      -0.083439      -0.033868       0.117308             10.305327       4.263135      -0.231531       0.562206       8.464603       3.169453      18.188244           0.000001
          225              C       9.228328       2.128715      29.128110       0.325535      28.980341 0.33964627E+03  0.75002262E+04                                 8.388514                            6.301803      -0.000353       2.027235                    0.999413      24.284644      67.458015       0.632593       0.438464      -1.051536      -0.009475      -0.096095      -0.039162       0.104200       0.016764      -0.001877       0.042032      -0.102888      -0.063217      -0.049046      -0.032280       0.081326             10.195670       9.490161      -0.676679      -2.394142      15.159449       2.230081       5.937399           0.000000
          226              C      10.317010       2.894114      28.815558      -0.217516      32.973131 0.44236977E+03  0.10492757E+05                                 8.989272                            7.061828      -0.013459       1.969122                    0.998617      30.316038      88.845271       0.610832       0.422747      -1.055408       0.019338       0.039269       0.002259       0.043830      -0.021399       0.010020       0.021309       0.010043       0.078860      -0.042793       0.007891       0.034902             10.449161      10.012293       0.605885      -2.488056      14.867972       2.110033       6.467218           0.000000
          227              C      10.371194       4.203834      29.206248      -0.068282      32.869833 0.42446289E+03  0.99905376E+04                                 9.117887                            7.024735      -0.177158       1.923920                    0.999069      29.371501      86.478112       0.596905       0.435965      -1.044591      -0.009446      -0.029807       0.012252       0.033583       0.004758       0.007627      -0.009483       0.025554       0.021271      -0.021352       0.005219       0.016132             10.819640      10.563465      -0.428659      -2.452318      15.217246       2.996566       6.678209          -0.000000
          228              C       9.265071       4.746481      29.887785      -0.035049      36.453401 0.42026333E+03  0.97475268E+04                                 9.549618                            6.822669      -0.015803       2.009079                    0.999103      27.040126      75.945035       0.635792       0.415354      -1.070289       0.007101      -0.042542      -0.002669       0.043213      -0.004506       0.008082       0.005303       0.012048      -0.018777      -0.013825       0.000905       0.012919             12.547160      11.018178       0.946762      -2.343166      20.131861       2.528812       6.491441          -0.000000
          229              C       8.216864       3.994480      30.174291      -0.074260      31.043154 0.40280157E+03  0.93682061E+04                                 8.788493                            6.855799      -0.186406       1.923952                    0.999272      29.096662      85.482119       0.601845       0.437579      -1.042418       0.011696      -0.032179      -0.013020       0.036630      -0.024771       0.008730      -0.009648       0.016332       0.037089      -0.032439       0.002991       0.029448             10.463801      10.768917       1.844572      -2.095869      14.780536       1.347027       5.841949          -0.000000
          230              C       8.167378       2.649588      29.866080      -0.191435      32.671002 0.43505024E+03  0.10230997E+05                                 8.870683                            6.963149       0.147285       2.029211                    0.998656      29.426284      84.641261       0.623196       0.417930      -1.063111      -0.019027       0.030836       0.030354       0.047268       0.024288       0.016247      -0.008513      -0.026964      -0.011983      -0.036205       0.006400       0.029806             10.482850      11.071324      -0.432851      -2.907805      13.896507       2.098330       6.480717          -0.000000
          231              C       9.236913       6.201912      30.195996       0.596448      25.898527 0.26376903E+03  0.55300742E+04                                 8.113860                            5.780806      -0.114265       2.015088                    0.999586      22.521618      63.251515       0.614915       0.475099      -1.019063       0.022010       0.059943       0.013402       0.065248       0.012843       0.011440      -0.039728       0.055351       0.299264      -0.089392      -0.019413       0.108806             10.698623       9.211536      -0.017393      -0.668131      18.007844       2.106320       4.876488          -0.000000
          232              C      10.798221       1.936109      32.965554       0.326497      30.083576 0.33422917E+03  0.73573686E+04                                 8.594734                            6.251409       0.174381       2.086290                    0.999242      24.201937      67.312600       0.634578       0.438473      -1.050620       0.069970      -0.079209      -0.018744       0.107337      -0.051710      -0.015488       0.010976      -0.022953      -0.131438      -0.048114      -0.029510       0.077624             11.125710      13.525361      -2.527262      -3.197411      13.945029       2.054749       5.906741          -0.000000
          233              C      11.290968       3.232430      32.817960      -0.212325      36.195790 0.48704982E+03  0.11794030E+05                                 9.564482                            7.406495       0.061644       1.994304                    0.998193      30.340011      88.857352       0.598872       0.422361      -1.059210      -0.006668       0.046138      -0.004614       0.046845      -0.013137      -0.000556       0.001993       0.045592       0.030579      -0.031483       0.010169       0.021314             11.842378      15.174949      -1.303541      -2.360786      14.473042       1.054915       5.879144          -0.000000
          234              C      10.472386       4.312699      33.152217      -0.078753      33.493805 0.43783091E+03  0.10375296E+05                                 9.207913                            7.109397      -0.126012       1.935167                    0.999374      29.619059      87.226067       0.597065       0.432903      -1.047450       0.005062      -0.029977      -0.003842       0.030644       0.011180       0.004085       0.004016      -0.022716       0.007937      -0.017524       0.000905       0.016619             11.405149      15.975775      -2.397431      -3.167502      12.274947       0.840299       5.964726          -0.000000
          235              C       9.172568       4.106694      33.608022      -0.045761      37.731358 0.44760777E+03  0.10543260E+05                                 9.765693                            7.043059       0.036758       2.017083                    0.999350      27.575285      77.966243       0.625709       0.415582      -1.070487       0.025523      -0.021562      -0.007772       0.034304       0.003718      -0.002865       0.000198      -0.005582      -0.034511      -0.012090       0.001633       0.010458             12.911644      16.363144      -3.819788      -3.839238      15.866323       1.472371       6.505465           0.000000
          236              C       8.706246       2.815397      33.707865      -0.078866      33.937343 0.44569232E+03  0.10632671E+05                                 9.377305                            7.247987      -0.243915       1.901944                    0.998631      29.779622      88.645143       0.580855       0.442009      -1.039662       0.030049      -0.019894      -0.009180       0.037189       0.006400       0.005484       0.000738       0.026447       0.023767      -0.018662       0.003647       0.015015             11.532526      13.667430      -1.652218      -3.283730      14.423412       0.725984       6.506735          -0.000000
          237              C       9.501727       1.735128      33.390972      -0.204580      35.525854 0.45936998E+03  0.10980901E+05                                 9.455690                            7.200834      -0.017727       1.970352                    0.998743      30.143098      88.200982       0.605336       0.423286      -1.056830      -0.049225       0.018865       0.011825       0.054026       0.003542       0.019418      -0.003748      -0.053389       0.004293      -0.037547       0.010998       0.026549             11.844203      15.943911      -2.374564      -4.331150      12.771875       1.417819       6.816822          -0.000000
          238              C       8.289445       5.264005      33.955302       0.570545      24.599224 0.25720928E+03  0.53596992E+04                                 7.769858                            5.664058       0.010087       2.049259                    0.999713      22.723639      63.662962       0.628423       0.467735      -1.022860      -0.032669       0.031500       0.011027       0.046702       0.025420       0.043230      -0.022554       0.035633       0.279564      -0.087066      -0.021033       0.108099             10.017661      11.889997      -2.750474      -2.344326      13.060689       1.222371       5.102297           0.000000
          239              C      11.161494      14.200921      32.965554       0.330533      29.798704 0.33373010E+03  0.73479463E+04                                 8.560213                            6.258623       0.147082       2.078105                    0.999229      24.197906      67.437608       0.632036       0.440143      -1.049006      -0.071246       0.074365      -0.019295       0.104778      -0.055331       0.017601      -0.015576      -0.018407      -0.122831      -0.046391      -0.034613       0.081004             11.019284      13.198670      -2.056048       3.223102      13.943001      -1.783548       5.916182          -0.000000
          240              C      10.689740      12.899575      32.791914      -0.202864      35.776219 0.47654966E+03  0.11480161E+05                                 9.496269                            7.332307       0.057646       1.996938                    0.998201      30.069794      87.915742       0.600983       0.423062      -1.058484       0.008348      -0.042060      -0.002516       0.042954      -0.010887      -0.000897      -0.003829       0.041855       0.042349      -0.030991       0.014458       0.016532             11.743190      14.749357      -1.287569       2.542867      14.518113      -0.998699       5.962101          -0.000000
          241              C      -0.663216      11.836055      33.160899      -0.081662      33.080896 0.42852914E+03  0.10103425E+05                                 9.137803                            7.042266      -0.098598       1.947025                    0.999385      29.439945      86.560490       0.598607       0.433986      -1.046493      -0.005729       0.024319       0.000175       0.024986       0.010554      -0.007623      -0.002650      -0.016378       0.009893      -0.016718       0.001870       0.014849             11.282102      15.550809      -2.276346       3.258803      12.271157      -0.863762       6.024339          -0.000000
          242              C       0.608371      12.083930      33.638409      -0.040422      37.612211 0.44557168E+03  0.10482848E+05                                 9.738373                            7.022548       0.012431       2.009757                    0.999247      27.528671      77.776227       0.627251       0.415053      -1.070878      -0.024852       0.025452      -0.012631       0.037749       0.000045      -0.000179      -0.000192       0.001071      -0.039457      -0.013156       0.006040       0.007115             12.823714      16.414925      -3.543756       4.113506      15.407957      -1.425294       6.648261           0.000000
          243              C       1.082556      13.385277      33.781662      -0.078180      34.826404 0.46498567E+03  0.11191144E+05                                 9.527675                            7.392596      -0.231879       1.904274                    0.998620      29.874873      88.803377       0.577412       0.440743      -1.042262      -0.026918       0.022194      -0.009100       0.036055       0.002216      -0.005091      -0.003505       0.022039       0.015364      -0.014292       0.001576       0.012716             11.704765      13.942117      -1.484462       3.579339      14.412429      -0.576286       6.759751          -0.000000
          244              C       0.246521      14.472244      33.430041      -0.206477      35.403640 0.46143204E+03  0.11039373E+05                                 9.434301                            7.217060      -0.030339       1.966668                    0.998605      30.142568      88.153232       0.604819       0.423296      -1.057128       0.056671      -0.011708       0.015516       0.059911      -0.005218      -0.022072      -0.000037      -0.048069       0.010835      -0.038003       0.014678       0.023325             11.748334      15.644418      -1.981841       4.439437      12.682806      -1.245077       6.917777          -0.000000
          245              C       1.486552      10.946718      34.046463       0.566584      25.433690 0.26854542E+03  0.56533186E+04                                 7.948956                            5.788480      -0.024133       2.033817                    0.999739      22.957222      64.524535       0.621839       0.467889      -1.023367       0.032663      -0.034912       0.011811       0.049247       0.026452      -0.042398       0.030444       0.029370       0.265497      -0.087885      -0.017058       0.104943             10.264526      11.998651      -2.939765       2.395694      13.544864      -1.548728       5.250062           0.000000
          246              C       2.277455       4.014578      24.313941       0.599873      24.954005 0.24293783E+03  0.49921535E+04                                 7.945690                            5.534948      -0.117863       2.015373                    0.999660      22.181067      61.774329       0.630304       0.472893      -1.019738       0.010231       0.028753      -0.031159       0.043616       0.017656       0.030329       0.029373       0.144261      -0.161596      -0.080034      -0.028315       0.108349             10.628699       4.772368       0.207522      -2.369509       9.057888      -3.963512      18.055840           0.000001
          247              C       4.403629       2.661312       7.453497       0.331050      28.507736 0.33187873E+03  0.72948289E+04                                 8.318519                            6.243226      -0.023916       2.021644                    0.999501      24.164669      67.221798       0.632704       0.440423      -1.049156      -0.016348      -0.092831      -0.036403       0.101044       0.016329       0.004087       0.038627      -0.106062      -0.061029      -0.045565      -0.035018       0.080583             10.098049       9.689112      -0.748014      -2.690554      14.559925       2.034730       6.045108          -0.000000
          248              C       5.470397       3.408288       7.071489      -0.209067      33.186230 0.44286007E+03  0.10505766E+05                                 9.040371                            7.075346      -0.021166       1.969454                    0.998530      30.173127      88.390200       0.609095       0.423897      -1.054845       0.023328       0.041508      -0.000428       0.047616      -0.018136       0.013453       0.020332       0.005886       0.062377      -0.038654       0.007684       0.030971             10.544252       9.918213       0.621662      -2.728737      15.049432       1.877225       6.665112          -0.000000
          249              C       5.511804       4.746481       7.423110      -0.078864      32.956553 0.43434791E+03  0.10270052E+05                                 9.101923                            7.079118      -0.123271       1.935308                    0.999275      29.623393      87.082249       0.598714       0.432665      -1.047816      -0.010546      -0.034864       0.005977       0.036912       0.006981       0.007853      -0.012982       0.025815       0.003398      -0.023849       0.007460       0.016388             10.759049       9.600605      -0.504943      -2.626054      15.624335       3.024631       7.052207          -0.000000
          250              C       4.485442       5.334348       8.200149      -0.052430      38.995837 0.45392723E+03  0.10718319E+05                                 9.966817                            7.080388      -0.028354       1.997213                    0.998998      27.604953      77.876394       0.626335       0.414151      -1.072543      -0.008285      -0.036897      -0.002436       0.037895      -0.008756      -0.006389       0.002919       0.018625      -0.041656      -0.015304      -0.005826       0.021130             13.258990      10.525417       1.440810      -2.208047      22.106125       3.345677       7.145430          -0.000000
          251              C       3.399539       4.506979       8.525724      -0.059546      32.517618 0.43859303E+03  0.10393294E+05                                 9.054061                            7.148194      -0.192459       1.918964                    0.998987      29.361079      86.341655       0.591633       0.436880      -1.045518       0.018035      -0.022847      -0.016027       0.033228      -0.019799       0.003797      -0.002233       0.017093       0.002608      -0.022002      -0.000043       0.022044             10.764934      10.853044       1.806825      -2.260867      15.161899       1.616476       6.279859           0.000000
          252              C       3.359996       3.158738       8.156739      -0.195444      32.453983 0.42559536E+03  0.99625101E+04                                 8.839961                            6.897844       0.124835       2.024243                    0.998674      29.342011      84.444461       0.624127       0.419238      -1.061354      -0.022776       0.028296       0.026291       0.044840       0.021555       0.017346      -0.009231      -0.024679       0.006946      -0.036048       0.012331       0.023717             10.460746      11.238675      -0.638890      -2.996028      13.588161       2.348829       6.555401          -0.000000
          253              C       4.561221       6.742883       8.564793       0.607661      25.197520 0.24816667E+03  0.51414808E+04                                 8.001356                            5.630902      -0.122105       2.015168                    0.999604      22.420900      63.285570       0.617046       0.479119      -1.013511       0.016510       0.053479       0.016928       0.058474      -0.002960       0.012081      -0.041905       0.045447       0.297387      -0.081984      -0.027971       0.109955             10.593638       9.084334       1.248847      -0.628718      17.756849       2.245631       4.939732          -0.000000
          254              C       3.303911      14.988093       6.125151       0.339924      29.043187 0.32535754E+03  0.71283143E+04                                 8.479646                            6.210735       0.069475       2.058006                    0.999705      24.059082      67.194961       0.628816       0.444587      -1.044897      -0.001478       0.050388       0.087614       0.101081       0.008490       0.007844       0.050435      -0.032912       0.149248      -0.044113      -0.035778       0.079891             10.447818       5.414602       0.848520       2.795047      11.628109       3.413625      14.300742           0.000000
          255              C       2.992326      15.634579       4.974786      -0.212987      34.199926 0.41956016E+03  0.97656266E+04                                 9.100359                            6.806913       0.121779       2.015310                    0.999390      29.371728      83.712019       0.635423       0.414131      -1.066858      -0.008202       0.005277      -0.047240       0.048237      -0.001929      -0.006567      -0.001504      -0.024019      -0.061565      -0.022681       0.000234       0.022448             10.875214       5.779990       0.844863       3.368976      10.648940       3.434289      16.196711           0.000001
          256              C       2.704365      14.895977       3.854808      -0.065385      32.245615 0.39680691E+03  0.91128036E+04                                 8.803246                            6.654824       0.026310       1.987075                    0.999657      28.340909      80.366737       0.637247       0.418529      -1.063504       0.002234       0.001655       0.031331       0.031454      -0.001534       0.004929      -0.022272      -0.004793      -0.004584      -0.021929      -0.002056       0.023985             10.375971       5.450493       0.346390       2.832284      10.625334       3.801921      15.052086           0.000003
          257              C       2.894097      13.499165       3.850467      -0.035190      38.935751 0.41607627E+03  0.95913798E+04                                 9.937402                            6.735172       0.014684       2.015377                    0.999363      26.811333      74.186229       0.649894       0.408842      -1.078436      -0.000784       0.017997       0.024652       0.030533       0.000095       0.007958       0.002160      -0.026718      -0.019326      -0.016509      -0.000300       0.016809             13.607484       5.804259       0.452773       3.459915      11.615649       5.503337      23.402543           0.000000
          258              C       3.218817      12.912973       5.018196      -0.082116      32.825367 0.39131888E+03  0.89804807E+04                                 8.960661                            6.618020       0.110311       2.010837                    0.999636      28.618393      81.865714       0.635888       0.419717      -1.059798      -0.005772       0.026648       0.023161       0.035775       0.002920      -0.004536      -0.000819      -0.019944      -0.055952      -0.019729      -0.000043       0.019772             11.090103       5.476392       0.274768       3.059434       9.614490       2.605418      18.179426          -0.000000
          259              C       3.420642      13.629802       6.194607      -0.210295      35.775750 0.45411093E+03  0.10803916E+05                                 9.485446                            7.142070       0.071355       2.004214                    0.998170      29.747812      86.313729       0.611180       0.421228      -1.060084      -0.008048      -0.047087      -0.018136       0.051097      -0.005218       0.006473       0.001017       0.032065       0.050556      -0.025385       0.005151       0.020234             11.433086       5.888750       0.428262       2.412324      12.221834       2.767337      16.188673          -0.000000
          260              C       8.961692       2.247628       6.035292       0.330005      29.793717 0.33840227E+03  0.74801767E+04                                 8.607042                            6.326002       0.074405       2.055838                    0.999617      24.319139      68.010349       0.624843       0.443462      -1.046559       0.005125      -0.043685       0.095624       0.105255      -0.002621       0.006321      -0.041035      -0.036705       0.166826      -0.046548      -0.029278       0.075826             10.595789       5.047344       0.531781      -1.796139      11.626533      -3.708309      15.113491           0.000000
          261              C       9.134047       1.554246       4.842820      -0.216791      35.491292 0.44618401E+03  0.10537372E+05                                 9.329052                            7.020521       0.121028       2.007449                    0.999325      29.892201      85.579928       0.626083       0.414244      -1.067688      -0.000311      -0.004366      -0.052314       0.052497      -0.003047       0.004786       0.001013      -0.041659      -0.068757      -0.024502      -0.008016       0.032519             11.189359       5.303386       0.110747      -1.962866      10.584276      -3.594628      17.680416           0.000001
          262              C       9.189160       2.245953       3.638192      -0.069222      32.303605 0.39844989E+03  0.91605879E+04                                 8.813056                            6.668171       0.012729       1.981835                    0.999607      28.431588      80.685281       0.636627       0.418476      -1.063468      -0.001529      -0.006997       0.029467       0.030325      -0.000675      -0.005835       0.018445      -0.013268       0.003581      -0.016714      -0.006144       0.022858             10.422388       4.748776      -0.091713      -1.171542      10.471926      -3.726441      16.046461           0.000003
          263              C       9.071918       3.631041       3.626037      -0.037096      39.308312 0.42740506E+03  0.99175394E+04                                 9.999788                            6.827052       0.004020       2.008723                    0.999320      27.012871      74.955918       0.645481       0.408939      -1.078523       0.007731      -0.015675       0.034097       0.038315       0.002527      -0.007213      -0.003078      -0.028330       0.017084      -0.019192       0.005520       0.013672             13.665758       5.245826      -0.133810      -1.339008      11.343134      -4.816496      24.408313           0.000000
          264              C       8.899562       4.324422       4.818510      -0.088055      33.638130 0.41099625E+03  0.95446729E+04                                 9.107811                            6.788758       0.097883       2.003787                    0.999648      28.993582      83.324532       0.627204       0.420508      -1.059720       0.005970      -0.021696       0.015536       0.027345       0.002540      -0.003632       0.002036      -0.027951      -0.034146      -0.014068      -0.005922       0.019989             11.189451       5.040785      -0.001296      -1.535357       9.738543      -2.203537      18.789024          -0.000000
          265              C       8.844450       3.632716       6.023137      -0.208774      36.055572 0.46286645E+03  0.11066542E+05                                 9.535804                            7.214390       0.082529       2.002845                    0.998273      30.045957      87.435333       0.607540       0.421672      -1.059650       0.004030       0.039563      -0.021360       0.045141      -0.003179      -0.004304       0.009336       0.026428       0.069549      -0.026752       0.000857       0.025895             11.463526       5.520579       0.117382      -1.205609      12.177915      -2.927264      16.692085          -0.000000
          266              C       9.081613       4.329447       2.339799       0.610137      23.798764 0.22865300E+03  0.46405791E+04                                 7.728070                            5.390701      -0.152791       2.008657                    0.999564      21.991300      61.409965       0.633236       0.476590      -1.014988       0.015965       0.027136      -0.031803       0.044751       0.027730       0.008736       0.024225       0.154629      -0.205684      -0.083439      -0.033868       0.117308             10.305327       4.263135      -0.231531      -0.562206       8.464602      -3.169452      18.188243           0.000001
          267              C       7.929578      14.619629       7.423110       0.325536      28.980366 0.33964621E+03  0.75002247E+04                                 8.388522                            6.301803      -0.000355       2.027234                    0.999413      24.284640      67.458014       0.632593       0.438464      -1.051535       0.009475       0.096095      -0.039161       0.104200       0.016764       0.001877      -0.042032      -0.102886      -0.063216      -0.049045      -0.032280       0.081325             10.195690       9.490171      -0.676642       2.394136      15.159502      -2.230072       5.937397           0.000000
          268              C       6.840896      13.854230       7.110558      -0.217515      32.973201 0.44236978E+03  0.10492759E+05                                 8.989293                            7.061831      -0.013461       1.969122                    0.998617      30.316040      88.845346       0.610831       0.422747      -1.055408      -0.019339      -0.039268       0.002261       0.043830      -0.021399      -0.010021      -0.021309       0.010044       0.078862      -0.042794       0.007891       0.034903             10.449207      10.012304       0.605945       2.488039      14.868102      -2.110031       6.467215           0.000000
          269              C       6.786712      12.544510       7.501248      -0.068283      32.870192 0.42446682E+03  0.99906625E+04                                 9.117972                            7.024776      -0.177196       1.923906                    0.999069      29.371699      86.479095       0.596902       0.435966      -1.044589       0.009444       0.029808       0.012256       0.033585       0.004756      -0.007627       0.009480       0.025554       0.021274      -0.021349       0.005217       0.016132             10.819773      10.563583      -0.428549       2.452317      15.217499      -2.996567       6.678236          -0.000000
          270              C       7.892835      12.001863       8.182785      -0.035050      36.453400 0.42026292E+03  0.97475161E+04                                 9.549626                            6.822670      -0.015787       2.009085                    0.999103      27.040102      75.944995       0.635791       0.415355      -1.070289      -0.007103       0.042543      -0.002665       0.043214      -0.004504      -0.008084      -0.005305       0.012049      -0.018782      -0.013827       0.000907       0.012920             12.547186      11.018240       0.946861       2.343172      20.131890      -2.528753       6.491428          -0.000000
          271              C       8.941042      12.753864       8.469291      -0.074259      31.043175 0.40280119E+03  0.93681952E+04                                 8.788500                            6.855797      -0.186414       1.923950                    0.999272      29.096639      85.482047       0.601845       0.437579      -1.042417      -0.011697       0.032180      -0.013018       0.036631      -0.024770      -0.008730       0.009648       0.016334       0.037089      -0.032439       0.002991       0.029448             10.463820      10.768968       1.844616       2.095880      14.780542      -1.347000       5.841951          -0.000000
          272              C       8.990528      14.098756       8.161080      -0.191433      32.670947 0.43504933E+03  0.10230971E+05                                 8.870678                            6.963145       0.147279       2.029210                    0.998656      29.426240      84.641135       0.623195       0.417930      -1.063111       0.019026      -0.030836       0.030355       0.047268       0.024287      -0.016248       0.008513      -0.026964      -0.011981      -0.036206       0.006401       0.029805             10.482845      11.071332      -0.432818       2.907801      13.896497      -2.098309       6.480707          -0.000000
          273              C       7.920993      10.546432       8.490996       0.596465      25.898062 0.26376212E+03  0.55298956E+04                                 8.113782                            5.780743      -0.114243       2.015103                    0.999586      22.521326      63.250595       0.614915       0.475101      -1.019061      -0.022019      -0.059945       0.013410       0.065254       0.012843      -0.011447       0.039724       0.055355       0.299265      -0.089393      -0.019412       0.108806             10.698515       9.211512      -0.017355       0.668163      18.007598      -2.106245       4.876435          -0.000000
          274              C       6.359685      14.812235      11.260554       0.326495      30.083590 0.33422975E+03  0.73573836E+04                                 8.594731                            6.251411       0.174384       2.086290                    0.999242      24.201961      67.312654       0.634579       0.438472      -1.050620      -0.069971       0.079210      -0.018743       0.107338      -0.051710       0.015489      -0.010976      -0.022953      -0.131441      -0.048115      -0.029510       0.077625             11.125699      13.525377      -2.527267       3.197419      13.944975      -2.054745       5.906743          -0.000000
          275              C       5.866938      13.515914      11.112960      -0.212324      36.195701 0.48704928E+03  0.11794010E+05                                 9.564462                            7.406489       0.061649       1.994306                    0.998193      30.339959      88.857093       0.598872       0.422360      -1.059210       0.006668      -0.046140      -0.004612       0.046847      -0.013136       0.000556      -0.001992       0.045588       0.030573      -0.031480       0.010167       0.021313             11.842338      15.174941      -1.303553       2.360794      14.472933      -1.054913       5.879141          -0.000000
          276              C       6.685520      12.435645      11.447217      -0.078750      33.493223 0.43782276E+03  0.10375044E+05                                 9.207769                            7.109300      -0.125980       1.935180                    0.999374      29.618746      87.224591       0.597074       0.432899      -1.047453      -0.005064       0.029977      -0.003842       0.030644       0.011181      -0.004083      -0.004013      -0.022716       0.007939      -0.017525       0.000907       0.016618             11.404951      15.975494      -2.397432       3.167441      12.274720      -0.840301       5.964639          -0.000000
          277              C       7.985338      12.641650      11.903022      -0.045762      37.731357 0.44760821E+03  0.10543271E+05                                 9.765688                            7.043060       0.036761       2.017083                    0.999350      27.575289      77.966203       0.625710       0.415581      -1.070487      -0.025524       0.021562      -0.007770       0.034304       0.003718       0.002866      -0.000198      -0.005582      -0.034514      -0.012092       0.001633       0.010459             12.911635      16.363121      -3.819816       3.839231      15.866321      -1.472378       6.505463           0.000000
          278              C       8.451660      13.932947      12.002865      -0.078867      33.937373 0.44569296E+03  0.10632690E+05                                 9.377310                            7.247992      -0.243914       1.901944                    0.998631      29.779649      88.645238       0.580855       0.442009      -1.039662      -0.030050       0.019894      -0.009178       0.037189       0.006400      -0.005484      -0.000738       0.026447       0.023765      -0.018662       0.003647       0.015015             11.532530      13.667437      -1.652246       3.283733      14.423413      -0.725992       6.506741          -0.000000
          279              C       7.656179      15.013216      11.685972      -0.204581      35.525912 0.45937076E+03  0.10980924E+05                                 9.455697                            7.200838      -0.017725       1.970352                    0.998743      30.143134      88.201099       0.605336       0.423286      -1.056830       0.049225      -0.018865       0.011826       0.054026       0.003542      -0.019417       0.003748      -0.053389       0.004291      -0.037546       0.010997       0.026549             11.844215      15.943942      -2.374583       4.331162      12.771871      -1.417825       6.816831          -0.000000
          280              C       8.868461      11.484339      12.250302       0.570544      24.599258 0.25720976E+03  0.53597102E+04                                 7.769858                            5.664059       0.010089       2.049259                    0.999713      22.723647      63.662937       0.628424       0.467734      -1.022861       0.032668      -0.031500       0.011028       0.046702       0.025420      -0.043230       0.022554       0.035634       0.279562      -0.087066      -0.021032       0.108098             10.017661      11.889976      -2.750480       2.344321      13.060710      -1.222372       5.102297           0.000000
          281              C       5.996412       2.547423      11.260554       0.330532      29.798707 0.33373035E+03  0.73479528E+04                                 8.560210                            6.258623       0.147084       2.078105                    0.999229      24.197917      67.437625       0.632037       0.440142      -1.049007       0.071247      -0.074365      -0.019294       0.104778      -0.055332      -0.017601       0.015576      -0.018407      -0.122833      -0.046392      -0.034613       0.081005             11.019271      13.198672      -2.056035      -3.223104      13.942960       1.783540       5.916181          -0.000000
          282              C       6.468166       3.848769      11.086914      -0.202866      35.776225 0.47655037E+03  0.11480181E+05                                 9.496265                            7.332310       0.057652       1.996940                    0.998201      30.069817      87.915790       0.600983       0.423062      -1.058485      -0.008347       0.042060      -0.002515       0.042954      -0.010886       0.000897       0.003829       0.041855       0.042347      -0.030990       0.014458       0.016532             11.743171      14.749355      -1.287541      -2.542868      14.518054       0.998685       5.962103          -0.000000
          283              C       5.662822       4.912289      11.455899      -0.081662      33.080754 0.42852754E+03  0.10103373E+05                                 9.137765                            7.042246      -0.098578       1.947032                    0.999385      29.439857      86.560030       0.598609       0.433985      -1.046494       0.005729      -0.024319       0.000176       0.024985       0.010553       0.007624       0.002648      -0.016381       0.009892      -0.016719       0.001871       0.014848             11.282038      15.550757      -2.276313      -3.258799      12.271031       0.863752       6.024327          -0.000000
          284              C       4.391235       4.664414      11.933409      -0.040420      37.612113 0.44557074E+03  0.10482819E+05                                 9.738352                            7.022539       0.012433       2.009758                    0.999247      27.528637      77.776071       0.627252       0.415052      -1.070879       0.024853      -0.025452      -0.012630       0.037749       0.000045       0.000179       0.000191       0.001071      -0.039456      -0.013155       0.006040       0.007115             12.823672      16.414916      -3.543739      -4.113513      15.407841       1.425291       6.648259           0.000000
          285              C       3.917050       3.363067      12.076662      -0.078180      34.826395 0.46498591E+03  0.11191151E+05                                 9.527671                            7.392597      -0.231877       1.904275                    0.998620      29.874880      88.803393       0.577412       0.440743      -1.042262       0.026918      -0.022194      -0.009099       0.036055       0.002216       0.005091       0.003505       0.022039       0.015364      -0.014291       0.001575       0.012716             11.704753      13.942127      -1.484466      -3.579346      14.412378       0.576287       6.759754          -0.000000
          286              C       4.753085       2.276100      11.725041      -0.206477      35.403633 0.46143204E+03  0.11039373E+05                                 9.434298                            7.217059      -0.030336       1.966668                    0.998605      30.142570      88.153224       0.604819       0.423296      -1.057128      -0.056670       0.011708       0.015517       0.059911      -0.005218       0.022072       0.000037      -0.048070       0.010835      -0.038003       0.014678       0.023325             11.748325      15.644424      -1.981834      -4.439442      12.682772       1.245073       6.917779          -0.000000
          287              C       3.513054       5.801626      12.341463       0.566582      25.433730 0.26854629E+03  0.56533391E+04                                 7.948955                            5.788484      -0.024126       2.033819                    0.999739      22.957227      64.524475       0.621840       0.467888      -1.023368      -0.032664       0.034911       0.011811       0.049246       0.026452       0.042397      -0.030445       0.029370       0.265494      -0.087884      -0.017058       0.104942             10.264515      11.998668      -2.939779      -2.395701      13.544810       1.548744       5.250068           0.000000
          288              C       2.722151      12.733766       2.608941       0.599873      24.953994 0.24293771E+03  0.49921510E+04                                 7.945689                            5.534948      -0.117864       2.015373                    0.999660      22.181068      61.774346       0.630304       0.472894      -1.019737      -0.010231      -0.028753      -0.031160       0.043616       0.017656      -0.030329      -0.029373       0.144261      -0.161596      -0.080034      -0.028315       0.108349             10.628698       4.772369       0.207519       2.369514       9.057872       3.963495      18.055852           0.000001
          289              N       0.646491       0.288072      14.872266      -0.969640      55.349467 0.10803144E+04  0.31120234E+05                                11.722245                           10.390086      -0.180916       1.860295                    0.998254      38.552145     113.292661       0.567406       0.374731      -1.119601      -0.004015       0.005850       0.147351       0.147522      -0.010327      -0.001117      -0.001632      -0.008303      -0.095409      -0.031904       0.004864       0.027040             13.006267      20.938521       0.215726       0.341617       8.949871       0.200628       9.130409          -0.000000
          290              N       2.006159       0.169158      12.506421      -0.953999      57.731703 0.10997541E+04  0.31778180E+05                                12.071429                           10.490215      -0.204022       1.864208                    0.997924      37.825485     110.831356       0.564896       0.375236      -1.120760       0.133981       0.001227      -0.076471       0.154273       0.014914       0.014484      -0.000822      -0.007784       0.010633      -0.022984       0.003664       0.019319             13.572153      14.073994      -0.307316       3.864874       9.556689       0.817533      17.085777          -0.000001
          291              N      11.486166       0.430432      12.510762      -0.957235      57.522221 0.10650601E+04  0.30592002E+05                                12.089165                           10.365131      -0.275949       1.844169                    0.998136      37.723398     110.934309       0.563723       0.378274      -1.116237      -0.132738       0.011869      -0.075824       0.153328       0.016372      -0.004845       0.003242      -0.023255      -0.028190      -0.018912      -0.005880       0.024792             13.675366      14.103390      -0.337544      -4.430266       9.605733      -1.046534      17.316975          -0.000001
          292              N       4.353115      16.460272      36.577266      -0.969640      55.349501 0.10803152E+04  0.31120262E+05                                11.722250                           10.390089      -0.180916       1.860295                    0.998254      38.552160     113.292717       0.567406       0.374731      -1.119601       0.004015      -0.005850       0.147351       0.147522      -0.010326       0.001117       0.001632      -0.008303      -0.095410      -0.031904       0.004864       0.027040             13.006274      20.938535       0.215723      -0.341616       8.949880      -0.200628       9.130409           0.000000
          293              N       2.993447      16.579186      34.211421      -0.953999      57.731692 0.10997542E+04  0.31778184E+05                                12.071428                           10.490216      -0.204022       1.864208                    0.997924      37.825487     110.831364       0.564896       0.375236      -1.120760      -0.133981      -0.001228      -0.076471       0.154274       0.014914      -0.014484       0.000823      -0.007784       0.010634      -0.022984       0.003665       0.019319             13.572149      14.073997      -0.307319      -3.864870       9.556696      -0.817531      17.085755          -0.000001
          294              N       5.671740      16.317912      34.215762      -0.957235      57.522185 0.10650596E+04  0.30591984E+05                                12.089160                           10.365129      -0.275950       1.844169                    0.998136      37.723388     110.934275       0.563723       0.378274      -1.116237       0.132739      -0.011869      -0.075824       0.153329       0.016372       0.004845      -0.003242      -0.023255      -0.028189      -0.018912      -0.005880       0.024792             13.675358      14.103387      -0.337544       4.430259       9.605734       1.046534      17.316953          -0.000001
          295              N      10.432265      16.460272      28.537734      -0.969639      55.349445 0.10803139E+04  0.31120213E+05                                11.722242                           10.390082      -0.180916       1.860295                    0.998254      38.552137     113.292626       0.567406       0.374731      -1.119601       0.004015      -0.005850      -0.147352       0.147522      -0.010326      -0.001117      -0.001632      -0.008303      -0.095408      -0.031904       0.004864       0.027040             13.006266      20.938521       0.215727       0.341616       8.949874       0.200628       9.130403           0.000000
          296              N       9.072597      16.579186      30.903579      -0.954000      57.731725 0.10997548E+04  0.31778207E+05                                12.071432                           10.490219      -0.204022       1.864208                    0.997924      37.825500     110.831410       0.564896       0.375236      -1.120760      -0.133981      -0.001228       0.076471       0.154273       0.014914       0.014484      -0.000823      -0.007784       0.010633      -0.022984       0.003664       0.019319             13.572155      14.074002      -0.307319       3.864873       9.556700       0.817533      17.085763          -0.000001
          297              N      -0.407410      16.317912      30.899238      -0.957235      57.522215 0.10650602E+04  0.30592005E+05                                12.089164                           10.365131      -0.275950       1.844169                    0.998136      37.723400     110.934320       0.563723       0.378274      -1.116237       0.132739      -0.011869       0.075824       0.153329       0.016372      -0.004845       0.003242      -0.023255      -0.028189      -0.018912      -0.005880       0.024792             13.675363      14.103392      -0.337543      -4.430262       9.605738      -1.046536      17.316959          -0.000001
          298              N       6.725641       0.288072       6.832734      -0.969641      55.349544 0.10803166E+04  0.31120311E+05                                11.722254                           10.390095      -0.180915       1.860295                    0.998254      38.552187     113.292815       0.567406       0.374731      -1.119601      -0.004015       0.005850      -0.147350       0.147521      -0.010326       0.001117       0.001632      -0.008303      -0.095411      -0.031905       0.004864       0.027041             13.006278      20.938530       0.215725      -0.341620       8.949897      -0.200628       9.130408           0.000000
          299              N       8.085309       0.169158       9.198579      -0.953999      57.731652 0.10997534E+04  0.31778156E+05                                12.071422                           10.490212      -0.204022       1.864208                    0.997924      37.825473     110.831308       0.564896       0.375236      -1.120760       0.133981       0.001228       0.076472       0.154274       0.014914      -0.014483       0.000823      -0.007784       0.010635      -0.022984       0.003665       0.019319             13.572140      14.073985      -0.307320      -3.864864       9.556690      -0.817523      17.085744          -0.000001
          300              N       5.407016       0.430432       9.194238      -0.957234      57.522115 0.10650583E+04  0.30591934E+05                                12.089150                           10.365122      -0.275950       1.844169                    0.998136      37.723361     110.934172       0.563723       0.378274      -1.116237      -0.132739       0.011869       0.075825       0.153330       0.016372       0.004845      -0.003242      -0.023255      -0.028188      -0.018912      -0.005880       0.024792             13.675344      14.103372      -0.337540       4.430253       9.605727       1.046536      17.316932          -0.000001
          301              O      10.397790       1.301346      14.673014      -0.415478      30.148857 0.39483798E+03  0.87609810E+04                                 7.734698                            6.082020       0.230599       2.177840                    0.997227      24.299600      60.779711       0.785714       0.351324      -1.148530      -0.002328       0.099965      -0.016472       0.101340      -0.031807      -0.002211      -0.019499      -0.131857      -0.128084      -0.055769      -0.041238       0.097006              9.357807       6.455463      -2.324330      -0.444745      16.020438      -1.875632       5.597520          -0.000000
          302              O      -0.513821       7.424541      13.186656      -0.586946      42.051778 0.55621734E+03  0.13517148E+05                                 9.644937                            7.310957       0.193308       2.097427                    0.997464      28.316251      75.415849       0.699408       0.360359      -1.135233      -0.032237      -0.030299      -0.000867       0.044249       0.033256      -0.024274       0.022046      -0.002829       0.094583      -0.060701       0.017496       0.043205             12.328833      14.320703       5.604093      -0.058885      17.180719      -0.609821       5.485076          -0.000000
          303              O       9.533844       7.310652      12.770788      -0.559904      31.357649 0.47917639E+03  0.11172190E+05                                 7.799856                            6.679275       0.754102       2.279387                    0.999035      27.615633      71.067242       0.752434       0.349136      -1.149028      -0.013719      -0.026633      -0.015698       0.033823      -0.063889       0.025241       0.006001       0.054103       0.012114      -0.076009       0.003858       0.072151              9.109212      10.013274      -2.817366       1.600875      11.982607      -1.195559       5.331755          -0.000000
          304              O       9.543707      15.664726      14.356121      -0.406182      38.486208 0.46621194E+03  0.10825019E+05                                 9.298204                            6.749360      -0.102351       2.068871                    0.994357      24.885441      64.478771       0.719926       0.366415      -1.132154      -0.032958      -0.050482       0.078497       0.098977       0.025273      -0.012830      -0.054856      -0.066387       0.125296      -0.063032      -0.025430       0.088462             12.052270       8.093372       4.328962      -2.823542      14.135909      -6.815037      13.927529          -0.000000
          305              O       2.833837       1.626264      14.432523      -0.391064      36.498738 0.44588659E+03  0.10243722E+05                                 8.973236                            6.599109      -0.090685       2.076615                    0.994504      24.649556      63.638321       0.727939       0.366250      -1.131688       0.022183       0.046032       0.080713       0.095528       0.020145       0.007588       0.055195      -0.067558       0.123302      -0.060731      -0.025774       0.086505             11.473077       7.316159       3.347786       1.914143      12.979970       6.426578      14.123101          -0.000000
          306              O       3.183903       3.721482      20.385336      -0.542566      32.291534 0.43483225E+03  0.99335628E+04                                 8.085623                            6.407046       0.502384       2.207735                    0.998474      27.089427      69.885110       0.757352       0.354018      -1.140615       0.018527       0.010324      -0.016344       0.026776       0.008721      -0.005939      -0.034553       0.081675       0.116977      -0.071635       0.019551       0.052084             10.459001       5.116664      -0.362448       0.469136       6.188496      -0.990295      20.071842           0.000004
          307              O       2.868160       5.545377      19.434657      -0.597584      31.063809 0.48056914E+03  0.11257094E+05                                 7.743448                            6.692950       0.534026       2.177506                    0.999196      28.803149      75.259572       0.748040       0.349551      -1.144166       0.043878      -0.046323      -0.031394       0.071111       0.004385      -0.019474       0.010297      -0.012290      -0.134982      -0.052182       0.021802       0.030380              8.279149       4.782143      -0.381983      -0.235346      10.825305       1.848712       9.229998          -0.000004
          308              O       1.937604      15.964522      14.665200      -0.404624      30.395672 0.38743951E+03  0.85683150E+04                                 7.794209                            6.041269       0.178880       2.162824                    0.997159      24.201755      60.713121       0.784027       0.353251      -1.145346       0.001216      -0.102217      -0.018425       0.103872      -0.024305      -0.002434       0.013818      -0.122425      -0.115623      -0.046597      -0.040106       0.086703              9.485862       6.456457      -2.534341       0.365211      16.407610       1.942012       5.593519          -0.000000
          309              O       0.677273       9.883198      13.243523      -0.662359      45.580756 0.65945344E+03  0.16640032E+05                                10.066850                            7.862657       0.357303       2.120163                    0.998116      29.901848      79.845231       0.690479       0.351549      -1.147963       0.027083       0.048495      -0.000337       0.055546       0.055050       0.010600      -0.009694       0.024596      -0.068077      -0.051955      -0.015853       0.067808             12.696156      15.176680       5.275853       0.253255      17.150976       0.712253       5.760813          -0.000000
          310              O       2.843291       9.930093      12.927932      -0.489427      28.147471 0.39982566E+03  0.89330689E+04                                 7.286952                            6.130994       0.715997       2.297173                    0.998870      26.088601      66.289302       0.777595       0.352551      -1.143221       0.003429       0.014003      -0.013491       0.019745      -0.049373      -0.002628      -0.013114       0.015472       0.130951      -0.072973       0.025922       0.047051              8.581585       9.187351      -3.066373      -1.204863      11.702871       1.095343       4.854531          -0.000000
          311              O      -0.589521      15.842259      10.717929      -0.398735      33.885034 0.40812692E+03  0.91553273E+04                                 8.436359                            6.254677       0.275296       2.201291                    0.997975      24.127719      61.207838       0.759594       0.359456      -1.138956       0.062087      -0.081409      -0.027911       0.106119      -0.045125      -0.021804       0.034508      -0.044819      -0.109548      -0.050506      -0.032119       0.082625             10.880392       9.314343      -4.824781      -1.858478      15.829083       4.908242       7.497748          -0.000000
          312              O       3.980273      11.700393       9.129557      -0.563775      38.692428 0.56975023E+03  0.13834521E+05                                 9.002196                            7.328096       0.692909       2.276590                    0.996654      27.425968      71.400938       0.713670       0.353451      -1.148570      -0.024373       0.023674       0.019970       0.039412      -0.000898      -0.001457      -0.006316       0.097862       0.030067      -0.054570       0.010584       0.043986             10.974877      16.612349      -0.713400      -2.715807       9.736847       0.216709       6.575435           0.000000
          313              O       2.318784      10.333728       9.485519      -0.555646      31.039553 0.45743380E+03  0.10562370E+05                                 7.743955                            6.541653       0.688546       2.258834                    0.998957      27.492704      70.850805       0.756127       0.350815      -1.145454      -0.022383       0.018503       0.006135       0.029681       0.029201       0.029841      -0.004355      -0.101419       0.034968      -0.074741       0.021689       0.053052              9.120682       7.575489       0.375550      -0.793876      14.721319       0.404641       5.065239           0.000000
          314              O       0.813390       1.509026      10.717061      -0.415384      34.254201 0.42214276E+03  0.95400590E+04                                 8.483126                            6.347463       0.307635       2.206860                    0.998081      24.369521      61.839334       0.757255       0.357909      -1.141375      -0.062073       0.081019      -0.025092       0.105104      -0.050941       0.020606      -0.037866      -0.049587      -0.118129      -0.053984      -0.036611       0.090595             10.912705       9.424808      -4.703188       1.814868      15.743934      -4.933710       7.569374          -0.000000
          315              O      10.011292       6.995783       9.340964      -0.558700      31.503950 0.46502081E+03  0.10775450E+05                                 7.815083                            6.581261       0.627769       2.235294                    0.998951      27.652955      71.252021       0.756774       0.349283      -1.147385       0.019064      -0.014307       0.008704       0.025374       0.018333      -0.027146      -0.000882      -0.123386      -0.001077      -0.073920       0.008999       0.064921              9.259229       7.513500       0.087392       0.707854      15.140423      -0.758721       5.123765           0.000000
          316              O       8.388704       5.553751       9.065744      -0.568357      38.564121 0.57979169E+03  0.14138246E+05                                 8.978029                            7.390641       0.715489       2.279277                    0.996792      27.622350      72.036335       0.710983       0.353284      -1.148846       0.027443      -0.023514       0.022259       0.042444       0.002718      -0.003357       0.011969       0.095255       0.018949      -0.053307       0.008514       0.044793             10.846824      16.363805      -0.475069       2.538830       9.664450      -0.239081       6.512215           0.000000
          317              O       8.951007      11.542959      19.122105      -0.554899      28.054187 0.41825055E+03  0.94568939E+04                                 7.205214                            6.213413       0.600147       2.222803                    0.999209      27.441586      70.297806       0.782598       0.346143      -1.147709      -0.023919       0.045573      -0.025785       0.057566       0.011499       0.021767      -0.016911       0.016046      -0.087887      -0.044886       0.013009       0.031877              7.758845       4.515259      -0.284252      -0.433188      10.038295      -1.933655       8.722982          -0.000004
          318              O       8.433380      13.330007      20.150922      -0.562328      33.275498 0.46674396E+03  0.10824766E+05                                 8.197796                            6.597846       0.539300       2.207991                    0.998634      27.653382      71.270736       0.755108       0.349749      -1.147067      -0.019060       0.005049      -0.008139       0.021331      -0.008564      -0.025751       0.033513       0.053262       0.198184      -0.068112      -0.014548       0.082661             10.477629       5.632982      -0.325382      -2.714618       6.297826       0.142987      19.502078           0.000004
          319              O       6.760116      15.446998      36.378014      -0.415478      30.148874 0.39483816E+03  0.87609861E+04                                 7.734702                            6.082021       0.230599       2.177840                    0.997227      24.299602      60.779724       0.785713       0.351324      -1.148530       0.002328      -0.099965      -0.016472       0.101340      -0.031807       0.002211       0.019499      -0.131857      -0.128084      -0.055768      -0.041238       0.097006              9.357816       6.455467      -2.324333       0.444745      16.020459       1.875635       5.597522          -0.000000
          320              O       5.513427       9.323803      34.891656      -0.586946      42.051807 0.55621750E+03  0.13517153E+05                                 9.644942                            7.310957       0.193308       2.097427                    0.997464      28.316254      75.415857       0.699408       0.360359      -1.135233       0.032237       0.030300      -0.000867       0.044250       0.033256       0.024274      -0.022046      -0.002829       0.094583      -0.060701       0.017496       0.043204             12.328841      14.320735       5.604108       0.058891      17.180710       0.609827       5.485077          -0.000000
          321              O       7.624062       9.437692      34.475788      -0.559903      31.357713 0.47917732E+03  0.11172217E+05                                 7.799869                            6.679284       0.754098       2.279386                    0.999035      27.615639      71.067288       0.752434       0.349136      -1.149028       0.013719       0.026634      -0.015700       0.033824      -0.063889      -0.025241      -0.006001       0.054103       0.012114      -0.076008       0.003858       0.072151              9.109233      10.013307      -2.817379      -1.600880      11.982631       1.195566       5.331760          -0.000000
          322              O       7.614199       1.083618      36.061121      -0.406182      38.486217 0.46621204E+03  0.10825022E+05                                 9.298206                            6.749361      -0.102351       2.068870                    0.994357      24.885443      64.478781       0.719926       0.366415      -1.132154       0.032958       0.050482       0.078497       0.098977       0.025273       0.012830       0.054857      -0.066387       0.125296      -0.063032      -0.025430       0.088462             12.052273       8.093375       4.328965       2.823541      14.135920       6.815037      13.927524          -0.000000
          323              O       2.165769      15.122080      36.137523      -0.391064      36.498723 0.44588646E+03  0.10243718E+05                                 8.973234                            6.599108      -0.090686       2.076615                    0.994504      24.649552      63.638308       0.727939       0.366250      -1.131688      -0.022183      -0.046032       0.080713       0.095528       0.020145      -0.007588      -0.055195      -0.067558       0.123302      -0.060731      -0.025774       0.086505             11.473074       7.316157       3.347787      -1.914141      12.979978      -6.426575      14.123088          -0.000000
          324              O       1.815703      13.026862      42.090336      -0.542566      32.291510 0.43483185E+03  0.99335513E+04                                 8.085618                            6.407042       0.502384       2.207736                    0.998474      27.089420      69.885078       0.757352       0.354018      -1.140615      -0.018527      -0.010324      -0.016344       0.026776       0.008721       0.005939       0.034553       0.081675       0.116977      -0.071635       0.019551       0.052084             10.458995       5.116661      -0.362448      -0.469135       6.188492       0.990293      20.071831           0.000004
          325              O       2.131446      11.202967      41.139657      -0.597584      31.063838 0.48056973E+03  0.11257112E+05                                 7.743454                            6.692955       0.534025       2.177505                    0.999196      28.803158      75.259615       0.748040       0.349551      -1.144166      -0.043878       0.046323      -0.031394       0.071111       0.004385       0.019474      -0.010297      -0.012290      -0.134982      -0.052182       0.021802       0.030379              8.279155       4.782146      -0.381983       0.235347      10.825309      -1.848714       9.230011          -0.000005
          326              O       3.062002       0.783822      36.370200      -0.404624      30.395673 0.38743937E+03  0.85683110E+04                                 7.794210                            6.041267       0.178880       2.162824                    0.997159      24.201752      60.713107       0.784027       0.353251      -1.145346      -0.001216       0.102217      -0.018426       0.103872      -0.024305       0.002434      -0.013818      -0.122426      -0.115623      -0.046597      -0.040106       0.086703              9.485870       6.456459      -2.534348      -0.365208      16.407632      -1.942018       5.593520          -0.000000
          327              O       4.322333       6.865146      34.948523      -0.662357      45.580698 0.65945221E+03  0.16639994E+05                                10.066844                            7.862652       0.357305       2.120164                    0.998116      29.901810      79.845122       0.690479       0.351549      -1.147963      -0.027082      -0.048495      -0.000336       0.055545       0.055049      -0.010601       0.009695       0.024596      -0.068075      -0.051955      -0.015852       0.067807             12.696143      15.176732       5.275844      -0.253240      17.150890      -0.712247       5.760805          -0.000000
          328              O       2.156315       6.818251      34.632932      -0.489436      28.148408 0.39984132E+03  0.89335133E+04                                 7.287144                            6.131139       0.715956       2.297156                    0.998869      26.088891      66.290562       0.777581       0.352554      -1.143218      -0.003427      -0.014002      -0.013484       0.019739      -0.049373       0.002625       0.013114       0.015473       0.130943      -0.072972       0.025921       0.047050              8.581835       9.187613      -3.066474       1.204931      11.703226      -1.095404       4.854665          -0.000000
          329              O       5.589127       0.906085      32.422929      -0.398734      33.884945 0.40812584E+03  0.91552964E+04                                 8.436343                            6.254668       0.275299       2.201293                    0.997975      24.127692      61.207735       0.759595       0.359456      -1.138956      -0.062087       0.081408      -0.027912       0.106118      -0.045125       0.021804      -0.034508      -0.044819      -0.109547      -0.050506      -0.032119       0.082625             10.880371       9.314326      -4.824774       1.858470      15.829058      -4.908225       7.497728          -0.000000
          330              O       1.019333       5.047951      30.834557      -0.563800      38.690867 0.56972477E+03  0.13833715E+05                                 9.001834                            7.327834       0.693267       2.276709                    0.996649      27.425777      71.399399       0.713699       0.353441      -1.148581       0.024371      -0.023720       0.019940       0.039423      -0.000880       0.001448       0.006320       0.097923       0.030144      -0.054614       0.010611       0.044003             10.974400      16.611458      -0.713325       2.715497       9.736646      -0.216390       6.575096           0.000000
          331              O       2.680822       6.414616      31.190519      -0.555619      31.038497 0.45741430E+03  0.10561812E+05                                 7.743810                            6.541533       0.688065       2.258691                    0.998956      27.492087      70.848976       0.756131       0.350817      -1.145452       0.022359      -0.018517       0.006105       0.029666       0.029191      -0.029826       0.004350      -0.101358       0.034918      -0.074698       0.021669       0.053029              9.120532       7.575512       0.375340       0.793771      14.720996      -0.404571       5.065089           0.000000
          332              O       4.186216      15.239318      32.422061      -0.415383      34.254145 0.42214207E+03  0.95400392E+04                                 8.483116                            6.347457       0.307637       2.206861                    0.998081      24.369507      61.839275       0.757256       0.357909      -1.141375       0.062073      -0.081019      -0.025093       0.105104      -0.050941      -0.020606       0.037866      -0.049587      -0.118128      -0.053984      -0.036611       0.090595             10.912692       9.424796      -4.703183      -1.814866      15.743917       4.933701       7.569362          -0.000000
          333              O       7.146614       9.752561      31.045964      -0.558698      31.503815 0.46501849E+03  0.10775382E+05                                 7.815059                            6.581242       0.627775       2.235297                    0.998951      27.652904      71.251825       0.756775       0.349282      -1.147385      -0.019061       0.014306       0.008701       0.025371       0.018331       0.027146       0.000883      -0.123387      -0.001074      -0.073920       0.008999       0.064921              9.259200       7.513472       0.087397      -0.707845      15.140379       0.758715       5.123747           0.000000
          334              O       8.769202      11.194593      30.770744      -0.568356      38.564132 0.57979200E+03  0.14138257E+05                                 8.978034                            7.390645       0.715479       2.279273                    0.996792      27.622344      72.036347       0.710982       0.353284      -1.148846      -0.027443       0.023512       0.022257       0.042442       0.002718       0.003357      -0.011968       0.095253       0.018952      -0.053306       0.008514       0.044791             10.846832      16.363812      -0.475062      -2.538815       9.664470       0.239069       6.512214           0.000000
          335              O       8.206899       5.205385      40.827105      -0.554899      28.054215 0.41825108E+03  0.94569090E+04                                 7.205220                            6.213418       0.600146       2.222802                    0.999209      27.441595      70.297848       0.782598       0.346143      -1.147708       0.023919      -0.045573      -0.025785       0.057566       0.011499      -0.021767       0.016911       0.016047      -0.087887      -0.044886       0.013009       0.031877              7.758851       4.515262      -0.284252       0.433189      10.038299       1.933658       8.722993          -0.000004
          336              O       8.724526       3.418337      41.855922      -0.562328      33.275494 0.46674387E+03  0.10824763E+05                                 8.197796                            6.597846       0.539300       2.207991                    0.998634      27.653377      71.270723       0.755108       0.349749      -1.147067       0.019060      -0.005049      -0.008139       0.021331      -0.008564       0.025751      -0.033513       0.053262       0.198184      -0.068112      -0.014548       0.082661             10.477629       5.632981      -0.325382       2.714618       6.297825      -0.142988      19.502079           0.000004
          337              O       0.680966      15.446998      28.736986      -0.415477      30.148838 0.39483767E+03  0.87609723E+04                                 7.734695                            6.082017       0.230600       2.177840                    0.997227      24.299592      60.779683       0.785714       0.351324      -1.148530       0.002328      -0.099965       0.016472       0.101340      -0.031807      -0.002211      -0.019499      -0.131857      -0.128083      -0.055769      -0.041238       0.097006              9.357806       6.455461      -2.324330      -0.444744      16.020440      -1.875632       5.597518          -0.000000
          338              O      -0.565723       9.323803      30.223344      -0.586946      42.051774 0.55621706E+03  0.13517139E+05                                 9.644935                            7.310953       0.193309       2.097428                    0.997464      28.316248      75.415824       0.699408       0.360359      -1.135233       0.032237       0.030300       0.000867       0.044250       0.033256      -0.024274       0.022046      -0.002829       0.094583      -0.060701       0.017496       0.043205             12.328832      14.320726       5.604103      -0.058890      17.180695      -0.609825       5.485074          -0.000000
          339              O       1.544912       9.437692      30.639212      -0.559904      31.357690 0.47917695E+03  0.11172206E+05                                 7.799864                            6.679280       0.754099       2.279387                    0.999035      27.615637      71.067267       0.752434       0.349136      -1.149028       0.013719       0.026634       0.015699       0.033824      -0.063889       0.025241       0.006001       0.054103       0.012115      -0.076008       0.003858       0.072151              9.109226      10.013300      -2.817376       1.600879      11.982620      -1.195564       5.331757          -0.000000
          340              O       1.535049       1.083618      29.053879      -0.406183      38.486234 0.46621225E+03  0.10825028E+05                                 9.298209                            6.749362      -0.102351       2.068870                    0.994357      24.885450      64.478803       0.719926       0.366415      -1.132154       0.032958       0.050482      -0.078497       0.098977       0.025273      -0.012830      -0.054856      -0.066388       0.125296      -0.063032      -0.025430       0.088462             12.052277       8.093378       4.328968      -2.823543      14.135925      -6.815040      13.927528          -0.000000
          341              O       8.244919      15.122080      28.977477      -0.391065      36.498748 0.44588670E+03  0.10243725E+05                                 8.973238                            6.599110      -0.090686       2.076615                    0.994504      24.649560      63.638334       0.727939       0.366250      -1.131688      -0.022183      -0.046032      -0.080713       0.095528       0.020145       0.007588       0.055194      -0.067558       0.123302      -0.060731      -0.025774       0.086505             11.473080       7.316161       3.347789       1.914143      12.979984       6.426579      14.123096          -0.000000
          342              O       7.894853      13.026862      23.024664      -0.542566      32.291497 0.43483166E+03  0.99335458E+04                                 8.085616                            6.407040       0.502384       2.207736                    0.998474      27.089415      69.885060       0.757352       0.354018      -1.140615      -0.018527      -0.010324       0.016344       0.026776       0.008721      -0.005939      -0.034553       0.081675       0.116977      -0.071635       0.019551       0.052084             10.458990       5.116660      -0.362448       0.469136       6.188492      -0.990299      20.071818           0.000004
          343              O       8.210596      11.202967      23.975343      -0.597585      31.063846 0.48056989E+03  0.11257116E+05                                 7.743455                            6.692956       0.534026       2.177506                    0.999196      28.803165      75.259634       0.748040       0.349551      -1.144166      -0.043878       0.046324       0.031394       0.071111       0.004385      -0.019474       0.010298      -0.012290      -0.134983      -0.052182       0.021803       0.030380              8.279156       4.782146      -0.381983      -0.235346      10.825313       1.848713       9.230008          -0.000005
          344              O       9.141152       0.783822      28.744800      -0.404624      30.395639 0.38743892E+03  0.85682984E+04                                 7.794203                            6.041263       0.178881       2.162825                    0.997159      24.201742      60.713067       0.784027       0.353251      -1.145346      -0.001216       0.102217       0.018425       0.103871      -0.024305      -0.002434       0.013818      -0.122426      -0.115623      -0.046597      -0.040106       0.086703              9.485862       6.456454      -2.534345       0.365208      16.407615       1.942015       5.593516          -0.000000
          345              O      10.401483       6.865146      30.166477      -0.662357      45.580658 0.65945161E+03  0.16639974E+05                                10.066836                            7.862647       0.357306       2.120165                    0.998116      29.901804      79.845085       0.690479       0.351549      -1.147963      -0.027082      -0.048495       0.000336       0.055545       0.055049       0.010601      -0.009695       0.024596      -0.068075      -0.051955      -0.015852       0.067807             12.696132      15.176721       5.275839       0.253239      17.150872       0.712245       5.760801          -0.000000
          346              O       8.235465       6.818251      30.482068      -0.489436      28.148386 0.39984097E+03  0.89335034E+04                                 7.287138                            6.131135       0.715958       2.297156                    0.998869      26.088888      66.290539       0.777581       0.352554      -1.143218      -0.003427      -0.014002       0.013483       0.019739      -0.049373      -0.002625      -0.013114       0.015473       0.130943      -0.072972       0.025921       0.047051              8.581828       9.187606      -3.066471      -1.204930      11.703215       1.095403       4.854662          -0.000000
          347              O      11.668277       0.906085      32.692071      -0.398734      33.884973 0.40812617E+03  0.91553059E+04                                 8.436348                            6.254671       0.275298       2.201292                    0.997975      24.127699      61.207765       0.759595       0.359456      -1.138956      -0.062087       0.081408       0.027912       0.106118      -0.045125      -0.021804       0.034508      -0.044819      -0.109548      -0.050506      -0.032119       0.082625             10.880379       9.314333      -4.824779      -1.858472      15.829072       4.908230       7.497733          -0.000000
          348              O       7.098483       5.047951      34.280443      -0.563801      38.690881 0.56972498E+03  0.13833722E+05                                 9.001837                            7.327836       0.693267       2.276709                    0.996649      27.425781      71.399416       0.713699       0.353441      -1.148581       0.024371      -0.023720      -0.019941       0.039423      -0.000880      -0.001448      -0.006320       0.097923       0.030143      -0.054614       0.010611       0.044003             10.974404      16.611465      -0.713326      -2.715498       9.736650       0.216390       6.575098           0.000000
          349              O       8.759972       6.414616      33.924481      -0.555619      31.038522 0.45741472E+03  0.10561825E+05                                 7.743815                            6.541537       0.688063       2.258690                    0.998956      27.492092      70.849005       0.756130       0.350817      -1.145452       0.022359      -0.018517      -0.006106       0.029666       0.029191       0.029826      -0.004350      -0.101358       0.034917      -0.074697       0.021668       0.053029              9.120540       7.575518       0.375338      -0.793772      14.721008       0.404571       5.065092           0.000000
          350              O      10.265366      15.239318      32.692939      -0.415384      34.254173 0.42214240E+03  0.95400487E+04                                 8.483122                            6.347460       0.307636       2.206860                    0.998081      24.369513      61.839303       0.757255       0.357909      -1.141375       0.062073      -0.081019       0.025093       0.105104      -0.050941       0.020606      -0.037866      -0.049588      -0.118129      -0.053984      -0.036611       0.090595             10.912701       9.424804      -4.703188       1.814868      15.743931      -4.933706       7.569368          -0.000000
          351              O       1.067464       9.752561      34.069036      -0.558698      31.503845 0.46501899E+03  0.10775396E+05                                 7.815065                            6.581247       0.627773       2.235296                    0.998951      27.652910      71.251859       0.756775       0.349283      -1.147385      -0.019061       0.014306      -0.008701       0.025371       0.018331      -0.027146      -0.000883      -0.123387      -0.001075      -0.073920       0.008999       0.064921              9.259208       7.513479       0.087396       0.707846      15.140394      -0.758716       5.123751           0.000000
          352              O       2.690052      11.194593      34.344256      -0.568356      38.564148 0.57979224E+03  0.14138264E+05                                 8.978037                            7.390647       0.715479       2.279273                    0.996792      27.622348      72.036366       0.710982       0.353284      -1.148846      -0.027443       0.023512      -0.022257       0.042442       0.002718      -0.003357       0.011968       0.095253       0.018952      -0.053305       0.008514       0.044791             10.846837      16.363820      -0.475063       2.538817       9.664474      -0.239070       6.512216           0.000000
          353              O       2.127749       5.205385      24.287895      -0.554900      28.054215 0.41825110E+03  0.94569094E+04                                 7.205219                            6.213417       0.600147       2.222802                    0.999209      27.441599      70.297855       0.782598       0.346143      -1.147708       0.023919      -0.045573       0.025784       0.057566       0.011499       0.021768      -0.016911       0.016047      -0.087888      -0.044887       0.013010       0.031877              7.758851       4.515262      -0.284252      -0.433189      10.038300      -1.933656       8.722991          -0.000004
          354              O       2.645376       3.418337      23.259078      -0.562327      33.275476 0.46674358E+03  0.10824754E+05                                 8.197793                            6.597844       0.539301       2.207991                    0.998634      27.653372      71.270702       0.755109       0.349749      -1.147067       0.019060      -0.005049       0.008139       0.021331      -0.008564      -0.025751       0.033513       0.053263       0.198183      -0.068113      -0.014548       0.082661             10.477624       5.632980      -0.325382      -2.714617       6.297824       0.142991      19.502069           0.000004
          355              O       4.318640       1.301346       7.031986      -0.415478      30.148893 0.39483826E+03  0.87609887E+04                                 7.734706                            6.082022       0.230599       2.177840                    0.997227      24.299605      60.779733       0.785713       0.351324      -1.148530      -0.002328       0.099965       0.016473       0.101340      -0.031807       0.002211       0.019499      -0.131857      -0.128084      -0.055768      -0.041238       0.097006              9.357830       6.455467      -2.324331       0.444745      16.020501       1.875635       5.597522          -0.000000
          356              O       5.565329       7.424541       8.518344      -0.586975      42.054312 0.55625395E+03  0.13518262E+05                                 9.645306                            7.311181       0.193265       2.097394                    0.997464      28.317036      75.418605       0.699399       0.360357      -1.135234      -0.032229      -0.030321       0.000907       0.044260       0.033265       0.024260      -0.022012      -0.002793       0.094691      -0.060699       0.017486       0.043214             12.329417      14.321253       5.604319       0.058967      17.181810       0.609607       5.485187          -0.000000
          357              O       3.454694       7.310652       8.934212      -0.559887      31.357559 0.47917533E+03  0.11172166E+05                                 7.799888                            6.679310       0.754069       2.279395                    0.999033      27.615316      71.066593       0.752425       0.349140      -1.149024      -0.013700      -0.026626       0.015730       0.033824      -0.063872      -0.025231      -0.005986       0.054089       0.012067      -0.075976       0.003837       0.072139              9.109220      10.013407      -2.817333      -1.600932      11.982502       1.195341       5.331751          -0.000000
          358              O       3.464557      15.664726       7.348879      -0.406181      38.486173 0.46621137E+03  0.10825003E+05                                 9.298200                            6.749356      -0.102350       2.068871                    0.994356      24.885422      64.478713       0.719926       0.366415      -1.132154      -0.032958      -0.050482      -0.078496       0.098976       0.025272       0.012830       0.054857      -0.066388       0.125296      -0.063032      -0.025430       0.088462             12.052270       8.093366       4.328966       2.823531      14.135953       6.815046      13.927493          -0.000000
          359              O       8.912987       1.626264       7.272477      -0.391064      36.498720 0.44588630E+03  0.10243713E+05                                 8.973234                            6.599107      -0.090686       2.076616                    0.994504      24.649547      63.638292       0.727939       0.366250      -1.131688       0.022183       0.046032      -0.080713       0.095528       0.020145      -0.007588      -0.055195      -0.067558       0.123302      -0.060731      -0.025774       0.086505             11.473076       7.316159       3.347791      -1.914142      12.979989      -6.426578      14.123081          -0.000000
          360              O       9.263053       3.721482       1.319664      -0.542565      32.291511 0.43483184E+03  0.99335512E+04                                 8.085619                            6.407042       0.502384       2.207736                    0.998474      27.089416      69.885071       0.757352       0.354018      -1.140615       0.018526       0.010324       0.016344       0.026776       0.008721       0.005939       0.034553       0.081675       0.116977      -0.071635       0.019551       0.052084             10.458992       5.116661      -0.362448      -0.469136       6.188493       0.990301      20.071822           0.000004
          361              O       8.947310       5.545377       2.270343      -0.597585      31.063950 0.48057190E+03  0.11257176E+05                                 7.743475                            6.692973       0.534022       2.177504                    0.999196      28.803200      75.259788       0.748039       0.349551      -1.144166       0.043879      -0.046324       0.031394       0.071111       0.004385       0.019474      -0.010298      -0.012290      -0.134982      -0.052182       0.021803       0.030380              8.279178       4.782157      -0.381984       0.235347      10.825339      -1.848718       9.230039          -0.000005
          362              O       8.016754      15.964522       7.039800      -0.404624      30.395677 0.38743926E+03  0.85683079E+04                                 7.794211                            6.041266       0.178881       2.162825                    0.997159      24.201749      60.713095       0.784027       0.353251      -1.145346       0.001215      -0.102216       0.018426       0.103871      -0.024305       0.002434      -0.013818      -0.122426      -0.115624      -0.046597      -0.040106       0.086704              9.485880       6.456457      -2.534334      -0.365211      16.407663      -1.942017       5.593519          -0.000000
          363              O       6.756423       9.883198       8.461477      -0.662397      45.584634 0.65950878E+03  0.16641780E+05                                10.067392                            7.862974       0.357294       2.120143                    0.998114      29.902824      79.848721       0.690466       0.351548      -1.147964       0.027103       0.048499       0.000367       0.055559       0.055039      -0.010630       0.009691       0.024534      -0.067911      -0.051966      -0.015798       0.067765             12.696952      15.177868       5.276310      -0.252986      17.152001      -0.712201       5.760986          -0.000000
          364              O       8.922441       9.930093       8.777068      -0.489431      28.148141 0.39983556E+03  0.89333501E+04                                 7.287094                            6.131090       0.715974       2.297165                    0.998869      26.088736      66.289979       0.777585       0.352554      -1.143219       0.003427       0.014003       0.013486       0.019741      -0.049371       0.002622       0.013112       0.015485       0.130933      -0.072968       0.025921       0.047047              8.581768       9.187613      -3.066443       1.204948      11.703056      -1.095391       4.854636          -0.000000
          365              O       5.489629      15.842259      10.987071      -0.398734      33.884915 0.40812573E+03  0.91552934E+04                                 8.436336                            6.254668       0.275299       2.201293                    0.997975      24.127690      61.207727       0.759595       0.359456      -1.138956       0.062087      -0.081408       0.027913       0.106119      -0.045125       0.021804      -0.034508      -0.044818      -0.109547      -0.050506      -0.032119       0.082625             10.880351       9.314324      -4.824764       1.858470      15.829006      -4.908213       7.497724          -0.000000
          366              O      10.059423      11.700393      12.575443      -0.563801      38.690898 0.56972567E+03  0.13833743E+05                                 9.001840                            7.327841       0.693265       2.276708                    0.996649      27.425795      71.399472       0.713698       0.353442      -1.148580      -0.024371       0.023720      -0.019940       0.039423      -0.000880       0.001448       0.006320       0.097924       0.030142      -0.054614       0.010610       0.044004             10.974404      16.611442      -0.713334       2.715494       9.736667      -0.216393       6.575103           0.000000
          367              O       8.397934      10.333728      12.219481      -0.555617      31.038169 0.45740831E+03  0.10561637E+05                                 7.743745                            6.541482       0.688084       2.258698                    0.998956      27.491987      70.848534       0.756135       0.350816      -1.145453      -0.022362       0.018516      -0.006105       0.029668       0.029193      -0.029824       0.004351      -0.101356       0.034914      -0.074695       0.021666       0.053029              9.120453       7.575420       0.375336       0.793754      14.720886      -0.404563       5.065054           0.000000
          368              O       6.892540       1.509026      10.987939      -0.415383      34.254125 0.42214200E+03  0.95400371E+04                                 8.483111                            6.347456       0.307637       2.206861                    0.998081      24.369506      61.839270       0.757256       0.357909      -1.141375      -0.062073       0.081019       0.025094       0.105104      -0.050941      -0.020606       0.037866      -0.049587      -0.118128      -0.053984      -0.036611       0.090595             10.912675       9.424788      -4.703171      -1.814863      15.743880       4.933692       7.569358          -0.000000
          369              O       3.932142       6.995783      12.364036      -0.558690      31.502926 0.46500344E+03  0.10774940E+05                                 7.814889                            6.581117       0.627807       2.235310                    0.998952      27.652654      71.250750       0.756786       0.349280      -1.147387       0.019061      -0.014301      -0.008706       0.025370       0.018332       0.027143       0.000879      -0.123390      -0.001079      -0.073919       0.008996       0.064923              9.258964       7.513315       0.087398      -0.707821      15.139929       0.758735       5.123646           0.000000
          370              O       2.309554       5.553751      12.639256      -0.568359      38.564264 0.57979445E+03  0.14138332E+05                                 8.978054                            7.390661       0.715483       2.279274                    0.996792      27.622403      72.036547       0.710981       0.353284      -1.148846       0.027444      -0.023511      -0.022257       0.042442       0.002718       0.003356      -0.011968       0.095254       0.018951      -0.053306       0.008514       0.044792             10.846862      16.363866      -0.475111      -2.538825       9.664487       0.239085       6.512234           0.000000
          371              O       2.871857      11.542959       2.582895      -0.554902      28.054375 0.41825414E+03  0.94569965E+04                                 7.205250                            6.213443       0.600140       2.222799                    0.999209      27.441660      70.298103       0.782596       0.346143      -1.147708      -0.023919       0.045574       0.025783       0.057567       0.011500      -0.021768       0.016912       0.016047      -0.087888      -0.044888       0.013010       0.031878              7.758887       4.515278      -0.284254       0.433196      10.038329       1.933664       8.723053          -0.000004
          372              O       2.354230      13.330007       1.554078      -0.562327      33.275435 0.46674269E+03  0.10824728E+05                                 8.197786                            6.597837       0.539302       2.207992                    0.998634      27.653352      71.270626       0.755109       0.349749      -1.147067      -0.019060       0.005049       0.008139       0.021331      -0.008564       0.025751      -0.033513       0.053262       0.198183      -0.068113      -0.014548       0.082660             10.477617       5.632976      -0.325385       2.714619       6.297817      -0.143005      19.502056           0.000004

******************************************************
Auxiliary information for the entire system
The total spin magnetic moment of the unit cell is   -0.000000
The total net atomic charge of the unit cell is   -0.000004
Accuracy of reproducing the electrostatic potential in the unit cell:
  The inner radius (bohr) =    5.0000
  The outer radius (bohr) =   12.0000
  Valid grid points have density less than (e/(bohr^3)) =    0.0001
  The number of valid grid points were=       896378
  The rms potential error without charges in kcal/mol is=      7.42883
  The rms potential error with partial charges in kcal/mol is=      0.85927
  The RRMSE value at monopole order=      0.11567
  The rms potential error with partial charges and cloud penetration in kcal/mol is=      0.86079
  The RRMSE value at monopole order with cloud penetration is=      0.11587
  The rms potential error with partial charges and atomic dipoles in kcal/mol is=      0.49222
  The RRMSE value at dipole order=      0.06626
  The rms potential error with partial charges, atomic dipoles and cloud penetration in kcal/mol is=      0.49141
  The RRMSE value at dipole order with cloud penetration=      0.06615

******************************************************
The electron densities and ab initio electrostatic potential were computed in VASP using the PBE functional and
projector augmented wave method. See the main text of the journal article for a description of computational details.
The atomic charges, dipoles, and quadrupoles were computed with the DDEC6 method as described in
(a) T. A. Manz and N. Gabaldon Limas, RSC Adv. 6 (2016) 47771-47801 DOI: 10.1039/c6ra04656h
(b) N. Gabaldon Limas and T. A. Manz, RSC Adv. 8 (2018) 2678-2707 DOI: 10.1039/c7ra11829e.
For each atom in the material, the electron cloud parameters were fit to the spherically averaged atom-in-material
electron density using radial positions for which this density was between 10^-4 and 10^-2 electrons per cubic bohr.
The polarizabilities, dispersion coefficients, and quantum Drude oscillator (QDO) parameters were fit using the MCLF method.
The magnetic structure of the system was optimized in VASP from the default ferromagnetic initial guess using spin polarization.
The atomic spin moments (ASMs) were computed on this optimized magnetic structure using the DDEC6 partition as inputs
to the method of T. A. Manz and D. S. Sholl, J. Chem. Theory Comput. 7 (2011) 4146-4164 DOI: 10.1021/ct200539n.
The RMSE and RRMSE were computed using a uniform grid with Ewald summation.
