# Supplementary material for: A collection of forcefield precursors for metal–organic frameworks
Source: RSC Adv. 2019 Nov 13;9(63):36492–507. doi: 10.1039/c9ra07327b (PMC9075174; doi:10.1039/c9ra07327b)
Supplement: RA-009-C9RA07327B-s4700 [file RA-009-C9RA07327B-s4700.xyz]

   54
jmolscript: load "" {1 1 1} spacegroup "x,y,z" unitcell [{      6.258700     0.000000     0.000000 }, {     -2.086213    15.009509     0.000000 }, {      2.086213     7.504753    12.998617 }]
Cu     6.175226     7.161862     5.632691     0.896361
Cu     2.002766     8.801876     3.979917     0.895654
Cu     4.088997     6.550525     3.386010     0.896044
Cu     0.083474    15.352400     7.365926     0.896453
Cu     4.255934    13.712386     9.018700     0.895770
Cu     2.169703    15.963737     9.612607     0.896129
H      2.176982    10.643242     7.006255     0.144389
H      4.263228     8.250727     0.278170     0.143811
H      6.349443     3.620293     5.714192     0.144369
H      4.081718    11.871020     5.992362     0.144387
H      1.995472    14.263535    12.720447     0.143810
H     -0.090743    18.893969     7.284425     0.144368
C      1.283867    10.886396     6.795677    -0.177925
C      4.429491     9.443232     5.179949     0.636426
C      0.489012     9.970066     6.126248     0.291959
C      5.422747    10.370820     5.829880    -0.132779
C      3.370112     7.946785     0.172882    -0.177133
C      0.257029     7.269105     2.230563     0.635657
C      2.575254     7.825207     1.301162     0.290145
C      1.250287     7.368168     1.102283    -0.131692
C      5.456325     3.681081     6.030058    -0.177768
C      2.343252     5.801925     5.588105     0.635346
C      4.661473     4.718989     5.571207     0.291444
C      3.336505     4.775275     6.066455    -0.132560
C      4.974833    11.627866     6.202940    -0.177912
C      1.829209    13.071030     7.818668     0.636421
C      5.769688    12.544196     6.872369     0.291960
C      0.835953    12.143442     7.168737    -0.132758
C      2.888588    14.567477    12.825735    -0.177120
C      6.001671    15.245157    10.768054     0.635651
C      3.683446    14.689055    11.697455     0.290146
C      5.008413    15.146094    11.896334    -0.131671
C      0.802375    18.833181     6.968559    -0.177755
C      3.915448    16.712337     7.410512     0.635341
C      1.597227    17.795273     7.427410     0.291444
C      2.922195    17.738987     6.932162    -0.132539
O      1.030389     8.781988     5.756957    -0.551426
O      4.596597     8.197518     5.194637    -0.591428
O      3.406822     9.963086     4.658314    -0.515162
O      3.116629     8.099431     2.514712    -0.550693
O      0.424134     7.904682     3.302039    -0.591060
O      5.493056     6.557429     2.041173    -0.514973
O      5.202854     5.632843     4.726947    -0.551417
O      2.510363     6.412062     4.501941    -0.590869
O      1.320579     5.993747     6.299130    -0.515035
O      5.228311    13.732274     7.241660    -0.551381
O      1.662103    14.316744     7.803980    -0.591405
O      2.851878    12.551176     8.340303    -0.515147
O      3.142071    14.414831    10.483905    -0.550645
O      5.834566    14.609580     9.696578    -0.591038
O      0.765644    15.956833    10.957444    -0.514957
O      1.055846    16.881419     8.271670    -0.551370
O      3.748337    16.102200     8.496676    -0.590846
O      4.938121    16.520515     6.699487    -0.515022

The following XYZ coordinates are in angstroms. Other properties are in atomic units.
The sperically averaged electron density of each atom fit to a function of the form exp(a - br)
eigen_1, eigen_2 and eigen_3 are the three eigenvalues of traceless quadrupole moment tensor
  atom number  atomic symbol              X              Y              Z     net charge C6 coefficient C8 coefficient C10 coefficient fluctuating dipole atomic polarizability isotropic forcefield polarizability              a              b squared Pearson coefficient          <r^3>          <r^4>         wp_QDO          m_QDO          q_QDO       dipole_x       dipole_y       dipole_z         dipole            Qxy            Qxz            Qyz     Q(x^2-y^2)  Q(3z^2 - R^2)        eigen_1        eigen_2        eigen_3 static polarizability      alpha(xx)      alpha(xy)      alpha(xz)      alpha(yy)      alpha(yz)      alpha(zz) atomic spin moment
            1             Cu       6.175226       7.161862       5.632691       0.896361      52.559167 0.83991699E+03  0.21867689E+05                                12.379914                           10.169837       0.846294       2.209177                    0.996786      39.893804      98.373857       0.509468       0.461767      -1.104041       0.009257      -0.008799      -0.053008       0.054525      -0.002828       0.053491      -0.004138       0.010028      -0.236609      -0.098901       0.033933       0.064968             15.432394      17.430203      -1.511160       1.546632      20.840423      -0.854214       8.026557           0.583154
            2             Cu       2.002766       8.801876       3.979917       0.895654      52.622495 0.84114538E+03  0.21908255E+05                                12.390515                           10.177965       0.841492       2.207526                    0.996672      39.917705      98.460630       0.509199       0.461830      -1.103974       0.009383      -0.041128       0.033707       0.053997       0.047040      -0.023583       0.050556       0.090903       0.006595      -0.097647       0.033236       0.064412             15.446458      17.446169       2.096569       0.536712      11.980617       5.981911      16.912587           0.582397
            3             Cu       4.088997       6.550525       3.386010       0.896044      52.617350 0.84104561E+03  0.21905633E+05                                12.391877                           10.179085       0.837125       2.206333                    0.996722      39.908780      98.447741       0.509027       0.461986      -1.103849       0.009608       0.049961       0.019015       0.054314      -0.044358      -0.029239      -0.047089       0.099173       0.029645      -0.098878       0.033971       0.064907             15.448229      17.447074      -0.584082      -2.083533      10.500635      -5.127433      18.396977           0.582743
            4             Cu       0.083474      15.352400       7.365926       0.896453      52.554072 0.83981954E+03  0.21864468E+05                                12.379057                           10.169189       0.846408       2.209230                    0.996786      39.891990      98.367124       0.509489       0.461762      -1.104046      -0.009257       0.008801       0.053010       0.054527      -0.002827       0.053493      -0.004140       0.010027      -0.236632      -0.098909       0.033938       0.064971             15.431250      17.428815      -1.511135       1.546526      20.838879      -0.854131       8.026056           0.583217
            5             Cu       4.255934      13.712386       9.018700       0.895770      52.615857 0.84101894E+03  0.21904065E+05                                12.389362                           10.177095       0.841659       2.207600                    0.996672      39.915484      98.452046       0.509230       0.461820      -1.103983      -0.009383       0.041130      -0.033711       0.054001       0.047043      -0.023587       0.050566       0.090915       0.006596      -0.097662       0.033244       0.064418             15.444915      17.444336       2.096412       0.536734      11.979487       5.981242      16.910921           0.582473
            6             Cu       2.169703      15.963737       9.612607       0.896129      52.612694 0.84095650E+03  0.21902691E+05                                12.391112                           10.178507       0.837208       2.206376                    0.996722      39.907064      98.441525       0.509045       0.461983      -1.103853      -0.009608      -0.049963      -0.019014       0.054315      -0.044359      -0.029238      -0.047092       0.099181       0.029653      -0.098884       0.033975       0.064909             15.447207      17.445828      -0.583997      -2.083466      10.500011      -5.127066      18.395783           0.582802
            7              H       2.176982      10.643242       7.006255       0.144389       1.164976 0.86312723E+01  0.86394732E+02                                 1.839397                            1.724912      -1.308991       2.281671                    0.993777       3.486324       9.868341       0.473373       1.292678      -0.706858       0.035424      -0.015821       0.010495       0.040191      -0.010301       0.005291      -0.004323       0.000730      -0.033026      -0.012677      -0.004765       0.017442              1.909934       2.486888      -0.153207       0.134814       1.736846       0.173522       1.506068           0.000103
            8              H       4.263228       8.250727       0.278170       0.143811       1.168791 0.86652036E+01  0.86817260E+02                                 1.843098                            1.728025      -1.299015       2.285201                    0.993896       3.492056       9.888460       0.473071       1.292268      -0.706932       0.035640       0.017402       0.008511       0.040564       0.009582       0.006269       0.009097       0.009116      -0.007382      -0.012580      -0.004686       0.017267              1.913976       2.493202       0.194106       0.065498       1.415749       0.013206       1.832978           0.000101
            9              H       6.349443       3.620293       5.714192       0.144369       1.167208 0.86518107E+01  0.86660752E+02                                 1.842579                            1.727596      -1.305126       2.283197                    0.993760       3.489574       9.884328       0.472696       1.293625      -0.706655       0.035458      -0.001001      -0.018730       0.040113       0.000592      -0.011622      -0.004787       0.016582       0.014308      -0.012624      -0.004851       0.017475              1.913417       2.492289      -0.040267      -0.200744       1.716810      -0.187204       1.531152           0.000100
           10              H       4.081718      11.871020       5.992362       0.144387       1.164987 0.86313746E+01  0.86396020E+02                                 1.839410                            1.724923      -1.308995       2.281669                    0.993777       3.486341       9.868407       0.473371       1.292679      -0.706857      -0.035424       0.015822      -0.010495       0.040191      -0.010301       0.005292      -0.004323       0.000731      -0.033026      -0.012677      -0.004766       0.017443              1.909948       2.486911      -0.153210       0.134816       1.736857       0.173524       1.506077           0.000103
           11              H       1.995472      14.263535      12.720447       0.143810       1.168800 0.86652863E+01  0.86818312E+02                                 1.843110                            1.728035      -1.299016       2.285200                    0.993895       3.492069       9.888516       0.473069       1.292270      -0.706931      -0.035640      -0.017402      -0.008512       0.040564       0.009582       0.006269       0.009097       0.009116      -0.007384      -0.012580      -0.004687       0.017267              1.913989       2.493223       0.194108       0.065499       1.415756       0.013207       1.832988           0.000101
           12              H      -0.090743      18.893969       7.284425       0.144368       1.167217 0.86518949E+01  0.86661820E+02                                 1.842591                            1.727605      -1.305128       2.283195                    0.993760       3.489587       9.884383       0.472695       1.293627      -0.706655      -0.035458       0.001001       0.018730       0.040113       0.000591      -0.011623      -0.004786       0.016582       0.014308      -0.012624      -0.004851       0.017475              1.913429       2.492310      -0.040268      -0.200747       1.716819      -0.187205       1.531160           0.000100
           13              C       1.283867      10.886396       6.795677      -0.177925      43.875509 0.46181097E+03  0.11074165E+05                                10.935158                            7.246399      -0.203599       1.903078                    0.998987      30.544456      90.054140       0.599029       0.426394      -1.052967       0.003121       0.026236       0.018123       0.032039      -0.029177      -0.015886      -0.051119      -0.012493       0.062609      -0.066111       0.004691       0.061420             15.059561      12.623599       1.158783       2.143481      22.228103       8.930150      10.326981           0.012835
           14              C       4.429491       9.443232       5.179949       0.636426      24.382759 0.24447345E+03  0.50588846E+04                                 7.963867                            5.665658      -0.167312       2.018412                    0.999178      22.050236      62.721662       0.601150       0.492380      -1.004056      -0.042521      -0.037121      -0.031212       0.064499      -0.002023      -0.085025      -0.007261       0.023058       0.215558      -0.075037      -0.046554       0.121591             10.193082      11.119573       1.376642       3.248157      12.912706       3.075145       6.546969          -0.000840
           15              C       0.489012       9.970066       6.126248       0.291959      36.679245 0.35724243E+03  0.80356179E+04                                 9.874157                            6.498556      -0.141608       1.967057                    0.999634      25.695082      73.418080       0.614254       0.443304      -1.042575       0.043990      -0.079226      -0.009453       0.091111      -0.023330       0.001583      -0.010374      -0.040625      -0.029155      -0.026609      -0.011329       0.037938             13.574590      12.806237      -0.968949       1.141195      19.007076       7.195553       8.910459           0.008382
           16              C       5.422747      10.370820       5.829880      -0.132779      48.273274 0.49869477E+03  0.12048901E+05                                11.411335                            7.387784       0.052829       2.002754                    0.999302      28.969419      82.520327       0.617687       0.410417      -1.075569      -0.014041       0.047195       0.009834       0.050212      -0.001127      -0.005684      -0.007351      -0.045189       0.072568      -0.035307       0.007551       0.027755             16.017577      16.622153       1.574977       3.243808      21.442415       8.031547       9.988164           0.011301
           17              C       3.370112       7.946785       0.172882      -0.177133      43.805974 0.46098415E+03  0.11049088E+05                                10.921933                            7.238383      -0.203892       1.903202                    0.999001      30.522234      89.959307       0.599566       0.426215      -1.053106       0.003336       0.002306      -0.030955       0.031219       0.000753       0.033860       0.014072      -0.075143      -0.126497      -0.066541       0.005533       0.061008             15.039302      12.613276       1.276770      -2.071045       5.562478       0.687358      26.942153           0.012971
           18              C       0.257029       7.269105       2.230563       0.635657      24.396627 0.24464499E+03  0.50632397E+04                                 7.966169                            5.667269      -0.163662       2.019229                    0.999123      22.057784      62.744791       0.601134       0.492314      -1.004106      -0.041742      -0.009575       0.048620       0.064792      -0.071665       0.044637      -0.048349      -0.072899      -0.074495      -0.074557      -0.046911       0.121468             10.196027      11.123264       2.125539      -2.816964       5.476661       1.219124      13.988155          -0.000834
           19              C       2.575254       7.825207       1.301162       0.290145      36.757134 0.35808665E+03  0.80593287E+04                                 9.886891                            6.505735      -0.142204       1.966489                    0.999625      25.727286      73.530656       0.613987       0.443237      -1.042619       0.043211       0.032576       0.073950       0.091635       0.012246       0.020282       0.019986      -0.022825       0.022831      -0.027087      -0.010626       0.037713             13.593935      12.824214       1.474783       0.268128       5.208868       0.774965      22.748724           0.008494
           20              C       1.250287       7.368168       1.102283      -0.131692      48.232167 0.49822889E+03  0.12034793E+05                                11.405595                            7.384721       0.053190       2.002986                    0.999311      28.954048      82.465868       0.617769       0.410460      -1.075544      -0.014706      -0.015924      -0.046740       0.051521      -0.005198       0.004250      -0.002114      -0.059324       0.024050      -0.034509       0.008066       0.026443             16.008618      16.614339       2.021093      -2.981186       5.893593       0.943906      25.517924           0.011320
           21              C       5.456325       3.681081       6.030058      -0.177768      43.831840 0.46129230E+03  0.11058380E+05                                10.925970                            7.240585      -0.199945       1.904217                    0.999029      30.531483      89.995874       0.599499       0.426189      -1.053117       0.003104      -0.029115       0.013169       0.032105       0.028783      -0.017779       0.036311       0.011568       0.139021      -0.066411       0.004935       0.061476             15.045602      12.617756      -2.434077      -0.069326      21.012024      -9.605936      11.507026           0.012998
           22              C       2.343252       5.801925       5.588105       0.635346      24.386659 0.24452123E+03  0.50600392E+04                                 7.964104                            5.665816      -0.166917       2.018468                    0.999151      22.052403      62.725568       0.601214       0.492311      -1.004107      -0.041835       0.046840      -0.015953       0.064797       0.074409       0.040189       0.055367      -0.059247      -0.034405      -0.074495      -0.046605       0.121101             10.193385      11.119871      -3.501215      -0.432120      10.802076      -4.294104       8.658209          -0.000831
           23              C       4.661473       4.718989       5.571207       0.291444      36.692610 0.35739118E+03  0.80396539E+04                                 9.875504                            6.499199      -0.135059       1.968959                    0.999598      25.701240      73.434452       0.614335       0.443207      -1.042651       0.042999       0.047782      -0.063917       0.090650       0.010940      -0.021259      -0.009841      -0.005895       0.076633      -0.027367      -0.010909       0.038277             13.576783      12.809171      -0.505761      -1.409085      17.668916      -7.970616      10.252263           0.008521
           24              C       3.336505       4.775275       6.066455      -0.132560      48.313944 0.49908221E+03  0.12061687E+05                                11.421634                            7.393439       0.048199       2.001008                    0.999321      28.979706      82.585572       0.617047       0.410726      -1.075269      -0.015345      -0.032347       0.035943       0.050732       0.004934       0.002894       0.008683      -0.049172       0.058530      -0.034909       0.008283       0.026625             16.033717      16.638788      -3.600167      -0.258623      19.828093      -8.985496      11.634270           0.011336
           25              C       4.974833      11.627866       6.202940      -0.177912      43.875228 0.46180779E+03  0.11074073E+05                                10.935117                            7.246377      -0.203610       1.903075                    0.998987      30.544378      90.053936       0.599029       0.426395      -1.052966      -0.003121      -0.026236      -0.018121       0.032038      -0.029178      -0.015888      -0.051121      -0.012494       0.062612      -0.066113       0.004692       0.061422             15.059482      12.623586       1.158769       2.143476      22.227947       8.930067      10.326911           0.012835
           26              C       1.829209      13.071030       7.818668       0.636421      24.383190 0.24447815E+03  0.50590129E+04                                 7.963988                            5.665731      -0.167365       2.018391                    0.999178      22.050536      62.722983       0.601142       0.492383      -1.004053       0.042520       0.037120       0.031212       0.064499      -0.002021      -0.085026      -0.007260       0.023058       0.215558      -0.075036      -0.046555       0.121592             10.193252      11.119732       1.376688       3.248210      12.912946       3.075225       6.547078          -0.000839
           27              C       5.769688      12.544196       6.872369       0.291960      36.679855 0.35724896E+03  0.80358091E+04                                 9.874292                            6.498635      -0.141647       1.967042                    0.999634      25.695336      73.419235       0.614247       0.443307      -1.042572      -0.043991       0.079225       0.009453       0.091110      -0.023328       0.001584      -0.010375      -0.040621      -0.029151      -0.026607      -0.011328       0.037935             13.574781      12.806442      -0.968947       1.141233      19.007331       7.195650       8.910570           0.008383
           28              C       0.835953      12.143442       7.168737      -0.132758      48.272791 0.49868845E+03  0.12048716E+05                                11.411281                            7.387749       0.052818       2.002753                    0.999302      28.969230      82.519799       0.617687       0.410418      -1.075567       0.014042      -0.047194      -0.009831       0.050210      -0.001128      -0.005686      -0.007353      -0.045189       0.072575      -0.035309       0.007550       0.027758             16.017501      16.622098       1.575010       3.243824      21.442274       8.031502       9.988131           0.011301
           29              C       2.888588      14.567477      12.825735      -0.177120      43.805646 0.46098057E+03  0.11048984E+05                                10.921882                            7.238357      -0.203901       1.903201                    0.999001      30.522140      89.959028       0.599567       0.426215      -1.053106      -0.003336      -0.002304       0.030954       0.031218       0.000753       0.033862       0.014072      -0.075145      -0.126499      -0.066543       0.005534       0.061010             15.039207      12.613249       1.276772      -2.071022       5.562454       0.687358      26.941918           0.012971
           30              C       6.001671      15.245157      10.768054       0.635651      24.397082 0.24464994E+03  0.50633742E+04                                 7.966295                            5.667344      -0.163716       2.019207                    0.999123      22.058090      62.746127       0.601126       0.492318      -1.004103       0.041741       0.009576      -0.048620       0.064791      -0.071667       0.044635      -0.048349      -0.072896      -0.074494      -0.074556      -0.046913       0.121469             10.196205      11.123441       2.125561      -2.817049       5.476736       1.219139      13.988440          -0.000832
           31              C       3.683446      14.689055      11.697455       0.290146      36.757756 0.35809332E+03  0.80595239E+04                                 9.887028                            6.505816      -0.142243       1.966473                    0.999625      25.727541      73.531814       0.613980       0.443240      -1.042616      -0.043211      -0.032575      -0.073949       0.091634       0.012246       0.020280       0.019983      -0.022825       0.022825      -0.027085      -0.010624       0.037709             13.594130      12.824429       1.474816       0.268123       5.208931       0.774973      22.749028           0.008495
           32              C       5.008413      15.146094      11.896334      -0.131671      48.231653 0.49822213E+03  0.12034594E+05                                11.405536                            7.384681       0.053181       2.002986                    0.999311      28.953845      82.465281       0.617769       0.410461      -1.075543       0.014707       0.015924       0.046737       0.051520      -0.005200       0.004251      -0.002114      -0.059328       0.024046      -0.034511       0.008065       0.026446             16.008535      16.614283       2.021087      -2.981226       5.893567       0.943882      25.517755           0.011320
           33              C       0.802375      18.833181       6.968559      -0.177755      43.831535 0.46128895E+03  0.11058282E+05                                10.925923                            7.240561      -0.199953       1.904215                    0.999029      30.531396      89.995622       0.599499       0.426189      -1.053116      -0.003104       0.029113      -0.013170       0.032104       0.028784      -0.017780       0.036312       0.011568       0.139025      -0.066414       0.004936       0.061478             15.045514      12.617734      -2.434061      -0.069337      21.011851      -9.605852      11.506957           0.012998
           34              C       3.915448      16.712337       7.410512       0.635341      24.387082 0.24452580E+03  0.50601636E+04                                 7.964220                            5.665886      -0.166970       2.018447                    0.999151      22.052684      62.726796       0.601207       0.492314      -1.004105       0.041834      -0.046840       0.015952       0.064796       0.074408       0.040191       0.055367      -0.059246      -0.034409      -0.074494      -0.046607       0.121101             10.193551      11.120030      -3.501285      -0.432107      10.802279      -4.294196       8.658345          -0.000829
           35              C       1.597227      17.795273       7.427410       0.291444      36.693186 0.35739738E+03  0.80398342E+04                                 9.875629                            6.499272      -0.135093       1.968945                    0.999598      25.701470      73.435477       0.614329       0.443210      -1.042649      -0.042999      -0.047781       0.063916       0.090649       0.010939      -0.021257      -0.009839      -0.005895       0.076630      -0.027365      -0.010908       0.038274             13.576961      12.809359      -0.505786      -1.409104      17.669135      -7.970722      10.252389           0.008522
           36              C       2.922195      17.738987       6.932162      -0.132539      48.313412 0.49907543E+03  0.12061486E+05                                11.421570                            7.393399       0.048190       2.001008                    0.999321      28.979501      82.584961       0.617047       0.410727      -1.075268       0.015345       0.032345      -0.035942       0.050730       0.004936       0.002894       0.008685      -0.049173       0.058534      -0.034910       0.008282       0.026628             16.033625      16.638714      -3.600190      -0.258602      19.827974      -8.985421      11.634187           0.011336
           37              O       1.030389       8.781988       5.756957      -0.551426      49.992034 0.66259329E+03  0.16823530E+05                                11.000060                            8.027896      -0.131566       1.977981                    0.998538      29.282108      79.733065       0.661376       0.364744      -1.131730      -0.023416       0.073417       0.043795       0.088636      -0.032544      -0.013663       0.037437      -0.071538      -0.019542      -0.045128      -0.026743       0.071871             14.913370      10.952863      -3.447109      -2.482944      23.287173       7.417971      10.500075           0.092345
           38              O       4.596597       8.197518       5.194637      -0.591428      45.676428 0.66247546E+03  0.16879811E+05                                10.371894                            8.114241      -0.050426       1.998881                    0.998306      29.783245      82.191173       0.644987       0.372698      -1.121640      -0.017383       0.033455      -0.002799       0.037805      -0.008053      -0.066827      -0.023614      -0.031913      -0.013814      -0.081037       0.019694       0.061343             12.858105      11.344246      -2.537038       1.001252      20.402627       1.872672       6.827442           0.037118
           39              O       3.406822       9.963086       4.658314      -0.515162      33.186807 0.47145453E+03  0.10990813E+05                                 8.266476                            6.708507       0.165808       2.108498                    0.997562      27.030453      70.458008       0.733961       0.357967      -1.137385       0.031426      -0.017534       0.012573       0.038119      -0.008450      -0.017998      -0.007453       0.046573       0.062229      -0.037218       0.001966       0.035252              9.780044      14.176580       0.376720       3.825844       7.686793       1.610885       7.476758           0.045834
           40              O       3.116629       8.099431       2.514712      -0.550693      49.916208 0.66143409E+03  0.16786254E+05                                10.988020                            8.020067      -0.131217       1.978414                    0.998518      29.260797      79.648783       0.661817       0.364671      -1.131820      -0.023636       0.000906      -0.086121       0.089310       0.004181       0.035474       0.000875      -0.005013       0.181469      -0.045479      -0.027019       0.072498             14.895257      10.940010      -0.426470       4.221264       7.265565       1.825449      26.480197           0.092595
           41              O       0.424134       7.904682       3.302039      -0.591060      45.656514 0.66212215E+03  0.16868175E+05                                10.367778                            8.111198      -0.051297       1.998646                    0.998259      29.777767      82.163532       0.645228       0.372617      -1.121727      -0.017761      -0.018922      -0.027877       0.038087      -0.054130       0.040605       0.021786      -0.034181      -0.021002      -0.081370       0.020276       0.061094             12.852513      11.339562       2.135102       1.696452       8.596524       4.939608      18.621454           0.037099
           42              O       5.493056       6.557429       2.041173      -0.514973      33.176795 0.47129197E+03  0.10986107E+05                                 8.265008                            6.707538       0.165909       2.108357                    0.997539      27.025760      70.443492       0.733981       0.357987      -1.137366       0.031519       0.020641       0.008485       0.038620      -0.010276       0.016259      -0.020461      -0.002079      -0.079951      -0.037789       0.003041       0.034748              9.778090      14.173168       3.124168      -2.238094       6.133219      -0.714444       9.027884           0.045873
           43              O       5.202854       5.632843       4.726947      -0.551417      49.984231 0.66247674E+03  0.16819831E+05                                10.998893                            8.027260      -0.135274       1.976948                    0.998494      29.279597      79.724470       0.661393       0.364750      -1.131726      -0.023481      -0.075467       0.042066       0.089534       0.028054      -0.021611      -0.038852      -0.070069      -0.015522      -0.045222      -0.027161       0.072383             14.911266      10.951575       3.873015      -1.743275      20.118084      -9.244193      13.664139           0.092566
           44              O       2.510363       6.412062       4.501941      -0.590869      45.639628 0.66181518E+03  0.16858664E+05                                10.366613                            8.110286      -0.052348       1.998487                    0.998218      29.768014      82.136700       0.645138       0.372706      -1.121642      -0.017758      -0.014862       0.030652       0.038416       0.061974       0.025930       0.001652       0.005255       0.098056      -0.080911       0.020109       0.060802             12.851246      11.337597       0.401222      -2.696045      11.837620      -6.810608      15.378522           0.037091
           45              O       1.320579       5.993747       6.299130      -0.515035      33.185756 0.47144087E+03  0.10990429E+05                                 8.266559                            6.708605       0.165501       2.108317                    0.997530      27.029319      70.455121       0.733923       0.357988      -1.137367       0.031705      -0.002933      -0.021891       0.038639       0.019336       0.000698       0.028159       0.012013      -0.040594      -0.038171       0.003339       0.034831              9.780312      14.177077      -3.502020      -1.586427       8.925058      -0.896257       6.238801           0.045913
           46              O       5.228311      13.732274       7.241660      -0.551381      49.991328 0.66258357E+03  0.16823215E+05                                10.999959                            8.027840      -0.131519       1.977998                    0.998538      29.281877      79.732161       0.661378       0.364744      -1.131731       0.023421      -0.073417      -0.043789       0.088635      -0.032541      -0.013666       0.037440      -0.071541      -0.019545      -0.045126      -0.026748       0.071874             14.913212      10.952743      -3.447107      -2.482895      23.286942       7.417872      10.499950           0.092352
           47              O       1.662103      14.316744       7.803980      -0.591405      45.676551 0.66247716E+03  0.16879868E+05                                10.371924                            8.114259      -0.050407       1.998886                    0.998306      29.783280      82.191344       0.644985       0.372699      -1.121640       0.017382      -0.033457       0.002803       0.037807      -0.008055      -0.066827      -0.023612      -0.031909      -0.013826      -0.081036       0.019695       0.061341             12.858151      11.344191      -2.537013       1.001227      20.402795       1.872697       6.827468           0.037122
           48              O       2.851878      12.551176       8.340303      -0.515147      33.187359 0.47146464E+03  0.10991116E+05                                 8.266591                            6.708599       0.165793       2.108489                    0.997562      27.030671      70.458953       0.733952       0.357969      -1.137382      -0.031430       0.017539      -0.012575       0.038126      -0.008446      -0.018001      -0.007451       0.046567       0.062217      -0.037211       0.001960       0.035251              9.780180      14.176770       0.376712       3.825890       7.686902       1.610917       7.476868           0.045838
           49              O       3.142071      14.414831      10.483905      -0.550645      49.915349 0.66142219E+03  0.16785869E+05                                10.987894                            8.019996      -0.131168       1.978433                    0.998518      29.260529      79.647728       0.661821       0.364671      -1.131821       0.023640      -0.000899       0.086118       0.089309       0.004178       0.035473       0.000876      -0.005010       0.181483      -0.045477      -0.027024       0.072501             14.895062      10.939872      -0.426428       4.221258       7.265489       1.825439      26.479825           0.092602
           50              O       5.834566      14.609580       9.696578      -0.591038      45.656770 0.66212654E+03  0.16868318E+05                                10.367832                            8.111236      -0.051280       1.998649                    0.998259      29.777859      82.163922       0.645225       0.372618      -1.121726       0.017761       0.018927       0.027877       0.038089      -0.054130       0.040606       0.021788      -0.034169      -0.020999      -0.081369       0.020278       0.061091             12.852590      11.339539       2.135068       1.696431       8.596583       4.939673      18.621646           0.037104
           51              O       0.765644      15.956833      10.957444      -0.514957      33.177109 0.47129784E+03  0.10986284E+05                                 8.265075                            6.707593       0.165901       2.108352                    0.997539      27.025883      70.444055       0.733975       0.357989      -1.137364      -0.031522      -0.020645      -0.008489       0.038626      -0.010278       0.016256      -0.020458      -0.002075      -0.079939      -0.037783       0.003037       0.034746              9.778169      14.173273       3.124194      -2.238103       6.133269      -0.714456       9.027966           0.045877
           52              O       1.055846      16.881419       8.271670      -0.551370      49.983228 0.66246239E+03  0.16819366E+05                                10.998744                            8.027170      -0.135224       1.976968                    0.998494      29.279285      79.723235       0.661398       0.364750      -1.131726       0.023486       0.075462      -0.042070       0.089532       0.028055      -0.021606      -0.038855      -0.070073      -0.015524      -0.045220      -0.027165       0.072386             14.911037      10.951403       3.872959      -1.743287      20.117749      -9.244044      13.663959           0.092572
           53              O       3.748337      16.102200       8.496676      -0.590846      45.639692 0.66181579E+03  0.16858684E+05                                10.366629                            8.110292      -0.052322       1.998494                    0.998218      29.768034      82.136775       0.645138       0.372707      -1.121642       0.017758       0.014861      -0.030655       0.038417       0.061973       0.025928       0.001649       0.005262       0.098050      -0.080911       0.020111       0.060800             12.851275      11.337542       0.401234      -2.696017      11.837664      -6.810660      15.378618           0.037096
           54              O       4.938121      16.520515       6.699487      -0.515022      33.186160 0.47144822E+03  0.10990649E+05                                 8.266644                            6.708672       0.165490       2.108310                    0.997530      27.029476      70.455813       0.733916       0.357990      -1.137365      -0.031709       0.002932       0.021896       0.038645       0.019335       0.000702       0.028154       0.012012      -0.040594      -0.038164       0.003335       0.034830              9.780415      14.177216      -3.502050      -1.586450       8.925166      -0.896268       6.238862           0.045918

******************************************************
Auxiliary information for the entire system
The total spin magnetic moment of the unit cell is   4.741625
The total net atomic charge of the unit cell is   -0.000001
Accuracy of reproducing the electrostatic potential in the unit cell:
  The inner radius (bohr) =    5.0000
  The outer radius (bohr) =   12.0000
  Valid grid points have density less than (e/(bohr^3)) =    0.0001
  The number of valid grid points were=       151364
  The rms potential error without charges in kcal/mol is=      1.51372
  The rms potential error with partial charges in kcal/mol is=      0.59757
  The RRMSE value at monopole order=      0.39477
  The rms potential error with partial charges and cloud penetration in kcal/mol is=      0.59794
  The RRMSE value at monopole order with cloud penetration is=      0.39501
  The rms potential error with partial charges and atomic dipoles in kcal/mol is=      0.29974
  The RRMSE value at dipole order=      0.19801
  The rms potential error with partial charges, atomic dipoles and cloud penetration in kcal/mol is=      0.29153
  The RRMSE value at dipole order with cloud penetration=      0.19259

******************************************************
The electron densities and ab initio electrostatic potential were computed in VASP using the PBE functional and
projector augmented wave method. See the main text of the journal article for a description of computational details.
The atomic charges, dipoles, and quadrupoles were computed with the DDEC6 method as described in
(a) T. A. Manz and N. Gabaldon Limas, RSC Adv. 6 (2016) 47771-47801 DOI: 10.1039/c6ra04656h
(b) N. Gabaldon Limas and T. A. Manz, RSC Adv. 8 (2018) 2678-2707 DOI: 10.1039/c7ra11829e.
For each atom in the material, the electron cloud parameters were fit to the spherically averaged atom-in-material
electron density using radial positions for which this density was between 10^-4 and 10^-2 electrons per cubic bohr.
The polarizabilities, dispersion coefficients, and quantum Drude oscillator (QDO) parameters were fit using the MCLF method.
The magnetic structure of the system was optimized in VASP from the default ferromagnetic initial guess using spin polarization.
The atomic spin moments (ASMs) were computed on this optimized magnetic structure using the DDEC6 partition as inputs
to the method of T. A. Manz and D. S. Sholl, J. Chem. Theory Comput. 7 (2011) 4146-4164 DOI: 10.1021/ct200539n.
The RMSE and RRMSE were computed using a uniform grid with Ewald summation.
