# Supplementary material for: A collection of forcefield precursors for metal–organic frameworks
Source: RSC Adv. 2019 Nov 13;9(63):36492–507. doi: 10.1039/c9ra07327b (PMC9075174; doi:10.1039/c9ra07327b)
Supplement: RA-009-C9RA07327B-s4701 [file RA-009-C9RA07327B-s4701.xyz]

   58
jmolscript: load "" {1 1 1} spacegroup "x,y,z" unitcell [{     10.567100     0.000000     0.000000 }, {     -3.398080    10.005831     0.000000 }, {      5.042643     3.958191     8.839557 }]
Sm     5.708548     8.810115     5.481940     2.182362
Sm    12.184953     4.169875     7.777396     2.182766
Sm     6.503115     5.153907     3.357617     2.182365
Sm     0.026710     9.794147     1.062161     2.182768
H     12.014803     8.500895     7.505668     0.163861
H      1.780004     8.868499     6.025042     0.187773
H     10.035440     6.751303     6.337962     0.180789
H      9.864243    10.041737     5.753668     0.162314
H     10.105463    10.474600     7.234293     0.187895
H      8.844088     7.604889     6.921373     0.182318
H      0.196860     5.463127     1.333889     0.163861
H     10.431659     5.095523     2.814515     0.187773
H      2.176223     7.212719     2.501595     0.180789
H      2.347420     3.922285     3.085889     0.162313
H      2.106200     3.489422     1.605264     0.187895
H      3.367575     6.359133     1.918184     0.182318
C      3.006776     9.785416     7.350976     0.738483
C      2.177004     8.621911     6.875407    -0.543421
C      2.863978     7.280221     6.696848     0.807920
C      8.207319     6.222845     5.526491     0.735398
C     10.579183    11.931066     5.908360     0.740922
C      9.744309    10.771217     6.383928    -0.543269
C      8.252970    10.990253     6.562487     0.809726
C      8.931571     5.703932     7.732844     0.733639
C      9.204887     4.178606     1.488581     0.738483
C     10.034659     5.342111     1.964150    -0.543421
C      9.347685     6.683801     2.142709     0.807920
C      4.004344     7.741177     3.313066     0.735398
C      1.632480     2.032956     2.931197     0.740921
C      2.467354     3.192805     2.455629    -0.543266
C      3.958693     2.973769     2.277070     0.809725
C      3.280092     8.260090     1.106713     0.733640
C      9.111423     6.719829     6.629668    -0.486592
C      3.100240     7.244193     2.209889    -0.486594
O      4.157173     9.980253     6.845353    -0.775982
O      2.503508    10.551814     8.202225    -0.578176
O      4.039487     7.232959     6.262826    -0.689275
O     12.744617     6.262370     6.948776    -0.765773
O      8.504317     5.149967     4.936009    -0.616331
O      7.154516     6.851481     5.232134    -0.785096
O     13.791816     3.077183     6.413983    -0.777840
O      0.899610    11.700980     5.057111    -0.578581
O      7.830209    12.088127     6.996509    -0.689508
O      7.509929    10.012941     6.310560    -0.766767
O      7.820172     5.640148     8.323327    -0.614771
O      9.865368     4.909199     8.027202    -0.784786
O      8.054490     3.983769     1.994204    -0.775982
O      9.708155     3.412208     0.637332    -0.578176
O      8.172176     6.731063     2.576731    -0.689275
O     -0.532954     7.701652     1.890781    -0.765773
O      3.707346     8.814055     3.903548    -0.616331
O      5.057147     7.112541     3.607423    -0.785096
O     -1.580153    10.886839     2.425574    -0.777840
O     11.312053     2.263042     3.782446    -0.578581
O      4.381454     1.875895     1.843048    -0.689507
O      4.701734     3.951081     2.528997    -0.766767
O      4.391491     8.323874     0.516230    -0.614771
O      2.346295     9.054823     0.812355    -0.784786

The following XYZ coordinates are in angstroms. Other properties are in atomic units.
The sperically averaged electron density of each atom fit to a function of the form exp(a - br)
eigen_1, eigen_2 and eigen_3 are the three eigenvalues of traceless quadrupole moment tensor
  atom number  atomic symbol              X              Y              Z     net charge C6 coefficient C8 coefficient C10 coefficient fluctuating dipole atomic polarizability isotropic forcefield polarizability              a              b squared Pearson coefficient          <r^3>          <r^4>         wp_QDO          m_QDO          q_QDO       dipole_x       dipole_y       dipole_z         dipole            Qxy            Qxz            Qyz     Q(x^2-y^2)  Q(3z^2 - R^2)        eigen_1        eigen_2        eigen_3 static polarizability      alpha(xx)      alpha(xy)      alpha(xz)      alpha(yy)      alpha(yz)      alpha(zz) atomic spin moment
            1             Sm       5.708548       8.810115       5.481940       2.182362      96.980725 0.20752481E+04  0.64023748E+05                                13.442379                           11.819639       3.434235       2.794428                    0.997958      74.874181     167.154270       0.786440       0.252447      -1.358477       0.020519       0.002568       0.036412       0.041874      -0.019397      -0.001295      -0.139081      -0.283530       0.352858      -0.202352      -0.038412       0.240764             14.795089      19.167308       2.536396       0.442590      13.095745       2.576762      12.122213          -0.000008
            2             Sm      12.184953       4.169875       7.777396       2.182766      96.974665 0.20752246E+04  0.64022388E+05                                13.441063                           11.819148       3.427230       2.792324                    0.997978      74.876852     167.155529       0.786504       0.252429      -1.358511      -0.004109       0.019454      -0.034648       0.039948       0.070303       0.130143       0.046217       0.249264       0.351111      -0.202148      -0.037398       0.239546             14.792974      12.179439       0.162392      -2.297917      20.078215      -1.247305      12.121268          -0.000008
            3             Sm       6.503115       5.153907       3.357617       2.182365      96.980685 0.20752471E+04  0.64023709E+05                                13.442375                           11.819635       3.434237       2.794429                    0.997958      74.874174     167.154239       0.786440       0.252447      -1.358477      -0.020519      -0.002567      -0.036412       0.041874      -0.019397      -0.001295      -0.139081      -0.283530       0.352859      -0.202352      -0.038412       0.240764             14.795084      19.167302       2.536394       0.442590      13.095740       2.576761      12.122209          -0.000008
            4             Sm       0.026710       9.794147       1.062161       2.182768      96.974600 0.20752229E+04  0.64022321E+05                                13.441056                           11.819142       3.427234       2.792325                    0.997978      74.876838     167.155475       0.786504       0.252429      -1.358511       0.004109      -0.019454       0.034649       0.039949       0.070303       0.130143       0.046217       0.249264       0.351111      -0.202148      -0.037398       0.239545             14.792966      12.179433       0.162391      -2.297915      20.078203      -1.247305      12.121262          -0.000008
            5              H      12.014803       8.500895       7.505668       0.163861       1.004367 0.78927866E+01  0.78186007E+02                                 1.742893                            1.709397      -1.190091       2.331929                    0.996491       3.595708      10.528849       0.445370       1.388311      -0.686097      -0.010439      -0.002872       0.017174       0.020302       0.002493      -0.006112      -0.005530       0.005251       0.003603      -0.007284      -0.002866       0.010149              1.748792       1.951804       0.063843      -0.311870       1.537391      -0.039531       1.757182           0.000006
            6              H       1.780004       8.868499       6.025042       0.187773       0.905308 0.69005689E+01  0.66141034E+02                                 1.636207                            1.606540      -1.071012       2.404200                    0.996513       3.379709       9.754697       0.455607       1.402586      -0.683913      -0.007512       0.010195      -0.017851       0.021886       0.001979       0.003643       0.001110      -0.001047       0.011692      -0.004731      -0.001281       0.006013              1.645248       1.553999      -0.132029       0.243804       1.461660      -0.146783       1.920087           0.000004
            7              H      10.035440       6.751303       6.337962       0.180789       0.863920 0.62742746E+01  0.58443916E+02                                 1.556499                            1.508200      -0.988987       2.440105                    0.998514       3.239212       9.073495       0.483665       1.359520      -0.692575       0.019056       0.003042      -0.007342       0.020647       0.003937      -0.006514      -0.000986       0.001974       0.014777      -0.007675      -0.001985       0.009660              1.577693       2.023296       0.079364      -0.151233       1.337847      -0.017141       1.371937           0.000005
            8              H       9.864243      10.041737       5.753668       0.162314       1.006468 0.79120758E+01  0.78406242E+02                                 1.743591                            1.710091      -1.182321       2.334553                    0.996459       3.599010      10.532276       0.445930       1.386051      -0.686540       0.000759      -0.011670      -0.017624       0.021151       0.000326       0.003154       0.007328      -0.007201       0.003726      -0.007081      -0.002805       0.009886              1.749494       1.542104      -0.075550      -0.062865       1.948596       0.307997       1.757783           0.000006
            9              H      10.105463      10.474600       7.234293       0.187895       0.904820 0.68957078E+01  0.66079923E+02                                 1.635286                            1.605713      -1.072699       2.403620                    0.996533       3.378548       9.748889       0.455855       1.402130      -0.683999       0.012135      -0.003821       0.017704       0.021801       0.001932       0.000205      -0.003791      -0.001826       0.011811      -0.004815      -0.001228       0.006043              1.644298       1.550821      -0.132668       0.217066       1.463331      -0.183321       1.918743           0.000004
           10              H       8.844088       7.604889       6.921373       0.182318       0.861336 0.62528968E+01  0.58217889E+02                                 1.556022                            1.507754      -1.004841       2.434326                    0.998381       3.235980       9.073941       0.482525       1.363362      -0.691816      -0.003125       0.018436       0.007096       0.020000       0.002504      -0.001323       0.006470      -0.006233       0.014903      -0.007732      -0.001902       0.009634              1.577207       1.360034      -0.145744      -0.032403       2.000069       0.148621       1.371519           0.000005
           11              H       0.196860       5.463127       1.333889       0.163861       1.004366 0.78927828E+01  0.78185959E+02                                 1.742893                            1.709396      -1.190090       2.331929                    0.996491       3.595707      10.528845       0.445370       1.388311      -0.686097       0.010439       0.002872      -0.017174       0.020302       0.002493      -0.006112      -0.005530       0.005251       0.003603      -0.007284      -0.002866       0.010149              1.748792       1.951803       0.063843      -0.311870       1.537391      -0.039531       1.757182           0.000006
           12              H      10.431659       5.095523       2.814515       0.187773       0.905308 0.69005732E+01  0.66141088E+02                                 1.636208                            1.606541      -1.071013       2.404200                    0.996513       3.379710       9.754702       0.455607       1.402587      -0.683913       0.007512      -0.010195       0.017851       0.021886       0.001979       0.003643       0.001110      -0.001047       0.011692      -0.004731      -0.001281       0.006013              1.645249       1.553999      -0.132029       0.243805       1.461660      -0.146783       1.920088           0.000004
           13              H       2.176223       7.212719       2.501595       0.180789       0.863921 0.62742779E+01  0.58443953E+02                                 1.556499                            1.508200      -0.988987       2.440105                    0.998514       3.239213       9.073497       0.483665       1.359520      -0.692575      -0.019056      -0.003042       0.007342       0.020647       0.003937      -0.006514      -0.000986       0.001974       0.014777      -0.007675      -0.001985       0.009660              1.577693       2.023296       0.079364      -0.151233       1.337847      -0.017141       1.371937           0.000005
           14              H       2.347420       3.922285       3.085889       0.162313       1.006471 0.79121002E+01  0.78406537E+02                                 1.743593                            1.710093      -1.182323       2.334551                    0.996459       3.599015      10.532291       0.445930       1.386050      -0.686540      -0.000759       0.011670       0.017624       0.021151       0.000326       0.003154       0.007328      -0.007201       0.003726      -0.007081      -0.002805       0.009886              1.749497       1.542106      -0.075550      -0.062865       1.948599       0.307998       1.757785           0.000006
           15              H       2.106200       3.489422       1.605264       0.187895       0.904822 0.68957268E+01  0.66080147E+02                                 1.635288                            1.605715      -1.072700       2.403619                    0.996533       3.378552       9.748902       0.455855       1.402130      -0.683999      -0.012135       0.003821      -0.017704       0.021801       0.001932       0.000205      -0.003791      -0.001826       0.011811      -0.004816      -0.001228       0.006043              1.644300       1.550823      -0.132668       0.217067       1.463332      -0.183322       1.918745           0.000004
           16              H       3.367575       6.359133       1.918184       0.182318       0.861336 0.62528984E+01  0.58217910E+02                                 1.556023                            1.507755      -1.004841       2.434326                    0.998381       3.235981       9.073946       0.482525       1.363362      -0.691816       0.003125      -0.018436      -0.007096       0.020000       0.002504      -0.001323       0.006470      -0.006233       0.014903      -0.007732      -0.001902       0.009634              1.577208       1.360035      -0.145744      -0.032403       2.000069       0.148621       1.371519           0.000005
           17              C       3.006776       9.785416       7.350976       0.738483      19.041184 0.23284200E+03  0.48103355E+04                                 6.973566                            5.732480      -0.503151       1.915144                    0.998735      22.083147      64.965513       0.560192       0.529243      -0.975744       0.029669       0.020078      -0.017407       0.039830      -0.005293       0.061252      -0.068765      -0.024404       0.075038      -0.084966      -0.018443       0.103410              7.489719       8.088546       0.863090      -1.299388       7.613079       2.375175       6.767533           0.000015
           18              C       2.177004       8.621911       6.875407      -0.543421      33.161465 0.55829924E+03  0.13973351E+05                                 8.804787                            7.667126      -0.327501       1.865710                    0.996827      33.279742      98.733895       0.619788       0.394848      -1.078386       0.017148       0.012201       0.008016       0.022520       0.005167      -0.012725      -0.023168       0.011439       0.042683      -0.026293      -0.006638       0.032931              9.413476       8.651073       0.098924       0.367380      12.153182       1.500770       7.436173           0.000012
           19              C       2.863978       7.280221       6.696848       0.807920      19.128925 0.21196806E+03  0.42737405E+04                                 6.963090                            5.450365      -0.550052       1.905305                    0.997819      21.102972      61.156230       0.578038       0.525548      -0.978307       0.011433      -0.052474       0.003603       0.053826      -0.015467       0.049615       0.024272       0.015907       0.250363      -0.074559      -0.029110       0.103669              7.727674       8.593546       0.914450      -1.877510       9.641199      -0.168671       4.948276           0.000009
           20              C       8.207319       6.222845       5.526491       0.735398      19.763330 0.22725130E+03  0.46317678E+04                                 6.970199                            5.511055      -0.212651       2.003760                    0.999503      21.469037      61.225305       0.599613       0.501181      -0.996520      -0.008961       0.016793      -0.012094       0.022552       0.033583      -0.067512      -0.064874       0.012176       0.059582      -0.072175      -0.043413       0.115588              7.815646       8.028469      -1.455839       2.770365       6.653795       1.365771       8.764674           0.000004
           21              C      10.579183      11.931066       5.908360       0.740922      19.002080 0.23225875E+03  0.47952495E+04                                 6.965422                            5.726242      -0.499183       1.916598                    0.998721      22.048866      64.842863       0.560362       0.529418      -0.975669       0.008713       0.036098       0.016571       0.040664       0.003513       0.084208      -0.035557       0.024260       0.075284      -0.084631      -0.017812       0.102443              7.480833       7.127908       0.539222      -2.662878       8.555293       0.466057       6.759299           0.000015
           22              C       9.744309      10.771217       6.383928      -0.543269      33.194494 0.55904385E+03  0.13997631E+05                                 8.814364                            7.675496      -0.329924       1.864668                    0.996768      33.304162      98.848868       0.619012       0.395183      -1.078081       0.007188       0.018121      -0.009177       0.021547       0.000266       0.016838       0.020968      -0.014646       0.046330      -0.026245      -0.007834       0.034079              9.423897      11.744946       1.147336      -1.304383       9.084629      -0.830619       7.442117           0.000012
           23              C       8.252970      10.990253       6.562487       0.809726      19.082339 0.21134903E+03  0.42580058E+04                                 6.952287                            5.442568      -0.551893       1.905243                    0.997842      21.066598      61.020996       0.578444       0.525580      -0.978324      -0.053876      -0.006687      -0.003935       0.054432      -0.016939      -0.007791      -0.055266       0.007980       0.249523      -0.075231      -0.028426       0.103657              7.715360       8.961128       1.040971      -0.443450       9.243829       1.828963       4.941121           0.000009
           24              C       8.931571       5.703932       7.732844       0.733639      19.785955 0.22756048E+03  0.46397992E+04                                 6.975858                            5.515085      -0.211707       2.003765                    0.999514      21.487415      61.295746       0.599328       0.501232      -0.996461       0.019768      -0.002378       0.010924       0.022711       0.023424       0.040752       0.084094      -0.051882       0.061579      -0.071727      -0.044209       0.115936              7.822230       7.688562      -1.574590      -0.402664       7.005469      -3.065631       8.772659           0.000004
           25              C       9.204887       4.178606       1.488581       0.738483      19.041190 0.23284208E+03  0.48103377E+04                                 6.973567                            5.732481      -0.503152       1.915144                    0.998735      22.083152      64.965534       0.560192       0.529243      -0.975744      -0.029670      -0.020078       0.017407       0.039830      -0.005293       0.061252      -0.068765      -0.024405       0.075038      -0.084966      -0.018444       0.103410              7.489721       8.088548       0.863091      -1.299389       7.613081       2.375176       6.767534           0.000015
           26              C      10.034659       5.342111       1.964150      -0.543421      33.161468 0.55829930E+03  0.13973354E+05                                 8.804788                            7.667127      -0.327501       1.865710                    0.996827      33.279745      98.733910       0.619788       0.394848      -1.078386      -0.017148      -0.012201      -0.008016       0.022520       0.005167      -0.012725      -0.023168       0.011439       0.042684      -0.026292      -0.006639       0.032931              9.413477       8.651074       0.098924       0.367381      12.153184       1.500769       7.436173           0.000012
           27              C       9.347685       6.683801       2.142709       0.807920      19.128923 0.21196803E+03  0.42737398E+04                                 6.963089                            5.450364      -0.550052       1.905305                    0.997819      21.102970      61.156222       0.578038       0.525548      -0.978307      -0.011433       0.052474      -0.003603       0.053826      -0.015468       0.049615       0.024272       0.015907       0.250363      -0.074559      -0.029110       0.103669              7.727673       8.593546       0.914449      -1.877509       9.641199      -0.168671       4.948276           0.000009
           28              C       4.004344       7.741177       3.313066       0.735398      19.763326 0.22725124E+03  0.46317664E+04                                 6.970198                            5.511055      -0.212651       2.003760                    0.999503      21.469033      61.225292       0.599613       0.501181      -0.996520       0.008961      -0.016793       0.012094       0.022552       0.033583      -0.067512      -0.064875       0.012176       0.059582      -0.072175      -0.043413       0.115589              7.815645       8.028468      -1.455838       2.770365       6.653795       1.365771       8.764673           0.000004
           29              C       1.632480       2.032956       2.931197       0.740921      19.002090 0.23225891E+03  0.47952534E+04                                 6.965423                            5.726244      -0.499183       1.916598                    0.998721      22.048872      64.842879       0.560362       0.529418      -0.975669      -0.008713      -0.036098      -0.016571       0.040664       0.003513       0.084208      -0.035557       0.024261       0.075283      -0.084631      -0.017812       0.102443              7.480835       7.127909       0.539222      -2.662878       8.555296       0.466057       6.759300           0.000015
           30              C       2.467354       3.192805       2.455629      -0.543266      33.194437 0.55904259E+03  0.13997591E+05                                 8.814353                            7.675486      -0.329923       1.864668                    0.996768      33.304128      98.848734       0.619013       0.395183      -1.078081      -0.007188      -0.018121       0.009177       0.021547       0.000266       0.016838       0.020968      -0.014646       0.046331      -0.026245      -0.007834       0.034079              9.423885      11.744927       1.147333      -1.304379       9.084618      -0.830617       7.442110           0.000012
           31              C       3.958693       2.973769       2.277070       0.809725      19.082349 0.21134918E+03  0.42580097E+04                                 6.952290                            5.442570      -0.551894       1.905242                    0.997842      21.066606      61.021030       0.578444       0.525580      -0.978324       0.053876       0.006687       0.003935       0.054432      -0.016939      -0.007791      -0.055266       0.007980       0.249524      -0.075232      -0.028426       0.103658              7.715363       8.961133       1.040971      -0.443450       9.243834       1.828964       4.941123           0.000009
           32              C       3.280092       8.260090       1.106713       0.733640      19.785948 0.22756038E+03  0.46397968E+04                                 6.975857                            5.515084      -0.211708       2.003765                    0.999514      21.487410      61.295731       0.599328       0.501232      -0.996461      -0.019768       0.002378      -0.010924       0.022711       0.023424       0.040752       0.084094      -0.051882       0.061579      -0.071727      -0.044209       0.115936              7.822228       7.688560      -1.574590      -0.402664       7.005468      -3.065630       8.772657           0.000004
           33              C       9.111423       6.719829       6.629668      -0.486592      32.253704 0.49995151E+03  0.12120753E+05                                 8.650134                            7.259238      -0.149010       1.951806                    0.995920      30.978118      89.205602       0.639174       0.395262      -1.082698       0.004205       0.003594      -0.000694       0.005575      -0.002521      -0.003731       0.002390       0.003759       0.063287      -0.013699      -0.008068       0.021767              9.609350       8.664402       0.462117       2.048879       8.979068      -1.468577      11.184580           0.000002
           34              C       3.100240       7.244193       2.209889      -0.486594      32.253729 0.49995199E+03  0.12120768E+05                                 8.650140                            7.259242      -0.149011       1.951805                    0.995920      30.978136      89.205679       0.639173       0.395262      -1.082697      -0.004205      -0.003594       0.000694       0.005575      -0.002521      -0.003731       0.002390       0.003758       0.063287      -0.013699      -0.008068       0.021767              9.609357       8.664408       0.462117       2.048881       8.979074      -1.468579      11.184589           0.000002
           35              O       4.157173       9.980253       6.845353      -0.775982      45.039030 0.79312604E+03  0.21109168E+05                                10.102883                            8.832216       0.018038       1.986234                    0.997145      32.691482      91.781328       0.623949       0.368832      -1.126154      -0.105088       0.059489       0.063518       0.136445      -0.012963       0.004442      -0.057788       0.067714       0.052972      -0.078457       0.022175       0.056282             10.682763      15.287904       1.054915      -4.139024       7.603251       0.452720       9.157134           0.000017
           36              O       2.503508      10.551814       8.202225      -0.578176      32.303969 0.53092464E+03  0.12709240E+05                                 7.951630                            7.092294       0.745220       2.280151                    0.997030      27.953679      73.061092       0.720191       0.355281      -1.143212       0.013827      -0.001219      -0.011318       0.017910      -0.119352       0.026144      -0.009074      -0.005625       0.276803      -0.166117       0.056457       0.109660              8.322800       6.898278      -1.775128      -1.244660       8.306898       3.296584       9.763224           0.000022
           37              O       4.039487       7.232959       6.262826      -0.689275      43.094499 0.70953306E+03  0.18341505E+05                                 9.875960                            8.392079       0.022420       2.022373                    0.994898      30.437083      83.852098       0.636570       0.372218      -1.125070      -0.053766      -0.058034       0.021801       0.082061       0.005675       0.020112      -0.000100       0.106222       0.228702      -0.091539       0.009277       0.082262             10.771376      15.513088       0.983256      -4.432351       7.360773      -0.173696       9.440267           0.000010
           38              O      12.744617       6.262370       6.948776      -0.765773      49.131716 0.70912652E+03  0.18249328E+05                                10.560262                            8.193222       0.275009       2.085138                    0.997947      30.972661      83.943829       0.670449       0.354991      -1.143410       0.046889       0.102774      -0.057092       0.126572       0.031564       0.023305      -0.006741       0.006831       0.095949      -0.052878       0.010109       0.042768             12.150872      11.013418       6.492747      -1.672698      18.295443      -2.476346       7.143755           0.000014
           39              O       8.504317       5.149967       4.936009      -0.616331      32.012423 0.53323836E+03  0.12780382E+05                                 7.922460                            7.120596       0.669139       2.258764                    0.997202      28.090977      73.500400       0.716706       0.356568      -1.142012       0.090343      -0.006822       0.013540       0.091607      -0.011617      -0.079117      -0.001242      -0.116323       0.056573      -0.115210       0.048093       0.067117              8.302215       6.320093      -1.547425      -0.298385       9.116187       2.765036       9.470365           0.000005
           40              O       7.154516       6.851481       5.232134      -0.785096      53.525397 0.84175222E+03  0.22704395E+05                                11.388397                            9.128016      -0.099196       1.957352                    0.996638      32.494898      91.382942       0.611759       0.371193      -1.126079       0.057826      -0.023335       0.019129       0.065225       0.002738      -0.024000      -0.076241       0.116019       0.022148      -0.111562       0.034159       0.077403             12.928218      17.676886      -5.900696       3.565571      11.049650      -0.582962      10.058119           0.000002
           41              O      13.791816       3.077183       6.413983      -0.777840      45.085376 0.79425091E+03  0.21146300E+05                                10.108870                            8.837780       0.012308       1.984524                    0.997226      32.713905      91.855684       0.623835       0.368774      -1.126214       0.090460      -0.079503      -0.062826       0.135834      -0.030251       0.057090       0.012990      -0.037577       0.051080      -0.078210       0.021052       0.057159             10.688989       7.760112      -1.503094      -1.760524      15.144863       3.774629       9.161993           0.000017
           42              O       0.899610      11.700980       5.057111      -0.578581      32.254319 0.52991464E+03  0.12677914E+05                                 7.940130                            7.082487       0.754231       2.282881                    0.997123      27.943223      72.992267       0.721219       0.354974      -1.143559      -0.004979       0.012889       0.011502       0.017978      -0.093160       0.016581      -0.021811       0.149567       0.279834      -0.166708       0.056823       0.109885              8.310566       9.228661      -0.977151      -3.515720       5.954996       0.118099       9.748040           0.000023
           43              O       7.830209      12.088127       6.996509      -0.689508      43.066560 0.70898445E+03  0.18322347E+05                                 9.868329                            8.385925       0.027806       2.024057                    0.994958      30.433692      83.809957       0.637184       0.371960      -1.125353      -0.037635      -0.069192      -0.021685       0.081695      -0.028018       0.006546      -0.019350      -0.091690       0.229253      -0.091944       0.009319       0.082626             10.762879       7.599252      -1.700931      -1.259480      15.257192       4.248878       9.432193           0.000010
           44              O       7.509929      10.012941       6.310560      -0.766767      49.221251 0.71077328E+03  0.18303073E+05                                10.574987                            8.204412       0.274803       2.084795                    0.997953      30.998163      84.050371       0.669758       0.355136      -1.143245       0.082287       0.076783       0.056687       0.126017       0.022929       0.013699      -0.020214      -0.041916       0.095818      -0.052272       0.009490       0.042782             12.168213      13.609975       7.378525       1.809549      15.741530       2.383680       7.153134           0.000014
           45              O       7.820172       5.640148       8.323327      -0.614771      31.977257 0.53245026E+03  0.12756670E+05                                 7.916302                            7.115024       0.674838       2.260613                    0.997181      28.074050      73.440237       0.717039       0.356537      -1.142046      -0.033916       0.083623      -0.014006       0.091319       0.026588      -0.025157       0.075155       0.108595       0.054652      -0.116044       0.048768       0.067276              8.295640       9.763081      -0.375732      -2.712495       5.662641      -0.605457       9.461199           0.000005
           46              O       9.865368       4.909199       8.027202      -0.784786      53.561751 0.84242589E+03  0.22728514E+05                                11.396519                            9.133926      -0.104301       1.955927                    0.996546      32.502362      91.434337       0.611297       0.371377      -1.125870      -0.041436       0.047630      -0.019749       0.066148      -0.032919       0.064620       0.047069      -0.094477       0.021614      -0.111282       0.034253       0.077029             12.937901      15.338920      -6.703822       1.701222      13.408852      -3.192814      10.065931           0.000001
           47              O       8.054490       3.983769       1.994204      -0.775982      45.039041 0.79312629E+03  0.21109177E+05                                10.102885                            8.832217       0.018039       1.986234                    0.997145      32.691487      91.781347       0.623949       0.368832      -1.126154       0.105089      -0.059490      -0.063518       0.136445      -0.012963       0.004442      -0.057789       0.067714       0.052971      -0.078457       0.022175       0.056282             10.682765      15.287907       1.054916      -4.139024       7.603252       0.452720       9.157135           0.000017
           48              O       9.708155       3.412208       0.637332      -0.578176      32.303957 0.53092437E+03  0.12709232E+05                                 7.951628                            7.092292       0.745221       2.280151                    0.997030      27.953675      73.061073       0.720191       0.355281      -1.143212      -0.013827       0.001219       0.011318       0.017910      -0.119352       0.026144      -0.009074      -0.005626       0.276803      -0.166117       0.056457       0.109660              8.322798       6.898276      -1.775127      -1.244660       8.306896       3.296583       9.763221           0.000023
           49              O       8.172176       6.731063       2.576731      -0.689275      43.094472 0.70953251E+03  0.18341487E+05                                 9.875955                            8.392075       0.022421       2.022374                    0.994898      30.437073      83.852057       0.636570       0.372218      -1.125070       0.053765       0.058034      -0.021801       0.082061       0.005674       0.020113      -0.000100       0.106223       0.228702      -0.091539       0.009277       0.082262             10.771371      15.513080       0.983255      -4.432348       7.360769      -0.173696       9.440262           0.000010
           50              O      -0.532954       7.701652       1.890781      -0.765773      49.131729 0.70912679E+03  0.18249337E+05                                10.560265                            8.193224       0.275008       2.085137                    0.997947      30.972666      83.943849       0.670449       0.354991      -1.143410      -0.046889      -0.102773       0.057092       0.126572       0.031564       0.023305      -0.006741       0.006831       0.095949      -0.052878       0.010110       0.042768             12.150874      11.013420       6.492748      -1.672699      18.295447      -2.476346       7.143757           0.000014
           51              O       3.707346       8.814055       3.903548      -0.616331      32.012394 0.53323774E+03  0.12780363E+05                                 7.922455                            7.120591       0.669141       2.258765                    0.997202      28.090964      73.500350       0.716706       0.356568      -1.142012      -0.090343       0.006822      -0.013540       0.091607      -0.011617      -0.079117      -0.001242      -0.116323       0.056573      -0.115210       0.048093       0.067117              8.302210       6.320089      -1.547423      -0.298384       9.116182       2.765034       9.470359           0.000005
           52              O       5.057147       7.112541       3.607423      -0.785096      53.525392 0.84175216E+03  0.22704393E+05                                11.388396                            9.128015      -0.099195       1.957352                    0.996638      32.494898      91.382936       0.611759       0.371193      -1.126079      -0.057826       0.023335      -0.019129       0.065225       0.002738      -0.024000      -0.076241       0.116019       0.022148      -0.111562       0.034159       0.077403             12.928216      17.676884      -5.900695       3.565572      11.049648      -0.582962      10.058118           0.000001
           53              O      -1.580153      10.886839       2.425574      -0.777840      45.085386 0.79425112E+03  0.21146308E+05                                10.108871                            8.837781       0.012308       1.984524                    0.997226      32.713910      91.855702       0.623835       0.368774      -1.126214      -0.090460       0.079503       0.062827       0.135834      -0.030251       0.057090       0.012990      -0.037577       0.051081      -0.078211       0.021051       0.057159             10.688991       7.760113      -1.503095      -1.760524      15.144865       3.774630       9.161994           0.000017
           54              O      11.312053       2.263042       3.782446      -0.578581      32.254306 0.52991436E+03  0.12677905E+05                                 7.940127                            7.082484       0.754233       2.282881                    0.997123      27.943220      72.992250       0.721219       0.354974      -1.143559       0.004979      -0.012889      -0.011502       0.017978      -0.093160       0.016581      -0.021810       0.149568       0.279833      -0.166708       0.056823       0.109885              8.310562       9.228657      -0.977151      -3.515718       5.954994       0.118099       9.748036           0.000023
           55              O       4.381454       1.875895       1.843048      -0.689507      43.066516 0.70898352E+03  0.18322316E+05                                 9.868321                            8.385919       0.027807       2.024058                    0.994958      30.433676      83.809891       0.637185       0.371960      -1.125353       0.037635       0.069192       0.021685       0.081695      -0.028018       0.006546      -0.019350      -0.091691       0.229253      -0.091945       0.009319       0.082626             10.762870       7.599246      -1.700930      -1.259479      15.257180       4.248874       9.432185           0.000010
           56              O       4.701734       3.951081       2.528997      -0.766767      49.221262 0.71077354E+03  0.18303081E+05                                10.574988                            8.204414       0.274803       2.084795                    0.997953      30.998168      84.050390       0.669758       0.355136      -1.143245      -0.082287      -0.076783      -0.056687       0.126017       0.022929       0.013699      -0.020214      -0.041917       0.095818      -0.052272       0.009490       0.042782             12.168214      13.609977       7.378526       1.809550      15.741531       2.383680       7.153135           0.000014
           57              O       4.391491       8.323874       0.516230      -0.614771      31.977241 0.53244993E+03  0.12756659E+05                                 7.916299                            7.115021       0.674839       2.260613                    0.997181      28.074044      73.440211       0.717039       0.356537      -1.142046       0.033916      -0.083622       0.014006       0.091319       0.026588      -0.025157       0.075155       0.108595       0.054652      -0.116044       0.048768       0.067276              8.295637       9.763077      -0.375732      -2.712494       5.662639      -0.605457       9.461195           0.000005
           58              O       2.346295       9.054823       0.812355      -0.784786      53.561769 0.84242628E+03  0.22728528E+05                                11.396521                            9.133928      -0.104301       1.955927                    0.996546      32.502369      91.434363       0.611297       0.371377      -1.125870       0.041436      -0.047630       0.019750       0.066149      -0.032919       0.064620       0.047069      -0.094476       0.021615      -0.111282       0.034253       0.077029             12.937904      15.338923      -6.703823       1.701222      13.408855      -3.192815      10.065934           0.000002

******************************************************
Auxiliary information for the entire system
The total spin magnetic moment of the unit cell is   0.000466
The total net atomic charge of the unit cell is   0.000001
Accuracy of reproducing the electrostatic potential in the unit cell:
  The inner radius (bohr) =    5.0000
  The outer radius (bohr) =   12.0000
  Valid grid points have density less than (e/(bohr^3)) =    0.0001
  The number of valid grid points were=         6578
  The rms potential error without charges in kcal/mol is=      6.05093
  The rms potential error with partial charges in kcal/mol is=      0.77720
  The RRMSE value at monopole order=      0.12844
  The rms potential error with partial charges and cloud penetration in kcal/mol is=      0.77493
  The RRMSE value at monopole order with cloud penetration is=      0.12807
  The rms potential error with partial charges and atomic dipoles in kcal/mol is=      0.33470
  The RRMSE value at dipole order=      0.05531
  The rms potential error with partial charges, atomic dipoles and cloud penetration in kcal/mol is=      0.33531
  The RRMSE value at dipole order with cloud penetration=      0.05541

******************************************************
The electron densities and ab initio electrostatic potential were computed in VASP using the PBE functional and
projector augmented wave method. See the main text of the journal article for a description of computational details.
The atomic charges, dipoles, and quadrupoles were computed with the DDEC6 method as described in
(a) T. A. Manz and N. Gabaldon Limas, RSC Adv. 6 (2016) 47771-47801 DOI: 10.1039/c6ra04656h
(b) N. Gabaldon Limas and T. A. Manz, RSC Adv. 8 (2018) 2678-2707 DOI: 10.1039/c7ra11829e.
For each atom in the material, the electron cloud parameters were fit to the spherically averaged atom-in-material
electron density using radial positions for which this density was between 10^-4 and 10^-2 electrons per cubic bohr.
The polarizabilities, dispersion coefficients, and quantum Drude oscillator (QDO) parameters were fit using the MCLF method.
The magnetic structure of the system was optimized in VASP from the default ferromagnetic initial guess using spin polarization.
The atomic spin moments (ASMs) were computed on this optimized magnetic structure using the DDEC6 partition as inputs
to the method of T. A. Manz and D. S. Sholl, J. Chem. Theory Comput. 7 (2011) 4146-4164 DOI: 10.1021/ct200539n.
The RMSE and RRMSE were computed using a uniform grid with Ewald summation.
