# Supplementary material for: A collection of forcefield precursors for metal–organic frameworks
Source: RSC Adv. 2019 Nov 13;9(63):36492–507. doi: 10.1039/c9ra07327b (PMC9075174; doi:10.1039/c9ra07327b)
Supplement: RA-009-C9RA07327B-s4702 [file RA-009-C9RA07327B-s4702.xyz]

  108
jmolscript: load "" {1 1 1} spacegroup "x,y,z" unitcell [{     10.096000     0.000000     0.000000 }, {      5.047974    11.808474     0.000000 }, {      5.047977     2.432162    11.700591 }]
Co    17.385376     9.447463    10.497419     0.937691
Co     4.721283     2.613029     3.082638     1.001030
Co    12.337376    11.913491     7.053467     0.937818
Co     9.769279     4.507289     2.767658     0.999606
Co     2.806575     4.793173     1.203172     0.937551
Co    15.470668    11.627607     8.617953     1.000919
Co     7.854575     2.327145     4.647124     0.937764
Co    10.422672     9.733347     8.932933     0.999634
H     13.888031    10.867387     1.772640     0.125349
H      3.981842     9.006988     0.463343     0.089452
H     10.223190     8.671120     0.222311     0.088090
H      9.932419    10.580170     1.453213     0.134602
H      9.940480    12.797916     8.844477     0.093140
H      8.758244    12.069111     6.258646     0.165946
H      3.266042     1.602310     6.924410     0.155128
H     13.888034     8.061405     4.077656     0.126275
H     14.077832     9.921804     5.386952     0.089855
H     10.223179    10.257672     5.627984     0.088525
H      9.932420     8.348622     4.397082     0.132848
H     14.988490     8.563038     8.706410     0.092284
H     13.806243     9.291843    11.292240     0.165790
H     13.362022     7.950170    10.626477     0.154636
H      6.303920     3.373249     9.927951     0.125350
H      6.114109     5.233648    11.237248     0.089455
H      9.968761     5.569516    11.478280     0.088087
H     10.259532     3.660466    10.247378     0.134603
H     10.251471     1.442720     2.856114     0.093146
H     11.433707     2.171525     5.441945     0.165951
H     16.925909    12.638326     4.776181     0.155130
H      6.303917     6.179231     7.622935     0.126276
H      6.114119     4.318832     6.313639     0.089852
H      9.968772     3.982964     6.072607     0.088526
H     10.259531     5.892014     7.303509     0.132847
H      5.203461     5.677598     2.994181     0.092273
H      6.385708     4.948793     0.408351     0.165785
H      6.829929     6.290466     1.074114     0.154631
C     11.701233    12.209074     2.597531     0.603881
C     11.879936    10.945703     1.757429     0.020486
C     13.124775    10.443643     1.449703    -0.158310
C     13.227758     9.321875     0.671614     0.092568
C     10.973322     9.131573     0.523016     0.081668
C     10.792599    10.272544     1.274194    -0.146691
C      8.353391    11.732369     8.774273     0.608372
C      9.572988    12.341314     8.085108     0.105682
C      9.078285    12.835906     6.760601    -0.388808
C      5.008613     1.791538     5.874867     0.681915
C     11.701244     6.719718     3.252764     0.601682
C     11.879939     7.983089     4.092867     0.021063
C     13.124775     8.485149     4.400592    -0.159146
C     13.227750     9.606917     5.178682     0.091767
C     10.973313     9.797219     5.327279     0.082324
C     10.792598     8.656248     4.576101    -0.145598
C     13.401396     9.628585     8.776613     0.607863
C     14.620993     9.019640     9.465778     0.107532
C     14.126288     8.525048    10.790285    -0.387861
C     10.056614     5.328780    -0.024571     0.680221
C      8.490718     2.031562     9.103060     0.603885
C      8.312015     3.294933     9.943162     0.020483
C      7.067176     3.796993    10.250888    -0.158311
C      6.964193     4.918761    11.028977     0.092561
C      9.218629     5.109063    11.177575     0.081677
C      9.399352     3.968092    10.426397    -0.146691
C     11.838560     2.508267     2.926318     0.608380
C     10.618963     1.899322     3.615483     0.105687
C     11.113666     1.404730     4.939990    -0.388813
C     15.183338    12.449098     5.825724     0.681915
C      8.490707     7.520918     8.447827     0.601685
C      8.312012     6.257547     7.607724     0.021061
C      7.067176     5.755487     7.299999    -0.159150
C      6.964201     4.633719     6.521909     0.091772
C      9.218638     4.443417     6.373312     0.082313
C      9.399353     5.584388     7.124490    -0.145600
C      6.790555     4.612051     2.923978     0.607851
C      5.570958     5.220996     2.234813     0.107518
C      6.065663     5.715588     0.910306    -0.387856
C      5.087360     6.479694     0.024571     0.680225
N     12.179795     8.654448     0.198910    -0.239016
N     12.179783    10.274344     5.651385    -0.239307
N      8.012156     5.586188    11.501681    -0.239005
N      8.012168     3.966292     6.049206    -0.239274
O      7.622473     0.780020     3.246914    -0.535801
O      5.495247     0.891586     2.556579    -0.574722
O      8.525025    10.606093     9.286759    -0.606677
O     17.393348    12.381010     8.872558    -0.555216
O     10.599753    11.374289     7.903749    -0.622148
O      6.249412     1.477073     5.815194    -0.586344
O      4.436169     2.558499     5.071036    -0.570984
O     12.670462     6.340298     2.603381    -0.534710
O     10.543234     6.228732     3.293716    -0.573721
O     13.573026    10.754861     8.264127    -0.607323
O     12.345356     8.979944     8.678328    -0.553982
O     15.647754     9.986665     9.647137    -0.622997
O     11.297412     5.643245     0.035102    -0.585605
O      9.484171     4.561819     0.779259    -0.570031
O     12.569478    13.460616     8.453677    -0.535783
O     14.696704    13.349050     9.144012    -0.574745
O     11.666926     3.634543     2.413832    -0.606657
O      2.798603     1.859626     2.828033    -0.555220
O      9.592198     2.866347     3.796842    -0.622245
O     13.942539    12.763563     5.885397    -0.586334
O     15.755782    11.682137     6.629555    -0.570979
O      7.521489     7.900338     9.097210    -0.534762
O      9.648717     8.011904     8.406875    -0.573693
O      6.618925     3.485775     3.436464    -0.607309
O      7.846595     5.260692     3.022263    -0.553998
O      4.544197     4.253971     2.053454    -0.622819
O      8.894539     8.597391    11.665489    -0.585602
O     10.707780     9.678817    10.921332    -0.570040

The following XYZ coordinates are in angstroms. Other properties are in atomic units.
The sperically averaged electron density of each atom fit to a function of the form exp(a - br)
eigen_1, eigen_2 and eigen_3 are the three eigenvalues of traceless quadrupole moment tensor
  atom number  atomic symbol              X              Y              Z     net charge C6 coefficient C8 coefficient C10 coefficient fluctuating dipole atomic polarizability isotropic forcefield polarizability              a              b squared Pearson coefficient          <r^3>          <r^4>         wp_QDO          m_QDO          q_QDO       dipole_x       dipole_y       dipole_z         dipole            Qxy            Qxz            Qyz     Q(x^2-y^2)  Q(3z^2 - R^2)        eigen_1        eigen_2        eigen_3 static polarizability      alpha(xx)      alpha(xy)      alpha(xz)      alpha(yy)      alpha(yz)      alpha(zz) atomic spin moment
            1             Co      17.385376       9.447463      10.497419       0.937691      85.288314 0.16311307E+04  0.49933381E+05                                16.040824                           13.368687       0.684854       2.095387                    0.993250      45.733467     120.707349       0.486949       0.410885      -1.141270       0.015003      -0.073152      -0.043542       0.086442      -0.033777      -0.004843      -0.059157       0.178224       0.014699      -0.124698       0.031354       0.093344             18.866121      17.887954      -1.713121      -0.679245      19.233132      -0.697930      19.477276           2.819993
            2             Co       4.721283       2.613029       3.082638       1.001030      96.543741 0.20552431E+04  0.65936675E+05                                15.717239                           13.625682       0.604794       2.080221                    0.997065      44.179117     115.196839       0.563583       0.338754      -1.210819      -0.055834      -0.033135       0.004177       0.065060       0.004790      -0.035688       0.027016      -0.122538       0.063600      -0.085311       0.016985       0.068325             17.713561      19.738616      -1.505873       2.081584      17.701045      -4.262477      15.701022           2.792603
            3             Co      12.337376      11.913491       7.053467       0.937818      85.278634 0.16308730E+04  0.49923018E+05                                16.039175                           13.367391       0.687678       2.096140                    0.993293      45.725161     120.678469       0.486991       0.410870      -1.141291       0.014894       0.073543       0.043414       0.086690       0.033563       0.004586      -0.058656       0.178773       0.012551      -0.124276       0.030392       0.093884             18.864008      17.885040       1.713172       0.679309      19.231354      -0.697233      19.475630           2.817616
            4             Co       9.769279       4.507289       2.767658       0.999606      96.694233 0.20594444E+04  0.66108359E+05                                15.735786                           13.641701       0.604486       2.079629                    0.997073      44.219265     115.351717       0.563095       0.338858      -1.210668      -0.055489       0.033040      -0.003989       0.064704      -0.004101       0.035555       0.027254      -0.123593       0.063881      -0.085605       0.016601       0.069004             17.734632      19.762057       1.509507      -2.086153      17.721055      -4.269958      15.720783           2.793476
            5             Co       2.806575       4.793173       1.203172       0.937551      85.289840 0.16311780E+04  0.49935601E+05                                16.041456                           13.369227       0.684677       2.095302                    0.993252      45.736330     120.719056       0.486917       0.410906      -1.141246      -0.015008       0.073151       0.043538       0.086440      -0.033779      -0.004888      -0.059110       0.178207       0.014537      -0.124649       0.031295       0.093354             18.866840      17.888572      -1.713108      -0.679378      19.233902      -0.697987      19.478045           2.819988
            6             Co      15.470668      11.627607       8.617953       1.000919      96.548722 0.20553710E+04  0.65941940E+05                                15.717866                           13.626175       0.604659       2.080170                    0.997065      44.180457     115.202111       0.563567       0.338758      -1.210813       0.055827       0.033128      -0.004177       0.065051       0.004759      -0.035721       0.026995      -0.122552       0.063590      -0.085329       0.017008       0.068321             17.714315      19.739403      -1.506067       2.081755      17.701863      -4.262784      15.701680           2.792471
            7             Co       7.854575       2.327145       4.647124       0.937764      85.278065 0.16308577E+04  0.49922673E+05                                16.039408                           13.367559       0.687589       2.096099                    0.993295      45.726070     120.682929       0.486973       0.410884      -1.141276      -0.014886      -0.073541      -0.043417       0.086688       0.033553       0.004609      -0.058634       0.178782       0.012428      -0.124253       0.030354       0.093899             18.864304      17.885368       1.713271       0.679234      19.231643      -0.697287      19.475900           2.817524
            8             Co      10.422672       9.733347       8.932933       0.999634      96.694584 0.20594574E+04  0.66108918E+05                                15.735863                           13.641783       0.604499       2.079628                    0.997073      44.219354     115.352269       0.563090       0.338860      -1.210665       0.055492      -0.033043       0.003989       0.064708      -0.004149       0.035518       0.027278      -0.123601       0.063928      -0.085600       0.016586       0.069014             17.734703      19.762185       1.509451      -2.086145      17.721054      -4.269936      15.720871           2.793524
            9              H      13.888031      10.867387       1.772640       0.125349       1.025636 0.74345757E+01  0.70630998E+02                                 1.584622                            1.522062      -1.009359       2.404393                    0.998425       3.222976       8.465785       0.551731       1.168529      -0.735806       0.029742       0.016307       0.013763       0.036605       0.000591       0.003350       0.005790       0.019436      -0.034816      -0.014947      -0.001069       0.016016              1.588271       1.753938       0.322827       0.203532       1.575199       0.232471       1.435676           0.000348
           10              H       3.981842       9.006988       0.463343       0.089452       1.131448 0.82820266E+01  0.81607458E+02                                 1.757769                            1.654676      -0.994606       2.397680                    0.997622       3.514559       9.698655       0.501409       1.239712      -0.718140       0.042438      -0.012663      -0.008261       0.045051       0.002753       0.003521       0.006480       0.020590      -0.026015      -0.013972      -0.001842       0.015814              1.789702       2.159528      -0.417476      -0.287459       1.674928       0.196265       1.534650          -0.000068
           11              H      10.223190       8.671120       0.222311       0.088090       1.106104 0.79929473E+01  0.78340648E+02                                 1.752588                            1.640537      -0.985010       2.397949                    0.997863       3.566733       9.931149       0.494914       1.262689      -0.712313      -0.039534      -0.020715      -0.011072       0.045985       0.001257       0.000436       0.005733       0.020586      -0.054600      -0.019952       0.000465       0.019487              1.799791       1.939094       0.453739       0.335479       1.833236       0.317319       1.627043           0.000110
           12              H       9.932419      10.580170       1.453213       0.134602       1.030342 0.76596399E+01  0.73568740E+02                                 1.623421                            1.574525      -0.896811       2.466952                    0.999291       3.180473       8.495714       0.525411       1.213730      -0.726332      -0.035573       0.013823       0.006271       0.038676       0.000197      -0.000368       0.006534       0.024851      -0.029766      -0.015347      -0.002046       0.017392              1.614411       1.900447      -0.275386      -0.103144       1.545924       0.128843       1.396862           0.000310
           13              H       9.940480      12.797916       8.844477       0.093140       1.136762 0.89490181E+01  0.90248108E+02                                 1.793776                            1.740548      -0.885546       2.442471                    0.997641       3.646570      10.308172       0.478427       1.269486      -0.711168       0.032165      -0.002100       0.047551       0.057447      -0.006808       0.009497       0.001486       0.003593       0.050243      -0.016986      -0.003166       0.020152              1.811494       1.781967       0.253305       0.205776       1.692612       0.296765       1.959902           0.001515
           14              H       8.758244      12.069111       6.258646       0.165946       0.892625 0.69828466E+01  0.66734866E+02                                 1.588937                            1.590644      -0.865579       2.498380                    0.998085       3.304735       9.343292       0.471673       1.358767      -0.693426      -0.009717      -0.022779      -0.009947       0.026688       0.005499       0.003503       0.003325      -0.015699       0.011629      -0.011891       0.001428       0.010462              1.584517       1.525705       0.070746       0.087864       1.683822       0.160856       1.544024           0.000039
           15              H       3.266042       1.602310       6.924410       0.155128       1.113491 0.86300362E+01  0.86204678E+02                                 1.768712                            1.710044      -1.290391       2.281010                    0.994873       3.485380       9.790599       0.482563       1.270672      -0.711336      -0.019730       0.017567       0.007910       0.027576      -0.008366       0.001881       0.004957      -0.006562      -0.020889      -0.010876      -0.002080       0.012955              1.795185       2.124352      -0.340126      -0.088544       1.672413      -0.052087       1.588791           0.000704
           16              H      13.888034       8.061405       4.077656       0.126275       1.025775 0.74379443E+01  0.70692639E+02                                 1.587005                            1.524177      -1.018546       2.400956                    0.998371       3.223127       8.476428       0.550219       1.171249      -0.735153       0.029744      -0.016154      -0.013378       0.036396      -0.000624      -0.003241       0.005855       0.019386      -0.033989      -0.014794      -0.001045       0.015839              1.590719       1.756836      -0.323706      -0.204095       1.577611       0.233108       1.437709           0.000348
           17              H      14.077832       9.921804       5.386952       0.089855       1.129461 0.82646780E+01  0.81393263E+02                                 1.755638                            1.652910      -0.989831       2.399612                    0.997640       3.511607       9.687714       0.501695       1.239663      -0.718152       0.042277       0.012705       0.008421       0.044941      -0.002653      -0.003576       0.006510       0.020567      -0.025891      -0.013988      -0.001785       0.015773              1.787441       2.156298       0.416461       0.286777       1.672994       0.195845       1.533030          -0.000068
           18              H      10.223179      10.257672       5.627984       0.088525       1.107251 0.80056534E+01  0.78525941E+02                                 1.756727                            1.644104      -1.000020       2.392228                    0.997755       3.570256       9.957058       0.493170       1.266173      -0.711554      -0.039332       0.020098       0.010837       0.045480      -0.001444      -0.000370       0.005865       0.020649      -0.054329      -0.019951       0.000454       0.019497              1.804170       1.944032      -0.455478      -0.336802       1.837706       0.318589       1.630773           0.000111
           19              H       9.932420       8.348622       4.397082       0.132848       1.034441 0.76934717E+01  0.73932698E+02                                 1.623055                            1.574193      -0.881907       2.471324                    0.999394       3.188157       8.502531       0.527675       1.207883      -0.727626      -0.036595      -0.014140      -0.006295       0.039733      -0.000173       0.000392       0.006428       0.024789      -0.029692      -0.015221      -0.002128       0.017349              1.614034       1.899987       0.275324       0.103134       1.545556       0.128800       1.396559           0.000311
           20              H      14.988490       8.563038       8.706410       0.092284       1.138988 0.89707550E+01  0.90520754E+02                                 1.795906                            1.742488      -0.926169       2.427796                    0.997440       3.651124      10.323553       0.478239       1.269235      -0.711215       0.032262       0.001963      -0.047910       0.057793       0.006840      -0.009526       0.001590       0.003362       0.050103      -0.017032      -0.003083       0.020114              1.813695       1.784162      -0.253875      -0.206254       1.694565       0.297358       1.962357           0.001514
           21              H      13.806243       9.291843      11.292240       0.165790       0.895436 0.70093456E+01  0.67037584E+02                                 1.590611                            1.592228      -0.858538       2.500267                    0.998126       3.308897       9.352134       0.472173       1.356326      -0.693882      -0.009736       0.022842       0.010007       0.026771      -0.005567      -0.003600       0.003262      -0.015534       0.011326      -0.011845       0.001407       0.010437              1.586179       1.527014      -0.070978      -0.088102       1.685936       0.161448       1.545588           0.000040
           22              H      13.362022       7.950170      10.626477       0.154636       1.119371 0.86891490E+01  0.86962230E+02                                 1.776571                            1.717187      -1.305923       2.274249                    0.994750       3.495089       9.834271       0.480910       1.272592      -0.710914      -0.019937      -0.017373      -0.007859       0.027587       0.008448      -0.001888       0.005080      -0.006734      -0.021136      -0.011031      -0.002103       0.013133              1.803351       2.135267       0.342800       0.089292       1.679524      -0.052558       1.595261           0.000704
           23              H       6.303920       3.373249       9.927951       0.125350       1.025642 0.74346380E+01  0.70631759E+02                                 1.584630                            1.522069      -1.009386       2.404379                    0.998425       3.222990       8.465840       0.551729       1.168530      -0.735806      -0.029742      -0.016307      -0.013764       0.036605       0.000591       0.003350       0.005789       0.019436      -0.034816      -0.014947      -0.001069       0.016017              1.588279       1.753947       0.322829       0.203533       1.575207       0.232473       1.435683           0.000348
           24              H       6.114109       5.233648      11.237248       0.089455       1.131440 0.82819563E+01  0.81606580E+02                                 1.757760                            1.654669      -0.994590       2.397688                    0.997622       3.514541       9.698590       0.501410       1.239711      -0.718140      -0.042436       0.012663       0.008263       0.045050       0.002753       0.003521       0.006481       0.020588      -0.026014      -0.013973      -0.001840       0.015813              1.789693       2.159517      -0.417472      -0.287457       1.674920       0.196264       1.534643          -0.000069
           25              H       9.968761       5.569516      11.478280       0.088087       1.106153 0.79933805E+01  0.78345954E+02                                 1.752636                            1.640578      -0.985085       2.397907                    0.997863       3.566824       9.931469       0.494909       1.262683      -0.712314       0.039534       0.020715       0.011072       0.045985       0.001257       0.000434       0.005733       0.020586      -0.054611      -0.019955       0.000467       0.019488              1.799842       1.939151       0.453759       0.335495       1.833288       0.317334       1.627087           0.000109
           26              H      10.259532       3.660466      10.247378       0.134603       1.030330 0.76595291E+01  0.73567394E+02                                 1.623407                            1.574513      -0.896790       2.466962                    0.999291       3.180453       8.495638       0.525414       1.213728      -0.726332       0.035573      -0.013822      -0.006270       0.038675       0.000197      -0.000368       0.006534       0.024851      -0.029764      -0.015346      -0.002045       0.017392              1.614398       1.900429      -0.275383      -0.103143       1.545912       0.128842       1.396852           0.000310
           27              H      10.251471       1.442720       2.856114       0.093146       1.136712 0.89485098E+01  0.90241673E+02                                 1.793725                            1.740500      -0.885500       2.442500                    0.997641       3.646466      10.307793       0.478433       1.269488      -0.711168      -0.032166       0.002099      -0.047552       0.057448      -0.006809       0.009498       0.001486       0.003593       0.050240      -0.016987      -0.003165       0.020152              1.811441       1.781915       0.253294       0.205770       1.692563       0.296754       1.959845           0.001514
           28              H      11.433707       2.171525       5.441945       0.165951       0.892604 0.69826253E+01  0.66732207E+02                                 1.588911                            1.590619      -0.865567       2.498390                    0.998085       3.304680       9.343091       0.471677       1.358767      -0.693426       0.009718       0.022780       0.009947       0.026689       0.005499       0.003503       0.003324      -0.015699       0.011627      -0.011891       0.001429       0.010462              1.584491       1.525680       0.070744       0.087862       1.683794       0.160853       1.543999           0.000039
           29              H      16.925909      12.638326       4.776181       0.155130       1.113499 0.86301137E+01  0.86205694E+02                                 1.768723                            1.710055      -1.290418       2.280999                    0.994873       3.485393       9.790667       0.482561       1.270676      -0.711335       0.019731      -0.017566      -0.007910       0.027576      -0.008366       0.001882       0.004957      -0.006561      -0.020892      -0.010876      -0.002079       0.012955              1.795198       2.124369      -0.340130      -0.088544       1.672423      -0.052088       1.588801           0.000704
           30              H       6.303917       6.179231       7.622935       0.126276       1.025756 0.74377759E+01  0.70690644E+02                                 1.586988                            1.524162      -1.018496       2.400982                    0.998372       3.223091       8.476312       0.550220       1.171253      -0.735153      -0.029745       0.016154       0.013378       0.036396      -0.000624      -0.003241       0.005856       0.019386      -0.033988      -0.014794      -0.001044       0.015838              1.590701       1.756815      -0.323699      -0.204091       1.577593       0.233103       1.437694           0.000348
           31              H       6.114119       4.318832       6.313639       0.089852       1.129475 0.82648123E+01  0.81394946E+02                                 1.755655                            1.652925      -0.989847       2.399602                    0.997640       3.511637       9.687830       0.501692       1.239666      -0.718151      -0.042277      -0.012706      -0.008420       0.044941      -0.002653      -0.003576       0.006510       0.020567      -0.025892      -0.013988      -0.001785       0.015773              1.787459       2.156321       0.416468       0.286781       1.673011       0.195848       1.533044          -0.000068
           32              H       9.968772       3.982964       6.072607       0.088526       1.107222 0.80053899E+01  0.78522682E+02                                 1.756695                            1.644077      -0.999964       2.392257                    0.997756       3.570200       9.956848       0.493174       1.266173      -0.711554       0.039333      -0.020097      -0.010837       0.045480      -0.001444      -0.000370       0.005865       0.020649      -0.054324      -0.019950       0.000454       0.019496              1.804137       1.943994      -0.455464      -0.336791       1.837671       0.318580       1.630745           0.000112
           33              H      10.259531       5.892014       7.303509       0.132847       1.034448 0.76935424E+01  0.73933587E+02                                 1.623066                            1.574204      -0.881918       2.471320                    0.999394       3.188170       8.502593       0.527672       1.207888      -0.727625       0.036595       0.014140       0.006296       0.039734      -0.000173       0.000392       0.006428       0.024789      -0.029693      -0.015221      -0.002128       0.017349              1.614045       1.900001       0.275326       0.103135       1.545566       0.128801       1.396568           0.000312
           34              H       5.203461       5.677598       2.994181       0.092273       1.139087 0.89717663E+01  0.90533591E+02                                 1.796009                            1.742585      -0.926272       2.427733                    0.997439       3.651335      10.324330       0.478226       1.269232      -0.711215      -0.032262      -0.001966       0.047907       0.057791       0.006838      -0.009525       0.001590       0.003363       0.050109      -0.017031      -0.003085       0.020115              1.813801       1.784269      -0.253898      -0.206266       1.694663       0.297381       1.962470           0.001515
           35              H       6.385708       4.948793       0.408351       0.165785       0.895467 0.70096694E+01  0.67041508E+02                                 1.590650                            1.592266      -0.858572       2.500246                    0.998126       3.308978       9.352444       0.472166       1.356329      -0.693881       0.009735      -0.022842      -0.010007       0.026771      -0.005567      -0.003600       0.003263      -0.015533       0.011327      -0.011845       0.001407       0.010438              1.586219       1.527052      -0.070982      -0.088106       1.685978       0.161453       1.545627           0.000039
           36              H       6.829929       6.290466       1.074114       0.154631       1.119370 0.86891373E+01  0.86962006E+02                                 1.776563                            1.717181      -1.305893       2.274259                    0.994750       3.495091       9.834242       0.480913       1.272584      -0.710915       0.019936       0.017373       0.007860       0.027587       0.008448      -0.001887       0.005080      -0.006735      -0.021136      -0.011030      -0.002104       0.013134              1.803343       2.135254       0.342797       0.089292       1.679519      -0.052558       1.595256           0.000704
           37              C      11.701233      12.209074       2.597531       0.603881      22.732678 0.24111691E+03  0.49531790E+04                                 7.426298                            5.533086      -0.048085       2.050174                    0.999287      22.057523      61.735749       0.626198       0.476144      -1.016399      -0.017829       0.056657       0.036982       0.069969       0.033211      -0.036310      -0.072909      -0.014041       0.101589      -0.065117      -0.041376       0.106493              8.705093       8.332173      -0.916399       1.448072      10.358744       3.870721       7.424362          -0.004512
           38              C      11.879936      10.945703       1.757429       0.020486      33.463765 0.42456978E+03  0.98608661E+04                                 9.093046                            6.892494      -0.034025       2.002688                    0.999364      26.685203      74.710085       0.628500       0.419599      -1.068835       0.005283      -0.036892      -0.023956       0.044304      -0.004454       0.010601      -0.025715       0.017703       0.047824      -0.030978      -0.003023       0.034001             10.767128       8.598594      -0.803562      -0.119856      14.313150       6.599821       9.389639          -0.004035
           39              C      13.124775      10.443643       1.449703      -0.158310      30.320322 0.42204038E+03  0.98408552E+04                                 8.402419                            6.846076       0.124882       2.012291                    0.999731      29.159889      83.265517       0.630764       0.416448      -1.065045      -0.015481      -0.001037       0.002031       0.015648       0.014532       0.013549      -0.011718       0.027604      -0.013721      -0.028953       0.004011       0.024942              9.176668       8.275508      -0.837738      -0.599562      11.118491       4.866203       8.136004           0.002034
           40              C      13.227758       9.321875       0.671614       0.092568      25.035207 0.32824695E+03  0.72338211E+04                                 7.571308                            6.157091       0.111200       2.056837                    0.999349      26.046937      73.832851       0.641737       0.433094      -1.047939      -0.048935      -0.012900      -0.009253       0.051446      -0.009797      -0.003082      -0.039351       0.044351       0.030330      -0.053512       0.018114       0.035399              8.278083       7.878506      -0.570143      -0.383672       9.543122       4.092702       7.412622          -0.007897
           41              C      10.973322       9.131573       0.523016       0.081668      25.881855 0.34499088E+03  0.77012963E+04                                 7.775705                            6.327708       0.099583       2.045306                    0.999624      26.524833      75.779620       0.630425       0.435228      -1.046200       0.048197       0.000107      -0.002891       0.048283       0.017675       0.007089      -0.043240       0.026963      -0.019276      -0.055962       0.018167       0.037795              8.567455       7.964787      -0.111052       0.194141      10.145991       4.209238       7.591586          -0.007689
           42              C      10.792599      10.272544       1.274194      -0.146691      30.241212 0.42115099E+03  0.98312690E+04                                 8.453034                            6.877544       0.153659       2.029191                    0.999741      28.996874      83.298125       0.622980       0.421173      -1.060281       0.013002       0.007254      -0.008481       0.017135      -0.008611      -0.006760      -0.019024       0.033800      -0.001726      -0.031676       0.011957       0.019719              9.305435       7.972162      -0.031246       0.570789      11.695622       4.961906       8.248522           0.001639
           43              C       8.353391      11.732369       8.774273       0.608372      22.536126 0.24073731E+03  0.49607586E+04                                 7.503979                            5.610074      -0.224585       2.001811                    0.998928      22.034409      62.476778       0.606284       0.490258      -1.005479      -0.057014      -0.035510       0.039551       0.077948       0.021764       0.058192       0.072307      -0.044465       0.227035      -0.082228      -0.052731       0.134959              8.821165      11.465661      -0.617430      -2.355775       8.189664      -2.715727       6.808169           0.003197
           44              C       9.572988      12.341314       8.085108       0.105682      25.282229 0.34184717E+03  0.75880761E+04                                 7.566772                            6.152387      -0.122479       1.988247                    0.998936      25.839695      72.808359       0.664538       0.415228      -1.062148       0.080015      -0.036172      -0.101215       0.133997      -0.056405       0.017447      -0.001308      -0.011639       0.028720      -0.063526       0.008022       0.055504              8.618630       9.541357       0.151084      -0.954238       6.532392      -1.993933       9.782141           0.008379
           45              C       9.078285      12.835906       6.760601      -0.388808      33.342669 0.49408575E+03  0.12031274E+05                                 9.065628                            7.369461      -0.300613       1.880811                    0.997018      31.659605      93.586461       0.610234       0.412193      -1.063566       0.036006      -0.030373       0.048554       0.067649      -0.026254       0.024503       0.004369      -0.034396       0.019681      -0.045556       0.013818       0.031738             10.407715      10.053733       0.830043      -1.756591       8.714058      -4.324493      12.455353           0.007198
           46              C       5.008613       1.791538       5.874867       0.681915      21.573969 0.23400420E+03  0.47827872E+04                                 7.299526                            5.545677       0.091196       2.112631                    0.999746      21.298290      59.932420       0.608040       0.492852      -1.005235       0.025845       0.018319      -0.022767       0.039011       0.016032       0.013060       0.072357      -0.074713       0.022978      -0.052919      -0.044267       0.097186              8.443411       9.972405       0.011127      -0.617333       6.961225      -3.552455       8.396602          -0.001249
           47              C      11.701244       6.719718       3.252764       0.601682      22.774801 0.24166094E+03  0.49668852E+04                                 7.433225                            5.537891      -0.044328       2.051007                    0.999371      22.083062      61.812104       0.626202       0.475898      -1.016585      -0.018023      -0.056186      -0.036796       0.069539      -0.033665       0.036901      -0.073141      -0.014326       0.101372      -0.065247      -0.041938       0.107185              8.713436       8.339544       0.917702      -1.449389      10.369645       3.875230       7.431119          -0.004521
           48              C      11.879939       7.983089       4.092867       0.021063      33.437498 0.42417968E+03  0.98497866E+04                                 9.090105                            6.890670      -0.038595       2.001458                    0.999371      26.670608      74.667621       0.628384       0.419763      -1.068705       0.004982       0.036424       0.023661       0.043719       0.004611      -0.010346      -0.026039       0.017953       0.046400      -0.031263      -0.002624       0.033887             10.763054       8.596599       0.803213       0.119918      14.307011       6.596322       9.385552          -0.004034
           49              C      13.124775       8.485149       4.400592      -0.159146      30.330177 0.42219008E+03  0.98447584E+04                                 8.400793                            6.844205       0.129729       2.013556                    0.999727      29.170296      83.284261       0.631306       0.416073      -1.065334      -0.017450       0.001646      -0.002120       0.017655      -0.013363      -0.013757      -0.011658       0.026456      -0.014730      -0.028138       0.003922       0.024216              9.174970       8.274886       0.835400       0.597865      11.116114       4.865067       8.133909           0.002036
           50              C      13.227750       9.606917       5.178682       0.091767      25.067051 0.32877878E+03  0.72488501E+04                                 7.579788                            6.163885       0.110173       2.056224                    0.999310      26.067743      73.921203       0.641068       0.433348      -1.047731      -0.048733       0.012797       0.008921       0.051168       0.008602       0.003168      -0.039906       0.043515       0.028976      -0.053431       0.017842       0.035588              8.287558       7.884523       0.568461       0.382568       9.555992       4.099176       7.422157          -0.007895
           51              C      10.973313       9.797219       5.327279       0.082324      25.871929 0.34483439E+03  0.76968246E+04                                 7.772358                            6.324677       0.105714       2.047363                    0.999666      26.518718      75.753944       0.630823       0.435008      -1.046347       0.049042      -0.000384       0.002322       0.049099      -0.017733      -0.006988      -0.042304       0.026701      -0.019879      -0.055041       0.017931       0.037110              8.563593       7.963504       0.108437      -0.195874      10.140137       4.206585       7.587139          -0.007687
           52              C      10.792598       8.656248       4.576101      -0.145598      30.219358 0.42073201E+03  0.98191107E+04                                 8.450578                            6.875764       0.150164       2.028275                    0.999729      28.983390      83.251129       0.622833       0.421374      -1.060147       0.011521      -0.008412       0.007986       0.016348       0.009138       0.007681      -0.019361       0.036257      -0.002434      -0.033116       0.011662       0.021454              9.302570       7.969820       0.029963      -0.571415      11.692008       4.960261       8.245883           0.001642
           53              C      13.401396       9.628585       8.776613       0.607863      22.560773 0.24107068E+03  0.49694199E+04                                 7.509389                            5.614110      -0.225307       2.001147                    0.998964      22.050199      62.535822       0.606033       0.490285      -1.005451      -0.056302       0.036983      -0.039292       0.077984      -0.021754      -0.057946       0.072196      -0.045067       0.228427      -0.082412      -0.052631       0.135044              8.827399      11.474233       0.617610       2.357275       8.195564      -2.718098       6.812401           0.003202
           54              C      14.620993       9.019640       9.465778       0.107532      25.247877 0.34128140E+03  0.75730711E+04                                 7.563670                            6.150141      -0.127999       1.987045                    0.998928      25.818896      72.759660       0.664137       0.415613      -1.061805       0.080268       0.036043       0.100766       0.133775       0.056367      -0.018041      -0.000932      -0.010874       0.030950      -0.064010       0.008765       0.055245              8.614781       9.536335      -0.150668       0.950703       6.529571      -1.992522       9.778436           0.008371
           55              C      14.126288       8.525048      10.790285      -0.387861      33.258985 0.49261184E+03  0.11985703E+05                                 9.045947                            7.354494      -0.295922       1.882686                    0.996977      31.620102      93.413534       0.611386       0.411748      -1.063917       0.036397       0.029443      -0.048442       0.067366       0.027188      -0.024037       0.004367      -0.033991       0.019502      -0.045730       0.013476       0.032254             10.383581      10.034104      -0.823854       1.749639       8.695221      -4.307898      12.421420           0.007194
           56              C      10.056614       5.328780      -0.024571       0.680221      21.610080 0.23447689E+03  0.47946031E+04                                 7.305333                            5.549793       0.090674       2.112174                    0.999749      21.320036      59.996311       0.608091       0.492589      -1.005425       0.025592      -0.017995       0.022693       0.038649      -0.015831      -0.012902       0.072980      -0.075209       0.022610      -0.053476      -0.044361       0.097837              8.450377       9.982880      -0.011652       0.618905       6.965469      -3.555128       8.402781          -0.001251
           57              C       8.490718       2.031562       9.103060       0.603885      22.732445 0.24111392E+03  0.49531011E+04                                 7.426252                            5.533054      -0.048066       2.050184                    0.999287      22.057339      61.735085       0.626199       0.476144      -1.016399       0.017830      -0.056660      -0.036982       0.069971       0.033209      -0.036313      -0.072910      -0.014041       0.101582      -0.065116      -0.041377       0.106493              8.705036       8.332135      -0.916405       1.448065      10.358668       3.870679       7.424307          -0.004514
           58              C       8.312015       3.294933       9.943162       0.020483      33.463786 0.42457057E+03  0.98608874E+04                                 9.093041                            6.892494      -0.034008       2.002693                    0.999364      26.685231      74.710129       0.628501       0.419599      -1.068836      -0.005285       0.036893       0.023958       0.044306      -0.004453       0.010601      -0.025713       0.017705       0.047830      -0.030978      -0.003022       0.034000             10.767115       8.598596      -0.803561      -0.119853      14.313131       6.599800       9.389619          -0.004040
           59              C       7.067176       3.796993      10.250888      -0.158311      30.320438 0.42204265E+03  0.98409244E+04                                 8.402450                            6.846102       0.124859       2.012283                    0.999731      29.159975      83.265913       0.630761       0.416449      -1.065044       0.015483       0.001035      -0.002029       0.015649       0.014532       0.013551      -0.011717       0.027604      -0.013712      -0.028953       0.004011       0.024942              9.176698       8.275542      -0.837731      -0.599556      11.118527       4.866214       8.136025           0.002035
           60              C       6.964193       4.918761      11.028977       0.092561      25.035087 0.32824499E+03  0.72337648E+04                                 7.571279                            6.157069       0.111240       2.056853                    0.999349      26.046819      73.832369       0.641739       0.433093      -1.047940       0.048937       0.012897       0.009260       0.051448      -0.009799      -0.003080      -0.039347       0.044346       0.030340      -0.053508       0.018109       0.035399              8.278049       7.878476      -0.570129      -0.383664       9.543086       4.092680       7.412585          -0.007899
           61              C       9.218629       5.109063      11.177575       0.081677      25.881748 0.34498846E+03  0.77012318E+04                                 7.775689                            6.327688       0.099570       2.045302                    0.999624      26.524777      75.779501       0.630425       0.435228      -1.046200      -0.048198      -0.000111       0.002899       0.048286       0.017672       0.007083      -0.043240       0.026957      -0.019280      -0.055958       0.018161       0.037797              8.567440       7.964793      -0.111026       0.194161      10.145974       4.209224       7.591554          -0.007691
           62              C       9.399352       3.968092      10.426397      -0.146691      30.241199 0.42115084E+03  0.98312633E+04                                 8.453033                            6.877544       0.153666       2.029193                    0.999741      28.996842      83.297985       0.622980       0.421173      -1.060281      -0.013001      -0.007255       0.008485       0.017137      -0.008610      -0.006760      -0.019026       0.033804      -0.001709      -0.031680       0.011961       0.019718              9.305435       7.972152      -0.031231       0.570802      11.695635       4.961907       8.248519           0.001641
           63              C      11.838560       2.508267       2.926318       0.608380      22.535878 0.24073422E+03  0.49606775E+04                                 7.503928                            5.610039      -0.224570       2.001820                    0.998928      22.034208      62.476042       0.606286       0.490259      -1.005480       0.057016       0.035512      -0.039550       0.077950       0.021769       0.058187       0.072304      -0.044459       0.227042      -0.082221      -0.052735       0.134957              8.821099      11.465565      -0.617454      -2.355739       8.189615      -2.715704       6.808117           0.003195
           64              C      10.618963       1.899322       3.615483       0.105687      25.281648 0.34183819E+03  0.75878211E+04                                 7.566648                            6.152301      -0.122430       1.988272                    0.998936      25.839250      72.806656       0.664544       0.415227      -1.062149      -0.080014       0.036172       0.101216       0.133997      -0.056409       0.017451      -0.001303      -0.011637       0.028713      -0.063530       0.008023       0.055508              8.618475       9.541205       0.151061      -0.954192       6.532276      -1.993875       9.781944           0.008379
           65              C      11.113666       1.404730       4.939990      -0.388813      33.342500 0.49408365E+03  0.12031204E+05                                 9.065590                            7.369443      -0.300611       1.880814                    0.997018      31.659459      93.585819       0.610235       0.412193      -1.063567      -0.036003       0.030375      -0.048554       0.067649      -0.026251       0.024504       0.004367      -0.034398       0.019683      -0.045555       0.013816       0.031738             10.407655      10.053710       0.829998      -1.756551       8.714011      -4.324448      12.455243           0.007197
           66              C      15.183338      12.449098       5.825724       0.681915      21.573828 0.23400258E+03  0.47827416E+04                                 7.299480                            5.545649       0.091243       2.112649                    0.999746      21.298129      59.931704       0.608043       0.492851      -1.005237      -0.025844      -0.018318       0.022772       0.039013       0.016032       0.013059       0.072356      -0.074713       0.022982      -0.052918      -0.044267       0.097186              8.443351       9.972338       0.011107      -0.617307       6.961175      -3.552423       8.396538          -0.001251
           67              C       8.490707       7.520918       8.447827       0.601685      22.774877 0.24166196E+03  0.49669127E+04                                 7.433241                            5.537903      -0.044372       2.050991                    0.999371      22.083147      61.812433       0.626202       0.475898      -1.016585       0.018020       0.056181       0.036798       0.069535      -0.033666       0.036900      -0.073143      -0.014322       0.101375      -0.065251      -0.041936       0.107187              8.713454       8.339548       0.917699      -1.449385      10.369679       3.875248       7.431135          -0.004515
           68              C       8.312012       6.257547       7.607724       0.021061      33.437487 0.42417904E+03  0.98497688E+04                                 9.090105                            6.890667      -0.038610       2.001454                    0.999371      26.670592      74.667585       0.628383       0.419763      -1.068704      -0.004981      -0.036424      -0.023658       0.043718       0.004611      -0.010347      -0.026038       0.017953       0.046400      -0.031263      -0.002624       0.033887             10.763058       8.596591       0.803202       0.119912      14.307022       6.596334       9.385562          -0.004036
           69              C       7.067176       5.755487       7.299999      -0.159150      30.330140 0.42218971E+03  0.98447447E+04                                 8.400778                            6.844196       0.129747       2.013562                    0.999727      29.170264      83.284060       0.631307       0.416072      -1.065335       0.017449      -0.001648       0.002122       0.017654      -0.013363      -0.013756      -0.011657       0.026457      -0.014735      -0.028137       0.003920       0.024217              9.174953       8.274862       0.835423       0.597882      11.116098       4.865060       8.133899           0.002037
           70              C       6.964201       4.633719       6.521909       0.091772      25.067177 0.32878084E+03  0.72489058E+04                                 7.579806                            6.163898       0.110178       2.056222                    0.999310      26.067829      73.921465       0.641068       0.433347      -1.047732       0.048730      -0.012799      -0.008917       0.051166       0.008602       0.003170      -0.039903       0.043515       0.028965      -0.053428       0.017844       0.035584              8.287579       7.884549       0.568477       0.382579       9.556012       4.099187       7.422176          -0.007899
           71              C       9.218638       4.443417       6.373312       0.082313      25.872194 0.34483907E+03  0.76969489E+04                                 7.772390                            6.324706       0.105755       2.047373                    0.999666      26.518855      75.754235       0.630824       0.435006      -1.046349      -0.049039       0.000381      -0.002316       0.049096      -0.017734      -0.006993      -0.042299       0.026706      -0.019888      -0.055039       0.017936       0.037103              8.563628       7.963522       0.108460      -0.195856      10.140182       4.206610       7.587180          -0.007691
           72              C       9.399353       5.584388       7.124490      -0.145600      30.219475 0.42073407E+03  0.98191736E+04                                 8.450603                            6.875784       0.150148       2.028268                    0.999729      28.983491      83.251562       0.622832       0.421374      -1.060147      -0.011521       0.008411      -0.007983       0.016347       0.009139       0.007680      -0.019358       0.036256      -0.002447      -0.033113       0.011657       0.021456              9.302596       7.969847       0.029965      -0.571415      11.692034       4.960273       8.245907           0.001643
           73              C       6.790555       4.612051       2.923978       0.607851      22.561291 0.24107669E+03  0.49695799E+04                                 7.509512                            5.614184      -0.225351       2.001125                    0.998964      22.050610      62.537425       0.606027       0.490286      -1.005450       0.056304      -0.036980       0.039292       0.077984      -0.021752      -0.057949       0.072195      -0.045068       0.228423      -0.082415      -0.052628       0.135043              8.827558      11.474427       0.617563       2.357344       8.195716      -2.718177       6.812531           0.003204
           74              C       5.570958       5.220996       2.234813       0.107518      25.249030 0.34129922E+03  0.75735748E+04                                 7.563907                            6.150303      -0.128094       1.986997                    0.998928      25.819765      72.762927       0.664127       0.415613      -1.061804      -0.080270      -0.036044      -0.100766       0.133777       0.056361      -0.018037      -0.000940      -0.010864       0.030963      -0.064002       0.008764       0.055238              8.615077       9.536669      -0.150699       0.950788       6.529777      -1.992612       9.778783           0.008373
           75              C       6.065663       5.715588       0.910306      -0.387856      33.259210 0.49261475E+03  0.11985800E+05                                 9.045994                            7.354517      -0.295925       1.882681                    0.996978      31.620327      93.414502       0.611384       0.411749      -1.063916      -0.036401      -0.029442       0.048442       0.067368       0.027190      -0.024034       0.004369      -0.033984       0.019489      -0.045727       0.013474       0.032253             10.383655      10.034135      -0.823913       1.749692       8.695266      -4.307944      12.421565           0.007194
           76              C       5.087360       6.479694       0.024571       0.680225      21.610147 0.23447746E+03  0.47946204E+04                                 7.305356                            5.549803       0.090646       2.112162                    0.999749      21.320118      59.996686       0.608090       0.492590      -1.005424      -0.025593       0.017995      -0.022688       0.038646      -0.015827      -0.012907       0.072981      -0.075213       0.022608      -0.053476      -0.044363       0.097839              8.450413       9.982911      -0.011670       0.618929       6.965499      -3.555154       8.402828          -0.001247
           77              N      12.179795       8.654448       0.198910      -0.239016      34.408831 0.55956507E+03  0.13795695E+05                                 8.897310                            7.731569      -0.074127       1.991836                    0.998602      28.614790      80.064299       0.620151       0.400605      -1.091413      -0.016123       0.142935       0.097998       0.174052       0.017401       0.005392      -0.066329       0.122931      -0.029322      -0.105262       0.036172       0.069090              9.565320      10.026096      -0.225450       0.059329       9.938657       3.805157       8.731206           0.027294
           78              N      12.179783      10.274344       5.651385      -0.239307      34.388494 0.55911566E+03  0.13781243E+05                                 8.892291                            7.727311      -0.077355       1.991272                    0.998593      28.602802      80.009514       0.620487       0.400485      -1.091542      -0.015327      -0.142675      -0.097445       0.173455      -0.018329      -0.005738      -0.066835       0.122603      -0.029958      -0.105822       0.036486       0.069336              9.559511      10.022316       0.224237      -0.060099       9.931433       3.801536       8.724785           0.027325
           79              N       8.012156       5.586188      11.501681      -0.239005      34.408080 0.55955024E+03  0.13795255E+05                                 8.897242                            7.731514      -0.074258       1.991807                    0.998601      28.614389      80.063280       0.620146       0.400610      -1.091408       0.016124      -0.142937      -0.097985       0.174046       0.017403       0.005392      -0.066327       0.122931      -0.029313      -0.105261       0.036172       0.069089              9.565238      10.026036      -0.225447       0.059324       9.938575       3.805104       8.731103           0.027295
           80              N       8.012168       3.966292       6.049206      -0.239274      34.387815 0.55910150E+03  0.13780788E+05                                 8.892124                            7.727172      -0.077277       1.991299                    0.998593      28.602411      80.007753       0.620499       0.400481      -1.091546       0.015324       0.142666       0.097448       0.173449      -0.018328      -0.005736      -0.066826       0.122606      -0.029970      -0.105814       0.036475       0.069339              9.559323      10.022154       0.224227      -0.060101       9.931211       3.801435       8.724605           0.027329
           81              O       7.622473       0.780020       3.246914      -0.535801      38.425307 0.56823767E+03  0.13877079E+05                                 9.137235                            7.467762       0.139411       2.098558                    0.996426      27.651562      73.718584       0.681484       0.368029      -1.129776      -0.020743       0.009844      -0.004115       0.023326       0.047564       0.013487      -0.036686       0.014932       0.089057      -0.075913       0.024369       0.051544             10.412875      10.351903       3.488424       4.331562      10.349638       4.287849      10.537084           0.031046
           82              O       5.495247       0.891586       2.556579      -0.574722      37.870771 0.56434800E+03  0.13721040E+05                                 8.872926                            7.319289       0.376229       2.163277                    0.997747      27.903661      73.568628       0.707692       0.355977      -1.142324       0.026010      -0.025614       0.015293       0.039579      -0.020041      -0.025530      -0.035604       0.053622      -0.057775      -0.064205       0.017057       0.047147              9.858572      11.924794      -5.485959      -0.128955      11.517883       1.368074       6.133039           0.039336
           83              O       8.525025      10.606093       9.286759      -0.606677      44.786371 0.69849840E+03  0.17997934E+05                                10.066632                            8.226896       0.003960       2.007389                    0.999264      30.024446      82.766102       0.654201       0.363361      -1.131092      -0.026926       0.032163      -0.012203       0.043685       0.013475       0.046404       0.013067      -0.082334       0.088759      -0.076797       0.017575       0.059221             11.461819       9.903706      -0.844682      -1.694246      14.420010      -5.118573      10.061740           0.053418
           84              O      17.393348      12.381010       8.872558      -0.555216      35.431200 0.50744377E+03  0.12037345E+05                                 8.552174                            6.966109       0.436763       2.193085                    0.997412      27.462481      71.973847       0.720012       0.358611      -1.138011       0.019224      -0.013106       0.018559       0.029762      -0.040166       0.022054       0.047264       0.061656      -0.003363      -0.083202       0.031960       0.051242              9.706570      15.927862      -3.105439      -0.829500       6.908224      -0.287913       6.283623           0.030112
           85              O      10.599753      11.374289       7.903749      -0.622148      46.723632 0.78948813E+03  0.20895520E+05                                10.301899                            8.662696      -0.167879       1.946874                    0.998153      30.589594      84.411972       0.649242       0.356444      -1.140852      -0.094296       0.115531       0.005376       0.149225      -0.080282      -0.009901      -0.002186       0.010567      -0.130463      -0.062441      -0.039984       0.102426             11.668136      14.454442      -1.602213      -2.997977      11.463618      -2.203617       9.086348           0.117990
           86              O       6.249412       1.477073       5.815194      -0.586344      46.485977 0.73419306E+03  0.19140061E+05                                10.390859                            8.518222      -0.254745       1.948817                    0.995975      29.526820      81.665107       0.633949       0.370612      -1.126388      -0.016428       0.001163      -0.000659       0.016483      -0.005678       0.007055       0.034747       0.051426      -0.044226      -0.052279       0.018161       0.034118             11.754176      16.602634      -0.982027      -0.222938       9.199577      -2.392381       9.460316           0.052060
           87              O       4.436169       2.558499       5.071036      -0.570984      32.651321 0.47344398E+03  0.11007124E+05                                 7.970984                            6.616184       0.549381       2.225779                    0.998575      27.151746      69.810226       0.759841       0.346719      -1.150842       0.013689      -0.004793       0.014677       0.020634      -0.004709       0.043348       0.007665      -0.086390       0.041969      -0.072573       0.031550       0.041023              8.961169       7.571213      -1.459213       2.200265       7.794711      -4.327172      11.517583           0.036994
           88              O      12.670462       6.340298       2.603381      -0.534710      38.371921 0.56726861E+03  0.13846848E+05                                 9.126941                            7.459993       0.146428       2.100949                    0.996457      27.633458      73.641465       0.682063       0.367891      -1.129935      -0.021429      -0.009386       0.004227       0.023774      -0.047756      -0.013707      -0.036732       0.015057       0.089484      -0.076249       0.024656       0.051593             10.400398      10.340493      -3.483759      -4.325726      10.336583       4.281201      10.524118           0.031027
           89              O      10.543234       6.228732       3.293716      -0.573721      37.808923 0.56325331E+03  0.13687459E+05                                 8.862384                            7.311420       0.368147       2.161152                    0.997688      27.884115      73.492794       0.708200       0.355902      -1.142411       0.026844       0.025635      -0.015215       0.040115       0.019998       0.025650      -0.035469       0.054134      -0.058023      -0.064220       0.016750       0.047469              9.846062      11.909916       5.478067       0.128813      11.502393       1.365193       6.125876           0.039348
           90              O      13.573026      10.754861       8.264127      -0.607323      44.795651 0.69869083E+03  0.18004055E+05                                10.067591                            8.227795       0.001599       2.006677                    0.999254      30.028969      82.780086       0.654196       0.363340      -1.131113      -0.027080      -0.032048       0.011662       0.043548      -0.014054      -0.046638       0.013287      -0.081520       0.088540      -0.076670       0.017001       0.059669             11.462672       9.903782       0.843932       1.694510      14.421842      -5.119203      10.062391           0.053396
           91              O      12.345356       8.979944       8.678328      -0.553982      35.362266 0.50628162E+03  0.12002439E+05                                 8.539530                            6.956928       0.440126       2.194387                    0.997406      27.439303      71.882220       0.720700       0.358488      -1.138152       0.019152       0.013646      -0.018588       0.029975       0.039843      -0.022692       0.047195       0.063315      -0.004948      -0.083548       0.031834       0.051714              9.691072      15.899922       3.100130       0.827456       6.898467      -0.287334       6.274827           0.030084
           92              O      15.647754       9.986665       9.647137      -0.622997      46.753913 0.79011909E+03  0.20916148E+05                                10.305704                            8.665488      -0.169263       1.946373                    0.998187      30.601651      84.449885       0.649221       0.356389      -1.140909      -0.093750      -0.115361      -0.005055       0.148737       0.079891       0.009732      -0.002203       0.010001      -0.128930      -0.062159      -0.039592       0.101751             11.672888      14.460864       1.603020       3.000735      11.467950      -2.204354       9.089849           0.117996
           93              O      11.297412       5.643245       0.035102      -0.585605      46.452182 0.73348441E+03  0.19116697E+05                                10.385439                            8.513760      -0.255542       1.948693                    0.996089      29.514716      81.617358       0.634163       0.370581      -1.126427      -0.017038      -0.001561       0.000207       0.017111       0.006150      -0.006726       0.034864       0.050994      -0.044226      -0.052309       0.018445       0.033864             11.747958      16.594895       0.982804       0.222120       9.194778      -2.390387       9.454201           0.051947
           94              O       9.484171       4.561819       0.779259      -0.570031      32.629601 0.47306977E+03  0.10996438E+05                                 7.968095                            6.614352       0.551296       2.226578                    0.998558      27.138972      69.774984       0.759799       0.346801      -1.150754       0.013960       0.005054      -0.014385       0.020672       0.004589      -0.043336       0.007528      -0.086094       0.042189      -0.072437       0.031562       0.040875              8.957427       7.568577       1.458077      -2.199045       7.791299      -4.324736      11.512404           0.036967
           95              O      12.569478      13.460616       8.453677      -0.535783      38.425196 0.56823589E+03  0.13877014E+05                                 9.137184                            7.467724       0.139478       2.098577                    0.996426      27.651582      73.718396       0.681490       0.368027      -1.129778       0.020743      -0.009840       0.004117       0.023325       0.047562       0.013489      -0.036688       0.014932       0.089066      -0.075914       0.024369       0.051546             10.412814      10.351857       3.488385       4.331539      10.349553       4.287809      10.537031           0.031046
           96              O      14.696704      13.349050       9.144012      -0.574745      37.870334 0.56433922E+03  0.13720784E+05                                 8.872912                            7.319273       0.376124       2.163253                    0.997747      27.903322      73.567815       0.707686       0.355981      -1.142320      -0.026013       0.025612      -0.015304       0.039583      -0.020030      -0.025539      -0.035606       0.053614      -0.057768      -0.064205       0.017059       0.047146              9.858563      11.924775      -5.485965      -0.128948      11.517889       1.368059       6.133023           0.039337
           97              O      11.666926       3.634543       2.413832      -0.606657      44.784926 0.69847048E+03  0.17997030E+05                                10.066422                            8.226731       0.003966       2.007403                    0.999263      30.023845      82.763947       0.654207       0.363361      -1.131092       0.026936      -0.032160       0.012202       0.043689       0.013467       0.046394       0.013065      -0.082338       0.088758      -0.076790       0.017580       0.059210             11.461571       9.903466      -0.844675      -1.694195      14.419709      -5.118459      10.061537           0.053414
           98              O       2.798603       1.859626       2.828033      -0.555220      35.431918 0.50745621E+03  0.12037725E+05                                 8.552332                            6.966230       0.436689       2.193060                    0.997412      27.462647      71.974748       0.719999       0.358615      -1.138007      -0.019214       0.013122      -0.018565       0.029766      -0.040166       0.022047       0.047261       0.061671      -0.003340      -0.083201       0.031957       0.051243              9.706758      15.928186      -3.105512      -0.829500       6.908348      -0.287929       6.283739           0.030113
           99              O       9.592198       2.866347       3.796842      -0.622245      46.725625 0.78952787E+03  0.20896916E+05                                10.302365                            8.663049      -0.168115       1.946795                    0.998153      30.590229      84.415484       0.649211       0.356456      -1.140838       0.094289      -0.115534      -0.005374       0.149223      -0.080272      -0.009889      -0.002178       0.010564      -0.130424      -0.062425      -0.039983       0.102408             11.668699      14.455177      -1.602216      -2.998155      11.464146      -2.203795       9.086776           0.117985
          100              O      13.942539      12.763563       5.885397      -0.586334      46.485127 0.73417705E+03  0.19139531E+05                                10.390725                            8.518125      -0.254745       1.948823                    0.995975      29.526492      81.663829       0.633953       0.370611      -1.126389       0.016428      -0.001154       0.000655       0.016481      -0.005678       0.007059       0.034743       0.051428      -0.044223      -0.052277       0.018157       0.034120             11.754014      16.602391      -0.982030      -0.222904       9.199459      -2.392341       9.460190           0.052059
          101              O      15.755782      11.682137       6.629555      -0.570979      32.650493 0.47342958E+03  0.11006699E+05                                 7.970838                            6.616073       0.549439       2.225805                    0.998575      27.151403      69.808930       0.759850       0.346718      -1.150844      -0.013695       0.004795      -0.014676       0.020638      -0.004710       0.043344       0.007663      -0.086390       0.041969      -0.072570       0.031551       0.041019              8.960998       7.571069      -1.459185       2.200224       7.794572      -4.327077      11.517354           0.036998
          102              O       7.521489       7.900338       9.097210      -0.534762      38.372891 0.56728575E+03  0.13847379E+05                                 9.127121                            7.460132       0.146407       2.100936                    0.996457      27.633800      73.642816       0.682053       0.367894      -1.129932       0.021426       0.009381      -0.004227       0.023769      -0.047759      -0.013702      -0.036740       0.015056       0.089469      -0.076251       0.024650       0.051601             10.400617      10.340673      -3.483857      -4.325816      10.336849       4.281323      10.524329           0.031021
          103              O       9.648717       8.011904       8.406875      -0.573693      37.808831 0.56325266E+03  0.13687428E+05                                 8.862316                            7.311374       0.368248       2.161179                    0.997689      27.884230      73.492849       0.708209       0.355898      -1.142415      -0.026837      -0.025638       0.015207       0.040109       0.020007       0.025641      -0.035469       0.054145      -0.058032      -0.064222       0.016750       0.047473              9.845974      11.909814       5.477997       0.128813      11.502273       1.365182       6.125834           0.039348
          104              O       6.618925       3.485775       3.436464      -0.607309      44.796178 0.69869996E+03  0.18004353E+05                                10.067664                            8.227842       0.001596       2.006671                    0.999254      30.029191      82.780903       0.654194       0.363339      -1.131113       0.027081       0.032047      -0.011658       0.043546      -0.014059      -0.046641       0.013284      -0.081521       0.088532      -0.076672       0.017003       0.059669             11.462762       9.903801       0.843931       1.694497      14.422025      -5.119285      10.062461           0.053398
          105              O       7.846595       5.260692       3.022263      -0.553998      35.362658 0.50628808E+03  0.12002629E+05                                 8.539573                            6.956958       0.440144       2.194388                    0.997406      27.439532      71.882892       0.720701       0.358486      -1.138154      -0.019164      -0.013637       0.018582       0.029975       0.039841      -0.022698       0.047195       0.063298      -0.004966      -0.083545       0.031836       0.051710              9.691125      15.900026       3.100138       0.827481       6.898497      -0.287336       6.274851           0.030083
          106              O       4.544197       4.253971       2.053454      -0.622819      46.749607 0.79003300E+03  0.20913173E+05                                10.304805                            8.664802      -0.168893       1.946504                    0.998186      30.600219      84.442859       0.649274       0.356372      -1.140930       0.093749       0.115363       0.005054       0.148738       0.079910       0.009756      -0.002219       0.010004      -0.128998      -0.062190      -0.039593       0.101782             11.671800      14.459475       1.603039       3.000379      11.466934      -2.203998       9.088991           0.118001
          107              O       8.894539       8.597391      11.665489      -0.585602      46.452732 0.73349456E+03  0.19117036E+05                                10.385533                            8.513827      -0.255579       1.948680                    0.996089      29.514913      81.618185       0.634159       0.370582      -1.126426       0.017040       0.001557      -0.000197       0.017112       0.006148      -0.006727       0.034866       0.050996      -0.044235      -0.052313       0.018447       0.033866             11.748075      16.595076       0.982822       0.222131       9.194859      -2.390415       9.454291           0.051948
          108              O      10.707780       9.678817      10.921332      -0.570040      32.630147 0.47307904E+03  0.10996715E+05                                 7.968208                            6.614435       0.551206       2.226547                    0.998558      27.139139      69.775766       0.759790       0.346803      -1.150752      -0.013951      -0.005052       0.014386       0.020667       0.004587      -0.043336       0.007533      -0.086103       0.042187      -0.072441       0.031559       0.040883              8.957562       7.568679       1.458094      -2.199069       7.791413      -4.324821      11.512595           0.036966

******************************************************
Auxiliary information for the entire system
The total spin magnetic moment of the unit cell is   23.999948
The total net atomic charge of the unit cell is   -0.000002
Accuracy of reproducing the electrostatic potential in the unit cell:
  The inner radius (bohr) =    5.0000
  The outer radius (bohr) =   12.0000
  Valid grid points have density less than (e/(bohr^3)) =    0.0001
  The number of valid grid points were=        16840
  The rms potential error without charges in kcal/mol is=      2.11093
  The rms potential error with partial charges in kcal/mol is=      0.58274
  The RRMSE value at monopole order=      0.27606
  The rms potential error with partial charges and cloud penetration in kcal/mol is=      0.56431
  The RRMSE value at monopole order with cloud penetration is=      0.26733
  The rms potential error with partial charges and atomic dipoles in kcal/mol is=      0.37435
  The RRMSE value at dipole order=      0.17734
  The rms potential error with partial charges, atomic dipoles and cloud penetration in kcal/mol is=      0.35609
  The RRMSE value at dipole order with cloud penetration=      0.16869

******************************************************
The electron densities and ab initio electrostatic potential were computed in VASP using the PBE functional and
projector augmented wave method. See the main text of the journal article for a description of computational details.
The atomic charges, dipoles, and quadrupoles were computed with the DDEC6 method as described in
(a) T. A. Manz and N. Gabaldon Limas, RSC Adv. 6 (2016) 47771-47801 DOI: 10.1039/c6ra04656h
(b) N. Gabaldon Limas and T. A. Manz, RSC Adv. 8 (2018) 2678-2707 DOI: 10.1039/c7ra11829e.
For each atom in the material, the electron cloud parameters were fit to the spherically averaged atom-in-material
electron density using radial positions for which this density was between 10^-4 and 10^-2 electrons per cubic bohr.
The polarizabilities, dispersion coefficients, and quantum Drude oscillator (QDO) parameters were fit using the MCLF method.
The magnetic structure of the system was optimized in VASP from the default ferromagnetic initial guess using spin polarization.
The atomic spin moments (ASMs) were computed on this optimized magnetic structure using the DDEC6 partition as inputs
to the method of T. A. Manz and D. S. Sholl, J. Chem. Theory Comput. 7 (2011) 4146-4164 DOI: 10.1021/ct200539n.
The RMSE and RRMSE were computed using a uniform grid with Ewald summation.
