# Supplementary material for: A collection of forcefield precursors for metal–organic frameworks
Source: RSC Adv. 2019 Nov 13;9(63):36492–507. doi: 10.1039/c9ra07327b (PMC9075174; doi:10.1039/c9ra07327b)
Supplement: RA-009-C9RA07327B-s4703 [file RA-009-C9RA07327B-s4703.xyz]

  108
jmolscript: load "" {1 1 1} spacegroup "x,y,z" unitcell [{     10.081600     0.000000     0.000000 }, {      5.040789    11.775002     0.000000 }, {      5.040789     2.458061    11.727659 }]
Co    17.365842     9.444343    10.520062     0.939577
Co    10.412966     9.730961     8.956648     1.003468
Co    12.325042    11.905251     7.071427     0.939399
Co    15.453765    11.618633     8.634841     1.003081
Co     2.797336     4.788720     1.207597     0.939581
Co     9.750212     4.502102     2.771011     1.003469
Co     7.838136     2.327812     4.656232     0.939387
Co     4.709413     2.614430     3.092818     1.003084
H      6.280825     6.200394     7.627669     0.128003
H      6.102384     4.333111     6.314172     0.089559
H      9.948515     3.986391     6.092519     0.088187
H     10.239870     5.892056     7.325096     0.133648
H      9.911202    13.087539     8.666740     0.086076
H      8.720568    12.075369     6.309481     0.160027
H      3.276513     1.656045     6.968575     0.155671
H      6.280826     3.374199     9.963819     0.128468
H      6.102379     5.241482    11.277317     0.089216
H      9.948509     5.588202    11.498970     0.088701
H     10.239870     3.682537    10.266393     0.134865
H     14.952007     8.262056     8.924748     0.086776
H     13.761367     9.274226    11.282008     0.161265
H     13.358105     7.918548    10.622914     0.155187
H     13.882353     8.032669     4.099990     0.128003
H     14.060794     9.899952     5.413487     0.089559
H     10.214663    10.246672     5.635140     0.088187
H      9.923308     8.341007     4.402563     0.133648
H     10.251976     1.145524     3.060919     0.086077
H     11.442610     2.157694     5.418178     0.160027
H     16.886665    12.577018     4.759084     0.155672
H     13.882352    10.858864     1.763840     0.128468
H      3.979199     8.991581     0.450342     0.089215
H     10.214669     8.644861     0.228689     0.088700
H      9.923308    10.550526     1.461266     0.134865
H      5.211171     5.971007     2.802911     0.086778
H      6.401811     4.958837     0.445651     0.161265
H      6.805073     6.314515     1.104745     0.155188
C      8.478612     7.512381     8.460333     0.598343
C      8.291096     6.267214     7.620633     0.023697
C      7.042995     5.779301     7.303986    -0.161299
C      6.951254     4.648621     6.521751     0.092349
C      9.199451     4.445449     6.395092     0.082375
C      9.381926     5.584800     7.145663    -0.147052
C      8.337466    11.729837     8.795744     0.611553
C      9.568429    12.340533     8.130786     0.117263
C      9.065358    12.838447     6.798524    -0.409142
C      5.002484     1.800518     5.882594     0.685664
C      8.478617     2.062211     9.131155     0.599969
C      8.291097     3.307379     9.970856     0.023350
C      7.042995     3.795291    10.287502    -0.161142
C      6.951250     4.925972    11.069737     0.092736
C      9.199447     5.129144    11.196396     0.082695
C      9.381925     3.989793    10.445826    -0.149578
C     13.378268     9.619757     8.795744     0.612156
C     14.609231     9.009062     9.460703     0.116156
C     14.106159     8.511147    10.792965    -0.409834
C     10.043285     5.316013    -0.018764     0.686816
C     11.684566     6.720682     3.267326     0.598343
C     11.872082     7.965849     4.107026     0.023697
C     13.120183     8.453762     4.423673    -0.161299
C     13.211924     9.584442     5.205908     0.092349
C     10.963727     9.787614     5.332567     0.082374
C     10.781252     8.648263     4.581996    -0.147052
C     11.825712     2.503226     2.931915     0.611554
C     10.594749     1.892530     3.596873     0.117263
C     11.097820     1.394616     4.929135    -0.409142
C     15.160694    12.432545     5.845065     0.685664
C     11.684561    12.170852     2.596504     0.599970
C     11.872081    10.925684     1.756803     0.023348
C     13.120183    10.437772     1.440157    -0.161143
C     13.211928     9.307091     0.657922     0.092736
C     10.963731     9.103919     0.531263     0.082695
C     10.781253    10.243270     1.281833    -0.149579
C      6.784910     4.613306     2.931915     0.612156
C      5.553947     5.224001     2.266956     0.116158
C      6.057019     5.721916     0.934694    -0.409834
C      5.079104     6.458989     0.018764     0.686816
N      7.995709     3.973047     6.047954    -0.237021
N      7.995703     5.601546    11.543535    -0.237548
N     12.167469    10.260016     5.679705    -0.237019
N     12.167475     8.631517     0.184124    -0.237541
O      9.624890     8.011239     8.414595    -0.567681
O      7.503721     7.895353     9.135846    -0.545200
O      8.519943    10.603480     9.309416    -0.607179
O     17.369570    12.377857     8.894257    -0.549166
O     10.585663    11.367097     7.930243    -0.615852
O      6.238488     1.499075     5.828647    -0.584791
O      4.425816     2.565899     5.079249    -0.571018
O     14.665684    13.338355     9.176893    -0.567959
O     12.544516    13.454241     8.455642    -0.545606
O     13.560744    10.746114     8.282073    -0.606672
O     12.328774     8.971737     8.697232    -0.549617
O     15.626464     9.982497     9.661245    -0.616142
O     11.279289     5.617456     0.035183    -0.584906
O      9.466618     4.550633     0.784580    -0.571880
O     10.538288     6.221824     3.313064    -0.567682
O     12.659457     6.337710     2.591813    -0.545203
O     11.643235     3.629583     2.418243    -0.607186
O      2.793608     1.855206     2.833402    -0.549165
O      9.577515     2.865966     3.797416    -0.615852
O     13.924690    12.733988     5.899012    -0.584791
O     15.737362    11.667164     6.648410    -0.571017
O      5.497494     0.894708     2.550766    -0.567960
O      7.618662     0.778822     3.272017    -0.545606
O      6.602434     3.486949     3.445586    -0.606674
O      7.834404     5.261326     3.030427    -0.549615
O      4.536714     4.250566     2.066414    -0.616155
O      8.883889     8.615607    11.692476    -0.584908
O     10.696560     9.682430    10.943079    -0.571879

The following XYZ coordinates are in angstroms. Other properties are in atomic units.
The sperically averaged electron density of each atom fit to a function of the form exp(a - br)
eigen_1, eigen_2 and eigen_3 are the three eigenvalues of traceless quadrupole moment tensor
  atom number  atomic symbol              X              Y              Z     net charge C6 coefficient C8 coefficient C10 coefficient fluctuating dipole atomic polarizability isotropic forcefield polarizability              a              b squared Pearson coefficient          <r^3>          <r^4>         wp_QDO          m_QDO          q_QDO       dipole_x       dipole_y       dipole_z         dipole            Qxy            Qxz            Qyz     Q(x^2-y^2)  Q(3z^2 - R^2)        eigen_1        eigen_2        eigen_3 static polarizability      alpha(xx)      alpha(xy)      alpha(xz)      alpha(yy)      alpha(yz)      alpha(zz) atomic spin moment
            1             Co      17.365842       9.444343      10.520062       0.939577      84.837468 0.16190798E+04  0.49474940E+05                                15.987667                           13.320480       0.686186       2.096546                    0.993148      45.678477     120.471332       0.487738       0.410963      -1.141163       0.015439      -0.073296      -0.042644       0.086193      -0.031749      -0.005434      -0.056230       0.176563       0.010444      -0.121053       0.028720       0.092334             18.806809      17.746922      -1.600901      -0.599425      19.133906      -0.609115      19.539598           2.823111
            2             Co      10.412966       9.730961       8.956648       1.003468      96.615939 0.20470117E+04  0.65603818E+05                                15.720720                           13.594513       0.603691       2.081171                    0.997017      44.097819     114.907922       0.564494       0.338562      -1.211044       0.052659      -0.031579       0.003045       0.061477      -0.004716       0.036820       0.026996      -0.123310       0.073970      -0.087488       0.018774       0.068714             17.720390      19.773897       1.431694      -2.083480      17.612803      -4.215890      15.774469           2.797249
            3             Co      12.325042      11.905251       7.071427       0.939399      84.806215 0.16186379E+04  0.49462296E+05                                15.988723                           13.322708       0.681167       2.094851                    0.993158      45.690521     120.537841       0.487433       0.411213      -1.140892       0.014921       0.073962       0.042242       0.086472       0.031881       0.005237      -0.056598       0.177419       0.012252      -0.121821       0.029309       0.092513             18.806673      17.746094       1.599126       0.599873      19.133067      -0.610030      19.540858           2.817999
            4             Co      15.453765      11.618633       8.634841       1.003081      96.603229 0.20466625E+04  0.65587693E+05                                15.716955                           13.591365       0.607368       2.082230                    0.997012      44.096705     114.888464       0.564701       0.338463      -1.211172       0.052929       0.031470      -0.002982       0.061650       0.004828      -0.036290       0.026894      -0.122364       0.074884      -0.086863       0.018628       0.068235             17.715923      19.766611      -1.431768       2.081829      17.611613      -4.215077      15.769543           2.795105
            5             Co       2.797336       4.788720       1.207597       0.939581      84.837496 0.16190798E+04  0.49474907E+05                                15.987634                           13.320451       0.686190       2.096550                    0.993147      45.678273     120.470488       0.487740       0.410961      -1.141165      -0.015439       0.073297       0.042644       0.086193      -0.031749      -0.005427      -0.056236       0.176563       0.010471      -0.121059       0.028728       0.092330             18.806771      17.746890      -1.600899      -0.599421      19.133863      -0.609112      19.539560           2.823104
            6             Co       9.750212       4.502102       2.771011       1.003469      96.615611 0.20470033E+04  0.65603472E+05                                15.720674                           13.594477       0.603701       2.081174                    0.997017      44.097737     114.907570       0.564495       0.338562      -1.211045      -0.052658       0.031579      -0.003045       0.061476      -0.004719       0.036820       0.026997      -0.123311       0.073972      -0.087489       0.018774       0.068714             17.720335      19.773825       1.431692      -2.083475      17.612751      -4.215877      15.774430           2.797249
            7             Co       7.838136       2.327812       4.656232       0.939387      84.806492 0.16186444E+04  0.49462568E+05                                15.988782                           13.322753       0.681160       2.094846                    0.993158      45.690820     120.538931       0.487431       0.411214      -1.140891      -0.014923      -0.073964      -0.042241       0.086473       0.031882       0.005217      -0.056613       0.177417       0.012323      -0.121835       0.029332       0.092503             18.806746      17.746155       1.599132       0.599880      19.133144      -0.610031      19.540938           2.817993
            8             Co       4.709413       2.614430       3.092818       1.003084      96.602611 0.20466465E+04  0.65587026E+05                                15.716867                           13.591293       0.607382       2.082237                    0.997012      44.096552     114.887796       0.564704       0.338462      -1.211174      -0.052929      -0.031470       0.002982       0.061650       0.004828      -0.036290       0.026894      -0.122366       0.074882      -0.086864       0.018629       0.068236             17.715818      19.766471      -1.431762       2.081813      17.611522      -4.215054      15.769462           2.795101
            9              H       6.280825       6.200394       7.627669       0.128003       1.003235 0.72121741E+01  0.68046012E+02                                 1.565344                            1.502040      -0.964427       2.427240                    0.998692       3.199927       8.394830       0.553403       1.173081      -0.734592      -0.029598       0.016459       0.013393       0.036419      -0.000632      -0.003214       0.005785       0.018570      -0.034049      -0.014660      -0.000785       0.015444              1.570378       1.736693      -0.320710      -0.202189       1.555413       0.229695       1.419030           0.000339
           10              H       6.102384       4.333111       6.314172       0.089559       1.124021 0.82377167E+01  0.81080883E+02                                 1.751333                            1.651207      -0.982927       2.402836                    0.997707       3.513467       9.697619       0.501380       1.241160      -0.717764      -0.042184      -0.013076      -0.008517       0.044978      -0.002511      -0.003428       0.006450       0.020725      -0.026026      -0.013976      -0.001786       0.015762              1.782001       2.146897       0.412148       0.280532       1.672451       0.193145       1.526656          -0.000098
           11              H       9.948515       3.986391       6.092519       0.088187       1.101525 0.79670940E+01  0.78045250E+02                                 1.750514                            1.640160      -0.985540       2.399806                    0.997878       3.558751       9.915060       0.493805       1.266204      -0.711624       0.039341      -0.020591      -0.011470       0.045861      -0.001395      -0.000372       0.006073       0.020442      -0.052918      -0.019660       0.000507       0.019153              1.796501       1.937107      -0.450386      -0.331517       1.829401       0.314039       1.622994           0.000071
           12              H      10.239870       5.892056       7.325096       0.133648       1.023519 0.75927997E+01  0.72733327E+02                                 1.612138                            1.564295      -0.885687       2.470936                    0.999426       3.175943       8.459502       0.529064       1.208556      -0.727446       0.036495       0.014511       0.005974       0.039726      -0.000195       0.000353       0.006443       0.025137      -0.030067      -0.015355      -0.002230       0.017585              1.603157       1.885776       0.270580       0.103399       1.535059       0.127805       1.388635           0.000296
           13              H       9.911202      13.087539       8.666740       0.086076       1.153755 0.91745368E+01  0.92827538E+02                                 1.797293                            1.751394      -0.862954       2.456336                    0.997762       3.622396      10.159032       0.482835       1.253761      -0.715481       0.024381       0.035439       0.019597       0.047270      -0.006804       0.005971       0.002863      -0.012266       0.000793      -0.012678       0.003644       0.009034              1.812628       1.744577       0.341375       0.182069       1.934875       0.313227       1.758433           0.001454
           14              H       8.720568      12.075369       6.309481       0.160027       0.905670 0.71383137E+01  0.68611913E+02                                 1.604039                            1.607847      -0.876289       2.488451                    0.997816       3.354875       9.518853       0.469221       1.358079      -0.693365      -0.009784      -0.022830      -0.007529       0.025955       0.005111       0.002702       0.003009      -0.015128       0.006838      -0.010509       0.000698       0.009811              1.598686       1.553190       0.093085       0.094052       1.692464       0.157651       1.550404          -0.000004
           15              H       3.276513       1.656045       6.968575       0.155671       1.115277 0.87167545E+01  0.87280831E+02                                 1.770692                            1.718957      -1.320876       2.268000                    0.994574       3.487721       9.806049       0.481211       1.271178      -0.711330      -0.018885       0.017358       0.007808       0.026812      -0.007969       0.001974       0.005213      -0.007105      -0.019738      -0.010811      -0.001805       0.012616              1.793302       2.098080      -0.336515      -0.092996       1.683895      -0.041781       1.597931           0.000719
           16              H       6.280826       3.374199       9.963819       0.128468       1.003705 0.72170222E+01  0.68109692E+02                                 1.566440                            1.503019      -1.006031       2.408385                    0.998528       3.200676       8.400519       0.552908       1.173821      -0.734406      -0.029688      -0.016069      -0.013444       0.036337       0.000655       0.003172       0.005691       0.018441      -0.034236      -0.014605      -0.000797       0.015401              1.571498       1.737997       0.321133       0.202445       1.556528       0.229997       1.419970           0.000338
           17              H       6.102379       5.241482      11.277317       0.089216       1.124397 0.82414342E+01  0.81133371E+02                                 1.752502                            1.652189      -0.988970       2.400484                    0.997661       3.514294       9.703488       0.500912       1.242075      -0.717572      -0.042467       0.012876       0.008375       0.045159       0.002509       0.003518       0.006525       0.020231      -0.025877      -0.013940      -0.001611       0.015551              1.783220       2.148643      -0.412704      -0.280926       1.673492       0.193395       1.527525          -0.000098
           18              H       9.948509       5.588202      11.498970       0.088701       1.099902 0.79526983E+01  0.77869491E+02                                 1.748816                            1.638705      -0.981906       2.401442                    0.997925       3.556052       9.905529       0.494009       1.266247      -0.711614       0.039183       0.020440       0.011601       0.045691       0.001428       0.000349       0.006010       0.020220      -0.052875      -0.019599       0.000559       0.019040              1.794693       1.935104       0.449631       0.330966       1.827511       0.313493       1.621464           0.000071
           19              H      10.239870       3.682537      10.266393       0.134865       1.018602 0.75486490E+01  0.72220359E+02                                 1.608778                            1.561227      -0.885561       2.472158                    0.999380       3.167550       8.437733       0.528715       1.210860      -0.726945       0.036053      -0.014123      -0.005763       0.039147       0.000084      -0.000237       0.006550       0.025063      -0.029963      -0.015428      -0.002100       0.017527              1.599803       1.881287      -0.269540      -0.102993       1.531997       0.127343       1.386126           0.000296
           20              H      14.952007       8.262056       8.924748       0.086776       1.148464 0.91205386E+01  0.92136697E+02                                 1.791302                            1.745878      -0.861823       2.457700                    0.997862       3.612446      10.120177       0.483788       1.253252      -0.715619       0.024288      -0.035506      -0.019595       0.047271       0.006923      -0.005957       0.002701      -0.011903       0.000919      -0.012598       0.003621       0.008977              1.806471       1.738748      -0.339429      -0.181064       1.928048       0.311494       1.752617           0.001453
           21              H      13.761367       9.274226      11.282008       0.161265       0.903394 0.71167442E+01  0.68364569E+02                                 1.602557                            1.606441      -0.880261       2.487386                    0.997804       3.350463       9.508873       0.468896       1.359814      -0.693025      -0.009688       0.022437       0.007147       0.025463      -0.005052      -0.002693       0.003060      -0.015288       0.006579      -0.010500       0.000615       0.009885              1.597196       1.551887      -0.092942      -0.093869       1.690724       0.157249       1.548976          -0.000004
           22              H      13.358105       7.918548      10.622914       0.155187       1.112046 0.86829191E+01  0.86840064E+02                                 1.765838                            1.714486      -1.312392       2.271725                    0.994659       3.482507       9.779214       0.482412       1.269501      -0.711708      -0.019415      -0.017472      -0.007877       0.027281       0.007806      -0.001985       0.005177      -0.007063      -0.019453      -0.010691      -0.001722       0.012413              1.788277       2.091512       0.334941       0.092559       1.679487      -0.041505       1.593830           0.000719
           23              H      13.882353       8.032669       4.099990       0.128003       1.003235 0.72121674E+01  0.68045933E+02                                 1.565343                            1.502039      -0.964425       2.427241                    0.998692       3.199925       8.394824       0.553403       1.173081      -0.734592       0.029598      -0.016459      -0.013393       0.036419      -0.000632      -0.003214       0.005786       0.018570      -0.034048      -0.014660      -0.000784       0.015444              1.570378       1.736692      -0.320710      -0.202188       1.555412       0.229695       1.419029           0.000339
           24              H      14.060794       9.899952       5.413487       0.089559       1.124021 0.82377245E+01  0.81080982E+02                                 1.751334                            1.651208      -0.982930       2.402835                    0.997707       3.513469       9.697627       0.501380       1.241160      -0.717764       0.042184       0.013076       0.008518       0.044978      -0.002512      -0.003428       0.006450       0.020724      -0.026026      -0.013976      -0.001786       0.015762              1.782002       2.146898       0.412148       0.280532       1.672452       0.193145       1.526657          -0.000098
           25              H      10.214663      10.246672       5.635140       0.088187       1.101525 0.79670927E+01  0.78045228E+02                                 1.750513                            1.640159      -0.985538       2.399806                    0.997878       3.558751       9.915057       0.493806       1.266203      -0.711625      -0.039341       0.020591       0.011471       0.045861      -0.001395      -0.000372       0.006073       0.020441      -0.052918      -0.019660       0.000507       0.019153              1.796500       1.937106      -0.450386      -0.331517       1.829400       0.314039       1.622993           0.000071
           26              H       9.923308       8.341007       4.402563       0.133648       1.023520 0.75928033E+01  0.72733368E+02                                 1.612138                            1.564295      -0.885685       2.470936                    0.999426       3.175944       8.459504       0.529064       1.208555      -0.727446      -0.036495      -0.014511      -0.005974       0.039726      -0.000195       0.000353       0.006443       0.025137      -0.030067      -0.015355      -0.002230       0.017584              1.603157       1.885776       0.270580       0.103399       1.535059       0.127805       1.388635           0.000296
           27              H      10.251976       1.145524       3.060919       0.086077       1.153751 0.91745039E+01  0.92827118E+02                                 1.797289                            1.751391      -0.862953       2.456337                    0.997762       3.622389      10.159006       0.482835       1.253761      -0.715481      -0.024381      -0.035439      -0.019597       0.047270      -0.006804       0.005971       0.002863      -0.012266       0.000793      -0.012678       0.003644       0.009034              1.812624       1.744573       0.341374       0.182068       1.934871       0.313226       1.758429           0.001454
           28              H      11.442610       2.157694       5.418178       0.160027       0.905669 0.71382981E+01  0.68611720E+02                                 1.604037                            1.607845      -0.876285       2.488453                    0.997816       3.354871       9.518836       0.469221       1.358078      -0.693365       0.009784       0.022830       0.007529       0.025955       0.005111       0.002702       0.003009      -0.015128       0.006838      -0.010509       0.000698       0.009811              1.598684       1.553188       0.093085       0.094052       1.692462       0.157651       1.550402          -0.000004
           29              H      16.886665      12.577018       4.759084       0.155672       1.115276 0.87167410E+01  0.87280658E+02                                 1.770690                            1.718955      -1.320874       2.268001                    0.994574       3.487718       9.806037       0.481211       1.271178      -0.711330       0.018885      -0.017358      -0.007808       0.026812      -0.007969       0.001973       0.005213      -0.007104      -0.019737      -0.010811      -0.001805       0.012616              1.793300       2.098078      -0.336514      -0.092996       1.683894      -0.041781       1.597930           0.000719
           30              H      13.882352      10.858864       1.763840       0.128468       1.003704 0.72170162E+01  0.68109625E+02                                 1.566439                            1.503018      -1.006029       2.408386                    0.998528       3.200675       8.400517       0.552908       1.173822      -0.734406       0.029688       0.016069       0.013444       0.036337       0.000655       0.003172       0.005691       0.018441      -0.034236      -0.014605      -0.000797       0.015401              1.571498       1.737996       0.321133       0.202445       1.556528       0.229997       1.419970           0.000338
           31              H       3.979199       8.991581       0.450342       0.089215       1.124403 0.82414858E+01  0.81134000E+02                                 1.752507                            1.652193      -0.988976       2.400480                    0.997661       3.514305       9.703523       0.500912       1.242074      -0.717572       0.042466      -0.012876      -0.008375       0.045159       0.002508       0.003518       0.006525       0.020231      -0.025877      -0.013940      -0.001611       0.015550              1.783225       2.148649      -0.412705      -0.280927       1.673497       0.193396       1.527529          -0.000098
           32              H      10.214669       8.644861       0.228689       0.088700       1.099907 0.79527476E+01  0.77870085E+02                                 1.748821                            1.638709      -0.981913       2.401437                    0.997925       3.556063       9.905563       0.494009       1.266245      -0.711614      -0.039182      -0.020440      -0.011601       0.045691       0.001428       0.000349       0.006010       0.020220      -0.052876      -0.019599       0.000559       0.019040              1.794698       1.935110       0.449633       0.330967       1.827516       0.313495       1.621469           0.000071
           33              H       9.923308      10.550526       1.461266       0.134865       1.018602 0.75486409E+01  0.72220257E+02                                 1.608776                            1.561226      -0.885559       2.472158                    0.999380       3.167549       8.437727       0.528715       1.210860      -0.726945      -0.036053       0.014123       0.005763       0.039147       0.000084      -0.000237       0.006550       0.025063      -0.029962      -0.015428      -0.002100       0.017527              1.599802       1.881285      -0.269539      -0.102993       1.531995       0.127343       1.386125           0.000296
           34              H       5.211171       5.971007       2.802911       0.086778       1.148456 0.91204529E+01  0.92135597E+02                                 1.791292                            1.745869      -0.861814       2.457705                    0.997862       3.612428      10.120107       0.483790       1.253251      -0.715619      -0.024288       0.035506       0.019595       0.047272       0.006923      -0.005956       0.002701      -0.011903       0.000918      -0.012598       0.003621       0.008977              1.806461       1.738738      -0.339426      -0.181063       1.928037       0.311492       1.752608           0.001453
           35              H       6.401811       4.958837       0.445651       0.161265       0.903393 0.71167340E+01  0.68364440E+02                                 1.602555                            1.606439      -0.880256       2.487388                    0.997804       3.350460       9.508859       0.468897       1.359813      -0.693025       0.009688      -0.022437      -0.007147       0.025463      -0.005052      -0.002694       0.003060      -0.015287       0.006579      -0.010500       0.000615       0.009885              1.597194       1.551885      -0.092942      -0.093869       1.690722       0.157249       1.548974          -0.000004
           36              H       6.805073       6.314515       1.104745       0.155188       1.112045 0.86829018E+01  0.86839854E+02                                 1.765837                            1.714484      -1.312392       2.271726                    0.994659       3.482503       9.779203       0.482412       1.269502      -0.711708       0.019415       0.017472       0.007877       0.027281       0.007806      -0.001985       0.005176      -0.007063      -0.019453      -0.010691      -0.001722       0.012413              1.788275       2.091511       0.334941       0.092559       1.679486      -0.041505       1.593829           0.000719
           37              C       8.478612       7.512381       8.460333       0.598343      23.070867 0.24385015E+03  0.50225296E+04                                 7.494920                            5.559217      -0.045922       2.049113                    0.999361      22.136373      62.000379       0.625707       0.475265      -1.017058       0.017030       0.056564       0.037351       0.069890      -0.035482       0.036816      -0.072159      -0.013182       0.096507      -0.065280      -0.041149       0.106428              8.809615       8.337116       1.007634      -1.429868      10.516131       3.974246       7.575600          -0.005253
           38              C       8.291096       6.267214       7.620633       0.023697      33.437406 0.42175641E+03  0.97815118E+04                                 9.089885                            6.871292      -0.045674       1.999619                    0.999381      26.629933      74.558144       0.629094       0.419804      -1.068459      -0.003985      -0.035749      -0.024548       0.043548       0.003941      -0.011400      -0.026008       0.014922       0.041947      -0.030083      -0.003544       0.033627             10.774183       8.610115       0.827616       0.197254      14.298692       6.627979       9.413742          -0.004884
           39              C       7.042995       5.779301       7.303986      -0.161299      30.518719 0.42576564E+03  0.99452550E+04                                 8.433077                            6.872185       0.135350       2.014666                    0.999737      29.213014      83.373088       0.630392       0.415959      -1.065818       0.013279       0.000238       0.000689       0.013299      -0.012323      -0.012145      -0.010902       0.025443      -0.017580      -0.026047       0.003175       0.022872              9.210847       8.340917       0.788813       0.608788      11.138755       4.874762       8.152870           0.001955
           40              C       6.951254       4.648621       6.521751       0.092349      25.167470 0.33150700E+03  0.73230258E+04                                 7.604007                            6.192069       0.104425       2.054106                    0.999329      26.099666      74.046657       0.639290       0.433721      -1.047662       0.050250      -0.010661      -0.008882       0.052131       0.010286       0.004627      -0.038795       0.044695       0.031787      -0.053546       0.018682       0.034864              8.313752       7.888870       0.527922       0.361105       9.622557       4.113514       7.429828          -0.008512
           41              C       9.199451       4.445449       6.395092       0.082375      25.825629 0.34387449E+03  0.76695415E+04                                 7.761222                            6.315544       0.115363       2.051169                    0.999613      26.479552      75.596749       0.631370       0.434963      -1.046443      -0.048845      -0.001443      -0.002762       0.048944      -0.017514      -0.008433      -0.042300       0.026892      -0.019314      -0.055442       0.019133       0.036308              8.550439       7.937342       0.130268      -0.123636      10.129574       4.207105       7.584402          -0.007756
           42              C       9.381926       5.584800       7.145663      -0.147052      30.298265 0.42171462E+03  0.98463546E+04                                 8.465317                            6.884188       0.154486       2.029425                    0.999731      28.988065      83.243310       0.622488       0.421423      -1.060270      -0.011228       0.008862      -0.007550       0.016174       0.007363       0.006259      -0.017465       0.037653      -0.006291      -0.030892       0.009088       0.021804              9.324912       7.957293       0.014047      -0.543206      11.759348       4.986512       8.258095           0.001582
           43              C       8.337466      11.729837       8.795744       0.611553      22.604658 0.24029617E+03  0.49502370E+04                                 7.518599                            5.606750      -0.247850       1.993350                    0.999017      22.053661      62.556944       0.606066       0.490576      -1.005146      -0.058819      -0.042365       0.027168       0.077412       0.013172       0.047776       0.068305      -0.049418       0.263487      -0.082956      -0.049935       0.132891              8.835950      11.339838      -0.611295      -2.312651       8.281910      -2.808534       6.886102           0.002077
           44              C       9.568429      12.340533       8.130786       0.117263      25.217328 0.35001962E+03  0.78082530E+04                                 7.555014                            6.231659      -0.132095       1.986898                    0.998825      25.754515      72.528845       0.659931       0.416051      -1.062609       0.091625      -0.043454      -0.087660       0.134044      -0.044035       0.027270      -0.002511      -0.025962       0.000230      -0.054088       0.001287       0.052801              8.570195       9.698824       0.524821      -1.280280       7.391320      -1.815245       8.620440           0.007915
           45              C       9.065358      12.838447       6.798524      -0.409142      33.189292 0.50599050E+03  0.12390888E+05                                 9.018665                            7.437160      -0.342367       1.867476                    0.998120      32.041653      94.887580       0.610159       0.409924      -1.065364       0.037823      -0.024600       0.047628       0.065606      -0.023531       0.025284       0.011125      -0.033259       0.006466      -0.045765       0.017788       0.027977             10.302389      10.015920       0.862204      -1.796621       8.520143      -4.134751      12.371104           0.007917
           46              C       5.002484       1.800518       5.882594       0.685664      21.444967 0.23221546E+03  0.47392686E+04                                 7.279165                            5.531327       0.066994       2.105842                    0.999746      21.274238      59.909041       0.607417       0.494082      -1.004156       0.025597       0.017590      -0.023058       0.038681       0.015854       0.012992       0.071823      -0.077152       0.019379      -0.052358      -0.044828       0.097186              8.414680       9.999790      -0.031636      -0.631784       6.816756      -3.494202       8.427494          -0.000911
           47              C       8.478617       2.062211       9.131155       0.599969      23.051833 0.24359772E+03  0.50162038E+04                                 7.492576                            5.557558      -0.050274       2.048052                    0.999347      22.122477      61.961460       0.625573       0.475473      -1.016911       0.016901      -0.056513      -0.036825       0.069537       0.035367      -0.036850      -0.072215      -0.011923       0.093969      -0.065596      -0.040469       0.106065              8.806786       8.335010      -1.007363       1.429328      10.512594       3.972461       7.572756          -0.005254
           48              C       8.291097       3.307379       9.970856       0.023350      33.446112 0.42191028E+03  0.97855677E+04                                 9.089136                            6.870832      -0.040330       2.001247                    0.999394      26.638049      74.572637       0.629376       0.419594      -1.068636      -0.004187       0.036903       0.024581       0.044537      -0.004245       0.011523      -0.026516       0.015266       0.042141      -0.030632      -0.003564       0.034195             10.773160       8.609124      -0.828076      -0.197632      14.297999       6.627061       9.412357          -0.004884
           49              C       7.042995       3.795291      10.287502      -0.161142      30.513434 0.42569321E+03  0.99430687E+04                                 8.431885                            6.871406       0.136432       2.015120                    0.999751      29.210483      83.361826       0.630459       0.415935      -1.065841       0.014551       0.000183       0.000098       0.014552       0.012513       0.012242      -0.011276       0.023027      -0.017264      -0.026113       0.004137       0.021976              9.209342       8.340499      -0.787638      -0.607906      11.136685       4.873469       8.150842           0.001959
           50              C       6.951250       4.925972      11.069737       0.092736      25.149251 0.33122426E+03  0.73145020E+04                                 7.596367                            6.186107       0.106842       2.055047                    0.999333      26.088849      73.980734       0.640176       0.433255      -1.048046       0.049790       0.012176       0.009737       0.052174      -0.010003      -0.004898      -0.038889       0.044874       0.030977      -0.053634       0.018923       0.034711              8.305120       7.882357      -0.528009      -0.361220       9.611940       4.108113       7.421062          -0.008508
           51              C       9.199447       5.129144      11.196396       0.082695      25.827439 0.34391468E+03  0.76710761E+04                                 7.763266                            6.317249       0.115918       2.051300                    0.999598      26.482525      75.621715       0.631050       0.435148      -1.046276      -0.049020       0.000034       0.001982       0.049060       0.017174       0.007921      -0.042224       0.025747      -0.020215      -0.054876       0.018392       0.036483              8.552787       7.938248      -0.131024       0.123255      10.133359       4.208677       7.586753          -0.007758
           52              C       9.381925       3.989793      10.445826      -0.149578      30.360303 0.42284119E+03  0.98790250E+04                                 8.475609                            6.892383       0.153728       2.028739                    0.999735      29.025684      83.372142       0.622267       0.421301      -1.060370      -0.011781      -0.009041       0.007669       0.016714      -0.007645      -0.007126      -0.018327       0.035998      -0.005106      -0.031430       0.010205       0.021225              9.336737       7.963490      -0.013290       0.544321      11.777115       4.994830       8.269606           0.001579
           53              C      13.378268       9.619757       8.795744       0.612156      22.600844 0.24022272E+03  0.49485589E+04                                 7.519065                            5.606682      -0.247923       1.993324                    0.999040      22.052174      62.560490       0.605916       0.490715      -1.005032      -0.058949       0.042067      -0.026983       0.077283      -0.013360      -0.047591       0.068209      -0.048603       0.262498      -0.082322      -0.050195       0.132516              8.836951      11.342113       0.612153       2.313782       8.281528      -2.808096       6.887211           0.002080
           54              C      14.609231       9.009062       9.460703       0.116156      25.247532 0.35052047E+03  0.78219280E+04                                 7.560229                            6.235638      -0.130234       1.987386                    0.998778      25.770335      72.576107       0.659821       0.415987      -1.062689       0.092095       0.044275       0.087966       0.134832       0.044874      -0.027058      -0.002741      -0.025350      -0.001466      -0.054263       0.000565       0.053698              8.576761       9.708525      -0.524786       1.284995       7.394736      -1.819016       8.627021           0.007918
           55              C      14.106159       8.511147      10.792965      -0.409834      33.225840 0.50663123E+03  0.12410318E+05                                 9.026154                            7.442769      -0.337330       1.868767                    0.998057      32.054192      94.934355       0.609827       0.410023      -1.065315       0.038142       0.023286      -0.049372       0.066593       0.024509      -0.025549       0.010462      -0.032395       0.007901      -0.046176       0.017491       0.028685             10.311746      10.023387      -0.865693       1.800715       8.528254      -4.142515      12.383596           0.007920
           56              C      10.043285       5.316013      -0.018764       0.686816      21.408715 0.23174001E+03  0.47275681E+04                                 7.273987                            5.527575       0.065201       2.105726                    0.999751      21.255402      59.860969       0.607253       0.494424      -1.003892       0.024770      -0.018059       0.022990       0.038318      -0.015661      -0.012598       0.071785      -0.077308       0.016136      -0.052725      -0.044263       0.096988              8.408580       9.990923       0.031928       0.630209       6.813132      -3.491742       8.421687          -0.000915
           57              C      11.684566       6.720682       3.267326       0.598343      23.070804 0.24384943E+03  0.50225107E+04                                 7.494906                            5.559208      -0.045919       2.049115                    0.999361      22.136329      62.000213       0.625708       0.475264      -1.017058      -0.017030      -0.056563      -0.037351       0.069890      -0.035482       0.036816      -0.072159      -0.013182       0.096506      -0.065281      -0.041148       0.106429              8.809598       8.337101       1.007632      -1.429866      10.516107       3.974236       7.575585          -0.005256
           58              C      11.872082       7.965849       4.107026       0.023697      33.437400 0.42175648E+03  0.97815132E+04                                 9.089882                            6.871291      -0.045672       1.999619                    0.999381      26.629934      74.558134       0.629094       0.419804      -1.068459       0.003985       0.035749       0.024547       0.043548       0.003942      -0.011400      -0.026007       0.014923       0.041948      -0.030083      -0.003544       0.033627             10.774177       8.610113       0.827615       0.197254      14.298682       6.627974       9.413738          -0.004883
           59              C      13.120183       8.453762       4.423673      -0.161299      30.518706 0.42576548E+03  0.99452504E+04                                 8.433075                            6.872184       0.135352       2.014667                    0.999737      29.213008      83.373063       0.630392       0.415959      -1.065818      -0.013279      -0.000238      -0.000689       0.013299      -0.012323      -0.012145      -0.010902       0.025444      -0.017579      -0.026047       0.003175       0.022872              9.210843       8.340914       0.788813       0.608788      11.138748       4.874759       8.152867           0.001955
           60              C      13.211924       9.584442       5.205908       0.092349      25.167487 0.33150732E+03  0.73230350E+04                                 7.604011                            6.192073       0.104423       2.054105                    0.999329      26.099679      74.046713       0.639290       0.433721      -1.047662      -0.050250       0.010661       0.008883       0.052131       0.010286       0.004627      -0.038794       0.044695       0.031787      -0.053546       0.018682       0.034864              8.313756       7.888875       0.527922       0.361106       9.622560       4.113516       7.429832          -0.008512
           61              C      10.963727       9.787614       5.332567       0.082374      25.825641 0.34387473E+03  0.76695480E+04                                 7.761224                            6.315546       0.115366       2.051170                    0.999613      26.479560      75.596771       0.631370       0.434963      -1.046443       0.048845       0.001443       0.002762       0.048944      -0.017514      -0.008433      -0.042300       0.026892      -0.019315      -0.055441       0.019134       0.036307              8.550440       7.937344       0.130268      -0.123636      10.129574       4.207105       7.584403          -0.007758
           62              C      10.781252       8.648263       4.581996      -0.147052      30.298264 0.42171466E+03  0.98463560E+04                                 8.465316                            6.884188       0.154487       2.029425                    0.999731      28.988068      83.243320       0.622488       0.421423      -1.060270       0.011228      -0.008862       0.007550       0.016174       0.007363       0.006258      -0.017465       0.037654      -0.006290      -0.030892       0.009087       0.021804              9.324910       7.957293       0.014048      -0.543206      11.759344       4.986510       8.258094           0.001582
           63              C      11.825712       2.503226       2.931915       0.611554      22.604532 0.24029473E+03  0.49501987E+04                                 7.518569                            5.606731      -0.247837       1.993355                    0.999017      22.053569      62.556585       0.606068       0.490576      -1.005146       0.058819       0.042365      -0.027168       0.077412       0.013171       0.047776       0.068306      -0.049420       0.263487      -0.082957      -0.049935       0.132892              8.835911      11.339783      -0.611293      -2.312638       8.281877      -2.808520       6.886074           0.002078
           64              C      10.594749       1.892530       3.596873       0.117263      25.217299 0.35001923E+03  0.78082411E+04                                 7.555007                            6.231654      -0.132091       1.986900                    0.998825      25.754486      72.528719       0.659931       0.416051      -1.062609      -0.091625       0.043454       0.087660       0.134044      -0.044035       0.027269      -0.002511      -0.025963       0.000230      -0.054088       0.001287       0.052801              8.570185       9.698807       0.524819      -1.280276       7.391314      -1.815244       8.620433           0.007915
           65              C      11.097820       1.394616       4.929135      -0.409142      33.189283 0.50599035E+03  0.12390883E+05                                 9.018663                            7.437159      -0.342365       1.867476                    0.998120      32.041641      94.887529       0.610159       0.409924      -1.065364      -0.037823       0.024600      -0.047628       0.065606      -0.023531       0.025284       0.011125      -0.033259       0.006468      -0.045766       0.017789       0.027977             10.302387      10.015916       0.862202      -1.796619       8.520142      -4.134751      12.371102           0.007918
           66              C      15.160694      12.432545       5.845065       0.685664      21.444994 0.23221580E+03  0.47392779E+04                                 7.279175                            5.531334       0.066987       2.105839                    0.999746      21.274262      59.909150       0.607416       0.494082      -1.004156      -0.025597      -0.017590       0.023058       0.038681       0.015855       0.012991       0.071823      -0.077151       0.019380      -0.052358      -0.044829       0.097186              8.414691       9.999802      -0.031638      -0.631782       6.816765      -3.494207       8.427506          -0.000912
           67              C      11.684561      12.170852       2.596504       0.599970      23.051814 0.24359748E+03  0.50161978E+04                                 7.492573                            5.557556      -0.050277       2.048051                    0.999347      22.122464      61.961420       0.625573       0.475473      -1.016911      -0.016901       0.056512       0.036825       0.069537       0.035367      -0.036850      -0.072216      -0.011921       0.093970      -0.065597      -0.040468       0.106065              8.806783       8.335004      -1.007361       1.429327      10.512590       3.972461       7.572755          -0.005252
           68              C      11.872081      10.925684       1.756803       0.023348      33.446110 0.42191021E+03  0.97855655E+04                                 9.089136                            6.870831      -0.040329       2.001248                    0.999394      26.638048      74.572634       0.629376       0.419594      -1.068636       0.004187      -0.036903      -0.024581       0.044538      -0.004245       0.011523      -0.026516       0.015266       0.042142      -0.030632      -0.003564       0.034196             10.773160       8.609123      -0.828075      -0.197631      14.297998       6.627062       9.412359          -0.004885
           69              C      13.120183      10.437772       1.440157      -0.161143      30.513465 0.42569376E+03  0.99430851E+04                                 8.431892                            6.871412       0.136429       2.015119                    0.999751      29.210502      83.361912       0.630458       0.415936      -1.065840      -0.014551      -0.000183      -0.000098       0.014552       0.012513       0.012242      -0.011277       0.023028      -0.017263      -0.026114       0.004137       0.021977              9.209350       8.340504      -0.787641      -0.607909      11.136695       4.873475       8.150851           0.001958
           70              C      13.211928       9.307091       0.657922       0.092736      25.149287 0.33122477E+03  0.73145161E+04                                 7.596373                            6.186111       0.106845       2.055047                    0.999333      26.088877      73.980831       0.640176       0.433255      -1.048046      -0.049790      -0.012176      -0.009737       0.052174      -0.010004      -0.004899      -0.038888       0.044873       0.030976      -0.053634       0.018923       0.034710              8.305127       7.882366      -0.528011      -0.361221       9.611947       4.108117       7.421069          -0.008507
           71              C      10.963731       9.103919       0.531263       0.082695      25.827494 0.34391552E+03  0.76710996E+04                                 7.763275                            6.317255       0.115918       2.051299                    0.999598      26.482567      75.621858       0.631050       0.435147      -1.046276       0.049020      -0.000034      -0.001983       0.049060       0.017174       0.007921      -0.042224       0.025747      -0.020216      -0.054875       0.018392       0.036483              8.552798       7.938259      -0.131022       0.123257      10.133371       4.208683       7.586763          -0.007758
           72              C      10.781253      10.243270       1.281833      -0.149579      30.360330 0.42284162E+03  0.98790380E+04                                 8.475616                            6.892388       0.153725       2.028738                    0.999735      29.025700      83.372215       0.622266       0.421302      -1.060370       0.011781       0.009041      -0.007669       0.016714      -0.007645      -0.007126      -0.018327       0.035999      -0.005106      -0.031430       0.010205       0.021225              9.336745       7.963494      -0.013286       0.544324      11.777126       4.994836       8.269615           0.001579
           73              C       6.784910       4.613306       2.931915       0.612156      22.600813 0.24022241E+03  0.49485504E+04                                 7.519056                            5.606678      -0.247918       1.993325                    0.999040      22.052149      62.560384       0.605916       0.490715      -1.005032       0.058949      -0.042066       0.026983       0.077283      -0.013360      -0.047591       0.068209      -0.048604       0.262498      -0.082322      -0.050194       0.132516              8.836940      11.342096       0.612155       2.313778       8.281518      -2.808092       6.887204           0.002080
           74              C       5.553947       5.224001       2.266956       0.116158      25.247415 0.35051857E+03  0.78218741E+04                                 7.560206                            6.235622      -0.130224       1.987391                    0.998779      25.770242      72.575759       0.659822       0.415987      -1.062689      -0.092095      -0.044275      -0.087966       0.134832       0.044875      -0.027058      -0.002741      -0.025350      -0.001467      -0.054263       0.000565       0.053699              8.576732       9.708489      -0.524784       1.284989       7.394712      -1.819009       8.626995           0.007918
           75              C       6.057019       5.721916       0.934694      -0.409834      33.225813 0.50663079E+03  0.12410303E+05                                 9.026147                            7.442764      -0.337328       1.868768                    0.998057      32.054164      94.934229       0.609828       0.410023      -1.065316      -0.038142      -0.023286       0.049372       0.066593       0.024509      -0.025550       0.010462      -0.032394       0.007902      -0.046176       0.017491       0.028685             10.311737      10.023379      -0.865691       1.800712       8.528249      -4.142511      12.383582           0.007920
           76              C       5.079104       6.458989       0.018764       0.686816      21.408701 0.23173984E+03  0.47275640E+04                                 7.273985                            5.527574       0.065200       2.105726                    0.999751      21.255394      59.860946       0.607253       0.494424      -1.003892      -0.024770       0.018059      -0.022989       0.038317      -0.015661      -0.012597       0.071785      -0.077307       0.016137      -0.052725      -0.044263       0.096988              8.408577       9.990919       0.031929       0.630208       6.813130      -3.491740       8.421683          -0.000916
           77              N       7.995709       3.973047       6.047954      -0.237021      34.366736 0.55790647E+03  0.13739652E+05                                 8.882110                            7.714117      -0.073596       1.993683                    0.998592      28.528197      79.684276       0.621798       0.399984      -1.092229       0.015478       0.141738       0.096986       0.172439      -0.017314      -0.004893      -0.065820       0.123733      -0.033332      -0.104968       0.034816       0.070153              9.556651       9.982419       0.229203       0.019524       9.929780       3.821518       8.757753           0.026569
           78              N       7.995703       5.601546      11.543535      -0.237548      34.394785 0.55851606E+03  0.13759628E+05                                 8.890341                            7.721046      -0.076948       1.992393                    0.998563      28.544978      79.768402       0.621137       0.400265      -1.091941       0.016397      -0.141465      -0.096706       0.172144       0.017542       0.004671      -0.065672       0.122338      -0.032816      -0.104389       0.034848       0.069541              9.566106       9.989528      -0.230768      -0.020413       9.942047       3.827272       8.766743           0.026572
           79              N      12.167469      10.260016       5.679705      -0.237019      34.366666 0.55790508E+03  0.13739609E+05                                 8.882099                            7.714109      -0.073603       1.993682                    0.998592      28.528155      79.684128       0.621798       0.399984      -1.092229      -0.015478      -0.141738      -0.096985       0.172439      -0.017314      -0.004893      -0.065818       0.123735      -0.033333      -0.104968       0.034814       0.070154              9.556638       9.982411       0.229201       0.019523       9.929763       3.821509       8.757740           0.026570
           80              N      12.167475       8.631517       0.184124      -0.237541      34.394669 0.55851362E+03  0.13759550E+05                                 8.890313                            7.721023      -0.076937       1.992397                    0.998563      28.544912      79.768113       0.621138       0.400265      -1.091942      -0.016397       0.141466       0.096705       0.172143       0.017542       0.004671      -0.065670       0.122339      -0.032816      -0.104388       0.034847       0.069541              9.566074       9.989504      -0.230765      -0.020412       9.942009       3.827254       8.766710           0.026572
           81              O       9.624890       8.011239       8.414595      -0.567681      37.512120 0.55518807E+03  0.13443964E+05                                 8.818291                            7.260030       0.375057       2.165542                    0.997660      27.750503      73.030449       0.710478       0.356015      -1.142231      -0.027738      -0.025109       0.014692       0.040195       0.017076       0.027382      -0.038005       0.047548      -0.053133      -0.064643       0.019988       0.044656              9.806961      11.838800       5.491383       0.130339      11.484898       1.373501       6.097185           0.037415
           82              O       7.503721       7.895353       9.135846      -0.545200      39.365615 0.58672978E+03  0.14433458E+05                                 9.276503                            7.575701       0.168444       2.103668                    0.996488      27.881177      74.426687       0.678789       0.366808      -1.131529       0.022745       0.010152      -0.006765       0.025810      -0.050139      -0.019528      -0.032440       0.024544       0.085467      -0.079020       0.034625       0.044395             10.592435      10.446776      -3.514430      -4.437030      10.478347       4.406091      10.852183           0.032369
           83              O       8.519943      10.603480       9.309416      -0.607179      45.133405 0.70063532E+03  0.18065215E+05                                10.117457                            8.237347       0.007582       2.008357                    0.999226      30.038392      82.809024       0.654095       0.363173      -1.131336      -0.025138       0.032291      -0.010036       0.042135       0.010499       0.045786       0.011919      -0.081647       0.104227      -0.077235       0.017484       0.059751             11.533339       9.956060      -0.890082      -1.652749      14.511892      -5.162500      10.132064           0.053744
           84              O      17.369570      12.377857       8.894257      -0.549166      35.096216 0.50217872E+03  0.11882827E+05                                 8.494926                            6.931440       0.421241       2.189712                    0.997476      27.354120      71.628179       0.721481       0.358773      -1.137749       0.020641      -0.011224       0.018983       0.030206      -0.039288       0.020377       0.046998       0.057136       0.013948      -0.081331       0.034431       0.046900              9.622634      15.760680      -3.000731      -0.821397       6.833336      -0.292744       6.273886           0.030047
           85              O      10.585663      11.367097       7.930243      -0.615852      46.588900 0.78275701E+03  0.20677080E+05                                10.298805                            8.643007      -0.159045       1.951243                    0.998223      30.498863      84.133064       0.647903       0.357877      -1.139487      -0.093364       0.114246       0.003611       0.147587      -0.081186      -0.013983      -0.002131       0.000796      -0.137657      -0.065119      -0.039483       0.104602             11.651677      14.255954      -1.623737      -2.867844      11.613785      -2.360779       9.085293           0.116158
           86              O       6.238488       1.499075       5.828647      -0.584791      46.317843 0.72686385E+03  0.18906944E+05                                10.368210                            8.478009      -0.256676       1.948894                    0.996079      29.464276      81.477919       0.634997       0.370822      -1.125905      -0.016106       0.002892       0.000482       0.016370      -0.004064       0.006865       0.034554       0.045789      -0.043523      -0.050372       0.019133       0.031239             11.742081      16.662866      -0.974429      -0.248694       9.095643      -2.367838       9.467733           0.052077
           87              O       4.425816       2.565899       5.079249      -0.571018      32.683296 0.47461067E+03  0.11041515E+05                                 7.979434                            6.627424       0.536243       2.222364                    0.998414      27.144301      69.823886       0.758633       0.347043      -1.150524       0.013424      -0.002455       0.016073       0.021085      -0.003612       0.042704       0.005076      -0.085641       0.042127      -0.071510       0.032819       0.038691              8.963045       7.611581      -1.465901       2.236665       7.712950      -4.291265      11.564603           0.037963
           88              O      14.665684      13.338355       9.176893      -0.567959      37.530335 0.55549255E+03  0.13453517E+05                                 8.822330                            7.262911       0.379345       2.166719                    0.997684      27.754432      73.052674       0.710189       0.356102      -1.142133      -0.027802       0.024795      -0.014666       0.040035      -0.017619      -0.027368      -0.037702       0.047793      -0.054441      -0.064723       0.019830       0.044894              9.811922      11.844040      -5.494866      -0.130675      11.491974       1.374468       6.099754           0.037428
           89              O      12.544516      13.454241       8.455642      -0.545606      39.343254 0.58634991E+03  0.14421243E+05                                 9.271592                            7.572084       0.169515       2.104071                    0.996477      27.874513      74.392497       0.679133       0.366695      -1.131658       0.022258      -0.010674       0.005769       0.025350       0.050146       0.019046      -0.032526       0.024775       0.084478      -0.078802       0.034298       0.044504             10.586288      10.442255       3.512133       4.434030      10.471818       4.402204      10.844790           0.032454
           90              O      13.560744      10.746114       8.282073      -0.606672      45.125259 0.70047498E+03  0.18060303E+05                                10.117032                            8.236938       0.008176       2.008564                    0.999225      30.033177      82.796706       0.654039       0.363220      -1.131284      -0.025078      -0.032527       0.010228       0.042327      -0.010431      -0.045699       0.011545      -0.081014       0.103719      -0.076863       0.017529       0.059334             11.532961       9.956125       0.890323       1.652875      14.510505      -5.162194      10.132252           0.053727
           91              O      12.328774       8.971737       8.697232      -0.549617      35.124087 0.50261895E+03  0.11896111E+05                                 8.500129                            6.934899       0.419746       2.188986                    0.997365      27.363801      71.667301       0.721219       0.358817      -1.137689       0.020089       0.010934      -0.018931       0.029690       0.038817      -0.020324       0.047061       0.057231       0.015969      -0.081181       0.034939       0.046242              9.629294      15.773144       3.003280       0.822151       6.837301      -0.292524       6.277437           0.029996
           92              O      15.626464       9.982497       9.661245      -0.616142      46.626430 0.78346438E+03  0.20701375E+05                                10.305855                            8.648138      -0.160965       1.950558                    0.998274      30.512833      84.195429       0.647543       0.357979      -1.139354      -0.092903      -0.114205      -0.003673       0.147266       0.080643       0.013316      -0.001943       0.000659      -0.137775      -0.064178      -0.039864       0.104042             11.660423      14.268794       1.622766       2.870856      11.620535      -2.363759       9.091941           0.116153
           93              O      11.279289       5.617456       0.035183      -0.584906      46.410548 0.72862294E+03  0.18966658E+05                                10.387364                            8.492356      -0.264837       1.945998                    0.996080      29.494415      81.626445       0.633918       0.371180      -1.125485      -0.016073      -0.002556      -0.000955       0.016303       0.004450      -0.007045       0.034807       0.046539      -0.043725      -0.050900       0.019236       0.031664             11.765226      16.694622       0.975868       0.248318       9.114005      -2.375132       9.487052           0.052051
           94              O       9.466618       4.550633       0.784580      -0.571880      32.740980 0.47561339E+03  0.11071071E+05                                 7.989945                            6.635122       0.541686       2.223668                    0.998440      27.165215      69.905360       0.758046       0.347116      -1.150423       0.013472       0.002375      -0.015820       0.020915       0.003953      -0.042336       0.005066      -0.086033       0.039468      -0.071228       0.032645       0.038583              8.975645       7.622761       1.468986      -2.240967       7.723238      -4.298357      11.580935           0.037980
           95              O      10.538288       6.221824       3.313064      -0.567682      37.512063 0.55518718E+03  0.13443937E+05                                 8.818286                            7.260027       0.375051       2.165541                    0.997660      27.750472      73.030360       0.710478       0.356015      -1.142231       0.027737       0.025109      -0.014692       0.040195       0.017076       0.027382      -0.038005       0.047549      -0.053134      -0.064644       0.019988       0.044656              9.806954      11.838789       5.491377       0.130339      11.484890       1.373500       6.097183           0.037415
           96              O      12.659457       6.337710       2.591813      -0.545203      39.365511 0.58672791E+03  0.14433401E+05                                 9.276494                            7.575695       0.168430       2.103665                    0.996488      27.881117      74.426516       0.678789       0.366809      -1.131529      -0.022743      -0.010151       0.006764       0.025808      -0.050140      -0.019528      -0.032442       0.024544       0.085465      -0.079021       0.034625       0.044396             10.592424      10.446764      -3.514425      -4.437025      10.478337       4.406086      10.852173           0.032369
           97              O      11.643235       3.629583       2.418243      -0.607186      45.133459 0.70063654E+03  0.18065257E+05                                10.117477                            8.237365       0.007564       2.008351                    0.999226      30.038400      82.809121       0.654093       0.363174      -1.131335       0.025137      -0.032291       0.010037       0.042134       0.010500       0.045788       0.011921      -0.081647       0.104231      -0.077236       0.017482       0.059754             11.533361       9.956084      -0.890078      -1.652760      14.511913      -5.162509      10.132086           0.053745
           98              O       2.793608       1.855206       2.833402      -0.549165      35.095977 0.50217481E+03  0.11882711E+05                                 8.494890                            6.931415       0.421243       2.189715                    0.997476      27.354013      71.627808       0.721482       0.358773      -1.137749      -0.020641       0.011221      -0.018983       0.030205      -0.039289       0.020377       0.046998       0.057133       0.013947      -0.081331       0.034431       0.046900              9.622588      15.760594      -3.000715      -0.821393       6.833310      -0.292743       6.273862           0.030046
           99              O       9.577515       2.865966       3.797416      -0.615852      46.588895 0.78275707E+03  0.20677081E+05                                10.298802                            8.643006      -0.159049       1.951242                    0.998223      30.498869      84.133072       0.647903       0.357877      -1.139487       0.093365      -0.114246      -0.003610       0.147588      -0.081185      -0.013983      -0.002131       0.000797      -0.137657      -0.065119      -0.039483       0.104602             11.651673      14.255943      -1.623731      -2.867843      11.613782      -2.360781       9.085293           0.116158
          100              O      13.924690      12.733988       5.899012      -0.584791      46.317881 0.72686456E+03  0.18906964E+05                                10.368207                            8.478006      -0.256653       1.948900                    0.996079      29.464299      81.477946       0.634998       0.370822      -1.125906       0.016106      -0.002892      -0.000481       0.016371      -0.004065       0.006865       0.034554       0.045787      -0.043521      -0.050372       0.019134       0.031238             11.742077      16.662862      -0.974434      -0.248688       9.095641      -2.367837       9.467729           0.052077
          101              O      15.737362      11.667164       6.648410      -0.571017      32.683366 0.47461187E+03  0.11041551E+05                                 7.979444                            6.627431       0.536243       2.222363                    0.998414      27.144335      69.824002       0.758633       0.347043      -1.150524      -0.013425       0.002456      -0.016072       0.021085      -0.003611       0.042704       0.005075      -0.085640       0.042129      -0.071510       0.032820       0.038690              8.963057       7.611592      -1.465904       2.236671       7.712959      -4.291271      11.564618           0.037963
          102              O       5.497494       0.894708       2.550766      -0.567960      37.530290 0.55549185E+03  0.13453496E+05                                 8.822324                            7.262908       0.379341       2.166718                    0.997684      27.754413      73.052611       0.710189       0.356102      -1.142133       0.027801      -0.024796       0.014666       0.040035      -0.017618      -0.027368      -0.037702       0.047793      -0.054442      -0.064724       0.019830       0.044894              9.811915      11.844028      -5.494860      -0.130674      11.491966       1.374467       6.099751           0.037428
          103              O       7.618662       0.778822       3.272017      -0.545606      39.343299 0.58635071E+03  0.14421268E+05                                 9.271597                            7.572088       0.169519       2.104071                    0.996477      27.874536      74.392570       0.679133       0.366695      -1.131658      -0.022258       0.010674      -0.005767       0.025350       0.050146       0.019045      -0.032526       0.024774       0.084480      -0.078803       0.034298       0.044506             10.586294      10.442256       3.512136       4.434033      10.471827       4.402210      10.844800           0.032453
          104              O       6.602434       3.486949       3.445586      -0.606674      45.125322 0.70047630E+03  0.18060347E+05                                10.117043                            8.236947       0.008174       2.008562                    0.999225      30.033205      82.796818       0.654038       0.363221      -1.131283       0.025078       0.032528      -0.010227       0.042327      -0.010432      -0.045701       0.011546      -0.081013       0.103722      -0.076864       0.017528       0.059336             11.532973       9.956136       0.890318       1.652882      14.510517      -5.162200      10.132267           0.053727
          105              O       7.834404       5.261326       3.030427      -0.549615      35.123964 0.50261698E+03  0.11896052E+05                                 8.500110                            6.934886       0.419750       2.188988                    0.997365      27.363750      71.667122       0.721220       0.358817      -1.137689      -0.020089      -0.010932       0.018931       0.029689       0.038818      -0.020324       0.047062       0.057231       0.015968      -0.081181       0.034939       0.046243              9.629269      15.773095       3.003273       0.822147       6.837288      -0.292523       6.277425           0.029997
          106              O       4.536714       4.250566       2.066414      -0.616155      46.626654 0.78346888E+03  0.20701533E+05                                10.305913                            8.648183      -0.161001       1.950547                    0.998274      30.512895      84.195811       0.647539       0.357980      -1.139353       0.092902       0.114206       0.003673       0.147266       0.080642       0.013314      -0.001942       0.000659      -0.137770      -0.064175      -0.039865       0.104040             11.660493      14.268881       1.622762       2.870883      11.620598      -2.363782       9.091999           0.116153
          107              O       8.883889       8.615607      11.692476      -0.584908      46.410549 0.72862301E+03  0.18966662E+05                                10.387368                            8.492360      -0.264840       1.945997                    0.996080      29.494414      81.626467       0.633918       0.371181      -1.125485       0.016073       0.002557       0.000954       0.016303       0.004450      -0.007044       0.034807       0.046538      -0.043723      -0.050900       0.019237       0.031663             11.765231      16.694625       0.975869       0.248318       9.114011      -2.375135       9.487057           0.052051
          108              O      10.696560       9.682430      10.943079      -0.571879      32.741001 0.47561381E+03  0.11071083E+05                                 7.989947                            6.635124       0.541688       2.223668                    0.998440      27.165229      69.905401       0.758046       0.347116      -1.150423      -0.013473      -0.002375       0.015820       0.020914       0.003954      -0.042337       0.005065      -0.086033       0.039470      -0.071229       0.032646       0.038583              8.975646       7.622764       1.468986      -2.240968       7.723239      -4.298356      11.580936           0.037979

******************************************************
Auxiliary information for the entire system
The total spin magnetic moment of the unit cell is   23.999949
The total net atomic charge of the unit cell is   0.000005
Accuracy of reproducing the electrostatic potential in the unit cell:
  The inner radius (bohr) =    5.0000
  The outer radius (bohr) =   12.0000
  Valid grid points have density less than (e/(bohr^3)) =    0.0001
  The number of valid grid points were=        16102
  The rms potential error without charges in kcal/mol is=      2.44044
  The rms potential error with partial charges in kcal/mol is=      0.40721
  The RRMSE value at monopole order=      0.16686
  The rms potential error with partial charges and cloud penetration in kcal/mol is=      0.39404
  The RRMSE value at monopole order with cloud penetration is=      0.16146
  The rms potential error with partial charges and atomic dipoles in kcal/mol is=      0.35935
  The RRMSE value at dipole order=      0.14725
  The rms potential error with partial charges, atomic dipoles and cloud penetration in kcal/mol is=      0.34163
  The RRMSE value at dipole order with cloud penetration=      0.13999

******************************************************
The electron densities and ab initio electrostatic potential were computed in VASP using the PBE functional and
projector augmented wave method. See the main text of the journal article for a description of computational details.
The atomic charges, dipoles, and quadrupoles were computed with the DDEC6 method as described in
(a) T. A. Manz and N. Gabaldon Limas, RSC Adv. 6 (2016) 47771-47801 DOI: 10.1039/c6ra04656h
(b) N. Gabaldon Limas and T. A. Manz, RSC Adv. 8 (2018) 2678-2707 DOI: 10.1039/c7ra11829e.
For each atom in the material, the electron cloud parameters were fit to the spherically averaged atom-in-material
electron density using radial positions for which this density was between 10^-4 and 10^-2 electrons per cubic bohr.
The polarizabilities, dispersion coefficients, and quantum Drude oscillator (QDO) parameters were fit using the MCLF method.
The magnetic structure of the system was optimized in VASP from the default ferromagnetic initial guess using spin polarization.
The atomic spin moments (ASMs) were computed on this optimized magnetic structure using the DDEC6 partition as inputs
to the method of T. A. Manz and D. S. Sholl, J. Chem. Theory Comput. 7 (2011) 4146-4164 DOI: 10.1021/ct200539n.
The RMSE and RRMSE were computed using a uniform grid with Ewald summation.
