# Supplementary material for: A collection of forcefield precursors for metal–organic frameworks
Source: RSC Adv. 2019 Nov 13;9(63):36492–507. doi: 10.1039/c9ra07327b (PMC9075174; doi:10.1039/c9ra07327b)
Supplement: RA-009-C9RA07327B-s4704 [file RA-009-C9RA07327B-s4704.xyz]

  108
jmolscript: load "" {1 1 1} spacegroup "x,y,z" unitcell [{     10.106900     0.000000     0.000000 }, {      5.053462    11.613019     0.000000 }, {      5.053452     2.485003    11.764328 }]
Co    17.390244     9.180163    10.406489     0.945609
Co     4.757018     3.592640     3.892581     1.005089
Co    12.336797    11.966870     7.240003     0.945741
Co     9.810468     3.456371     1.989583     1.005167
Co     2.823570     4.917859     1.357839     0.945611
Co    15.456796    10.505382     7.871747     1.005089
Co     7.877017     2.131152     4.524325     0.945744
Co    10.403346    10.641651     9.774745     1.005164
H      8.894077     5.569465     7.157417     0.126637
H      9.071960     7.201775     8.771483     0.091574
H     15.272544     7.395934     9.140883     0.088787
H     14.970346     5.860949     7.443290     0.136522
H      9.921954    10.180708     6.446852     0.083372
H      8.297777    11.708619     5.713934     0.152536
H      8.725300    12.718690     6.872720     0.157802
H      8.894076     3.964549    10.489075     0.126602
H      9.071955     2.332239     8.875009     0.092974
H      5.165638     2.138080     8.505609     0.088621
H     14.970344     3.673065    10.203202     0.136493
H     14.975405    10.966325    11.199640     0.083125
H      8.297772     6.953411     0.168230     0.152352
H     13.778745     8.428343    10.773772     0.157219
H     11.319737     8.528557     4.606911     0.126637
H     11.141854     6.896247     2.992845     0.091574
H      4.941270     6.702088     2.623445     0.088788
H      5.243468     8.237073     4.321038     0.136523
H     10.291860     3.917314     5.317476     0.083372
H     11.916037     2.389403     6.050394     0.152536
H     11.488514     1.379332     4.891608     0.157802
H     11.319738    10.133473     1.275253     0.126602
H     11.141859    11.765783     2.889319     0.092974
H     15.048176    11.959942     3.258719     0.088621
H      5.243470    10.424957     1.561126     0.136493
H      5.238409     3.131697     0.564688     0.083126
H     11.916042     7.144611    11.596098     0.152351
H      6.435069     5.669679     0.990556     0.157218
C      6.683697     4.529119     5.992749     0.596139
C      6.858548     5.547587     7.086831     0.020086
C      8.108772     5.955487     7.527993    -0.156476
C      8.205799     6.914763     8.506786     0.091286
C     16.040668     7.041119     8.709132     0.085099
C      5.740725     6.114035     7.706811    -0.147581
C      8.323042    10.355577     7.807984     0.605853
C      9.568213    10.890082     7.056244     0.116615
C      9.066912    12.028647     6.250387    -0.397428
C     10.072549    12.696928     5.296300     0.672607
C      6.683698     5.004895    11.653743     0.595169
C      6.858546     3.986427    10.559661     0.019959
C      8.108769     3.578527    10.118499    -0.155197
C      8.205794     2.619251     9.139706     0.088152
C      5.933763     2.492895     8.937360     0.083936
C      5.740722     3.419979     9.939681    -0.146804
C     13.376493    10.791456     9.838508     0.605994
C     14.621662    10.256951    10.590248     0.117628
C     14.120359     9.118386    11.396105    -0.397803
C     10.072543     5.965102     0.585864     0.675151
C     13.530117     9.568903     5.771579     0.596139
C     13.355266     8.550435     4.677497     0.020087
C     12.105042     8.142535     4.236335    -0.156476
C     12.008015     7.183259     3.257542     0.091287
C      4.173146     7.056903     3.055196     0.085100
C     14.473089     7.983987     4.057517    -0.147582
C     11.890772     3.742445     3.956344     0.605853
C     10.645601     3.207940     4.708084     0.116615
C     11.146902     2.069375     5.513941    -0.397428
C     10.141265     1.401094     6.468028     0.672606
C     13.530116     9.093127     0.110585     0.595169
C     13.355268    10.111595     1.204667     0.019960
C     12.105045    10.519495     1.645829    -0.155197
C     12.008020    11.478771     2.624622     0.088152
C     14.280051    11.605127     2.826968     0.083936
C     14.473092    10.678043     1.824647    -0.146805
C      6.837321     3.306566     1.925820     0.605994
C      5.592152     3.841071     1.174080     0.117629
C      6.093455     4.979636     0.368223    -0.397802
C     10.141271     8.132920    11.178464     0.675151
N      7.135479     7.471677     9.109119    -0.247169
N      7.135473     2.062337     8.537373    -0.245649
N     13.078335     6.626345     2.655209    -0.247173
N     13.078341    12.035685     3.226955    -0.245650
O      7.680237     3.831443     5.709228    -0.541652
O      5.526457     4.470044     5.482177    -0.570508
O      8.510020    10.119956     9.011475    -0.598231
O      7.268893    10.088329     7.191534    -0.554786
O     10.585978    11.290429     7.959744    -0.613088
O      4.452091     1.663100     4.349272    -0.561198
O      6.260215     1.235796     5.615114    -0.587673
O      2.626787     3.217568     0.172936    -0.541652
O     10.579906     2.578967     0.399987    -0.569751
O     13.563471    11.027077     8.635017    -0.599233
O     12.322343    11.058704    10.454958    -0.554016
O     15.639427     9.856604     9.686748    -0.613102
O      9.505545     5.385911     1.532892    -0.562370
O     11.313670     5.813215     0.267050    -0.588524
O     12.533577    10.266579     6.055100    -0.541652
O     14.687357     9.627978     6.282151    -0.570508
O     11.703794     3.978066     2.752853    -0.598234
O     12.944921     4.009693     4.572794    -0.554784
O      9.627836     2.807593     3.804584    -0.613092
O     15.761723    12.434922     7.415056    -0.561197
O     13.953599    12.862226     6.149214    -0.587673
O     17.587027    10.880454    11.591392    -0.541648
O      9.633908    11.519055    11.364341    -0.569752
O      6.650343     3.070945     3.129311    -0.599236
O      7.891471     3.039318     1.309370    -0.554015
O      4.574387     4.241418     2.077580    -0.613107
O     10.708269     8.712111    10.231436    -0.562371
O      8.900144     8.284807    11.497278    -0.588525

The following XYZ coordinates are in angstroms. Other properties are in atomic units.
The sperically averaged electron density of each atom fit to a function of the form exp(a - br)
eigen_1, eigen_2 and eigen_3 are the three eigenvalues of traceless quadrupole moment tensor
  atom number  atomic symbol              X              Y              Z     net charge C6 coefficient C8 coefficient C10 coefficient fluctuating dipole atomic polarizability isotropic forcefield polarizability              a              b squared Pearson coefficient          <r^3>          <r^4>         wp_QDO          m_QDO          q_QDO       dipole_x       dipole_y       dipole_z         dipole            Qxy            Qxz            Qyz     Q(x^2-y^2)  Q(3z^2 - R^2)        eigen_1        eigen_2        eigen_3 static polarizability      alpha(xx)      alpha(xy)      alpha(xz)      alpha(yy)      alpha(yz)      alpha(zz) atomic spin moment
            1             Co      17.390244       9.180163      10.406489       0.945609      82.747099 0.15755858E+04  0.47863046E+05                                15.787497                           13.182477       0.652926       2.088684                    0.993081      45.571993     120.196043       0.487489       0.413603      -1.138295       0.012556       0.058104       0.061485       0.085523       0.016192       0.032312      -0.071490       0.109845      -0.176074      -0.121604       0.030364       0.091240             18.540016      17.502517       0.988690       1.561289      18.498377      -0.352757      19.619153           2.823538
            2             Co       4.757018       3.592640       3.892581       1.005089      96.164443 0.20380941E+04  0.65257069E+05                                15.693068                           13.579737       0.599333       2.080959                    0.996963      44.052348     114.795039       0.563784       0.339305      -1.210190      -0.053065       0.005824       0.033340       0.062940       0.034564      -0.012246       0.030062      -0.109717       0.111715      -0.086849       0.018112       0.068737             17.696149      19.584883      -1.874261       1.885511      13.936026      -3.529954      19.567539           2.794353
            3             Co      12.336797      11.966870       7.240003       0.945741      82.767178 0.15758486E+04  0.47869411E+05                                15.785551                           13.180038       0.656897       2.089968                    0.992998      45.559213     120.130693       0.487767       0.413381      -1.138533       0.012611      -0.058218      -0.061708       0.085769      -0.016574      -0.031510      -0.071524       0.110358      -0.174348      -0.121361       0.030437       0.090924             18.538444      17.505100      -0.989151      -1.559050      18.494911      -0.352486      19.615323           2.821253
            4             Co       9.810468       3.456371       1.989583       1.005167      96.135756 0.20374141E+04  0.65227526E+05                                15.687685                           13.575605       0.602323       2.081907                    0.996973      44.045492     114.756956       0.564007       0.339211      -1.210316      -0.053101      -0.005464      -0.032446       0.062468      -0.034178       0.012182       0.029107      -0.109934       0.113227      -0.086834       0.018954       0.067880             17.689540      19.572702       1.872461      -1.887089      13.932330      -3.529945      19.563589           2.795382
            5             Co       2.823570       4.917859       1.357839       0.945611      82.747055 0.15755843E+04  0.47862976E+05                                15.787478                           13.182460       0.652923       2.088684                    0.993081      45.571901     120.195672       0.487490       0.413602      -1.138295      -0.012558      -0.058105      -0.061486       0.085525       0.016160       0.032322      -0.071523       0.109802      -0.176088      -0.121625       0.030401       0.091224             18.539996      17.502498       0.988687       1.561291      18.498359      -0.352754      19.619130           2.823533
            6             Co      15.456796      10.505382       7.871747       1.005089      96.164550 0.20380969E+04  0.65257193E+05                                15.693094                           13.579759       0.599321       2.080955                    0.996963      44.052367     114.795189       0.563783       0.339305      -1.210189       0.053065      -0.005824      -0.033340       0.062940       0.034563      -0.012244       0.030062      -0.109714       0.111718      -0.086848       0.018111       0.068737             17.696180      19.584925      -1.874265       1.885514      13.936046      -3.529959      19.567569           2.794354
            7             Co       7.877017       2.131152       4.524325       0.945744      82.767218 0.15758493E+04  0.47869428E+05                                15.785540                           13.180029       0.656903       2.089970                    0.992998      45.559156     120.130428       0.487768       0.413380      -1.138534      -0.012609       0.058218       0.061707       0.085768      -0.016585      -0.031508      -0.071509       0.110373      -0.174345      -0.121350       0.030420       0.090931             18.538432      17.505089      -0.989149      -1.559049      18.494899      -0.352485      19.615308           2.821253
            8             Co      10.403346      10.641651       9.774745       1.005164      96.135983 0.20374202E+04  0.65227780E+05                                15.687721                           13.575635       0.602317       2.081905                    0.996973      44.045550     114.757223       0.564005       0.339212      -1.210316       0.053100       0.005464       0.032446       0.062468      -0.034178       0.012182       0.029108      -0.109940       0.113224      -0.086835       0.018954       0.067882             17.689582      19.572753       1.872467      -1.887093      13.932362      -3.529954      19.563631           2.795381
            9              H       8.894077       5.569465       7.157417       0.126637       1.059612 0.77870748E+01  0.74863008E+02                                 1.621354                            1.558575      -1.031394       2.389978                    0.998116       3.276220       8.664947       0.544629       1.169802      -0.735395       0.031644      -0.015949      -0.013946       0.038081      -0.003238      -0.000218       0.006632       0.025363      -0.020004      -0.014957      -0.001516       0.016473              1.624669       1.798808      -0.260157      -0.296287       1.551989       0.245536       1.523211           0.000357
           10              H       9.071960       7.201775       8.771483       0.091574       1.181736 0.88044516E+01  0.88141177E+02                                 1.813073                            1.708243      -1.035038       2.375113                    0.996984       3.594180      10.015491       0.492268       1.242878      -0.717283       0.044901       0.012669       0.009323       0.047576      -0.003405      -0.003304       0.006555       0.022415      -0.024085      -0.014179      -0.002325       0.016504              1.845923       2.216847       0.392764       0.360287       1.681961       0.218857       1.638961          -0.000156
           11              H      15.272544       7.395934       9.140883       0.088787       1.155672 0.85335502E+01  0.85081553E+02                                 1.811328                            1.699838      -1.028953       2.375920                    0.997169       3.642531      10.253906       0.483820       1.269746      -0.710797      -0.040725       0.013591       0.020305       0.047493       0.000202      -0.001797       0.009111       0.035451      -0.010359      -0.020814       0.001213       0.019600              1.857553       2.003973      -0.406856      -0.419119       1.783321       0.338405       1.785364           0.000154
           12              H      14.970346       5.860949       7.443290       0.136522       1.075696 0.81430105E+01  0.79409253E+02                                 1.671289                            1.623963      -0.935797       2.446743                    0.998856       3.230017       8.691066       0.517156       1.214503      -0.726288      -0.038029      -0.009468      -0.012969       0.041280       0.001413      -0.000551       0.006734       0.026162      -0.030034      -0.015899      -0.002264       0.018164              1.660358       1.950245       0.169897       0.251764       1.498712       0.146269       1.532118           0.000291
           13              H       9.921954      10.180708       6.446852       0.083372       1.216472 0.98929066E+01  0.10204449E+03                                 1.864123                            1.819682      -0.939877       2.415896                    0.996803       3.732665      10.584639       0.473088       1.255158      -0.714972       0.025592      -0.026455      -0.030725       0.047946      -0.004927       0.008449       0.003344      -0.008045       0.013141      -0.013225       0.004117       0.009108              1.878494       1.811290      -0.262882      -0.299161       1.984114       0.320968       1.840079           0.001589
           14              H       8.297777      11.708619       5.713934       0.152536       1.196992 0.95282397E+01  0.97504841E+02                                 1.849704                            1.790913      -1.398928       2.223776                    0.993607       3.611212      10.247730       0.474160       1.262315      -0.712929      -0.019953      -0.013359      -0.015387       0.028519       0.000530       0.008000       0.008191       0.003593       0.012245      -0.010775      -0.002360       0.013135              1.877218       2.231321       0.169031       0.330184       1.645754      -0.027667       1.754578           0.000733
           15              H       8.725300      12.718690       6.872720       0.157802       0.946048 0.75698464E+01  0.73815326E+02                                 1.649019                            1.653317      -0.969807       2.439503                    0.996346       3.427026       9.785215       0.463863       1.354118      -0.694059      -0.009350       0.012856       0.021679       0.026882      -0.003869      -0.004860       0.003965      -0.012898       0.014378      -0.010856       0.000453       0.010403              1.642960       1.604516      -0.131171      -0.052246       1.695670       0.176561       1.628695           0.000036
           16              H       8.894076       3.964549      10.489075       0.126602       1.061334 0.78033154E+01  0.75071009E+02                                 1.624429                            1.561238      -1.039729       2.386567                    0.998061       3.278759       8.679486       0.543529       1.171359      -0.735026       0.031482       0.016240       0.014107       0.038129       0.003080       0.000099       0.006487       0.025496      -0.020607      -0.014866      -0.001718       0.016584              1.627843       1.802664       0.261206       0.297437       1.554870       0.246444       1.525993           0.000357
           17              H       9.071955       2.332239       8.875009       0.092974       1.176321 0.87575616E+01  0.87568289E+02                                 1.808817                            1.704738      -1.042303       2.372916                    0.996934       3.586502       9.993224       0.492242       1.244410      -0.716951       0.044468      -0.012498      -0.009299       0.047118       0.003274       0.003294       0.006463       0.022078      -0.024232      -0.014025      -0.002293       0.016318              1.841406       2.210379      -0.390928      -0.358601       1.678320       0.217920       1.635517          -0.000154
           18              H       5.165638       2.138080       8.505609       0.088621       1.155430 0.85323103E+01  0.85068996E+02                                 1.811367                            1.699960      -1.020188       2.379867                    0.997284       3.642809      10.255817       0.483682       1.270112      -0.710722      -0.040982      -0.013650      -0.020330       0.047740      -0.000123       0.001806       0.009098       0.034994      -0.010461      -0.020616       0.001222       0.019394              1.857560       2.003897       0.406692       0.418927       1.783398       0.338288       1.785385           0.000153
           19              H      14.970344       3.673065      10.203202       0.136493       1.074359 0.81283366E+01  0.79219343E+02                                 1.668870                            1.621648      -0.929888       2.449513                    0.998906       3.227609       8.678057       0.518005       1.213230      -0.726580      -0.038083       0.009394       0.013079       0.041348      -0.001485       0.000659       0.006813       0.026207      -0.029850      -0.015977      -0.002189       0.018165              1.657955       1.947407      -0.169630      -0.251292       1.496568       0.145895       1.529889           0.000291
           20              H      14.975405      10.966325      11.199640       0.083125       1.220504 0.99346991E+01  0.10258952E+03                                 1.868459                            1.823647      -0.940722       2.415329                    0.996842       3.740111      10.613640       0.472498       1.255330      -0.714906       0.025663       0.026546       0.030627       0.047972       0.004987      -0.008533       0.003350      -0.008311       0.013565      -0.013421       0.004180       0.009241              1.882951       1.815465       0.263873       0.300367       1.988972       0.322300       1.844416           0.001590
           21              H       8.297772       6.953411       0.168230       0.152352       1.193311 0.94899800E+01  0.97004873E+02                                 1.845267                            1.786839      -1.387951       2.228826                    0.993676       3.604702      10.219822       0.474942       1.261644      -0.713103      -0.020195       0.013267       0.015449       0.028680      -0.000349      -0.008004       0.008086       0.003293       0.012230      -0.010757      -0.002234       0.012991              1.872612       2.225187      -0.168331      -0.329016       1.642129      -0.027390       1.750520           0.000733
           22              H      13.778745       8.428343      10.773772       0.157219       0.948651 0.75967076E+01  0.74139364E+02                                 1.651581                            1.655838      -0.972142       2.438225                    0.996319       3.432277       9.802796       0.463704       1.353447      -0.694178      -0.009522      -0.013077      -0.021837       0.027176       0.003628       0.004828       0.003896      -0.012631       0.014586      -0.010677       0.000463       0.010214              1.645520       1.607105       0.131550       0.052462       1.698359       0.176825       1.631096           0.000036
           23              H      11.319737       8.528557       4.606911       0.126637       1.059610 0.77870612E+01  0.74862845E+02                                 1.621353                            1.558574      -1.031395       2.389978                    0.998116       3.276217       8.664937       0.544629       1.169802      -0.735395      -0.031644       0.015949       0.013946       0.038081      -0.003238      -0.000218       0.006632       0.025363      -0.020004      -0.014957      -0.001516       0.016473              1.624668       1.798806      -0.260157      -0.296286       1.551988       0.245535       1.523210           0.000357
           24              H      11.141854       6.896247       2.992845       0.091574       1.181736 0.88044446E+01  0.88141088E+02                                 1.813073                            1.708243      -1.035038       2.375113                    0.996984       3.594178      10.015484       0.492268       1.242878      -0.717283      -0.044901      -0.012669      -0.009323       0.047576      -0.003405      -0.003304       0.006555       0.022415      -0.024085      -0.014179      -0.002325       0.016504              1.845922       2.216846       0.392764       0.360287       1.681960       0.218857       1.638960          -0.000156
           25              H       4.941270       6.702088       2.623445       0.088788       1.155671 0.85335395E+01  0.85081422E+02                                 1.811327                            1.699837      -1.028955       2.375920                    0.997169       3.642529      10.253900       0.483820       1.269746      -0.710797       0.040725      -0.013591      -0.020305       0.047493       0.000202      -0.001797       0.009111       0.035451      -0.010359      -0.020813       0.001213       0.019600              1.857551       2.003971      -0.406856      -0.419119       1.783319       0.338405       1.785363           0.000154
           26              H       5.243468       8.237073       4.321038       0.136523       1.075695 0.81429979E+01  0.79409097E+02                                 1.671288                            1.623961      -0.935797       2.446743                    0.998856       3.230015       8.691058       0.517156       1.214502      -0.726288       0.038029       0.009468       0.012969       0.041281       0.001413      -0.000551       0.006734       0.026162      -0.030034      -0.015899      -0.002264       0.018164              1.660356       1.950242       0.169897       0.251763       1.498711       0.146269       1.532116           0.000291
           27              H      10.291860       3.917314       5.317476       0.083372       1.216471 0.98928956E+01  0.10204435E+03                                 1.864123                            1.819681      -0.939876       2.415896                    0.996803       3.732663      10.584633       0.473088       1.255158      -0.714972      -0.025592       0.026455       0.030726       0.047947      -0.004927       0.008449       0.003344      -0.008045       0.013141      -0.013225       0.004117       0.009108              1.878493       1.811289      -0.262882      -0.299161       1.984113       0.320968       1.840079           0.001588
           28              H      11.916037       2.389403       6.050394       0.152536       1.196992 0.95282460E+01  0.97504916E+02                                 1.849704                            1.790914      -1.398929       2.223775                    0.993607       3.611213      10.247732       0.474160       1.262315      -0.712929       0.019953       0.013359       0.015387       0.028519       0.000530       0.008000       0.008191       0.003593       0.012245      -0.010775      -0.002361       0.013135              1.877218       2.231322       0.169031       0.330184       1.645754      -0.027667       1.754578           0.000733
           29              H      11.488514       1.379332       4.891608       0.157802       0.946047 0.75698420E+01  0.73815274E+02                                 1.649019                            1.653317      -0.969805       2.439504                    0.996346       3.427025       9.785212       0.463863       1.354118      -0.694059       0.009350      -0.012856      -0.021679       0.026882      -0.003869      -0.004860       0.003965      -0.012898       0.014378      -0.010855       0.000453       0.010403              1.642960       1.604516      -0.131171      -0.052246       1.695669       0.176561       1.628695           0.000036
           30              H      11.319738      10.133473       1.275253       0.126602       1.061335 0.78033209E+01  0.75071078E+02                                 1.624430                            1.561239      -1.039730       2.386566                    0.998061       3.278760       8.679491       0.543529       1.171360      -0.735025      -0.031481      -0.016240      -0.014107       0.038129       0.003080       0.000098       0.006487       0.025496      -0.020607      -0.014866      -0.001718       0.016584              1.627844       1.802665       0.261206       0.297437       1.554871       0.246445       1.525994           0.000357
           31              H      11.141859      11.765783       2.889319       0.092974       1.176317 0.87575232E+01  0.87567817E+02                                 1.808813                            1.704735      -1.042297       2.372920                    0.996935       3.586495       9.993202       0.492242       1.244411      -0.716951      -0.044468       0.012498       0.009299       0.047118       0.003274       0.003294       0.006463       0.022078      -0.024233      -0.014025      -0.002293       0.016318              1.841402       2.210375      -0.390927      -0.358600       1.678317       0.217919       1.635514          -0.000154
           32              H      15.048176      11.959942       3.258719       0.088621       1.155428 0.85322953E+01  0.85068808E+02                                 1.811365                            1.699958      -1.020185       2.379869                    0.997284       3.642806      10.255806       0.483682       1.270112      -0.710722       0.040982       0.013650       0.020330       0.047740      -0.000123       0.001806       0.009098       0.034994      -0.010461      -0.020616       0.001222       0.019394              1.857559       2.003896       0.406692       0.418926       1.783396       0.338287       1.785384           0.000153
           33              H       5.243470      10.424957       1.561126       0.136493       1.074357 0.81283203E+01  0.79219155E+02                                 1.668869                            1.621648      -0.929886       2.449515                    0.998906       3.227606       8.678051       0.518004       1.213231      -0.726580       0.038083      -0.009394      -0.013079       0.041348      -0.001485       0.000658       0.006813       0.026207      -0.029850      -0.015976      -0.002189       0.018165              1.657954       1.947406      -0.169630      -0.251292       1.496568       0.145895       1.529888           0.000291
           34              H       5.238409       3.131697       0.564688       0.083126       1.220499 0.99346479E+01  0.10258886E+03                                 1.868454                            1.823642      -0.940719       2.415330                    0.996842       3.740101      10.613604       0.472498       1.255331      -0.714906      -0.025663      -0.026546      -0.030627       0.047972       0.004987      -0.008532       0.003350      -0.008311       0.013565      -0.013421       0.004180       0.009241              1.882946       1.815460       0.263872       0.300365       1.988966       0.322299       1.844411           0.001589
           35              H      11.916042       7.144611      11.596098       0.152351       1.193311 0.94899819E+01  0.97004887E+02                                 1.845266                            1.786839      -1.387950       2.228826                    0.993676       3.604702      10.219818       0.474943       1.261643      -0.713103       0.020195      -0.013267      -0.015449       0.028680      -0.000349      -0.008004       0.008086       0.003293       0.012230      -0.010757      -0.002234       0.012991              1.872612       2.225187      -0.168331      -0.329016       1.642129      -0.027390       1.750520           0.000733
           36              H       6.435069       5.669679       0.990556       0.157218       0.948651 0.75967057E+01  0.74139329E+02                                 1.651580                            1.655837      -0.972139       2.438226                    0.996319       3.432276       9.802787       0.463705       1.353446      -0.694178       0.009522       0.013077       0.021837       0.027176       0.003628       0.004828       0.003896      -0.012631       0.014586      -0.010677       0.000463       0.010214              1.645519       1.607104       0.131550       0.052462       1.698358       0.176825       1.631096           0.000036
           37              C       6.683697       4.529119       5.992749       0.596139      23.446301 0.24895588E+03  0.51546768E+04                                 7.576713                            5.616590      -0.078610       2.035495                    0.999264      22.290489      62.610095       0.622548       0.475176      -1.017036      -0.016749      -0.043980      -0.049975       0.068646       0.029643      -0.038699      -0.075299      -0.032994       0.038156      -0.065212      -0.039852       0.105064              8.912306       8.427675      -1.166332       1.215615       9.002480       4.347881       9.306763          -0.005453
           38              C       6.858548       5.547587       7.086831       0.020086      34.234812 0.43668175E+03  0.10218052E+05                                 9.248978                            7.003905      -0.082724       1.985563                    0.999222      26.913171      75.733872       0.621379       0.421257      -1.067333       0.006779       0.031666       0.032242       0.045697      -0.011494       0.004200      -0.029108      -0.008223      -0.017351      -0.029779      -0.004449       0.034227             10.969403       8.633918       0.408777       0.767613      11.998172       7.227189      12.276119          -0.006749
           39              C       8.108772       5.955487       7.527993      -0.156476      31.030457 0.43709552E+03  0.10276312E+05                                 8.523909                            6.958885       0.119907       2.007728                    0.999715      29.394844      84.141739       0.627063       0.415465      -1.066223      -0.018436      -0.002356      -0.002756       0.018789      -0.013461      -0.012298      -0.013561       0.022581      -0.021614      -0.028639       0.006096       0.022542              9.311440       8.350519       0.812755       0.680166      10.149359       5.158439       9.434441           0.001804
           40              C       8.205799       6.914763       8.506786       0.091286      25.739091 0.34378891E+03  0.76583211E+04                                 7.703709                            6.293070       0.096419       2.049360                    0.999178      26.304835      74.770219       0.636502       0.431981      -1.049454      -0.051137       0.014663       0.010187       0.054165       0.003583       0.006591      -0.041565       0.024385      -0.038813      -0.051804       0.019167       0.032637              8.412961       7.989146       0.597393       0.415163       9.116378       4.247173       8.133359          -0.009442
           41              C      16.040668       7.041119       8.709132       0.085099      26.090248 0.35222856E+03  0.79029568E+04                                 7.803239                            6.382546       0.058743       2.029946                    0.999563      26.684388      76.403463       0.629429       0.433705      -1.047227       0.051799       0.005534      -0.001597       0.052119      -0.010211      -0.015582      -0.039012       0.037468       0.015368      -0.053633       0.017746       0.035887              8.571541       7.965942      -0.005108       0.094825       9.143421       4.332960       8.605260          -0.007787
           42              C       5.740725       6.114035       7.706811      -0.147581      31.077192 0.44438177E+03  0.10502409E+05                                 8.590030                            7.053140       0.139905       2.020788                    0.999717      29.320859      84.452060       0.617353       0.419798      -1.062294       0.012905       0.006256      -0.014224       0.020199       0.006179       0.006392      -0.019707       0.028541      -0.036732      -0.031530       0.009610       0.021921              9.415942       8.044323      -0.411028       0.107407      10.167439       5.249774      10.036063           0.001457
           43              C       8.323042      10.355577       7.807984       0.605853      22.818083 0.24569435E+03  0.50895130E+04                                 7.568137                            5.672608      -0.248642       1.990357                    0.998797      22.243303      63.264763       0.602037       0.491136      -1.004883      -0.062202      -0.017866       0.047587       0.080329      -0.051866      -0.001213       0.038076      -0.177729      -0.135113      -0.082839      -0.050301       0.133141              8.869317      11.269105       2.432560       0.155140       5.798779      -2.213741       9.540066           0.002471
           44              C       9.568213      10.890082       7.056244       0.116615      25.620851 0.35590446E+03  0.79746192E+04                                 7.625579                            6.275445      -0.121370       1.986612                    0.998897      25.975572      73.370639       0.658783       0.414941      -1.063061       0.091933       0.097781       0.023856       0.136316      -0.015901       0.045145       0.005388      -0.010002       0.046037      -0.051231       0.002099       0.049133              8.657078       9.662232       1.080191      -0.646699       7.820376      -2.069735       8.488625           0.008073
           45              C       9.066912      12.028647       6.250387      -0.397428      33.563851 0.51322366E+03  0.12608210E+05                                 9.050823                            7.466371      -0.339243       1.867391                    0.998132      32.091790      95.077449       0.612090       0.407328      -1.067437       0.034219      -0.035469       0.033052       0.059341      -0.012556       0.027892       0.011523      -0.023441       0.035686      -0.040502       0.011217       0.029284             10.318243      10.187364       1.358026      -1.121456      10.170416      -4.480944      10.596949           0.007934
           46              C      10.072549      12.696928       5.296300       0.672607      21.798970 0.24074106E+03  0.49575471E+04                                 7.360751                            5.633706       0.025516       2.087549                    0.999716      21.569954      61.006513       0.601617       0.494390      -1.004042       0.027866       0.017909      -0.022665       0.040137      -0.017418      -0.010069       0.068763      -0.085638      -0.009661      -0.052587      -0.043710       0.096296              8.481416      10.052304       0.654743      -0.105909       6.675762      -3.442943       8.716181          -0.001399
           47              C       6.683698       5.004895      11.653743       0.595169      23.454634 0.24906348E+03  0.51573262E+04                                 7.577105                            5.616822      -0.082817       2.034420                    0.999245      22.297264      62.626312       0.622715       0.475010      -1.017151      -0.016540       0.044330       0.049878       0.068750      -0.030436       0.038607      -0.075502      -0.033766       0.038572      -0.064974      -0.040726       0.105700              8.912705       8.427954       1.166184      -1.216023       9.002823       4.347957       9.307339          -0.005443
           48              C       6.858546       3.986427      10.559661       0.019959      34.260074 0.43702580E+03  0.10228435E+05                                 9.255160                            7.007922      -0.086145       1.984305                    0.999233      26.922080      75.775302       0.621014       0.421408      -1.067204       0.006791      -0.030885      -0.032174       0.045113       0.011256      -0.004946      -0.028949      -0.007935      -0.018223      -0.029594      -0.004588       0.034182             10.977632       8.638222      -0.409619      -0.768677      12.008154       7.234566      12.286521          -0.006750
           49              C       8.108769       3.578527      10.118499      -0.155197      30.977333 0.43607963E+03  0.10246314E+05                                 8.512744                            6.949105       0.123620       2.009169                    0.999731      29.365139      84.027573       0.627742       0.415263      -1.066368      -0.017963       0.000942       0.002010       0.018100       0.013184       0.011898      -0.013146       0.023291      -0.022245      -0.028077       0.005447       0.022630              9.299375       8.341209      -0.808052      -0.675882      10.135114       5.151031       9.421803           0.001813
           50              C       8.205794       2.619251       9.139706       0.088152      25.831440 0.34540423E+03  0.77038340E+04                                 7.724128                            6.309698       0.070006       2.039797                    0.999123      26.366139      75.007010       0.635340       0.432236      -1.049230      -0.052320      -0.015016      -0.010062       0.055354      -0.003501      -0.006881      -0.042622       0.023493      -0.038926      -0.052695       0.018735       0.033959              8.435778       8.004598      -0.595862      -0.413240       9.144939       4.262538       8.157796          -0.009450
           51              C       5.933763       2.492895       8.937360       0.083936      26.132493 0.35298238E+03  0.79245730E+04                                 7.813356                            6.390921       0.054543       2.028168                    0.999549      26.714805      76.528046       0.628750       0.433915      -1.047038       0.051000      -0.005678       0.001827       0.051347       0.009972       0.016181      -0.039433       0.036575       0.015810      -0.053850       0.017096       0.036754              8.582616       7.975729       0.005235      -0.095085       9.156017       4.339022       8.616103          -0.007787
           52              C       5.740722       3.419979       9.939681      -0.146804      31.033536 0.44359657E+03  0.10478340E+05                                 8.579543                            7.044998       0.143709       2.022358                    0.999712      29.293042      84.326689       0.618012       0.419570      -1.062527       0.012962      -0.006095       0.014509       0.020388      -0.005925      -0.005631      -0.019961       0.028857      -0.035715      -0.031507       0.009819       0.021688              9.404101       8.034787       0.410782      -0.106606      10.154178       5.242187      10.023336           0.001458
           53              C      13.376493      10.791456       9.838508       0.605994      22.800687 0.24549201E+03  0.50842617E+04                                 7.564803                            5.670594      -0.249805       1.990334                    0.998868      22.232079      63.225740       0.602094       0.491192      -1.004857      -0.061215       0.017966      -0.048330       0.080037       0.052376       0.000610       0.037525      -0.177517      -0.133757      -0.083425      -0.049397       0.132822              8.865077      11.264002      -2.430906      -0.155163       5.795914      -2.212032       9.535314           0.002471
           54              C      14.621662      10.256951      10.590248       0.117628      25.591632 0.35542274E+03  0.79613573E+04                                 7.620631                            6.271744      -0.121888       1.986670                    0.998888      25.959262      73.320059       0.658873       0.415014      -1.062985       0.091742      -0.098294      -0.024035       0.136587       0.015709      -0.045539       0.005287      -0.009040       0.046071      -0.051200       0.001522       0.049678              8.650856       9.653217      -1.077573       0.647328       7.816689      -2.065862       8.482663           0.008065
           55              C      14.120359       9.118386      11.396105      -0.397803      33.573230 0.51346532E+03  0.12615179E+05                                 9.051780                            7.467776      -0.337017       1.867998                    0.998120      32.095541      95.081298       0.612098       0.407289      -1.067501       0.033293       0.035785      -0.033540       0.059278       0.013275      -0.027976       0.012821      -0.023133       0.036535      -0.041379       0.011518       0.029862             10.318988      10.185865      -1.356055       1.122697      10.173567      -4.481750      10.597532           0.007940
           56              C      10.072543       5.965102       0.585864       0.675151      21.757196 0.24021064E+03  0.49439047E+04                                 7.352405                            5.628159       0.027828       2.088805                    0.999719      21.542596      60.912677       0.601806       0.494506      -1.003981       0.027744      -0.017938       0.022963       0.040235       0.017988       0.010422       0.067901      -0.083393      -0.009985      -0.052206      -0.042785       0.094991              8.471146      10.039155      -0.652920       0.104973       6.667774      -3.438045       8.706509          -0.001400
           57              C      13.530117       9.568903       5.771579       0.596139      23.446318 0.24895608E+03  0.51546820E+04                                 7.576717                            5.616593      -0.078611       2.035494                    0.999264      22.290501      62.610142       0.622548       0.475176      -1.017036       0.016749       0.043980       0.049975       0.068646       0.029643      -0.038699      -0.075298      -0.032995       0.038157      -0.065212      -0.039852       0.105064              8.912312       8.427679      -1.166332       1.215616       9.002486       4.347885       9.306769          -0.005453
           58              C      13.355266       8.550435       4.677497       0.020087      34.234807 0.43668163E+03  0.10218049E+05                                 9.248978                            7.003905      -0.082724       1.985563                    0.999222      26.913167      75.733865       0.621378       0.421257      -1.067333      -0.006779      -0.031665      -0.032242       0.045697      -0.011494       0.004200      -0.029109      -0.008223      -0.017351      -0.029779      -0.004448       0.034228             10.969404       8.633917       0.408777       0.767614      11.998174       7.227191      12.276121          -0.006748
           59              C      12.105042       8.142535       4.236335      -0.156476      31.030464 0.43709564E+03  0.10276316E+05                                 8.523910                            6.958886       0.119907       2.007728                    0.999715      29.394845      84.141742       0.627063       0.415465      -1.066223       0.018436       0.002356       0.002756       0.018789      -0.013461      -0.012298      -0.013561       0.022582      -0.021614      -0.028638       0.006096       0.022542              9.311442       8.350519       0.812756       0.680167      10.149361       5.158441       9.434444           0.001805
           60              C      12.008015       7.183259       3.257542       0.091287      25.739066 0.34378848E+03  0.76583091E+04                                 7.703703                            6.293065       0.096420       2.049360                    0.999178      26.304819      74.770154       0.636503       0.431981      -1.049454       0.051137      -0.014663      -0.010187       0.054164       0.003583       0.006590      -0.041566       0.024385      -0.038813      -0.051805       0.019167       0.032638              8.412955       7.989140       0.597393       0.415163       9.116371       4.247169       8.133353          -0.009441
           61              C       4.173146       7.056903       3.055196       0.085100      26.090216 0.35222804E+03  0.79029422E+04                                 7.803234                            6.382542       0.058738       2.029945                    0.999563      26.684367      76.403394       0.629429       0.433705      -1.047227      -0.051799      -0.005534       0.001597       0.052118      -0.010211      -0.015583      -0.039013       0.037467       0.015368      -0.053633       0.017745       0.035888              8.571535       7.965936      -0.005108       0.094825       9.143414       4.332957       8.605254          -0.007786
           62              C      14.473089       7.983987       4.057517      -0.147582      31.077194 0.44438181E+03  0.10502410E+05                                 8.590030                            7.053140       0.139906       2.020789                    0.999717      29.320857      84.452047       0.617353       0.419798      -1.062294      -0.012905      -0.006255       0.014224       0.020199       0.006179       0.006392      -0.019707       0.028541      -0.036732      -0.031530       0.009610       0.021920              9.415942       8.044322      -0.411028       0.107407      10.167440       5.249775      10.036064           0.001456
           63              C      11.890772       3.742445       3.956344       0.605853      22.818057 0.24569405E+03  0.50895050E+04                                 7.568131                            5.672605      -0.248641       1.990358                    0.998797      22.243285      63.264697       0.602037       0.491136      -1.004883       0.062202       0.017866      -0.047587       0.080329      -0.051866      -0.001213       0.038076      -0.177730      -0.135114      -0.082840      -0.050302       0.133142              8.869310      11.269096       2.432558       0.155140       5.798775      -2.213739       9.540059           0.002471
           64              C      10.645601       3.207940       4.708084       0.116615      25.620834 0.35590418E+03  0.79746113E+04                                 7.625575                            6.275442      -0.121366       1.986613                    0.998897      25.975560      73.370591       0.658784       0.414941      -1.063062      -0.091933      -0.097782      -0.023856       0.136316      -0.015901       0.045144       0.005388      -0.010001       0.046037      -0.051231       0.002099       0.049133              8.657073       9.662224       1.080190      -0.646699       7.820372      -2.069733       8.488621           0.008072
           65              C      11.146902       2.069375       5.513941      -0.397428      33.563859 0.51322381E+03  0.12608215E+05                                 9.050825                            7.466372      -0.339242       1.867391                    0.998132      32.091795      95.077468       0.612090       0.407328      -1.067437      -0.034219       0.035468      -0.033052       0.059341      -0.012556       0.027893       0.011523      -0.023442       0.035686      -0.040502       0.011218       0.029285             10.318244      10.187365       1.358025      -1.121455      10.170417      -4.480945      10.596951           0.007933
           66              C      10.141265       1.401094       6.468028       0.672606      21.798983 0.24074124E+03  0.49575515E+04                                 7.360753                            5.633707       0.025518       2.087550                    0.999716      21.569961      61.006529       0.601617       0.494390      -1.004042      -0.027866      -0.017910       0.022665       0.040137      -0.017418      -0.010070       0.068763      -0.085638      -0.009662      -0.052586      -0.043710       0.096296              8.481417      10.052306       0.654743      -0.105910       6.675763      -3.442944       8.716183          -0.001398
           67              C      13.530116       9.093127       0.110585       0.595169      23.454650 0.24906369E+03  0.51573314E+04                                 7.577106                            5.616823      -0.082814       2.034421                    0.999245      22.297273      62.626333       0.622715       0.475009      -1.017152       0.016540      -0.044330      -0.049878       0.068750      -0.030436       0.038607      -0.075501      -0.033766       0.038572      -0.064973      -0.040726       0.105700              8.912707       8.427957       1.166185      -1.216024       9.002825       4.347958       9.307340          -0.005444
           68              C      13.355268      10.111595       1.204667       0.019960      34.260062 0.43702566E+03  0.10228431E+05                                 9.255157                            7.007921      -0.086144       1.984305                    0.999233      26.922075      75.775284       0.621014       0.421408      -1.067204      -0.006791       0.030885       0.032174       0.045113       0.011256      -0.004946      -0.028949      -0.007935      -0.018223      -0.029594      -0.004588       0.034182             10.977629       8.638221      -0.409619      -0.768677      12.008150       7.234563      12.286517          -0.006753
           69              C      12.105045      10.519495       1.645829      -0.155197      30.977335 0.43607969E+03  0.10246316E+05                                 8.512743                            6.949105       0.123620       2.009169                    0.999731      29.365142      84.027578       0.627742       0.415263      -1.066368       0.017963      -0.000942      -0.002010       0.018099       0.013183       0.011898      -0.013146       0.023291      -0.022245      -0.028077       0.005447       0.022630              9.299375       8.341209      -0.808050      -0.675880      10.135113       5.151030       9.421802           0.001813
           70              C      12.008020      11.478771       2.624622       0.088152      25.831417 0.34540390E+03  0.77038248E+04                                 7.724124                            6.309695       0.070006       2.039798                    0.999123      26.366120      75.006940       0.635340       0.432236      -1.049230       0.052320       0.015016       0.010062       0.055354      -0.003501      -0.006881      -0.042622       0.023494      -0.038925      -0.052695       0.018735       0.033959              8.435773       8.004592      -0.595861      -0.413239       9.144934       4.262535       8.157792          -0.009449
           71              C      14.280051      11.605127       2.826968       0.083936      26.132473 0.35298207E+03  0.79245644E+04                                 7.813353                            6.390919       0.054543       2.028168                    0.999549      26.714790      76.527996       0.628750       0.433916      -1.047038      -0.051000       0.005678      -0.001827       0.051347       0.009971       0.016181      -0.039433       0.036575       0.015810      -0.053850       0.017095       0.036754              8.582612       7.975725       0.005235      -0.095085       9.156013       4.339019       8.616099          -0.007790
           72              C      14.473092      10.678043       1.824647      -0.146805      31.033528 0.44359646E+03  0.10478336E+05                                 8.579542                            7.044997       0.143710       2.022358                    0.999712      29.293035      84.326660       0.618012       0.419570      -1.062527      -0.012963       0.006095      -0.014508       0.020388      -0.005925      -0.005631      -0.019961       0.028856      -0.035714      -0.031507       0.009819       0.021688              9.404099       8.034786       0.410781      -0.106606      10.154176       5.242186      10.023334           0.001459
           73              C       6.837321       3.306566       1.925820       0.605994      22.800679 0.24549194E+03  0.50842595E+04                                 7.564799                            5.670592      -0.249804       1.990334                    0.998868      22.232073      63.225704       0.602095       0.491191      -1.004857       0.061215      -0.017967       0.048330       0.080037       0.052376       0.000610       0.037525      -0.177517      -0.133756      -0.083425      -0.049396       0.132822              8.865071      11.263995      -2.430905      -0.155165       5.795911      -2.212030       9.535308           0.002471
           74              C       5.592152       3.841071       1.174080       0.117629      25.591586 0.35542199E+03  0.79613358E+04                                 7.620622                            6.271737      -0.121888       1.986671                    0.998888      25.959223      73.319912       0.658873       0.415014      -1.062985      -0.091742       0.098294       0.024035       0.136587       0.015709      -0.045539       0.005287      -0.009040       0.046071      -0.051200       0.001522       0.049678              8.650845       9.653203      -1.077570       0.647326       7.816679      -2.065859       8.482652           0.008065
           75              C       6.093455       4.979636       0.368223      -0.397802      33.573182 0.51346443E+03  0.12615151E+05                                 9.051772                            7.467770      -0.337017       1.867999                    0.998120      32.095506      95.081162       0.612098       0.407289      -1.067501      -0.033293      -0.035785       0.033540       0.059278       0.013276      -0.027977       0.012821      -0.023133       0.036533      -0.041380       0.011519       0.029861             10.318978      10.185855      -1.356053       1.122694      10.173555      -4.481744      10.597523           0.007941
           76              C      10.141271       8.132920      11.178464       0.675151      21.757183 0.24021046E+03  0.49439003E+04                                 7.352404                            5.628158       0.027824       2.088804                    0.999719      21.542588      60.912657       0.601806       0.494506      -1.003981      -0.027744       0.017937      -0.022964       0.040235       0.017988       0.010422       0.067901      -0.083393      -0.009985      -0.052205      -0.042785       0.094991              8.471144      10.039154      -0.652919       0.104971       6.667773      -3.438044       8.706507          -0.001403
           77              N       7.135479       7.471677       9.109119      -0.247169      35.018680 0.57746159E+03  0.14352773E+05                                 9.012062                            7.861845      -0.115930       1.975619                    0.998468      28.926585      81.327470       0.613955       0.401381      -1.090629      -0.014959      -0.119216      -0.125249       0.173561      -0.009029      -0.018665      -0.068182       0.099199      -0.093366      -0.103045       0.034159       0.068886              9.677230      10.102205       0.159425       0.136022      10.316714       3.761311       8.612772           0.026753
           78              N       7.135473       2.062337       8.537373      -0.245649      34.977224 0.57653646E+03  0.14323527E+05                                 9.002806                            7.853672      -0.116777       1.975443                    0.998364      28.907701      81.247202       0.614516       0.401190      -1.090798      -0.015651       0.120274       0.124931       0.174122       0.008696       0.018372      -0.067712       0.100043      -0.096410      -0.102924       0.033304       0.069620              9.666945      10.093722      -0.158187      -0.134659      10.304238       3.755938       8.602876           0.026716
           79              N      13.078335       6.626345       2.655209      -0.247173      35.018787 0.57746381E+03  0.14352842E+05                                 9.012078                            7.861858      -0.115917       1.975622                    0.998468      28.926644      81.327666       0.613954       0.401381      -1.090629       0.014959       0.119216       0.125249       0.173561      -0.009029      -0.018664      -0.068184       0.099199      -0.093361      -0.103047       0.034162       0.068885              9.677248      10.102219       0.159426       0.136023      10.316737       3.761322       8.612790           0.026752
           80              N      13.078341      12.035685       3.226955      -0.245650      34.977242 0.57653688E+03  0.14323542E+05                                 9.002813                            7.853679      -0.116790       1.975439                    0.998364      28.907711      81.247269       0.614515       0.401190      -1.090797       0.015651      -0.120274      -0.124931       0.174122       0.008696       0.018372      -0.067711       0.100044      -0.096412      -0.102924       0.033304       0.069620              9.666954      10.093728      -0.158187      -0.134660      10.304250       3.755944       8.602885           0.026717
           81              O       7.680237       3.831443       5.709228      -0.541652      39.170776 0.58361127E+03  0.14345475E+05                                 9.264316                            7.564720       0.133543       2.092310                    0.996555      27.900398      74.581941       0.677675       0.367700      -1.130224      -0.021432       0.005680      -0.011949       0.025186      -0.026898      -0.044442      -0.041207      -0.019181      -0.039485      -0.078065       0.032104       0.045961             10.578800      10.563032      -4.927457      -2.758966      12.220693       4.120318       8.952674           0.032890
           82              O       5.526457       4.470044       5.482177      -0.570508      38.312330 0.57282234E+03  0.13974834E+05                                 8.949844                            7.378646       0.378173       2.164635                    0.997616      27.916563      73.655811       0.704392       0.356422      -1.142314       0.027252      -0.007379       0.026038       0.038407       0.031053       0.017243      -0.034701       0.065673      -0.018403      -0.066762       0.018233       0.048528              9.956093      11.918192       1.193666       5.461877       6.908935       2.313547      11.041151           0.038350
           83              O       8.510020      10.119956       9.011475      -0.598231      44.403763 0.68643731E+03  0.17620994E+05                                10.016997                            8.163181      -0.012909       2.003576                    0.999346      29.911180      82.462723       0.655432       0.364040      -1.129878      -0.026623       0.005112      -0.032787       0.042543      -0.049047      -0.000029       0.010639      -0.097700       0.039179      -0.075940       0.011364       0.064576             11.400524       9.854588       1.763465       0.631542       7.957729      -3.547440      16.389254           0.053091
           84              O       7.268893      10.088329       7.191534      -0.554786      35.638298 0.51894063E+03  0.12378662E+05                                 8.585977                            7.052669       0.355208       2.165717                    0.996842      27.559754      72.419274       0.714380       0.359435      -1.137409       0.019462      -0.017923       0.014272       0.030061      -0.008191       0.046092       0.035309       0.007183      -0.147544      -0.082833       0.030498       0.052335              9.691662      15.725758       1.508405       2.779765       6.325027      -0.128001       7.024201           0.030473
           85              O      10.585978      11.290429       7.959744      -0.613088      46.761601 0.78358717E+03  0.20710849E+05                                10.332096                            8.654058      -0.193950       1.940264                    0.998418      30.501438      84.248629       0.646565       0.358413      -1.138711      -0.091641      -0.027911      -0.110786       0.146460       0.027735       0.074684       0.010393       0.067903       0.057390      -0.062594      -0.039013       0.101607             11.696426      14.253265       3.129908       1.007835       8.161954      -1.550908      12.674061           0.116271
           86              O       4.452091       1.663100       4.349272      -0.561198      32.024323 0.47031785E+03  0.10922141E+05                                 7.875668                            6.607222       0.518505       2.219046                    0.998347      27.044782      69.616585       0.757726       0.348079      -1.149107       0.009203      -0.014795       0.006231       0.018504      -0.040097       0.014400       0.013167      -0.067540       0.094168      -0.071495       0.029892       0.041603              8.787550       7.462001      -1.683189       1.825651       9.081595      -4.465280       9.819053           0.037855
           87              O       6.260215       1.235796       5.615114      -0.587673      46.904055 0.74718965E+03  0.19570442E+05                                10.463136                            8.599517      -0.270723       1.941334                    0.996059      29.693214      82.399638       0.630069       0.371149      -1.125639      -0.017933      -0.000088       0.000482       0.017940      -0.002573       0.008276       0.029083       0.034727      -0.105474      -0.052334       0.016400       0.035934             11.821553      16.633741       0.560602       1.022575       8.452992      -2.206442      10.377927           0.053300
           88              O       2.626787       3.217568       0.172936      -0.541652      39.186979 0.58390353E+03  0.14354621E+05                                 9.266989                            7.566764       0.133585       2.092088                    0.996505      27.907251      74.608164       0.677556       0.367714      -1.130200      -0.020786      -0.005751       0.011874       0.024620       0.026816       0.044582      -0.041502      -0.020156      -0.040163      -0.078415       0.031898       0.046516             10.581929      10.565559       4.929031       2.759936      12.225054       4.121941       8.955174           0.032794
           89              O      10.579906       2.578967       0.399987      -0.569751      38.307828 0.57272989E+03  0.13972364E+05                                 8.950323                            7.378964       0.375494       2.163738                    0.997638      27.913643      73.653562       0.704229       0.356510      -1.142214       0.028080       0.007248      -0.025733       0.038771      -0.031482      -0.017936      -0.034480       0.066662      -0.018608      -0.067280       0.017938       0.049342              9.956576      11.919030      -1.193478      -5.462701       6.908821       2.313067      11.041876           0.038279
           90              O      13.563471      11.027077       8.635017      -0.599233      44.480379 0.68789392E+03  0.17669220E+05                                10.031438                            8.174203      -0.020537       2.000978                    0.999326      29.940091      82.590255       0.654651       0.364251      -1.129621      -0.026736      -0.005025       0.032497       0.042381       0.048856      -0.000217       0.010880      -0.097241       0.037504      -0.075397       0.010810       0.064587             11.417754       9.872270      -1.768073      -0.631656       7.969250      -3.552663      16.411744           0.053103
           91              O      12.322343      11.058704      10.454958      -0.554016      35.587383 0.51806187E+03  0.12352075E+05                                 8.577309                            7.046162       0.358390       2.167171                    0.996926      27.539554      72.342265       0.714814       0.359381      -1.137488       0.019571       0.017748      -0.014934       0.030348       0.008225      -0.045846       0.035418       0.007849      -0.147916      -0.082805       0.030444       0.052361              9.681340      15.707301      -1.506022      -2.777701       6.318796      -0.127534       7.017923           0.030475
           92              O      15.639427       9.856604       9.686748      -0.613102      46.726987 0.78295323E+03  0.20689190E+05                                10.325908                            8.649727      -0.194002       1.940591                    0.998408      30.488195      84.192548       0.646842       0.358344      -1.138805      -0.091845       0.028077       0.110061       0.146073      -0.027398      -0.074749       0.009999       0.067831       0.058576      -0.062672      -0.038867       0.101539             11.688742      14.241336      -3.128193      -1.006932       8.157774      -1.549466      12.667116           0.116087
           93              O       9.505545       5.385911       1.532892      -0.562370      32.043610 0.47068099E+03  0.10932514E+05                                 7.878261                            6.609214       0.517912       2.218585                    0.998337      27.056281      69.648832       0.757719       0.348020      -1.149173       0.008597       0.014864      -0.005619       0.018067       0.040311      -0.014393       0.013616      -0.067573       0.094847      -0.071834       0.029702       0.042132              8.790641       7.465024       1.683982      -1.826714       9.084536      -4.466839       9.822362           0.037780
           94              O      11.313670       5.813215       0.267050      -0.588524      46.926014 0.74773183E+03  0.19588168E+05                                10.466082                            8.602471      -0.270923       1.941148                    0.996156      29.702800      82.433286       0.629979       0.371135      -1.125651      -0.017081      -0.000588      -0.001326       0.017142       0.003353      -0.008077       0.028744       0.034462      -0.105114      -0.051982       0.016309       0.035673             11.824460      16.635849      -0.560458      -1.022701       8.455944      -2.208114      10.381586           0.053388
           95              O      12.533577      10.266579       6.055100      -0.541652      39.170812 0.58361192E+03  0.14345494E+05                                 9.264318                            7.564720       0.133554       2.092313                    0.996555      27.900422      74.582000       0.677676       0.367699      -1.130225       0.021433      -0.005680       0.011949       0.025187      -0.026898      -0.044443      -0.041208      -0.019182      -0.039485      -0.078065       0.032104       0.045961             10.578802      10.563035      -4.927459      -2.758966      12.220695       4.120318       8.952675           0.032889
           96              O      14.687357       9.627978       6.282151      -0.570508      38.312347 0.57282259E+03  0.13974842E+05                                 8.949847                            7.378648       0.378171       2.164634                    0.997616      27.916567      73.655831       0.704392       0.356422      -1.142314      -0.027253       0.007379      -0.026037       0.038407       0.031053       0.017243      -0.034701       0.065673      -0.018403      -0.066761       0.018233       0.048528              9.956097      11.918198       1.193667       5.461880       6.908937       2.313548      11.041154           0.038350
           97              O      11.703794       3.978066       2.752853      -0.598234      44.403827 0.68643855E+03  0.17621035E+05                                10.017011                            8.163192      -0.012914       2.003574                    0.999346      29.911201      82.462824       0.655431       0.364040      -1.129878       0.026623      -0.005112       0.032787       0.042543      -0.049050      -0.000030       0.010639      -0.097702       0.039175      -0.075942       0.011362       0.064580             11.400540       9.854604       1.763470       0.631539       7.957741      -3.547446      16.389275           0.053090
           98              O      12.944921       4.009693       4.572794      -0.554784      35.638226 0.51893944E+03  0.12378626E+05                                 8.585965                            7.052660       0.355211       2.165718                    0.996842      27.559727      72.419170       0.714381       0.359435      -1.137409      -0.019462       0.017923      -0.014271       0.030062      -0.008191       0.046092       0.035309       0.007181      -0.147544      -0.082834       0.030499       0.052335              9.691647      15.725730       1.508402       2.779761       6.325019      -0.128000       7.024192           0.030476
           99              O       9.627836       2.807593       3.804584      -0.613092      46.761694 0.78358905E+03  0.20710912E+05                                10.332113                            8.654072      -0.193952       1.940263                    0.998418      30.501472      84.248771       0.646564       0.358413      -1.138711       0.091641       0.027911       0.110786       0.146460       0.027735       0.074684       0.010393       0.067903       0.057390      -0.062594      -0.039013       0.101607             11.696447      14.253290       3.129915       1.007833       8.161967      -1.550914      12.674083           0.116270
          100              O      15.761723      12.434922       7.415056      -0.561197      32.024304 0.47031753E+03  0.10922131E+05                                 7.875662                            6.607218       0.518509       2.219047                    0.998347      27.044782      69.616568       0.757727       0.348079      -1.149107      -0.009204       0.014794      -0.006232       0.018504      -0.040097       0.014399       0.013167      -0.067540       0.094168      -0.071495       0.029892       0.041602              8.787543       7.461996      -1.683188       1.825650       9.081588      -4.465276       9.819046           0.037854
          101              O      13.953599      12.862226       6.149214      -0.587673      46.903997 0.74718851E+03  0.19570407E+05                                10.463132                            8.599514      -0.270734       1.941332                    0.996059      29.693188      82.399574       0.630068       0.371150      -1.125638       0.017933       0.000087      -0.000481       0.017939      -0.002574       0.008275       0.029083       0.034727      -0.105474      -0.052333       0.016400       0.035933             11.821549      16.633735       0.560602       1.022574       8.452990      -2.206440      10.377923           0.053300
          102              O      17.587027      10.880454      11.591392      -0.541648      39.186943 0.58390292E+03  0.14354601E+05                                 9.266981                            7.566758       0.133586       2.092088                    0.996505      27.907244      74.608122       0.677556       0.367714      -1.130200       0.020786       0.005752      -0.011873       0.024620       0.026816       0.044580      -0.041500      -0.020155      -0.040167      -0.078412       0.031899       0.046514             10.581918      10.565551       4.929026       2.759932      12.225041       4.121935       8.955163           0.032796
          103              O       9.633908      11.519055      11.364341      -0.569752      38.307802 0.57272938E+03  0.13972349E+05                                 8.950322                            7.378963       0.375493       2.163738                    0.997638      27.913624      73.653518       0.704229       0.356511      -1.142214      -0.028080      -0.007248       0.025733       0.038771      -0.031482      -0.017936      -0.034481       0.066661      -0.018609      -0.067280       0.017938       0.049342              9.956575      11.919030      -1.193478      -5.462700       6.908820       2.313067      11.041874           0.038278
          104              O       6.650343       3.070945       3.129311      -0.599236      44.480450 0.68789529E+03  0.17669264E+05                                10.031448                            8.174211      -0.020534       2.000979                    0.999326      29.940123      82.590360       0.654650       0.364251      -1.129621       0.026737       0.005025      -0.032498       0.042382       0.048856      -0.000217       0.010881      -0.097241       0.037503      -0.075397       0.010810       0.064587             11.417765       9.872282      -1.768077      -0.631655       7.969258      -3.552667      16.411756           0.053102
          105              O       7.891471       3.039318       1.309370      -0.554015      35.587358 0.51806145E+03  0.12352063E+05                                 8.577304                            7.046159       0.358390       2.167171                    0.996926      27.539546      72.342232       0.714814       0.359381      -1.137488      -0.019571      -0.017748       0.014933       0.030348       0.008225      -0.045846       0.035418       0.007849      -0.147915      -0.082805       0.030444       0.052361              9.681334      15.707289      -1.506020      -2.777700       6.318793      -0.127534       7.017920           0.030474
          106              O       4.574387       4.241418       2.077580      -0.613107      46.727081 0.78295507E+03  0.20689256E+05                                10.325936                            8.649748      -0.194028       1.940583                    0.998408      30.488218      84.192720       0.646840       0.358345      -1.138804       0.091845      -0.028076      -0.110062       0.146073      -0.027396      -0.074749       0.009999       0.067830       0.058574      -0.062670      -0.038868       0.101537             11.688776      14.241379      -3.128204      -1.006928       8.157797      -1.549476      12.667151           0.116088
          107              O      10.708269       8.712111      10.231436      -0.562371      32.043652 0.47068178E+03  0.10932537E+05                                 7.878269                            6.609220       0.517904       2.218582                    0.998337      27.056298      69.648899       0.757719       0.348020      -1.149173      -0.008598      -0.014864       0.005620       0.018067       0.040311      -0.014393       0.013616      -0.067572       0.094846      -0.071834       0.029703       0.042131              8.790649       7.465032       1.683984      -1.826716       9.084545      -4.466843       9.822371           0.037780
          108              O       8.900144       8.284807      11.497278      -0.588525      46.926038 0.74773233E+03  0.19588180E+05                                10.466073                            8.602464      -0.270891       1.941156                    0.996156      29.702819      82.433269       0.629981       0.371134      -1.125652       0.017081       0.000588       0.001326       0.017142       0.003351      -0.008079       0.028744       0.034459      -0.105115      -0.051982       0.016310       0.035672             11.824449      16.635834      -0.560455      -1.022703       8.455936      -2.208111      10.381576           0.053387

******************************************************
Auxiliary information for the entire system
The total spin magnetic moment of the unit cell is   23.999919
The total net atomic charge of the unit cell is   0.000001
Accuracy of reproducing the electrostatic potential in the unit cell:
  The inner radius (bohr) =    5.0000
  The outer radius (bohr) =   12.0000
  Valid grid points have density less than (e/(bohr^3)) =    0.0001
  The number of valid grid points were=        15324
  The rms potential error without charges in kcal/mol is=      2.67672
  The rms potential error with partial charges in kcal/mol is=      0.45112
  The RRMSE value at monopole order=      0.16853
  The rms potential error with partial charges and cloud penetration in kcal/mol is=      0.43421
  The RRMSE value at monopole order with cloud penetration is=      0.16222
  The rms potential error with partial charges and atomic dipoles in kcal/mol is=      0.37351
  The RRMSE value at dipole order=      0.13954
  The rms potential error with partial charges, atomic dipoles and cloud penetration in kcal/mol is=      0.35471
  The RRMSE value at dipole order with cloud penetration=      0.13252

******************************************************
The electron densities and ab initio electrostatic potential were computed in VASP using the PBE functional and
projector augmented wave method. See the main text of the journal article for a description of computational details.
The atomic charges, dipoles, and quadrupoles were computed with the DDEC6 method as described in
(a) T. A. Manz and N. Gabaldon Limas, RSC Adv. 6 (2016) 47771-47801 DOI: 10.1039/c6ra04656h
(b) N. Gabaldon Limas and T. A. Manz, RSC Adv. 8 (2018) 2678-2707 DOI: 10.1039/c7ra11829e.
For each atom in the material, the electron cloud parameters were fit to the spherically averaged atom-in-material
electron density using radial positions for which this density was between 10^-4 and 10^-2 electrons per cubic bohr.
The polarizabilities, dispersion coefficients, and quantum Drude oscillator (QDO) parameters were fit using the MCLF method.
The magnetic structure of the system was optimized in VASP from the default ferromagnetic initial guess using spin polarization.
The atomic spin moments (ASMs) were computed on this optimized magnetic structure using the DDEC6 partition as inputs
to the method of T. A. Manz and D. S. Sholl, J. Chem. Theory Comput. 7 (2011) 4146-4164 DOI: 10.1021/ct200539n.
The RMSE and RRMSE were computed using a uniform grid with Ewald summation.
