# Supplementary material for: A collection of forcefield precursors for metal–organic frameworks
Source: RSC Adv. 2019 Nov 13;9(63):36492–507. doi: 10.1039/c9ra07327b (PMC9075174; doi:10.1039/c9ra07327b)
Supplement: RA-009-C9RA07327B-s4705 [file RA-009-C9RA07327B-s4705.xyz]

  108
jmolscript: load "" {1 1 1} spacegroup "x,y,z" unitcell [{     10.104000     0.000000     0.000000 }, {      5.052002    11.791522     0.000000 }, {      5.052022     2.408221    11.779570 }]
Co    17.415174     9.410322    10.569219     0.940546
Co     4.698770     2.603508     3.124649     1.005502
Co    12.363168    11.889293     7.100136     0.941802
Co     9.750770     4.496363     2.765136     1.005032
Co     2.792850     4.789421     1.210351     0.940415
Co    15.509254    11.596235     8.654921     1.005614
Co     7.844856     2.310450     4.679434     0.941734
Co    10.457254     9.703380     9.014434     1.004899
H     13.871787    10.790611     1.881197     0.125728
H     14.078916     8.917850     0.593690     0.091282
H     10.227271     8.726732     0.126041     0.088153
H      9.931226    10.610147     1.367608     0.135057
H      9.945385    13.059852     8.689789     0.083719
H      8.732901    12.054714     6.345654     0.161144
H      3.294928     1.620618     7.010022     0.156910
H     13.871790     8.100782     4.008588     0.125192
H     14.078925     9.973544     5.296095     0.090874
H     10.227281    10.164661     5.763744     0.087958
H      9.931231     8.281247     4.522177     0.134772
H     14.997385     8.239762     8.979566     0.083767
H     13.784910     9.244900    11.323701     0.161305
H     13.398935     7.887475    10.659333     0.157538
H      6.336237     3.409132     9.898373     0.125730
H      6.129108     5.281893    11.185880     0.091283
H      9.980753     5.473011    11.653529     0.088152
H     10.276798     3.589596    10.411962     0.135061
H     10.262639     1.139891     3.089781     0.083724
H     11.475123     2.145029     5.433916     0.161145
H     16.913096    12.579125     4.769548     0.156910
H      6.336234     6.098961     7.770982     0.125191
H      6.129099     4.226199     6.483475     0.090873
H      9.980743     4.035082     6.015826     0.087958
H     10.276793     5.918496     7.257393     0.134769
H      5.210639     5.959981     2.800004     0.083754
H      6.423114     4.954843     0.455869     0.161306
H      6.809089     6.312268     1.120237     0.157540
C     11.686293    12.171437     2.613887     0.600377
C     11.882309    10.919387     1.772825     0.023583
C     13.111965    10.391017     1.524276    -0.159303
C     13.229170     9.261391     0.745647     0.091643
C     10.976988     9.156453     0.468827     0.081660
C     10.788045    10.280324     1.225075    -0.148022
C      8.380276    11.693241     8.862948     0.610644
C      9.602859    12.309085     8.160886     0.115618
C      9.089573    12.813320     6.832151    -0.408441
C      5.000481     1.743805     5.916878     0.690267
C     11.686294     6.719956     3.275898     0.600189
C     11.882313     7.972007     4.116960     0.024763
C     13.111970     8.500377     4.365509    -0.159439
C     13.229178     9.630002     5.144138     0.093411
C     10.976997     9.734941     5.420958     0.083325
C     10.788051     8.611070     4.664710    -0.149220
C     13.432275     9.606374     8.806407     0.610639
C     14.654861     8.990530     9.508469     0.116891
C     14.141580     8.486295    10.837204    -0.410277
C     10.052470     5.356066    -0.027093     0.690981
C      8.521731     2.028306     9.165683     0.600373
C      8.325715     3.280356    10.006745     0.023571
C      7.096059     3.808726    10.255294    -0.159305
C      6.978854     4.938352    11.033923     0.091645
C      9.231036     5.043290    11.310743     0.081652
C      9.419979     3.919419    10.554495    -0.148017
C     11.827748     2.506502     2.916622     0.610638
C     10.605165     1.890658     3.618684     0.115620
C     11.118451     1.386423     4.947419    -0.408430
C     15.207543    12.455938     5.862692     0.690265
C      8.521730     7.479787     8.503672     0.600210
C      8.325711     6.227736     7.662610     0.024760
C      7.096054     5.699366     7.414061    -0.159439
C      6.978846     4.569741     6.635432     0.093411
C      9.231027     4.464802     6.358612     0.083328
C      9.419973     5.588673     7.114860    -0.149221
C      6.775749     4.593369     2.973163     0.610637
C      5.553163     5.209213     2.271101     0.116883
C      6.066444     5.713448     0.942366    -0.410300
C      5.103532     6.435456     0.027093     0.690982
N     12.182395     8.638354     0.195541    -0.237520
N     12.182405    10.253039     5.694244    -0.239712
N      8.025629     5.561389    11.584029    -0.237502
N      8.025619     3.946704     6.085326    -0.239717
O      7.610339     0.754700     3.293568    -0.548722
O      5.500622     0.898443     2.543209    -0.567455
O      8.565180    10.576181     9.380072    -0.602184
O     17.426387    12.345396     8.938338    -0.554221
O     10.627404    11.340468     7.979481    -0.618024
O      6.252366     1.465582     5.874472    -0.590234
O      4.420510     2.474250     5.100554    -0.568095
O     12.662339     6.345171     2.596217    -0.548055
O     10.552625     6.201429     3.346576    -0.567648
O     13.617178    10.723434     8.289283    -0.603217
O     12.374386     8.954219     8.731017    -0.554267
O     15.679407     9.959146     9.689874    -0.617620
O     11.304356     5.634290     0.015313    -0.590539
O      9.472502     4.625621     0.789231    -0.567986
O     12.597685    13.445043     8.486002    -0.548704
O     14.707402    13.301300     9.236361    -0.567478
O     11.642844     3.623562     2.399498    -0.602152
O      2.781637     1.854347     2.841232    -0.554226
O      9.580620     2.859275     3.800089    -0.618032
O     13.955658    12.734161     5.905098    -0.590249
O     15.787514    11.725493     6.679016    -0.568123
O      7.545685     7.854572     9.183353    -0.548106
O      9.655399     7.998314     8.432994    -0.567625
O      6.590846     3.476309     3.490287    -0.603178
O      7.833638     5.245524     3.048553    -0.554273
O      4.528617     4.240597     2.089696    -0.617545
O      3.851646     6.157232    -0.015313    -0.590514
O     10.735522     9.574122    10.990339    -0.567969

The following XYZ coordinates are in angstroms. Other properties are in atomic units.
The sperically averaged electron density of each atom fit to a function of the form exp(a - br)
eigen_1, eigen_2 and eigen_3 are the three eigenvalues of traceless quadrupole moment tensor
  atom number  atomic symbol              X              Y              Z     net charge C6 coefficient C8 coefficient C10 coefficient fluctuating dipole atomic polarizability isotropic forcefield polarizability              a              b squared Pearson coefficient          <r^3>          <r^4>         wp_QDO          m_QDO          q_QDO       dipole_x       dipole_y       dipole_z         dipole            Qxy            Qxz            Qyz     Q(x^2-y^2)  Q(3z^2 - R^2)        eigen_1        eigen_2        eigen_3 static polarizability      alpha(xx)      alpha(xy)      alpha(xz)      alpha(yy)      alpha(yz)      alpha(zz) atomic spin moment
            1             Co      17.415174       9.410322      10.569219       0.940546      86.060028 0.16528908E+04  0.50741284E+05                                16.106185                           13.435938       0.691525       2.097197                    0.993309      45.711300     120.614560       0.487153       0.409565      -1.142776       0.015725      -0.074433      -0.041792       0.086799      -0.032596      -0.002822      -0.056291       0.176362       0.007865      -0.120716       0.027328       0.093388             18.943520      17.808495      -1.647634      -0.848141      19.326416      -0.605437      19.695650           2.826783
            2             Co       4.698770       2.603508       3.124649       1.005502      96.973844 0.20375379E+04  0.65211569E+05                                15.746596                           13.554950       0.667020       2.100737                    0.997175      44.019226     114.550997       0.565934       0.338159      -1.211645      -0.053646      -0.033077       0.001316       0.063037       0.005196      -0.036981       0.024123      -0.119265       0.075535      -0.085904       0.021192       0.064711             17.792192      19.720910      -1.398585       2.063816      17.577154      -4.397149      16.078512           2.792999
            3             Co      12.363168      11.889293       7.100136       0.941802      86.009500 0.16516634E+04  0.50687790E+05                                16.092969                           13.425664       0.696329       2.099200                    0.993236      45.662515     120.417392       0.487689       0.409243      -1.143146       0.015717       0.073670       0.042107       0.086298       0.032434       0.002682      -0.056406       0.176901       0.007135      -0.120895       0.027177       0.093718             18.927254      17.793703       1.644169       0.846918      19.309584      -0.605720      19.678476           2.823751
            4             Co       9.750770       4.496363       2.765136       1.005032      96.957796 0.20371230E+04  0.65192405E+05                                15.742030                           13.551173       0.616505       2.085497                    0.997084      44.019337     114.531378       0.566185       0.338040      -1.211800      -0.053916       0.032751      -0.001393       0.063099      -0.005663       0.037006       0.023693      -0.117727       0.077048      -0.085476       0.021696       0.063781             17.786860      19.715317       1.398812      -2.062377      17.573510      -4.395755      16.071754           2.794065
            5             Co       2.792850       4.789421       1.210351       0.940415      86.060938 0.16529201E+04  0.50742875E+05                                16.106814                           13.436456       0.691336       2.097107                    0.993312      45.714174     120.626579       0.487118       0.409590      -1.142749      -0.015685       0.074407       0.041798       0.086773      -0.032547      -0.003273      -0.055972       0.176409       0.006156      -0.120400       0.026825       0.093575             18.944260      17.809131      -1.647724      -0.848166      19.327224      -0.605524      19.696424           2.826714
            6             Co      15.509254      11.596235       8.654921       1.005614      96.964139 0.20372799E+04  0.65200899E+05                                15.745255                           13.553842       0.667302       2.100850                    0.997174      44.016897     114.540805       0.565976       0.338147      -1.211663       0.053651       0.033083      -0.001313       0.063045       0.005186      -0.036997       0.024127      -0.119251       0.075570      -0.085909       0.021193       0.064716             17.790626      19.718921      -1.398399       2.063516      17.575725      -4.396738      16.077232           2.793050
            7             Co       7.844856       2.310450       4.679434       0.941734      86.009746 0.16516689E+04  0.50688239E+05                                16.093267                           13.425890       0.696212       2.099149                    0.993237      45.663887     120.423169       0.487672       0.409255      -1.143132      -0.015747      -0.073686      -0.042116       0.086321       0.032437       0.002423      -0.056659       0.176891       0.008167      -0.121132       0.027525       0.093607             18.927620      17.794109       1.644200       0.846973      19.309921      -0.605701      19.678830           2.823692
            8             Co      10.457254       9.703380       9.014434       1.004899      96.967088 0.20373722E+04  0.65202676E+05                                15.743269                           13.552204       0.616216       2.085385                    0.997084      44.021649     114.541144       0.566148       0.338050      -1.211785       0.053924      -0.032759       0.001387       0.063110      -0.005634       0.037046       0.023656      -0.117675       0.076830      -0.085447       0.021709       0.063738             17.788296      19.717064       1.398989      -2.062663      17.574843      -4.396167      16.072980           2.793932
            9              H      13.871787      10.790611       1.881197       0.125728       1.015944 0.73527571E+01  0.69733241E+02                                 1.580858                            1.518262      -0.999666       2.408954                    0.998499       3.227779       8.499934       0.549341       1.175640      -0.733927       0.029271       0.015311       0.013746       0.035780      -0.000068       0.004559       0.005118       0.019323      -0.034328      -0.014603      -0.001564       0.016167              1.585614       1.744354       0.303097       0.226960       1.555763       0.235748       1.456726           0.000353
           10              H      14.078916       8.917850       0.593690       0.091282       1.117079 0.81582502E+01  0.80036646E+02                                 1.740070                            1.640476      -0.961051       2.415719                    0.997991       3.475045       9.549486       0.504708       1.237012      -0.718972       0.043116      -0.014556      -0.005137       0.045796       0.000488       0.005702       0.006643       0.021523      -0.026836      -0.014969      -0.001715       0.016684              1.771122       2.133835      -0.441547      -0.228772       1.690978       0.174045       1.488553          -0.000135
           11              H      10.227271       8.726732       0.126041       0.088153       1.112072 0.80539557E+01  0.79129349E+02                                 1.762937                            1.649934      -1.008202       2.388693                    0.997582       3.576832       9.988000       0.491838       1.267522      -0.711268      -0.040055      -0.018338      -0.012482       0.045787       0.000591       0.002245       0.006002       0.021370      -0.053897      -0.020037       0.000192       0.019845              1.810248       1.946223       0.425772       0.371689       1.810024       0.331286       1.674495           0.000107
           12              H       9.931226      10.610147       1.367608       0.135057       1.032192 0.76542921E+01  0.73526885E+02                                 1.626904                            1.575155      -0.908247       2.462400                    0.999253       3.184516       8.515514       0.524557       1.215549      -0.725839      -0.035610       0.014457       0.004702       0.038720      -0.000537       0.001098       0.006590       0.025628      -0.029039      -0.015513      -0.002187       0.017701              1.619685       1.905011      -0.298411      -0.075728       1.563929       0.122665       1.390114           0.000296
           13              H       9.945385      13.059852       8.689789       0.083719       1.167752 0.93266971E+01  0.94729200E+02                                 1.809626                            1.763988      -0.871884       2.450909                    0.997680       3.640651      10.220369       0.482009       1.251108      -0.716062       0.024736       0.035570       0.019200       0.047389      -0.006767       0.006273       0.002696      -0.011343       0.001933      -0.012654       0.004138       0.008516              1.825471       1.755254       0.344226       0.178903       1.959199       0.309419       1.761961           0.001466
           14              H       8.732901      12.054714       6.345654       0.161144       0.904457 0.71146475E+01  0.68293321E+02                                 1.600499                            1.603649      -0.869348       2.493151                    0.997938       3.332893       9.434664       0.470744       1.355491      -0.694045      -0.009693      -0.022378      -0.007247       0.025441       0.005232       0.002955       0.002838      -0.015447       0.007105      -0.010830       0.000937       0.009893              1.595264       1.555345       0.104631       0.097822       1.692302       0.154000       1.538144          -0.000044
           15              H       3.294928       1.620618       7.010022       0.156910       1.114647 0.87047934E+01  0.87069446E+02                                 1.766064                            1.714674      -1.310010       2.274021                    0.994624       3.468268       9.723702       0.483463       1.266590      -0.712478      -0.019085       0.017784       0.008095       0.027314      -0.008277       0.001939       0.005061      -0.007481      -0.019913      -0.010844      -0.002110       0.012954              1.788295       2.088421      -0.333694      -0.101885       1.681724      -0.034018       1.594740           0.000706
           16              H      13.871790       8.100782       4.008588       0.125192       1.013254 0.73256376E+01  0.69381487E+02                                 1.574867                            1.512928      -0.986895       2.413897                    0.998516       3.223464       8.470662       0.551932       1.171716      -0.734862       0.029544      -0.015870      -0.014085       0.036374       0.000174      -0.004575       0.005053       0.019436      -0.034112      -0.014529      -0.001657       0.016186              1.579484       1.737029      -0.301041      -0.225376       1.549912       0.234171       1.451509           0.000354
           17              H      14.078925       9.973544       5.296095       0.090874       1.119101 0.81763546E+01  0.80265987E+02                                 1.742934                            1.642887      -0.962053       2.415271                    0.997977       3.478160       9.563954       0.504019       1.237905      -0.718778       0.043198       0.014740       0.005306       0.045951      -0.000592      -0.005638       0.006739       0.021663      -0.026740      -0.015040      -0.001690       0.016730              1.774135       2.138049       0.442889       0.229471       1.693667       0.174537       1.490688          -0.000135
           18              H      10.227281      10.164661       5.763744       0.087958       1.112003 0.80515611E+01  0.79087270E+02                                 1.761644                            1.648719      -0.997158       2.393170                    0.997713       3.575651       9.978308       0.492533       1.266032      -0.711591      -0.040030       0.018616       0.012534       0.045892      -0.000392      -0.002191       0.006010       0.021419      -0.054416      -0.020192       0.000261       0.019932              1.808912       1.944955      -0.425405      -0.371383       1.808533       0.330867       1.673246           0.000105
           19              H       9.931231       8.281247       4.522177       0.134772       1.027658 0.76071989E+01  0.72917265E+02                                 1.617334                            1.566413      -0.882923       2.472495                    0.999410       3.178615       8.473648       0.528301       1.209536      -0.727184      -0.035927      -0.014596      -0.004653       0.039057       0.000693      -0.000915       0.006528       0.025410      -0.028981      -0.015396      -0.002179       0.017575              1.610078       1.892422       0.295333       0.074953       1.554912       0.121398       1.382900           0.000297
           20              H      14.997385       8.239762       8.979566       0.083767       1.166577 0.93135314E+01  0.94553077E+02                                 1.807710                            1.762200      -0.870433       2.451570                    0.997728       3.637703      10.206630       0.482523       1.250337      -0.716240       0.024712      -0.035271      -0.019195       0.047151       0.006702      -0.006293       0.002914      -0.011754       0.002021      -0.012816       0.004238       0.008578              1.823486       1.753289      -0.343634      -0.178635       1.957027       0.308986       1.760141           0.001467
           21              H      13.784910       9.244900      11.323701       0.161305       0.906351 0.71353658E+01  0.68548597E+02                                 1.603167                            1.606306      -0.871477       2.491849                    0.997893       3.338063       9.456159       0.470167       1.356037      -0.693908      -0.009660       0.022342       0.007328       0.025420      -0.005314      -0.002832       0.002801      -0.015534       0.007031      -0.010863       0.000955       0.009908              1.597930       1.558052      -0.104899      -0.098035       1.695055       0.154174       1.540682          -0.000044
           22              H      13.398935       7.887475      10.659333       0.157538       1.111364 0.86729140E+01  0.86676112E+02                                 1.763229                            1.712070      -1.309995       2.274458                    0.994544       3.462509       9.705245       0.483574       1.267387      -0.712324      -0.019211      -0.017605      -0.007981       0.027253       0.008163      -0.001893       0.005093      -0.007668      -0.020226      -0.010825      -0.002142       0.012966              1.785361       2.084508       0.332815       0.101602       1.679225      -0.033827       1.592350           0.000705
           23              H       6.336237       3.409132       9.898373       0.125730       1.015931 0.73526403E+01  0.69731877E+02                                 1.580847                            1.518252      -0.999631       2.408973                    0.998499       3.227755       8.499863       0.549341       1.175644      -0.733926      -0.029271      -0.015311      -0.013747       0.035780      -0.000069       0.004559       0.005119       0.019322      -0.034327      -0.014603      -0.001564       0.016167              1.585603       1.744341       0.303094       0.226958       1.555752       0.235745       1.456717           0.000353
           24              H       6.129108       5.281893      11.185880       0.091283       1.117080 0.81582622E+01  0.80036870E+02                                 1.740078                            1.640483      -0.961006       2.415741                    0.997991       3.475049       9.549534       0.504704       1.237021      -0.718970      -0.043116       0.014558       0.005137       0.045796       0.000489       0.005703       0.006644       0.021522      -0.026838      -0.014971      -0.001714       0.016685              1.771131       2.133847      -0.441551      -0.228774       1.690986       0.174047       1.488560          -0.000135
           25              H       9.980753       5.473011      11.653529       0.088152       1.112067 0.80539019E+01  0.79128576E+02                                 1.762922                            1.649921      -1.008148       2.388713                    0.997583       3.576815       9.987891       0.491845       1.267509      -0.711271       0.040056       0.018336       0.012481       0.045787       0.000590       0.002244       0.006002       0.021372      -0.053906      -0.020039       0.000192       0.019847              1.810231       1.946206       0.425766       0.371684       1.810007       0.331281       1.674480           0.000106
           26              H      10.276798       3.589596      10.411962       0.135061       1.032160 0.76539937E+01  0.73523326E+02                                 1.626876                            1.575128      -0.908184       2.462434                    0.999254       3.184457       8.515325       0.524559       1.215556      -0.725838       0.035611      -0.014458      -0.004703       0.038721      -0.000538       0.001097       0.006590       0.025627      -0.029040      -0.015514      -0.002186       0.017700              1.619656       1.904976      -0.298402      -0.075726       1.563902       0.122661       1.390092           0.000296
           27              H      10.262639       1.139891       3.089781       0.083724       1.167742 0.93265950E+01  0.94727998E+02                                 1.809622                            1.763985      -0.871906       2.450903                    0.997680       3.640638      10.220357       0.482007       1.251116      -0.716060      -0.024737      -0.035571      -0.019201       0.047390      -0.006767       0.006272       0.002696      -0.011344       0.001935      -0.012654       0.004138       0.008516              1.825468       1.755251       0.344225       0.178902       1.959195       0.309418       1.761958           0.001467
           28              H      11.475123       2.145029       5.433916       0.161145       0.904449 0.71145586E+01  0.68292242E+02                                 1.600488                            1.603639      -0.869336       2.493158                    0.997938       3.332872       9.434583       0.470746       1.355490      -0.694045       0.009693       0.022378       0.007247       0.025441       0.005232       0.002955       0.002837      -0.015447       0.007104      -0.010830       0.000937       0.009892              1.595253       1.555334       0.104630       0.097821       1.692292       0.153999       1.538134          -0.000044
           29              H      16.913096      12.579125       4.769548       0.156910       1.114642 0.87047485E+01  0.87068882E+02                                 1.766059                            1.714669      -1.309996       2.274026                    0.994624       3.468263       9.723681       0.483463       1.266589      -0.712478       0.019085      -0.017784      -0.008095       0.027313      -0.008277       0.001939       0.005060      -0.007482      -0.019914      -0.010844      -0.002110       0.012954              1.788290       2.088415      -0.333693      -0.101886       1.681719      -0.034018       1.594736           0.000705
           30              H       6.336234       6.098961       7.770982       0.125191       1.013258 0.73256634E+01  0.69381766E+02                                 1.574868                            1.512928      -0.986883       2.413900                    0.998516       3.223468       8.470664       0.551933       1.171713      -0.734863      -0.029545       0.015869       0.014084       0.036374       0.000173      -0.004576       0.005053       0.019436      -0.034113      -0.014529      -0.001657       0.016186              1.579484       1.737030      -0.301041      -0.225376       1.549913       0.234171       1.451510           0.000353
           31              H       6.129099       4.226199       6.483475       0.090873       1.119116 0.81764868E+01  0.80267576E+02                                 1.742945                            1.642897      -0.962095       2.415250                    0.997977       3.478185       9.564027       0.504020       1.237899      -0.718779      -0.043197      -0.014739      -0.005307       0.045950      -0.000592      -0.005638       0.006738       0.021663      -0.026741      -0.015039      -0.001691       0.016729              1.774146       2.138064       0.442893       0.229473       1.693678       0.174539       1.490697          -0.000135
           32              H       9.980743       4.035082       6.015826       0.087958       1.112019 0.80517150E+01  0.79089190E+02                                 1.761663                            1.648736      -0.997235       2.393136                    0.997712       3.575684       9.978439       0.492529       1.266034      -0.711591       0.040029      -0.018617      -0.012535       0.045891      -0.000394      -0.002190       0.006010       0.021419      -0.054414      -0.020192       0.000261       0.019931              1.808932       1.944977      -0.425411      -0.371389       1.808553       0.330873       1.673264           0.000105
           33              H      10.276793       5.918496       7.257393       0.134769       1.027678 0.76073809E+01  0.72919442E+02                                 1.617353                            1.566430      -0.882953       2.472479                    0.999410       3.178651       8.473768       0.528299       1.209534      -0.727184       0.035926       0.014595       0.004652       0.039056       0.000692      -0.000915       0.006528       0.025411      -0.028980      -0.015396      -0.002180       0.017575              1.610097       1.892446       0.295339       0.074954       1.554931       0.121400       1.382915           0.000297
           34              H       5.210639       5.959981       2.800004       0.083754       1.166629 0.93140643E+01  0.94559760E+02                                 1.807755                            1.762242      -0.870433       2.451559                    0.997728       3.637805      10.206957       0.482521       1.250326      -0.716243      -0.024712       0.035268       0.019195       0.047148       0.006703      -0.006294       0.002914      -0.011754       0.002021      -0.012817       0.004239       0.008578              1.823532       1.753334      -0.343647      -0.178640       1.957078       0.308997       1.760184           0.001466
           35              H       6.423114       4.954843       0.455869       0.161306       0.906361 0.71354826E+01  0.68550092E+02                                 1.603187                            1.606326      -0.871520       2.491829                    0.997893       3.338096       9.456320       0.470161       1.356048      -0.693906       0.009661      -0.022343      -0.007326       0.025421      -0.005314      -0.002832       0.002801      -0.015535       0.007034      -0.010865       0.000956       0.009909              1.597950       1.558072      -0.104900      -0.098037       1.695074       0.154176       1.540702          -0.000044
           36              H       6.809089       6.312268       1.120237       0.157540       1.111353 0.86728142E+01  0.86674886E+02                                 1.763220                            1.712062      -1.309995       2.274461                    0.994544       3.462491       9.705189       0.483574       1.267390      -0.712324       0.019212       0.017605       0.007983       0.027254       0.008163      -0.001892       0.005093      -0.007670      -0.020228      -0.010825      -0.002143       0.012967              1.785352       2.084495       0.332812       0.101600       1.679217      -0.033826       1.592343           0.000705
           37              C      11.686293      12.171437       2.613887       0.600377      23.005951 0.24330481E+03  0.50062681E+04                                 7.471118                            5.548376      -0.027332       2.056265                    0.999374      22.074639      61.706812       0.627379       0.474474      -1.017934      -0.016833       0.056664       0.037526       0.070017       0.035966      -0.037478      -0.071927      -0.010399       0.097674      -0.066016      -0.040648       0.106664              8.773287       8.326778      -1.121012       1.487268      10.455101       3.852799       7.537980          -0.005122
           38              C      11.882309      10.919387       1.772825       0.023583      33.311917 0.42012793E+03  0.97325948E+04                                 9.060003                            6.854508      -0.032225       2.004100                    0.999381      26.597602      74.381828       0.630459       0.419375      -1.068922       0.004722      -0.036008      -0.024070       0.043569      -0.000139       0.009537      -0.026381       0.012206       0.044424      -0.030113      -0.002508       0.032622             10.726105       8.621568      -1.053714       0.081591      14.153843       6.513921       9.402904          -0.004652
           39              C      13.111965      10.391017       1.524276      -0.159303      30.254454 0.42135150E+03  0.98262158E+04                                 8.403285                            6.849650       0.099540       2.004017                    0.999709      29.213384      83.575215       0.628986       0.417564      -1.063743      -0.014508      -0.001815      -0.002087       0.014769       0.014693       0.013764      -0.012509       0.019414      -0.012082      -0.028555       0.006751       0.021804              9.184185       8.280271      -1.055544      -0.416006      11.163915       4.789023       8.108369           0.001854
           40              C      13.229170       9.261391       0.745647       0.091643      25.188712 0.33246090E+03  0.73458791E+04                                 7.600800                            6.195300       0.117990       2.058225                    0.999331      26.082312      73.891464       0.640306       0.432928      -1.048640      -0.047247      -0.010781      -0.010503       0.049587      -0.006785      -0.005202      -0.039779       0.042999       0.026870      -0.052994       0.018035       0.034959              8.313784       7.865603      -0.804856      -0.129744       9.590064       4.061314       7.485685          -0.009147
           41              C      10.976988       9.156453       0.468827       0.081660      25.806893 0.34143873E+03  0.76020545E+04                                 7.747745                            6.285906       0.109150       2.048464                    0.999681      26.470100      75.516102       0.633919       0.433965      -1.046995       0.050354      -0.002300      -0.002831       0.050486       0.019369       0.007354      -0.042230       0.026521      -0.020143      -0.055644       0.017821       0.037824              8.542005       7.956922      -0.348599       0.384979      10.026858       4.203844       7.642235          -0.007261
           42              C      10.788045      10.280324       1.225075      -0.148022      30.360094 0.42018738E+03  0.98007969E+04                                 8.468248                            6.865258       0.170038       2.034725                    0.999752      28.964307      83.105277       0.624289       0.420632      -1.060877       0.013582       0.009021      -0.005953       0.017357      -0.006330      -0.005751      -0.019729       0.035540      -0.007414      -0.031865       0.011324       0.020540              9.332972       8.015185      -0.221198       0.764895      11.571045       4.991624       8.412687           0.001522
           43              C       8.380276      11.693241       8.862948       0.610644      22.686926 0.24176629E+03  0.49847405E+04                                 7.523022                            5.617162      -0.210518       2.005351                    0.999070      22.041262      62.409826       0.607002       0.489406      -1.006429      -0.058613      -0.041007       0.031379       0.078113       0.013778       0.049775       0.071904      -0.047996       0.255100      -0.082948      -0.051672       0.134620              8.829907      11.195404      -0.662125      -2.241213       8.373001      -2.881319       6.921316           0.002223
           44              C       9.602859      12.309085       8.160886       0.115618      25.351201 0.35291565E+03  0.78857042E+04                                 7.572004                            6.250935      -0.130700       1.986155                    0.998817      25.810575      72.643994       0.660216       0.415193      -1.063614       0.091617      -0.043349      -0.090150       0.135646      -0.043861       0.027776       0.000477      -0.024299      -0.003411      -0.054785       0.003040       0.051745              8.586675       9.607792       0.480561      -1.248543       7.481483      -1.901541       8.670750           0.008105
           45              C       9.089573      12.813320       6.832151      -0.408441      33.074356 0.50053502E+03  0.12224602E+05                                 8.994086                            7.396112      -0.261183       1.888681                    0.997459      31.924103      94.425515       0.611930       0.409830      -1.065383       0.036653      -0.024618       0.049462       0.066302      -0.023742       0.026032       0.010266      -0.032571       0.010190      -0.046147       0.018230       0.027917             10.284622       9.966571       0.874968      -1.778050       8.518452      -4.147187      12.368843           0.007613
           46              C       5.000481       1.743805       5.916878       0.690267      21.330862 0.22794895E+03  0.46310346E+04                                 7.247781                            5.476637       0.082803       2.112572                    0.999725      21.144614      59.423483       0.611004       0.493426      -1.004412       0.023902       0.015039      -0.023524       0.036754       0.014108       0.010624       0.072118      -0.080131       0.012258      -0.053054      -0.044323       0.097377              8.399852      10.001083       0.033780      -0.560362       6.682881      -3.484927       8.515593          -0.000561
           47              C      11.686294       6.719956       3.275898       0.600189      22.992532 0.24311498E+03  0.50013581E+04                                 7.468415                            5.545976      -0.022303       2.057898                    0.999394      22.066414      61.676494       0.627559       0.474434      -1.017961      -0.017682      -0.056736      -0.036709       0.069851      -0.035360       0.037481      -0.072050      -0.010508       0.096872      -0.065835      -0.040603       0.106438              8.770667       8.323963       1.121123      -1.486096      10.452460       3.851770       7.535579          -0.005142
           48              C      11.882313       7.972007       4.116960       0.024763      33.284413 0.41967684E+03  0.97197670E+04                                 9.056294                            6.851332      -0.032346       2.004293                    0.999389      26.582730      74.336961       0.630520       0.419437      -1.068857       0.004136       0.036900       0.024526       0.044500       0.000461      -0.009250      -0.026138       0.013294       0.041000      -0.030036      -0.001615       0.031650             10.722800       8.614096       1.054143      -0.080146      14.152867       6.513917       9.401435          -0.004659
           49              C      13.111970       8.500377       4.365509      -0.159439      30.285141 0.42194061E+03  0.98436508E+04                                 8.411821                            6.857440       0.093364       2.002029                    0.999726      29.225903      83.633921       0.628199       0.417930      -1.063482      -0.013603       0.001598       0.001962       0.013836      -0.014240      -0.013459      -0.012987       0.020908      -0.011376      -0.028704       0.006954       0.021750              9.193793       8.284293       1.061002       0.420224      11.178781       4.795965       8.118305           0.001854
           50              C      13.229178       9.630002       5.144138       0.093411      25.148057 0.33177920E+03  0.73271570E+04                                 7.592299                            6.188423       0.120468       2.059421                    0.999386      26.058071      73.807693       0.640734       0.432855      -1.048670      -0.047437       0.011392       0.010936       0.049997       0.007176       0.004959      -0.039340       0.042959       0.026012      -0.052615       0.018231       0.034383              8.304264       7.859773       0.806910       0.131501       9.577245       4.054610       7.475773          -0.009154
           51              C      10.976997       9.734941       5.420958       0.083325      25.774660 0.34091360E+03  0.75876895E+04                                 7.742433                            6.282157       0.108360       2.048543                    0.999689      26.450590      75.455177       0.633923       0.434115      -1.046871       0.050794       0.001794       0.002420       0.050884      -0.018857      -0.007140      -0.041969       0.027050      -0.020762      -0.055291       0.017952       0.037340              8.535757       7.951578       0.346009      -0.386201      10.018578       4.199749       7.637114          -0.007261
           52              C      10.788051       8.611070       4.664710      -0.149220      30.406677 0.42104892E+03  0.98260725E+04                                 8.480257                            6.876009       0.165357       2.032930                    0.999744      28.984925      83.190519       0.623286       0.421087      -1.060574       0.012275      -0.009367       0.006245       0.016655       0.005868       0.005902      -0.019749       0.035739      -0.007390      -0.031852       0.011210       0.020642              9.346547       8.019061       0.217534      -0.767917      11.592009       5.002319       8.428569           0.001521
           53              C      13.432275       9.606374       8.806407       0.610639      22.678390 0.24167286E+03  0.49822051E+04                                 7.520154                            5.615384      -0.210025       2.005640                    0.999105      22.036914      62.388487       0.607226       0.489285      -1.006517      -0.059524       0.041836      -0.032178       0.079554      -0.013565      -0.049703       0.071571      -0.049007       0.256387      -0.083466      -0.051165       0.134631              8.826210      11.190069       0.662493       2.239969       8.369410      -2.879978       6.919150           0.002232
           54              C      14.654861       8.990530       9.508469       0.116891      25.320094 0.35238795E+03  0.78710776E+04                                 7.567651                            6.247823      -0.131903       1.986013                    0.998876      25.786765      72.567216       0.660124       0.415401      -1.063466       0.090469       0.043223       0.090085       0.134789       0.043043      -0.027813      -0.000303      -0.023782      -0.004796      -0.053663       0.002135       0.051528              8.581375       9.601264      -0.480132       1.247522       7.476406      -1.900006       8.666455           0.008096
           55              C      14.141580       8.486295      10.837204      -0.410277      33.121219 0.50143441E+03  0.12251907E+05                                 9.001020                            7.401588      -0.349035       1.866424                    0.998224      31.954670      94.532533       0.611856       0.409701      -1.065480       0.037295       0.024694      -0.048906       0.066276       0.023949      -0.026309       0.010118      -0.032906       0.009950      -0.046494       0.018169       0.028325             10.292891       9.973827      -0.878001       1.780271       8.525342      -4.151742      12.379504           0.007618
           56              C      10.052470       5.356066      -0.027093       0.690981      21.334006 0.22797670E+03  0.46320709E+04                                 7.251019                            5.478767       0.086273       2.113649                    0.999769      21.146186      59.444825       0.610541       0.493749      -1.004175       0.024346      -0.015269       0.023594       0.037182      -0.014094      -0.010610       0.071803      -0.080003       0.013394      -0.052617      -0.044441       0.097058              8.403834      10.005935      -0.034209       0.560667       6.686468      -3.487168       8.519097          -0.000571
           57              C       8.521731       2.028306       9.165683       0.600373      23.005805 0.24330340E+03  0.50062296E+04                                 7.471071                            5.548350      -0.027283       2.056283                    0.999374      22.074561      61.706436       0.627383       0.474472      -1.017935       0.016835      -0.056665      -0.037524       0.070017       0.035969      -0.037475      -0.071928      -0.010390       0.097670      -0.066021      -0.040642       0.106663              8.773222       8.326720      -1.120996       1.487260      10.455013       3.852762       7.537934          -0.005133
           58              C       8.325715       3.280356      10.006745       0.023571      33.311929 0.42012871E+03  0.97326113E+04                                 9.059981                            6.854498      -0.032188       2.004112                    0.999381      26.597632      74.381750       0.630462       0.419373      -1.068924      -0.004722       0.036009       0.024072       0.043571      -0.000141       0.009537      -0.026379       0.012204       0.044410      -0.030110      -0.002508       0.032618             10.726072       8.621540      -1.053714       0.081587      14.153794       6.513896       9.402881          -0.004666
           59              C       7.096059       3.808726      10.255294      -0.159305      30.254431 0.42135162E+03  0.98262155E+04                                 8.403271                            6.849643       0.099579       2.004029                    0.999709      29.213373      83.575067       0.628987       0.417563      -1.063744       0.014509       0.001816       0.002085       0.014770       0.014692       0.013765      -0.012510       0.019417      -0.012087      -0.028557       0.006751       0.021806              9.184167       8.280249      -1.055548      -0.416010      11.163892       4.789012       8.108359           0.001856
           60              C       6.978854       4.938352      11.033923       0.091645      25.188597 0.33245921E+03  0.73458314E+04                                 7.600773                            6.195279       0.118056       2.058250                    0.999330      26.082217      73.891112       0.640308       0.432927      -1.048640       0.047246       0.010784       0.010506       0.049587      -0.006787      -0.005197      -0.039768       0.042989       0.026867      -0.052980       0.018031       0.034949              8.313753       7.865579      -0.804857      -0.129745       9.590023       4.061295       7.485657          -0.009165
           61              C       9.231036       5.043290      11.310743       0.081652      25.806896 0.34143911E+03  0.76020602E+04                                 7.747728                            6.285897       0.109242       2.048495                    0.999681      26.470079      75.515866       0.633921       0.433963      -1.046997      -0.050354       0.002301       0.002829       0.050486       0.019360       0.007355      -0.042220       0.026515      -0.020167      -0.055632       0.017821       0.037811              8.541982       7.956905      -0.348603       0.384976      10.026823       4.203824       7.642217          -0.007271
           62              C       9.419979       3.919419      10.554495      -0.148017      30.359883 0.42018444E+03  0.98007069E+04                                 8.468205                            6.865233       0.170068       2.034736                    0.999752      28.964143      83.104598       0.624291       0.420632      -1.060878      -0.013582      -0.009020       0.005955       0.017358      -0.006331      -0.005751      -0.019730       0.035540      -0.007415      -0.031866       0.011325       0.020540              9.332919       8.015137      -0.221190       0.764894      11.570972       4.991588       8.412648           0.001527
           63              C      11.827748       2.506502       2.916622       0.610638      22.687378 0.24177133E+03  0.49848717E+04                                 7.523114                            5.617214      -0.210510       2.005347                    0.999070      22.041568      62.410919       0.607000       0.489405      -1.006429       0.058615       0.041004      -0.031382       0.078114       0.013783       0.049774       0.071897      -0.047989       0.255108      -0.082942      -0.051675       0.134617              8.830034      11.195596      -0.662121      -2.241262       8.373098      -2.881364       6.921407           0.002232
           64              C      10.605165       1.890658       3.618684       0.115620      25.351179 0.35291477E+03  0.78856883E+04                                 7.572034                            6.250952      -0.130746       1.986143                    0.998817      25.810590      72.644321       0.660211       0.415197      -1.063610      -0.091617       0.043349       0.090152       0.135647      -0.043861       0.027775       0.000481      -0.024295      -0.003401      -0.054786       0.003044       0.051742              8.586722       9.607884       0.480577      -1.248579       7.481496      -1.901549       8.670784           0.008104
           65              C      11.118451       1.386423       4.947419      -0.408430      33.073983 0.50052762E+03  0.12224378E+05                                 8.994034                            7.396068      -0.261185       1.888686                    0.997459      31.923821      94.424554       0.611931       0.409831      -1.065382      -0.036657       0.024619      -0.049462       0.066305      -0.023744       0.026032       0.010263      -0.032571       0.010186      -0.046147       0.018226       0.027920             10.284566       9.966518       0.874966      -1.778052       8.518407      -4.147162      12.368772           0.007616
           66              C      15.207543      12.455938       5.862692       0.690265      21.330885 0.22794916E+03  0.46310441E+04                                 7.247809                            5.476655       0.082750       2.112556                    0.999725      21.144693      59.423912       0.611000       0.493428      -1.004410      -0.023899      -0.015042       0.023520       0.036751       0.014107       0.010629       0.072116      -0.080135       0.012248      -0.053052      -0.044324       0.097376              8.399887      10.001124       0.033780      -0.560364       6.682910      -3.484943       8.515627          -0.000571
           67              C       8.521730       7.479787       8.503672       0.600210      22.992041 0.24310881E+03  0.50012013E+04                                 7.468339                            5.545926      -0.022348       2.057890                    0.999394      22.066068      61.675422       0.627558       0.474437      -1.017959       0.017677       0.056733       0.036707       0.069847      -0.035361       0.037484      -0.072060      -0.010512       0.096875      -0.065842      -0.040607       0.106449              8.770575       8.323889       1.121121      -1.486078      10.452342       3.851715       7.535495          -0.005121
           68              C       8.325711       6.227736       7.662610       0.024760      33.284358 0.41967632E+03  0.97197521E+04                                 9.056287                            6.851331      -0.032349       2.004293                    0.999389      26.582703      74.336873       0.630520       0.419437      -1.068857      -0.004136      -0.036904      -0.024527       0.044504       0.000460      -0.009250      -0.026138       0.013290       0.041019      -0.030035      -0.001619       0.031653             10.722789       8.614096       1.054125      -0.080159      14.152841       6.513907       9.401430          -0.004652
           69              C       7.096054       5.699366       7.414061      -0.159439      30.285130 0.42194035E+03  0.98436424E+04                                 8.411815                            6.857435       0.093381       2.002034                    0.999726      29.225904      83.633890       0.628200       0.417930      -1.063483       0.013602      -0.001601      -0.001966       0.013837      -0.014240      -0.013460      -0.012989       0.020916      -0.011376      -0.028707       0.006954       0.021753              9.193786       8.284286       1.060997       0.420221      11.178768       4.795962       8.118302           0.001854
           70              C       6.978846       4.569741       6.635432       0.093411      25.148129 0.33178018E+03  0.73271839E+04                                 7.592309                            6.188429       0.120452       2.059413                    0.999386      26.058144      73.807919       0.640734       0.432854      -1.048670       0.047437      -0.011388      -0.010937       0.049995       0.007175       0.004961      -0.039343       0.042961       0.026017      -0.052619       0.018231       0.034388              8.304274       7.859790       0.806910       0.131500       9.577251       4.054614       7.475781          -0.009146
           71              C       9.231027       4.464802       6.358612       0.083328      25.774764 0.34091495E+03  0.75877302E+04                                 7.742462                            6.282174       0.108305       2.048523                    0.999689      26.450689      75.455616       0.633921       0.434115      -1.046870      -0.050793      -0.001793      -0.002425       0.050883      -0.018862      -0.007137      -0.041974       0.027050      -0.020746      -0.055296       0.017948       0.037348              8.535791       7.951612       0.346011      -0.386202      10.018621       4.199773       7.637141          -0.007258
           72              C       9.419973       5.588673       7.114860      -0.149221      30.406803 0.42105072E+03  0.98261279E+04                                 8.480283                            6.876025       0.165342       2.032924                    0.999744      28.985029      83.190954       0.623284       0.421087      -1.060574      -0.012276       0.009368      -0.006246       0.016657       0.005867       0.005900      -0.019749       0.035745      -0.007387      -0.031853       0.011210       0.020643              9.346577       8.019094       0.217540      -0.767918      11.592044       5.002337       8.428593           0.001519
           73              C       6.775749       4.593369       2.973163       0.610637      22.678572 0.24167498E+03  0.49822631E+04                                 7.520210                            5.615421      -0.210051       2.005629                    0.999106      22.037037      62.389060       0.607221       0.489288      -1.006515       0.059523      -0.041836       0.032174       0.079551      -0.013558      -0.049702       0.071573      -0.049011       0.256392      -0.083471      -0.051161       0.134632              8.826276      11.190128       0.662493       2.239982       8.369496      -2.880019       6.919203           0.002232
           74              C       5.553163       5.209213       2.271101       0.116883      25.320606 0.35239640E+03  0.78713117E+04                                 7.567731                            6.247882      -0.131833       1.986026                    0.998876      25.787138      72.568416       0.660123       0.415399      -1.063467      -0.090467      -0.043225      -0.090081       0.134786       0.043041      -0.027821      -0.000305      -0.023775      -0.004794      -0.053664       0.002134       0.051530              8.581468       9.601372      -0.480131       1.247536       7.476495      -1.900027       8.666537           0.008098
           75              C       6.066444       5.713448       0.942366      -0.410300      33.121910 0.50144768E+03  0.12252308E+05                                 9.001111                            7.401663      -0.349002       1.866426                    0.998224      31.955155      94.534162       0.611856       0.409698      -1.065482      -0.037287      -0.024696       0.048910       0.066276       0.023945      -0.026303       0.010117      -0.032912       0.009941      -0.046487       0.018165       0.028322             10.292997       9.973929      -0.878026       1.780290       8.525411      -4.151790      12.379651           0.007615
           76              C       5.103532       6.435456       0.027093       0.690982      21.333902 0.22797552E+03  0.46320318E+04                                 7.250941                            5.478715       0.086373       2.113681                    0.999769      21.146019      59.443878       0.610552       0.493742      -1.004181      -0.024348       0.015264      -0.023599       0.037185      -0.014087      -0.010609       0.071804      -0.080003       0.013390      -0.052619      -0.044439       0.097058              8.403740      10.005815      -0.034206       0.560659       6.686398      -3.487128       8.519006          -0.000559
           77              N      12.182395       8.638354       0.195541      -0.237520      34.587044 0.56111522E+03  0.13833532E+05                                 8.916792                            7.733303      -0.060317       1.997169                    0.998595      28.538690      79.662903       0.621607       0.399677      -1.092831      -0.017726       0.142015       0.098443       0.173706       0.016089       0.008030      -0.065627       0.124005      -0.036759      -0.105040       0.034855       0.070185              9.608227       9.988868      -0.545427       0.341210       9.904740       3.836312       8.931073           0.026925
           78              N      12.182405      10.253039       5.694244      -0.239712      34.655417 0.56258068E+03  0.13879133E+05                                 8.928720                            7.743789      -0.064753       1.995411                    0.998576      28.576722      79.804296       0.621119       0.399718      -1.092770      -0.018008      -0.141623      -0.098246       0.173302      -0.016232      -0.008429      -0.065969       0.122515      -0.032774      -0.104949       0.036115       0.068834              9.621459       9.998914       0.546526      -0.341119       9.920274       3.844015       8.945190           0.026956
           79              N       8.025629       5.561389      11.584029      -0.237502      34.586269 0.56110041E+03  0.13833101E+05                                 8.916745                            7.733269      -0.060597       1.997096                    0.998593      28.538293      79.662088       0.621599       0.399684      -1.092824       0.017727      -0.142005      -0.098437       0.173693       0.016104       0.008025      -0.065598       0.124041      -0.036792      -0.105027       0.034816       0.070211              9.608171       9.988816      -0.545424       0.341210       9.904678       3.836278       8.931020           0.026942
           80              N       8.025619       3.946704       6.085326      -0.239717      34.655728 0.56258649E+03  0.13879298E+05                                 8.928716                            7.743782      -0.064565       1.995462                    0.998578      28.576911      79.804621       0.621126       0.399713      -1.092774       0.018007       0.141629       0.098242       0.173305      -0.016223      -0.008432      -0.065986       0.122496      -0.032750      -0.104958       0.036139       0.068819              9.621454       9.998921       0.546523      -0.341119       9.920265       3.844014       8.945177           0.026944
           81              O       7.610339       0.754700       3.293568      -0.548722      39.366171 0.58795877E+03  0.14469345E+05                                 9.271404                            7.579547       0.167030       2.101803                    0.996548      27.936364      74.556355       0.679256       0.366413      -1.131984      -0.021230       0.010527      -0.006486       0.024568       0.049780       0.017104      -0.031687       0.027816       0.087616      -0.078115       0.033459       0.044656             10.591708      10.421453       3.444984       4.496000      10.442412       4.366734      10.911259           0.031948
           82              O       5.500622       0.898443       2.543209      -0.567455      37.429503 0.55212654E+03  0.13351649E+05                                 8.802062                            7.240278       0.451834       2.190339                    0.998087      27.730659      72.933777       0.711388       0.356044      -1.142183       0.028742      -0.023949       0.013335       0.039717      -0.015664      -0.028278      -0.039323       0.048130      -0.044422      -0.065098       0.020037       0.045062              9.785673      11.777681      -5.504821      -0.021580      11.449969       1.314270       6.129369           0.037282
           83              O       8.565180      10.576181       9.380072      -0.602184      44.846686 0.69202671E+03  0.17787594E+05                                10.067141                            8.184700       0.017502       2.012266                    0.999318      29.930120      82.372807       0.656444       0.363006      -1.131504      -0.026036       0.031408      -0.010500       0.042126       0.010265       0.046751       0.014637      -0.080678       0.105680      -0.077518       0.015169       0.062349             11.476445       9.894847      -0.901592      -1.648534      14.416914      -5.175699      10.117573           0.052245
           84              O      17.426387      12.345396       8.938338      -0.554221      35.260740 0.50562404E+03  0.11980265E+05                                 8.511077                            6.947145       0.436162       2.192637                    0.997460      27.432078      71.790867       0.722189       0.357945      -1.138839       0.020462      -0.010277       0.018120       0.029200      -0.041373       0.022740       0.046264       0.055565       0.007780      -0.082380       0.033694       0.048686              9.636432      15.752768      -3.022591      -0.733856       6.870545      -0.344056       6.285983           0.030298
           85              O      10.627404      11.340468       7.979481      -0.618024      46.401842 0.78124616E+03  0.20623535E+05                                10.265680                            8.632967      -0.146298       1.955144                    0.998229      30.505962      84.075976       0.648586       0.357737      -1.139801      -0.093383       0.113048       0.001217       0.146634      -0.081634      -0.011987      -0.002127       0.001108      -0.140047      -0.064087      -0.041214       0.105301             11.593225      14.066356      -1.620998      -2.774668      11.652260      -2.372710       9.061060           0.115215
           86              O       6.252366       1.465582       5.874472      -0.590234      46.875041 0.73611462E+03  0.19195649E+05                                10.439713                            8.522322      -0.232463       1.955842                    0.995908      29.520701      81.561968       0.634815       0.370000      -1.127267      -0.016354       0.002093       0.000684       0.016502      -0.003942       0.007565       0.033033       0.054018      -0.053370      -0.051740       0.014780       0.036960             11.844764      16.904074      -0.853179      -0.102028       9.128494      -2.364572       9.501723           0.052740
           87              O       4.420510       2.474250       5.100554      -0.568095      33.096531 0.47070259E+03  0.10932647E+05                                 8.056942                            6.605582       0.498456       2.210763                    0.998493      27.087086      69.716678       0.758613       0.347622      -1.149554       0.013390      -0.006963       0.016287       0.022205      -0.001837       0.040260       0.010780      -0.085322       0.039033      -0.069335       0.025621       0.043713              9.114425       7.699426      -1.491827       2.350294       7.666345      -4.461826      11.977503           0.037299
           88              O      12.662339       6.345171       2.596217      -0.548055      39.415609 0.58883150E+03  0.14497624E+05                                 9.283274                            7.588295       0.160940       2.099728                    0.996407      27.948322      74.629787       0.678378       0.366715      -1.131639      -0.021844      -0.010007       0.006976       0.025019      -0.050298      -0.017603      -0.031641       0.029167       0.086144      -0.078726       0.034501       0.044225             10.606279      10.434265      -3.450378      -4.502530      10.458225       4.374614      10.926348           0.032005
           89              O      10.552625       6.201429       3.346576      -0.567648      37.448661 0.55242780E+03  0.13361189E+05                                 8.806853                            7.243453       0.446935       2.188993                    0.998077      27.734434      72.957585       0.711032       0.356162      -1.142052       0.028103       0.023307      -0.013815       0.039036       0.015603       0.027909      -0.039322       0.047765      -0.045938      -0.064962       0.020244       0.044718              9.791704      11.785827       5.509255       0.021442      11.456868       1.314870       6.132417           0.037298
           90              O      13.617178      10.723434       8.289283      -0.603217      44.886262 0.69278479E+03  0.17812195E+05                                10.073270                            8.189500       0.011958       2.010414                    0.999337      29.946586      82.433596       0.656205       0.363034      -1.131467      -0.025627      -0.031262       0.010795       0.041840      -0.010579      -0.046810       0.014646      -0.080983       0.107004      -0.077838       0.015104       0.062734             11.483687       9.902272       0.903068       1.650036      14.424461      -5.178993      10.124328           0.052188
           91              O      12.374386       8.954219       8.731017      -0.554267      35.279949 0.50595470E+03  0.11990576E+05                                 8.515992                            6.950956       0.428685       2.190573                    0.997437      27.435520      71.817387       0.721720       0.358104      -1.138664       0.020196       0.010261      -0.017869       0.028852       0.041161      -0.022884       0.046248       0.055302       0.007530      -0.082238       0.033780       0.048458              9.642078      15.762160       3.024810       0.734263       6.874585      -0.344684       6.289488           0.030278
           92              O      15.679407       9.959146       9.689874      -0.617620      46.386752 0.78097732E+03  0.20614656E+05                                10.263543                            8.631526      -0.170868       1.947286                    0.998266      30.499268      84.053790       0.648635       0.357740      -1.139799      -0.093327      -0.113602      -0.000690       0.147023       0.081973       0.012359      -0.002750       0.001509      -0.140717      -0.064920      -0.040818       0.105738             11.590665      14.063045       1.619305       2.773257      11.649308      -2.372888       9.059641           0.115336
           93              O      11.304356       5.634290       0.015313      -0.590539      46.847461 0.73560343E+03  0.19178335E+05                                10.433943                            8.517800      -0.225865       1.958032                    0.996058      29.512695      81.522318       0.635180       0.369864      -1.127409      -0.015664      -0.002111      -0.000482       0.015813       0.003298      -0.007560       0.033303       0.053427      -0.052830      -0.051738       0.015113       0.036625             11.837945      16.895431       0.851756       0.102815       9.122199      -2.362079       9.496205           0.052638
           94              O       9.472502       4.625621       0.789231      -0.567986      33.058419 0.47005352E+03  0.10913445E+05                                 8.049614                            6.599992       0.495877       2.210305                    0.998504      27.074897      69.664589       0.759138       0.347513      -1.149682       0.013484       0.006969      -0.016349       0.022309       0.001795      -0.039901       0.010311      -0.085127       0.039760      -0.068993       0.025839       0.043154              9.105801       7.691860       1.490557      -2.347736       7.660263      -4.457381      11.965281           0.037238
           95              O      12.597685      13.445043       8.486002      -0.548704      39.365809 0.58795263E+03  0.14469164E+05                                 9.271385                            7.579540       0.166882       2.101761                    0.996547      27.936146      74.555828       0.679251       0.366416      -1.131981       0.021218      -0.010512       0.006494       0.024553       0.049767       0.017106      -0.031678       0.027832       0.087602      -0.078101       0.033461       0.044640             10.591677      10.421412       3.444969       4.495976      10.442385       4.366716      10.911233           0.031972
           96              O      14.707402      13.301300       9.236361      -0.567478      37.429703 0.55213106E+03  0.13351787E+05                                 8.802111                            7.240324       0.451832       2.190336                    0.998088      27.730758      72.934145       0.711384       0.356045      -1.142182      -0.028734       0.023961      -0.013332       0.039718      -0.015654      -0.028284      -0.039326       0.048131      -0.044432      -0.065100       0.020032       0.045069              9.785721      11.777719      -5.504841      -0.021578      11.450036       1.314284       6.129409           0.037276
           97              O      11.642844       3.623562       2.399498      -0.602152      44.846488 0.69202236E+03  0.17787442E+05                                10.067073                            8.184640       0.017504       2.012269                    0.999318      29.930083      82.372430       0.656451       0.363003      -1.131507       0.026050      -0.031402       0.010501       0.042130       0.010251       0.046725       0.014627      -0.080697       0.105630      -0.077502       0.015189       0.062313             11.476372       9.894742      -0.901597      -1.648495      14.416856      -5.175694      10.117519           0.052246
           98              O       2.781637       1.854347       2.841232      -0.554226      35.261576 0.50563704E+03  0.11980661E+05                                 8.511232                            6.947249       0.436119       2.192621                    0.997460      27.432332      71.791995       0.722181       0.357946      -1.138837      -0.020458       0.010290      -0.018111       0.029197      -0.041370       0.022739       0.046254       0.055583       0.007763      -0.082374       0.033684       0.048690              9.636629      15.753145      -3.022655      -0.733872       6.870657      -0.344064       6.286085           0.030283
           99              O       9.580620       2.859275       3.800089      -0.618032      46.402715 0.78126355E+03  0.20624144E+05                                10.265888                            8.633123      -0.146475       1.955085                    0.998229      30.506240      84.077511       0.648572       0.357742      -1.139795       0.093389      -0.113051      -0.001211       0.146641      -0.081629      -0.011978      -0.002124       0.001123      -0.140034      -0.064076      -0.041218       0.105294             11.593481      14.066715      -1.621015      -2.774761      11.652480      -2.372769       9.061248           0.115224
          100              O      13.955658      12.734161       5.905098      -0.590249      46.876095 0.73613513E+03  0.19196293E+05                                10.439782                            8.522372      -0.232270       1.955886                    0.995911      29.521193      81.563223       0.634821       0.369994      -1.127273       0.016356      -0.002090      -0.000694       0.016503      -0.003960       0.007558       0.033041       0.054007      -0.053361      -0.051746       0.014795       0.036951             11.844846      16.904183      -0.853190      -0.102020       9.128564      -2.364601       9.501791           0.052733
          101              O      15.787514      11.725493       6.679016      -0.568123      33.097458 0.47071832E+03  0.10933108E+05                                 8.057105                            6.605702       0.498421       2.210742                    0.998493      27.087495      69.718112       0.758605       0.347623      -1.149553      -0.013385       0.006961      -0.016299       0.022210      -0.001842       0.040257       0.010781      -0.085309       0.039033      -0.069328       0.025621       0.043708              9.114621       7.699589      -1.491863       2.350346       7.666496      -4.461941      11.977778           0.037301
          102              O       7.545685       7.854572       9.183353      -0.548106      39.416314 0.58884440E+03  0.14498024E+05                                 9.283402                            7.588396       0.161019       2.099746                    0.996408      27.948561      74.630683       0.678371       0.366717      -1.131638       0.021853       0.010013      -0.006971       0.025028      -0.050317      -0.017592      -0.031671       0.029133       0.086184      -0.078753       0.034482       0.044271             10.606437      10.434400      -3.450430      -4.502600      10.458398       4.374695      10.926513           0.031979
          103              O       9.655399       7.998314       8.432994      -0.567625      37.447797 0.55241258E+03  0.13360724E+05                                 8.806707                            7.243343       0.446868       2.188979                    0.998077      27.734057      72.956252       0.711040       0.356161      -1.142053      -0.028105      -0.023297       0.013819       0.039033       0.015608       0.027916      -0.039324       0.047755      -0.045945      -0.064968       0.020248       0.044720              9.791534      11.785634       5.509143       0.021434      11.456651       1.314830       6.132318           0.037303
          104              O       6.590846       3.476309       3.490287      -0.603178      44.884849 0.69275712E+03  0.17811319E+05                                10.073100                            8.189365       0.011861       2.010397                    0.999336      29.945949      82.431670       0.656206       0.363037      -1.131464       0.025615       0.031260      -0.010794       0.041831      -0.010586      -0.046815       0.014642      -0.080970       0.107005      -0.077838       0.015101       0.062737             11.483486       9.902084       0.903074       1.649979      14.424244      -5.178888      10.124130           0.052191
          105              O       7.833638       5.245524       3.048553      -0.554273      35.280466 0.50596407E+03  0.11990850E+05                                 8.516056                            6.951007       0.428732       2.190579                    0.997438      27.435818      71.818259       0.721720       0.358102      -1.138665      -0.020202      -0.010258       0.017872       0.028857       0.041163      -0.022880       0.046250       0.055304       0.007568      -0.082240       0.033786       0.048454              9.642152      15.762288       3.024836       0.734274       6.874633      -0.344691       6.289535           0.030286
          106              O       4.528617       4.240597       2.089696      -0.617545      46.384355 0.78092904E+03  0.20612982E+05                                10.262988                            8.631095      -0.170532       1.947401                    0.998266      30.498540      84.049891       0.648672       0.357727      -1.139814       0.093310       0.113606       0.000710       0.147016       0.081984       0.012382      -0.002761       0.001499      -0.140765      -0.064948      -0.040809       0.105757             11.589997      14.062196       1.619308       2.773028      11.648693      -2.372683       9.059101           0.115312
          107              O       3.851646       6.157232      -0.015313      -0.590514      46.846253 0.73557995E+03  0.19177619E+05                                10.433922                            8.517789      -0.226287       1.957924                    0.996053      29.512076      81.521076       0.635164       0.369875      -1.127398       0.015663       0.002100       0.000495       0.015811       0.003265      -0.007573       0.033291       0.053450      -0.052868      -0.051733       0.015084       0.036649             11.837919      16.895384       0.851765       0.102815       9.122179      -2.362073       9.496193           0.052647
          108              O      10.735522       9.574122      10.990339      -0.567969      33.057057 0.47002999E+03  0.10912757E+05                                 8.049392                            6.599825       0.495965       2.210348                    0.998503      27.074269      69.662417       0.759148       0.347513      -1.149683      -0.013482      -0.006962       0.016341       0.022299       0.001800      -0.039901       0.010317      -0.085143       0.039742      -0.068999       0.025838       0.043162              9.105539       7.691630       1.490507      -2.347656       7.660066      -4.457238      11.964922           0.037241

******************************************************
Auxiliary information for the entire system
The total spin magnetic moment of the unit cell is   23.999968
The total net atomic charge of the unit cell is   -0.000001
Accuracy of reproducing the electrostatic potential in the unit cell:
  The inner radius (bohr) =    5.0000
  The outer radius (bohr) =   12.0000
  Valid grid points have density less than (e/(bohr^3)) =    0.0001
  The number of valid grid points were=        17714
  The rms potential error without charges in kcal/mol is=      2.53757
  The rms potential error with partial charges in kcal/mol is=      0.41090
  The RRMSE value at monopole order=      0.16192
  The rms potential error with partial charges and cloud penetration in kcal/mol is=      0.40045
  The RRMSE value at monopole order with cloud penetration is=      0.15781
  The rms potential error with partial charges and atomic dipoles in kcal/mol is=      0.36833
  The RRMSE value at dipole order=      0.14515
  The rms potential error with partial charges, atomic dipoles and cloud penetration in kcal/mol is=      0.35204
  The RRMSE value at dipole order with cloud penetration=      0.13873

******************************************************
The electron densities and ab initio electrostatic potential were computed in VASP using the PBE functional and
projector augmented wave method. See the main text of the journal article for a description of computational details.
The atomic charges, dipoles, and quadrupoles were computed with the DDEC6 method as described in
(a) T. A. Manz and N. Gabaldon Limas, RSC Adv. 6 (2016) 47771-47801 DOI: 10.1039/c6ra04656h
(b) N. Gabaldon Limas and T. A. Manz, RSC Adv. 8 (2018) 2678-2707 DOI: 10.1039/c7ra11829e.
For each atom in the material, the electron cloud parameters were fit to the spherically averaged atom-in-material
electron density using radial positions for which this density was between 10^-4 and 10^-2 electrons per cubic bohr.
The polarizabilities, dispersion coefficients, and quantum Drude oscillator (QDO) parameters were fit using the MCLF method.
The magnetic structure of the system was optimized in VASP from the default ferromagnetic initial guess using spin polarization.
The atomic spin moments (ASMs) were computed on this optimized magnetic structure using the DDEC6 partition as inputs
to the method of T. A. Manz and D. S. Sholl, J. Chem. Theory Comput. 7 (2011) 4146-4164 DOI: 10.1021/ct200539n.
The RMSE and RRMSE were computed using a uniform grid with Ewald summation.
