# Supplementary material for: A collection of forcefield precursors for metal–organic frameworks
Source: RSC Adv. 2019 Nov 13;9(63):36492–507. doi: 10.1039/c9ra07327b (PMC9075174; doi:10.1039/c9ra07327b)
Supplement: RA-009-C9RA07327B-s4706 [file RA-009-C9RA07327B-s4706.xyz]

  108
jmolscript: load "" {1 1 1} spacegroup "x,y,z" unitcell [{     10.061600     0.000000     0.000000 }, {      5.030817    11.851000     0.000000 }, {      5.030815     2.384354    11.661211 }]
Co    17.337066     9.408264    10.459990     0.942907
Co     4.681166     2.602362     3.066665     1.007808
Co    12.306266    11.944767     7.031827     0.943075
Co     9.711969     4.515315     2.763940     1.007747
Co     2.786166     4.827090     1.201221     0.942986
Co    15.442066    11.632992     8.594546     1.007953
Co     7.816966     2.290587     4.629384     0.943121
Co    10.411263     9.720039     8.897271     1.007696
H     13.838742    10.802341     1.884452     0.125501
H      3.972333     8.947693     0.545745     0.088961
H     10.145124     8.704989     0.158592     0.087223
H      9.861391    10.657577     1.344538     0.134327
H      9.925796    13.136193     8.650286     0.087414
H      3.230789     1.613068     6.955912     0.153804
H      8.677147    12.081891     6.276064     0.159450
H     13.838740     8.166336     3.946154     0.125144
H     14.033939    10.020984     5.284861     0.089400
H     10.145132    10.263688     5.672013     0.087294
H      9.861391     8.311100     4.486068     0.134226
H     14.956589     8.216838     8.841530     0.086695
H     13.292402     7.888963    10.535904     0.154304
H     13.707948     9.271140    11.215753     0.159275
H      6.284490     3.433013     9.776759     0.125501
H      6.089299     5.287661    11.115466     0.088961
H      9.978108     5.530365    11.502619     0.087222
H     10.261841     3.577777    10.316673     0.134328
H     10.197436     1.099161     3.010925     0.087410
H     16.892443    12.622286     4.705299     0.153801
H     11.446085     2.153463     5.385147     0.159450
H      6.284492     6.069018     7.715057     0.125144
H      6.089293     4.214370     6.376350     0.089399
H      9.978100     3.971666     5.989198     0.087292
H     10.261841     5.924254     7.175143     0.134226
H      5.166643     6.018516     2.819681     0.086691
H      6.830830     6.346391     1.125307     0.154302
H      6.415284     4.964214     0.445458     0.159275
C     11.635254    12.206825     2.586457     0.597173
C     11.823404    10.939187     1.759677     0.020871
C     13.059973    10.404171     1.513625    -0.158335
C     13.164611     9.284481     0.726493     0.094516
C     10.914837     9.157617     0.482774     0.082636
C     10.733731    10.305208     1.215098    -0.145018
C      8.340086    11.724663     8.783224     0.598080
C      9.579675    12.375170     8.104542     0.116173
C      9.028299    12.865605     6.770499    -0.401564
C      4.971445     1.757736     5.855094     0.681088
C     11.635247     6.761852     3.244149     0.597908
C     11.823402     8.029490     4.070929     0.020217
C     13.059973     8.564506     4.316980    -0.156833
C     13.164616     9.684196     5.104112     0.093992
C     10.914843     9.811060     5.347831     0.083296
C     10.733732     8.663469     4.615507    -0.145001
C     13.370883     9.628368     8.708592     0.598824
C     14.610472     8.977861     9.387275     0.117286
C     14.059097     8.487426    10.721317    -0.402951
C     10.002244     5.359941    -0.024489     0.683013
C      8.487978     2.028529     9.074754     0.597180
C      8.299828     3.296167     9.901534     0.020863
C      7.063259     3.831183    10.147586    -0.158340
C      6.958621     4.950873    10.934718     0.094517
C      9.208395     5.077737    11.178437     0.082639
C      9.389501     3.930146    10.446113    -0.145019
C     11.783146     2.510691     2.877987     0.598076
C     10.543557     1.860184     3.556669     0.116167
C     11.094933     1.369749     4.890712    -0.401563
C     15.151787    12.477618     5.806117     0.681094
C      8.487985     7.473502     8.417062     0.597910
C      8.299830     6.205864     7.590282     0.020209
C      7.063259     5.670848     7.344231    -0.156838
C      6.958616     4.551158     6.557099     0.093990
C      9.208389     4.424294     6.313380     0.083299
C      9.389500     5.571885     7.045704    -0.145002
C      6.752349     4.606986     2.952619     0.598819
C      5.512760     5.257493     2.273936     0.117280
C      6.064135     5.747928     0.939894    -0.402951
C      5.090173     6.491059     0.024489     0.683017
N     12.123234     8.640096     0.200573    -0.240399
N     12.123242    10.328581     5.630033    -0.241763
N      7.999998     5.595258    11.460638    -0.240385
N      7.999990     3.906773     6.031178    -0.241740
O      7.581420     0.739666     3.259308    -0.543744
O      5.461440     0.876702     2.509493    -0.568608
O      8.515156    10.570242     9.259002    -0.601125
O     17.346225    12.385151     8.906833    -0.548903
O     10.579797    11.388707     7.920295    -0.617457
O      6.216064     1.467804     5.808449    -0.586732
O      4.384854     2.497679     5.045806    -0.566242
O     12.612227     6.378011     2.571297    -0.544415
O     10.492249     6.240975     3.321113    -0.568689
O     13.545956    10.782789     8.232815    -0.601204
O     12.315420     8.967880     8.584984    -0.549258
O     15.610596     9.964324     9.571522    -0.617509
O     11.246865     5.649873     0.022156    -0.586732
O      9.415653     4.619998     0.784800    -0.567300
O     12.541812    13.495688     8.401903    -0.543757
O     14.661792    13.358652     9.151718    -0.568628
O     11.608076     3.665112     2.402209    -0.601097
O      2.777007     1.850203     2.754378    -0.548902
O      9.543435     2.846647     3.740916    -0.617416
O     13.907168    12.767550     5.852762    -0.586726
O     15.738378    11.737675     6.615405    -0.566276
O      7.511005     7.857343     9.089914    -0.544418
O      9.630983     7.994379     8.340098    -0.568689
O      6.577276     3.452565     3.428396    -0.601162
O      7.807812     5.267474     3.076227    -0.549267
O      4.512636     4.271030     2.089689    -0.617455
O      3.845552     6.201127    -0.022156    -0.586726
O     10.707579     9.615356    10.876411    -0.567311

The following XYZ coordinates are in angstroms. Other properties are in atomic units.
The sperically averaged electron density of each atom fit to a function of the form exp(a - br)
eigen_1, eigen_2 and eigen_3 are the three eigenvalues of traceless quadrupole moment tensor
  atom number  atomic symbol              X              Y              Z     net charge C6 coefficient C8 coefficient C10 coefficient fluctuating dipole atomic polarizability isotropic forcefield polarizability              a              b squared Pearson coefficient          <r^3>          <r^4>         wp_QDO          m_QDO          q_QDO       dipole_x       dipole_y       dipole_z         dipole            Qxy            Qxz            Qyz     Q(x^2-y^2)  Q(3z^2 - R^2)        eigen_1        eigen_2        eigen_3 static polarizability      alpha(xx)      alpha(xy)      alpha(xz)      alpha(yy)      alpha(yz)      alpha(zz) atomic spin moment
            1             Co      17.337066       9.408264      10.459990       0.942907      83.853335 0.15972144E+04  0.48660311E+05                                15.891463                           13.249182       0.663855       2.091519                    0.993081      45.593716     120.221630       0.487807       0.412141      -1.139898       0.015667      -0.072708      -0.043611       0.086220      -0.031496      -0.003901      -0.058519       0.174077       0.020581      -0.122348       0.032608       0.089740             18.687253      17.549732      -1.693428      -0.725390      19.193514      -0.464257      19.318514           2.820206
            2             Co       4.681166       2.602362       3.066665       1.007808      96.462792 0.20389832E+04  0.65285355E+05                                15.705648                           13.572130       0.596167       2.079619                    0.996971      44.026698     114.686153       0.564664       0.338777      -1.210796      -0.053454      -0.030695      -0.000910       0.061647       0.005159      -0.036742       0.022663      -0.118585       0.065145      -0.084220       0.021140       0.063080             17.691641      19.611768      -1.353145       2.184842      17.717097      -4.280322      15.746057           2.797097
            3             Co      12.306266      11.944767       7.031827       0.943075      83.850255 0.15970654E+04  0.48653135E+05                                15.889368                           13.247225       0.668887       2.093060                    0.992951      45.583936     120.180479       0.487932       0.412058      -1.139990       0.015602       0.072897       0.042892       0.086007       0.031437       0.003995      -0.058674       0.174858       0.020633      -0.122770       0.032718       0.090052             18.685096      17.548727       1.692492       0.725662      19.191727      -0.462933      19.314835           2.820030
            4             Co       9.711969       4.515315       2.763940       1.007747      96.395310 0.20371988E+04  0.65209389E+05                                15.693607                           13.562191       0.601955       2.081448                    0.996996      44.012514     114.606487       0.565161       0.338577      -1.211060      -0.053337       0.030190       0.001001       0.061297      -0.004960       0.037098       0.022396      -0.117986       0.064099      -0.084027       0.021288       0.062739             17.677601      19.593441       1.351344      -2.182019      17.703070      -4.276284      15.736293           2.796371
            5             Co       2.786166       4.827090       1.201221       0.942986      83.851909 0.15971830E+04  0.48658946E+05                                15.891111                           13.248922       0.663916       2.091555                    0.993080      45.592041     120.215357       0.487821       0.412133      -1.139907      -0.015672       0.072704       0.043613       0.086218      -0.031498      -0.003901      -0.058519       0.174077       0.020576      -0.122348       0.032606       0.089741             18.686819      17.549268      -1.693403      -0.725346      19.193117      -0.464259      19.318071           2.820276
            6             Co      15.442066      11.632992       8.594546       1.007953      96.452629 0.20387116E+04  0.65274050E+05                                15.704137                           13.570874       0.596480       2.079744                    0.996970      44.024179     114.674806       0.564716       0.338759      -1.210820       0.053454       0.030699       0.000908       0.061649       0.005167      -0.036738       0.022659      -0.118595       0.065122      -0.084220       0.021142       0.063078             17.689885      19.609646      -1.352950       2.184507      17.715427      -4.279823      15.744582           2.797179
            7             Co       7.816966       2.290587       4.629384       0.943121      83.848670 0.15970317E+04  0.48651805E+05                                15.889149                           13.247075       0.668885       2.093069                    0.992951      45.582760     120.176633       0.487936       0.412057      -1.139992      -0.015603      -0.072893      -0.042893       0.086003       0.031437       0.004015      -0.058659       0.174860       0.020556      -0.122756       0.032694       0.090061             18.684813      17.548487       1.692447       0.725661      19.191424      -0.462920      19.314527           2.820077
            8             Co      10.411263       9.720039       8.897271       1.007696      96.397863 0.20372669E+04  0.65212131E+05                                15.693870                           13.562408       0.601949       2.081439                    0.996997      44.013276     114.609078       0.565156       0.338577      -1.211060       0.053337      -0.030191      -0.001001       0.061297      -0.004964       0.037100       0.022395      -0.118001       0.064107      -0.084036       0.021293       0.062743             17.677908      19.593783       1.351418      -2.182118      17.703359      -4.276398      15.736582           2.796324
            9              H      13.838742      10.802341       1.884452       0.125501       1.073969 0.79083215E+01  0.76385072E+02                                 1.641227                            1.574699      -1.054164       2.378865                    0.997793       3.304023       8.782276       0.539312       1.175823      -0.733854       0.030454       0.014922       0.014969       0.037070      -0.000184       0.005177       0.005719       0.021532      -0.033320      -0.015249      -0.002048       0.017297              1.646548       1.810818       0.319910       0.246574       1.610509       0.248442       1.518318           0.000359
           10              H       3.972333       8.947693       0.545745       0.088961       1.187491 0.88506681E+01  0.88685180E+02                                 1.817609                            1.711703      -1.022146       2.381167                    0.997040       3.589456       9.994132       0.492401       1.241400      -0.717777       0.043919      -0.013631      -0.007457       0.046586       0.001144       0.004815       0.006722       0.022347      -0.026465      -0.014881      -0.001877       0.016757              1.851580       2.235815      -0.460570      -0.270459       1.752461       0.194708       1.566464          -0.000079
           11              H      10.145124       8.704989       0.158592       0.087223       1.168251 0.85993218E+01  0.85871727E+02                                 1.820268                            1.702898      -1.036853       2.369551                    0.997185       3.662452      10.306175       0.485038       1.264575      -0.711774      -0.041430      -0.020396      -0.011705       0.047639       0.000376       0.001948       0.006168       0.020896      -0.056368      -0.020799       0.000835       0.019964              1.870018       2.020306       0.466301       0.369936       1.887949       0.334067       1.701799           0.000118
           12              H       9.861391      10.657577       1.344538       0.134327       1.088090 0.82007280E+01  0.80117420E+02                                 1.682949                            1.628188      -0.920782       2.450487                    0.998958       3.253912       8.764734       0.517182       1.212239      -0.726591      -0.036927       0.016376       0.003754       0.040569      -0.001520       0.001543       0.006211       0.025740      -0.032118      -0.015661      -0.002702       0.018362              1.675735       1.971257      -0.322741      -0.064804       1.627295       0.121610       1.428654           0.000326
           13              H       9.925796      13.136193       8.650286       0.087414       1.202501 0.96670443E+01  0.99071377E+02                                 1.845856                            1.796349      -0.908517       2.432836                    0.997400       3.676884      10.369067       0.477455       1.251754      -0.715958       0.024710       0.035668       0.021201       0.048293      -0.007280       0.006765       0.002667      -0.011217       0.002147      -0.013299       0.004402       0.008897              1.861976       1.786894       0.359111       0.187036       2.005204       0.329549       1.793831           0.001570
           14              H       3.230789       1.613068       6.955912       0.153804       1.186316 0.94398781E+01  0.96347355E+02                                 1.838578                            1.783135      -1.362036       2.242986                    0.993847       3.576536      10.126222       0.475116       1.263087      -0.713031      -0.021026       0.018448       0.008561       0.029252      -0.008754       0.001364       0.005429      -0.006593      -0.022603      -0.011233      -0.002555       0.013788              1.863511       2.204621      -0.349813      -0.100752       1.731135      -0.038927       1.654777           0.000720
           15              H       8.677147      12.081891       6.276064       0.159450       0.953478 0.76576008E+01  0.74960398E+02                                 1.663290                            1.667500      -1.012757       2.420443                    0.995852       3.452715       9.909517       0.459512       1.361665      -0.692412      -0.009990      -0.023405      -0.007917       0.026651       0.005555       0.003062       0.003444      -0.015973       0.008000      -0.011334       0.000681       0.010653              1.657674       1.621133       0.096870       0.100993       1.759016       0.159352       1.592874          -0.000012
           16              H      13.838740       8.166336       3.946154       0.125144       1.075710 0.79227626E+01  0.76551426E+02                                 1.642163                            1.575442      -1.052235       2.379458                    0.997846       3.306416       8.787164       0.539598       1.174787      -0.734093       0.030538      -0.015015      -0.015087       0.037224       0.000294      -0.005153       0.005831       0.021491      -0.033165      -0.015319      -0.001920       0.017239              1.647527       1.812129      -0.320392      -0.246985       1.611360       0.248729       1.519092           0.000359
           17              H      14.033939      10.020984       5.284861       0.089400       1.184300 0.88209978E+01  0.88299127E+02                                 1.813018                            1.707802      -1.017230       2.383329                    0.997092       3.583973       9.968476       0.493491       1.239905      -0.718112       0.043881       0.013593       0.007314       0.046517      -0.001199      -0.004670       0.006874       0.022458      -0.026531      -0.015031      -0.001748       0.016779              1.846735       2.229221       0.458507       0.269227       1.748081       0.193789       1.562903          -0.000079
           18              H      10.145132      10.263688       5.672013       0.087294       1.168295 0.85991529E+01  0.85871146E+02                                 1.820423                            1.702944      -1.037468       2.369292                    0.997183       3.662814      10.307859       0.484996       1.264667      -0.711749      -0.041475       0.020140       0.011967       0.047634      -0.000415      -0.001862       0.006197       0.020436      -0.056663      -0.020872       0.001095       0.019777              1.870234       2.020559      -0.466603      -0.370122       1.888243       0.334242       1.701899           0.000118
           19              H       9.861391       8.311100       4.486068       0.134226       1.088044 0.82024254E+01  0.80152160E+02                                 1.684300                            1.629513      -0.930337       2.446793                    0.998914       3.254531       8.772402       0.516331       1.213961      -0.726206      -0.037031      -0.016321      -0.003822       0.040649       0.001467      -0.001525       0.006384       0.025732      -0.031644      -0.015754      -0.002519       0.018273              1.677066       1.972704       0.322962       0.064788       1.628685       0.121779       1.429808           0.000326
           20              H      14.956589       8.216838       8.841530       0.086695       1.202609 0.96657804E+01  0.99033009E+02                                 1.844108                            1.794749      -0.899254       2.436483                    0.997452       3.676514      10.359114       0.478367       1.249689      -0.716414       0.025066      -0.035822      -0.020990       0.048499       0.007263      -0.006777       0.003028      -0.011564       0.002192      -0.013514       0.004587       0.008927              1.860172       1.785197      -0.358524      -0.186716       2.003214       0.328998       1.792105           0.001572
           21              H      13.292402       7.888963      10.535904       0.154304       1.183914 0.94165925E+01  0.96058357E+02                                 1.836910                            1.781620      -1.358281       2.245045                    0.993920       3.572307      10.114294       0.475004       1.264060      -0.712834      -0.020967      -0.018266      -0.008489       0.029074       0.008714      -0.001290       0.005442      -0.006586      -0.022168      -0.011113      -0.002591       0.013704              1.861779       2.202409       0.349122       0.100559       1.729507      -0.038952       1.653420           0.000719
           22              H      13.707948       9.271140      11.215753       0.159275       0.951771 0.76347732E+01  0.74644651E+02                                 1.657896                            1.662192      -1.000597       2.425035                    0.996161       3.445348       9.866487       0.461643       1.357056      -0.693339      -0.010049       0.023308       0.008195       0.026672      -0.005630      -0.003108       0.003188      -0.016422       0.007360      -0.011494       0.000810       0.010684              1.652284       1.615885      -0.096289      -0.100447       1.753182       0.158609       1.587786          -0.000011
           23              H       6.284490       3.433013       9.776759       0.125501       1.073963 0.79082669E+01  0.76384414E+02                                 1.641221                            1.574694      -1.054148       2.378873                    0.997793       3.304013       8.782242       0.539312       1.175824      -0.733854      -0.030454      -0.014921      -0.014969       0.037070      -0.000184       0.005177       0.005719       0.021532      -0.033319      -0.015249      -0.002048       0.017297              1.646542       1.810810       0.319907       0.246572       1.610503       0.248441       1.518312           0.000359
           24              H       6.089299       5.287661      11.115466       0.088961       1.187506 0.88508073E+01  0.88686947E+02                                 1.817625                            1.711717      -1.022171       2.381154                    0.997040       3.589483       9.994237       0.492399       1.241401      -0.717776      -0.043919       0.013631       0.007458       0.046586       0.001144       0.004815       0.006722       0.022346      -0.026466      -0.014881      -0.001876       0.016757              1.851597       2.235837      -0.460577      -0.270463       1.752477       0.194712       1.566477          -0.000079
           25              H       9.978108       5.530365      11.502619       0.087222       1.168254 0.85993419E+01  0.85871930E+02                                 1.820267                            1.702897      -1.036852       2.369550                    0.997186       3.662453      10.306159       0.485040       1.264569      -0.711775       0.041430       0.020395       0.011705       0.047638       0.000376       0.001948       0.006167       0.020896      -0.056367      -0.020798       0.000834       0.019964              1.870017       2.020305       0.466301       0.369936       1.887948       0.334067       1.701798           0.000118
           26              H      10.261841       3.577777      10.316673       0.134328       1.088082 0.82006611E+01  0.80116613E+02                                 1.682943                            1.628183      -0.920766       2.450496                    0.998959       3.253899       8.764694       0.517182       1.212240      -0.726590       0.036927      -0.016376      -0.003754       0.040569      -0.001520       0.001543       0.006212       0.025739      -0.032118      -0.015661      -0.002701       0.018362              1.675729       1.971249      -0.322738      -0.064803       1.627289       0.121610       1.428650           0.000326
           27              H      10.197436       1.099161       3.010925       0.087410       1.202536 0.96674146E+01  0.99076175E+02                                 1.845894                            1.796385      -0.908555       2.432814                    0.997400       3.676957      10.369344       0.477450       1.251756      -0.715957      -0.024710      -0.035666      -0.021200       0.048292      -0.007280       0.006765       0.002667      -0.011217       0.002149      -0.013299       0.004402       0.008897              1.862015       1.786932       0.359123       0.187041       2.005247       0.329558       1.793867           0.001571
           28              H      16.892443      12.622286       4.705299       0.153801       1.186321 0.94399258E+01  0.96347933E+02                                 1.838580                            1.783137      -1.362030       2.242986                    0.993847       3.576548      10.126250       0.475117       1.263084      -0.713031       0.021025      -0.018448      -0.008561       0.029252      -0.008754       0.001364       0.005428      -0.006594      -0.022604      -0.011233      -0.002555       0.013788              1.863513       2.204624      -0.349814      -0.100753       1.731137      -0.038927       1.654779           0.000720
           29              H      11.446085       2.153463       5.385147       0.159450       0.953485 0.76576729E+01  0.74961304E+02                                 1.663300                            1.667509      -1.012775       2.420434                    0.995852       3.452732       9.909589       0.459510       1.361667      -0.692412       0.009990       0.023405       0.007916       0.026651       0.005555       0.003062       0.003444      -0.015973       0.008001      -0.011335       0.000682       0.010653              1.657684       1.621142       0.096870       0.100994       1.759026       0.159353       1.592883          -0.000012
           30              H       6.284492       6.069018       7.715057       0.125144       1.075705 0.79227181E+01  0.76550904E+02                                 1.642160                            1.575439      -1.052222       2.379465                    0.997846       3.306408       8.787143       0.539597       1.174790      -0.734092      -0.030538       0.015014       0.015087       0.037224       0.000294      -0.005153       0.005832       0.021491      -0.033164      -0.015319      -0.001920       0.017239              1.647524       1.812125      -0.320391      -0.246983       1.611357       0.248728       1.519090           0.000359
           31              H       6.089293       4.214370       6.376350       0.089399       1.184313 0.88211151E+01  0.88300588E+02                                 1.813029                            1.707812      -1.017251       2.383317                    0.997092       3.583995       9.968551       0.493490       1.239903      -0.718112      -0.043880      -0.013593      -0.007314       0.046516      -0.001199      -0.004670       0.006874       0.022457      -0.026531      -0.015031      -0.001748       0.016778              1.846747       2.229236       0.458511       0.269230       1.748092       0.193791       1.562912          -0.000080
           32              H       9.978100       3.971666       5.989198       0.087292       1.168314 0.85993165E+01  0.85873183E+02                                 1.820440                            1.702958      -1.037496       2.369276                    0.997183       3.662847      10.307974       0.484995       1.264665      -0.711749       0.041475      -0.020139      -0.011968       0.047634      -0.000415      -0.001861       0.006196       0.020436      -0.056665      -0.020873       0.001095       0.019778              1.870252       2.020579      -0.466610      -0.370128       1.888262       0.334248       1.701915           0.000118
           33              H      10.261841       5.924254       7.175143       0.134226       1.088041 0.82024016E+01  0.80151874E+02                                 1.684298                            1.629512      -0.930322       2.446801                    0.998915       3.254525       8.772385       0.516331       1.213962      -0.726206       0.037031       0.016321       0.003822       0.040648       0.001467      -0.001525       0.006384       0.025732      -0.031643      -0.015754      -0.002518       0.018273              1.677064       1.972701       0.322962       0.064788       1.628684       0.121779       1.429806           0.000326
           34              H       5.166643       6.018516       2.819681       0.086691       1.202641 0.96661101E+01  0.99037268E+02                                 1.844141                            1.794780      -0.899288       2.436463                    0.997452       3.676576      10.359347       0.478362       1.249689      -0.716414      -0.025066       0.035821       0.020990       0.048498       0.007263      -0.006777       0.003028      -0.011564       0.002193      -0.013514       0.004587       0.008927              1.860206       1.785231      -0.358535      -0.186721       2.003251       0.329006       1.792137           0.001572
           35              H       6.830830       6.346391       1.125307       0.154302       1.183922 0.94166763E+01  0.96059401E+02                                 1.836916                            1.781626      -1.358283       2.245042                    0.993920       3.572324      10.114344       0.475004       1.264057      -0.712835       0.020967       0.018265       0.008489       0.029074       0.008714      -0.001290       0.005441      -0.006588      -0.022169      -0.011113      -0.002591       0.013704              1.861785       2.202417       0.349124       0.100559       1.729513      -0.038953       1.653426           0.000719
           36              H       6.415284       4.964214       0.445458       0.159275       0.951777 0.76348427E+01  0.74645527E+02                                 1.657905                            1.662201      -1.000615       2.425027                    0.996161       3.445364       9.866557       0.461640       1.357058      -0.693338       0.010050      -0.023309      -0.008194       0.026673      -0.005630      -0.003108       0.003188      -0.016422       0.007360      -0.011494       0.000810       0.010684              1.652294       1.615895      -0.096290      -0.100448       1.753191       0.158611       1.587795          -0.000011
           37              C      11.635254      12.206825       2.586457       0.597173      23.258015 0.24728943E+03  0.51087783E+04                                 7.527655                            5.595024      -0.027191       2.054700                    0.999370      22.181941      62.124378       0.624547       0.474711      -1.017843      -0.016829       0.057628       0.035720       0.069858       0.035254      -0.037236      -0.070902      -0.006182       0.106373      -0.066621      -0.039354       0.105975              8.841035       8.360335      -1.042533       1.544936      10.620564       3.870063       7.542207          -0.005739
           38              C      11.823404      10.939187       1.759677       0.020871      33.510424 0.42492453E+03  0.98763157E+04                                 9.108824                            6.901741      -0.053231       1.996058                    0.999328      26.755341      75.061564       0.626883       0.420375      -1.067785       0.005029      -0.036558      -0.023763       0.043891      -0.001415       0.008011      -0.028288       0.009632       0.052603      -0.030626      -0.005101       0.035727             10.782980       8.629837      -1.001818       0.138268      14.327840       6.513321       9.391264          -0.005112
           39              C      13.059973      10.404171       1.513625      -0.158335      30.761682 0.43090339E+03  0.10100962E+05                                 8.481289                            6.913469       0.107188       2.004683                    0.999736      29.349359      84.059164       0.628174       0.415952      -1.065245      -0.017322      -0.000066      -0.000303       0.017325       0.015380       0.012420      -0.014416       0.020081      -0.011519      -0.029886       0.008570       0.021317              9.271765       8.319382      -1.006059      -0.349502      11.221786       4.861634       8.274127           0.001891
           40              C      13.164611       9.284481       0.726493       0.094516      25.454053 0.33597510E+03  0.74437443E+04                                 7.647915                            6.219391       0.095345       2.050481                    0.999304      26.154421      74.218645       0.640327       0.431738      -1.049266      -0.051217      -0.010180      -0.012173       0.053619      -0.009156      -0.004810      -0.042265       0.042275       0.030497      -0.055522       0.017485       0.038036              8.379487       7.905837      -0.735183      -0.218300       9.628536       4.148648       7.604088          -0.009140
           41              C      10.914837       9.157617       0.482774       0.082636      26.292452 0.35161286E+03  0.78810863E+04                                 7.834238                            6.368401       0.112147       2.047201                    0.999633      26.618027      76.029285       0.631768       0.432541      -1.048543       0.052365      -0.002304      -0.001884       0.052449       0.018396       0.007969      -0.041289       0.025918      -0.017659      -0.054372       0.018053       0.036318              8.635350       8.062400      -0.247281       0.366483      10.259290       4.184499       7.584361          -0.007785
           42              C      10.733731      10.305208       1.215098      -0.145018      30.766799 0.42726180E+03  0.10005552E+05                                 8.532768                            6.913438       0.157623       2.029263                    0.999727      29.071920      83.527323       0.623496       0.419494      -1.061802       0.014975       0.011418      -0.007598       0.020306      -0.007357      -0.008617      -0.021430       0.034464      -0.000380      -0.034044       0.013102       0.020941              9.406566       8.087000      -0.239155       0.827108      11.786703       4.959583       8.345995           0.001586
           43              C       8.340086      11.724663       8.783224       0.598080      23.329280 0.25420050E+03  0.53035367E+04                                 7.653174                            5.751444      -0.225402       1.994381                    0.998948      22.390884      63.631160       0.601601       0.487987      -1.007862      -0.061223      -0.046068       0.027265       0.081326       0.008752       0.049237       0.066474      -0.041466       0.274622      -0.083365      -0.050089       0.133454              8.954720      11.370136      -0.649227      -2.357533       8.594540      -2.798588       6.899484           0.002739
           44              C       9.579675      12.375170       8.104542       0.116173      25.683626 0.36397962E+03  0.81908923E+04                                 7.624120                            6.344553      -0.118212       1.987567                    0.998699      26.013020      73.326864       0.656290       0.414721      -1.064570       0.091654      -0.042812      -0.088332       0.134298      -0.045237       0.027354      -0.001665      -0.018064      -0.002590      -0.053852       0.000382       0.053469              8.583699       9.655698       0.471751      -1.049300       7.589381      -1.742188       8.506019           0.008079
           45              C       9.028299      12.865605       6.770499      -0.401564      33.960129 0.52549887E+03  0.12974335E+05                                 9.109159                            7.549743      -0.341751       1.865408                    0.998138      32.198592      95.345025       0.609915       0.406746      -1.068801       0.032754      -0.022567       0.045987       0.060802      -0.026474       0.023181       0.006942      -0.031688       0.014441      -0.044610       0.014413       0.030197             10.358410      10.276957       0.829277      -1.673970       8.585084      -4.057860      12.213189           0.008127
           46              C       4.971445       1.757736       5.855094       0.681088      21.495669 0.23287702E+03  0.47576239E+04                                 7.285351                            5.538460       0.055481       2.100468                    0.999732      21.367916      60.264450       0.606960       0.493950      -1.003912       0.026057       0.016772      -0.022879       0.038519       0.014267       0.010905       0.072262      -0.078345       0.017227      -0.052869      -0.044327       0.097196              8.407449      10.086167      -0.028246      -0.480399       6.749284      -3.443552       8.386895          -0.001259
           47              C      11.635247       6.761852       3.244149       0.597908      23.254958 0.24724588E+03  0.51077553E+04                                 7.527213                            5.594588      -0.029629       2.053964                    0.999389      22.181706      62.127008       0.624549       0.474721      -1.017817      -0.016528      -0.058221      -0.036633       0.070744      -0.034857       0.038115      -0.070537      -0.006752       0.104058      -0.065677      -0.040112       0.105789              8.840702       8.359202       1.041555      -1.545249      10.620427       3.870483       7.542477          -0.005734
           48              C      11.823402       8.029490       4.070929       0.020217      33.524352 0.42509760E+03  0.98815945E+04                                 9.112223                            6.903695      -0.057069       1.994734                    0.999335      26.761060      75.088598       0.626703       0.420442      -1.067716       0.004876       0.036405       0.023986       0.043868       0.001608      -0.007500      -0.028333       0.009265       0.053485      -0.030476      -0.005373       0.035849             10.787889       8.632483       1.001408      -0.139015      14.335152       6.517667       9.396030          -0.005111
           49              C      13.059973       8.564506       4.316980      -0.156833      30.708667 0.42991906E+03  0.10071870E+05                                 8.470843                            6.904890       0.116207       2.007656                    0.999689      29.315787      83.930943       0.628673       0.415871      -1.065325      -0.017467       0.000066       0.000545       0.017475      -0.015194      -0.011957      -0.014258       0.020998      -0.009754      -0.029560       0.008460       0.021100              9.260115       8.310780       1.002111       0.346713      11.206236       4.854375       8.263328           0.001890
           50              C      13.164616       9.684196       5.104112       0.093992      25.486359 0.33656099E+03  0.74604027E+04                                 7.656597                            6.227016       0.095939       2.050214                    0.999314      26.176939      74.314812       0.639558       0.432043      -1.049020      -0.051645       0.011174       0.012335       0.054260       0.008649       0.004833      -0.042718       0.041495       0.034227      -0.055629       0.016407       0.039222              8.389003       7.910576       0.734133       0.217371       9.641786       4.155258       7.614647          -0.009143
           51              C      10.914843       9.811060       5.347831       0.083296      26.264800 0.35111440E+03  0.78671055E+04                                 7.828599                            6.363455       0.112866       2.047753                    0.999646      26.600287      75.964509       0.632079       0.432483      -1.048581       0.052250       0.002834       0.001235       0.052342      -0.017976      -0.007651      -0.041283       0.024530      -0.018720      -0.053849       0.017395       0.036454              8.629496       8.057044       0.246397      -0.366456      10.252787       4.181676       7.578658          -0.007781
           52              C      10.733732       8.663469       4.615507      -0.145001      30.809995 0.42799850E+03  0.10028193E+05                                 8.543990                            6.921741       0.153938       2.028232                    0.999753      29.097937      83.653727       0.622739       0.419778      -1.061509       0.015422      -0.011935       0.007502       0.020895       0.007754       0.008593      -0.020990       0.034733      -0.001310      -0.033849       0.012803       0.021046              9.419834       8.096105       0.239738      -0.828186      11.805195       4.968530       8.358202           0.001585
           53              C      13.370883       9.628368       8.708592       0.598824      23.312005 0.25397991E+03  0.52978899E+04                                 7.650562                            5.749611      -0.229534       1.993381                    0.999022      22.380031      63.598191       0.601580       0.488100      -1.007784      -0.060974       0.045692      -0.026849       0.080786      -0.008307      -0.048967       0.066372      -0.040693       0.273542      -0.083003      -0.049901       0.132904              8.951620      11.366432       0.649358       2.356574       8.591439      -2.797101       6.896990           0.002745
           54              C      14.610472       8.977861       9.387275       0.117286      25.662957 0.36361135E+03  0.81814474E+04                                 7.625290                            6.345512      -0.125470       1.985378                    0.998791      26.000060      73.311873       0.655520       0.415267      -1.064102       0.091810       0.041897       0.088095       0.133959       0.045385      -0.027848      -0.000804      -0.017388       0.000079      -0.054757       0.001633       0.053124              8.585150       9.657823      -0.471725       1.050761       7.590960      -1.743518       8.506667           0.008067
           55              C      14.059097       8.487426      10.721317      -0.402951      33.991290 0.52607703E+03  0.12990929E+05                                 9.113235                            7.552855      -0.335099       1.867122                    0.998128      32.206607      95.347264       0.609974       0.406634      -1.068978       0.032609       0.023091      -0.046563       0.061357       0.025836      -0.023941       0.008138      -0.031892       0.012446      -0.045075       0.015449       0.029626             10.363525      10.281016      -0.829506       1.676098       8.588478      -4.062963      12.221080           0.008126
           56              C      10.002244       5.359941      -0.024489       0.683013      21.465227 0.23248894E+03  0.47478535E+04                                 7.279871                            5.534701       0.052783       2.099922                    0.999724      21.349317      60.206036       0.607007       0.494103      -1.003805       0.025073      -0.016664       0.023627       0.038269      -0.014064      -0.010725       0.072210      -0.078266       0.015393      -0.053076      -0.043928       0.097004              8.400798      10.077135       0.029190       0.479251       6.744093      -3.440220       8.381165          -0.001259
           57              C       8.487978       2.028529       9.074754       0.597180      23.257822 0.24728706E+03  0.51087193E+04                                 7.527625                            5.595005      -0.027210       2.054696                    0.999370      22.181852      62.124151       0.624546       0.474713      -1.017842       0.016830      -0.057625      -0.035721       0.069857       0.035256      -0.037236      -0.070904      -0.006175       0.106376      -0.066627      -0.039351       0.105978              8.840997       8.360294      -1.042513       1.544932      10.620515       3.870048       7.542182          -0.005738
           58              C       8.299828       3.296167       9.901534       0.020863      33.510424 0.42492438E+03  0.98763095E+04                                 9.108819                            6.901735      -0.053221       1.996062                    0.999328      26.755338      75.061505       0.626884       0.420374      -1.067786      -0.005028       0.036559       0.023763       0.043892      -0.001417       0.008011      -0.028286       0.009634       0.052605      -0.030624      -0.005101       0.035725             10.782976       8.629833      -1.001821       0.138266      14.327835       6.513319       9.391259          -0.005112
           59              C       7.063259       3.831183      10.147586      -0.158340      30.761783 0.43090520E+03  0.10101015E+05                                 8.481310                            6.913486       0.107187       2.004683                    0.999736      29.349420      84.059399       0.628173       0.415952      -1.065245       0.017322       0.000066       0.000304       0.017325       0.015380       0.012421      -0.014415       0.020086      -0.011516      -0.029887       0.008568       0.021319              9.271788       8.319395      -1.006076      -0.349514      11.221820       4.861650       8.274149           0.001891
           60              C       6.958621       4.950873      10.934718       0.094517      25.454128 0.33597614E+03  0.74437742E+04                                 7.647931                            6.219401       0.095344       2.050479                    0.999304      26.154478      74.218871       0.640326       0.431738      -1.049266       0.051217       0.010178       0.012176       0.053619      -0.009157      -0.004810      -0.042264       0.042274       0.030499      -0.055521       0.017485       0.038036              8.379506       7.905860      -0.735195      -0.218306       9.628557       4.148656       7.604101          -0.009140
           61              C       9.208395       5.077737      11.178437       0.082639      26.292420 0.35161231E+03  0.78810677E+04                                 7.834222                            6.368389       0.112170       2.047208                    0.999633      26.617988      76.029049       0.631770       0.432540      -1.048544      -0.052364       0.002300       0.001889       0.052449       0.018396       0.007970      -0.041290       0.025919      -0.017648      -0.054372       0.018054       0.036318              8.635332       8.062389      -0.247275       0.366488      10.259261       4.184483       7.584345          -0.007785
           62              C       9.389501       3.930146      10.446113      -0.145019      30.766785 0.42726177E+03  0.10005550E+05                                 8.532764                            6.913438       0.157627       2.029264                    0.999727      29.071906      83.527256       0.623496       0.419494      -1.061802      -0.014976      -0.011419       0.007599       0.020308      -0.007358      -0.008617      -0.021427       0.034467      -0.000378      -0.034042       0.013100       0.020942              9.406561       8.086995      -0.239148       0.827112      11.786695       4.959579       8.345994           0.001586
           63              C      11.783146       2.510691       2.877987       0.598076      23.329577 0.25420389E+03  0.53036270E+04                                 7.653244                            5.751485      -0.225419       1.994372                    0.998948      22.391066      63.631868       0.601598       0.487988      -1.007861       0.061224       0.046070      -0.027264       0.081327       0.008753       0.049236       0.066473      -0.041456       0.274620      -0.083360      -0.050093       0.133452              8.954814      11.370275      -0.649223      -2.357562       8.594620      -2.798623       6.899546           0.002739
           64              C      10.543557       1.860184       3.556669       0.116167      25.684014 0.36398596E+03  0.81910758E+04                                 7.624202                            6.344611      -0.118251       1.987549                    0.998699      26.013333      73.328080       0.656286       0.414722      -1.064569      -0.091655       0.042813       0.088333       0.134299      -0.045233       0.027355      -0.001666      -0.018064      -0.002583      -0.053849       0.000383       0.053466              8.583801       9.655825       0.471765      -1.049324       7.589465      -1.742209       8.506113           0.008080
           65              C      11.094933       1.369749       4.890712      -0.401563      33.960163 0.52549898E+03  0.12974342E+05                                 9.109171                            7.549746      -0.341757       1.865406                    0.998138      32.198634      95.345245       0.609914       0.406747      -1.068801      -0.032755       0.022568      -0.045986       0.060802      -0.026475       0.023181       0.006940      -0.031692       0.014434      -0.044610       0.014410       0.030200             10.358431      10.276967       0.829292      -1.673984       8.585096      -4.057873      12.213230           0.008127
           66              C      15.151787      12.477618       5.806117       0.681094      21.495550 0.23287543E+03  0.47575852E+04                                 7.285333                            5.538446       0.055469       2.100464                    0.999732      21.367875      60.264368       0.606960       0.493951      -1.003912      -0.026055      -0.016773       0.022878       0.038518       0.014264       0.010908       0.072264      -0.078349       0.017218      -0.052870      -0.044328       0.097198              8.407428      10.086153      -0.028235      -0.480413       6.749264      -3.443536       8.386868          -0.001259
           67              C       8.487985       7.473502       8.417062       0.597910      23.254770 0.24724359E+03  0.51076937E+04                                 7.527167                            5.594558      -0.029606       2.053975                    0.999389      22.181556      62.126403       0.624552       0.474720      -1.017818       0.016529       0.058219       0.036634       0.070744      -0.034857       0.038114      -0.070537      -0.006747       0.104056      -0.065679      -0.040109       0.105788              8.840645       8.359151       1.041546      -1.545240      10.620355       3.870453       7.542427          -0.005735
           68              C       8.299830       6.205864       7.590282       0.020209      33.524392 0.42509859E+03  0.98816207E+04                                 9.112218                            6.903695      -0.057060       1.994736                    0.999335      26.761102      75.088666       0.626704       0.420441      -1.067717      -0.004876      -0.036406      -0.023987       0.043869       0.001609      -0.007500      -0.028329       0.009266       0.053487      -0.030474      -0.005373       0.035847             10.787877       8.632481       1.001402      -0.139020      14.335131       6.517653       9.396018          -0.005112
           69              C       7.063259       5.670848       7.344231      -0.156838      30.708775 0.42992122E+03  0.10071935E+05                                 8.470865                            6.904910       0.116204       2.007654                    0.999689      29.315868      83.931267       0.628671       0.415871      -1.065324       0.017467      -0.000066      -0.000547       0.017476      -0.015194      -0.011959      -0.014257       0.021004      -0.009751      -0.029561       0.008458       0.021102              9.260136       8.310797       1.002121       0.346719      11.206264       4.854384       8.263347           0.001890
           70              C       6.958616       4.551158       6.557099       0.093990      25.486482 0.33656296E+03  0.74604587E+04                                 7.656627                            6.227038       0.095942       2.050213                    0.999314      26.177026      74.315170       0.639556       0.432044      -1.049020       0.051644      -0.011172      -0.012338       0.054260       0.008649       0.004833      -0.042717       0.041493       0.034229      -0.055627       0.016406       0.039222              8.389034       7.910611       0.734139       0.217374       9.641820       4.155270       7.614671          -0.009143
           71              C       9.208389       4.424294       6.313380       0.083299      26.264870 0.35111544E+03  0.78671344E+04                                 7.828608                            6.363461       0.112869       2.047752                    0.999646      26.600336      75.964660       0.632079       0.432482      -1.048581      -0.052250      -0.002831      -0.001239       0.052341      -0.017976      -0.007650      -0.041282       0.024528      -0.018719      -0.053848       0.017394       0.036454              8.629504       8.057063       0.246388      -0.366465      10.252791       4.181674       7.578657          -0.007781
           72              C       9.389500       5.571885       7.045704      -0.145002      30.810031 0.42799939E+03  0.10028220E+05                                 8.543998                            6.921750       0.153937       2.028231                    0.999753      29.097971      83.653872       0.622738       0.419778      -1.061508      -0.015423       0.011936      -0.007505       0.020896       0.007754       0.008593      -0.020989       0.034738      -0.001308      -0.033849       0.012802       0.021047              9.419840       8.096114       0.239729      -0.828195      11.805199       4.968528       8.358206           0.001585
           73              C       6.752349       4.606986       2.952619       0.598819      23.312262 0.25398302E+03  0.52979716E+04                                 7.650614                            5.749643      -0.229531       1.993378                    0.999022      22.380190      63.598760       0.601579       0.488100      -1.007784       0.060974      -0.045692       0.026848       0.080786      -0.008307      -0.048966       0.066370      -0.040687       0.273540      -0.083000      -0.049901       0.132900              8.951683      11.366504       0.649374       2.356578       8.591517      -2.797131       6.897029           0.002746
           74              C       5.512760       5.257493       2.273936       0.117280      25.663231 0.36361598E+03  0.81815774E+04                                 7.625336                            6.345545      -0.125476       1.985372                    0.998791      26.000248      73.312513       0.655520       0.415266      -1.064102      -0.091809      -0.041898      -0.088094       0.133958       0.045384      -0.027850      -0.000805      -0.017391       0.000083      -0.054758       0.001634       0.053124              8.585203       9.657881      -0.471719       1.050760       7.591018      -1.743527       8.506710           0.008068
           75              C       6.064135       5.747928       0.939894      -0.402951      33.991375 0.52607848E+03  0.12990976E+05                                 9.113253                            7.552866      -0.335107       1.867118                    0.998128      32.206689      95.347608       0.609973       0.406635      -1.068978      -0.032608      -0.023092       0.046564       0.061358       0.025834      -0.023939       0.008137      -0.031893       0.012442      -0.045072       0.015447       0.029625             10.363549      10.281035      -0.829519       1.676111       8.588490      -4.062973      12.221122           0.008126
           76              C       5.090173       6.491059       0.024489       0.683017      21.465144 0.23248780E+03  0.47478233E+04                                 7.279850                            5.534686       0.052791       2.099926                    0.999724      21.349241      60.205736       0.607008       0.494103      -1.003806      -0.025072       0.016665      -0.023626       0.038269      -0.014063      -0.010726       0.072211      -0.078267       0.015392      -0.053076      -0.043929       0.097005              8.400775      10.077111       0.029182       0.479260       6.744070      -3.440209       8.381143          -0.001260
           77              N      12.123234       8.640096       0.200573      -0.240399      34.756610 0.56610167E+03  0.13997378E+05                                 8.962398                            7.778585      -0.099436       1.983371                    0.998589      28.697515      80.411220       0.618039       0.400810      -1.091277      -0.016882       0.140280       0.096980       0.171373       0.017186       0.005337      -0.064414       0.118342      -0.029626      -0.101941       0.035054       0.066887              9.662883       9.994458      -0.479607       0.290193      10.043406       3.847471       8.950786           0.026731
           78              N      12.123242      10.328581       5.630033      -0.241763      34.824919 0.56749731E+03  0.14041545E+05                                 8.975387                            7.789025      -0.100113       1.982523                    0.998535      28.738493      80.572834       0.617478       0.400898      -1.091138      -0.017273      -0.140282      -0.096253       0.171003      -0.016148      -0.005331      -0.064647       0.117521      -0.028835      -0.101723       0.035705       0.066018              9.677984      10.005323       0.481831      -0.289355      10.062165       3.856735       8.966464           0.026709
           79              N       7.999998       5.595258      11.460638      -0.240385      34.756286 0.56609497E+03  0.13997156E+05                                 8.962312                            7.778517      -0.099375       1.983393                    0.998589      28.697298      80.410191       0.618045       0.400807      -1.091280       0.016881      -0.140285      -0.096976       0.171375       0.017185       0.005338      -0.064415       0.118345      -0.029618      -0.101943       0.035057       0.066887              9.662784       9.994382      -0.479597       0.290200      10.043290       3.847405       8.950681           0.026731
           80              N       7.999990       3.906773       6.031178      -0.241740      34.824327 0.56748526E+03  0.14041161E+05                                 8.975266                            7.788928      -0.100083       1.982538                    0.998535      28.738139      80.571398       0.617484       0.400896      -1.091140       0.017273       0.140285       0.096248       0.171003      -0.016148      -0.005332      -0.064646       0.117525      -0.028829      -0.101724       0.035705       0.066019              9.677842      10.005220       0.481816      -0.289360      10.061999       3.856644       8.966306           0.026710
           81              O       7.581420       0.739666       3.259308      -0.543744      39.538759 0.58894267E+03  0.14506306E+05                                 9.314019                            7.598100       0.132996       2.091722                    0.996443      27.925157      74.671617       0.676479       0.367594      -1.130552      -0.021380       0.011086      -0.007537       0.025235       0.050430       0.016170      -0.032533       0.025155       0.089826      -0.078660       0.032042       0.046618             10.653998      10.481744       3.535645       4.478717      10.613741       4.411112      10.866508           0.032124
           82              O       5.461440       0.876702       2.509493      -0.568608      37.831850 0.56207046E+03  0.13650264E+05                                 8.868144                            7.307198       0.383449       2.167177                    0.997744      27.826423      73.295691       0.707968       0.356240      -1.142247       0.027011      -0.024211       0.013588       0.038735      -0.018035      -0.026022      -0.037227       0.055990      -0.049006      -0.064911       0.017892       0.047019              9.850959      11.799755      -5.524085       0.041713      11.594976       1.272163       6.158145           0.037594
           83              O       8.515156      10.570242       9.259002      -0.601125      44.789993 0.70025434E+03  0.18049514E+05                                10.060361                            8.231786       0.013809       2.010216                    0.999302      30.013837      82.676640       0.654836       0.362881      -1.131779      -0.026236       0.032403      -0.010530       0.043002       0.009450       0.046085       0.010099      -0.083468       0.099199      -0.077709       0.020205       0.057504             11.422906       9.945159      -0.894952      -1.677883      14.556546      -4.929275       9.767014           0.053783
           84              O      17.346225      12.385151       8.906833      -0.548903      35.295936 0.51294098E+03  0.12201333E+05                                 8.530976                            7.010905       0.335871       2.160602                    0.996911      27.485096      72.147240       0.716563       0.359345      -1.137358       0.019662      -0.008494       0.019703       0.029102      -0.043028       0.019871       0.046069       0.056392       0.020361      -0.082772       0.033657       0.049115              9.619602      15.580696      -2.989294      -0.910212       6.906208      -0.234880       6.371903           0.030734
           85              O      10.579797      11.388707       7.920295      -0.617457      46.482203 0.78173832E+03  0.20653264E+05                                10.290365                            8.645602      -0.184303       1.941508                    0.998414      30.596861      84.540890       0.646574       0.358559      -1.138404      -0.091682       0.113407       0.005964       0.145953      -0.079583      -0.010780      -0.002150      -0.003733      -0.134237      -0.062167      -0.040056       0.102223             11.618624      14.037714      -1.607602      -2.786155      11.832335      -2.371829       8.985824           0.115450
           86              O       6.216064       1.467804       5.808449      -0.586732      46.810980 0.73673577E+03  0.19228687E+05                                10.445769                            8.539798      -0.274520       1.942292                    0.996038      29.567171      81.903955       0.632199       0.371206      -1.125602      -0.017896       0.002235      -0.000181       0.018036      -0.003207       0.007977       0.034380       0.050103      -0.048163      -0.051658       0.017146       0.034512             11.835373      16.878007      -0.895193      -0.117957       9.173735      -2.335208       9.454377           0.052454
           87              O       4.384854       2.497679       5.045806      -0.566242      32.965691 0.47548325E+03  0.11072415E+05                                 8.035329                            6.644502       0.493816       2.208910                    0.998334      27.139049      69.957634       0.755402       0.348194      -1.148999       0.012259      -0.005958       0.016460       0.021371      -0.005341       0.041567       0.009368      -0.085647       0.032961      -0.070484       0.028725       0.041759              9.036402       7.762774      -1.497437       2.335694       7.651413      -4.348688      11.695018           0.037834
           88              O      12.612227       6.378011       2.571297      -0.544415      39.594969 0.58994388E+03  0.14537852E+05                                 9.324466                            7.605832       0.126858       2.089644                    0.996440      27.944209      74.752251       0.675931       0.367717      -1.130402      -0.021047      -0.011110       0.007281       0.024888      -0.049986      -0.015496      -0.032787       0.025090       0.090071      -0.078178       0.031131       0.047047             10.666794      10.492669      -3.540777      -4.484875      10.627464       4.418319      10.880250           0.032120
           89              O      10.492249       6.240975       3.321113      -0.568689      37.830350 0.56203507E+03  0.13649241E+05                                 8.868384                            7.307354       0.387717       2.168536                    0.997764      27.823532      73.288537       0.707902       0.356277      -1.142213       0.026474       0.024046      -0.012735       0.037964       0.018606       0.027261      -0.036696       0.054997      -0.048294      -0.064939       0.017514       0.047425              9.851267      11.799711       5.523942      -0.041873      11.595562       1.272685       6.158529           0.037578
           90              O      13.545956      10.782789       8.232815      -0.601204      44.803817 0.70052413E+03  0.18058736E+05                                10.063788                            8.234359       0.013589       2.010202                    0.999323      30.017665      82.700305       0.654597       0.362968      -1.131678      -0.026167      -0.032116       0.010486       0.042733      -0.009669      -0.045998       0.010184      -0.082822       0.098319      -0.077308       0.019915       0.057392             11.427084       9.950272       0.895558       1.679485      14.560266      -4.930542       9.770715           0.053761
           91              O      12.315420       8.967880       8.584984      -0.549258      35.302739 0.51307818E+03  0.12205212E+05                                 8.531510                            7.011232       0.334186       2.159841                    0.996941      27.490162      72.158481       0.716651       0.359283      -1.137426       0.019250       0.008603      -0.020056       0.029100       0.043262      -0.020402       0.046198       0.055775       0.021062      -0.083122       0.034158       0.048964              9.620362      15.581941       2.989690       0.910110       6.906812      -0.234870       6.372333           0.030687
           92              O      15.610596       9.964324       9.571522      -0.617509      46.477754 0.78167518E+03  0.20651093E+05                                10.289398                            8.644839      -0.185537       1.941277                    0.998408      30.594584      84.532422       0.646652       0.358524      -1.138436      -0.092107      -0.113386      -0.006056       0.146208       0.079658       0.010390      -0.002034      -0.003046      -0.133607      -0.061948      -0.040225       0.102172             11.617390      14.035959       1.606237       2.785614      11.831635      -2.371826       8.984577           0.115536
           93              O      11.246865       5.649873       0.022156      -0.586732      46.817817 0.73690962E+03  0.19234893E+05                                10.448164                            8.541861      -0.274370       1.942310                    0.996065      29.568664      81.919067       0.631988       0.371298      -1.125501      -0.017505      -0.001996      -0.000143       0.017619       0.003628      -0.007526       0.034005       0.049913      -0.047183      -0.051158       0.017118       0.034041             11.837989      16.879874       0.896454       0.117447       9.175600      -2.336302       9.458494           0.052477
           94              O       9.415653       4.619998       0.784800      -0.567300      33.009982 0.47625300E+03  0.11095128E+05                                 8.043691                            6.650722       0.491708       2.208036                    0.998314      27.154622      70.019119       0.754884       0.348282      -1.148895       0.011883       0.005182      -0.015424       0.020148       0.004958      -0.040615       0.009749      -0.085358       0.032648      -0.069553       0.027613       0.041940              9.046413       7.771206       1.499158      -2.338839       7.658700      -4.353804      11.709333           0.037829
           95              O      12.541812      13.495688       8.401903      -0.543757      39.539006 0.58894688E+03  0.14506441E+05                                 9.314075                            7.598139       0.132957       2.091709                    0.996443      27.925218      74.671960       0.676475       0.367595      -1.130551       0.021379      -0.011081       0.007534       0.025231       0.050431       0.016169      -0.032535       0.025153       0.089825      -0.078661       0.032040       0.046621             10.654065      10.481792       3.535678       4.478746      10.613828       4.411156      10.866574           0.032123
           96              O      14.661792      13.358652       9.151718      -0.568628      37.832695 0.56208629E+03  0.13650747E+05                                 8.868285                            7.307310       0.383451       2.167169                    0.997744      27.826792      73.296965       0.707961       0.356241      -1.142246      -0.027006       0.024223      -0.013587       0.038738      -0.018031      -0.026024      -0.037228       0.055995      -0.049003      -0.064911       0.017890       0.047021              9.851118      11.799931      -5.524177       0.041714      11.595179       1.272202       6.158243           0.037594
           97              O      11.608076       3.665112       2.402209      -0.601097      44.789470 0.70024404E+03  0.18049165E+05                                10.060249                            8.231700       0.013875       2.010240                    0.999302      30.013637      82.675650       0.654843       0.362878      -1.131782       0.026236      -0.032403       0.010530       0.043002       0.009447       0.046082       0.010096      -0.083468       0.099189      -0.077706       0.020209       0.057498             11.422778       9.945012      -0.894974      -1.677820      14.556426      -4.929226       9.766896           0.053783
           98              O       2.777007       1.850203       2.754378      -0.548902      35.295982 0.51294089E+03  0.12201337E+05                                 8.530998                            7.010913       0.335812       2.160586                    0.996911      27.485044      72.147240       0.716561       0.359346      -1.137357      -0.019658       0.008507      -0.019702       0.029103      -0.043026       0.019868       0.046067       0.056401       0.020363      -0.082770       0.033655       0.049115              9.619638      15.580788      -2.989294      -0.910220       6.906213      -0.234876       6.371915           0.030734
           99              O       9.543435       2.846647       3.740916      -0.617416      46.481305 0.78172038E+03  0.20652645E+05                                10.290184                            8.645464      -0.184228       1.941535                    0.998414      30.596542      84.539363       0.646585       0.358556      -1.138408       0.091683      -0.113406      -0.005963       0.145953      -0.079588      -0.010786      -0.002153      -0.003735      -0.134254      -0.062175      -0.040056       0.102231             11.618405      14.037440      -1.607626      -2.786072      11.832137      -2.371750       8.985640           0.115452
          100              O      13.907168      12.767550       5.852762      -0.586726      46.811007 0.73673611E+03  0.19228698E+05                                10.445772                            8.539799      -0.274529       1.942290                    0.996038      29.567172      81.903958       0.632199       0.371206      -1.125602       0.017896      -0.002231       0.000175       0.018035      -0.003204       0.007976       0.034381       0.050105      -0.048171      -0.051660       0.017146       0.034514             11.835378      16.878037      -0.895175      -0.117981       9.173728      -2.335201       9.454367           0.052454
          101              O      15.738378      11.737675       6.615405      -0.566276      32.966667 0.47550051E+03  0.11072921E+05                                 8.035500                            6.644635       0.493801       2.208895                    0.998334      27.139488      69.959174       0.755392       0.348195      -1.148998      -0.012253       0.005958      -0.016470       0.021375      -0.005341       0.041564       0.009376      -0.085650       0.032951      -0.070483       0.028716       0.041767              9.036602       7.762945      -1.497467       2.335740       7.651566      -4.348800      11.695296           0.037834
          102              O       7.511005       7.857343       9.089914      -0.544418      39.594720 0.58993933E+03  0.14537716E+05                                 9.324444                            7.605814       0.126816       2.089634                    0.996440      27.944074      74.751889       0.675930       0.367718      -1.130401       0.021044       0.011106      -0.007278       0.024883      -0.049986      -0.015496      -0.032787       0.025090       0.090066      -0.078178       0.031131       0.047047             10.666770      10.492634      -3.540769      -4.484861      10.627452       4.418315      10.880223           0.032120
          103              O       9.630983       7.994379       8.340098      -0.568689      37.829810 0.56202570E+03  0.13648955E+05                                 8.868303                            7.307297       0.387711       2.168540                    0.997763      27.823305      73.287757       0.707904       0.356278      -1.142213      -0.026469      -0.024050       0.012735       0.037963       0.018605       0.027262      -0.036697       0.054997      -0.048295      -0.064940       0.017514       0.047426              9.851170      11.799588       5.523873      -0.041876      11.595446       1.272667       6.158475           0.037577
          104              O       6.577276       3.452565       3.428396      -0.601162      44.802175 0.70049197E+03  0.18057691E+05                                10.063531                            8.234158       0.013597       2.010216                    0.999323      30.016990      82.697808       0.654607       0.362966      -1.131679       0.026163       0.032113      -0.010487       0.042728      -0.009663      -0.045991       0.010180      -0.082822       0.098300      -0.077300       0.019920       0.057380             11.426780       9.949985       0.895588       1.679386      14.559922      -4.930390       9.770433           0.053762
          105              O       7.807812       5.267474       3.076227      -0.549267      35.303630 0.51309349E+03  0.12205672E+05                                 8.531658                            7.011341       0.334161       2.159826                    0.996941      27.490512      72.159761       0.716645       0.359283      -1.137426      -0.019250      -0.008612       0.020056       0.029103       0.043261      -0.020400       0.046197       0.055781       0.021069      -0.083121       0.034158       0.048963              9.620541      15.582266       2.989748       0.910134       6.906919      -0.234878       6.372438           0.030687
          106              O       4.512636       4.271030       2.089689      -0.617455      46.475651 0.78163226E+03  0.20649649E+05                                10.289043                            8.644566      -0.185475       1.941310                    0.998408      30.593755      84.529141       0.646667       0.358522      -1.138439       0.092109       0.113378       0.006061       0.146203       0.079661       0.010393      -0.002036      -0.003050      -0.133623      -0.061952      -0.040226       0.102178             11.616965      14.035391       1.606246       2.785452      11.831263      -2.371703       8.984240           0.115538
          107              O       3.845552       6.201127      -0.022156      -0.586726      46.817768 0.73690860E+03  0.19234853E+05                                10.448143                            8.541844      -0.274353       1.942315                    0.996065      29.568647      81.918906       0.631990       0.371297      -1.125502       0.017503       0.001995       0.000145       0.017617       0.003626      -0.007525       0.034007       0.049917      -0.047185      -0.051161       0.017118       0.034043             11.837965      16.879856       0.896438       0.117463       9.175568      -2.336289       9.458469           0.052477
          108              O      10.707579       9.615356      10.876411      -0.567311      33.009767 0.47624921E+03  0.11095017E+05                                 8.043661                            6.650701       0.491698       2.208036                    0.998314      27.154501      70.018738       0.754885       0.348283      -1.148895      -0.011880      -0.005182       0.015427       0.020149       0.004959      -0.040612       0.009751      -0.085361       0.032647      -0.069552       0.027609       0.041943              9.046377       7.771172       1.499148      -2.338821       7.658671      -4.353788      11.709289           0.037829

******************************************************
Auxiliary information for the entire system
The total spin magnetic moment of the unit cell is   23.999917
The total net atomic charge of the unit cell is   -0.000004
Accuracy of reproducing the electrostatic potential in the unit cell:
  The inner radius (bohr) =    5.0000
  The outer radius (bohr) =   12.0000
  Valid grid points have density less than (e/(bohr^3)) =    0.0001
  The number of valid grid points were=        15490
  The rms potential error without charges in kcal/mol is=      2.60067
  The rms potential error with partial charges in kcal/mol is=      0.45001
  The RRMSE value at monopole order=      0.17303
  The rms potential error with partial charges and cloud penetration in kcal/mol is=      0.43597
  The RRMSE value at monopole order with cloud penetration is=      0.16764
  The rms potential error with partial charges and atomic dipoles in kcal/mol is=      0.38093
  The RRMSE value at dipole order=      0.14647
  The rms potential error with partial charges, atomic dipoles and cloud penetration in kcal/mol is=      0.36378
  The RRMSE value at dipole order with cloud penetration=      0.13988

******************************************************
The electron densities and ab initio electrostatic potential were computed in VASP using the PBE functional and
projector augmented wave method. See the main text of the journal article for a description of computational details.
The atomic charges, dipoles, and quadrupoles were computed with the DDEC6 method as described in
(a) T. A. Manz and N. Gabaldon Limas, RSC Adv. 6 (2016) 47771-47801 DOI: 10.1039/c6ra04656h
(b) N. Gabaldon Limas and T. A. Manz, RSC Adv. 8 (2018) 2678-2707 DOI: 10.1039/c7ra11829e.
For each atom in the material, the electron cloud parameters were fit to the spherically averaged atom-in-material
electron density using radial positions for which this density was between 10^-4 and 10^-2 electrons per cubic bohr.
The polarizabilities, dispersion coefficients, and quantum Drude oscillator (QDO) parameters were fit using the MCLF method.
The magnetic structure of the system was optimized in VASP from the default ferromagnetic initial guess using spin polarization.
The atomic spin moments (ASMs) were computed on this optimized magnetic structure using the DDEC6 partition as inputs
to the method of T. A. Manz and D. S. Sholl, J. Chem. Theory Comput. 7 (2011) 4146-4164 DOI: 10.1021/ct200539n.
The RMSE and RRMSE were computed using a uniform grid with Ewald summation.
