# Supplementary material for: A collection of forcefield precursors for metal–organic frameworks
Source: RSC Adv. 2019 Nov 13;9(63):36492–507. doi: 10.1039/c9ra07327b (PMC9075174; doi:10.1039/c9ra07327b)
Supplement: RA-009-C9RA07327B-s4707 [file RA-009-C9RA07327B-s4707.xyz]

  472
jmolscript: load "" {1 1 1} spacegroup "x,y,z" unitcell [{     10.022900     0.000000     0.000000 }, {      5.011433    36.893189     0.000000 }, {      5.011433     0.000003    36.893189 }]
Zn     4.639794     5.838348     8.146385     1.029800
Zn     9.562928    36.820141     8.162987     1.061286
Zn     8.002363    33.731812    10.096559     1.079691
Zn     4.639790    12.608248    10.300209     1.030674
Zn     4.551486    18.519644    10.283608     1.061543
Zn    13.013820    21.607973     8.350035     1.079354
Zn    17.168401    28.746806    24.284942     1.029569
Zn     7.057202    28.730203    18.373546     1.060262
Zn    15.519539    26.796631    15.285217     1.080085
Zn    17.168399    26.592982    31.054842     1.029524
Zn    12.068662    26.609582     0.073049     1.060753
Zn    10.508094    28.543154     3.161377     1.079534
Zn    10.394526    26.592982    24.284942     1.030211
Zn    10.482830    26.609583    18.373546     1.061523
Zn    12.043396    28.543155    15.285217     1.079351
Zn    10.394522    28.746806    31.054842     1.029809
Zn     5.471388    28.730202     0.073049     1.061281
Zn     7.031953    26.796630     3.161377     1.079691
Zn     7.888817     5.838348    10.300209     1.029516
Zn    12.988554    36.820141    10.283608     1.060758
Zn    14.549122    33.731812     8.350035     1.079535
Zn     7.888815    12.608248     8.146385     1.030029
Zn     7.977114    18.519644     8.162987     1.060281
Zn     9.537677    21.607973    10.096559     1.080088
Zn    15.405972    31.054844    28.746804     1.029943
Zn    10.482838     0.073051    28.730202     1.061268
Zn    12.043403     3.161380    26.796630     1.079849
Zn    15.405976    24.284944    26.592980     1.030237
Zn    15.494280    18.373548    26.609581     1.061450
Zn     7.031946    15.285219    28.543154     1.079436
Zn     2.877365     8.146386    12.608247     1.029127
Zn    12.988564     8.162989    18.519643     1.060289
Zn     4.526227    10.096561    21.607972     1.080076
Zn     2.877367    10.300210     5.838347     1.030567
Zn     7.977104    10.283610    36.820140     1.060860
Zn     9.537672     8.350038    33.731812     1.079530
Zn     9.651240    10.300210    12.608247     1.030729
Zn     9.562936    10.283609    18.519643     1.061519
Zn     8.002370     8.350037    21.607972     1.079445
Zn     9.651244     8.146386     5.838347     1.029894
Zn    14.574378     8.162990    36.820140     1.061276
Zn    13.013813    10.096562    33.731812     1.079858
Zn    12.156949    31.054844    26.592980     1.030077
Zn     7.057212     0.073051    26.609581     1.060794
Zn     5.496644     3.161380    28.543154     1.079522
Zn    12.156951    24.284944    28.746804     1.029175
Zn    12.068652    18.373548    28.730202     1.060280
Zn    10.508089    15.285219    26.796630     1.080066
Zn    11.275757     2.938174     9.223297     1.178262
Zn    11.275751    15.508422     9.223297     1.178772
Zn    13.781465    27.669893    21.384768     1.178595
Zn    13.781459    27.669895    33.955015     1.178240
Zn     8.770009    33.955018    27.669892     1.178079
Zn     8.770015    21.384770    27.669892     1.178362
Zn     6.264301     9.223299    15.508421     1.178623
Zn     6.264307     9.223297     2.938174     1.178337
Ga     8.770020    27.669893    11.012617     1.497508
Ga    13.781471    27.669892     7.433978     1.497434
Ga     6.264296    25.880573     9.223297     1.497507
Ga    11.275745    29.459212     9.223297     1.497434
Ga    11.275746     9.223299    25.880572     1.497511
Ga     6.264295     9.223300    29.459211     1.497151
Ga    13.781470    11.012619    27.669892     1.497512
Ga     8.770021     7.433980    27.669892     1.497152
P      8.460311    30.630940     9.984035     1.246822
P      4.133439     2.921572     7.559045     1.330815
P      7.391882     7.174619     7.631356     1.173746
P      7.283622    34.962200     7.347648     1.247316
P     10.186252    35.723676    11.039180     1.222527
P     13.471765    24.708845     8.462560     1.246192
P      4.133432    15.525024    10.887549     1.331499
P      7.391879    11.271977    10.815238     1.173786
P     12.295077    20.377585    11.098947     1.246515
P      5.174811    19.616109     7.407414     1.221785
P      5.954587    26.909155    12.184345     1.247545
P     16.662046    29.334145    21.368166     1.329481
P      9.897588    29.261835    25.621213     1.175391
P     14.800795    29.545543    16.515605     1.247124
P      7.680528    25.854010    17.277080     1.222105
P     10.966039    28.430630     6.262250     1.246944
P     16.662041    26.005643    33.971617     1.330537
P      9.897588    26.077953    29.718571     1.172226
P      9.789354    25.794242     1.930990     1.248575
P     12.691984    29.485775     1.169514     1.220422
P     11.585451    28.430630    12.184345     1.246193
P     10.900884    26.005642    21.368166     1.331672
P      7.642437    26.077953    25.621213     1.172940
P     12.762139    25.794243    16.515605     1.246494
P      9.859505    29.485776    17.277080     1.221762
P      6.574005    26.909155     6.262250     1.246822
P     10.900877    29.334146    33.971617     1.330817
P     17.665334    29.261835    29.718571     1.173817
P      7.750694    29.545542     1.930990     1.247315
P      4.848064    25.854009     1.169514     1.222525
P     14.091177    30.630940     8.462560     1.246944
P      8.395175     2.921573    10.887549     1.330534
P      5.136728     7.174619    10.815238     1.172157
P     15.267862    34.962200    11.098947     1.248576
P     12.365232    35.723676     7.407414     1.220424
P      9.079729    24.708845     9.984035     1.247543
P      8.395170    15.525023     7.559045     1.329307
P      5.136728    11.271977     7.631356     1.176234
P     10.256421    20.377585     7.347648     1.247145
P      7.353788    19.616109    11.039180     1.222127
P     11.585455     6.262252    26.909154     1.246978
P     15.912327    33.971620    29.334144     1.330786
P     12.653884    29.718573    29.261833     1.173651
P     12.762144     1.930992    29.545541     1.247292
P      9.859514     1.169516    25.854009     1.222457
P      6.574001    12.184347    28.430629     1.246066
P     15.912334    21.368168    26.005640     1.331722
P     12.653887    25.621215    26.077951     1.172877
P      7.750689    16.515607    25.794242     1.246466
P     14.870955    17.277083    29.485775     1.221705
P     14.091179     9.984037    24.708844     1.247529
P      3.383720     7.559047    15.525023     1.329379
P     10.148178     7.631357    11.271976     1.175531
P      5.244971     7.347649    20.377584     1.247165
P     12.365238    11.039182    19.616109     1.222103
P      9.079727     8.462562    30.630939     1.246554
P      3.383725    10.887549     2.921572     1.330592
P     10.148178    10.815239     7.174618     1.171909
P     10.256412    11.098950    34.962199     1.248509
P      7.353782     7.407417    35.723675     1.220240
P      8.460315     8.462562    24.708844     1.246066
P      9.144882    10.887550    15.525023     1.331665
P     12.403329    10.815239    11.271976     1.172843
P      7.283627    11.098949    20.377584     1.246501
P     10.186261     7.407416    19.616109     1.221748
P     13.471761     9.984037    30.630939     1.246976
P      9.144889     7.559046     2.921572     1.330790
P      2.380432     7.631357     7.174618     1.173736
P     12.295072     7.347650    34.962199     1.247298
P     15.197702    11.039183    35.723675     1.222470
P      5.954589     6.262252    28.430629     1.246555
P     11.650591    33.971619    26.005640     1.330649
P     14.909038    29.718573    26.077951     1.171944
P      4.777904     1.930992    25.794242     1.248474
P      7.680534     1.169516    29.485775     1.220198
P     10.966037    12.184347    26.909154     1.247531
P     11.650596    21.368169    29.334144     1.329376
P     14.909038    25.621215    29.261833     1.175443
P      9.789345    16.515607    29.545541     1.247158
P     12.691978    17.277083    25.854009     1.222089
H      7.696567    30.318823     8.869123    -0.107652
H      3.275479     3.331456     6.932230    -0.153102
H      7.565277     8.537085     7.843492    -0.106983
H      7.390868    34.425035     6.054172    -0.090131
H      9.491664    35.653579    12.285432    -0.086003
H     12.708019    25.020962     9.577472    -0.107862
H     13.298371    15.115140    11.514364    -0.153752
H      7.565275     9.909511    10.603103    -0.108969
H     12.402321    20.914750    12.392422    -0.089869
H      4.480224    19.686206     6.161163    -0.085511
H     15.213742    28.024067    11.872228    -0.107809
H     15.804085    29.960961    21.778049    -0.153705
H     10.070984    29.049699    26.983678    -0.109098
H     14.908040    30.839018    15.978440    -0.090408
H      6.985942    24.607758    17.206983    -0.085852
H     10.202294    27.315718     6.574366    -0.107539
H     15.804082    25.378827    33.561734    -0.153060
H     10.070985    26.290089    28.356105    -0.107089
H      9.896599    24.500767     2.468154    -0.090318
H     11.997397    30.732027     1.239611    -0.085402
H     12.349197    27.315718    11.872228    -0.107862
H     11.758845    25.378826    21.778049    -0.153736
H      7.469041    26.290089    26.983678    -0.109005
H     12.654895    24.500768    15.978440    -0.089875
H     10.554092    30.732028    17.206983    -0.085516
H      7.337749    28.024067     6.574366    -0.107652
H     11.758837    29.960962    33.561734    -0.153107
H     17.491939    29.049699    28.356105    -0.107183
H      7.643448    30.839017     2.468154    -0.090132
H      5.542652    24.607757     1.239611    -0.086005
H     14.854922    30.318823     9.577472    -0.107539
H      9.253134     3.331456    11.514364    -0.153055
H      4.963331     8.537085    10.603103    -0.106889
H     15.160617    34.425036    12.392422    -0.090316
H     13.059819    35.653578     6.161163    -0.085401
H      9.843474    25.020962     8.869123    -0.107809
H      9.253131    15.115140     6.932230    -0.153722
H      4.963332     9.909511     7.843492    -0.109056
H     10.149176    20.914749     6.054172    -0.090403
H      8.048374    19.686207    12.285432    -0.085846
H     12.349199     6.574369    28.024066    -0.107836
H     16.770287    33.561736    29.960959    -0.153087
H     12.480489    28.356107    29.049697    -0.107597
H     12.654898     2.468157    30.839017    -0.090193
H     10.554102     1.239613    24.607757    -0.086008
H      7.337747    11.872230    27.315717    -0.107849
H      6.747395    21.778052    25.378825    -0.153934
H     12.480491    26.983681    26.290086    -0.108257
H      7.643445    15.978442    24.500767    -0.089855
H     15.565542    17.206986    30.732026    -0.085534
H      4.832024     8.869125    25.020961    -0.107817
H      4.241681     6.932231    15.115140    -0.153706
H      9.974782     7.843493     9.909511    -0.107840
H      5.137726     6.054174    20.914749    -0.090376
H     13.059824    12.285434    19.686206    -0.085798
H      9.843472     9.577474    30.318823    -0.107678
H      4.241684    11.514365     3.331455    -0.153001
H      9.974781    10.603103     8.537084    -0.107715
H     10.149167    12.392425    34.425035    -0.090625
H      8.048369     6.161165    35.653578    -0.085447
H      7.696569     9.577474    25.020961    -0.107849
H      8.286921    11.514366    15.115140    -0.153686
H     12.576725    10.603103     9.909511    -0.108013
H      7.390871    12.392424    20.914749    -0.089831
H      9.491674     6.161164    19.686206    -0.085517
H     12.708017     8.869125    30.318823    -0.107837
H      8.286929     6.932230     3.331455    -0.153096
H      2.553827     7.843493     8.537084    -0.107543
H     12.402318     6.054175    34.425035    -0.090171
H     14.503114    12.285435    35.653578    -0.086007
H      5.190844     6.574369    27.315717    -0.107678
H     10.792632    33.561736    25.378825    -0.153253
H     15.082435    28.356107    26.290086    -0.107957
H      4.885149     2.468156    24.500767    -0.090646
H      6.985947     1.239614    30.732026    -0.085462
H     10.202292    11.872230    28.024066    -0.107816
H     10.792635    21.778052    29.960959    -0.153697
H     15.082434    26.983681    29.049697    -0.107894
H      9.896590    15.978443    30.839017    -0.090401
H     11.997392    17.206985    24.607757    -0.085802
O      8.292929    29.535581    11.032170    -0.646956
O      9.917641    30.848610     9.567142    -0.609335
O      7.899028    31.884571    10.531530    -0.652984
O      5.104658     4.067475     7.587084    -0.654161
O      3.180261     2.962524     8.681705    -0.753181
O      4.972356     1.704466     7.511453    -0.651815
O      5.870406     7.147318     7.543550    -0.676808
O      7.986240     5.976697     8.353356    -0.627900
O      7.933119     7.352444     6.208017    -0.645727
O      8.044360    33.944317     8.158191    -0.675300
O      7.756702    36.367462     7.576754    -0.692367
O      5.808251    34.923093     7.489317    -0.695651
O      9.611939    36.800957    10.082909    -0.668650
O     11.653604    35.731054    11.130675    -0.638848
O      9.752261    34.336492    10.702714    -0.612320
O     13.304382    25.804204     7.414424    -0.646028
O      4.906194    24.491175     8.879453    -0.609459
O     12.910483    23.455214     7.915065    -0.652626
O      5.104651    14.379121    10.859510    -0.653799
O     13.203155    15.484072     9.764889    -0.753104
O      4.972348    16.742130    10.935141    -0.652320
O      5.870402    11.299278    10.903044    -0.678106
O      7.986236    12.469899    10.093239    -0.628084
O      7.933115    11.094152    12.238578    -0.649657
O     13.055815    21.395468    10.288404    -0.674988
O     12.768159    18.972323    10.869840    -0.692619
O     10.819706    20.416692    10.957277    -0.695215
O      4.600499    18.538828     8.363686    -0.667818
O      6.642163    19.608731     7.315919    -0.639060
O      4.740818    21.003293     7.743880    -0.612354
O      5.787205    25.861020    11.088986    -0.647310
O      7.411916    27.326048    12.402014    -0.609484
O      5.393304    26.361660    13.437975    -0.653101
O      7.610364    29.306107    22.514069    -0.653922
O     15.708868    28.211486    21.409118    -0.752242
O      7.478063    29.381737    20.151060    -0.651394
O      8.376112    29.349641    25.593912    -0.677535
O     10.491947    28.539835    24.423291    -0.627393
O     10.438824    30.685174    25.799038    -0.647880
O     15.561534    28.734999    15.497722    -0.675812
O     15.273876    29.316436    17.920867    -0.691918
O     13.325424    29.403873    16.476498    -0.694560
O      7.106215    26.810282    18.354362    -0.667916
O      9.147881    25.762515    17.284459    -0.638818
O      7.246537    26.190476    15.889897    -0.612428
O     10.798655    29.478765     7.357609    -0.646942
O     12.423369    28.013737     6.044580    -0.610354
O     10.404757    28.978125     5.008619    -0.651982
O     17.633261    26.033681    32.825715    -0.654389
O     15.708863    27.128302    33.930666    -0.752910
O     17.500958    25.958051    35.188724    -0.651751
O      8.376112    25.990147    29.745871    -0.675620
O     10.491945    26.799953    30.916492    -0.627582
O     10.438825    24.654614    29.540745    -0.645344
O     10.550091    26.604786     2.948873    -0.675566
O     10.262435    26.023349     0.525728    -0.692509
O      8.313983    25.935912     1.970096    -0.696023
O     12.117673    28.529503     0.092233    -0.667713
O     14.159337    29.577270     1.162135    -0.638788
O     12.257992    29.149309     2.556698    -0.611921
O     11.752834    29.478766    11.088986    -0.646030
O     10.128122    28.013737    12.402014    -0.609464
O     12.146733    28.978125    13.437975    -0.652628
O      9.929665    26.033681    22.514069    -0.654284
O     11.854061    27.128301    21.409118    -0.753316
O     10.061968    25.958049    20.151060    -0.652628
O      9.163914    25.990147    25.593912    -0.676921
O      7.048080    26.799952    24.423291    -0.626909
O      7.101201    24.654614    25.799038    -0.646843
O     12.001401    26.604787    15.497722    -0.674966
O     12.289057    26.023350    17.920867    -0.692558
O     14.237510    25.935913    16.476498    -0.695199
O     10.433817    28.529505    18.354362    -0.667741
O      8.392153    29.577271    17.284459    -0.639015
O     10.293498    29.149310    15.889897    -0.612329
O      6.741387    25.861019     7.357609    -0.646956
O      5.116675    27.326048     6.044580    -0.609336
O      7.135288    26.361660     5.008619    -0.652984
O      9.929658    29.306107    32.825715    -0.654180
O     11.854055    28.211487    33.930666    -0.753181
O     10.061960    29.381739    35.188724    -0.651833
O      9.163910    29.349641    29.745871    -0.676982
O     17.070976    28.539836    30.916492    -0.627981
O     17.124097    30.685174    29.540745    -0.645970
O      6.989956    28.734998     2.948873    -0.675297
O      7.277614    29.316435     0.525728    -0.692362
O      9.226065    29.403872     1.970096    -0.695648
O      5.422377    26.810280     0.092233    -0.668638
O     13.403612    25.762514     1.162135    -0.638845
O      5.282055    26.190475     2.556698    -0.612318
O     14.258561    29.535581     7.414424    -0.646942
O     12.633847    30.848610     8.879453    -0.610354
O     14.652459    31.884570     7.915065    -0.651982
O      7.423955     4.067475    10.859510    -0.654370
O      9.348353     2.962524     9.764889    -0.752911
O      7.556258     1.704466    10.935141    -0.651732
O      6.658204     7.147318    10.903044    -0.675445
O      4.542371     5.976697    10.093239    -0.627502
O      4.595491     7.352445    12.238578    -0.645102
O     14.507125    33.944317    10.288404    -0.675568
O     14.794781    36.367462    10.869840    -0.692513
O      6.720333    34.923094    10.957277    -0.696025
O     12.939543    36.800957     8.363686    -0.667725
O     10.897879    35.731054     7.315919    -0.638791
O     12.799224    34.336492     7.743880    -0.611923
O      9.247111    25.804204    11.032170    -0.647309
O      7.622400    24.491175     9.567142    -0.609481
O      9.641012    23.455215    10.531530    -0.653100
O      7.423952    14.379121     7.587084    -0.653440
O      9.348348    15.484072     8.681705    -0.752030
O      7.556253    16.742130     7.511453    -0.651085
O      6.658204    11.299278     7.543550    -0.678710
O      4.542369    12.469899     8.353356    -0.628572
O      4.595492    11.094151     6.208017    -0.650680
O      9.495682    21.395468     8.158191    -0.675834
O      9.783340    18.972323     7.576754    -0.691980
O     11.731792    20.416691     7.489317    -0.694576
O      7.928101    18.538828    10.082909    -0.667992
O      5.886435    19.608731    11.130675    -0.638862
O      7.787779    21.003293    10.702714    -0.612450
O     11.752837     7.357611    25.861019    -0.646516
O     10.128125     6.044582    27.326047    -0.610461
O     12.146738     5.008621    26.361659    -0.653604
O     14.941108    32.825717    29.306105    -0.653925
O     16.865505    33.930668    28.211484    -0.753079
O     15.073410    35.188726    29.381736    -0.651624
O     14.175360    29.745874    29.349639    -0.676950
O     12.059526    30.916495    28.539833    -0.626914
O     12.112647    29.540748    30.685172    -0.645633
O     12.001406     2.948875    28.734998    -0.675126
O     12.289064     0.525730    29.316435    -0.692241
O     14.237515     1.970099    29.403872    -0.696460
O     10.433827     0.092235    26.810280    -0.668234
O      8.392162     1.162138    25.762514    -0.638767
O     10.293505     2.556700    26.190475    -0.612188
O      6.741384    11.088988    29.478765    -0.646119
O     15.139572    12.402017    28.013736    -0.609621
O      7.135283    13.437978    28.978124    -0.651959
O     14.941115    22.514071    26.033679    -0.656641
O      6.842611    21.409120    27.128300    -0.753252
O     15.073418    20.151062    25.958048    -0.652857
O     14.175364    25.593914    25.990145    -0.676042
O     12.059530    24.423293    26.799950    -0.627233
O     12.112651    25.799040    24.654611    -0.645239
O      6.989951    15.497724    26.604785    -0.674987
O      7.277607    17.920869    26.023349    -0.692404
O      9.226060    16.476500    25.935912    -0.695178
O     15.445267    18.354364    28.529503    -0.667599
O     13.403603    17.284461    29.577270    -0.639021
O     15.304948    15.889899    29.149309    -0.612440
O     14.258561    11.032172    25.804203    -0.647361
O     12.633850     9.567144    24.491175    -0.609466
O      4.629562    10.531532    23.455214    -0.653058
O     12.435402     7.587085    14.379120    -0.653636
O      4.336898     8.681706    15.484071    -0.752080
O     12.567703     7.511455    16.742129    -0.651169
O     11.669654     7.543551    11.299277    -0.677258
O      9.553819     8.353357    12.469898    -0.627428
O      9.606942     6.208018    11.094151    -0.645967
O      4.484232     8.158193    21.395467    -0.675883
O      4.771890     7.576756    18.972322    -0.692006
O      6.720342     7.489319    20.416691    -0.694591
O     12.939551    10.082910    18.538827    -0.667847
O     10.897885    11.130677    19.608730    -0.638825
O     12.799229    10.702716    21.003292    -0.612428
O      9.247111     7.414427    29.535580    -0.645158
O      7.622397     8.879455    30.848609    -0.609823
O      9.641009     7.915067    31.884570    -0.652453
O      2.412505    10.859511     4.067474    -0.655831
O      4.336903     9.764890     2.962523    -0.752820
O      2.544808    10.935141     1.704465    -0.651784
O     11.669654    10.903045     7.147318    -0.675043
O      9.553821    10.093239     5.976697    -0.626677
O      9.606941    12.238578     7.352444    -0.645067
O      9.495675    10.288406    33.944316    -0.675719
O      9.783331    10.869843    36.367461    -0.692053
O     11.731783    10.957280    34.923093    -0.695580
O      7.928093     8.363689    36.800956    -0.667027
O      5.886429     7.315922    35.731054    -0.638536
O      7.787774     7.743883    34.336491    -0.612046
O      8.292932     7.414426    25.804203    -0.646118
O      9.917644     8.879455    24.491175    -0.609615
O      7.899033     7.915067    23.455214    -0.651951
O     10.116101    10.859511    14.379120    -0.655604
O      8.191705     9.764891    15.484071    -0.753100
O      9.983798    10.935143    16.742129    -0.652606
O     10.881852    10.903045    11.299277    -0.675952
O     12.997686    10.093240    12.469898    -0.627188
O     12.944565    12.238578    11.094151    -0.644828
O      8.044365    10.288405    21.395467    -0.675042
O      7.756709    10.869842    18.972322    -0.692514
O      5.808256    10.957279    20.416691    -0.695192
O      9.611949     8.363687    18.538827    -0.667741
O     11.653613     7.315921    19.608730    -0.639052
O      9.752268     7.743882    21.003292    -0.612460
O     13.304379    11.032173    29.535580    -0.646516
O     14.929091     9.567144    30.848609    -0.610456
O     12.910478    10.531532    31.884570    -0.653604
O     10.116108     7.587085     4.067474    -0.653980
O      8.191711     8.681705     2.962523    -0.753126
O      9.983806     7.511453     1.704465    -0.651658
O     10.881856     7.543551     7.147318    -0.677108
O      2.974790     8.353356     5.976697    -0.626832
O      2.921669     6.208018     7.352444    -0.645811
O     13.055810     8.158194    33.944316    -0.675148
O     12.768152     7.576757    36.367461    -0.692279
O     10.819701     7.489320    34.923093    -0.696460
O     14.623389    10.082912    36.800956    -0.668374
O      6.642154    11.130678    35.731054    -0.638789
O     14.763711    10.702717    34.336491    -0.612219
O      5.787205     7.357611    29.478765    -0.645159
O      7.411919     6.044582    28.013736    -0.609830
O      5.393307     5.008622    28.978124    -0.652460
O     12.621811    32.825717    26.033679    -0.656858
O     10.697413    33.930668    27.128300    -0.752969
O     12.489508    35.188726    25.958048    -0.652029
O     13.387562    29.745874    25.990145    -0.675132
O     15.503395    30.916495    26.799950    -0.626722
O     15.450275    29.540747    24.654611    -0.645479
O      5.538641     2.948875    26.604785    -0.675664
O      5.250985     0.525730    26.023349    -0.691943
O     13.325433     1.970098    25.935912    -0.695561
O      7.106223     0.092235    28.529503    -0.666884
O      9.147887     1.162138    29.577270    -0.638501
O      7.246542     2.556700    29.149309    -0.612024
O     10.798655    11.088988    25.861019    -0.647362
O     12.423366    12.402017    27.326047    -0.609472
O     10.404754    13.437977    26.361659    -0.653061
O     12.621814    22.514071    29.306105    -0.653581
O     10.697418    21.409120    28.211484    -0.752032
O     12.489513    20.151062    29.381736    -0.651136
O     13.387562    25.593914    29.349639    -0.677099
O     15.503397    24.423293    28.539833    -0.627510
O     15.450274    25.799041    30.685172    -0.645788
O     10.550084    15.497724    28.734998    -0.675859
O     10.262426    17.920869    29.316435    -0.691966
O      8.313974    16.476501    29.403872    -0.694591
O     12.117665    18.354364    26.810280    -0.667705
O     14.159331    17.284461    25.762514    -0.638803
O     12.257987    15.889899    26.190475    -0.612396
F     10.022883    28.013737     9.567142    -0.566024
F      5.011433    27.326048     8.879453    -0.566024
F      7.517158    27.326048     9.567142    -0.565393
F     12.528608    28.013737     8.879453    -0.565571
F     10.022883     8.879455    27.326047    -0.566024
F     15.034333     9.567144    28.013736    -0.566023
F     12.528608     9.567144    27.326047    -0.565287
F      7.517158     8.879455    28.013736    -0.566231

The following XYZ coordinates are in angstroms. Other properties are in atomic units.
The sperically averaged electron density of each atom fit to a function of the form exp(a - br)
eigen_1, eigen_2 and eigen_3 are the three eigenvalues of traceless quadrupole moment tensor
  atom number  atomic symbol              X              Y              Z     net charge C6 coefficient C8 coefficient C10 coefficient fluctuating dipole atomic polarizability isotropic forcefield polarizability              a              b squared Pearson coefficient          <r^3>          <r^4>         wp_QDO          m_QDO          q_QDO       dipole_x       dipole_y       dipole_z         dipole            Qxy            Qxz            Qyz     Q(x^2-y^2)  Q(3z^2 - R^2)        eigen_1        eigen_2        eigen_3 static polarizability      alpha(xx)      alpha(xy)      alpha(xz)      alpha(yy)      alpha(yz)      alpha(zz) atomic spin moment
            1             Zn       4.639794       5.838348       8.146385       1.029800      79.956515 0.16036094E+04  0.49285508E+05                                15.488420                           13.335045       0.121963       1.926579                    0.998806      43.796591     118.972680       0.479252       0.415836      -1.128553      -0.002952      -0.026148      -0.015442       0.030510       0.003924      -0.023358      -0.050681       0.016366       0.068319      -0.055281      -0.008325       0.063606             18.601356      20.463172       1.553243       1.973059      22.235608       0.380744      13.105289           0.077006
            2             Zn       9.562928      36.820141       8.162987       1.061286      78.535471 0.15866995E+04  0.48631525E+05                                15.372764                           13.320281       0.063067       1.914322                    0.999063      43.216408     117.193943       0.476562       0.419337      -1.126310      -0.003058       0.016483      -0.001066       0.016798       0.008663      -0.021338       0.043168      -0.011632       0.012766      -0.050068       0.001345       0.048723             18.236682      20.157350       0.641542       0.580341      23.427945      -1.415284      11.124750           0.070982
            3             Zn       8.002363      33.731812      10.096559       1.079691      77.002542 0.15087586E+04  0.45565312E+05                                15.043427                           12.912092       0.195095       1.960092                    0.999060      42.412301     113.363682       0.489426       0.414386      -1.132107       0.028707      -0.026343       0.026665       0.047213      -0.020703      -0.034275       0.011122       0.017043       0.090444      -0.039649      -0.016264       0.055913             17.921407      18.778612      -1.389181       0.542275      24.226062      -0.579150      10.759547           0.091443
            4             Zn       4.639790      12.608248      10.300209       1.030674      79.872046 0.16011021E+04  0.49185721E+05                                15.473260                           13.320634       0.122666       1.927153                    0.998852      43.770766     118.847593       0.479760       0.415587      -1.128801      -0.003248       0.026994       0.014970       0.031037      -0.002671       0.023306      -0.049955       0.016801       0.069276      -0.055150      -0.007571       0.062720             18.585358      20.451836      -1.551970      -1.971000      22.208235       0.379430      13.096002           0.030434
            5             Zn       4.551486      18.519644      10.283608       1.061543      78.464610 0.15849255E+04  0.48561629E+05                                15.361976                           13.311609       0.067295       1.915632                    0.999041      43.194407     117.100280       0.476802       0.419260      -1.126407      -0.003559      -0.016720       0.002128       0.017226      -0.009044       0.021780       0.042778      -0.011613       0.009090      -0.050423       0.002410       0.048013             18.222917      20.139231      -0.639358      -0.580109      23.411631      -1.413545      11.117888           0.069543
            6             Zn      13.013820      21.607973       8.350035       1.079354      76.982643 0.15083320E+04  0.45547659E+05                                15.039219                           12.908957       0.196173       1.960517                    0.999051      42.408148     113.334044       0.489576       0.414302      -1.132203       0.028669       0.025944      -0.026307       0.046766       0.020104       0.033786       0.011040       0.015777       0.088472      -0.038652      -0.016193       0.054844             17.915979      18.770398       1.387449      -0.542230      24.221386      -0.578863      10.756152           0.091332
            7             Zn      17.168401      28.746806      24.284942       1.029569      79.968345 0.16036956E+04  0.49286515E+05                                15.486418                           13.332221       0.126508       1.927827                    0.998834      43.802452     118.968446       0.479497       0.415637      -1.128740      -0.003580       0.014718      -0.026926       0.030894       0.023361       0.002357       0.049620      -0.026222      -0.058721      -0.054808      -0.007521       0.062329             18.601028      20.460857      -1.973935       1.554569      13.105761      -0.382496      22.236467           0.015994
            8             Zn       7.057202      28.730203      18.373546       1.060262      78.629622 0.15890727E+04  0.48724435E+05                                15.387047                           13.331834       0.061985       1.913653                    0.999024      43.245249     117.311935       0.476251       0.419438      -1.126197      -0.003421       0.001150       0.016239       0.016636       0.021492       0.008348      -0.042911      -0.011726       0.012374      -0.049823       0.001281       0.048541             18.256003      20.175126      -0.581796       0.641853      11.132707       1.417153      23.460177           0.069131
            9             Zn      15.519539      26.796631      15.285217       1.080085      76.996703 0.15086433E+04  0.45561329E+05                                15.043847                           12.912601       0.195397       1.960231                    0.999037      42.408068     113.354720       0.489355       0.414450      -1.132054       0.028476      -0.026268      -0.026333       0.046844       0.033843      -0.020193      -0.011138      -0.037552      -0.068943      -0.039052      -0.016279       0.055331             17.921711      18.779556      -0.542500      -1.385668      10.759105       0.579099      24.226471           0.091294
           10             Zn      17.168399      26.592982      31.054842       1.029524      79.934786 0.16030542E+04  0.49261270E+05                                15.482073                           13.329786       0.127690       1.928149                    0.998806      43.792556     118.930119       0.479534       0.415652      -1.128744      -0.003806      -0.015228       0.026610       0.030895      -0.023542      -0.003371       0.050102      -0.026461      -0.060086      -0.055110      -0.008136       0.063246             18.594356      20.452056       1.975007      -1.547731      13.100366      -0.381206      22.230644           0.077157
           11             Zn      12.068662      26.609582       0.073049       1.060753      78.554712 0.15871449E+04  0.48648643E+05                                15.375243                           13.322053       0.065260       1.914867                    0.999032      43.222734     117.215695       0.476535       0.419331      -1.126313      -0.003409      -0.001604      -0.016842       0.017258      -0.021625      -0.008493      -0.043041      -0.012002       0.010765      -0.050072       0.001423       0.048649             18.241119      20.156878       0.580633      -0.638755      11.126373       1.417189      23.440106           0.070960
           12             Zn      10.508094      28.543154       3.161377       1.079534      77.042231 0.15098132E+04  0.45606153E+05                                15.049961                           12.917738       0.194665       1.959787                    0.999055      42.423675     113.413571       0.489243       0.414458      -1.132032       0.028631       0.026874       0.026040       0.047117      -0.033786       0.020138      -0.011017      -0.036662      -0.069692      -0.038901      -0.016246       0.055147             17.929483      18.790158       0.541884       1.389471      10.763213       0.578546      24.235079           0.091461
           13             Zn      10.394526      26.592982      24.284942       1.030211      79.884976 0.16014801E+04  0.49200295E+05                                15.474980                           13.322297       0.122772       1.927148                    0.998853      43.775111     118.863410       0.479725       0.415593      -1.128796       0.003365      -0.014943      -0.027048       0.031084       0.023260      -0.002768      -0.050017      -0.026505      -0.060107      -0.055163      -0.007700       0.062863             18.587331      20.453049      -1.972281      -1.549648      13.096114       0.379208      22.212830           0.015942
           14             Zn      10.482830      26.609583      18.373546       1.061523      78.465984 0.15849345E+04  0.48561976E+05                                15.362139                           13.311622       0.067326       1.915640                    0.999041      43.194610     117.100918       0.476803       0.419259      -1.126408       0.003552      -0.002136       0.016731       0.017237       0.021785      -0.009049       0.042793      -0.010336       0.012728      -0.050443       0.002428       0.048015             18.223369      20.139072      -0.580096      -0.639273      11.117991      -1.413795      23.413043           0.069167
           15             Zn      12.043396      28.543155      15.285217       1.079351      76.983023 0.15083403E+04  0.45547971E+05                                15.039266                           12.908990       0.196174       1.960516                    0.999051      42.408257     113.334405       0.489576       0.414301      -1.132203      -0.028668       0.026308      -0.025946       0.046767       0.033786       0.020103       0.011040      -0.036340      -0.067902      -0.038649      -0.016194       0.054843             17.916073      18.770432      -0.542229       1.387387      10.756189      -0.578883      24.221598           0.091299
           16             Zn      10.394522      28.746806      31.054842       1.029809      79.956468 0.16035903E+04  0.49284806E+05                                15.488468                           13.335000       0.121885       1.926561                    0.998805      43.796328     118.972089       0.479250       0.415838      -1.128551       0.002922       0.015442       0.026147       0.030507      -0.023354       0.003921      -0.050689      -0.025960      -0.058831      -0.055309      -0.008301       0.063610             18.601578      20.463449       1.973018       1.553634      13.105535       0.380742      22.235749           0.077176
           17             Zn       5.471388      28.730202       0.073049       1.061281      78.535712 0.15867048E+04  0.48631722E+05                                15.372784                           13.320295       0.063077       1.914324                    0.999063      43.216486     117.194152       0.476562       0.419337      -1.126310       0.003056       0.001067      -0.016483       0.016798      -0.021339       0.008665       0.043171      -0.012197       0.011049      -0.050072       0.001348       0.048724             18.236738      20.157396       0.580376       0.641534      11.124763      -1.415283      23.428054           0.070975
           18             Zn       7.031953      26.796630       3.161377       1.079691      77.002614 0.15087605E+04  0.45565385E+05                                15.043435                           12.912100       0.195095       1.960092                    0.999060      42.412328     113.363775       0.489426       0.414386      -1.132107      -0.028707      -0.026665       0.026343       0.047213      -0.034275      -0.020702       0.011123      -0.036700      -0.070788      -0.039649      -0.016264       0.055913             17.921429      18.778650       0.542290      -1.389189      10.759544      -0.579125      24.226092           0.091445
           19             Zn       7.888817       5.838348      10.300209       1.029516      79.934729 0.16030708E+04  0.49261873E+05                                15.482008                           13.329818       0.127771       1.928168                    0.998807      43.792793     118.930591       0.479536       0.415649      -1.128747       0.003835      -0.026611       0.015228       0.030899      -0.003374      -0.023546       0.050094       0.016743       0.069699      -0.055082      -0.008160       0.063242             18.594111      20.451745      -1.547341       1.975047      22.230472      -0.381219      13.100116           0.076989
           20             Zn      12.988554      36.820141      10.283608       1.060758      78.554446 0.15871393E+04  0.48648432E+05                                15.375217                           13.322036       0.065250       1.914865                    0.999032      43.222650     117.215451       0.476535       0.419331      -1.126312       0.003410       0.016842       0.001603       0.017259      -0.008490      -0.021625      -0.043038      -0.011393       0.012616      -0.050068       0.001420       0.048647             18.241053      20.156822      -0.638749       0.580601      23.439984       1.417174      11.126352           0.070968
           21             Zn      14.549122      33.731812       8.350035       1.079535      77.042203 0.15098124E+04  0.45606120E+05                                15.049957                           12.917735       0.194664       1.959787                    0.999055      42.423659     113.413517       0.489243       0.414458      -1.132032      -0.028631      -0.026040      -0.026873       0.047117       0.020139      -0.033786      -0.011017       0.016515       0.089838      -0.038901      -0.016246       0.055147             17.929467      18.790140       1.389484       0.541863      24.235052       0.578530      10.763209           0.091460
           22             Zn       7.888815      12.608248       8.146385       1.030029      79.955600 0.16033222E+04  0.49272114E+05                                15.484718                           13.330574       0.126407       1.927832                    0.998834      43.798177     118.952850       0.479532       0.415631      -1.128746       0.003462       0.026873      -0.014750       0.030850       0.002259       0.023407       0.049558       0.016249       0.068142      -0.054796      -0.007387       0.062183             18.599080      20.459669       1.556895      -1.972658      22.231906      -0.382717      13.105664           0.030482
           23             Zn       7.977114      18.519644       8.162987       1.060281      78.628305 0.15890654E+04  0.48724155E+05                                15.386892                           13.331828       0.061954       1.913644                    0.999024      43.245065     117.311367       0.476250       0.419439      -1.126196       0.003428      -0.016228      -0.001142       0.016625       0.008343       0.021487      -0.042896      -0.012130       0.011350      -0.049802       0.001264       0.048538             18.255562      20.175300       0.641954      -0.581806      23.458776       1.416914      11.132610           0.069510
           24             Zn       9.537677      21.607973      10.096559       1.080088      76.996319 0.15086350E+04  0.45561015E+05                                15.043799                           12.912567       0.195397       1.960233                    0.999037      42.407960     113.354360       0.489356       0.414450      -1.132054      -0.028477       0.026332       0.026267       0.046843      -0.020194       0.033843      -0.011138       0.015691       0.090810      -0.039055      -0.016278       0.055332             17.921615      18.779517      -1.385715      -0.542502      24.226251       0.579102      10.759077           0.091327
           25             Zn      15.405972      31.054844      28.746804       1.029943      79.956369 0.16035735E+04  0.49284234E+05                                15.488517                           13.334963       0.121868       1.926561                    0.998805      43.796037     118.971815       0.479249       0.415840      -1.128547       0.002966       0.026190       0.015504       0.030579       0.004003      -0.023354      -0.050717       0.016397       0.068238      -0.055296      -0.008346       0.063643             18.601639      20.465046       1.553893       1.973326      22.234192       0.380745      13.105679           0.076107
           26             Zn      10.482838       0.073051      28.730202       1.061268      78.539850 0.15868108E+04  0.48635628E+05                                15.373092                           13.320558       0.063325       1.914375                    0.999064      43.217884     117.197488       0.476569       0.419325      -1.126322       0.003068      -0.016535       0.001049       0.016850       0.008611      -0.021364       0.043175      -0.011743       0.012660      -0.050057       0.001296       0.048761             18.237115      20.158681       0.642168       0.580470      23.427898      -1.414669      11.124766           0.069858
           27             Zn      12.043403       3.161380      26.796630       1.079849      76.996805 0.15085744E+04  0.45558251E+05                                15.042648                           12.911251       0.195143       1.960137                    0.999059      42.409791     113.354210       0.489446       0.414382      -1.132112      -0.028666       0.026419      -0.026666       0.047231      -0.020672      -0.034234       0.011114       0.017056       0.090370      -0.039600      -0.016255       0.055855             17.920912      18.776697      -1.389405       0.542423      24.226944      -0.579309      10.759094           0.088941
           28             Zn      15.405976      24.284944      26.592980       1.030237      79.882586 0.16012593E+04  0.49192092E+05                                15.475119                           13.321663       0.122518       1.927122                    0.998850      43.772107     118.855744       0.479718       0.415611      -1.128778       0.003406      -0.027085      -0.014991       0.031144      -0.002926       0.023525      -0.049956       0.016953       0.070158      -0.055165      -0.007874       0.063040             18.588922      20.453091      -1.545505      -1.974257      22.219409       0.378881      13.094265           0.027960
           29             Zn      15.494280      18.373548      26.609581       1.061450      78.479179 0.15851497E+04  0.48570368E+05                                15.363861                           13.312454       0.067506       1.915660                    0.999041      43.197893     117.113183       0.476791       0.419254      -1.126407       0.003554       0.016646      -0.002104       0.017151      -0.009054       0.021763       0.042918      -0.011347       0.009150      -0.050543       0.002452       0.048091             18.226856      20.140288      -0.639009      -0.580308      23.421127      -1.414933      11.119154           0.065931
           30             Zn       7.031946      15.285219      28.543154       1.079436      76.977335 0.15082475E+04  0.45544389E+05                                15.038480                           12.908562       0.196186       1.960528                    0.999052      42.407013     113.329449       0.489587       0.414299      -1.132206      -0.028682      -0.025900       0.026303       0.046748       0.020114       0.033780       0.011047       0.015617       0.088370      -0.038641      -0.016171       0.054811             17.914868      18.769849       1.387075      -0.542150      24.218850      -0.578831      10.755904           0.090578
           31             Zn       2.877365       8.146386      12.608247       1.029127      79.970213 0.16038919E+04  0.49294028E+05                                15.486682                           13.333154       0.126486       1.927802                    0.998835      43.804479     118.975505       0.479474       0.415644      -1.128736       0.003581      -0.014577       0.026922       0.030823       0.023556       0.002533       0.049538      -0.026084      -0.058345      -0.054687      -0.007673       0.062360             18.600111      20.458922      -1.974371       1.553629      13.105415      -0.382580      22.235997           0.075975
           32             Zn      12.988564       8.162989      18.519643       1.060289      78.627860 0.15890315E+04  0.48722841E+05                                15.386816                           13.331655       0.061984       1.913660                    0.999024      43.244702     117.309941       0.476254       0.419437      -1.126198       0.003427      -0.001140      -0.016263       0.016659       0.021463       0.008348      -0.042903      -0.011680       0.012497      -0.049803       0.001281       0.048522             18.255559      20.175600      -0.581821       0.642221      11.132561       1.416740      23.458515           0.070902
           33             Zn       4.526227      10.096561      21.607972       1.080076      76.997895 0.15086643E+04  0.45562120E+05                                15.043996                           12.912679       0.195445       1.960242                    0.999037      42.408396     113.355795       0.489354       0.414449      -1.132054      -0.028488       0.026257       0.026333       0.046845       0.033861      -0.020202      -0.011141      -0.037554      -0.068964      -0.039067      -0.016285       0.055353             17.922097      18.779849      -0.542471      -1.385817      10.759364       0.579156      24.227077           0.091023
           34             Zn       2.877367      10.300210       5.838347       1.030567      79.928007 0.16024862E+04  0.49240262E+05                                15.482207                           13.328016       0.126849       1.927972                    0.998807      43.785295     118.912478       0.479526       0.415688      -1.128701       0.004016       0.015479      -0.026634       0.031066      -0.023779      -0.003514       0.049994      -0.026448      -0.060015      -0.055012      -0.008305       0.063317             18.597550      20.461002       1.979017      -1.541960      13.099460      -0.379617      22.232188           0.040587
           35             Zn       7.977104      10.283610      36.820140       1.060860      78.558841 0.15871797E+04  0.48649863E+05                                15.375628                           13.322027       0.065564       1.914946                    0.999033      43.223259     117.216379       0.476546       0.419320      -1.126323       0.003411       0.001628       0.016727       0.017149      -0.021619      -0.008553      -0.043075      -0.011939       0.010649      -0.050137       0.001493       0.048644             18.242639      20.156123       0.580748      -0.638301      11.126588       1.417895      23.445204           0.067199
           36             Zn       9.537672       8.350038      33.731812       1.079530      77.045918 0.15098683E+04  0.45608632E+05                                15.051014                           12.918462       0.194074       1.959598                    0.999059      42.423541     113.417476       0.489198       0.414490      -1.132000      -0.028581      -0.026960      -0.026221       0.047236      -0.033678       0.020148      -0.011196      -0.036479      -0.069527      -0.038774      -0.016299       0.055073             17.930952      18.791796       0.541646       1.389852      10.763962       0.578504      24.237099           0.046359
           37             Zn       9.651240      10.300210      12.608247       1.030729      79.879107 0.16010897E+04  0.49186004E+05                                15.475203                           13.321347       0.121906       1.926946                    0.998855      43.769715     118.851522       0.479698       0.415635      -1.128752      -0.003524       0.014993       0.027030       0.031110       0.023639      -0.002997      -0.049811      -0.026406      -0.059766      -0.054955      -0.007960       0.062915             18.589431      20.458522      -1.976663      -1.542163      13.094834       0.377539      22.214938           0.040435
           38             Zn       9.562936      10.283609      18.519643       1.061519      78.474005 0.15850578E+04  0.48566841E+05                                15.363248                           13.312136       0.067383       1.915637                    0.999041      43.196515     117.108534       0.476793       0.419258      -1.126404      -0.003561       0.002099      -0.016665       0.017170       0.021756      -0.009048       0.042854      -0.010270       0.012634      -0.050481       0.002436       0.048046             18.225666      20.139907      -0.580281      -0.638908      11.118887      -1.414620      23.418203           0.067490
           39             Zn       8.002370       8.350037      21.607972       1.079445      76.976611 0.15082301E+04  0.45543728E+05                                15.038386                           12.908486       0.196193       1.960533                    0.999052      42.406797     113.328681       0.489588       0.414299      -1.132206       0.028683      -0.026295       0.025900       0.046744       0.033778       0.020116       0.011046      -0.036391      -0.067613      -0.038645      -0.016168       0.054813             17.914729      18.769789      -0.542134       1.387131      10.755870      -0.578782      24.218528           0.090621
           40             Zn       9.651244       8.146386       5.838347       1.029894      79.957991 0.16036221E+04  0.49286122E+05                                15.488736                           13.335180       0.121873       1.926556                    0.998805      43.796647     118.974114       0.479244       0.415841      -1.128546      -0.002976      -0.015498      -0.026177       0.030566      -0.023403       0.004001      -0.050702      -0.025909      -0.058711      -0.055296      -0.008355       0.063651             18.601887      20.465170       1.973080       1.554454      13.105639       0.380881      22.234850           0.075873
           41             Zn      14.574378       8.162990      36.820140       1.061276      78.540411 0.15868131E+04  0.48635797E+05                                15.373255                           13.320631       0.063238       1.914350                    0.999064      43.217939     117.198404       0.476563       0.419329      -1.126317      -0.003075      -0.001043       0.016526       0.016842      -0.021375       0.008605       0.043165      -0.012219       0.011275      -0.050050       0.001291       0.048759             18.237421      20.158790       0.580503       0.642321      11.124964      -1.414839      23.428511           0.069854
           42             Zn      13.013813      10.096562      33.731812       1.079858      76.995812 0.15085504E+04  0.45557348E+05                                15.042535                           12.911161       0.195128       1.960137                    0.999059      42.409448     113.353099       0.489447       0.414383      -1.132111       0.028673       0.026667      -0.026408       0.047230      -0.034232      -0.020673       0.011113      -0.036677      -0.070744      -0.039603      -0.016250       0.055854             17.920753      18.776505       0.542397      -1.389297      10.759021      -0.579319      24.226733           0.089084
           43             Zn      12.156949      31.054844      26.592980       1.030077      79.931528 0.16026574E+04  0.49246423E+05                                15.482142                           13.328349       0.127451       1.928145                    0.998803      43.787699     118.916837       0.479544       0.415665      -1.128726      -0.003900       0.026689      -0.015479       0.031098      -0.003444      -0.023666       0.050135       0.017054       0.070345      -0.055219      -0.008219       0.063438             18.597059      20.455626      -1.545294       1.976620      22.236637      -0.380955      13.098915           0.028202
           44             Zn       7.057212       0.073051      26.609581       1.060794      78.563841 0.15872691E+04  0.48653291E+05                                15.376216                           13.322333       0.065689       1.914969                    0.999033      43.224591     117.220840       0.476544       0.419316      -1.126326      -0.003405      -0.016709      -0.001634       0.017130      -0.008559      -0.021626      -0.043137      -0.011192       0.012646      -0.050198       0.001509       0.048690             18.243785      20.156465      -0.638408       0.580771      23.448048       1.418194      11.126841           0.065696
           45             Zn       5.496644       3.161380      28.543154       1.079522      77.046556 0.15098840E+04  0.45609224E+05                                15.051092                           12.918528       0.194072       1.959594                    0.999059      42.423734     113.418128       0.489196       0.414490      -1.132001       0.028580       0.026222       0.026969       0.047241       0.020146      -0.033680      -0.011197       0.016530       0.089464      -0.038769      -0.016302       0.055072             17.931068      18.791834       1.389809       0.541657      24.237379       0.578546      10.763993           0.046329
           46             Zn      12.156951      24.284944      28.746804       1.029175      79.968713 0.16038465E+04  0.49292264E+05                                15.486481                           13.332952       0.126478       1.927806                    0.998834      43.803904     118.973351       0.479478       0.415644      -1.128737      -0.003570      -0.026935       0.014583       0.030836       0.002535       0.023507       0.049553       0.016126       0.068315      -0.054686      -0.007665       0.062351             18.599887      20.458805       1.553072      -1.974620      22.235381      -0.382449      13.105474           0.076203
           47             Zn      12.068652      18.373548      28.730202       1.060280      78.627354 0.15890299E+04  0.48722700E+05                                15.386662                           13.331586       0.062070       1.913685                    0.999024      43.244657     117.309075       0.476260       0.419433      -1.126202      -0.003419       0.016273       0.001146       0.016668       0.008354       0.021452      -0.042914      -0.012084       0.011238      -0.049810       0.001286       0.048524             18.255265      20.175526       0.642059      -0.581785      23.457906       1.416565      11.132363           0.070899
           48             Zn      10.508089      15.285219      26.796630       1.080066      76.999011 0.15086907E+04  0.45563118E+05                                15.044128                           12.912782       0.195456       1.960240                    0.999038      42.408769     113.357047       0.489353       0.414449      -1.132055       0.028480      -0.026343      -0.026255       0.046845      -0.020200       0.033863      -0.011142       0.015729       0.090795      -0.039064      -0.016290       0.055354             17.922284      18.780086      -1.385923      -0.542494      24.227327       0.579135      10.759441           0.090875
           49             Zn      11.275757       2.938174       9.223297       1.178262      61.242212 0.10130786E+04  0.27544226E+05                                12.850863                           10.495718       0.696040       2.155110                    0.999869      37.940717      94.512672       0.552467       0.407767      -1.142927       0.000146       0.015766      -0.000122       0.015768       0.000214       0.127363      -0.000071      -0.217430       0.146662      -0.198681       0.084271       0.114410             15.105418      25.152939       0.000153      -5.660127      11.268369       0.000016       8.894946          -0.000653
           50             Zn      11.275751      15.508422       9.223297       1.178772      61.210096 0.10124195E+04  0.27521709E+05                                12.846528                           10.492264       0.698162       2.155910                    0.999853      37.930628      94.478293       0.552563       0.407764      -1.142934      -0.000264      -0.015750       0.000108       0.015753       0.000615      -0.127049       0.000086      -0.216512       0.145701      -0.198004       0.083972       0.114032             15.100286      25.144617      -0.001034       5.656858      11.264537      -0.000411       8.891705          -0.000636
           51             Zn      13.781465      27.669893      21.384768       1.178595      61.235017 0.10128681E+04  0.27537092E+05                                12.850173                           10.494759       0.697700       2.155681                    0.999853      37.936414      94.499766       0.552481       0.407778      -1.142919       0.000264      -0.000108       0.015686       0.015689      -0.127031       0.000615       0.000086      -0.181138       0.251770      -0.197975       0.083923       0.114052             15.104993      25.153435       5.659412      -0.001039       8.894263      -0.000414      11.267282          -0.000662
           52             Zn      13.781459      27.669895      33.955015       1.178240      61.244037 0.10131117E+04  0.27545355E+05                                12.851107                           10.495883       0.696071       2.155111                    0.999869      37.941261      94.514464       0.552463       0.407767      -1.142927      -0.000146       0.000122      -0.015757       0.015758       0.127369       0.000214      -0.000071      -0.182050       0.252806      -0.198686       0.084269       0.114418             15.105752      25.153574      -5.660227       0.000153       8.895093       0.000017      11.268589          -0.000670
           53             Zn       8.770009      33.955018      27.669892       1.178079      61.268780 0.10135435E+04  0.27560175E+05                                12.854820                           10.498336       0.695675       2.154923                    0.999869      37.946305      94.533925       0.552378       0.407784      -1.142909      -0.000362      -0.015966       0.000078       0.015971       0.000133       0.127322       0.000017      -0.217528       0.146719      -0.198690       0.084311       0.114379             15.110782      25.163306      -0.000498      -5.663178      11.271263       0.000334       8.897777          -0.000461
           54             Zn       8.770015      21.384770      27.669892       1.178362      61.267092 0.10134571E+04  0.27557304E+05                                12.854982                           10.498111       0.697422       2.155509                    0.999853      37.943359      94.526432       0.552365       0.407801      -1.142895       0.000486       0.015872      -0.000167       0.015880       0.000545      -0.127001       0.000019      -0.216556       0.145816      -0.197989       0.083974       0.114015             15.111182      25.164956      -0.001615       5.662843      11.271008      -0.000711       8.897582          -0.000461
           55             Zn       6.264301       9.223299      15.508421       1.178623      61.240306 0.10129773E+04  0.27540892E+05                                12.851200                           10.495571       0.697414       2.155609                    0.999854      37.936479      94.502330       0.552439       0.407797      -1.142902      -0.000431       0.000265      -0.015990       0.015998      -0.126980       0.000549      -0.000000      -0.181150       0.251949      -0.197966       0.083982       0.113984             15.106111      25.154987       5.660358      -0.001849       8.895107      -0.000857      11.268238          -0.000503
           56             Zn       6.264307       9.223297       2.938174       1.178337      61.242398 0.10130710E+04  0.27544012E+05                                12.851098                           10.495836       0.695664       2.155021                    0.999870      37.939516      94.510167       0.552450       0.407780      -1.142917       0.000307       0.000019       0.016084       0.016087       0.127301       0.000137       0.000036      -0.182088       0.252957      -0.198667       0.084319       0.114348             15.105789      25.153488      -5.660729      -0.000729       8.895339       0.000478      11.268541          -0.000518
           57             Ga       8.770020      27.669893      11.012617       1.497508      76.256053 0.13327132E+04  0.38869219E+05                                13.567525                           10.957713       0.630807       2.085674                    0.999661      40.884680     106.047255       0.621588       0.337858      -1.195996       0.000588      -0.000155       0.010568       0.010586      -0.022676       0.000080       0.000626      -0.009675       0.242942      -0.063678      -0.017306       0.080984             16.805793      19.702726       2.853256       0.000308      17.784556      -0.000005      12.930098           0.009320
           58             Ga      13.781471      27.669892       7.433978       1.497434      76.257869 0.13326761E+04  0.38866583E+05                                13.565080                           10.955195       0.633494       2.086562                    0.999664      40.884479     106.033189       0.621881       0.337712      -1.196165       0.000376       0.000215      -0.010209       0.010218       0.022467      -0.000082       0.000043      -0.008583       0.245397      -0.063773      -0.018027       0.081799             16.803482      19.701030      -2.853913       0.000498      17.779759       0.000150      12.929658           0.009325
           59             Ga       6.264296      25.880573       9.223297       1.497507      76.256041 0.13327142E+04  0.38869252E+05                                13.567520                           10.957714       0.630809       2.085674                    0.999661      40.884687     106.047267       0.621588       0.337858      -1.195996      -0.000588      -0.010568       0.000155       0.010585       0.000080      -0.022677       0.000626      -0.126308      -0.106958      -0.063678      -0.017305       0.080984             16.805782      19.702700       0.000313       2.853251      12.930060       0.000002      17.784585           0.009320
           60             Ga      11.275745      29.459212       9.223297       1.497434      76.257877 0.13326760E+04  0.38866578E+05                                13.565081                           10.955194       0.633494       2.086562                    0.999664      40.884476     106.033177       0.621881       0.337712      -1.196165      -0.000376       0.010209      -0.000215       0.010218      -0.000082       0.022467       0.000043      -0.126990      -0.109824      -0.063773      -0.018027       0.081799             16.803494      19.701033       0.000504      -2.853927      12.929644       0.000152      17.779806           0.009325
           61             Ga      11.275746       9.223299      25.880572       1.497511      76.257119 0.13327321E+04  0.38869909E+05                                13.567666                           10.957790       0.630741       2.085653                    0.999661      40.884857     106.047922       0.621586       0.337858      -1.195996      -0.000633       0.000206      -0.010577       0.010598      -0.022648       0.000111       0.000586      -0.009582       0.242928      -0.063639      -0.017340       0.080979             16.806179      19.702762       2.853300       0.000474      17.785381       0.000072      12.930393           0.009209
           62             Ga       6.264295       9.223300      29.459211       1.497151      76.266224 0.13329123E+04  0.38874650E+05                                13.564785                           10.955154       0.634406       2.086806                    0.999665      40.887057     106.036633       0.621977       0.337650      -1.196237      -0.000407       0.000033       0.010188       0.010196       0.022641      -0.000037       0.000108      -0.009061       0.246184      -0.064121      -0.017941       0.082061             16.803078      19.701613      -2.854252      -0.001471      17.777170       0.000766      12.930452           0.000590
           63             Ga      13.781470      11.012619      27.669892       1.497512      76.257077 0.13327308E+04  0.38869865E+05                                13.567671                           10.957792       0.630736       2.085652                    0.999661      40.884846     106.047915       0.621585       0.337859      -1.195996       0.000633       0.010577      -0.000207       0.010598       0.000111      -0.022647       0.000586      -0.126255      -0.107091      -0.063638      -0.017341       0.080979             16.806182      19.702769       0.000472       2.853299      12.930420       0.000072      17.785358           0.009209
           64             Ga       8.770021       7.433980      27.669892       1.497152      76.266196 0.13329111E+04  0.38874608E+05                                13.564787                           10.955154       0.634402       2.086806                    0.999665      40.887041     106.036599       0.621977       0.337650      -1.196236       0.000407      -0.010188      -0.000033       0.010197      -0.000037       0.022641       0.000108      -0.127621      -0.109501      -0.064121      -0.017941       0.082061             16.803077      19.701620      -0.001473      -2.854234      12.930480       0.000774      17.777130           0.000590
           65              P       8.460311      30.630940       9.984035       1.246822      75.608652 0.12813729E+04  0.38617015E+05                                13.851118                           10.901573       0.710085       1.998942                    0.999945      48.572442     147.188338       0.584344       0.347804      -1.137838       0.034708       0.051928       0.109437       0.126007       0.047541      -0.017678      -0.008035       0.039746       0.174018      -0.080603       0.014164       0.066439             16.915448      16.790257      -3.678552      -1.071466      23.623535      -1.471673      10.332551          -0.008461
           66              P       4.133439       2.921572       7.559045       1.330815      66.696875 0.98553028E+03  0.28057875E+05                                12.995888                            9.660543       0.560826       1.963115                    0.999953      47.083476     142.675692       0.605839       0.355111      -1.122121       0.078320      -0.017993       0.090934       0.121354      -0.004772      -0.024640       0.010605       0.077539       0.202661      -0.073459      -0.003531       0.076990             16.585911      14.834011      -2.015080      -0.950346      26.537110      -1.041637       8.386612          -0.000138
           67              P       7.391882       7.174619       7.631356       1.173746      80.839162 0.14251537E+04  0.44261600E+05                                14.529270                           11.530755       0.582931       1.941485                    0.999805      51.751238     161.022414       0.563710       0.349853      -1.132210      -0.035839      -0.123516      -0.107677       0.167735      -0.059475       0.025987       0.005744      -0.015856      -0.069579      -0.062647      -0.010729       0.073376             17.537958      21.870110       2.077811      -3.762798      14.851454      -4.979328      15.892311          -0.003123
           68              P       7.283622      34.962200       7.347648       1.247316      71.620897 0.12363229E+04  0.37035210E+05                                13.382735                           10.732952       0.632781       1.968940                    0.999966      49.293959     150.349209       0.585175       0.349412      -1.133219      -0.027491       0.043545       0.052664       0.073657      -0.066165       0.018456       0.001090      -0.038367      -0.180777      -0.068789      -0.030889       0.099678             15.641734      20.012864       3.847759       1.208722      17.092410      -0.262988       9.819929          -0.000491
           69              P      10.186252      35.723676      11.039180       1.222527      73.170414 0.12752119E+04  0.38431888E+05                                13.562911                           10.899548       0.659410       1.976212                    0.999910      49.471757     150.512832       0.581743       0.349354      -1.135189       0.055049      -0.016205      -0.058401       0.081876      -0.044789       0.026386      -0.032504      -0.115975      -0.198403      -0.079729      -0.035196       0.114925             15.738810      20.333294       4.584254       0.392675      16.736435      -1.808835      10.146701          -0.004657
           70              P      13.471765      24.708845       8.462560       1.246192      75.699718 0.12834614E+04  0.38698253E+05                                13.865246                           10.913092       0.712320       1.999309                    0.999948      48.616497     147.388365       0.583786       0.347972      -1.137626       0.034651      -0.052114      -0.108324       0.125103      -0.048012       0.018399      -0.008699       0.040219       0.175159      -0.081310       0.013787       0.067523             16.932595      16.804904       3.682625       1.071693      23.651006      -1.473688      10.341874          -0.008476
           71              P       4.133432      15.525024      10.887549       1.331499      66.750036 0.98649395E+03  0.28095371E+05                                13.010784                            9.671885       0.560415       1.962891                    0.999945      47.099277     142.802206       0.604793       0.355598      -1.121610       0.077116       0.018399      -0.090342       0.120196       0.005977       0.024476       0.010260       0.078055       0.207375      -0.074561      -0.003675       0.078236             16.606069      14.847888       2.012918       0.953616      26.575125      -1.040989       8.395194          -0.000130
           72              P       7.391879      11.271977      10.815238       1.173786      81.045089 0.14290781E+04  0.44429043E+05                                14.568313                           11.557189       0.570423       1.937236                    0.999805      51.871393     161.657765       0.562102       0.350493      -1.131309      -0.036672       0.123834       0.107068       0.167759       0.061530      -0.026960       0.005065      -0.015130      -0.075927      -0.064158      -0.012519       0.076676             17.590337      21.934049      -2.092485       3.783566      14.894546      -4.997468      15.942417           0.003084
           73              P      12.295077      20.377585      11.098947       1.246515      71.664089 0.12374612E+04  0.37080767E+05                                13.394145                           10.743188       0.628954       1.967806                    0.999969      49.309814     150.459636       0.584417       0.349757      -1.132850      -0.026718      -0.044020      -0.052462       0.073511       0.065934      -0.019198       0.000759      -0.038411      -0.183746      -0.069822      -0.030223       0.100045             15.654396      20.027719      -3.852483      -1.209440      17.108335      -0.263230       9.827134          -0.000537
           74              P       5.174811      19.616109       7.407414       1.221785      73.320133 0.12787635E+04  0.38570120E+05                                13.587885                           10.920631       0.655868       1.974712                    0.999917      49.537745     150.830628       0.580643       0.349733      -1.134752       0.055300       0.016011       0.058829       0.082312       0.045724      -0.027301      -0.031533      -0.117370      -0.203424      -0.081593      -0.034898       0.116491             15.767474      20.370984      -4.595038      -0.395172      16.769210      -1.811608      10.162228          -0.004696
           75              P       5.954587      26.909155      12.184345       1.247545      75.603886 0.12814013E+04  0.38618546E+05                                13.852032                           10.903052       0.712394       1.999532                    0.999955      48.569057     147.185124       0.584189       0.347890      -1.137754       0.035478      -0.109336       0.051874       0.126111       0.018080       0.048241       0.008258      -0.066473      -0.146798      -0.081179       0.014509       0.066670             16.915885      16.788649       1.070801      -3.677314      10.333355       1.471255      23.625651          -0.008479
           76              P      16.662046      29.334145      21.368166       1.329481      66.949268 0.99006676E+03  0.28227039E+05                                13.045569                            9.696837       0.554819       1.960826                    0.999955      47.185232     143.211909       0.603224       0.356145      -1.121003       0.078429      -0.088537      -0.018138       0.119662       0.023135      -0.005926      -0.010041      -0.064251      -0.221291      -0.074710      -0.002617       0.077327             16.654390      14.880410       0.959881      -2.012855       8.415048       1.041660      26.667712          -0.000071
           77              P       9.897588      29.261835      25.621213       1.175391      80.787075 0.14235654E+04  0.44202946E+05                                14.524753                           11.524793       0.578842       1.940259                    0.999810      51.740839     161.008767       0.563783       0.349881      -1.132110      -0.037435       0.107597      -0.123684       0.168156      -0.026829      -0.060521      -0.004734       0.031315       0.059219      -0.063064      -0.012735       0.075799             17.534041      21.854645       3.765320       2.079946      15.894628       4.980447      14.852850           0.004570
           78              P      14.800795      29.545543      16.515605       1.247124      71.546823 0.12347592E+04  0.36971353E+05                                13.366363                           10.720404       0.634064       1.969456                    0.999965      49.254711     150.124478       0.586073       0.349037      -1.133686      -0.026049      -0.052855       0.043426       0.073199      -0.018287      -0.065784      -0.000725       0.070129       0.149558      -0.068340      -0.031047       0.099387             15.622050      19.981613      -1.207232       3.842945       9.809987       0.260692      17.074549          -0.000548
           79              P       7.680528      25.854010      17.277080       1.222105      73.148799 0.12747431E+04  0.38410746E+05                                13.555303                           10.893665       0.660378       1.976555                    0.999926      49.461382     150.422971       0.582263       0.349105      -1.135494       0.055036       0.059175      -0.017098       0.082601      -0.026764      -0.046602       0.031989       0.041230       0.273223      -0.079849      -0.036071       0.115920             15.729729      20.319899      -0.393246       4.581144      10.140692       1.807067      16.728595          -0.004682
           80              P      10.966039      28.430630       6.262250       1.246944      75.635208 0.12820514E+04  0.38644720E+05                                13.857530                           10.907071       0.714875       2.000255                    0.999945      48.585497     147.268412       0.583955       0.347970      -1.137639       0.035845       0.109157      -0.050665       0.125567      -0.018216      -0.048518       0.009377      -0.067058      -0.150058      -0.082073       0.014161       0.067913             16.922972      16.798812      -1.072000       3.679520      10.337275       1.473240      23.632829          -0.008489
           81              P      16.662041      26.005643      33.971617       1.330537      66.931479 0.98968344E+03  0.28214760E+05                                13.045023                            9.695932       0.557023       1.961352                    0.999960      47.177971     143.209320       0.603131       0.356217      -1.120892       0.077552       0.090879       0.017961       0.120814      -0.024153       0.005114      -0.010010      -0.063247      -0.219540      -0.074040      -0.003165       0.077205             16.653703      14.881672      -0.957898       2.017137       8.414781       1.043493      26.664657          -0.000142
           82              P       9.897588      26.077953      29.718571       1.172226      80.959043 0.14281297E+04  0.44380602E+05                                14.548354                           11.547166       0.577449       1.939565                    0.999800      51.805705     161.280981       0.562945       0.350118      -1.131908      -0.035502      -0.107266       0.123321       0.167255       0.025613       0.059211      -0.005491       0.027451       0.058951      -0.062017      -0.011246       0.073264             17.560127      21.893083      -3.770779      -2.083320      15.916669       4.988144      14.870628          -0.003195
           83              P       9.789354      25.794242       1.930990       1.248575      71.506755 0.12338185E+04  0.36938751E+05                                13.365956                           10.719832       0.635391       1.969893                    0.999963      49.235295     150.090822       0.585759       0.349266      -1.133421      -0.027760       0.052323      -0.043474       0.073473       0.019925       0.064908      -0.000604       0.072895       0.149081      -0.070109      -0.029011       0.099120             15.621685      19.983771       1.207139      -3.841267       9.810052       0.261311      17.071232          -0.000510
           84              P      12.691984      29.485775       1.169514       1.220422      73.353156 0.12793873E+04  0.38594501E+05                                13.592468                           10.923587       0.654191       1.974310                    0.999916      49.556361     150.909168       0.580528       0.349752      -1.134712       0.055618      -0.058248       0.015705       0.082054       0.026553       0.044628       0.032507       0.041853       0.275677      -0.080493      -0.035021       0.115514             15.773782      20.382000       0.396844      -4.597044      10.164569       1.812197      16.774777          -0.004670
           85              P      11.585451      28.430630      12.184345       1.246193      75.699699 0.12834597E+04  0.38698191E+05                                13.865244                           10.913085       0.712320       1.999309                    0.999948      48.616487     147.388325       0.583786       0.347972      -1.137626      -0.034651       0.108325       0.052114       0.125103       0.018399      -0.048011      -0.008696      -0.067471      -0.147910      -0.081310       0.013788       0.067523             16.932622      16.804917       1.071700       3.682625      10.341871      -1.473692      23.651078          -0.008477
           86              P      10.900884      26.005642      21.368166       1.331672      66.749480 0.98643128E+03  0.28093428E+05                                13.011081                            9.671800       0.560090       1.962796                    0.999946      47.099358     142.806827       0.604768       0.355614      -1.121585      -0.077132       0.090339      -0.018378       0.120201       0.024398       0.005942       0.010250      -0.064581      -0.220832      -0.074577      -0.003588       0.078165             16.606688      14.848613       0.953756       2.013371       8.395368      -1.041255      26.576083          -0.000069
           87              P       7.642437      26.077953      25.621213       1.172940      81.047143 0.14294435E+04  0.44441132E+05                                14.566936                           11.557654       0.571859       1.937715                    0.999804      51.866849     161.619832       0.562192       0.350432      -1.131413       0.036605      -0.106859      -0.123743       0.167545      -0.026754       0.061642       0.004917       0.030336       0.059987      -0.063992      -0.012707       0.076700             17.587299      21.930337       3.780579      -2.091531      15.938384      -4.995760      14.893178           0.004562
           88              P      12.762139      25.794243      16.515605       1.246494      71.664451 0.12374733E+04  0.37081177E+05                                13.394148                           10.743213       0.628992       1.967816                    0.999969      49.309863     150.459304       0.584419       0.349755      -1.132853       0.026721       0.052457       0.044012       0.073503      -0.019199       0.065938       0.000752       0.072674       0.149491      -0.069823      -0.030228       0.100052             15.654387      20.027647      -1.209413      -3.852487       9.827139      -0.263241      17.108376          -0.000552
           89              P       9.859505      29.485776      17.277080       1.221762      73.320965 0.12787792E+04  0.38570700E+05                                13.587993                           10.920700       0.655870       1.974714                    0.999916      49.537898     150.831137       0.580641       0.349733      -1.134752      -0.055303      -0.058818      -0.016003       0.082305      -0.027298       0.045704      -0.031530       0.043024       0.277828      -0.081600      -0.034892       0.116492             15.767686      20.371163      -0.395188      -4.595273      10.162302      -1.811671      16.769594          -0.004715
           90              P       6.574005      26.909155       6.262250       1.246822      75.608621 0.12813728E+04  0.38617009E+05                                13.851114                           10.901572       0.710085       1.998942                    0.999945      48.572430     147.188292       0.584344       0.347804      -1.137838      -0.034708      -0.109437      -0.051928       0.126007      -0.017679       0.047542      -0.008034      -0.067136      -0.146628      -0.080603       0.014164       0.066439             16.915448      16.790257      -1.071460      -3.678563      10.332533      -1.471660      23.623553          -0.008461
           91              P      10.900877      29.334146      33.971617       1.330817      66.696998 0.98553092E+03  0.28057899E+05                                12.995898                            9.660543       0.560830       1.963114                    0.999953      47.083565     142.675990       0.605839       0.355111      -1.122122      -0.078323      -0.090936       0.017999       0.121358      -0.024627      -0.004763       0.010607      -0.062569      -0.217696      -0.073477      -0.003517       0.076994             16.585957      14.834068      -0.950321      -2.015021       8.386632      -1.041636      26.537171          -0.000144
           92              P      17.665334      29.261835      29.718571       1.173817      80.839421 0.14251060E+04  0.44259927E+05                                14.529287                           11.530495       0.582937       1.941467                    0.999806      51.752361     161.027681       0.563719       0.349848      -1.132209       0.035831       0.107689       0.123526       0.167748       0.025988      -0.059387       0.005783       0.026888       0.058678      -0.062608      -0.010691       0.073298             17.538196      21.870080      -3.762916       2.078233      15.892633      -4.979491      14.851874          -0.003208
           93              P       7.750694      29.545542       1.930990       1.247315      71.620927 0.12363244E+04  0.37035261E+05                                13.382736                           10.732957       0.632785       1.968941                    0.999966      49.293961     150.349165       0.585175       0.349412      -1.133220       0.027491      -0.052663      -0.043544       0.073656       0.018456      -0.066165       0.001089       0.071207       0.147938      -0.068789      -0.030889       0.099679             15.641742      20.012874       1.208743       3.847748       9.819929      -0.262982      17.092425          -0.000495
           94              P       4.848064      25.854009       1.169514       1.222525      73.170520 0.12752140E+04  0.38431966E+05                                13.562920                           10.899555       0.659414       1.976213                    0.999910      49.471788     150.512913       0.581743       0.349354      -1.135189      -0.055049       0.058401       0.016205       0.081876       0.026385      -0.044787      -0.032506       0.041214       0.273172      -0.079731      -0.035196       0.114927             15.738835      20.333335       0.392695       4.584278      10.146703      -1.808822      16.736468          -0.004663
           95              P      14.091177      30.630940       8.462560       1.246944      75.635204 0.12820515E+04  0.38644723E+05                                13.857529                           10.907072       0.714875       2.000255                    0.999945      48.585498     147.268415       0.583955       0.347970      -1.137639      -0.035845       0.050665      -0.109157       0.125567      -0.048517      -0.018216       0.009378       0.041500       0.175616      -0.082073       0.014161       0.067913             16.922964      16.798817       3.679527      -1.072012      23.632789       1.473224      10.337286          -0.008489
           96              P       8.395175       2.921573      10.887549       1.330534      66.931269 0.98968165E+03  0.28214696E+05                                13.045002                            9.695927       0.557023       1.961354                    0.999960      47.177861     143.208959       0.603131       0.356217      -1.120892      -0.077548      -0.017955      -0.090877       0.120809       0.005122      -0.024166      -0.010008       0.078122       0.204601      -0.074022      -0.003179       0.077201             16.653639      14.881612       2.017191      -0.957919      26.664551       1.043476       8.414754          -0.000133
           97              P       5.136728       7.174619      10.815238       1.172157      80.958787 0.14281778E+04  0.44382305E+05                                14.548355                           11.547441       0.577438       1.939582                    0.999799      51.804589     161.275892       0.562935       0.350123      -1.131908       0.035511      -0.123310       0.107254       0.167242       0.059299       0.025612      -0.005453      -0.015713      -0.070561      -0.062057      -0.011284       0.073341             17.559908      21.893137      -2.082895      -3.770664      14.870231       4.987987      15.916356          -0.003109
           98              P      15.267862      34.962200      11.098947       1.248576      71.506696 0.12338175E+04  0.36938712E+05                                13.365951                           10.719829       0.635388       1.969893                    0.999963      49.235269     150.090724       0.585759       0.349266      -1.133421       0.027760       0.043475      -0.052323       0.073474       0.064908       0.019925      -0.000604      -0.038094      -0.183880      -0.070109      -0.029011       0.099120             15.621665      19.983750      -3.841255       1.207122      17.071204       0.261313       9.810040          -0.000509
           99              P      12.365232      35.723676       7.407414       1.220424      73.353087 0.12793854E+04  0.38594436E+05                                13.592465                           10.923581       0.654187       1.974308                    0.999916      49.556381     150.909340       0.580528       0.349752      -1.134711      -0.055618      -0.015705       0.058249       0.082054       0.044630       0.026553       0.032506      -0.116908      -0.200615      -0.080492      -0.035021       0.115513             15.773759      20.381970      -4.597013       0.396806      16.774731       1.812206      10.164576          -0.004663
          100              P       9.079729      24.708845       9.984035       1.247543      75.603901 0.12814026E+04  0.38618596E+05                                13.852033                           10.903058       0.712394       1.999532                    0.999955      48.569079     147.185214       0.584188       0.347890      -1.137754      -0.035478      -0.051874       0.109335       0.126111       0.048241       0.018080       0.008260       0.040162       0.173107      -0.081179       0.014508       0.066671             16.915857      16.788634      -3.677301       1.070793      23.625572       1.471268      10.333365          -0.008477
          101              P       8.395170      15.525023       7.559045       1.329307      66.949797 0.99012951E+03  0.28228985E+05                                13.045263                            9.696918       0.555144       1.960921                    0.999955      47.185155     143.207250       0.603248       0.356128      -1.121028      -0.078414       0.018157       0.088540       0.119657      -0.005961       0.023213      -0.010051       0.078449       0.207108      -0.074694      -0.002703       0.077397             16.653758      14.879675      -2.012377       0.959740      26.666730       1.041394       8.414869          -0.000130
          102              P       5.136728      11.271977       7.631356       1.176234      80.785240 0.14232073E+04  0.44191137E+05                                14.526137                           11.524342       0.577406       1.939779                    0.999811      51.745396     161.046561       0.563694       0.349941      -1.132008       0.037499       0.123780      -0.107803       0.168372      -0.060410      -0.027033      -0.004879      -0.014251      -0.077010      -0.063234      -0.012542       0.075776             17.537082      21.858368       2.080901       3.768298      14.854218       4.982154      15.898660           0.003087
          103              P      10.256421      20.377585       7.347648       1.247145      71.546471 0.12347470E+04  0.36970946E+05                                13.366366                           10.720380       0.634024       1.969445                    0.999965      49.254689     150.124975       0.586070       0.349039      -1.133683       0.026046      -0.043434       0.052860       0.073206      -0.065780      -0.018285      -0.000732      -0.039717      -0.179963      -0.068339      -0.031042       0.099380             15.622066      19.981690       3.842951      -1.207258      17.074514       0.260689       9.809994          -0.000530
          104              P       7.353788      19.616109      11.039180       1.222127      73.148002 0.12747285E+04  0.38410203E+05                                13.555197                           10.893600       0.660378       1.976554                    0.999926      49.461232     150.422426       0.582265       0.349105      -1.135494      -0.055033       0.017105      -0.059186       0.082609      -0.046621      -0.026767       0.031991      -0.115966      -0.198430      -0.079841      -0.036077       0.115919             15.729524      20.319723       4.580916      -0.393248      16.728238       1.807015      10.140612          -0.004666
          105              P      11.585455       6.262252      26.909154       1.246978      75.609428 0.12813345E+04  0.38615787E+05                                13.851274                           10.901411       0.710089       1.998910                    0.999945      48.573990     147.195643       0.584345       0.347804      -1.137832      -0.034742      -0.051998      -0.109483       0.126084       0.047688      -0.017629      -0.008241       0.039482       0.174564      -0.080770       0.014136       0.066634             16.916031      16.790548      -3.679097      -1.071262      23.624922      -1.471397      10.332622          -0.008900
          106              P      15.912327      33.971620      29.334144       1.330786      66.694587 0.98551142E+03  0.28057067E+05                                12.995529                            9.660422       0.561087       1.963211                    0.999953      47.081609     142.667077       0.605848       0.355109      -1.122129      -0.078355       0.018022      -0.090968       0.121406      -0.004769      -0.024557       0.010665       0.077566       0.202389      -0.073436      -0.003438       0.076874             16.585139      14.834121      -2.014510      -0.950452      26.534841      -1.041324       8.386456          -0.000191
          107              P      12.653884      29.718573      29.261833       1.173651      80.843951 0.14252054E+04  0.44263929E+05                                14.529916                           11.530909       0.582417       1.941316                    0.999806      51.754778     161.038562       0.563706       0.349849      -1.132205       0.035718       0.123384       0.107580       0.167549      -0.059346       0.026019       0.005643      -0.015402      -0.069826      -0.062475      -0.010822       0.073297             17.539191      21.871878       2.079075      -3.762701      14.852276      -4.979299      15.893419          -0.002871
          108              P      12.762144       1.930992      29.545541       1.247292      71.626719 0.12364078E+04  0.37038564E+05                                13.383434                           10.733275       0.632572       1.968846                    0.999966      49.297536     150.364088       0.585167       0.349409      -1.133216       0.027553      -0.043531      -0.052664       0.073673      -0.066201       0.018654       0.001037      -0.038844      -0.181047      -0.069000      -0.030842       0.099842             15.642757      20.014470       3.848102       1.208762      17.093164      -0.262693       9.820636          -0.001581
          109              P       9.859514       1.169516      25.854009       1.222457      73.169433 0.12752051E+04  0.38431289E+05                                13.562542                           10.899349       0.659728       1.976316                    0.999910      49.470040     150.502458       0.581767       0.349343      -1.135208      -0.055067       0.016134       0.058346       0.081835      -0.044771       0.026438      -0.032543      -0.116226      -0.198609      -0.079843      -0.035216       0.115058             15.738620      20.332709       4.585083       0.392883      16.736985      -1.808507      10.146165          -0.004753
          110              P       6.574001      12.184347      28.430629       1.246066      75.702514 0.12835704E+04  0.38702171E+05                                13.865385                           10.913449       0.712277       1.999287                    0.999948      48.617655     147.390707       0.583787       0.347965      -1.137637      -0.034654       0.052119       0.108279       0.125067      -0.047942       0.018453      -0.008536       0.040020       0.175065      -0.081200       0.013747       0.067454             16.932634      16.805532       3.682266       1.071862      23.650216      -1.473787      10.342153          -0.008525
          111              P      15.912334      21.368168      26.005640       1.331722      66.774453 0.98666580E+03  0.28103094E+05                                13.015274                            9.673417       0.558614       1.962238                    0.999946      47.115972     142.886669       0.604646       0.355648      -1.121506      -0.077325      -0.018211       0.090393       0.120339       0.006333       0.024939       0.009980       0.078096       0.207563      -0.074618      -0.003931       0.078549             16.613911      14.854026       2.014905       0.953535      26.590019      -1.042537       8.397686          -0.000496
          112              P      12.653887      25.621215      26.077951       1.172877      81.029151 0.14292762E+04  0.44433410E+05                                14.564684                           11.557137       0.572404       1.938015                    0.999800      51.852520     161.556116       0.562208       0.350442      -1.131436       0.036389      -0.123838      -0.106909       0.167600       0.061166      -0.026742       0.005461      -0.015000      -0.074868      -0.063984      -0.012043       0.076027             17.583496      21.927424      -2.090726       3.777224      14.891104      -4.993991      15.931962          -0.003789
          113              P       7.750689      16.515607      25.794242       1.246466      71.663582 0.12374359E+04  0.37079695E+05                                13.393920                           10.742928       0.629182       1.967875                    0.999969      49.309196     150.455479       0.584438       0.349747      -1.132862       0.026714       0.043984       0.052436       0.073469       0.065965      -0.019208       0.000715      -0.038355      -0.183816      -0.069831      -0.030254       0.100085             15.654398      20.027211      -3.853005      -1.209364      17.109078      -0.263205       9.826905          -0.000583
          114              P      14.870955      17.277083      29.485775       1.221705      73.324120 0.12788332E+04  0.38572809E+05                                13.588338                           10.920872       0.655850       1.974693                    0.999917      49.539832     150.838898       0.580640       0.349729      -1.134753      -0.055326      -0.016081      -0.058842       0.082353       0.045727      -0.027299      -0.031596      -0.117311      -0.203400      -0.081588      -0.034904       0.116492             15.768157      20.371686      -4.594988      -0.395160      16.769902      -1.812158      10.162882          -0.004743
          115              P      14.091179       9.984037      24.708844       1.247529      75.604680 0.12814057E+04  0.38618706E+05                                13.852091                           10.903028       0.712402       1.999531                    0.999956      48.569357     147.186015       0.584193       0.347888      -1.137756      -0.035479       0.109338      -0.051872       0.126112       0.018092       0.048242       0.008227      -0.066445      -0.146733      -0.081166       0.014519       0.066647             16.916163      16.788671       1.070860      -3.677213      10.333647       1.471369      23.626169          -0.008503
          116              P       3.383720       7.559047      15.525023       1.329379      66.950123 0.99012338E+03  0.28228958E+05                                13.045665                            9.697155       0.554809       1.960835                    0.999955      47.185125     143.210712       0.603212       0.356148      -1.121005      -0.078425       0.088605       0.018142       0.119710       0.023023      -0.005906      -0.010113      -0.064205      -0.221097      -0.074654      -0.002567       0.077221             16.653993      14.880612       0.959864      -2.013070       8.415130       1.041439      26.666237          -0.000150
          117              P      10.148178       7.631357      11.271976       1.175531      80.753329 0.14231214E+04  0.44184114E+05                                14.520823                           11.523449       0.579682       1.940722                    0.999806      51.716947     160.906167       0.563803       0.349908      -1.132129       0.037079      -0.107305       0.123523       0.167772      -0.027145      -0.059970      -0.005682       0.030660       0.058158      -0.063457      -0.011426       0.074883             17.527482      21.848833       3.760244       2.076592      15.888450       4.977723      14.845164          -0.002774
          118              P       5.244971       7.347649      20.377584       1.247165      71.545705 0.12347254E+04  0.36970145E+05                                13.366256                           10.720266       0.634016       1.969443                    0.999965      49.254442     150.124047       0.586075       0.349037      -1.133684       0.026049       0.052866      -0.043440       0.073215      -0.018258      -0.065806      -0.000767       0.070146       0.149514      -0.068340      -0.031058       0.099398             15.621942      19.981594      -1.207249       3.842714       9.810044       0.260537      17.074189          -0.000512
          119              P      12.365238      11.039182      19.616109       1.222103      73.148213 0.12747262E+04  0.38410025E+05                                13.555186                           10.893553       0.660444       1.976579                    0.999926      49.460641     150.419214       0.582271       0.349103      -1.135498      -0.055032      -0.059190       0.017087       0.082607      -0.026772      -0.046604       0.031989       0.041192       0.273180      -0.079834      -0.036076       0.115910             15.729829      20.320069      -0.393243       4.581736      10.140576       1.806948      16.728842          -0.004652
          120              P       9.079727       8.462562      30.630939       1.246554      75.643803 0.12823015E+04  0.38653473E+05                                13.857893                           10.907711       0.715432       2.000412                    0.999945      48.587383     147.268106       0.583982       0.347943      -1.137681      -0.035790      -0.108983       0.050669       0.125402      -0.018537      -0.048775       0.009943      -0.067376      -0.149799      -0.082304       0.013842       0.068462             16.923305      16.798885      -1.071716       3.680271      10.337389       1.472411      23.633640           0.009264
          121              P       3.383725      10.887549       2.921572       1.330592      66.945171 0.98976652E+03  0.28218585E+05                                13.047567                            9.696687       0.556063       1.961024                    0.999960      47.186156     143.252208       0.603057       0.356242      -1.120838      -0.077676      -0.090826      -0.017771       0.120825      -0.024694       0.005570      -0.009822      -0.063315      -0.219002      -0.073880      -0.003588       0.077469             16.658744      14.884579      -0.957659       2.018881       8.416103       1.044580      26.675550          -0.000370
          122              P      10.148178      10.815239       7.174618       1.171909      80.975431 0.14284479E+04  0.44393425E+05                                14.550442                           11.548413       0.576378       1.939210                    0.999800      51.814558     161.319354       0.562912       0.350116      -1.131898       0.035319       0.107438      -0.123370       0.167364       0.025477       0.059282      -0.005061       0.028075       0.058850      -0.061678      -0.011841       0.073519             17.563613      21.900684      -3.771704      -2.086123      15.916225       4.987940      14.873931          -0.003539
          123              P      10.256412      11.098950      34.962199       1.248509      71.507729 0.12338741E+04  0.36940915E+05                                13.366249                           10.720201       0.635219       1.969851                    0.999963      49.235947     150.094928       0.585738       0.349274      -1.133412       0.027766      -0.052325       0.043389       0.073427       0.019891       0.064850      -0.000680       0.073353       0.149674      -0.070340      -0.028884       0.099224             15.622016      19.982851       1.207020      -3.841778       9.810869       0.260851      17.072329          -0.001811
          124              P       7.353782       7.407417      35.723675       1.220240      73.357839 0.12794916E+04  0.38598292E+05                                13.592833                           10.923854       0.654335       1.974343                    0.999916      49.558232     150.914336       0.580537       0.349740      -1.134725      -0.055568       0.058251      -0.015726       0.082026       0.026668       0.044622       0.032748       0.042278       0.275628      -0.080750      -0.034872       0.115622             15.774314      20.382998       0.396786      -4.597119      10.164990       1.812461      16.774953          -0.005115
          125              P       8.460315       8.462562      24.708844       1.246066      75.702416 0.12835690E+04  0.38702116E+05                                13.865373                           10.913444       0.712278       1.999288                    0.999948      48.617607     147.390508       0.583788       0.347965      -1.137637       0.034654      -0.108278      -0.052120       0.125066       0.018453      -0.047942      -0.008538      -0.067521      -0.147560      -0.081200       0.013746       0.067454             16.932604      16.805528       1.071862       3.682296      10.342161      -1.473773      23.650123          -0.008525
          126              P       9.144882      10.887550      15.525023       1.331665      66.764219 0.98655302E+03  0.28098586E+05                                13.013780                            9.672791       0.559005       1.962439                    0.999946      47.107729     142.850200       0.604683       0.355643      -1.121530       0.077207      -0.090336       0.018187       0.120217       0.024851       0.006331       0.010064      -0.064721      -0.220238      -0.074402      -0.003988       0.078390             16.611726      14.851580       0.953506       2.015770       8.396803      -1.042413      26.586795          -0.000358
          127              P      12.403329      10.815239      11.271976       1.172843      81.028711 0.14292892E+04  0.44433755E+05                                14.564726                           11.557303       0.572268       1.937998                    0.999800      51.850647     161.548255       0.562198       0.350448      -1.131434      -0.036244       0.106876       0.123797       0.167516      -0.026785       0.061200       0.005532       0.029952       0.059682      -0.064068      -0.011966       0.076034             17.583667      21.930533       3.777014      -2.090461      15.930905      -4.993299      14.889564          -0.003525
          128              P       7.283627      11.098949      20.377584       1.246501      71.663154 0.12374281E+04  0.37079445E+05                                13.393921                           10.742942       0.629108       1.967854                    0.999969      49.309115     150.455739       0.584433       0.349750      -1.132858      -0.026709      -0.052449      -0.044001       0.073488      -0.019198       0.065962       0.000736       0.072703       0.149421      -0.069820      -0.030252       0.100071             15.654329      20.027238      -1.209363      -3.852797       9.826923      -0.263237      17.108826          -0.000553
          129              P      10.186261       7.407416      19.616109       1.221748      73.323018 0.12788053E+04  0.38571805E+05                                13.588263                           10.920796       0.655812       1.974685                    0.999917      49.539419     150.837963       0.580637       0.349732      -1.134749       0.055318       0.058853       0.016071       0.082353      -0.027296       0.045738      -0.031580       0.043023       0.277620      -0.081568      -0.034911       0.116480             15.768058      20.371551      -0.395177      -4.594939      10.162825      -1.812110      16.769799          -0.004712
          130              P      13.471761       9.984037      30.630939       1.246976      75.609537 0.12813368E+04  0.38615883E+05                                13.851296                           10.901426       0.710080       1.998907                    0.999945      48.574058     147.195996       0.584344       0.347804      -1.137831       0.034742       0.109481       0.051998       0.126083      -0.017629       0.047688      -0.008245      -0.067542      -0.146504      -0.080770       0.014134       0.066636             16.916041      16.790549      -1.071270      -3.679081      10.332644      -1.471407      23.624928          -0.008899
          131              P       9.144889       7.559046       2.921572       1.330790      66.695569 0.98552601E+03  0.28057628E+05                                12.995686                            9.660515       0.560957       1.963166                    0.999953      47.082330     142.670316       0.605842       0.355111      -1.122126       0.078343       0.090956      -0.018016       0.121389      -0.024586      -0.004772       0.010665      -0.062455      -0.217503      -0.073423      -0.003479       0.076902             16.585415      14.833933      -0.950319      -2.014379       8.386526      -1.041382      26.535788          -0.000176
          132              P       2.380432       7.631357       7.174618       1.173736      80.840810 0.14251411E+04  0.44261544E+05                                14.529712                           11.530790       0.582290       1.941288                    0.999805      51.753654     161.035713       0.563697       0.349858      -1.132195      -0.035654      -0.107556      -0.123369       0.167510       0.026137      -0.059353       0.005679       0.027246       0.057815      -0.062574      -0.010734       0.073307             17.538830      21.871780      -3.762331       2.078778      15.893537      -4.979036      14.851173          -0.002794
          133              P      12.295072       7.347650      34.962199       1.247298      71.626771 0.12364038E+04  0.37038436E+05                                13.383458                           10.733264       0.632565       1.968843                    0.999966      49.297604     150.364580       0.585166       0.349409      -1.133215      -0.027547       0.052667       0.043535       0.073674       0.018642      -0.066197       0.001041       0.071095       0.148708      -0.068980      -0.030844       0.099824             15.642836      20.014590       1.208768       3.848249       9.820653      -0.262699      17.093266          -0.001564
          134              P      15.197702      11.039183      35.723675       1.222470      73.169907 0.12752119E+04  0.38431628E+05                                13.562633                           10.899398       0.659669       1.976293                    0.999910      49.470689     150.505725       0.581763       0.349345      -1.135204       0.055071      -0.058361      -0.016157       0.081853       0.026430      -0.044794      -0.032537       0.041210       0.273477      -0.079814      -0.035213       0.115027             15.738683      20.332793       0.392821       4.584863      10.146345      -1.808616      16.736912          -0.004741
          135              P       5.954589       6.262252      28.430629       1.246555      75.643756 0.12823002E+04  0.38653422E+05                                13.857884                           10.907702       0.715435       2.000412                    0.999945      48.587370     147.268027       0.583982       0.347943      -1.137681       0.035789      -0.050669       0.108984       0.125403      -0.048775      -0.018538       0.009940       0.041213       0.175966      -0.082305       0.013842       0.068463             16.923305      16.798869       3.680244      -1.071715      23.633669       1.472406      10.337376           0.009263
          136              P      11.650591      33.971619      26.005640       1.330649      66.955210 0.98987721E+03  0.28223022E+05                                13.049055                            9.697320       0.555658       1.960822                    0.999960      47.194267     143.288247       0.603018       0.356249      -1.120813       0.077790       0.017795       0.090877       0.120940       0.005572      -0.024777      -0.009738       0.078179       0.204841      -0.074097      -0.003531       0.077628             16.660907      14.887005       2.017982      -0.957700      26.678733       1.044680       8.416983          -0.000491
          137              P      14.909038      29.718573      26.077951       1.171944      80.975809 0.14284338E+04  0.44393031E+05                                14.550383                           11.548235       0.576521       1.939229                    0.999801      51.816399     161.327010       0.562923       0.350108      -1.131900      -0.035465       0.123414      -0.107473       0.167449       0.059249       0.025434      -0.004989      -0.015519      -0.071638      -0.061593      -0.011921       0.073514             17.563421      21.897556      -2.086386      -3.771912      14.875456       4.988618      15.917252          -0.003801
          138              P       4.777904       1.930992      25.794242       1.248474      71.508022 0.12338798E+04  0.36941080E+05                                13.366230                           10.720178       0.635299       1.969875                    0.999963      49.235927     150.094215       0.585743       0.349271      -1.133416      -0.027770      -0.043372       0.052312       0.073409       0.064853       0.019901      -0.000658      -0.038157      -0.184917      -0.070351      -0.028886       0.099238             15.622062      19.982797      -3.841982       1.207020      17.072557       0.260830       9.810832          -0.001839
          139              P       7.680534       1.169516      29.485775       1.220198      73.358748 0.12795162E+04  0.38599159E+05                                13.592877                           10.923911       0.654380       1.974354                    0.999916      49.558536     150.914741       0.580540       0.349737      -1.134729       0.055576       0.015736      -0.058240       0.082026       0.044611       0.026673       0.032765      -0.116688      -0.201290      -0.080772      -0.034863       0.115635             15.774371      20.383065      -4.597140       0.396782      16.775032       1.812505      10.165015          -0.005143
          140              P      10.966037      12.184347      26.909154       1.247531      75.604614 0.12814043E+04  0.38618649E+05                                13.852078                           10.903019       0.712408       1.999533                    0.999956      48.569323     147.185836       0.584193       0.347887      -1.137756       0.035479       0.051871      -0.109340       0.126113       0.048242       0.018091       0.008222       0.040145       0.173034      -0.081166       0.014521       0.066645             16.916164      16.788684      -3.677229       1.070857      23.626184       1.471364      10.333625          -0.008505
          141              P      11.650596      21.368169      29.334144       1.329376      66.949206 0.99011032E+03  0.28228450E+05                                13.045515                            9.697067       0.554937       1.960879                    0.999955      47.184446     143.207596       0.603218       0.356146      -1.121008       0.078437      -0.018148      -0.088618       0.119728      -0.005904       0.022994      -0.010113       0.078489       0.206809      -0.074667      -0.002526       0.077193             16.653725      14.880816      -2.013184       0.960000      26.665296       1.041376       8.415064          -0.000174
          142              P      14.909038      25.621215      29.261833       1.175443      80.756593 0.14231881E+04  0.44186589E+05                                14.521043                           11.523578       0.579806       1.940748                    0.999806      51.718126     160.909247       0.563812       0.349900      -1.132139      -0.037143      -0.123538       0.107329       0.167811      -0.059963      -0.027025      -0.005646      -0.013867      -0.075118      -0.063355      -0.011516       0.074871             17.527864      21.848952       2.076889       3.760616      14.846294       4.978004      15.888346          -0.002853
          143              P       9.789345      16.515607      29.545541       1.247158      71.545742 0.12347317E+04  0.36970366E+05                                13.366246                           10.720289       0.634019       1.969443                    0.999965      49.254466     150.123970       0.586075       0.349037      -1.133685      -0.026055       0.043437      -0.052864       0.073214      -0.065810      -0.018269      -0.000764      -0.039721      -0.180027      -0.068360      -0.031055       0.099416             15.621873      19.981487       3.842550      -1.207245      17.074085       0.260522       9.810048          -0.000531
          144              P      12.691978      17.277083      25.854009       1.222089      73.147827 0.12747205E+04  0.38409735E+05                                13.555109                           10.893510       0.660499       1.976601                    0.999926      49.460057     150.416269       0.582275       0.349102      -1.135501       0.055028      -0.017063       0.059176       0.082589      -0.046581      -0.026779       0.031993      -0.116088      -0.198433      -0.079862      -0.036078       0.115940             15.729789      20.320027       4.581982      -0.393291      16.728929       1.806844      10.140411          -0.004668
          145              H       7.696567      30.318823       8.869123      -0.107652       2.617923 0.27424854E+02  0.35309237E+03                                 2.708305                            2.697872      -0.761624       2.329335                    0.996464       5.324716      15.134504       0.478005       0.995244      -0.783264      -0.065042      -0.020167      -0.092974       0.115245       0.006546       0.006315       0.001346       0.001818       0.029267      -0.011992      -0.000996       0.012988              2.745621       2.993625       0.122370       0.515322       2.534436       0.213232       2.708803          -0.000342
          146              H       3.275479       3.331456       6.932230      -0.153102       2.430213 0.22922116E+02  0.28135111E+03                                 2.543105                            2.445397      -1.199472       2.169869                    0.996136       4.961281      13.636940       0.510078       0.978307      -0.788950      -0.074390       0.058075      -0.002496       0.094407      -0.008556       0.011526      -0.010665       0.013945      -0.030032      -0.018331      -0.004674       0.023005              2.587874       2.711785      -0.302461       0.386989       2.577418      -0.320565       2.474418           0.001332
          147              H       7.565277       8.537085       7.843492      -0.106983       2.705843 0.28374310E+02  0.37481545E+03                                 2.894411                            2.834836      -1.288336       2.070884                    0.993228       6.269081      19.089495       0.436568       1.062091      -0.757525      -0.016251       0.115022      -0.040294       0.122954      -0.002099       0.001870       0.003178      -0.010946      -0.040288      -0.014110       0.001234       0.012877              2.981869       2.812516       0.238988      -0.118291       3.611493       0.209809       2.521598           0.006995
          148              H       7.390868      34.425035       6.054172      -0.090131       2.533410 0.24949096E+02  0.30829163E+03                                 2.482301                            2.438459      -0.715088       2.346446                    0.998033       4.873630      12.820229       0.554615       0.893732      -0.818754      -0.011513      -0.064957      -0.089903       0.111511      -0.004689       0.004671       0.005848      -0.004210      -0.001016      -0.010248       0.003187       0.007061              2.466251       2.177949      -0.021114      -0.094361       2.286934       0.371188       2.933868           0.014646
          149              H       9.491664      35.653579      12.285432      -0.086003       2.867733 0.29174047E+02  0.37498567E+03                                 2.695179                            2.634719      -0.791576       2.294765                    0.997347       5.157848      13.850889       0.534054       0.892284      -0.818849      -0.069942      -0.054658       0.089054       0.125738      -0.004311      -0.009641      -0.013663       0.015371       0.010703      -0.021069       0.004709       0.016359              2.679717       2.625753       0.104931      -0.452504       2.368038       0.019953       3.045361           0.013202
          150              H      12.708019      25.020962       9.577472      -0.107862       2.619820 0.27451640E+02  0.35352565E+03                                 2.709549                            2.699123      -0.763156       2.328804                    0.996448       5.327591      15.144867       0.477909       0.995195      -0.783269      -0.065436       0.020290       0.093213       0.115682      -0.006489      -0.006155       0.001177       0.001640       0.029277      -0.011940      -0.000853       0.012793              2.746878       2.994978      -0.122378      -0.515521       2.535691       0.213334       2.709966          -0.000342
          151              H      13.298371      15.115140      11.514364      -0.153752       2.425531 0.22865263E+02  0.28044916E+03                                 2.538342                            2.441152      -1.195392       2.171417                    0.996123       4.959527      13.622413       0.510956       0.977338      -0.789229      -0.074721      -0.058298       0.002559       0.094807       0.008421      -0.011680      -0.010694       0.013698      -0.029987      -0.018403      -0.004565       0.022968              2.582882       2.706315       0.301282      -0.385581       2.572490      -0.319389       2.469841           0.001074
          152              H       7.565275       9.909511      10.603103      -0.108969       2.728157 0.28676397E+02  0.37979940E+03                                 2.908877                            2.848550      -1.338086       2.048542                    0.992888       6.302321      19.214083       0.435835       1.061096      -0.757724      -0.016195      -0.115161       0.040916       0.123282       0.002325      -0.001778       0.003069      -0.011108      -0.040490      -0.014130       0.001090       0.013040              2.997234       2.826893      -0.241109       0.119404       3.631332       0.211334       2.533476           0.000839
          153              H      12.402321      20.914750      12.392422      -0.089869       2.532456 0.24937860E+02  0.30812207E+03                                 2.481691                            2.437919      -0.714038       2.346800                    0.998015       4.872995      12.818463       0.554666       0.893739      -0.818741      -0.011580       0.064887       0.089574       0.111211       0.004671      -0.004481       0.005982      -0.004194       0.000179      -0.010172       0.002966       0.007205              2.465631       2.177549       0.021077       0.094261       2.286486       0.370953       2.932859           0.014566
          154              H       4.480224      19.686206       6.161163      -0.085511       2.863355 0.29118019E+02  0.37408294E+03                                 2.691978                            2.631789      -0.784939       2.297458                    0.997360       5.155368      13.840519       0.534476       0.892014      -0.818917      -0.069879       0.054766      -0.088893       0.125636       0.004268       0.009552      -0.013582       0.015177       0.010556      -0.020897       0.004679       0.016218              2.676491       2.622634      -0.104696       0.451298       2.365685       0.019977       3.041153           0.013119
          155              H      15.213742      28.024067      11.872228      -0.107809       2.619305 0.27444295E+02  0.35341016E+03                                 2.709456                            2.698999      -0.764276       2.328309                    0.996461       5.326052      15.140430       0.477853       0.995370      -0.783228      -0.065288       0.093013      -0.020065       0.115397      -0.006234       0.006583      -0.001358      -0.013951      -0.017299      -0.012055      -0.000947       0.013002              2.746790       2.994883      -0.515626       0.122449       2.709953      -0.213381       2.535534          -0.000342
          156              H      15.804085      29.960961      21.778049      -0.153705       2.417556 0.22771217E+02  0.27898452E+03                                 2.531375                            2.434978      -1.185300       2.175426                    0.996179       4.955190      13.599175       0.512008       0.976417      -0.789482      -0.074847       0.002582       0.058139       0.094810      -0.011693      -0.008708       0.010659       0.021991      -0.005327      -0.018394      -0.004791       0.023185              2.575574       2.698151      -0.383308      -0.299484       2.463194       0.317687       2.565378           0.001034
          157              H      10.070984      29.049699      26.983678      -0.109098       2.723570 0.28611534E+02  0.37871409E+03                                 2.905729                            2.845473      -1.342327       2.047602                    0.993129       6.294460      19.182435       0.436050       1.061205      -0.757728      -0.016353       0.040883       0.115204       0.123332      -0.001794      -0.002163      -0.003183       0.014608       0.037231      -0.014170       0.001059       0.013110              2.993898       2.823297       0.119114       0.240682       2.530704      -0.211099       3.627693          -0.001394
          158              H      14.908040      30.839018      15.978440      -0.090408       2.537273 0.24995928E+02  0.30899393E+03                                 2.483871                            2.439912      -0.707522       2.348739                    0.998035       4.878449      12.832594       0.554773       0.893121      -0.818950      -0.011741       0.089957      -0.065166       0.111700      -0.004363      -0.004713      -0.005772      -0.001790       0.006512      -0.009985       0.002961       0.007024              2.467830       2.179070       0.094425      -0.021124       2.936082      -0.371792       2.288338           0.014545
          159              H       6.985942      24.607758      17.206983      -0.085852       2.866503 0.29155626E+02  0.37465518E+03                                 2.692743                            2.632429      -0.777655       2.299451                    0.997376       5.159705      13.849970       0.534779       0.891296      -0.819151      -0.069891      -0.088988      -0.054501       0.125594       0.009637      -0.004140       0.013815       0.002370      -0.028408      -0.021116       0.004633       0.016483              2.677280       2.623352       0.451890       0.104735       3.042442      -0.019980       2.366046           0.013061
          160              H      10.202294      27.315718       6.574366      -0.107539       2.618528 0.27435356E+02  0.35328271E+03                                 2.709463                            2.699014      -0.766349       2.327322                    0.996481       5.325310      15.140356       0.477709       0.995706      -0.783126      -0.064934      -0.092868       0.019966       0.115063       0.006346      -0.006667      -0.001410      -0.013768      -0.017622      -0.012133      -0.000974       0.013106              2.746812       2.995034       0.515637      -0.122385       2.709894      -0.213262       2.535507          -0.000341
          161              H      15.804082      25.378827      33.561734      -0.153060       2.420484 0.22810323E+02  0.27964846E+03                                 2.536661                            2.439769      -1.202762       2.169114                    0.996124       4.953903      13.610455       0.510538       0.978582      -0.788862      -0.074264      -0.002559      -0.058125       0.094341       0.011587       0.008554       0.010456       0.021941      -0.006012      -0.018164      -0.004799       0.022963              2.581101       2.704033       0.384604       0.300581       2.468259       0.318821       2.571010           0.001329
          162              H      10.070985      26.290089      28.356105      -0.107089       2.707512 0.28397180E+02  0.37517562E+03                                 2.894852                            2.835366      -1.279439       2.073775                    0.993023       6.271064      19.094099       0.436689       1.061633      -0.757642      -0.016386      -0.040256      -0.114930       0.122874       0.001884       0.002034      -0.003224       0.014995       0.036701      -0.014299       0.001387       0.012911              2.982274       2.813061      -0.118375      -0.238843       2.522099      -0.209778       3.611663           0.006908
          163              H       9.896599      24.500767       2.468154      -0.090318       2.536871 0.24991934E+02  0.30894774E+03                                 2.484415                            2.440423      -0.713376       2.346763                    0.997997       4.876541      12.829746       0.554446       0.893638      -0.818790      -0.011311      -0.089819       0.065062       0.111482       0.004660       0.004547      -0.005850      -0.001978       0.006417      -0.010144       0.003110       0.007034              2.468369       2.179542      -0.094523       0.021141       2.936824      -0.371867       2.288741           0.014647
          164              H      11.997397      30.732027       1.239611      -0.085402       2.860425 0.29079078E+02  0.37344895E+03                                 2.689641                            2.629585      -0.783030       2.298087                    0.997341       5.154086      13.833540       0.534848       0.891713      -0.819005      -0.069669       0.088857       0.054461       0.125361      -0.009663       0.004224       0.013745       0.002506      -0.028289      -0.021106       0.004693       0.016412              2.674181       2.620464      -0.450642      -0.104559       3.038265      -0.019938       2.363815           0.013202
          165              H      12.349197      27.315718      11.872228      -0.107862       2.619820 0.27451624E+02  0.35352538E+03                                 2.709549                            2.699122      -0.763156       2.328804                    0.996448       5.327589      15.144859       0.477909       0.995195      -0.783269       0.065436      -0.093213      -0.020290       0.115682      -0.006155      -0.006489       0.001177      -0.013818      -0.017099      -0.011940      -0.000854       0.012793              2.746878       2.994977      -0.515520      -0.122378       2.709963       0.213334       2.535693          -0.000342
          166              H      11.758845      25.378826      21.778049      -0.153736       2.425547 0.22865513E+02  0.28045472E+03                                 2.538430                            2.441229      -1.195417       2.171427                    0.996121       4.959495      13.622658       0.510925       0.977388      -0.789214       0.074728      -0.002559       0.058285       0.094805      -0.011683       0.008410      -0.010687       0.021849      -0.005542      -0.018405      -0.004556       0.022961              2.582978       2.706419      -0.385596       0.301310       2.469928      -0.319416       2.572587           0.001039
          167              H       7.469041      26.290089      26.983678      -0.109005       2.727063 0.28661756E+02  0.37955968E+03                                 2.908287                            2.847994      -1.338364       2.048566                    0.992872       6.300771      19.208634       0.435835       1.061223      -0.757696       0.016214      -0.040849       0.115237       0.123333      -0.001791       0.002324       0.003108       0.014621       0.036853      -0.014102       0.001072       0.013030              2.996602       2.826316       0.119355      -0.241026       2.532991       0.211235       3.630498          -0.001404
          168              H      12.654895      24.500768      15.978440      -0.089875       2.532462 0.24937923E+02  0.30812280E+03                                 2.481683                            2.437912      -0.714047       2.346793                    0.998015       4.873026      12.818509       0.554671       0.893731      -0.818744       0.011580      -0.089574      -0.064884       0.111209      -0.004481       0.004671       0.005981      -0.002187       0.006201      -0.010171       0.002967       0.007204              2.465624       2.177544       0.094262       0.021076       2.932847       0.370951       2.286481           0.014545
          169              H      10.554092      30.732028      17.206983      -0.085516       2.863302 0.29117296E+02  0.37407089E+03                                 2.691925                            2.631740      -0.784935       2.297457                    0.997360       5.155363      13.840401       0.534487       0.892003      -0.818920       0.069879       0.088892      -0.054764       0.125634       0.009552       0.004267      -0.013580       0.002310      -0.028039      -0.020894       0.004677       0.016217              2.676439       2.622583       0.451282      -0.104696       3.041088       0.019971       2.365645           0.013059
          170              H       7.337749      28.024067       6.574366      -0.107652       2.617923 0.27424850E+02  0.35309231E+03                                 2.708305                            2.697872      -0.761623       2.329336                    0.996464       5.324716      15.134503       0.478005       0.995244      -0.783264       0.065042       0.092974       0.020167       0.115245       0.006315       0.006546       0.001346      -0.013724      -0.017361      -0.011992      -0.000996       0.012988              2.745621       2.993625       0.515322       0.122369       2.708801       0.213232       2.534436          -0.000342
          171              H      11.758837      29.960962      33.561734      -0.153107       2.430258 0.22922630E+02  0.28135871E+03                                 2.543122                            2.445412      -1.199514       2.169846                    0.996136       4.961344      13.637102       0.510081       0.978298      -0.788952       0.074389       0.002498      -0.058071       0.094404       0.011526      -0.008555      -0.010665       0.021986      -0.005905      -0.018331      -0.004674       0.023005              2.587893       2.711809       0.386998      -0.302463       2.474435      -0.320566       2.577435           0.001325
          172              H      17.491939      29.049699      28.356105      -0.107183       2.707311 0.28393459E+02  0.37512509E+03                                 2.895206                            2.835578      -1.288070       2.070866                    0.993230       6.270906      19.095400       0.436568       1.061931      -0.757567       0.016231       0.040307      -0.115009       0.122944       0.001874      -0.002109       0.003182       0.014661       0.036580      -0.014111       0.001225       0.012886              2.982723       2.813294      -0.118334       0.239152       2.522235       0.209904       3.612639           0.006909
          173              H       7.643448      30.839017       2.468154      -0.090132       2.533395 0.24948881E+02  0.30828817E+03                                 2.482284                            2.438443      -0.715085       2.346446                    0.998033       4.873629      12.820192       0.554619       0.893728      -0.818755       0.011513       0.089903       0.064957       0.111511       0.004671      -0.004689       0.005848      -0.001597       0.006823      -0.010248       0.003187       0.007061              2.466233       2.177935      -0.094359      -0.021114       2.933845       0.371184       2.286920           0.014643
          174              H       5.542652      24.607757       1.239611      -0.086005       2.867759 0.29174382E+02  0.37499104E+03                                 2.695194                            2.634733      -0.791576       2.294763                    0.997347       5.157874      13.850977       0.534052       0.892284      -0.818849       0.069942      -0.089054       0.054659       0.125738      -0.009641      -0.004311      -0.013663       0.002335      -0.028408      -0.021069       0.004709       0.016359              2.679732       2.625767      -0.452506       0.104932       3.045377       0.019953       2.368052           0.013205
          175              H      14.854922      30.318823       9.577472      -0.107539       2.618526 0.27435340E+02  0.35328246E+03                                 2.709463                            2.699014      -0.766349       2.327323                    0.996481       5.325308      15.140350       0.477709       0.995706      -0.783125       0.064934      -0.019966       0.092868       0.115063      -0.006667       0.006346      -0.001410       0.001927       0.029463      -0.012133      -0.000974       0.013106              2.746811       2.995033      -0.122386       0.515637       2.535506      -0.213263       2.709895          -0.000342
          176              H       9.253134       3.331456      11.514364      -0.153055       2.420445 0.22809887E+02  0.27964217E+03                                 2.536655                            2.439764      -1.202718       2.169139                    0.996124       4.953839      13.610319       0.510532       0.978596      -0.788858       0.074264       0.058129       0.002557       0.094344       0.008555       0.011587       0.010455       0.013975      -0.029910      -0.018164      -0.004799       0.022962              2.581092       2.704021       0.300581       0.384599       2.571003       0.318820       2.468251           0.001337
          177              H       4.963331       8.537085      10.603103      -0.106889       2.706052 0.28378122E+02  0.37486731E+03                                 2.894057                            2.834624      -1.279668       2.073805                    0.993021       6.269241      19.088175       0.436690       1.061790      -0.757601       0.016406       0.114944       0.040243       0.122885       0.002024       0.001880      -0.003220      -0.010840      -0.040849      -0.014298       0.001396       0.012902              2.981420       2.812283      -0.238680      -0.118333       3.610517      -0.209682       2.521461           0.006993
          178              H      15.160617      34.425036      12.392422      -0.090316       2.536844 0.24991580E+02  0.30894222E+03                                 2.484394                            2.440404      -0.713376       2.346764                    0.997997       4.876517      12.829652       0.554449       0.893637      -0.818791       0.011311      -0.065061       0.089819       0.111482       0.004547       0.004660      -0.005850      -0.004197      -0.000240      -0.010144       0.003110       0.007034              2.468349       2.179526       0.021141      -0.094523       2.288722      -0.371862       2.936799           0.014635
          179              H      13.059819      35.653578       6.161163      -0.085401       2.860457 0.29079509E+02  0.37345609E+03                                 2.689672                            2.629614      -0.783031       2.298088                    0.997341       5.154093      13.833618       0.534842       0.891719      -0.819003       0.069669      -0.054461      -0.088857       0.125361       0.004224      -0.009663       0.013746       0.015398       0.010384      -0.021106       0.004694       0.016412              2.674213       2.620494      -0.104560      -0.450654       2.363839      -0.019938       3.038304           0.013209
          180              H       9.843474      25.020962       8.869123      -0.107809       2.619306 0.27444311E+02  0.35341045E+03                                 2.709457                            2.699001      -0.764278       2.328308                    0.996460       5.326054      15.140441       0.477853       0.995371      -0.783228       0.065289       0.020065      -0.093013       0.115398       0.006583      -0.006234      -0.001358       0.001674       0.029576      -0.012055      -0.000947       0.013002              2.746791       2.994884       0.122449      -0.515626       2.535532      -0.213381       2.709956          -0.000341
          181              H       9.253131      15.115140       6.932230      -0.153722       2.417540 0.22770979E+02  0.27897912E+03                                 2.531285                            2.434901      -1.185280       2.175413                    0.996181       4.955226      13.598933       0.512040       0.976365      -0.789497       0.074839      -0.058152      -0.002581       0.094811      -0.008719      -0.011690       0.010665       0.013662      -0.030307      -0.018393      -0.004800       0.023193              2.575476       2.698045      -0.299455      -0.383294       2.565278       0.317660       2.463106           0.001069
          182              H       4.963332       9.909511       7.843492      -0.109056       2.724606 0.28625449E+02  0.37894237E+03                                 2.906303                            2.846014      -1.342144       2.047549                    0.993144       6.295961      19.187801       0.436046       1.061092      -0.757752       0.016334      -0.115125      -0.040950       0.123278      -0.002164      -0.001781      -0.003145      -0.011303      -0.040656      -0.014197       0.001077       0.013120              2.994512       2.823858       0.240763       0.119162       3.628503      -0.211197       2.531176           0.000850
          183              H      10.149176      20.914749       6.054172      -0.090403       2.537301 0.24996315E+02  0.30900031E+03                                 2.483908                            2.439947      -0.707516       2.348744                    0.998035       4.878440      12.832656       0.554763       0.893133      -0.818946       0.011741       0.065169      -0.089957       0.111701      -0.004713      -0.004363      -0.005774      -0.004152      -0.000574      -0.009985       0.002960       0.007025              2.467866       2.179099      -0.021125       0.094426       2.288368      -0.371800       2.936131           0.014586
          184              H       8.048374      19.686207      12.285432      -0.085846       2.866505 0.29155663E+02  0.37465601E+03                                 2.692755                            2.632440      -0.777655       2.299454                    0.997375       5.159680      13.849939       0.534775       0.891303      -0.819149       0.069891       0.054503       0.088989       0.125596      -0.004141       0.009637       0.013816       0.015392       0.010651      -0.021118       0.004635       0.016484              2.677292       2.623363       0.104733       0.451894       2.366054      -0.019983       3.042458           0.013103
          185              H      12.349199       6.574369      28.024066      -0.107836       2.618869 0.27436934E+02  0.35327865E+03                                 2.708647                            2.698200      -0.761270       2.329341                    0.996471       5.325921      15.137446       0.478058       0.995048      -0.783320       0.064995       0.020126       0.092996       0.115229       0.006563       0.006302       0.001332       0.001805       0.029233      -0.012003      -0.000966       0.012968              2.745982       2.994020       0.122413       0.515441       2.534767       0.213309       2.709160          -0.000504
          186              H      16.770287      33.561736      29.960959      -0.153087       2.429915 0.22918484E+02  0.28129438E+03                                 2.542859                            2.445173      -1.199273       2.169956                    0.996138       4.960981      13.635664       0.510113       0.978283      -0.788957       0.074412      -0.058072       0.002485       0.094423      -0.008559       0.011540      -0.010663       0.013948      -0.030092      -0.018347      -0.004674       0.023021              2.587618       2.711535      -0.302396       0.386933       2.577123      -0.320498       2.474196           0.001273
          187              H      12.480489      28.356107      29.049697      -0.107597       2.710227 0.28431830E+02  0.37574752E+03                                 2.896843                            2.837116      -1.338736       2.049865                    0.993167       6.274653      19.107862       0.436550       1.061648      -0.757640       0.016183      -0.114993       0.040358       0.122939      -0.002074       0.001885       0.003182      -0.010946      -0.040372      -0.014141       0.001258       0.012883              2.984465       2.814891       0.239450      -0.118427       3.614906       0.210069       2.523598           0.006798
          188              H      12.654898       2.468157      30.839017      -0.090193       2.534417 0.24961839E+02  0.30848849E+03                                 2.482936                            2.439057      -0.715434       2.346222                    0.998031       4.874710      12.823894       0.554555       0.893714      -0.818758       0.011613       0.065001       0.089884       0.111531      -0.004698       0.004701       0.005857      -0.004259      -0.001042      -0.010285       0.003202       0.007083              2.466890       2.178465      -0.021130      -0.094414       2.287492       0.371357       2.934713           0.011601
          189              H      10.554102       1.239613      24.607757      -0.086008       2.866910 0.29163181E+02  0.37480853E+03                                 2.694571                            2.634153      -0.791284       2.294902                    0.997349       5.157262      13.848314       0.534137       0.892233      -0.818866       0.069941       0.054666      -0.089070       0.125752      -0.004313      -0.009646      -0.013658       0.015357       0.010683      -0.021063       0.004707       0.016356              2.679113       2.625170       0.104901      -0.452334       2.367567       0.019942       3.044600           0.012938
          190              H       7.337747      11.872230      27.315717      -0.107849       2.619511 0.27447340E+02  0.35345636E+03                                 2.709347                            2.698922      -0.763015       2.328888                    0.996448       5.327214      15.143489       0.477924       0.995203      -0.783267       0.065418      -0.020345      -0.093225       0.115691      -0.006484      -0.006160       0.001198       0.001630       0.029259      -0.011929      -0.000871       0.012799              2.746680       2.994754      -0.122357      -0.515456       2.535524       0.213288       2.709763          -0.000327
          191              H       6.747395      21.778052      25.378825      -0.153934       2.428921 0.22906319E+02  0.28108766E+03                                 2.540970                            2.443543      -1.196350       2.170832                    0.996116       4.963442      13.637850       0.510627       0.977498      -0.789172       0.074640       0.058446      -0.002504       0.094834       0.008447      -0.011596      -0.010722       0.013710      -0.029947      -0.018384      -0.004557       0.022941              2.585634       2.709230       0.301774      -0.386154       2.575320      -0.319918       2.472352           0.000433
          192              H      12.480491      26.983681      26.290086      -0.108257       2.721981 0.28595024E+02  0.37848017E+03                                 2.905624                            2.845485      -1.339799       2.048456                    0.992855       6.294228      19.187837       0.435813       1.061826      -0.757539       0.016087       0.115164      -0.040630       0.123176       0.002337      -0.001792       0.003099      -0.011120      -0.040191      -0.014047       0.001040       0.013007              2.993783       2.823770      -0.240685       0.119145       3.626860       0.210900       2.530721           0.004403
          193              H       7.643445      15.978442      24.500767      -0.089855       2.532046 0.24932567E+02  0.30803953E+03                                 2.481394                            2.437635      -0.713953       2.346854                    0.998015       4.872638      12.817059       0.554709       0.893721      -0.818748       0.011582      -0.064877      -0.089579       0.111209       0.004673      -0.004481       0.005977      -0.004198       0.000189      -0.010170       0.002968       0.007202              2.465344       2.177307       0.021071       0.094240       2.286248       0.370897       2.932479           0.014464
          194              H      15.565542      17.206986      30.732026      -0.085534       2.863823 0.29124122E+02  0.37418106E+03                                 2.692264                            2.632056      -0.785069       2.297372                    0.997360       5.155836      13.842154       0.534452       0.892008      -0.818918       0.069883      -0.054788       0.088886       0.125643       0.004272       0.009554      -0.013591       0.015196       0.010558      -0.020912       0.004687       0.016225              2.676782       2.622912      -0.104720       0.451377       2.365912       0.019957       3.041522           0.013068
          195              H       4.832024       8.869125      25.020961      -0.107817       2.619335 0.27444620E+02  0.35341548E+03                                 2.709486                            2.699023      -0.764299       2.328306                    0.996459       5.326057      15.140481       0.477849       0.995376      -0.783227       0.065289      -0.093019       0.020082       0.115406      -0.006229       0.006582      -0.001361      -0.013960      -0.017304      -0.012055      -0.000949       0.013003              2.746833       2.994912      -0.515636       0.122454       2.710010      -0.213392       2.535576          -0.000347
          196              H       4.241681       6.932231      15.115140      -0.153706       2.417565 0.22771288E+02  0.27898483E+03                                 2.531346                            2.434953      -1.185079       2.175500                    0.996183       4.955215      13.599105       0.512022       0.976393      -0.789489       0.074854      -0.002564      -0.058120       0.094803      -0.011710      -0.008712       0.010652       0.022013      -0.005258      -0.018407      -0.004790       0.023197              2.575537       2.698113      -0.383299      -0.299477       2.463181       0.317680       2.565317           0.001304
          197              H       9.974782       7.843493       9.909511      -0.107840       2.712657 0.28467451E+02  0.37636796E+03                                 2.899544                            2.839674      -1.343225       2.048197                    0.993093       6.279778      19.132568       0.436137       1.062232      -0.757472       0.016139      -0.040425      -0.115048       0.123007      -0.001859      -0.002171      -0.003176       0.014487       0.037017      -0.014094       0.001054       0.013041              2.987298       2.817283       0.118625       0.239754       2.525730      -0.210383       3.618880           0.006878
          198              H       5.137726       6.054174      20.914749      -0.090376       2.537234 0.24995503E+02  0.30898895E+03                                 2.483925                            2.439959      -0.707510       2.348771                    0.998035       4.878247      12.832281       0.554742       0.893170      -0.818934       0.011726      -0.089960       0.065172       0.111704      -0.004360      -0.004715      -0.005774      -0.001783       0.006508      -0.009985       0.002960       0.007024              2.467893       2.179112       0.094430      -0.021128       2.936176      -0.371824       2.288389           0.014589
          199              H      13.059824      12.285434      19.686206      -0.085798       2.866102 0.29150412E+02  0.37457210E+03                                 2.692523                            2.632221      -0.777650       2.299485                    0.997376       5.159248      13.848528       0.534791       0.891315      -0.819145       0.069882       0.088997       0.054497       0.125594       0.009637      -0.004141       0.013814       0.002362      -0.028427      -0.021117       0.004631       0.016486              2.677069       2.623151       0.451838       0.104728       3.042183      -0.019970       2.365874           0.013175
          200              H       9.843472       9.577474      30.318823      -0.107678       2.619114 0.27443182E+02  0.35340608E+03                                 2.709777                            2.699323      -0.766218       2.327324                    0.996480       5.326045      15.142565       0.477705       0.995650      -0.783142       0.064930       0.092924      -0.019870       0.115090       0.006347      -0.006708      -0.001375      -0.013781      -0.017629      -0.012185      -0.000922       0.013107              2.747137       2.995378       0.515704      -0.122422       2.710197      -0.213336       2.535836           0.001639
          201              H       4.241684      11.514365       3.331455      -0.153001       2.421622 0.22824684E+02  0.27988039E+03                                 2.537942                            2.440930      -1.203183       2.168975                    0.996117       4.954941      13.616546       0.510271       0.978898      -0.788765       0.074219       0.002530       0.058314       0.094421       0.011519       0.008587       0.010468       0.021930      -0.006064      -0.018136      -0.004810       0.022947              2.582460       2.705439       0.384870       0.300846       2.469462       0.319078       2.572479           0.000730
          202              H       9.974781      10.603103       8.537084      -0.107715       2.713450 0.28476021E+02  0.37646201E+03                                 2.898338                            2.838647      -1.279500       2.073252                    0.993040       6.279094      19.122098       0.436606       1.061145      -0.757762       0.016385       0.040483       0.114988       0.123003       0.001842       0.002001      -0.003222       0.015037       0.036870      -0.014332       0.001376       0.012956              2.985992       2.816557      -0.118619      -0.239512       2.524809      -0.210113       3.616611           0.004913
          203              H      10.149167      12.392425      34.425035      -0.090625       2.539019 0.25018927E+02  0.30936196E+03                                 2.485670                            2.441609      -0.713444       2.346543                    0.997996       4.879053      12.837628       0.554362       0.893542      -0.818820       0.011287       0.089777      -0.065164       0.111506       0.004662       0.004564      -0.005853      -0.001925       0.006424      -0.010158       0.003126       0.007032              2.469625       2.180545      -0.094600       0.021150       2.938473      -0.372197       2.289857           0.010439
          204              H       8.048369       6.161165      35.653578      -0.085447       2.860854 0.29084670E+02  0.37353855E+03                                 2.689899                            2.629828      -0.782953       2.298085                    0.997341       5.154529      13.835038       0.534827       0.891706      -0.819007       0.069712      -0.088856      -0.054551       0.125423      -0.009665       0.004234       0.013775       0.002524      -0.028366      -0.021149       0.004717       0.016431              2.674444       2.620727      -0.450705      -0.104581       3.038582      -0.019925       2.364023           0.012860
          205              H       7.696569       9.577474      25.020961      -0.107849       2.619510 0.27447319E+02  0.35345606E+03                                 2.709347                            2.698922      -0.763016       2.328888                    0.996448       5.327212      15.143488       0.477924       0.995204      -0.783267      -0.065419       0.093225       0.020344       0.115691      -0.006160      -0.006484       0.001198      -0.013814      -0.017074      -0.011929      -0.000870       0.012799              2.746680       2.994754      -0.515457      -0.122357       2.709765       0.213288       2.535522          -0.000328
          206              H       8.286921      11.514366      15.115140      -0.153686       2.426870 0.22882016E+02  0.28071908E+03                                 2.539809                            2.442477      -1.195692       2.171325                    0.996117       4.960742      13.629383       0.510658       0.977683      -0.789123      -0.074675       0.002527      -0.058446       0.094861      -0.011622       0.008441      -0.010695       0.021837      -0.005549      -0.018378      -0.004565       0.022943              2.584436       2.707910      -0.385875       0.301610       2.471228      -0.319708       2.574170           0.000743
          207              H      12.576725      10.603103       9.909511      -0.108013       2.719683 0.28564803E+02  0.37798755E+03                                 2.904311                            2.844264      -1.339922       2.048607                    0.992848       6.291162      19.177351       0.435833       1.062038      -0.757486      -0.016060       0.040580      -0.115158       0.123151      -0.001797       0.002334       0.003101       0.014505       0.036791      -0.014037       0.001026       0.013011              2.992376       2.822550       0.119047      -0.240539       2.529653       0.210732       3.624923           0.004920
          208              H       7.390871      12.392424      20.914749      -0.089831       2.531985 0.24931832E+02  0.30802880E+03                                 2.481382                            2.437625      -0.713966       2.346861                    0.998015       4.872512      12.816778       0.554700       0.893739      -0.818742      -0.011579       0.089580       0.064879       0.111211      -0.004480       0.004672       0.005979      -0.002196       0.006203      -0.010170       0.002966       0.007205              2.465333       2.177298       0.094242       0.021073       2.932468       0.370891       2.286233           0.014522
          209              H       9.491674       6.161164      19.686206      -0.085517       2.863754 0.29123247E+02  0.37416753E+03                                 2.692244                            2.632036      -0.785074       2.297381                    0.997360       5.155720      13.841861       0.534447       0.892021      -0.818914      -0.069878      -0.088889       0.054784       0.125640       0.009553       0.004272      -0.013591       0.002314      -0.028075      -0.020911       0.004686       0.016225              2.676761       2.622889       0.451371      -0.104717       3.041501       0.019957       2.365894           0.013124
          210              H      12.708017       8.869125      30.318823      -0.107837       2.618873 0.27436995E+02  0.35327967E+03                                 2.708652                            2.698204      -0.761270       2.329341                    0.996471       5.325927      15.137474       0.478057       0.995049      -0.783320      -0.064995      -0.092996      -0.020125       0.115229       0.006302       0.006563       0.001332      -0.013714      -0.017324      -0.012003      -0.000965       0.012968              2.745986       2.994024       0.515442       0.122414       2.709166       0.213310       2.534769          -0.000503
          211              H       8.286929       6.932230       3.331455      -0.153096       2.429972 0.22919171E+02  0.28130468E+03                                 2.542887                            2.445200      -1.199331       2.169927                    0.996138       4.961056      13.635879       0.510114       0.978275      -0.788959      -0.074408      -0.002486       0.058073       0.094420       0.011539      -0.008559      -0.010663       0.022012      -0.005877      -0.018343      -0.004676       0.023019              2.587646       2.711566       0.386951      -0.302401       2.474224      -0.320504       2.577147           0.001291
          212              H       2.553827       7.843493       8.537084      -0.107543       2.709722 0.28425307E+02  0.37564074E+03                                 2.896532                            2.836835      -1.338687       2.049925                    0.993166       6.273947      19.105349       0.436560       1.061682      -0.757632      -0.016172      -0.040346       0.114985       0.122927       0.001889      -0.002076       0.003178       0.014698       0.036600      -0.014133       0.001253       0.012881              2.984120       2.814589      -0.118399       0.239389       2.523348       0.210032       3.614423           0.006866
          213              H      12.402318       6.054175      34.425035      -0.090171       2.534362 0.24961179E+02  0.30847888E+03                                 2.482926                            2.439048      -0.715451       2.346226                    0.998031       4.874598      12.823647       0.554548       0.893731      -0.818752      -0.011608      -0.089884      -0.064997       0.111528       0.004700      -0.004697       0.005858      -0.001609       0.006907      -0.010284       0.003201       0.007083              2.466881       2.178456      -0.094412      -0.021128       2.934702       0.371355       2.287484           0.011640
          214              H      14.503114      12.285435      35.653578      -0.086007       2.867150 0.29166353E+02  0.37486030E+03                                 2.694753                            2.634323      -0.791355       2.294868                    0.997349       5.157421      13.849042       0.534111       0.892251      -0.818860      -0.069945       0.089066      -0.054668       0.125752      -0.009646      -0.004315      -0.013662       0.002340      -0.028386      -0.021068       0.004710       0.016358              2.679295       2.625344      -0.452387       0.104912       3.044829       0.019945       2.367712           0.012969
          215              H       5.190844       6.574369      27.315717      -0.107678       2.619116 0.27443202E+02  0.35340632E+03                                 2.709776                            2.699322      -0.766216       2.327325                    0.996480       5.326046      15.142557       0.477706       0.995648      -0.783143      -0.064930       0.019871      -0.092924       0.115090      -0.006708       0.006347      -0.001375       0.001924       0.029487      -0.012185      -0.000922       0.013107              2.747136       2.995377      -0.122424       0.515704       2.535837      -0.213337       2.710195           0.001639
          216              H      10.792632      33.561736      25.378825      -0.153253       2.423653 0.22848710E+02  0.28024403E+03                                 2.539066                            2.441962      -1.203717       2.168524                    0.996119       4.957653      13.624937       0.510251       0.978695      -0.788819      -0.074187      -0.058316      -0.002509       0.094396       0.008593       0.011494       0.010495       0.014014      -0.029830      -0.018143      -0.004803       0.022946              2.583619       2.706718       0.301002       0.385140       2.573589       0.319279       2.470549           0.000436
          217              H      15.082435      28.356107      26.290086      -0.107957       2.715725 0.28505945E+02  0.37694975E+03                                 2.899651                            2.839869      -1.279472       2.073067                    0.993047       6.282153      19.132620       0.436582       1.060944      -0.757811      -0.016413      -0.114992      -0.040533       0.123026       0.002004       0.001837      -0.003220      -0.010893      -0.041028      -0.014343       0.001391       0.012952              2.987400       2.817776      -0.239657      -0.118717       3.618547      -0.210282       2.525877           0.004395
          218              H       4.885149       2.468156      24.500767      -0.090646       2.539024 0.25018936E+02  0.30936144E+03                                 2.485643                            2.441584      -0.713420       2.346543                    0.997996       4.879123      12.837709       0.554374       0.893523      -0.818826      -0.011289       0.065162      -0.089777       0.111505       0.004565       0.004662      -0.005851      -0.004174      -0.000325      -0.010157       0.003128       0.007029              2.469599       2.180523       0.021148      -0.094595       2.289838      -0.372194       2.938435           0.010382
          219              H       6.985947       1.239614      30.732026      -0.085462       2.860867 0.29084804E+02  0.37354007E+03                                 2.689880                            2.629811      -0.782937       2.298082                    0.997341       5.154601      13.835152       0.534836       0.891690      -0.819012      -0.069717       0.054556       0.088854       0.125426       0.004235      -0.009667       0.013775       0.015447       0.010391      -0.021149       0.004718       0.016432              2.674425       2.620711      -0.104582      -0.450699       2.364009      -0.019923       3.038555           0.012814
          220              H      10.202292      11.872230      28.024066      -0.107816       2.619330 0.27444544E+02  0.35341425E+03                                 2.709482                            2.699019      -0.764298       2.328307                    0.996459       5.326050      15.140454       0.477849       0.995376      -0.783227      -0.065289      -0.020083       0.093019       0.115405       0.006582      -0.006229      -0.001361       0.001671       0.029592      -0.012055      -0.000949       0.013003              2.746828       2.994907       0.122453      -0.515634       2.535573      -0.213391       2.710004          -0.000348
          221              H      10.792635      21.778052      29.960959      -0.153697       2.417510 0.22770608E+02  0.27897454E+03                                 2.531312                            2.434921      -1.185028       2.175526                    0.996183       4.955149      13.598894       0.512024       0.976397      -0.789488      -0.074857       0.058120       0.002563       0.094806      -0.008712      -0.011711       0.010652       0.013639      -0.030403      -0.018411      -0.004789       0.023199              2.575504       2.698077      -0.299471      -0.383280       2.565287       0.317672       2.463148           0.001278
          222              H      15.082434      26.983681      29.049697      -0.107894       2.713166 0.28474031E+02  0.37647578E+03                                 2.899858                            2.839958      -1.343281       2.048134                    0.993094       6.280492      19.135120       0.436126       1.062199      -0.757480      -0.016151       0.115056       0.040436       0.123019      -0.002170      -0.001855      -0.003180      -0.011260      -0.040263      -0.014102       0.001059       0.013043              2.987647       2.817588       0.239816       0.118654       3.619368      -0.210420       2.525983           0.006809
          223              H       9.896590      15.978443      30.839017      -0.090401       2.537342 0.24996827E+02  0.30900888E+03                                 2.483971                            2.440002      -0.707500       2.348760                    0.998035       4.878408      12.832709       0.554745       0.893155      -0.818939      -0.011731      -0.065176       0.089960       0.111707      -0.004716      -0.004361      -0.005773      -0.004147      -0.000584      -0.009986       0.002962       0.007024              2.467937       2.179150      -0.021130       0.094436       2.288428      -0.371834       2.936234           0.014545
          224              H      11.997392      17.206985      24.607757      -0.085802       2.865914 0.29147927E+02  0.37453149E+03                                 2.692379                            2.632087      -0.777587       2.299514                    0.997376       5.159128      13.847961       0.534812       0.891300      -0.819150      -0.069878      -0.054495      -0.089000       0.125593      -0.004139       0.009637       0.013810       0.015388       0.010668      -0.021112       0.004628       0.016483              2.676924       2.623014       0.104721       0.451796       2.365760      -0.019966       3.041999           0.013143
          225              O       8.292929      29.535581      11.032170      -0.646956      38.557656 0.61930681E+03  0.15410773E+05                                 9.149857                            7.752963      -0.062453       2.017209                    0.997692      28.714088      76.582445       0.676280       0.363966      -1.136033      -0.033769       0.038980       0.080694       0.095767      -0.013442      -0.020032      -0.000231       0.009427      -0.003033      -0.022979      -0.002967       0.025946             10.551193       7.254884      -0.107351      -0.394947      16.276999      -4.095432       8.121695           0.140788
          226              O       9.917641      30.848610       9.567142      -0.609335      37.454437 0.59209331E+03  0.14521454E+05                                 8.922667                            7.550995       0.122032       2.099420                    0.997064      27.602780      72.310327       0.691571       0.361118      -1.141993       0.043694       0.092297      -0.010745       0.102681       0.007370      -0.018087      -0.033007       0.000745      -0.019783      -0.037322      -0.002763       0.040084             10.452467      15.815644      -2.872957      -2.623819       9.170185       0.590276       6.371574           0.157372
          227              O       7.899028      31.884571      10.531530      -0.652984      38.105936 0.51590660E+03  0.12238855E+05                                 8.979363                            6.932056       0.365745       2.170384                    0.998105      27.618732      71.428926       0.739183       0.349289      -1.150205      -0.004216      -0.002325       0.067564       0.067735       0.012256      -0.038436      -0.024185      -0.010462      -0.005496      -0.043109      -0.007575       0.050685             11.416794       7.802523      -3.966389      -0.472133      20.750762       0.439338       5.697096           0.104645
          228              O       5.104658       4.067475       7.587084      -0.654161      35.935688 0.52114338E+03  0.12384648E+05                                 8.644649                            6.966434       0.458273       2.201022                    0.998050      27.606598      71.277391       0.738048       0.349217      -1.151164       0.069270      -0.010901      -0.002463       0.070166      -0.010092      -0.024218       0.001135      -0.024628      -0.090089      -0.043095       0.010380       0.032715             10.834221       8.476444       3.881058      -0.098348      18.715554       0.440228       5.310665           0.086366
          229              O       3.180261       2.962524       8.681705      -0.753181      39.803279 0.65488708E+03  0.16487521E+05                                 9.159119                            7.826010       0.485960       2.160464                    0.998635      30.114901      80.186548       0.693700       0.350708      -1.149250       0.063377       0.019254       0.033459       0.074209      -0.005479       0.012926       0.004877       0.040360      -0.063087      -0.026288      -0.007867       0.034156             10.148361      14.086290       0.122591      -4.162651       8.484675      -0.224752       7.874119           0.017227
          230              O       4.972356       1.704466       7.511453      -0.651815      39.901147 0.52902682E+03  0.12635100E+05                                 9.338033                            7.065803       0.235763       2.133737                    0.996617      27.646088      71.851898       0.724650       0.353897      -1.145902       0.089533       0.000771       0.009041       0.089992      -0.000335      -0.007627      -0.004880      -0.011052      -0.051697      -0.020426       0.005477       0.014949             12.417532       8.406815      -4.306974      -0.127492      23.149552      -1.027699       5.696230           0.048414
          231              O       5.870406       7.147318       7.543550      -0.676808      43.129422 0.69021797E+03  0.17663809E+05                                 9.877387                            8.179340       0.038122       2.043777                    0.995911      29.513169      80.071361       0.658456       0.363481      -1.135341      -0.021865       0.027714      -0.070162       0.078542      -0.000762      -0.001692      -0.016676       0.006317       0.011855      -0.018014       0.001271       0.016742             12.039262      20.402322       3.292502      -1.549880       8.764256      -1.082226       6.951208           0.087780
          232              O       7.986240       5.976697       8.353356      -0.627900      33.907174 0.59784569E+03  0.14765266E+05                                 8.329353                            7.620791       0.060169       2.069042                    0.994693      28.491201      76.023905       0.680788       0.364286      -1.134313       0.033507      -0.095386      -0.046393       0.111237      -0.008159      -0.001726      -0.018255      -0.022954       0.045158      -0.023396      -0.005447       0.028842              8.881369       7.604663      -1.349553       1.266994       9.246992      -3.203381       9.792451           0.069150
          233              O       7.933119       7.352444       6.208017      -0.645727      38.462629 0.58974588E+03  0.14470770E+05                                 9.042423                            7.464789       0.289171       2.134855                    0.997584      28.358109      74.664207       0.704495       0.354325      -1.145744      -0.033725      -0.023274      -0.031328       0.051580      -0.028325      -0.022106      -0.031728       0.029139      -0.092355      -0.062909       0.015563       0.047346             10.794341      12.290542       2.522754      -5.346414       6.713339      -2.241565      13.379142           0.132582
          234              O       8.044360      33.944317       8.158191      -0.675300      33.787924 0.62036018E+03  0.15443739E+05                                 8.227311                            7.703669       0.228726       2.102129                    0.998000      29.151030      77.768005       0.685828       0.358742      -1.140132       0.063093      -0.059203      -0.028956       0.091237      -0.014040       0.014669       0.001919       0.007980      -0.059392      -0.026827      -0.000227       0.027054              8.521404       8.040994      -1.787091       1.614278       9.672812      -2.401105       7.850406           0.120067
          235              O       7.756702      36.367462       7.576754      -0.692367      40.415129 0.62797704E+03  0.15701825E+05                                 9.431027                            7.765916       0.103206       2.058204                    0.997380      29.499539      79.210451       0.680185       0.360141      -1.137521      -0.044533       0.044335       0.001401       0.062855       0.005518       0.018234       0.004340       0.048700      -0.081864      -0.032409      -0.011098       0.043506             11.380963      12.684384       6.070654       1.101278      15.729054       0.658194       5.729451           0.080418
          236              O       5.808251      34.923093       7.489317      -0.695651      42.596013 0.64964463E+03  0.16370084E+05                                 9.755178                            7.906715       0.158827       2.078274                    0.997178      29.428202      79.138625       0.673571       0.360867      -1.137772      -0.031951       0.052455      -0.028927       0.067891       0.010773       0.006621      -0.002340      -0.050601      -0.085680      -0.031255      -0.010537       0.041792             11.558823      20.188961       3.461370      -1.460306       8.317867      -0.767789       6.169641           0.098863
          237              O       9.611939      36.800957      10.082909      -0.668650      35.056783 0.65754076E+03  0.16634813E+05                                 8.502070                            7.986069       0.023235       2.034275                    0.996237      29.614392      80.042753       0.665635       0.363726      -1.134462      -0.020213       0.061398       0.015883       0.066562       0.022506       0.028009      -0.022209      -0.022858      -0.054815      -0.052802       0.017786       0.035016              8.716003       7.590011      -1.187702       1.472384      10.200964      -2.720495       8.357033           0.142570
          238              O      11.653604      35.731054      11.130675      -0.638848      36.435299 0.54702341E+03  0.13212165E+05                                 8.779779                            7.238592       0.094690       2.080844                    0.996713      28.044162      73.980063       0.706000       0.359198      -1.138409       0.038047      -0.063217       0.023799       0.077526      -0.000856       0.004361      -0.007667      -0.074788      -0.135559      -0.046326      -0.014235       0.060561             10.215577      17.273758       3.235417      -0.296521       7.802853      -0.557792       5.570121           0.104763
          239              O       9.752261      34.336492      10.702714      -0.612320      33.617607 0.51980223E+03  0.12352799E+05                                 8.228535                            6.993616       0.425492       2.194692                    0.998214      27.320191      70.686972       0.730436       0.352855      -1.147444       0.059436      -0.068618       0.012686       0.091662      -0.017203       0.024980      -0.009698       0.030615      -0.041543      -0.026675      -0.015962       0.042637              9.655907      10.514379       4.724446       1.152022      13.089067       1.072820       5.364275           0.182126
          240              O      13.304382      25.804204       7.414424      -0.646028      38.523068 0.61864137E+03  0.15390197E+05                                 9.145326                            7.749556      -0.060282       2.018174                    0.997649      28.695675      76.525293       0.676324       0.364037      -1.135969      -0.033162      -0.038939      -0.080161       0.095088       0.013295       0.020451      -0.000392       0.010068      -0.002931      -0.023241      -0.003080       0.026321             10.545539       7.251081       0.107126       0.394460      16.267511      -4.092925       8.118024           0.140879
          241              O       4.906194      24.491175       8.879453      -0.609459      37.421855 0.59155977E+03  0.14504526E+05                                 8.915199                            7.545854       0.127693       2.101211                    0.997057      27.599148      72.281919       0.692073       0.360952      -1.142170       0.044204      -0.092347       0.010750       0.102944      -0.007455       0.017958      -0.032540      -0.000066      -0.017815      -0.036449      -0.003384       0.039833             10.442132      15.797860       2.868538       2.619797       9.161979       0.589286       6.366556           0.157330
          242              O      12.910483      23.455214       7.915065      -0.652626      38.088511 0.51567587E+03  0.12231955E+05                                 8.976275                            6.930294       0.368633       2.171377                    0.998081      27.614067      71.411591       0.739315       0.349267      -1.150228      -0.003900       0.002069      -0.067663       0.067807      -0.012414       0.038314      -0.024478      -0.010569      -0.005785      -0.043084      -0.007780       0.050864             11.411987       7.798971       3.963169       0.471773      20.741501       0.439247       5.695489           0.104545
          243              O       5.104651      14.379121      10.859510      -0.653799      35.934226 0.52110470E+03  0.12383378E+05                                 8.644193                            6.965954       0.456466       2.200474                    0.998019      27.603626      71.266424       0.738116       0.349195      -1.151194       0.069358       0.011029       0.002640       0.070279       0.010312       0.024548       0.001092      -0.023616      -0.089192      -0.043079       0.010554       0.032524             10.833927       8.475646      -3.880619       0.098629      18.715480       0.439991       5.310656           0.071270
          244              O      13.203155      15.484072       9.764889      -0.753104      39.803504 0.65489757E+03  0.16488069E+05                                 9.159710                            7.826517       0.482619       2.159498                    0.998634      30.111930      80.182783       0.693609       0.350748      -1.149202       0.063334      -0.019371      -0.033342       0.074149       0.005938      -0.012510       0.005435       0.039970      -0.061390      -0.026135      -0.007486       0.033622             10.149082      14.087891      -0.123007       4.162025       8.485975      -0.224622       7.873379           0.014199
          245              O       4.972348      16.742130      10.935141      -0.652320      39.883914 0.52886065E+03  0.12629395E+05                                 9.331916                            7.062172       0.246733       2.136804                    0.996625      27.651637      71.847549       0.725267       0.353644      -1.146174       0.090293      -0.000957      -0.008849       0.090731      -0.000243       0.007587      -0.005089      -0.011085      -0.051331      -0.020309       0.005205       0.015103             12.408118       8.400538       4.302031       0.127732      23.130742      -1.025807       5.693076           0.043235
          246              O       5.870402      11.299278      10.903044      -0.678106      43.179582 0.69095472E+03  0.17687028E+05                                 9.883811                            8.182267       0.038214       2.043572                    0.996021      29.528187      80.116789       0.658524       0.363353      -1.135463      -0.022477      -0.026922       0.069813       0.078128       0.000647       0.002083      -0.017297       0.005734       0.009974      -0.018505       0.001276       0.017229             12.050876      20.427963      -3.300294       1.555614       8.768312      -1.083811       6.956353          -0.015558
          247              O       7.986236      12.469899      10.093239      -0.628084      33.936957 0.59842604E+03  0.14783643E+05                                 8.335387                            7.625361       0.061256       2.069494                    0.994680      28.495323      76.052994       0.680446       0.364369      -1.134213       0.033277       0.095416       0.046601       0.111280       0.008420       0.001730      -0.017599      -0.021813       0.045323      -0.023152      -0.004908       0.028060              8.888567       7.608215       1.350060      -1.266782       9.254969      -3.208068       9.802518          -0.017230
          248              O       7.933115      11.094152      12.238578      -0.649657      38.694547 0.59372753E+03  0.14594307E+05                                 9.080334                            7.491045       0.288460       2.133408                    0.997566      28.435161      74.955418       0.703041       0.354429      -1.145557      -0.034236       0.022718       0.030990       0.051465       0.025761       0.021460      -0.031842       0.031890      -0.087727      -0.061375       0.016247       0.045128             10.845710      12.351945      -2.538151       5.380788       6.739983      -2.255063      13.445203          -0.028921
          249              O      13.055815      21.395468      10.288404      -0.674988      33.743886 0.61932706E+03  0.15410562E+05                                 8.217145                            7.694737       0.231456       2.102902                    0.997927      29.138406      77.698490       0.686608       0.358508      -1.140395       0.062958       0.059347       0.028770       0.091179       0.014386      -0.015407       0.001799       0.008501      -0.059145      -0.027285      -0.000458       0.027743              8.510382       8.029714       1.783729      -1.611299       9.660204      -2.397368       7.841228           0.120032
          250              O      12.768159      18.972323      10.869840      -0.692619      40.408350 0.62791346E+03  0.15699319E+05                                 9.427998                            7.764060       0.107064       2.059347                    0.997347      29.502407      79.207282       0.680481       0.360006      -1.137666      -0.044719      -0.044382      -0.001216       0.063016      -0.005598      -0.017834       0.004167       0.048092      -0.082174      -0.032283      -0.010803       0.043087             11.376453      12.678368      -6.066648      -1.100930      15.722921       0.658256       5.728072           0.080261
          251              O      10.819706      20.416692      10.957277      -0.695215      42.530396 0.64856357E+03  0.16335050E+05                                 9.742274                            7.897919       0.164488       2.080186                    0.997239      29.413413      79.064355       0.674270       0.360665      -1.138001      -0.031246      -0.052688       0.028956       0.067755      -0.011314      -0.006577      -0.002216      -0.050135      -0.085767      -0.031235      -0.010571       0.041806             11.541531      20.154363      -3.455489       1.458014       8.307546      -0.766515       6.162683           0.098676
          252              O       4.600499      18.538828       8.363686      -0.667818      35.015010 0.65654083E+03  0.16602768E+05                                 8.494241                            7.979135       0.009225       2.030091                    0.996200      29.596658      79.971801       0.666049       0.363648      -1.134553      -0.019706      -0.060798      -0.015269       0.065710      -0.021848      -0.028210      -0.022792      -0.023523      -0.054603      -0.053039       0.018182       0.034857              8.707673       7.582712       1.186242      -1.470242      10.190914      -2.716879       8.349394           0.142310
          253              O       6.642163      19.608731       7.315919      -0.639060      36.394401 0.54636563E+03  0.13191389E+05                                 8.769464                            7.231387       0.096693       2.081562                    0.996723      28.038436      73.934412       0.706818       0.358915      -1.138713       0.038815       0.063026      -0.024376       0.077930       0.001187      -0.004627      -0.007071      -0.076028      -0.135477      -0.046297      -0.014796       0.061093             10.201922      17.247298      -3.229771       0.295924       7.793747      -0.556916       5.564721           0.104412
          254              O       4.740818      21.003293       7.743880      -0.612354      33.592222 0.51936781E+03  0.12339585E+05                                 8.222994                            6.989678       0.429671       2.196123                    0.998082      27.313719      70.656150       0.730819       0.352753      -1.147556       0.059618       0.069461      -0.013023       0.092459       0.016773      -0.024975      -0.009681       0.032537      -0.041375      -0.026489      -0.016418       0.042907              9.648360      10.505542      -4.719303      -1.150722      13.078297       1.071540       5.361241           0.182035
          255              O       5.787205      25.861020      11.088986      -0.647310      38.535372 0.61889837E+03  0.15397479E+05                                 9.144475                            7.748905      -0.059481       2.018245                    0.997619      28.711684      76.558668       0.676680       0.363825      -1.136187      -0.034007      -0.080704       0.038934       0.095841       0.020049      -0.012920       0.000259       0.006047      -0.014165      -0.022609      -0.003236       0.025846             10.544528       7.250402       0.394514      -0.107153       8.117135       4.092240      16.266048           0.140863
          256              O       7.411916      27.326048      12.402014      -0.609484      37.405098 0.59122060E+03  0.14493988E+05                                 8.912734                            7.543797       0.124557       2.100345                    0.997028      27.591173      72.253157       0.692159       0.360962      -1.142173       0.044592       0.010890       0.092189       0.102984       0.017624       0.006562       0.032991       0.009796       0.008953      -0.037237      -0.002185       0.039422             10.439268      15.793429       2.619478      -2.867509       6.365117      -0.589410       9.159258           0.157296
          257              O       5.393304      26.361660      13.437975      -0.653101      38.095486 0.51579171E+03  0.12235275E+05                                 8.976926                            6.930728       0.367670       2.170980                    0.998081      27.618328      71.422087       0.739353       0.349233      -1.150267      -0.004390      -0.067828      -0.002860       0.068030       0.037898       0.012186       0.024091      -0.002693       0.019412      -0.042719      -0.007445       0.050164             11.412938       7.799313       0.471914      -3.962857       5.695879      -0.439612      20.743622           0.104594
          258              O       7.610364      29.306107      22.514069      -0.653922      35.927254 0.52096344E+03  0.12378890E+05                                 8.641711                            6.963814       0.457479       2.200810                    0.997972      27.601680      71.252647       0.738437       0.349075      -1.151320       0.068916       0.002532      -0.011067       0.069845       0.024185      -0.010205      -0.000667       0.032981       0.079251      -0.042739       0.010651       0.032088             10.831069       8.471484       0.098847       3.877986       5.309710      -0.439410      18.712013           0.067141
          259              O      15.708868      28.211486      21.409118      -0.752242      39.783650 0.65448021E+03  0.16474876E+05                                 9.156145                            7.823533       0.484150       2.160144                    0.998644      30.104084      80.154416       0.693809       0.350704      -1.149242       0.064240      -0.032369       0.019381       0.074500      -0.012905      -0.005010      -0.004870       0.050168      -0.030071      -0.025492      -0.008051       0.033543             10.144955      14.083656       4.159513       0.121489       7.868944       0.223504       8.482267           0.013286
          260              O       7.478063      29.381737      20.151060      -0.651394      39.883139 0.52878203E+03  0.12627805E+05                                 9.334611                            7.063948       0.292071       2.152367                    0.996842      27.634563      71.818066       0.724778       0.353875      -1.145919       0.089719      -0.009486       0.000030       0.090219       0.008101       0.000046       0.005600       0.019922       0.043321      -0.020847       0.005261       0.015586             12.412292       8.401673       0.128275      -4.300882       5.694833       1.025316      23.140369           0.041640
          261              O       8.376112      29.349641      25.593912      -0.677535      43.129347 0.69011444E+03  0.17660113E+05                                 9.877031                            8.178237       0.035651       2.043204                    0.995919      29.510770      80.056793       0.658573       0.363437      -1.135400      -0.023534       0.069956       0.026899       0.078557       0.001836      -0.000300       0.017733      -0.003759      -0.014067      -0.018615       0.000472       0.018142             12.040229      20.405756       1.552358       3.296249       6.951948       1.082536       8.762984          -0.048165
          262              O      10.491947      28.539835      24.423291      -0.627393      33.944178 0.59860679E+03  0.14789624E+05                                 8.338337                            7.627941       0.057135       2.068135                    0.994563      28.497187      76.068591       0.680121       0.364506      -1.134076       0.033482       0.046365      -0.095080       0.110954       0.002411      -0.008997       0.017762      -0.033403       0.010754      -0.023910      -0.004232       0.028143              8.891944       7.611250      -1.268377      -1.351124       9.806465       3.209300       9.258117          -0.043767
          263              O      10.438824      30.685174      25.799038      -0.647880      38.613283 0.59232804E+03  0.14550920E+05                                 9.067863                            7.482387       0.289602       2.134290                    0.997587      28.406443      74.849905       0.703442       0.354445      -1.145575      -0.033730       0.031417      -0.022408       0.051253       0.021495      -0.028118       0.032026       0.060049      -0.001046      -0.062525       0.015518       0.047006             10.829007      12.328168       5.370416       2.532478      13.427897       2.251285       6.730956          -0.080672
          264              O      15.561534      28.734999      15.497722      -0.675812      33.761153 0.61971944E+03  0.15422851E+05                                 8.220268                            7.697398       0.233611       2.103506                    0.997964      29.149825      77.736673       0.686456       0.358529      -1.140372       0.063715       0.029225      -0.059676       0.092059      -0.015354      -0.013787      -0.002283       0.034245       0.016551      -0.027424       0.000185       0.027239              8.513935       8.032634      -1.612393      -1.784723       7.844242       2.399031       9.664928           0.120012
          265              O      15.273876      29.316436      17.920867      -0.691918      40.429200 0.62819734E+03  0.15709444E+05                                 9.436102                            7.769532       0.105765       2.059185                    0.997407      29.495077      79.215856       0.679699       0.360350      -1.137303      -0.044329      -0.001443       0.044268       0.062664      -0.018174       0.005917      -0.004461       0.065235      -0.031171      -0.032516      -0.010891       0.043408             11.387962      12.690984      -1.102278       6.075423       5.732196      -0.659460      15.740707           0.080146
          266              O      13.325424      29.403873      16.476498      -0.694560      42.539865 0.64867818E+03  0.16339412E+05                                 9.746999                            7.901117       0.165229       2.080398                    0.997238      29.409407      79.069063       0.673783       0.360893      -1.137768      -0.030689       0.029198       0.052381       0.067365      -0.006232       0.011398       0.002487       0.019312       0.116211      -0.031340      -0.009961       0.041301             11.548080      20.167189       1.459087       3.458571       6.165151       0.767107       8.311900           0.098381
          267              O       7.106215      26.810282      18.354362      -0.667916      35.007129 0.65633661E+03  0.16596137E+05                                 8.492625                            7.977530       0.015139       2.031904                    0.996224      29.597455      79.967652       0.666169       0.363615      -1.134591      -0.019786      -0.015890       0.061054       0.066118      -0.028305       0.021894       0.022762       0.015268       0.062224      -0.053064       0.018301       0.034763              8.706299       7.581159      -1.470338      -1.186643       8.347766       2.717110      10.189972           0.142417
          268              O       9.147881      25.762515      17.284459      -0.638818      36.436185 0.54702714E+03  0.13212466E+05                                 8.781033                            7.239531       0.092627       2.080432                    0.996768      28.041431      73.976896       0.705810       0.359288      -1.138321       0.038145      -0.024043      -0.062359       0.076953      -0.004675      -0.001853       0.007646       0.029689       0.180900      -0.046211      -0.014704       0.060915             10.216997      17.276244       0.296437       3.236285       5.570804       0.557770       7.803942           0.104366
          269              O       7.246537      26.190476      15.889897      -0.612428      33.639768 0.52019456E+03  0.12364935E+05                                 8.233793                            6.997548       0.427629       2.195312                    0.998152      27.325995      70.719013       0.730000       0.352986      -1.147293       0.059397      -0.013245      -0.069122       0.092093      -0.025187      -0.017855       0.009169       0.036879      -0.028036      -0.026544      -0.016967       0.043511              9.662613      10.522076      -1.152961       4.729155       5.367092      -1.073401      13.098672           0.181955
          270              O      10.798655      29.478765       7.357609      -0.646942      38.537026 0.61894443E+03  0.15399272E+05                                 9.146005                            7.750249      -0.061638       2.017582                    0.997686      28.707588      76.555213       0.676467       0.363924      -1.136083      -0.033592       0.080678      -0.038745       0.095595      -0.020020       0.013010       0.000335       0.005969      -0.013625      -0.022717      -0.003046       0.025763             10.546156       7.251960      -0.394937       0.106776       8.119253       4.093773      16.267256           0.140775
          271              O      12.423369      28.013737       6.044580      -0.610354      37.497348 0.59292918E+03  0.14547104E+05                                 8.928530                            7.555618       0.123299       2.099414                    0.997102      27.623357      72.377384       0.691455       0.361051      -1.142045       0.044990      -0.011106      -0.092425       0.103391      -0.017719      -0.007350       0.032777       0.008240       0.011295      -0.036421      -0.003586       0.040007             10.459582      15.826430      -2.625686       2.875122       6.375349      -0.590540       9.176965           0.157337
          272              O      10.404757      28.978125       5.008619      -0.651982      38.048578 0.51506863E+03  0.12213697E+05                                 8.969662                            6.925862       0.366481       2.170858                    0.998139      27.599749      71.358421       0.739623       0.349232      -1.150281      -0.003483       0.067120       0.002622       0.067262      -0.038404      -0.011940       0.023905      -0.001791       0.018296      -0.043092      -0.007175       0.050267             11.402767       7.794398      -0.471801       3.960577       5.691993      -0.439354      20.721911           0.104573
          273              O      17.633261      26.033681      32.825715      -0.654389      35.937799 0.52115961E+03  0.12384698E+05                                 8.643032                            6.964892       0.455345       2.200162                    0.998018      27.607641      71.270990       0.738418       0.349051      -1.151341       0.069418      -0.002386       0.010493       0.070247      -0.024452       0.010396      -0.000872       0.031764       0.080979      -0.042911       0.010301       0.032610             10.832593       8.473261      -0.098631      -3.877923       5.310151      -0.439605      18.714367           0.086407
          274              O      15.708863      27.128302      33.930666      -0.752910      39.770702 0.65423528E+03  0.16466906E+05                                 9.153239                            7.821380       0.483075       2.159928                    0.998657      30.102201      80.140824       0.694007       0.350642      -1.149311       0.063194       0.033734      -0.019237       0.074173       0.012795       0.005456      -0.005301       0.052220      -0.029836      -0.026602      -0.007835       0.034438             10.141284      14.077104      -4.158298      -0.121590       7.867957       0.224082       8.478790           0.017240
          275              O      17.500958      25.958051      35.188724      -0.651751      39.900260 0.52903160E+03  0.12635087E+05                                 9.336746                            7.065058       0.236079       2.133792                    0.996709      27.642157      71.838421       0.724817       0.353819      -1.145979       0.090337       0.008961      -0.000848       0.090785      -0.007290      -0.000098       0.005322       0.019399       0.044285      -0.020236       0.004474       0.015762             12.415808       8.404314      -0.127777       4.304305       5.695893       1.026798      23.147217           0.048335
          276              O       8.376112      25.990147      29.745871      -0.675620      42.978562 0.68745666E+03  0.17573223E+05                                 9.849522                            8.159209       0.047251       2.047034                    0.996166      29.466660      79.865805       0.659809       0.363147      -1.135751      -0.021126      -0.070286      -0.027049       0.078218      -0.002321       0.001058       0.016657      -0.001244      -0.015362      -0.018388       0.002093       0.016296             12.001605      20.331307      -1.543661      -3.280673       6.932810       1.078014       8.740698           0.087717
          277              O      10.491945      26.799953      30.916492      -0.627582      33.885390 0.59738904E+03  0.14750988E+05                                 8.325067                            7.617396       0.063427       2.070300                    0.994600      28.481714      75.987802       0.681013       0.364240      -1.134363       0.033607      -0.046208       0.094919       0.110789      -0.000952       0.008324       0.018020      -0.034122       0.012845      -0.023267      -0.005505       0.028772              8.876249       7.598940       1.264368       1.346991       9.787821       3.200888       9.241987           0.069103
          278              O      10.438825      24.654614      29.540745      -0.645344      38.470485 0.58991431E+03  0.14476390E+05                                 9.044815                            7.466927       0.292335       2.135767                    0.997623      28.356521      74.671515       0.704220       0.354426      -1.145625      -0.033411      -0.031087       0.023311       0.051245      -0.022639       0.028062       0.031856       0.060495       0.001944      -0.063131       0.016044       0.047086             10.796754      12.291543      -5.346594      -2.523403      13.383095       2.242202       6.715624           0.132189
          279              O      10.550091      26.604786       2.948873      -0.675566      33.784956 0.62029158E+03  0.15441338E+05                                 8.226153                            7.702641       0.227391       2.101486                    0.997938      29.152618      77.766116       0.685966       0.358686      -1.140196       0.063597      -0.028933       0.059221       0.091591       0.015195       0.014324      -0.001657       0.033477       0.017414      -0.027041      -0.000474       0.027515              8.520229       8.039711       1.614133       1.786628       7.849544       2.400860       9.671431           0.120003
          280              O      10.262435      26.023349       0.525728      -0.692509      40.407949 0.62784254E+03  0.15697311E+05                                 9.429474                            7.764660       0.109645       2.060138                    0.997350      29.497590      79.197200       0.680309       0.360102      -1.137575      -0.044661       0.001575      -0.044479       0.063051       0.018095      -0.006017      -0.004005       0.065496      -0.030697      -0.032559      -0.010843       0.043401             11.379382      12.681550       1.101178      -6.069918       5.728625      -0.658604      15.727972           0.080531
          281              O       8.313983      25.935912       1.970096      -0.696023      42.596118 0.64968210E+03  0.16371203E+05                                 9.755245                            7.907033       0.163349       2.079549                    0.997221      29.429927      79.142732       0.673549       0.360876      -1.137770      -0.031953      -0.028549      -0.052475       0.067747       0.006707      -0.010611       0.002134       0.017670       0.117454      -0.031108      -0.010214       0.041323             11.558779      20.188449      -1.460738      -3.461630       6.169689       0.767936       8.318199           0.098813
          282              O      12.117673      28.529503       0.092233      -0.667713      35.033742 0.65698864E+03  0.16617161E+05                                 8.497630                            7.982136       0.005702       2.029064                    0.996108      29.602891      79.999743       0.665879       0.363673      -1.134517      -0.019969       0.015565      -0.060617       0.065692       0.027676      -0.021896       0.022638       0.015163       0.062321      -0.052475       0.017645       0.034829              8.711342       7.586439       1.471127       1.187147       8.352209       2.718371      10.195379           0.142390
          283              O      14.159337      29.577270       1.162135      -0.638788      36.428805 0.54693059E+03  0.13208971E+05                                 8.776961                            7.236699       0.095368       2.080925                    0.996808      28.043381      73.968184       0.706300       0.359071      -1.138543       0.038145       0.024197       0.063478       0.077910       0.005249       0.001149       0.007415       0.030427       0.180619      -0.046672      -0.014083       0.060755             10.211721      17.266148      -0.295931      -3.233114       5.568925       0.557487       7.800089           0.104768
          284              O      12.257992      29.149309       2.556698      -0.611921      33.598442 0.51945041E+03  0.12342198E+05                                 8.224640                            6.990671       0.426892       2.195261                    0.998140      27.312152      70.656961       0.730689       0.352797      -1.147505       0.059863       0.012771       0.068663       0.091986       0.024944       0.017671       0.009544       0.036363      -0.027418      -0.026320      -0.016826       0.043146              9.650839      10.509845       1.151081      -4.721122       5.362020      -1.071190      13.080653           0.182186
          285              O      11.752834      29.478766      11.088986      -0.646030      38.523097 0.61864171E+03  0.15390207E+05                                 9.145331                            7.749558      -0.060279       2.018175                    0.997649      28.695683      76.525312       0.676324       0.364037      -1.135969       0.033162       0.080162       0.038939       0.095088       0.020451       0.013296      -0.000391       0.006496      -0.013634      -0.023241      -0.003080       0.026321             10.545561       7.251090       0.394464       0.107117       8.118026      -4.092936      16.267568           0.140869
          286              O      10.128122      28.013737      12.402014      -0.609464      37.422012 0.59156220E+03  0.14504601E+05                                 8.915223                            7.545867       0.127694       2.101210                    0.997057      27.599211      72.282122       0.692072       0.360952      -1.142170      -0.044204      -0.010750       0.092345       0.102943       0.017957      -0.007455      -0.032539       0.008872       0.008996      -0.036448      -0.003384       0.039832             10.442171      15.797916       2.619809       2.868553       6.366570       0.589287       9.162027           0.157319
          287              O      12.146733      28.978125      13.437975      -0.652628      38.088562 0.51567624E+03  0.12231966E+05                                 8.976283                            6.930296       0.368634       2.171377                    0.998081      27.614089      71.411661       0.739315       0.349267      -1.150228       0.003898       0.067663      -0.002070       0.067807       0.038312      -0.012415      -0.024478      -0.002390       0.018750      -0.043082      -0.007780       0.050862             11.412022       7.798982       0.471775       3.963170       5.695497       0.439244      20.741586           0.104524
          288              O       9.929665      26.033681      22.514069      -0.654284      35.952208 0.52140188E+03  0.12392239E+05                                 8.646902                            6.967802       0.456552       2.200359                    0.998021      27.611324      71.292105       0.738038       0.349181      -1.151202      -0.069287      -0.002542      -0.011095       0.070216       0.024149       0.010342       0.000808       0.032765       0.080123      -0.042786       0.010387       0.032399             10.837721       8.478256       0.098739      -3.881775       5.312030       0.439881      18.722879           0.067179
          289              O      11.854061      27.128301      21.409118      -0.753316      39.811341 0.65503242E+03  0.16492306E+05                                 9.160766                            7.827173       0.482809       2.159498                    0.998636      30.115328      80.193772       0.693600       0.350734      -1.149214      -0.063317       0.033327       0.019324       0.074116      -0.012531       0.005921       0.005474       0.050698      -0.029596      -0.026143      -0.007544       0.033687             10.150446      14.090367       4.162954      -0.122943       7.874293      -0.224736       8.486679           0.013297
          290              O      10.061968      25.958049      20.151060      -0.652628      39.897801 0.52905239E+03  0.12635148E+05                                 9.334055                            7.063427       0.246738       2.136738                    0.996625      27.656092      71.863002       0.725205       0.353642      -1.146174      -0.090288       0.008869       0.000938       0.090727       0.007475      -0.000193      -0.005023       0.020036       0.042481      -0.020226       0.005106       0.015120             12.411502       8.402526       0.127757       4.303546       5.694213      -1.026151      23.137767           0.041653
          291              O       9.163914      25.990147      25.593912      -0.676921      43.129961 0.69007553E+03  0.17658866E+05                                 9.876720                            8.177496       0.038072       2.043802                    0.996019      29.509808      80.053580       0.658665       0.363392      -1.135435       0.022587      -0.069909       0.026971       0.078261       0.001708       0.000733      -0.017755      -0.003164      -0.015801      -0.019034       0.001133       0.017901             12.040697      20.408212       1.552465      -3.296853       6.951259      -1.082430       8.762618          -0.048336
          292              O       7.048080      26.799952      24.423291      -0.626909      33.899488 0.59763324E+03  0.14759127E+05                                 8.329602                            7.620657       0.061011       2.069711                    0.994671      28.477391      75.991801       0.680611       0.364403      -1.134190      -0.033418      -0.046456      -0.095369       0.111221       0.002080       0.008417      -0.017756      -0.033278       0.009629      -0.023203      -0.004868       0.028071              8.881972       7.603291      -1.265874       1.348862       9.794365      -3.204497       9.248261          -0.043760
          293              O       7.101201      24.654614      25.799038      -0.646843      38.592780 0.59195676E+03  0.14539861E+05                                 9.065656                            7.480913       0.287525       2.133796                    0.997564      28.392593      74.814167       0.703372       0.354528      -1.145481       0.033932      -0.030738      -0.022364       0.050954       0.021769       0.027604      -0.032217       0.060677      -0.001323      -0.062778       0.015943       0.046836             10.825887      12.327567       5.367772      -2.531703      13.420637      -2.249196       6.729457          -0.080918
          294              O      12.001401      26.604787      15.497722      -0.674966      33.743572 0.61931957E+03  0.15410335E+05                                 8.217116                            7.694709       0.231427       2.102895                    0.997927      29.138185      77.697882       0.686607       0.358510      -1.140393      -0.062956      -0.028776      -0.059344       0.091177      -0.015413       0.014376       0.001802       0.033831       0.016837      -0.027293      -0.000445       0.027737              8.510358       8.029687      -1.611290       1.783704       7.841204      -2.397356       9.660183           0.120007
          295              O      12.289057      26.023350      17.920867      -0.692558      40.405176 0.62785577E+03  0.15697498E+05                                 9.427496                            7.763696       0.107108       2.059379                    0.997347      29.501172      79.202717       0.680498       0.360005      -1.137668       0.044719       0.001212       0.044409       0.063035      -0.017838      -0.005585       0.004166       0.065143      -0.031001      -0.032298      -0.010784       0.043082             11.375795      12.677492      -1.100828      -6.066240       5.727809       0.658224      15.722085           0.080203
          296              O      14.237510      25.935913      16.476498      -0.695199      42.529616 0.64855184E+03  0.16334679E+05                                 9.742151                            7.897848       0.164481       2.080187                    0.997239      29.413187      79.063535       0.674273       0.360665      -1.138001       0.031242      -0.028960       0.052690       0.067757      -0.006576      -0.011313      -0.002223       0.017823       0.118137      -0.031247      -0.010575       0.041822             11.541352      20.153987       1.458010      -3.455390       6.162626      -0.766507       8.307442           0.098592
          297              O      10.433817      28.529505      18.354362      -0.667741      35.013731 0.65650914E+03  0.16601783E+05                                 8.494121                            7.979016       0.009125       2.030079                    0.996199      29.595653      79.968909       0.666044       0.363655      -1.134546       0.019695       0.015261       0.060813       0.065719      -0.028224      -0.021872      -0.022799       0.015569       0.062585      -0.053069       0.018193       0.034875              8.707569       7.582635      -1.470224       1.186199       8.349295      -2.716892      10.190777           0.142278
          298              O       8.392153      29.577271      17.284459      -0.639015      36.393277 0.54634406E+03  0.13190741E+05                                 8.769319                            7.231269       0.096680       2.081569                    0.996723      28.037826      73.932504       0.706820       0.358917      -1.138711      -0.038818       0.024378      -0.063007       0.077916      -0.004630       0.001189      -0.007072       0.029735       0.181837      -0.046313      -0.014799       0.061112             10.201795      17.246927       0.295907      -3.229836       5.564648      -0.556928       7.793809           0.104365
          299              O      10.293498      29.149310      15.889897      -0.612329      33.591925 0.51936095E+03  0.12339384E+05                                 8.222962                            6.989642       0.429654       2.196119                    0.998082      27.313520      70.655579       0.730819       0.352754      -1.147555      -0.059618       0.013032      -0.069458       0.092458      -0.024994       0.016779      -0.009690       0.036955      -0.028116      -0.026504      -0.016422       0.042926              9.648359      10.505503      -1.150707      -4.719320       5.361226       1.071521      13.078348           0.181988
          300              O       6.741387      25.861019       7.357609      -0.646956      38.557641 0.61930695E+03  0.15410777E+05                                 9.149855                            7.752965      -0.062453       2.017209                    0.997692      28.714083      76.582432       0.676280       0.363966      -1.136033       0.033769      -0.080694      -0.038980       0.095767      -0.020033      -0.013442      -0.000231       0.006230      -0.012624      -0.022979      -0.002967       0.025946             10.551189       7.254882      -0.394944      -0.107354       8.121675      -4.095418      16.277009           0.140793
          301              O       5.116675      27.326048       6.044580      -0.609336      37.454447 0.59209350E+03  0.14521460E+05                                 8.922669                            7.550997       0.122032       2.099420                    0.997064      27.602784      72.310344       0.691571       0.361118      -1.141993      -0.043694       0.010745      -0.092297       0.102681      -0.018087       0.007370      -0.033007       0.010264       0.008773      -0.037322      -0.002762       0.040085             10.452470      15.815647      -2.623812      -2.872966       6.371566       0.590278       9.170197           0.157374
          302              O       7.135288      26.361660       5.008619      -0.652984      38.105939 0.51590679E+03  0.12238860E+05                                 8.979362                            6.932056       0.365747       2.170384                    0.998105      27.618738      71.428936       0.739183       0.349288      -1.150205       0.004216      -0.067564       0.002325       0.067735      -0.038436       0.012256      -0.024185      -0.002482       0.018440      -0.043109      -0.007575       0.050684             11.416801       7.802526      -0.472133      -3.966395       5.697092       0.439351      20.750785           0.104649
          303              O       9.929658      29.306107      32.825715      -0.654180      35.935856 0.52114482E+03  0.12384686E+05                                 8.644659                            6.966428       0.458323       2.201037                    0.998050      27.606689      71.277539       0.738051       0.349215      -1.151166      -0.069283       0.002449       0.010905       0.070179      -0.024190      -0.010071       0.001116       0.032685       0.081962      -0.043056       0.010378       0.032678             10.834275       8.476475      -0.098332       3.881159       5.310681       0.440233      18.715668           0.086346
          304              O      11.854055      28.211487      33.930666      -0.753181      39.803444 0.65488867E+03  0.16487571E+05                                 9.159141                            7.826015       0.485963       2.160464                    0.998635      30.114948      80.186694       0.693700       0.350708      -1.149250      -0.063381      -0.033463      -0.019246       0.074211       0.012930      -0.005477       0.004877       0.051725      -0.029029      -0.026287      -0.007876       0.034163             10.148402      14.086372      -4.162650       0.122610       7.874134      -0.224751       8.484702           0.017225
          305              O      10.061960      29.381739      35.188724      -0.651833      39.901529 0.52903270E+03  0.12635274E+05                                 9.338077                            7.065831       0.235787       2.133742                    0.996617      27.646276      71.852438       0.724651       0.353896      -1.145903      -0.089537      -0.009042      -0.000771       0.089996      -0.007623      -0.000342      -0.004875       0.020313       0.042423      -0.020419       0.005473       0.014945             12.417620       8.406859      -0.127483      -4.307005       5.696257      -1.027705      23.149743           0.048371
          306              O       9.163910      29.349641      29.745871      -0.676982      43.138271 0.69036970E+03  0.17668671E+05                                 9.878665                            8.180163       0.038189       2.043739                    0.995914      29.516426      80.082541       0.658431       0.363474      -1.135346       0.021833       0.070149      -0.027616       0.078488      -0.001734      -0.000742      -0.016611      -0.002714      -0.015329      -0.017953       0.001283       0.016669             12.041105      20.405892      -1.550235       3.293365       6.952133      -1.082445       8.765291           0.087672
          307              O      17.070976      28.539836      30.916492      -0.627981      33.909160 0.59788223E+03  0.14766385E+05                                 8.329643                            7.620984       0.060241       2.069051                    0.994693      28.492120      76.026764       0.680785       0.364282      -1.134316      -0.033496       0.046405       0.095414       0.111262      -0.001707      -0.008181      -0.018227      -0.034124       0.011867      -0.023424      -0.005416       0.028841              8.881763       7.604876       1.267090      -1.349643       9.792966      -3.203649       9.247448           0.069088
          308              O      17.124097      30.685174      29.540745      -0.645970      38.473945 0.58993995E+03  0.14476761E+05                                 9.044184                            7.465999       0.288942       2.134710                    0.997584      28.362420      74.679377       0.704439       0.354323      -1.145742       0.033728       0.031337       0.023306       0.051602      -0.022075      -0.028231      -0.031742       0.060710       0.002226      -0.062855       0.015598       0.047258             10.796695      12.293261      -5.347897       2.523489      13.382235      -2.242217       6.714590           0.132144
          309              O       6.989956      28.734998       2.948873      -0.675297      33.787882 0.62035932E+03  0.15443712E+05                                 8.227304                            7.703664       0.228724       2.102129                    0.998000      29.151007      77.767930       0.685828       0.358742      -1.140132      -0.063093       0.028956       0.059203       0.091237       0.014669      -0.014039       0.001918       0.033688       0.017725      -0.026827      -0.000227       0.027054              8.521402       8.040995       1.614284      -1.787094       7.850395      -2.401099       9.672816           0.120070
          310              O       7.277614      29.316435       0.525728      -0.692362      40.414940 0.62797357E+03  0.15701716E+05                                 9.430996                            7.765894       0.103200       2.058203                    0.997380      29.499472      79.210201       0.680186       0.360141      -1.137522       0.044532      -0.001400      -0.044336       0.062855       0.018235       0.005517       0.004340       0.065283      -0.032118      -0.032410      -0.011097       0.043507             11.380933      12.684347       1.101288       6.070629       5.729438       0.658201      15.729015           0.080419
          311              O       9.226065      29.403872       1.970096      -0.695648      42.595898 0.64964290E+03  0.16370029E+05                                 9.755160                            7.906703       0.158825       2.078273                    0.997178      29.428172      79.138511       0.673572       0.360867      -1.137772       0.031950       0.028928      -0.052455       0.067891       0.006621       0.010773      -0.002340       0.017541       0.118748      -0.031256      -0.010538       0.041794             11.558799      20.188912      -1.460286       3.461354       6.169627      -0.767784       8.317859           0.098865
          312              O       5.422377      26.810280       0.092233      -0.668638      35.056374 0.65753089E+03  0.16634499E+05                                 8.502005                            7.986010       0.023233       2.034278                    0.996237      29.614188      80.042018       0.665637       0.363726      -1.134462       0.020211      -0.015883      -0.061400       0.066563       0.028010       0.022509      -0.022208       0.015980       0.061702      -0.052805       0.017785       0.035020              8.715943       7.589962       1.472384      -1.187694       8.356970      -2.720470      10.200896           0.142580
          313              O      13.403612      25.762514       1.162135      -0.638845      36.435270 0.54702270E+03  0.13212144E+05                                 8.779779                            7.238591       0.094689       2.080844                    0.996713      28.044131      73.979986       0.705999       0.359198      -1.138409      -0.038048      -0.023799       0.063215       0.077525       0.004361      -0.000856      -0.007668       0.030387       0.179963      -0.046327      -0.014235       0.060562             10.215583      17.273764      -0.296510       3.235426       5.570117      -0.557789       7.802866           0.104769
          314              O       5.282055      26.190475       2.556698      -0.612318      33.617582 0.51980173E+03  0.12352783E+05                                 8.228529                            6.993611       0.425492       2.194692                    0.998214      27.320185      70.686937       0.730437       0.352855      -1.147444      -0.059436      -0.012688       0.068618       0.091663       0.024984      -0.017204      -0.009699       0.036083      -0.025144      -0.026680      -0.015961       0.042642              9.655907      10.514380       1.152032       4.724445       5.364274       1.072831      13.089067           0.182134
          315              O      14.258561      29.535581       7.414424      -0.646942      38.537020 0.61894468E+03  0.15399279E+05                                 9.146003                            7.750249      -0.061638       2.017582                    0.997686      28.707591      76.555213       0.676467       0.363924      -1.136083       0.033592       0.038745      -0.080678       0.095595       0.013010      -0.020020       0.000335       0.009796      -0.002140      -0.022717      -0.003046       0.025763             10.546146       7.251959       0.106779      -0.394939      16.267220       4.093768       8.119259           0.140775
          316              O      12.633847      30.848610       8.879453      -0.610354      37.497341 0.59292897E+03  0.14547098E+05                                 8.928529                            7.555616       0.123299       2.099414                    0.997102      27.623353      72.377368       0.691455       0.361051      -1.142045      -0.044990       0.092425       0.011106       0.103392      -0.007350      -0.017719       0.032777      -0.001527      -0.018008      -0.036421      -0.003586       0.040007             10.459583      15.826433       2.875126      -2.625694       9.176958      -0.590544       6.375357           0.157336
          317              O      14.652459      31.884570       7.915065      -0.651982      38.048557 0.51506815E+03  0.12213683E+05                                 8.969658                            6.925859       0.366480       2.170858                    0.998139      27.599742      71.358399       0.739623       0.349232      -1.150281       0.003483      -0.002622      -0.067120       0.067261      -0.011940      -0.038405       0.023905      -0.010044      -0.006461      -0.043092      -0.007175       0.050267             11.402755       7.794397       3.960581      -0.471806      20.721876      -0.439364       5.691993           0.104573
          318              O       7.423955       4.067475      10.859510      -0.654370      35.937633 0.52115806E+03  0.12384658E+05                                 8.643024                            6.964899       0.455298       2.200149                    0.998018      27.607539      71.270823       0.738414       0.349053      -1.151339      -0.069405      -0.010490       0.002402       0.070234       0.010417      -0.024481      -0.000891      -0.024597      -0.088216      -0.042951       0.010303       0.032648             10.832540       8.473238      -3.877826      -0.098643      18.714248      -0.439611       5.310136           0.086430
          319              O       9.348353       2.962524       9.764889      -0.752911      39.770547 0.65423392E+03  0.16466863E+05                                 9.153218                            7.821375       0.483071       2.159928                    0.998657      30.102162      80.140701       0.694007       0.350642      -1.149311      -0.063190       0.019245      -0.033730       0.074169       0.005459       0.012792      -0.005301       0.041011      -0.063427      -0.026604      -0.007827       0.034431             10.141243      14.077023      -0.121573      -4.158299       8.478761       0.224084       7.867944           0.017241
          320              O       7.556258       1.704466      10.935141      -0.651732      39.899810 0.52902493E+03  0.12634890E+05                                 9.336693                            7.065025       0.236057       2.133789                    0.996709      27.641944      71.837797       0.724817       0.353820      -1.145978      -0.090333       0.000848      -0.008959       0.090780      -0.000105      -0.007294       0.005327      -0.012440      -0.051258      -0.020244       0.004477       0.015767             12.415706       8.404263       4.304272      -0.127788      23.146996       1.026778       5.695860           0.048379
          321              O       6.658204       7.147318      10.903044      -0.675445      42.969670 0.68730411E+03  0.17568340E+05                                 9.848235                            8.158379       0.047180       2.047072                    0.996163      29.463379      79.854542       0.659833       0.363153      -1.135746       0.021157       0.027147       0.070298       0.078271       0.001078      -0.002280       0.016721       0.007065       0.009663      -0.018447       0.002082       0.016365             11.999751      20.327718      -3.279805      -1.543306       8.739655       1.077793       6.931879           0.087828
          322              O       4.542371       5.976697      10.093239      -0.627502      33.883391 0.59735227E+03  0.14749862E+05                                 8.324773                            7.617200       0.063358       2.070291                    0.994600      28.480790      75.984919       0.681016       0.364243      -1.134359      -0.033619      -0.094892       0.046196       0.110764       0.008301      -0.000970       0.018048      -0.023444       0.044668      -0.023237      -0.005536       0.028773              8.875850       7.598726       1.346902       1.264269       9.241532       3.200614       9.787291           0.069164
          323              O       4.595491       7.352445      12.238578      -0.645102      38.459265 0.58972209E+03  0.14470457E+05                                 9.043075                            7.465733       0.292566       2.135913                    0.997623      28.352222      74.656434       0.704275       0.354429      -1.145627       0.033408      -0.023279       0.031079       0.051224       0.028156      -0.022670       0.031841       0.029171      -0.091891      -0.063184       0.016011       0.047173             10.794425      12.288857      -2.522675      -5.345123       6.714387       2.241556      13.380030           0.132628
          324              O      14.507125      33.944317      10.288404      -0.675568      33.784979 0.62029220E+03  0.15441357E+05                                 8.226156                            7.702645       0.227394       2.101487                    0.997938      29.152634      77.766171       0.685965       0.358686      -1.140196      -0.063597      -0.059221       0.028933       0.091590       0.014324       0.015195      -0.001658       0.008030      -0.058921      -0.027041      -0.000473       0.027514              8.520228       8.039711       1.786629       1.614123       9.671429       2.400855       7.849543           0.119999
          325              O      14.794781      36.367462      10.869840      -0.692513      40.408012 0.62784400E+03  0.15697357E+05                                 9.429481                            7.764668       0.109652       2.060139                    0.997350      29.497626      79.197314       0.680309       0.360102      -1.137575       0.044662       0.044478      -0.001575       0.063051      -0.006018       0.018095      -0.004004       0.048096      -0.082893      -0.032558      -0.010843       0.043400             11.379376      12.681548      -6.069912       1.101169      15.727953      -0.658602       5.728627           0.080530
          326              O       6.720333      34.923094      10.957277      -0.696025      42.596088 0.64968171E+03  0.16371191E+05                                 9.755239                            7.907030       0.163351       2.079550                    0.997221      29.429923      79.142705       0.673549       0.360875      -1.137770       0.031953       0.052475       0.028549       0.067747      -0.010611       0.006707       0.002134      -0.049891      -0.085227      -0.031107      -0.010214       0.041321             11.558767      20.188425      -3.461623      -1.460746       8.318187       0.767934       6.169689           0.098811
          327              O      12.939543      36.800957       8.363686      -0.667725      35.034182 0.65699922E+03  0.16617496E+05                                 8.497698                            7.982197       0.005703       2.029062                    0.996108      29.603113      80.000522       0.665877       0.363673      -1.134517       0.019971       0.060614      -0.015565       0.065690      -0.021892       0.027674       0.022639      -0.023577      -0.053897      -0.052470       0.017645       0.034825              8.711404       7.586489       1.187158       1.471128      10.195451       2.718396       8.352272           0.142380
          328              O      10.897879      35.731054       7.315919      -0.638791      36.428955 0.54693325E+03  0.13209052E+05                                 8.776985                            7.236716       0.095368       2.080924                    0.996808      28.043437      73.968382       0.706299       0.359071      -1.138543      -0.038144      -0.063480      -0.024196       0.077911       0.001148       0.005249       0.007414      -0.075095      -0.135945      -0.046670      -0.014083       0.060754             10.211743      17.266201      -3.233109      -0.295949       7.800092       0.557490       5.568937           0.104767
          329              O      12.799224      34.336492       7.743880      -0.611923      33.598499 0.51945155E+03  0.12342232E+05                                 8.224645                            6.990676       0.426895       2.195262                    0.998140      27.312187      70.657055       0.730690       0.352797      -1.147505      -0.059863      -0.068663      -0.012769       0.091985       0.017668       0.024939       0.009543       0.031891      -0.040828      -0.026315      -0.016826       0.043141              9.650835      10.509837      -4.721113       1.151075      13.080646      -1.071195       5.362023           0.182180
          330              O       9.247111      25.804204      11.032170      -0.647309      38.535376 0.61889847E+03  0.15397482E+05                                 9.144475                            7.748905      -0.059483       2.018245                    0.997619      28.711687      76.558679       0.676680       0.363825      -1.136187       0.034008      -0.038934       0.080703       0.095840      -0.012919       0.020049       0.000260       0.010108      -0.001992      -0.022609      -0.003236       0.025845             10.544519       7.250399      -0.107155       0.394511      16.266008       4.092244       8.117150           0.140867
          331              O       7.622400      24.491175       9.567142      -0.609481      37.404968 0.59121865E+03  0.14493928E+05                                 8.912714                            7.543786       0.124557       2.100346                    0.997028      27.591124      72.252992       0.692160       0.360962      -1.142173      -0.044591      -0.092190      -0.010890       0.102985       0.006563       0.017624       0.032991       0.000418      -0.019177      -0.037238      -0.002185       0.039423             10.439230      15.793376      -2.867486       2.619465       9.159209      -0.589402       6.365105           0.157304
          332              O       9.641012      23.455215      10.531530      -0.653100      38.095443 0.51579142E+03  0.12235266E+05                                 8.976919                            6.930727       0.367670       2.170980                    0.998081      27.618315      71.422046       0.739353       0.349233      -1.150267       0.004391       0.002860       0.067828       0.068030       0.012185       0.037900       0.024091      -0.011052      -0.005661      -0.042721      -0.007444       0.050165             11.412902       7.799301      -3.962851       0.471910      20.743532      -0.439601       5.695873           0.104608
          333              O       7.423952      14.379121       7.587084      -0.653440      35.909335 0.52066724E+03  0.12370059E+05                                 8.639010                            6.961970       0.457393       2.200925                    0.997969      27.594015      71.227071       0.738515       0.349088      -1.151312      -0.068987       0.011001      -0.002629       0.069908      -0.010175       0.024585      -0.000951      -0.023071      -0.089079      -0.043030       0.010816       0.032215             10.827287       8.468887       3.876839       0.098737      18.704636      -0.439520       5.308339           0.071223
          334              O       9.348348      15.484072       8.681705      -0.752030      39.775832 0.65434572E+03  0.16470652E+05                                 9.155094                            7.822880       0.483957       2.160143                    0.998642      30.100685      80.143441       0.693817       0.350717      -1.149231      -0.064257      -0.019428       0.032384       0.074533      -0.005027      -0.012884      -0.004831       0.039942      -0.060358      -0.025488      -0.007988       0.033476             10.143597      14.081190       0.121561       4.158586       8.481568       0.223396       7.868033           0.014189
          335              O       7.556253      16.742130       7.511453      -0.651085      39.869276 0.52859085E+03  0.12622071E+05                                 9.332480                            7.062700       0.292052       2.152428                    0.996842      27.630100      71.802616       0.724840       0.353878      -1.145919      -0.089724      -0.000050       0.009467       0.090222       0.000096       0.008214       0.005667      -0.011563      -0.051582      -0.020934       0.005360       0.015573             12.408919       8.399687      -4.299363       0.128250      23.133368       1.024977       5.693701           0.043224
          336              O       6.658204      11.299278       7.543550      -0.678710      43.178835 0.69099139E+03  0.17688207E+05                                 9.884112                            8.183003       0.035763       2.042966                    0.995921      29.529079      80.119829       0.658432       0.363399      -1.135427       0.023425      -0.026848      -0.069858       0.078420      -0.000216       0.002211       0.017275       0.004572       0.010010      -0.018095       0.000600       0.017495             12.050392      20.425468       3.299683       1.555501       8.768671       1.083915       6.957037          -0.015453
          337              O       4.542369      12.469899       8.353356      -0.628572      33.981828 0.59940392E+03  0.14814282E+05                                 8.344136                            7.632658       0.057438       2.067933                    0.994571      28.515248      76.130149       0.679958       0.364471      -1.134100      -0.033343       0.095132      -0.046511       0.111018      -0.009000       0.002060       0.017602      -0.022438       0.044937      -0.023851      -0.004277       0.028129              8.898555       7.616190      -1.352323      -1.269286       9.264837       3.212878       9.814637          -0.017218
          338              O       4.595492      11.094151       6.208017      -0.650680      38.714729 0.59409297E+03  0.14605190E+05                                 9.082481                            7.492474       0.290539       2.133906                    0.997590      28.448885      74.990674       0.703114       0.354346      -1.145651       0.034032       0.022763      -0.031670       0.051762      -0.026279       0.021186       0.031654       0.031445      -0.086926      -0.061123       0.015856       0.045267             10.848756      12.352446       2.538904       5.383391       6.741442       2.257141      13.452379          -0.028735
          339              O       9.495682      21.395468       8.158191      -0.675834      33.761478 0.61972700E+03  0.15423081E+05                                 8.220299                            7.697426       0.233640       2.103512                    0.997964      29.150049      77.737288       0.686457       0.358527      -1.140374      -0.063717       0.059679      -0.029220       0.092061      -0.013798      -0.015347      -0.002280       0.008851      -0.059623      -0.027416       0.000172       0.027244              8.513961       8.032658      -1.784744      -1.612403       9.664949       2.399053       7.844276           0.120038
          340              O       9.783340      18.972323       7.576754      -0.691980      40.432463 0.62825648E+03  0.15711311E+05                                 9.436620                            7.769907       0.105721       2.059152                    0.997407      29.496332      79.220514       0.679680       0.360351      -1.137301       0.044330      -0.044241       0.001447       0.062646       0.005931      -0.018169      -0.004463       0.048222      -0.082226      -0.032501      -0.010911       0.043412             11.388647      12.691891       6.075856      -1.102379      15.741583      -0.659488       5.732466           0.080207
          341              O      11.731792      20.416691       7.489317      -0.694576      42.540712 0.64869101E+03  0.16339818E+05                                 9.747134                            7.901195       0.165235       2.080397                    0.997238      29.409646      79.069943       0.673779       0.360893      -1.137768       0.030693      -0.052378      -0.029194       0.067364       0.011399      -0.006232       0.002480      -0.048427      -0.087037      -0.031328      -0.009957       0.041285             11.548277      20.167603       3.458679       1.459096       8.312015       0.767119       6.165215           0.098468
          342              O       7.928101      18.538828      10.082909      -0.667992      35.008434 0.65636888E+03  0.16597142E+05                                 8.492754                            7.977658       0.015243       2.031918                    0.996225      29.598461      79.970595       0.666172       0.363609      -1.134596       0.019797      -0.061039       0.015898       0.066109       0.021869      -0.028290       0.022755      -0.023494      -0.053970      -0.053034       0.018290       0.034743              8.706415       7.581249      -1.186689      -1.470358      10.190126       2.717099       8.347869           0.142455
          343              O       5.886435      19.608731      11.130675      -0.638862      36.437213 0.54704716E+03  0.13213066E+05                                 8.781158                            7.239636       0.092639       2.080425                    0.996768      28.042025      73.978714       0.705809       0.359286      -1.138323      -0.038141       0.062378       0.024042       0.076966      -0.001851      -0.004672       0.007645      -0.075583      -0.134937      -0.046196      -0.014700       0.060896             10.217100      17.276566       3.236214       0.296448       7.803865       0.557759       5.570869           0.104407
          344              O       7.787779      21.003293      10.702714      -0.612450      33.640002 0.52020028E+03  0.12365101E+05                                 8.233810                            6.997573       0.427649       2.195316                    0.998152      27.326185      70.719517       0.730001       0.352984      -1.147295      -0.059396       0.069125       0.013235       0.092094      -0.017849      -0.025168       0.009160       0.032458      -0.041299      -0.026528      -0.016962       0.043491              9.662599      10.522101       4.729133      -1.152968      13.098598      -1.073406       5.367097           0.182007
          345              O      11.752837       7.357611      25.861019      -0.646516      38.549058 0.61912188E+03  0.15405082E+05                                 9.148925                            7.752105      -0.062956       2.017135                    0.997689      28.708836      76.566735       0.676276       0.363994      -1.136007       0.033809      -0.039027      -0.080545       0.095675      -0.013447      -0.020013      -0.000209       0.009848      -0.003579      -0.022920      -0.003123       0.026044             10.550363       7.254057      -0.107446      -0.394810      16.276097      -4.095157       8.120935           0.140444
          346              O      10.128125       6.044582      27.326047      -0.610461      37.474553 0.59247306E+03  0.14532951E+05                                 8.925063                            7.552806       0.123167       2.099658                    0.997058      27.613258      72.340851       0.691579       0.361060      -1.142051      -0.043863      -0.092469       0.011167       0.102952       0.007341      -0.018155      -0.034121       0.001993      -0.017980      -0.038336      -0.002589       0.040925             10.455518      15.820549      -2.874490      -2.624455       9.173113       0.590471       6.372893           0.140767
          347              O      12.146738       5.008621      26.361659      -0.653604      38.130914 0.51628165E+03  0.12250002E+05                                 8.983018                            6.934381       0.365756       2.170193                    0.998110      27.628797      71.461980       0.739089       0.349269      -1.150219       0.003902       0.002293      -0.067520       0.067672       0.012118      -0.038197      -0.024399      -0.011407      -0.004349      -0.043054      -0.007543       0.050597             11.422199       7.805772      -3.968834      -0.472353      20.761705       0.439498       5.699119           0.101126
          348              O      14.941108      32.825717      29.306105      -0.653925      35.933650 0.52111492E+03  0.12383891E+05                                 8.644700                            6.966559       0.457643       2.200878                    0.998044      27.604484      71.273354       0.737986       0.349248      -1.151130      -0.069281       0.010956       0.002389       0.070182      -0.010211      -0.024198       0.001111      -0.024595      -0.090416      -0.043155       0.010320       0.032835             10.834067       8.476711       3.881167      -0.098229      18.714751       0.440283       5.310738           0.085576
          349              O      16.865505      33.930668      28.211484      -0.753079      39.793718 0.65467547E+03  0.16480803E+05                                 9.157683                            7.824720       0.486369       2.160681                    0.998634      30.110506      80.170521       0.693763       0.350706      -1.149256      -0.063294      -0.019304      -0.033547       0.074190      -0.005486       0.012898       0.004937       0.040363      -0.062925      -0.026275      -0.007846       0.034121             10.146904      14.084728       0.122568      -4.162185       8.482856      -0.224638       7.873127           0.017106
          350              O      15.073410      35.188726      29.381736      -0.651624      39.893283 0.52892081E+03  0.12631940E+05                                 9.336904                            7.065180       0.235843       2.133816                    0.996616      27.643261      71.842838       0.724669       0.353905      -1.145895      -0.089464      -0.000792      -0.009088       0.089928      -0.000252      -0.007595      -0.004887      -0.011082      -0.051851      -0.020446       0.005444       0.015002             12.415572       8.405862      -4.306000      -0.127494      23.145245      -1.027261       5.695610           0.048001
          351              O      14.175360      29.745874      29.349639      -0.676950      43.154633 0.69066357E+03  0.17678358E+05                                 9.881761                            8.182363       0.037070       2.043311                    0.995914      29.521040      80.104196       0.658277       0.363515      -1.135296       0.021787      -0.027598       0.070087       0.078413      -0.000684      -0.001679      -0.016965       0.006508       0.012352      -0.018330       0.001266       0.017064             12.045346      20.414261       3.295439      -1.550820       8.767423      -1.082807       6.954354           0.085426
          352              O      12.059526      30.916495      28.539833      -0.626914      33.882177 0.59729039E+03  0.14748135E+05                                 8.325774                            7.617682       0.059911       2.069209                    0.994683      28.477178      75.977857       0.680868       0.364327      -1.134280      -0.033677       0.095264       0.046292       0.111141      -0.008045      -0.001937      -0.018375      -0.022387       0.044595      -0.023186      -0.005551       0.028738              8.877588       7.601589      -1.349072       1.267045       9.242861      -3.201636       9.788312           0.060982
          353              O      12.112647      29.540748      30.685172      -0.645633      38.466818 0.58980792E+03  0.14472726E+05                                 9.043245                            7.465277       0.288762       2.134696                    0.997584      28.358969      74.668485       0.704456       0.354334      -1.145732       0.033646       0.023186       0.031289       0.051465      -0.028580      -0.022019      -0.031903       0.029505      -0.092456      -0.063146       0.015486       0.047661             10.795552      12.291550       2.522955      -5.347375       6.713712      -2.241649      13.381393           0.128955
          354              O      12.001406       2.948875      28.734998      -0.675126      33.784732 0.62027840E+03  0.15441212E+05                                 8.226926                            7.703264       0.228606       2.102125                    0.997999      29.148900      77.761387       0.685831       0.358752      -1.140123      -0.062937       0.059250       0.029001       0.091174      -0.013901       0.014846       0.002015       0.007832      -0.059543      -0.027009       0.000037       0.026972              8.521062       8.040748      -1.787121       1.614367       9.672288      -2.401059       7.850151           0.117444
          355              O      12.289064       0.525730      29.316435      -0.692241      40.415470 0.62796567E+03  0.15701518E+05                                 9.431281                            7.765989       0.103018       2.058158                    0.997380      29.498622      79.208728       0.680161       0.360155      -1.137508       0.044673      -0.044345      -0.001380       0.062961       0.005389       0.018301       0.004305       0.048712      -0.082014      -0.032483      -0.011051       0.043534             11.381458      12.685120       6.071127       1.101379      15.729644       0.658388       5.729609           0.079185
          356              O      14.237515       1.970099      29.403872      -0.696460      42.619778 0.65006362E+03  0.16383223E+05                                 9.758222                            7.908829       0.159496       2.078336                    0.997179      29.438600      79.171885       0.673539       0.360828      -1.137808       0.032058      -0.052389       0.028992       0.067918       0.010858       0.006685      -0.002824      -0.050185      -0.085402      -0.031283      -0.010320       0.041603             11.562748      20.196423       3.462791      -1.460967       8.320461      -0.768050       6.171361           0.086585
          357              O      10.433827       0.092235      26.810280      -0.668234      35.042827 0.65721277E+03  0.16624409E+05                                 8.499923                            7.984192       0.023090       2.034338                    0.996235      29.607339      80.018114       0.665700       0.363737      -1.134456       0.020161      -0.061486      -0.015981       0.066651       0.022623       0.028074      -0.022114      -0.023028      -0.054920      -0.052879       0.017738       0.035141              8.713749       7.588225      -1.187138       1.471946      10.198118      -2.719352       8.354905           0.142000
          358              O       8.392162       1.162138      25.762514      -0.638767      36.432283 0.54696835E+03  0.13210515E+05                                 8.779401                            7.238306       0.094423       2.080796                    0.996709      28.042665      73.975446       0.706001       0.359206      -1.138402      -0.038096       0.063196      -0.023868       0.077555      -0.000893       0.004377      -0.007641      -0.074796      -0.135672      -0.046362      -0.014219       0.060581             10.215264      17.272482       3.235942      -0.296381       7.803402      -0.557794       5.569909           0.102916
          359              O      10.293505       2.556700      26.190475      -0.612188      33.613582 0.51972477E+03  0.12350472E+05                                 8.227862                            6.993071       0.425275       2.194640                    0.998214      27.318565      70.680902       0.730470       0.352853      -1.147448      -0.059444       0.068704      -0.012804       0.091748      -0.017225       0.025188      -0.009827       0.030446      -0.041555      -0.026870      -0.015922       0.042792              9.655219      10.513402       4.724260       1.151944      13.088331       1.072794       5.363923           0.180404
          360              O       6.741384      11.088988      29.478765      -0.646119      38.517347 0.61856033E+03  0.15387564E+05                                 9.144008                            7.748756      -0.060206       2.018194                    0.997649      28.695425      76.521261       0.676402       0.364010      -1.135998       0.032803       0.038721       0.080080       0.094805       0.013701       0.020490      -0.000310       0.009281      -0.002656      -0.023548      -0.002852       0.026400             10.543736       7.250283       0.107028       0.394383      16.263736      -4.091996       8.117190           0.133247
          361              O      15.139572      12.402017      28.013736      -0.609621      37.429181 0.59169898E+03  0.14508812E+05                                 8.916302                            7.546696       0.127760       2.101164                    0.997062      27.602343      72.292774       0.692039       0.360948      -1.142172      -0.044186       0.092263      -0.010669       0.102853      -0.007425       0.017979      -0.032334      -0.000229      -0.018616      -0.036360      -0.003295       0.039656             10.443559      15.799957       2.868984       2.620216       9.163351       0.589359       6.367370           0.155779
          362              O       7.135283      13.437978      28.978124      -0.651959      38.066893 0.51535367E+03  0.12222405E+05                                 8.973177                            6.928352       0.368346       2.171432                    0.998078      27.605344      71.383506       0.739382       0.349290      -1.150209       0.003900      -0.002171       0.067679       0.067826      -0.012538       0.038589      -0.024713      -0.010799      -0.005063      -0.043356      -0.007961       0.051317             11.407537       7.796436       3.961262       0.471667      20.732284       0.439181       5.693892           0.102554
          363              O      14.941115      22.514071      26.033679      -0.656641      36.030265 0.52267015E+03  0.12429945E+05                                 8.658418                            6.975441       0.457569       2.200119                    0.998027      27.644669      71.400210       0.737764       0.349098      -1.151269      -0.069074      -0.010803      -0.002925       0.069975       0.009462       0.025097       0.001473      -0.024695      -0.086342      -0.042983       0.011022       0.031961             10.854521       8.489685      -3.888297       0.098968      18.755970       0.440252       5.317909           0.040984
          364              O       6.842611      21.409120      27.128300      -0.753252      39.829766 0.65536496E+03  0.16503027E+05                                 9.164050                            7.829489       0.481928       2.159126                    0.998637      30.120457      80.217178       0.693443       0.350764      -1.149172      -0.063362       0.019457       0.033097       0.074086       0.006007      -0.012537       0.005280       0.040000      -0.062091      -0.026219      -0.007550       0.033770             10.154472      14.096557      -0.123439       4.165334       8.489565      -0.225437       7.877293           0.010806
          365              O      15.073418      20.151062      25.958048      -0.652857      39.932832 0.52948133E+03  0.12648151E+05                                 9.340106                            7.066649       0.245959       2.136356                    0.996628      27.663738      71.894359       0.724973       0.353678      -1.146127      -0.090391       0.001154       0.008869       0.090832      -0.000176       0.007759      -0.005216      -0.011134      -0.050873      -0.020323       0.005228       0.015095             12.421893       8.407913       4.308008       0.127717      23.160345      -1.027332       5.697421           0.034296
          366              O      14.175364      25.593914      25.990145      -0.676042      43.085453 0.68926580E+03  0.17632764E+05                                 9.869990                            8.172766       0.038590       2.044214                    0.996022      29.493200      79.993286       0.658855       0.363398      -1.135444       0.022842       0.026618      -0.070007       0.078302       0.000928       0.001654      -0.017020       0.006467       0.013674      -0.018382       0.001074       0.017309             12.031526      20.390653      -3.293497       1.549210       8.757939      -1.081098       6.945987           0.073342
          367              O      12.059530      24.423293      26.799950      -0.627233      33.893664 0.59753167E+03  0.14755813E+05                                 8.328050                            7.619552       0.061775       2.069974                    0.994666      28.477273      75.986425       0.680730       0.364359      -1.134237      -0.033286      -0.095681      -0.046355       0.111408       0.008235       0.001594      -0.017746      -0.022128       0.044786      -0.023003      -0.005172       0.028175              8.879972       7.602444       1.348296      -1.265481       9.246260      -3.203072       9.791212           0.063591
          368              O      12.112651      25.799040      24.654611      -0.645239      38.523054 0.59077217E+03  0.14503341E+05                                 9.054990                            7.473716       0.287883       2.134322                    0.997564      28.366213      74.722850       0.703678       0.354556      -1.145471       0.033674      -0.022758      -0.030387       0.050747       0.028000       0.022107      -0.031836       0.030778      -0.091727      -0.062939       0.015555       0.047384             10.811146      12.311012      -2.527651       5.357023       6.722322      -2.244924      13.400103           0.116560
          369              O       6.989951      15.497724      26.604785      -0.674987      33.745244 0.61935762E+03  0.15411536E+05                                 8.217432                            7.694980       0.231416       2.102883                    0.997926      29.138907      77.700754       0.686589       0.358513      -1.140389      -0.062965      -0.059312      -0.028809       0.091173       0.014375      -0.015348       0.001741       0.008572      -0.059123      -0.027208      -0.000528       0.027736              8.510782       8.029925       1.783779      -1.611289       9.660930      -2.397451       7.841491           0.119346
          370              O       7.277607      17.920869      26.023349      -0.692404      40.408847 0.62790673E+03  0.15699212E+05                                 9.428515                            7.764355       0.106455       2.059201                    0.997343      29.500509      79.204036       0.680419       0.360037      -1.137634       0.044666       0.044441       0.001189       0.063019      -0.005578      -0.017874       0.004176       0.048198      -0.082278      -0.032333      -0.010830       0.043164             11.377395      12.678865      -6.067616      -1.100890      15.724982       0.658302       5.728336           0.079127
          371              O       9.226060      16.476500      25.935912      -0.695178      42.528835 0.64853378E+03  0.16334106E+05                                 9.742039                            7.897731       0.164478       2.080187                    0.997239      29.412935      79.062499       0.674280       0.360664      -1.138002       0.031235       0.052690      -0.028969       0.067757      -0.011318      -0.006560      -0.002205      -0.050237      -0.085957      -0.031280      -0.010606       0.041886             11.541320      20.153799      -3.455734       1.457945       8.307571      -0.766516       6.162590           0.097471
          372              O      15.445267      18.354364      28.529503      -0.667599      35.014614 0.65651933E+03  0.16602186E+05                                 8.494552                            7.979300       0.008906       2.030031                    0.996198      29.594761      79.968125       0.666001       0.363675      -1.134525       0.019672       0.060860       0.015223       0.065747      -0.021914      -0.028189      -0.022854      -0.023534      -0.054841      -0.053110       0.018144       0.034966              8.708183       7.583004       1.186467      -1.470460      10.191618      -2.717577       8.349927           0.142027
          373              O      13.403603      17.284461      29.577270      -0.639021      36.394905 0.54636962E+03  0.13191527E+05                                 8.769630                            7.231473       0.096634       2.081548                    0.996723      28.038241      73.934342       0.706804       0.358921      -1.138707      -0.038795      -0.063039       0.024370       0.077928       0.001181      -0.004632      -0.007074      -0.076066      -0.135505      -0.046309      -0.014809       0.061117             10.202199      17.247851      -3.229783       0.295916       7.793892      -0.556998       5.564853           0.104529
          374              O      15.304948      15.889899      29.149309      -0.612440      33.595060 0.51942037E+03  0.12341156E+05                                 8.223450                            6.990028       0.429574       2.196072                    0.998082      27.315024      70.660637       0.730801       0.352752      -1.147555      -0.059627      -0.069453       0.013049       0.092463       0.016769      -0.025039      -0.009721       0.032535      -0.041376      -0.026545      -0.016417       0.042962              9.648954      10.506150      -4.719515      -1.150772      13.079175       1.071492       5.361537           0.181620
          375              O      14.258561      11.032172      25.804203      -0.647361      38.537371 0.61893160E+03  0.15398516E+05                                 9.144795                            7.749104      -0.059483       2.018235                    0.997619      28.712417      76.561202       0.676672       0.363824      -1.136187       0.034017       0.080719      -0.038928       0.095855       0.020102      -0.012970       0.000247       0.005989      -0.014104      -0.022680      -0.003226       0.025905             10.545083       7.250642       0.394570      -0.107079       8.117587       4.092590      16.267019           0.140450
          376              O      12.633850       9.567144      24.491175      -0.609466      37.406569 0.59124582E+03  0.14494779E+05                                 8.913008                            7.543987       0.124446       2.100294                    0.997029      27.591616      72.255032       0.692146       0.360965      -1.142169      -0.044590      -0.010840      -0.092191       0.102980       0.017641       0.006573       0.032900       0.009898       0.009295      -0.037182      -0.002185       0.039367             10.439662      15.793982       2.619624      -2.867569       6.365394      -0.589422       9.159609           0.157007
          377              O       4.629562      10.531532      23.455214      -0.653058      38.095047 0.51578091E+03  0.12234961E+05                                 8.976907                            6.930685       0.367600       2.170964                    0.998080      27.617938      71.421042       0.739351       0.349235      -1.150264       0.004399       0.067825       0.002873       0.068028       0.037922       0.012192       0.024098      -0.002676       0.019395      -0.042741      -0.007449       0.050190             11.413053       7.799300       0.471927      -3.962864       5.695942      -0.439600      20.743915           0.104442
          378              O      12.435402       7.587085      14.379120      -0.653636      35.915986 0.52079597E+03  0.12373895E+05                                 8.639875                            6.962701       0.457418       2.200837                    0.997973      27.597863      71.239493       0.738496       0.349075      -1.151321      -0.068744      -0.002380       0.011098       0.069675       0.024240      -0.010280      -0.000800       0.032825       0.079234      -0.042729       0.010543       0.032186             10.828098       8.469682       0.098632       3.876628       5.308761      -0.439516      18.705852           0.085898
          379              O       4.336898       8.681706      15.484071      -0.752080      39.769597 0.65419995E+03  0.16465974E+05                                 9.153963                            7.821817       0.484789       2.160456                    0.998643      30.098343      80.133299       0.693894       0.350700      -1.149251      -0.064210       0.032462      -0.019396       0.074518      -0.012866      -0.005028      -0.004894       0.050071      -0.030014      -0.025463      -0.008013       0.033476             10.142348      14.079953       4.158462       0.121102       7.867377       0.223229       8.479714           0.017193
          380              O      12.567703       7.511455      16.742129      -0.651169      39.878217 0.52872046E+03  0.12626016E+05                                 9.334070                            7.063738       0.291904       2.152362                    0.996840      27.632212      71.811955       0.724756       0.353895      -1.145898      -0.089696       0.009548      -0.000012       0.090203       0.008083       0.000098       0.005588       0.019982       0.043324      -0.020852       0.005258       0.015594             12.411089       8.401261       0.128245      -4.300364       5.694539       1.025131      23.137466           0.048395
          381              O      11.669654       7.543551      11.299277      -0.677258      43.108883 0.68981739E+03  0.17650553E+05                                 9.873748                            8.176497       0.035661       2.043278                    0.995923      29.505286      80.036607       0.658643       0.363439      -1.135402       0.023861      -0.070088      -0.026725       0.078714       0.001646      -0.000540       0.016918      -0.003447      -0.013352      -0.017795       0.000559       0.017236             12.034672      20.394471       1.549682       3.292587       6.949501       1.081757       8.760044           0.085026
          382              O       9.553819       8.353357      12.469898      -0.627428      33.924905 0.59822047E+03  0.14777450E+05                                 8.334557                            7.625010       0.058141       2.068592                    0.994552      28.491081      76.041412       0.680326       0.364461      -1.134130      -0.033636      -0.045974       0.095205       0.110945       0.001832      -0.008656       0.017872      -0.032973       0.011991      -0.023364      -0.004812       0.028176              8.887520       7.608650      -1.268912      -1.350644       9.801305       3.206292       9.252606           0.062212
          383              O       9.606942       6.208018      11.094151      -0.645967      38.528764 0.59087745E+03  0.14506141E+05                                 9.054772                            7.473419       0.290276       2.134970                    0.997593      28.374746      74.738641       0.703848       0.354464      -1.145579       0.033527      -0.031262       0.022907       0.051246       0.021902      -0.028377       0.031476       0.059879       0.001833      -0.062395       0.015307       0.047088             10.810902      12.306562       5.357628       2.527296      13.404166       2.246579       6.721977           0.128892
          384              O       4.484232       8.158193      21.395467      -0.675883      33.762689 0.61975281E+03  0.15423881E+05                                 8.220475                            7.697563       0.233640       2.103502                    0.997964      29.150696      77.739368       0.686454       0.358525      -1.140376      -0.063746      -0.029221       0.059682       0.092084      -0.015317      -0.013827      -0.002261       0.034236       0.016489      -0.027385       0.000123       0.027263              8.514189       8.032848      -1.612442      -1.784825       7.844492       2.399097       9.665227           0.119970
          385              O       4.771890       7.576756      18.972322      -0.692006      40.434411 0.62829218E+03  0.15712441E+05                                 9.436958                            7.770158       0.105683       2.059134                    0.997407      29.496886      79.222823       0.679665       0.360354      -1.137298       0.044324       0.001474      -0.044227       0.062633      -0.018166       0.005953      -0.004481       0.065247      -0.031263      -0.032506      -0.010928       0.043434             11.389047      12.692461      -1.102433       6.076101       5.732673      -0.659594      15.742008           0.080414
          386              O       6.720342       7.489319      20.416691      -0.694591      42.541583 0.64870689E+03  0.16340326E+05                                 9.747294                            7.901316       0.165210       2.080389                    0.997237      29.409856      79.070883       0.673771       0.360896      -1.137766       0.030692      -0.029171      -0.052435       0.067397      -0.006215       0.011366       0.002377       0.019308       0.116158      -0.031301      -0.009967       0.041268             11.548461      20.168156       1.459188       3.458461       6.165356       0.767038       8.311872           0.098523
          387              O      12.939551      10.082910      18.538827      -0.667847      35.004252 0.65627180E+03  0.16594071E+05                                 8.492145                            7.977132       0.015224       2.031948                    0.996224      29.596168      79.962872       0.666186       0.363614      -1.134592       0.019748       0.015922      -0.061069       0.066128      -0.028267       0.021923       0.022774       0.015312       0.062256      -0.053059       0.018257       0.034802              8.705775       7.580845      -1.470216      -1.186386       8.347318       2.716729      10.189163           0.142471
          388              O      10.897885      11.130677      19.608730      -0.638825      36.436266 0.54702406E+03  0.13212375E+05                                 8.781069                            7.239515       0.092581       2.080423                    0.996767      28.041356      73.976696       0.705810       0.359289      -1.138320      -0.038164       0.024054       0.062341       0.076951      -0.004683      -0.001863       0.007630       0.029673       0.180849      -0.046196      -0.014701       0.060897             10.217223      17.276358       0.296436       3.236775       5.570859       0.557801       7.804452           0.103566
          389              O      12.799229      10.702716      21.003292      -0.612428      33.639321 0.52018402E+03  0.12364615E+05                                 8.233710                            6.997463       0.427670       2.195328                    0.998152      27.325841      70.718291       0.730007       0.352984      -1.147295      -0.059405       0.013235       0.069138       0.092109      -0.025203      -0.017855       0.009170       0.036832      -0.028011      -0.026546      -0.016961       0.043507              9.662629      10.522113      -1.152961       4.729264       5.367092      -1.073404      13.098681           0.181549
          390              O       9.247111       7.414427      29.535580      -0.645158      38.483240 0.61791712E+03  0.15367327E+05                                 9.138261                            7.744411      -0.062709       2.017594                    0.997682      28.683768      76.475760       0.676644       0.363980      -1.136039       0.033706      -0.080208       0.038677       0.095212      -0.020321       0.013444       0.000396       0.007360      -0.014547      -0.023163      -0.003338       0.026501             10.536637       7.245965      -0.394390       0.106924       8.112814       4.089308      16.251133          -0.132610
          391              O       7.622397       8.879455      30.848609      -0.609823      37.467821 0.59237613E+03  0.14530018E+05                                 8.923837                            7.552102       0.124314       2.099985                    0.997093      27.611755      72.336161       0.691621       0.361052      -1.142054      -0.044849       0.012033       0.092764       0.103737      -0.017843      -0.007012       0.034800       0.008422       0.011621      -0.038449      -0.003110       0.041559             10.453630      15.816912      -2.623767       2.873111       6.372184      -0.590266       9.171793          -0.140766
          392              O       9.641009       7.915067      31.884570      -0.652453      38.059511 0.51526452E+03  0.12219441E+05                                 8.970778                            6.926778       0.367125       2.170920                    0.998144      27.606703      71.378417       0.739642       0.349191      -1.150321       0.003543      -0.067296      -0.002472       0.067434      -0.038614      -0.011721       0.024137      -0.003218       0.018721      -0.043412      -0.007093       0.050505             11.404105       7.795220      -0.471859       3.960912       5.692709      -0.439556      20.724387          -0.080875
          393              O       2.412505      10.859511       4.067474      -0.655831      35.994619 0.52207213E+03  0.12411942E+05                                 8.651993                            6.970828       0.455248       2.199803                    0.998014      27.629451      71.345745       0.738121       0.349035      -1.151342      -0.069311       0.002896      -0.010251       0.070125      -0.025205       0.009958      -0.001263       0.031130       0.081043      -0.043335       0.010841       0.032494             10.845770       8.482047      -0.098880      -3.882050       5.314680      -0.439563      18.740583           0.055158
          394              O       4.336903       9.764890       2.962523      -0.752820      39.782897 0.65446831E+03  0.16474442E+05                                 9.155517                            7.823099       0.481979       2.159519                    0.998657      30.105555      80.157062       0.693879       0.350671      -1.149273      -0.063168      -0.033525       0.019556       0.074139       0.012785       0.005561      -0.005223       0.052408      -0.029117      -0.026710      -0.007714       0.034424             10.144032      14.080753      -4.159685      -0.122019       7.869950       0.224822       8.481394           0.012860
          395              O       2.544808      10.935141       1.704465      -0.651784      39.919741 0.52925181E+03  0.12641762E+05                                 9.340181                            7.066719       0.235500       2.133524                    0.996712      27.645893      71.854022       0.724697       0.353838      -1.145955      -0.090381      -0.008888       0.001074       0.090823      -0.007524      -0.000152       0.005523       0.019406       0.044091      -0.020393       0.004596       0.015797             12.422203       8.407389      -0.127697       4.307219       5.697735       1.027528      23.161484           0.038778
          396              O      11.669654      10.903045       7.147318      -0.675043      42.977885 0.68736511E+03  0.17570493E+05                                 9.850311                            8.159234       0.046329       2.046813                    0.996164      29.462308      79.856016       0.659731       0.363197      -1.135698       0.021163       0.070293       0.026991       0.078215      -0.002407       0.000988       0.017252      -0.001739      -0.016790      -0.019069       0.002056       0.017014             12.003896      20.338023      -1.543517      -3.282806       6.932803       1.077660       8.740861           0.075586
          397              O       9.553821      10.093239       5.976697      -0.626677      33.868299 0.59701722E+03  0.14739640E+05                                 8.322998                            7.615657       0.062388       2.070167                    0.994588      28.470812      75.955288       0.681000       0.364300      -1.134306      -0.033748       0.046394      -0.094820       0.110825      -0.001215       0.008355       0.017994      -0.033848       0.012247      -0.023238      -0.005381       0.028619              8.873931       7.597577       1.263708       1.346390       9.784654       3.199625       9.239561           0.063954
          398              O       9.606941      12.238578       7.352444      -0.645067      38.467495 0.58986231E+03  0.14474873E+05                                 9.044714                            7.466867       0.291887       2.135687                    0.997616      28.354154      74.665975       0.704181       0.354452      -1.145599       0.033377       0.030841      -0.023116       0.050986      -0.022256       0.028312       0.032095       0.061269      -0.000144      -0.063356       0.015710       0.047646             10.796835      12.293249      -5.346469      -2.523516      13.381853       2.241329       6.715402           0.118552
          399              O       9.495675      10.288406      33.944316      -0.675719      33.781765 0.62021764E+03  0.15438891E+05                                 8.225182                            7.701802       0.228353       2.101784                    0.997941      29.152522      77.761924       0.686060       0.358651      -1.140235      -0.063612       0.029014      -0.059326       0.091695       0.014900       0.014139      -0.001232       0.034287       0.017619      -0.026923      -0.000665       0.027589              8.519183       8.038439       1.613815       1.786098       7.848957       2.400589       9.670153           0.107587
          400              O       9.783331      10.869843      36.367461      -0.692053      40.400171 0.62769328E+03  0.15692738E+05                                 9.428759                            7.764116       0.109230       2.060091                    0.997348      29.492521      79.182963       0.680279       0.360137      -1.137541       0.044640      -0.001491       0.044412       0.062987       0.018330      -0.006005      -0.003924       0.065684      -0.031220      -0.032649      -0.011021       0.043670             11.378623      12.679894       1.101082      -6.069520       5.728308      -0.658769      15.727667           0.078169
          401              O      11.731783      10.957280      34.923093      -0.695580      42.581352 0.64942592E+03  0.16363176E+05                                 9.753380                            7.905767       0.163174       2.079608                    0.997218      29.423357      79.121913       0.673563       0.360902      -1.137746       0.031913       0.028486       0.052483       0.067708       0.006655      -0.010428       0.001648       0.017972       0.119044      -0.031370      -0.010380       0.041750             11.556356      20.183342      -1.460717      -3.460955       6.168785       0.767852       8.316942           0.092637
          402              O       7.928093       8.363689      36.800956      -0.667027      35.021234 0.65668609E+03  0.16607733E+05                                 8.496297                            7.980878       0.004970       2.028985                    0.996101      29.594249      79.974267       0.665854       0.363726      -1.134466       0.019992      -0.015684       0.060578       0.065691       0.027863      -0.022136       0.022463       0.015301       0.062557      -0.052672       0.017688       0.034985              8.710100       7.585233       1.470911       1.186995       8.351129       2.718209      10.193938           0.141496
          403              O       5.886429       7.315922      35.731054      -0.638536      36.426580 0.54688641E+03  0.13207696E+05                                 8.776868                            7.236614       0.094982       2.080831                    0.996807      28.041454      73.963573       0.706271       0.359091      -1.138522      -0.038103      -0.024269      -0.063555       0.077975       0.005238       0.001114       0.007565       0.030414       0.180957      -0.046739      -0.014148       0.060887             10.211624      17.266076      -0.295958      -3.232899       5.568902       0.557522       7.799893           0.101711
          404              O       7.787774       7.743883      34.336491      -0.612046      33.597287 0.51943129E+03  0.12341572E+05                                 8.224207                            6.990344       0.427195       2.195354                    0.998140      27.312673      70.656717       0.730741       0.352777      -1.147527      -0.059920      -0.012811      -0.068841       0.092161       0.024976       0.017998       0.009433       0.037060      -0.026567      -0.026682      -0.016742       0.043423              9.650276      10.509432       1.151013      -4.720700       5.361826      -1.071082      13.079570           0.174437
          405              O       8.292932       7.414426      25.804203      -0.646118      38.517248 0.61855863E+03  0.15387510E+05                                 9.143990                            7.748743      -0.060205       2.018195                    0.997649      28.695398      76.521144       0.676403       0.364010      -1.135999      -0.032803      -0.080079      -0.038721       0.094805       0.020491       0.013702      -0.000311       0.005970      -0.012596      -0.023549      -0.002852       0.026401             10.543705       7.250268       0.394375       0.107048       8.117187      -4.091981      16.263660           0.133253
          406              O       9.917644       8.879455      24.491175      -0.609615      37.428916 0.59169394E+03  0.14508656E+05                                 8.916260                            7.546664       0.127766       2.101168                    0.997062      27.602236      72.292393       0.692041       0.360948      -1.142172       0.044186       0.010669      -0.092265       0.102855       0.017979      -0.007425      -0.032334       0.009195       0.009660      -0.036361      -0.003295       0.039656             10.443505      15.799879       2.620208       2.868969       6.367352       0.589359       9.163286           0.155788
          407              O       7.899033       7.915067      23.455214      -0.651951      38.066677 0.51535048E+03  0.12222312E+05                                 8.973153                            6.928339       0.368336       2.171432                    0.998078      27.605236      71.383206       0.739382       0.349291      -1.150209      -0.003901      -0.067677       0.002171       0.067824       0.038587      -0.012537      -0.024714      -0.002869       0.018720      -0.043354      -0.007963       0.051317             11.407492       7.796426       0.471668       3.961274       5.693885       0.439188      20.732166           0.102581
          408              O      10.116101      10.859511      14.379120      -0.655604      35.997234 0.52213357E+03  0.12414006E+05                                 8.653618                            6.972263       0.457004       2.200186                    0.998024      27.630264      71.354043       0.737868       0.349138      -1.151235       0.069019       0.002925       0.010853       0.069928       0.024917       0.009860       0.001327       0.031762       0.079998      -0.043068       0.010847       0.032221             10.847572       8.484713       0.098917      -3.884220       5.315365       0.439813      18.742639           0.054843
          409              O       8.191705       9.764891      15.484071      -0.753100      39.817879 0.65515403E+03  0.16496331E+05                                 9.162244                            7.828281       0.481996       2.159233                    0.998634      30.115987      80.201006       0.693492       0.350769      -1.149172       0.063313      -0.033122      -0.019553       0.074081      -0.012527       0.006006       0.005345       0.050915      -0.028827      -0.026223      -0.007460       0.033683             10.152164      14.092373       4.163870      -0.123070       7.875688      -0.225339       8.488431           0.012842
          410              O       9.983798      10.935143      16.742129      -0.652606      39.917369 0.52927852E+03  0.12642032E+05                                 9.337598                            7.065220       0.246072       2.136453                    0.996628      27.659531      71.878624       0.725062       0.353670      -1.146139       0.090330      -0.008844      -0.001092       0.090769       0.007716      -0.000223      -0.005205       0.020014       0.042220      -0.020360       0.005234       0.015125             12.417889       8.405824       0.127670       4.306586       5.696138      -1.027012      23.151705           0.038696
          411              O      10.881852      10.903045      11.299277      -0.675952      43.086773 0.68928638E+03  0.17633481E+05                                 9.870370                            8.173026       0.038210       2.044100                    0.996021      29.492993      79.994030       0.658825       0.363410      -1.135430      -0.022975       0.070081      -0.026747       0.078451       0.001642       0.000960      -0.017231      -0.003302      -0.016199      -0.018589       0.001173       0.017416             12.032187      20.393401       1.548947      -3.292909       6.946100      -1.080796       8.757061           0.075582
          412              O      12.997686      10.093240      12.469898      -0.627188      33.892043 0.59750732E+03  0.14755082E+05                                 8.327833                            7.619453       0.061540       2.069918                    0.994662      28.476604      75.984641       0.680726       0.364364      -1.134232       0.033408       0.046343       0.095639       0.111403       0.001567       0.008268      -0.017729      -0.033389       0.010899      -0.022997      -0.005149       0.028145              8.879650       7.602640      -1.265347       1.348299       9.790621      -3.202714       9.245689           0.063933
          413              O      12.944565      12.238578      11.094151      -0.644828      38.507740 0.59050165E+03  0.14495020E+05                                 9.052769                            7.472145       0.287842       2.134416                    0.997563      28.359833      74.701394       0.703733       0.354569      -1.145462      -0.033749       0.030351       0.022775       0.050783       0.021892       0.027911      -0.031773       0.061138      -0.000118      -0.062716       0.015477       0.047240             10.808233      12.308520       5.354884      -2.526966      13.395433      -2.243939       6.720745           0.118786
          414              O       8.044365      10.288405      21.395467      -0.675042      33.746359 0.61938403E+03  0.15412352E+05                                 8.217576                            7.695114       0.231439       2.102880                    0.997926      29.139582      77.702867       0.686587       0.358510      -1.140392       0.062968       0.028797       0.059318       0.091175      -0.015332       0.014406       0.001737       0.033818       0.016670      -0.027186      -0.000561       0.027748              8.510921       8.030103      -1.611337       1.783839       7.841637      -2.397484       9.661024           0.119428
          415              O       7.756709      10.869842      18.972322      -0.692514      40.410204 0.62793694E+03  0.15700122E+05                                 9.428563                            7.764418       0.106636       2.059234                    0.997344      29.501753      79.207214       0.680434       0.360025      -1.137646      -0.044680      -0.001204      -0.044411       0.063009      -0.017851      -0.005603       0.004172       0.065201      -0.031162      -0.032304      -0.010839       0.043143             11.377357      12.678942      -1.100908      -6.067433       5.728370       0.658268      15.724759           0.079486
          416              O       5.808256      10.957279      20.416691      -0.695192      42.529188 0.64853969E+03  0.16334291E+05                                 9.742089                            7.897764       0.164494       2.080192                    0.997239      29.413025      79.062809       0.674278       0.360664      -1.138002      -0.031243       0.028955      -0.052692       0.067757      -0.006560      -0.011317      -0.002180       0.017833       0.118210      -0.031246      -0.010600       0.041845             11.541364      20.153919       1.457962      -3.455662       6.162617      -0.766512       8.307555           0.097901
          417              O       9.611949       8.363687      18.538827      -0.667741      35.018635 0.65661707E+03  0.16605279E+05                                 8.495143                            7.979843       0.008951       2.030010                    0.996199      29.596993      79.975706       0.665985       0.363670      -1.134528      -0.019678      -0.015240      -0.060831       0.065726      -0.028173      -0.021879      -0.022849       0.015624       0.062628      -0.053067       0.018150       0.034918              8.708786       7.583564      -1.470586       1.186560       8.350481      -2.717697      10.192312           0.142122
          418              O      11.653613       7.315921      19.608730      -0.639052      36.395469 0.54637906E+03  0.13191806E+05                                 8.769690                            7.231510       0.096680       2.081557                    0.996723      28.038544      73.935167       0.706807       0.358918      -1.138709       0.038799      -0.024369       0.063035       0.077927      -0.004632       0.001171      -0.007076       0.029707       0.181797      -0.046294      -0.014805       0.061099             10.202273      17.247975       0.295902      -3.229823       5.564886      -0.556994       7.793958           0.104535
          419              O       9.752268       7.743882      21.003292      -0.612460      33.595381 0.51942588E+03  0.12341318E+05                                 8.223493                            6.990057       0.429579       2.196071                    0.998081      27.315183      70.661104       0.730801       0.352752      -1.147556       0.059630      -0.013026       0.069454       0.092462      -0.024976       0.016763      -0.009691       0.036964      -0.028139      -0.026492      -0.016418       0.042909              9.649002      10.506207      -1.150779      -4.719540       5.361558       1.071504      13.079242           0.181717
          420              O      13.304379      11.032173      29.535580      -0.646516      38.549185 0.61912432E+03  0.15405159E+05                                 9.148947                            7.752122      -0.062961       2.017133                    0.997689      28.708872      76.566885       0.676275       0.363994      -1.136006      -0.033809       0.080543       0.039027       0.095673      -0.020012      -0.013447      -0.000210       0.006717      -0.012981      -0.022920      -0.003123       0.026043             10.550386       7.254073      -0.394819      -0.107436       8.120963      -4.095176      16.276122           0.140454
          421              O      14.929091       9.567144      30.848609      -0.610456      37.474394 0.59247020E+03  0.14532864E+05                                 8.925041                            7.552791       0.123169       2.099661                    0.997058      27.613178      72.340605       0.691579       0.361060      -1.142050       0.043862      -0.011168       0.092471       0.102954      -0.018155       0.007342      -0.034123       0.009987       0.006011      -0.038339      -0.002590       0.040928             10.455485      15.820494      -2.624448      -2.874476       6.372882       0.590467       9.173078           0.140779
          422              O      12.910478      10.531532      31.884570      -0.653604      38.131250 0.51628676E+03  0.12250156E+05                                 8.983079                            6.934421       0.365742       2.170188                    0.998110      27.628882      71.462346       0.739086       0.349270      -1.150218      -0.003903       0.067520      -0.002293       0.067672      -0.038202       0.012114      -0.024402      -0.003545       0.019282      -0.043059      -0.007542       0.050601             11.422268       7.805805      -0.472358      -3.968837       5.699149       0.439493      20.761849           0.101166
          423              O      10.116108       7.587085       4.067474      -0.653980      35.936082 0.52115212E+03  0.12384996E+05                                 8.645055                            6.966775       0.457672       2.200865                    0.998045      27.605488      71.276573       0.737980       0.349245      -1.151133       0.069270      -0.002421      -0.010942       0.070171      -0.024220      -0.010204       0.001111       0.032921       0.082132      -0.043182       0.010339       0.032842             10.834637       8.476978      -0.098197       3.881496       5.310924       0.440341      18.716010           0.085640
          424              O       8.191711       8.681705       2.962523      -0.753126      39.793563 0.65469033E+03  0.16481240E+05                                 9.157529                            7.824730       0.486430       2.160680                    0.998635      30.111260      80.172197       0.693774       0.350699      -1.149264       0.063329       0.033541       0.019324       0.074223       0.012892      -0.005511       0.004955       0.051609      -0.028984      -0.026285      -0.007805       0.034090             10.146568      14.083883      -4.161919       0.122497       7.872970      -0.224604       8.482852           0.017099
          425              O       9.983806       7.511453       1.704465      -0.651658      39.895974 0.52895609E+03  0.12633005E+05                                 9.337346                            7.065430       0.235773       2.133781                    0.996616      27.643987      71.845579       0.724653       0.353907      -1.145893       0.089460       0.009068       0.000783       0.089921      -0.007604      -0.000260      -0.004885       0.020371       0.042531      -0.020443       0.005448       0.014995             12.416329       8.406106      -0.127475      -4.306126       5.695860      -1.027412      23.147021           0.047970
          426              O      10.881856       7.543551       7.147318      -0.677108      43.160901 0.69078046E+03  0.17682101E+05                                 9.882617                            8.182982       0.037123       2.043286                    0.995915      29.523606      80.112903       0.658261       0.363508      -1.135301      -0.021809      -0.070117       0.027611       0.078450      -0.001697      -0.000691      -0.016911      -0.002746      -0.015619      -0.018267       0.001304       0.016963             12.046488      20.416407      -1.550959       3.295851       6.954903      -1.082963       8.768154           0.085056
          427              O       2.974790       8.353356       5.976697      -0.626832      33.880272 0.59725056E+03  0.14746928E+05                                 8.325569                            7.617520       0.059724       2.069182                    0.994679      28.475906      75.974260       0.680862       0.364336      -1.134271       0.033804      -0.046312      -0.095169       0.111106      -0.001909      -0.008025      -0.018339      -0.033307       0.011224      -0.023084      -0.005562       0.028646              8.877351       7.601565       1.267498      -1.349126       9.788399      -3.201169       9.242088           0.062225
          428              O       2.921669       6.208018       7.352444      -0.645811      38.471707 0.58989665E+03  0.14475435E+05                                 9.043891                            7.465746       0.288888       2.134700                    0.997585      28.361248      74.675652       0.704448       0.354325      -1.145740      -0.033677      -0.031329      -0.023195       0.051513      -0.021974      -0.028429      -0.031885       0.060836       0.001806      -0.063014       0.015534       0.047480             10.796345      12.292426      -5.347899       2.523158      13.382507      -2.241891       6.714104           0.128708
          429              O      13.055810       8.158194      33.944316      -0.675148      33.785090 0.62028684E+03  0.15441469E+05                                 8.226961                            7.703297       0.228624       2.102127                    0.997999      29.149147      77.762068       0.685832       0.358750      -1.140125       0.062940      -0.028992      -0.059246       0.091171       0.014824      -0.013917       0.002001       0.033673       0.017991      -0.026982       0.000005       0.026977              8.521103       8.040758       1.614362      -1.787112       7.850187      -2.401086       9.672363           0.117451
          430              O      12.768152       7.576757      36.367461      -0.692279      40.417687 0.62800381E+03  0.15702723E+05                                 9.431642                            7.766234       0.064133       2.045613                    0.997392      29.499387      79.211615       0.680148       0.360155      -1.137506      -0.044664       0.001386       0.044339       0.062950       0.018290       0.005407       0.004307       0.065338      -0.032069      -0.032466      -0.011058       0.043523             11.381986      12.685769       1.101447       6.071572       5.729805       0.658402      15.730383           0.079174
          431              O      10.819701       7.489320      34.923093      -0.696460      42.620409 0.65007233E+03  0.16383502E+05                                 9.758335                            7.908891       0.159482       2.078329                    0.997179      29.438727      79.172444       0.673535       0.360828      -1.137807      -0.032055      -0.028984       0.052386       0.067911       0.006682       0.010857      -0.002806       0.017591       0.117919      -0.031262      -0.010322       0.041583             11.562927      20.196789      -1.460993       3.462923       6.171423      -0.768075       8.320571           0.086643
          432              O      14.623389      10.082912      36.800956      -0.668374      35.047513 0.65732226E+03  0.16627883E+05                                 8.500639                            7.984813       0.023126       2.034311                    0.996236      29.609771      80.026566       0.665679       0.363733      -1.134459      -0.020195       0.015958       0.061458       0.066630       0.028056       0.022568      -0.022129       0.015933       0.061908      -0.052838       0.017756       0.035082              8.714519       7.588807       1.472093      -1.187289       8.355639      -2.719723      10.199109           0.142009
          433              O       6.642154      11.130678      35.731054      -0.638789      36.433260 0.54698701E+03  0.13211077E+05                                 8.779534                            7.238414       0.094454       2.080794                    0.996710      28.043150      73.977008       0.705999       0.359204      -1.138403       0.038068       0.023858      -0.063224       0.077561       0.004371      -0.000879      -0.007650       0.030415       0.180018      -0.046349      -0.014229       0.060578             10.215388      17.272905      -0.296416       3.235801       5.569992      -0.557792       7.803267           0.103373
          434              O      14.763711      10.702717      34.336491      -0.612219      33.614144 0.51973610E+03  0.12350808E+05                                 8.227943                            6.993141       0.425274       2.194638                    0.998213      27.318826      70.681759       0.730467       0.352852      -1.147449       0.059442       0.012772      -0.068701       0.091740       0.025119      -0.017220      -0.009785       0.036046      -0.024917      -0.026821      -0.015920       0.042741              9.655300      10.513477       1.151946       4.724283       5.363971       1.072797      13.088452           0.180628
          435              O       5.787205       7.357611      29.478765      -0.645159      38.483253 0.61791759E+03  0.15367342E+05                                 9.138266                            7.744417      -0.062708       2.017595                    0.997682      28.683763      76.475762       0.676643       0.363981      -1.136039      -0.033706      -0.038677       0.080208       0.095212       0.013444      -0.020321       0.000395       0.010953      -0.003765      -0.023163      -0.003339       0.026501             10.536651       7.245970       0.106910      -0.394393      16.251170       4.089309       8.112812          -0.132605
          436              O       7.411919       6.044582      28.013736      -0.609830      37.468062 0.59238049E+03  0.14530153E+05                                 8.923876                            7.552131       0.124308       2.099981                    0.997093      27.611853      72.336509       0.691619       0.361052      -1.142054       0.044849      -0.092763      -0.012033       0.103736      -0.007012      -0.017844       0.034799      -0.001596      -0.018438      -0.038448      -0.003110       0.041558             10.453679      15.816982       2.873128      -2.623775       9.171851      -0.590267       6.372203          -0.140758
          437              O       5.393307       5.008622      28.978124      -0.652460      38.059520 0.51526446E+03  0.12219437E+05                                 8.970769                            6.926769       0.367139       2.170924                    0.998144      27.606749      71.378491       0.739644       0.349191      -1.150321      -0.003542       0.002472       0.067299       0.067437      -0.011723      -0.038616       0.024136      -0.010972      -0.004538      -0.043414      -0.007092       0.050506             11.404102       7.795204       3.960888      -0.471858      20.724400      -0.439557       5.692704          -0.080871
          438              O      12.621811      32.825717      26.033679      -0.656858      36.027267 0.52260258E+03  0.12427699E+05                                 8.656741                            6.973973       0.455812       2.199738                    0.998018      27.643677      71.391364       0.738017       0.348996      -1.151375       0.069366       0.010201      -0.002897       0.070172       0.009565      -0.025386      -0.001408      -0.025525      -0.085935      -0.043259       0.011014       0.032245             10.852641       8.486963      -3.886087      -0.098930      18.753761      -0.440004       5.317197           0.041573
          439              O      10.697413      33.930668      27.128300      -0.752969      39.794535 0.65467465E+03  0.16480992E+05                                 9.157290                            7.824283       0.481917       2.159416                    0.998659      30.109920      80.172875       0.693831       0.350667      -1.149273       0.063215      -0.019461       0.033499       0.074142       0.005562       0.012796      -0.005158       0.040889      -0.064176      -0.026708      -0.007801       0.034508             10.146298      14.084871      -0.122390      -4.161124       8.482500       0.224919       7.871523           0.010884
          440              O      12.489508      35.188726      25.958048      -0.652029      39.934731 0.52944837E+03  0.12647692E+05                                 9.342609                            7.068103       0.235399       2.133433                    0.996712      27.649972      71.869268       0.724611       0.353845      -1.145943       0.090440      -0.001135       0.008911       0.090885      -0.000107      -0.007567       0.005535      -0.012371      -0.050902      -0.020358       0.004589       0.015769             12.426075       8.409401       4.308575      -0.127748      23.169847       1.027824       5.698976           0.034509
          441              O      13.387562      29.745874      25.990145      -0.675132      42.976502 0.68734317E+03  0.17569732E+05                                 9.849920                            8.158964       0.046712       2.046928                    0.996165      29.462493      79.855177       0.659761       0.363185      -1.135712      -0.021031      -0.026863      -0.070220       0.078069       0.000958      -0.002420       0.017041       0.007543       0.011624      -0.018859       0.001952       0.016907             12.003223      20.335266      -3.283390      -1.543780       8.741719       1.077959       6.932682           0.073360
          442              O      15.503395      30.916495      26.799950      -0.626722      33.869917 0.59704178E+03  0.14740378E+05                                 8.323217                            7.615759       0.062661       2.070235                    0.994592      28.471473      75.957055       0.681003       0.364295      -1.134311       0.033628       0.094862      -0.046406       0.110829       0.008321      -0.001241       0.018011      -0.023032       0.044800      -0.023244      -0.005403       0.028647              8.874254       7.597384       1.346389       1.263840       9.240138       3.199980       9.785241           0.063620
          443              O      15.450275      29.540747      24.654611      -0.645479      38.482823 0.59013313E+03  0.14483200E+05                                 9.046938                            7.468441       0.291929       2.135593                    0.997618      28.360543      74.687457       0.704126       0.354439      -1.145608      -0.033302       0.023099      -0.030878       0.050951       0.028401      -0.022471       0.032160       0.030859      -0.091910      -0.063580       0.015790       0.047790             10.799751      12.295748      -2.524201      -5.348611       6.716980       2.242312      13.386526           0.116339
          444              O       5.538641       2.948875      26.604785      -0.675664      33.780604 0.62019021E+03  0.15438043E+05                                 8.225033                            7.701664       0.228330       2.101787                    0.997941      29.151826      77.759746       0.686062       0.358654      -1.140232       0.063609       0.059320      -0.029028       0.091693       0.014108       0.014915      -0.001235       0.008334      -0.060305      -0.026945      -0.000631       0.027576              8.519038       8.038255       1.786035       1.613763       9.670053       2.400552       7.848805           0.107514
          445              O       5.250985       0.525730      26.023349      -0.691943      40.398700 0.62766139E+03  0.15691774E+05                                 9.428692                            7.764041       0.109049       2.060058                    0.997347      29.491252      79.179679       0.680265       0.360148      -1.137529      -0.044626      -0.044441       0.001475       0.062997      -0.005981       0.018355      -0.003926       0.048470      -0.082973      -0.032679      -0.011014       0.043693             11.378632      12.679787      -6.069681       1.101059      15.727843      -0.658797       5.728265           0.077838
          446              O      13.325433       1.970098      25.935912      -0.695561      42.580717 0.64941544E+03  0.16362846E+05                                 9.753290                            7.905707       0.163156       2.079603                    0.997218      29.423172      79.121272       0.673565       0.360903      -1.137746      -0.031905      -0.052481      -0.028500       0.067709      -0.010428       0.006653       0.001671      -0.050589      -0.086585      -0.031404      -0.010388       0.041792             11.556258      20.183109      -3.461009      -1.460689       8.316925       0.767852       6.168740           0.092232
          447              O       7.106223       0.092235      28.529503      -0.666884      35.017177 0.65658774E+03  0.16604622E+05                                 8.495708                            7.980339       0.004921       2.029005                    0.996101      29.591982      79.966613       0.665869       0.363732      -1.134462      -0.019986      -0.060607       0.015668       0.065713      -0.022174       0.027880       0.022467      -0.023662      -0.054324      -0.052717       0.017681       0.035036              8.709499       7.584678       1.186905       1.470783      10.193251       2.718084       8.350569           0.141429
          448              O       9.147887       1.162138      29.577270      -0.638501      36.425754 0.54687273E+03  0.13207287E+05                                 8.776763                            7.236547       0.094939       2.080823                    0.996807      28.041066      73.962421       0.706270       0.359094      -1.138520       0.038099       0.063559       0.024272       0.077977       0.001124       0.005238       0.007563      -0.075296      -0.136149      -0.046755      -0.014153       0.060907             10.211489      17.265834      -3.232828      -0.295968       7.799786       0.557523       5.568847           0.101727
          449              O       7.246542       2.556700      29.149309      -0.612024      33.596811 0.51942285E+03  0.12341324E+05                                 8.224143                            6.990299       0.427188       2.195355                    0.998140      27.312446      70.656039       0.730741       0.352778      -1.147526       0.059917       0.068840       0.012836       0.092162       0.018007       0.025041       0.009464       0.031798      -0.042311      -0.026737      -0.016743       0.043479              9.650196      10.509339      -4.720652       1.151001      13.079457      -1.071062       5.361793           0.174355
          450              O      10.798655      11.088988      25.861019      -0.647362      38.537388 0.61893207E+03  0.15398530E+05                                 9.144795                            7.749105      -0.059480       2.018236                    0.997619      28.712432      76.561240       0.676672       0.363824      -1.136187      -0.034017       0.038928      -0.080720       0.095856      -0.012969       0.020102       0.000246       0.010044      -0.001926      -0.022678      -0.003226       0.025904             10.545089       7.250646      -0.107082       0.394569      16.267045       4.092587       8.117575           0.140438
          451              O      12.423366      12.402017      27.326047      -0.609472      37.406773 0.59124965E+03  0.14494895E+05                                 8.913036                            7.544007       0.124445       2.100292                    0.997029      27.591714      72.255337       0.692145       0.360965      -1.142170       0.044591       0.092188       0.010839       0.102978       0.006572       0.017641       0.032897       0.000307      -0.019488      -0.037180      -0.002184       0.039364             10.439704      15.794053      -2.867585       2.619632       9.159653      -0.589425       6.365406           0.156992
          452              O      10.404754      13.437977      26.361659      -0.653061      38.094921 0.51577898E+03  0.12234902E+05                                 8.976880                            6.930666       0.367610       2.170967                    0.998080      27.617921      71.420923       0.739353       0.349235      -1.150265      -0.004398      -0.002872      -0.067825       0.068028       0.012194       0.037916       0.024095      -0.011030      -0.005710      -0.042735      -0.007448       0.050183             11.413032       7.799298      -3.962879       0.471925      20.743873      -0.439607       5.695925           0.104396
          453              O      12.621814      22.514071      29.306105      -0.653581      35.913551 0.52075850E+03  0.12372783E+05                                 8.639516                            6.962480       0.457383       2.200848                    0.997972      27.596879      71.236316       0.738503       0.349078      -1.151319       0.068755      -0.011112       0.002348       0.069686      -0.010286       0.024218      -0.000800      -0.023194      -0.088821      -0.042703       0.010524       0.032179             10.827521       8.469414       3.876298       0.098661      18.704576      -0.439462       5.308572           0.085816
          454              O      10.697418      21.409120      28.211484      -0.752032      39.769687 0.65418352E+03  0.16465487E+05                                 9.154105                            7.821795       0.484730       2.160458                    0.998642      30.097563      80.131511       0.693883       0.350707      -1.149244       0.064175       0.019376      -0.032469       0.074485      -0.005003      -0.012872      -0.004875       0.040109      -0.060105      -0.025453      -0.008054       0.033507             10.142672      14.080790       0.121178       4.158722       8.479704       0.223268       7.867521           0.017192
          455              O      12.489513      20.151062      29.381736      -0.651136      39.875610 0.52868677E+03  0.12624998E+05                                 9.333639                            7.063498       0.291972       2.152396                    0.996840      27.631514      71.809306       0.724771       0.353893      -1.145900       0.089701       0.000022      -0.009568       0.090210       0.000106       0.008074       0.005590      -0.011673      -0.051664      -0.020854       0.005253       0.015601             12.410352       8.401026      -4.300247       0.128265      23.135734       1.024977       5.694296           0.048410
          456              O      13.387562      25.593914      29.349639      -0.677099      43.102579 0.68970004E+03  0.17646797E+05                                 9.872886                            8.175876       0.035605       2.043302                    0.995922      29.502708      80.027865       0.658659       0.363446      -1.135397      -0.023839       0.026711       0.070058       0.078676      -0.000532       0.001628       0.016971       0.005025       0.012274      -0.017857       0.000522       0.017335             12.033522      20.392308       3.292167       1.549540       8.759309       1.081601       6.948948           0.085392
          457              O      15.503397      24.423293      28.539833      -0.627510      33.926806 0.59825998E+03  0.14778647E+05                                 8.334756                            7.625166       0.058302       2.068611                    0.994555      28.492372      76.045042       0.680333       0.364452      -1.134138       0.033508      -0.095301       0.045953       0.110981      -0.008676       0.001860       0.017909      -0.022604       0.043712      -0.023467      -0.004801       0.028268              8.887753       7.608669      -1.350591      -1.268457       9.253383       3.206763       9.801207           0.060949
          458              O      15.450274      25.799041      30.685172      -0.645788      38.523847 0.59078807E+03  0.14503410E+05                                 9.054120                            7.472944       0.290148       2.134965                    0.997593      28.372466      74.731452       0.703857       0.354473      -1.145571      -0.033496      -0.022898       0.031222       0.051197      -0.028529       0.021947       0.031493       0.029013      -0.091035      -0.062528       0.015258       0.047270             10.810100      12.305678       2.527094       5.357098       6.721584       2.246341      13.403037           0.129134
          459              O      10.550084      15.497724      28.734998      -0.675859      33.762303 0.61974367E+03  0.15423602E+05                                 8.220432                            7.697524       0.233623       2.103501                    0.997964      29.150435      77.738622       0.686454       0.358526      -1.140374       0.063744      -0.059686       0.029229       0.092087      -0.013813      -0.015339      -0.002275       0.008864      -0.059635      -0.027413       0.000154       0.027259              8.514140       8.032829      -1.784832      -1.612444       9.665141       2.399069       7.844449           0.119965
          460              O      10.262426      17.920869      29.316435      -0.691966      40.432186 0.62825378E+03  0.15711228E+05                                 9.436597                            7.769912       0.105719       2.059157                    0.997407      29.496111      79.219908       0.679677       0.360353      -1.137300      -0.044333       0.044233      -0.001469       0.062643       0.005936      -0.018176      -0.004479       0.048264      -0.082281      -0.032523      -0.010920       0.043444             11.388517      12.691814       6.075653      -1.102369      15.741262      -0.659587       5.732476           0.080419
          461              O       8.313974      16.476501      29.403872      -0.694591      42.541027 0.64869949E+03  0.16340088E+05                                 9.747190                            7.901260       0.165222       2.080395                    0.997237      29.409750      79.070392       0.673775       0.360895      -1.137767      -0.030695       0.052437       0.029178       0.067403       0.011367      -0.006218       0.002396      -0.048444      -0.087099      -0.031323      -0.009964       0.041287             11.548294      20.167821       3.458318       1.459165       8.311764       0.767013       6.165295           0.098462
          462              O      12.117665      18.354364      26.810280      -0.667705      34.999593 0.65616287E+03  0.16590618E+05                                 8.491438                            7.976518       0.015189       2.031976                    0.996223      29.593730      79.954446       0.666206       0.363619      -1.134589      -0.019713       0.061096      -0.015945       0.066148       0.021978      -0.028284       0.022760      -0.023510      -0.054163      -0.053100       0.018242       0.034858              8.705014       7.580271      -1.186232      -1.470070      10.188181       2.716361       8.346591           0.142452
          463              O      14.159331      17.284461      25.762514      -0.638803      36.435418 0.54700727E+03  0.13211871E+05                                 8.780958                            7.239422       0.092549       2.080424                    0.996766      28.040902      73.975265       0.705812       0.359291      -1.138319       0.038193      -0.062312      -0.024062       0.076945      -0.001877      -0.004689       0.007620      -0.075579      -0.134973      -0.046208      -0.014690       0.060898             10.217134      17.276005       3.236939       0.296405       7.804613       0.557803       5.570785           0.103092
          464              O      12.257987      15.889899      26.190475      -0.612396      33.638823 0.52017393E+03  0.12364315E+05                                 8.233638                            6.997399       0.427672       2.195329                    0.998153      27.325603      70.717502       0.730010       0.352985      -1.147295       0.059407      -0.069141      -0.013267       0.092117      -0.017860      -0.025271       0.009212       0.032385      -0.041186      -0.026592      -0.016963       0.043555              9.662562      10.522055       4.729253      -1.152963      13.098582      -1.073408       5.367049           0.181318
          465              F      10.022883      28.013737       9.567142      -0.566024      31.598522 0.54001844E+03  0.12780736E+05                                 7.833627                            7.141988       0.266973       2.192594                    0.996519      24.418301      60.302502       0.730631       0.354210      -1.162085      -0.000546      -0.048524      -0.048259       0.068439       0.003383      -0.004050      -0.001805       0.031764      -0.031103      -0.012348      -0.009625       0.021973              8.964551      11.341876       2.491288      -2.491260       7.775919      -1.027429       7.775858           0.002127
          466              F       5.011433      27.326048       8.879453      -0.566024      31.598524 0.54001854E+03  0.12780739E+05                                 7.833627                            7.141988       0.266973       2.192594                    0.996519      24.418304      60.302510       0.730631       0.354210      -1.162085       0.000546       0.048259       0.048524       0.068439      -0.004051       0.003383      -0.001805       0.031433      -0.032094      -0.012348      -0.009625       0.021973              8.964549      11.341875      -2.491252       2.491290       7.775842      -1.027426       7.775929           0.002127
          467              F       7.517158      27.326048       9.567142      -0.565393      31.572161 0.53945506E+03  0.12764201E+05                                 7.830067                            7.138905       0.147387       2.160023                    0.997320      24.405657      60.265713       0.730682       0.354274      -1.162021      -0.000000       0.048410      -0.048410       0.068462       0.003738       0.003738       0.002245       0.031937      -0.031936      -0.012891      -0.009313       0.022204              8.960279      11.336558       2.489988       2.489989       7.772134       1.027249       7.772146           0.002136
          468              F      12.528608      28.013737       8.879453      -0.565571      31.595340 0.53995647E+03  0.12779374E+05                                 7.834903                            7.143090       0.256844       2.189409                    0.996473      24.411989      60.294422       0.730315       0.354360      -1.161919      -0.000000      -0.048422       0.048422       0.068480      -0.003964      -0.003964       0.002185       0.031708      -0.031708      -0.012754      -0.009413       0.022167              8.966174      11.343157      -2.492057      -2.492061       7.777677       1.028204       7.777689           0.002133
          469              F      10.022883       8.879455      27.326047      -0.566024      31.596539 0.53997682E+03  0.12779486E+05                                 7.833244                            7.141674       0.267130       2.192655                    0.996521      24.417740      60.300195       0.730654       0.354206      -1.162090       0.000496       0.048471       0.048230       0.068380       0.003364      -0.004033      -0.001807       0.031853      -0.031108      -0.012374      -0.009634       0.022008              8.964099      11.341152       2.490946      -2.490968       7.775691      -1.027209       7.775453          -0.001236
          470              F      15.034333       9.567144      28.013736      -0.566023      31.596532 0.53997673E+03  0.12779483E+05                                 7.833242                            7.141673       0.267129       2.192655                    0.996521      24.417739      60.300190       0.730654       0.354206      -1.162090      -0.000496      -0.048230      -0.048471       0.068380      -0.004033       0.003364      -0.001807       0.031480      -0.032226      -0.012374      -0.009634       0.022008              8.964099      11.341156      -2.490974       2.490944       7.775462      -1.027207       7.775678          -0.001237
          471              F      12.528608       9.567144      27.326047      -0.565287      31.569413 0.53939486E+03  0.12762412E+05                                 7.829605                            7.138498       0.147351       2.160024                    0.997320      24.404599      60.262105       0.730705       0.354273      -1.162022      -0.000000      -0.048422       0.048422       0.068480       0.003743       0.003743       0.002235       0.031969      -0.031969      -0.012892      -0.009336       0.022227              8.959759      11.335545       2.489785       2.489783       7.771872       1.027196       7.771861           0.002004
          472              F       7.517158       8.879455      28.013736      -0.566231      31.616728 0.54037371E+03  0.12791766E+05                                 7.838464                            7.145830       0.256867       2.189275                    0.996471      24.419925      60.320683       0.730176       0.354358      -1.161916      -0.000000       0.048525      -0.048525       0.068625      -0.003879      -0.003879       0.002158       0.031638      -0.031638      -0.012704      -0.009376       0.022080              8.970842      11.349639      -2.494066      -2.494057       7.781451       1.029209       7.781436           0.005526

******************************************************
Auxiliary information for the entire system
The total spin magnetic moment of the unit cell is   24.996783
The total net atomic charge of the unit cell is   -0.000001
Accuracy of reproducing the electrostatic potential in the unit cell:
  The inner radius (bohr) =    5.0000
  The outer radius (bohr) =   12.0000
  Valid grid points have density less than (e/(bohr^3)) =    0.0001
  The number of valid grid points were=      1370090
  The rms potential error without charges in kcal/mol is=      5.10072
  The rms potential error with partial charges in kcal/mol is=      1.95107
  The RRMSE value at monopole order=      0.38251
  The rms potential error with partial charges and cloud penetration in kcal/mol is=      1.94374
  The RRMSE value at monopole order with cloud penetration is=      0.38107
  The rms potential error with partial charges and atomic dipoles in kcal/mol is=      0.50381
  The RRMSE value at dipole order=      0.09877
  The rms potential error with partial charges, atomic dipoles and cloud penetration in kcal/mol is=      0.48745
  The RRMSE value at dipole order with cloud penetration=      0.09557

******************************************************
The electron densities and ab initio electrostatic potential were computed in VASP using the PBE functional and
projector augmented wave method. See the main text of the journal article for a description of computational details.
The atomic charges, dipoles, and quadrupoles were computed with the DDEC6 method as described in
(a) T. A. Manz and N. Gabaldon Limas, RSC Adv. 6 (2016) 47771-47801 DOI: 10.1039/c6ra04656h
(b) N. Gabaldon Limas and T. A. Manz, RSC Adv. 8 (2018) 2678-2707 DOI: 10.1039/c7ra11829e.
For each atom in the material, the electron cloud parameters were fit to the spherically averaged atom-in-material
electron density using radial positions for which this density was between 10^-4 and 10^-2 electrons per cubic bohr.
The polarizabilities, dispersion coefficients, and quantum Drude oscillator (QDO) parameters were fit using the MCLF method.
The magnetic structure of the system was optimized in VASP from the default ferromagnetic initial guess using spin polarization.
The atomic spin moments (ASMs) were computed on this optimized magnetic structure using the DDEC6 partition as inputs
to the method of T. A. Manz and D. S. Sholl, J. Chem. Theory Comput. 7 (2011) 4146-4164 DOI: 10.1021/ct200539n.
The RMSE and RRMSE were computed using a uniform grid with Ewald summation.
