# Supplementary material for: A collection of forcefield precursors for metal–organic frameworks
Source: RSC Adv. 2019 Nov 13;9(63):36492–507. doi: 10.1039/c9ra07327b (PMC9075174; doi:10.1039/c9ra07327b)
Supplement: RA-009-C9RA07327B-s4708 [file RA-009-C9RA07327B-s4708.xyz]

  332
jmolscript: load "" {1 1 1} spacegroup "x,y,z" unitcell [{      9.999800     0.000000     0.000000 }, {      4.999888    34.219052     0.000000 }, {      4.999709    -0.000002    34.219078 }]
Zn    11.724391    30.552479    29.325408     1.085461
Zn    13.297490    31.365181    32.878032     1.059292
Zn     6.724535    20.776096    22.003209     1.084972
Zn     8.297774    19.963394    18.450585     1.059349
Zn    14.224337    22.003191    30.552504     1.084889
Zn    15.797502    18.450227    31.365207     1.059194
Zn     9.224489    29.325384    20.776113     1.084279
Zn    10.797661    32.878348    19.963410     1.059135
Zn    13.274811    22.003191    20.776113     1.085482
Zn    11.701648    18.450227    19.963410     1.059288
Zn    18.274654    29.325384    30.552504     1.084976
Zn    16.701479    32.878348    31.365207     1.059329
Zn    10.774814    20.776096    29.325408     1.084901
Zn     9.201575    19.963393    32.878032     1.059078
Zn    15.774751    30.552479    22.003209     1.084275
Zn    14.201652    31.365182    18.450585     1.059150
Zn     8.275006     3.666571     4.893670     1.085461
Zn     6.701907     2.853869     1.341046     1.059293
Zn    13.274862    13.442954    12.215869     1.084972
Zn    11.701623    14.255656    15.768493     1.059350
Zn     5.775060    12.215859     3.666574     1.084888
Zn     4.201895    15.768823     2.853871     1.059194
Zn    10.774908     4.893666    13.442965     1.084279
Zn     9.201736     1.340702    14.255668     1.059135
Zn     6.724586    12.215859    13.442965     1.085482
Zn     8.297749    15.768823    14.255668     1.059288
Zn     1.724743     4.893666     3.666574     1.084972
Zn     3.297918     1.340702     2.853871     1.059329
Zn     9.224583    13.442954     4.893670     1.084901
Zn    10.797822    14.255657     1.341046     1.059078
Zn     4.224646     3.666571    12.215869     1.084274
Zn     5.797745     2.853868    15.768493     1.059150
Zn     0.000000     0.000000     0.000000     1.161941
Zn     4.999798    17.109525    17.109539     1.161939
Zn     7.499844    17.109526     0.000000     1.161961
Zn     2.499854    -0.000001    17.109539     1.161775
Ga    12.499604    26.933814    24.394781     1.515605
Ga     7.499691    24.394761    26.933836     1.515852
Ga    14.999540    26.933814    26.933836     1.515029
Ga     9.999655    24.394761    24.394781     1.515025
Ga     7.499793     7.285236     9.824297     1.515604
Ga     2.499906     9.824289     7.285242     1.515796
Ga     4.999857     7.285236     7.285242     1.515035
Ga     9.999742     9.824289     9.824297     1.515026
P     12.180995    28.282387    27.210669     1.207525
P     11.009890    29.472868    32.149508     1.227549
P     13.903243    32.629575    30.057012     1.232030
P      7.181114    23.046188    24.117948     1.209143
P      6.010065    21.855707    19.179109     1.228262
P      8.903397    18.699000    21.271605     1.232046
P     14.680940    24.117928    28.282410     1.208409
P     13.509859    19.179093    29.472892     1.224223
P     16.403182    21.271587    32.629602     1.229499
P      9.681068    27.210647    23.046207     1.208221
P      8.509997    32.149482    21.855725     1.226140
P     11.403357    30.056988    18.699015     1.230458
P     12.818207    24.117929    23.046207     1.207550
P     13.989291    19.179093    21.855725     1.227605
P     11.095966    21.271588    18.699015     1.232028
P     17.818126    27.210646    28.282752     1.209338
P      8.989344    32.149482    29.472892     1.228279
P     16.095785    30.056987    32.629602     1.231938
P     10.318234    23.046188    27.210669     1.208455
P     11.489283    21.855707    32.149508     1.224226
P      8.595954    18.698999    30.057012     1.229440
P     15.318149    28.282387    24.117948     1.208172
P     16.489253    29.472868    19.179109     1.226118
P     13.595898    32.629576    21.271605     1.230403
P      7.818402     5.936663     7.008409     1.207523
P      8.989507     4.746182     2.069570     1.227549
P      6.096154     1.589475     4.162066     1.232030
P     12.818283    11.172862    10.101130     1.209143
P      3.989532    12.363343    15.039969     1.228262
P     11.096000    15.520050    12.947473     1.232046
P      5.318457    10.101122     5.936668     1.208409
P      6.489538    15.039957     4.746186     1.224223
P      3.596215    12.947463     1.589476     1.229499
P     10.318329     7.008403    11.172871     1.208219
P     11.489400     2.069568    12.363353     1.226140
P      8.596040     4.162062    15.520063     1.230458
P      7.181190    10.101121    11.172871     1.207550
P      6.010106    15.039957    12.363353     1.227605
P      8.903431    12.947462    15.520063     1.232030
P      2.181321     7.008404     5.936668     1.209122
P      1.010253     2.069568     4.746186     1.228278
P      3.903612     4.162063     1.589476     1.231933
P      9.681163    11.172862     7.008409     1.208453
P      8.510114    12.363343     2.069570     1.224227
P     11.403443    15.520051     4.162066     1.229440
P      4.681248     5.936663    10.101130     1.208174
P      3.510144     4.746182    15.039969     1.226118
P      6.403499     1.589474    12.947473     1.230403
P      7.848925    33.028229     1.190824     1.299858
P      7.848848    18.300348    15.918715     1.299802
P     15.348603    15.918701    33.028254     1.296809
P      5.348890     1.190822    18.300363     1.298786
P     12.150549    15.918702    18.300363     1.299803
P     12.150472     1.190821    33.028254     1.299858
P      4.650794    18.300349     1.190824     1.296808
P     14.650507    33.028228    15.918715     1.298785
H     11.267611    27.043315    27.700344    -0.083686
H     11.252582    28.196497    32.843471    -0.090436
H     13.212560    33.616795    29.435251    -0.100795
H     16.267534    24.285260    23.628273    -0.084290
H      6.252764    23.132078    18.485146    -0.090404
H      8.212707    17.711780    21.893366    -0.100259
H     13.767565    23.628254    27.043337    -0.084031
H     13.752561    18.485130    28.196520    -0.090026
H     15.712490    21.893348    33.616822    -0.099889
H      8.767679    27.700321    24.285280    -0.084019
H      8.752684    32.843445    23.132097    -0.089908
H     10.712677    29.435227    17.711795    -0.099868
H     13.731582    23.628254    24.285280    -0.083699
H     13.746589    18.485131    23.132097    -0.090438
H     11.786658    21.893348    17.711795    -0.100802
H      8.731665    27.700321    27.043337    -0.084257
H     18.746456    32.843444    28.196520    -0.090418
H     16.786466    29.435227    33.616822    -0.100247
H     11.231612    24.285260    27.700344    -0.084068
H     11.246584    23.132077    32.843471    -0.090030
H      9.286644    17.711780    29.435251    -0.099880
H     16.231534    27.043315    23.628273    -0.084025
H     16.246562    28.196498    18.485146    -0.089897
H     14.286580    33.616795    21.893366    -0.099861
H      8.731786     7.175735     6.518734    -0.083687
H      8.746815     6.022553     1.375607    -0.090430
H      6.786837     0.602255     4.783827    -0.100793
H      3.731863     9.933790    10.590805    -0.084289
H     13.746633    11.086972    15.733932    -0.090404
H     11.786690    16.507270    12.325712    -0.100259
H      6.231832    10.590796     7.175741    -0.084056
H      6.246836    15.733920     6.022558    -0.090026
H      4.286907    12.325702     0.602256    -0.099890
H     11.231718     6.518729     9.933798    -0.084029
H     11.246713     1.375605    11.086981    -0.089908
H      9.286720     4.783823    16.507283    -0.099869
H      6.267815    10.590796     9.933798    -0.083693
H      6.252808    15.733919    11.086981    -0.090439
H      8.212739    12.325702    16.507283    -0.100802
H     11.267732     6.518729     7.175741    -0.084287
H      1.252941     1.375606     6.022558    -0.090411
H      3.212931     4.783823     0.602256    -0.100246
H      8.767785     9.933790     6.518734    -0.084059
H      8.752813    11.086973     1.375607    -0.090029
H     10.712753    16.507270     4.783827    -0.099880
H      3.767863     7.175735    10.590805    -0.084024
H      3.752835     6.022552    15.733932    -0.089897
H      5.712817     0.602255    12.325712    -0.099862
H      7.118835    32.244613     1.974441    -0.131426
H      7.118766    19.083964    15.135098    -0.131412
H     14.618522    15.135085    32.244637    -0.131192
H      4.618800     1.974438    19.083980    -0.131239
H     12.880631    15.135086    19.083980    -0.131411
H     12.880562     1.974437    32.244637    -0.131427
H      5.380875    19.083965     1.974441    -0.131191
H     15.380597    32.244612    15.135098    -0.131238
O     12.018606    28.253301    25.699896    -0.646703
O     13.634563    28.131481    27.668862    -0.607715
O     11.564604    29.551914    27.728061    -0.640836
O     11.506575    30.637684    32.991297    -0.691098
O     11.785582    29.324699    30.859791    -0.668609
O      9.518621    29.555336    31.994496    -0.689692
O      8.732812    32.157696     0.365460    -0.663915
O     13.449557    31.428487    29.270657    -0.618348
O     15.399513    32.694249    29.985494    -0.628347
O     13.329546    32.717518    31.470602    -0.661675
O     17.018508    23.075274    25.628721    -0.647486
O      8.634687    23.197094    23.659755    -0.607517
O     16.564529    21.776661    23.600556    -0.640952
O      6.506760    20.690891    18.337320    -0.691871
O      6.785742    22.003876    20.468826    -0.668603
O     14.518594    21.773239    19.334121    -0.690305
O      8.732725    19.170881    16.744079    -0.663565
O      8.449701    19.900088    22.057960    -0.618665
O     10.399666    18.634326    21.343123    -0.628191
O      8.329716    18.611057    19.858015    -0.661987
O     14.518543    25.628700    28.253324    -0.646640
O     16.134512    23.659735    28.131504    -0.607399
O     14.064545    23.600536    29.551938    -0.641258
O     14.006542    18.337304    30.637709    -0.690350
O     14.285543    20.468809    29.324723    -0.667784
O     12.018588    19.334105    29.555360    -0.688515
O     16.232490    16.744065    32.157721    -0.663061
O     15.949498    22.057941    31.428512    -0.617518
O      7.899652    21.343105    32.694276    -0.627245
O     15.829494    19.857998    32.717545    -0.661164
O      9.518672    25.699875    23.075293    -0.647128
O     11.134638    27.668840    23.197113    -0.607345
O      9.064687    27.728039    21.776679    -0.640272
O      9.006693    32.991271    20.690908    -0.691104
O      9.285681    30.859766    22.003894    -0.667846
O     17.018527    31.994470    21.773257    -0.689516
O      6.232768     0.365458    19.170896    -0.663916
O     10.949660    29.270634    19.900105    -0.617731
O     12.899627    29.985470    18.634341    -0.627939
O     10.829668    31.470577    18.611072    -0.661588
O     12.980603    25.628700    23.075293    -0.646711
O     11.364635    23.659736    23.197113    -0.607714
O     13.434601    23.600537    21.776679    -0.640848
O     13.492608    18.337304    20.690908    -0.691113
O     13.213606    20.468809    22.003894    -0.668618
O     15.480562    19.334105    21.773257    -0.689674
O     11.266662    16.744065    19.170896    -0.663911
O     11.549650    22.057942    19.900105    -0.618332
O      9.599697    21.343106    18.634341    -0.628344
O     11.669656    19.857999    18.611072    -0.661633
O      7.980674    25.699875    28.253324    -0.647623
O     16.364506    27.668839    28.131504    -0.607506
O      8.434657    27.728038    29.551938    -0.641031
O     18.492448    32.991271    30.637709    -0.691898
O     18.213461    30.859766    29.324723    -0.668601
O     10.480614    31.994470    29.555360    -0.690307
O     11.266595     0.365458    32.157721    -0.663591
O     16.549483    29.270633    31.428512    -0.618632
O     14.599515    29.985469    32.694276    -0.628146
O     16.669473    31.470576    32.717545    -0.661864
O     10.480639    23.075274    25.699896    -0.646669
O      8.864660    23.197094    27.668862    -0.607402
O     10.934619    21.776661    27.728061    -0.641266
O     10.992589    20.690890    32.991297    -0.690346
O     10.713606    22.003875    30.859791    -0.667794
O     12.980554    21.773239    31.994496    -0.688497
O      3.766916    19.170882     0.365460    -0.663006
O      9.049649    19.900088    29.270657    -0.617523
O      7.099684    18.634325    29.985494    -0.627320
O      9.169634    18.611056    31.470602    -0.661148
O     15.480537    28.253301    25.628721    -0.647122
O     13.864581    28.131481    23.659755    -0.607305
O     15.934539    29.551914    23.600556    -0.640260
O     15.992567    30.637685    18.337320    -0.691094
O     15.713561    29.324700    20.468826    -0.667850
O      7.980722    29.555336    19.334121    -0.689500
O     13.766620    32.157695    16.744079    -0.663914
O     14.049585    31.428487    22.057960    -0.617733
O     12.099627    32.694250    21.343123    -0.627938
O     14.169594    32.717519    19.858015    -0.661646
O      7.980791     5.965749     8.519182    -0.646699
O      6.364834     6.087569     6.550216    -0.607715
O      8.434793     4.667136     6.491017    -0.640832
O      8.492822     3.581366     1.227781    -0.691100
O      8.213815     4.894351     3.359287    -0.668606
O     10.480776     4.663714     2.224582    -0.689679
O     11.266585     2.061354    33.853618    -0.663916
O      6.549840     2.790563     4.948421    -0.618348
O      4.599884     1.524801     4.233584    -0.628348
O      6.669851     1.501532     2.748476    -0.661676
O      2.980889    11.143776     8.590357    -0.647481
O     11.364710    11.021956    10.559323    -0.607518
O      3.434868    12.442389    10.618522    -0.640953
O     13.492637    13.528159    15.881758    -0.691871
O     13.213655    12.215174    13.750252    -0.668603
O      5.480803    12.445811    14.884957    -0.690305
O     11.266672    15.048169    17.474999    -0.663565
O     11.549696    14.318962    12.161118    -0.618665
O      9.599731    15.584724    12.875955    -0.628191
O     11.669681    15.607993    14.361063    -0.661987
O      5.480854     8.590350     5.965754    -0.646641
O      3.864885    10.559315     6.087574    -0.607389
O      5.934852    10.618514     4.667140    -0.641250
O      5.992855    15.881746     3.581369    -0.690349
O      5.713854    13.750241     4.894355    -0.667783
O      7.980809    14.884945     4.663718    -0.688515
O      3.766907    17.474985     2.061357    -0.663060
O      4.049899    12.161109     2.790566    -0.617514
O      2.099945    12.875945     1.524802    -0.627244
O      4.169903    14.361052     1.501533    -0.661163
O     10.480725     8.519175    11.143785    -0.647129
O      8.864759     6.550210    11.021965    -0.607344
O     10.934710     6.491011    12.442399    -0.640273
O     10.992704     1.227779    13.528170    -0.691104
O     10.713716     3.359284    12.215184    -0.667846
O      2.980870     2.224580    12.445821    -0.689516
O     13.766629    33.853592    15.048182    -0.663916
O      9.049737     4.948416    14.318973    -0.617731
O      7.099770     4.233580    15.584737    -0.627939
O      9.169729     2.748473    15.608006    -0.661588
O      7.018794     8.590350    11.143785    -0.646710
O      8.634762    10.559314    11.021965    -0.607713
O      6.564796    10.618513    12.442399    -0.640848
O      6.506789    15.881746    13.528170    -0.691113
O      6.785791    13.750241    12.215184    -0.668619
O      4.518835    14.884945    12.445821    -0.689674
O      8.732735    17.474985    15.048182    -0.663911
O      8.449747    12.161108    14.318973    -0.618333
O     10.399700    12.875944    15.584737    -0.628345
O      8.329741    14.361051    15.608006    -0.661634
O     12.018723     8.519175     5.965754    -0.647466
O      3.634891     6.550211     6.087574    -0.607523
O     11.564740     6.491012     4.667140    -0.640941
O      1.506949     1.227779     3.581369    -0.691900
O      1.785936     3.359284     4.894355    -0.668595
O      9.518783     2.224580     4.663718    -0.690308
O      8.732802    33.853592     2.061357    -0.663591
O      3.449914     4.948417     2.790566    -0.618612
O      5.399882     4.233581     1.524802    -0.628140
O      3.329924     2.748474     1.501533    -0.661866
O      9.518758    11.143776     8.519182    -0.646667
O     11.134737    11.021956     6.550216    -0.607397
O      9.064778    12.442389     6.491017    -0.641263
O      9.006808    13.528160     1.227781    -0.690346
O      9.285791    12.215175     3.359287    -0.667792
O      7.018843    12.445811     2.224582    -0.688497
O     16.232481    15.048168    33.853618    -0.663007
O     10.949748    14.318962     4.948421    -0.617523
O      2.899913    15.584725     4.233584    -0.627320
O     10.829763    15.607994     2.748476    -0.661148
O      4.518860     5.965749     8.590357    -0.647132
O      6.134816     6.087569    10.559323    -0.607305
O      4.064858     4.667136    10.618522    -0.640261
O      4.006830     3.581365    15.881758    -0.691094
O      4.285836     4.894350    13.750252    -0.667851
O     12.018675     4.663714    14.884957    -0.689500
O      6.232777     2.061355    17.474999    -0.663914
O      5.949812     2.790563    12.161118    -0.617734
O      7.899770     1.524800    12.875955    -0.627938
O      5.829803     1.501531    14.361063    -0.661646
O      6.910848    33.862147     0.356905    -0.735217
O      6.910762    17.466430    16.752634    -0.735197
O     14.410517    16.752619    33.862173    -0.734386
O      4.410814     0.356904    17.466444    -0.734032
O     13.088635    16.752620    17.466444    -0.735197
O     13.088549     0.356903    33.862173    -0.735217
O      5.588880    17.466431     0.356905    -0.734386
O     15.588583    33.862146    16.752634    -0.734033
F     11.249626    25.664288    25.161288    -0.569485
F     16.249520    25.664287    26.167329    -0.569779
F     13.749573    26.167308    25.664309    -0.569482
F      8.749673    25.161267    25.664309    -0.569772
F      8.749771     8.554762     9.057790    -0.569485
F      3.749877     8.554763     8.051749    -0.569769
F      6.249824     8.051742     8.554769    -0.569481
F     11.249724     9.057783     8.554769    -0.569774

The following XYZ coordinates are in angstroms. Other properties are in atomic units.
The sperically averaged electron density of each atom fit to a function of the form exp(a - br)
eigen_1, eigen_2 and eigen_3 are the three eigenvalues of traceless quadrupole moment tensor
  atom number  atomic symbol              X              Y              Z     net charge C6 coefficient C8 coefficient C10 coefficient fluctuating dipole atomic polarizability isotropic forcefield polarizability              a              b squared Pearson coefficient          <r^3>          <r^4>         wp_QDO          m_QDO          q_QDO       dipole_x       dipole_y       dipole_z         dipole            Qxy            Qxz            Qyz     Q(x^2-y^2)  Q(3z^2 - R^2)        eigen_1        eigen_2        eigen_3 static polarizability      alpha(xx)      alpha(xy)      alpha(xz)      alpha(yy)      alpha(yz)      alpha(zz) atomic spin moment
            1             Zn      11.724391      30.552479      29.325408       1.085461      77.147602 0.15037306E+04  0.45404936E+05                                15.084814                           12.904595       0.159679       1.950338                    0.998990      42.408290     113.581979       0.488453       0.415289      -1.130760       0.028186       0.002936      -0.037647       0.047120      -0.038456       0.011720      -0.020238      -0.018292      -0.010690      -0.038150      -0.012978       0.051129             18.274506      19.418148      -0.658256      -1.289725      17.217933       6.888048      18.187436           0.092754
            2             Zn      13.297490      31.365181      32.878032       1.059292      78.963036 0.16013460E+04  0.49195916E+05                                15.426714                           13.380083       0.072605       1.915067                    0.999053      43.386706     117.814505       0.475553       0.419241      -1.126315      -0.010192       0.005195       0.021078       0.023982      -0.014058       0.020891      -0.000434      -0.056142      -0.107315      -0.047940      -0.001687       0.049627             18.803563      21.320017       0.846350       0.067419      16.316765       6.524198      18.773909           0.086131
            3             Zn       6.724535      20.776096      22.003209       1.084972      77.124860 0.15033291E+04  0.45387844E+05                                15.078495                           12.900219       0.164009       1.951618                    0.998990      42.408866     113.561480       0.488708       0.415118      -1.130924       0.028414      -0.002842       0.037545       0.047171       0.038465      -0.011720      -0.019552      -0.017971      -0.012187      -0.037792      -0.013059       0.050851             18.265035      19.403832       0.653796       1.287103      17.209652       6.883391      18.181621           0.092830
            4             Zn       8.297774      19.963394      18.450585       1.059349      78.977401 0.16016302E+04  0.49207192E+05                                15.428627                           13.381218       0.071446       1.914739                    0.999062      43.391462     117.833302       0.475532       0.419238      -1.126309      -0.011001      -0.005006      -0.021320       0.024508       0.013329      -0.020912      -0.000137      -0.055111      -0.108753      -0.048115      -0.000914       0.049030             18.806482      21.325771      -0.846103      -0.068147      16.318976       6.523973      18.774699           0.086210
            5             Zn      14.224337      22.003191      30.552504       1.084889      77.149709 0.15040743E+04  0.45416319E+05                                15.082862                           12.904483       0.162587       1.951154                    0.998991      42.413685     113.584696       0.488563       0.415186      -1.130869       0.028060       0.037703       0.002319       0.047056      -0.011728      -0.038410       0.019745      -0.003821       0.032801      -0.038037      -0.012777       0.050814             18.270528      19.410071       1.288985      -0.656271      18.187503      -6.886671      17.214010           0.092926
            6             Zn      15.797502      18.450227      31.365207       1.059194      78.952306 0.16008831E+04  0.49177050E+05                                15.424764                           13.377533       0.072259       1.915107                    0.999045      43.378956     117.779362       0.475641       0.419202      -1.126366      -0.010692      -0.021734       0.005338       0.024803      -0.021279      -0.012974       0.000127       0.026133       0.136794      -0.048194      -0.000585       0.048780             18.803868      21.313732      -0.068063       0.847790      18.778243      -6.530551      16.319628           0.086130
            7             Zn       9.224489      29.325384      20.776113       1.084279      77.198502 0.15052301E+04  0.45461302E+05                                15.089938                           12.910030       0.162592       1.950980                    0.998977      42.431430     113.655880       0.488410       0.415224      -1.130809       0.028272      -0.037345      -0.003350       0.046960       0.011754       0.038623       0.020119      -0.003192       0.032478      -0.038130      -0.013101       0.051231             18.279463      19.424622      -1.289336       0.656668      18.191923      -6.888205      17.221843           0.092687
            8             Zn      10.797661      32.878348      19.963410       1.059135      78.973033 0.16013270E+04  0.49195187E+05                                15.427399                           13.379426       0.074568       1.915612                    0.999039      43.390066     117.823442       0.475595       0.419205      -1.126339      -0.010480       0.021525      -0.005164       0.024491       0.021360       0.013691       0.000105       0.025080       0.136567      -0.048026      -0.000992       0.049018             18.806068      21.322723       0.067618      -0.846159      18.776563      -6.527304      16.318918           0.086148
            9             Zn      13.274811      22.003191      20.776113       1.085482      77.143879 0.15036409E+04  0.45401443E+05                                15.084197                           12.904098       0.159829       1.950392                    0.998990      42.407306     113.577509       0.488470       0.415281      -1.130767      -0.028179       0.037657      -0.002956       0.047126       0.011729      -0.038442      -0.020226      -0.003776       0.032838      -0.038124      -0.012998       0.051122             18.273699      19.417251      -1.289660      -0.658155      18.186674       6.887611      17.217171           0.092762
           10             Zn      11.701648      18.450227      19.963410       1.059288      78.970785 0.16013652E+04  0.49196809E+05                                15.427838                           13.380282       0.072652       1.915069                    0.999050      43.387381     117.817907       0.475541       0.419248      -1.126306       0.010134      -0.021124      -0.005142       0.023987       0.020944      -0.014067      -0.000361       0.025627       0.137772      -0.047989      -0.001606       0.049595             18.806427      21.320418       0.067065       0.845488      18.778757       6.529100      16.320105           0.086129
           11             Zn      18.274654      29.325384      30.552504       1.084976      77.123750 0.15032544E+04  0.45384964E+05                                15.078301                           12.899868       0.164025       1.951638                    0.998989      42.407823     113.557403       0.488717       0.415116      -1.130927      -0.028402      -0.037547       0.002823       0.047163      -0.011727       0.038458      -0.019533      -0.002888       0.033075      -0.037780      -0.013060       0.050840             18.265059      19.403337       1.287617       0.654146      18.181884       6.883819      17.209957           0.092755
           12             Zn      16.701479      32.878348      31.365207       1.059329      78.982571 0.16015698E+04  0.49204759E+05                                15.429088                           13.380827       0.071655       1.914794                    0.999060      43.391356     117.831438       0.475547       0.419229      -1.126317       0.011036       0.021369       0.004979       0.024560      -0.020988       0.013323      -0.000157       0.026745       0.136753      -0.048110      -0.000831       0.048941             18.808531      21.325263      -0.068302      -0.846427      18.778661       6.528612      16.321669           0.086211
           13             Zn      10.774814      20.776096      29.325408       1.084901      77.149205 0.15040545E+04  0.45415555E+05                                15.082794                           12.904386       0.162571       1.951155                    0.998991      42.413360     113.583500       0.488565       0.415186      -1.130870      -0.028062      -0.002332      -0.037708       0.047062      -0.038411      -0.011719       0.019755      -0.018327      -0.010678      -0.038041      -0.012778       0.050820             18.270506      19.410082      -0.656241       1.288704      17.214083      -6.886676      18.187355           0.092918
           14             Zn       9.201575      19.963393      32.878032       1.059078      78.958540 0.16012457E+04  0.49191209E+05                                15.425774                           13.379200       0.072309       1.915075                    0.999044      43.383062     117.795956       0.475601       0.419212      -1.126354       0.010817      -0.005349       0.021680       0.024812      -0.013035      -0.021238       0.000102      -0.055447      -0.107498      -0.048160      -0.000680       0.048839             18.803653      21.316105       0.847568      -0.067853      16.318601      -6.526812      18.776253           0.086133
           15             Zn      15.774751      30.552479      22.003209       1.084275      77.198750 0.15052347E+04  0.45461458E+05                                15.089936                           12.910017       0.162624       1.950985                    0.998976      42.431544     113.656077       0.488412       0.415222      -1.130811      -0.028256       0.003359       0.037349       0.046953       0.038629       0.011760       0.020119      -0.017855      -0.011511      -0.038127      -0.013119       0.051247             18.279491      19.424601       0.656611      -1.289227      17.221805      -6.888258      18.192065           0.092683
           16             Zn      14.201652      31.365182      18.450585       1.059150      78.969940 0.16014257E+04  0.49199067E+05                                15.427188                           13.379968       0.074420       1.915564                    0.999039      43.390479     117.826304       0.475578       0.419213      -1.126332       0.010456       0.005240      -0.021504       0.024478       0.013740       0.021338       0.000318      -0.055816      -0.105751      -0.047963      -0.001111       0.049074             18.804441      21.323696      -0.847188       0.068033      16.316595      -6.523034      18.773033           0.086151
           17             Zn       8.275006       3.666571       4.893670       1.085461      77.147654 0.15037318E+04  0.45404988E+05                                15.084831                           12.904607       0.159669       1.950335                    0.998990      42.408294     113.582065       0.488453       0.415289      -1.130759      -0.028185      -0.002935       0.037646       0.047119      -0.038457       0.011719      -0.020238      -0.018291      -0.010695      -0.038150      -0.012979       0.051129             18.274554      19.418164      -0.658291      -1.289763      17.217964       6.888090      18.187534           0.092756
           18             Zn       6.701907       2.853869       1.341046       1.059293      78.962956 0.16013453E+04  0.49195891E+05                                15.426705                           13.380080       0.072605       1.915067                    0.999053      43.386694     117.814460       0.475553       0.419241      -1.126315       0.010193      -0.005195      -0.021078       0.023982      -0.014058       0.020891      -0.000434      -0.056141      -0.107316      -0.047940      -0.001686       0.049626             18.803534      21.319977       0.846356       0.067419      16.316734       6.524174      18.773890           0.086131
           19             Zn      13.274862      13.442954      12.215869       1.084972      77.124839 0.15033294E+04  0.45387858E+05                                15.078492                           12.900221       0.164009       1.951618                    0.998990      42.408872     113.561504       0.488708       0.415118      -1.130924      -0.028414       0.002842      -0.037545       0.047171       0.038464      -0.011720      -0.019552      -0.017971      -0.012186      -0.037792      -0.013058       0.050851             18.265013      19.403827       0.653787       1.287093      17.209630       6.883365      18.181581           0.092833
           20             Zn      11.701623      14.255656      15.768493       1.059350      78.977378 0.16016297E+04  0.49207174E+05                                15.428625                           13.381216       0.071446       1.914739                    0.999062      43.391455     117.833276       0.475532       0.419238      -1.126309       0.011001       0.005006       0.021320       0.024507       0.013329      -0.020912      -0.000137      -0.055112      -0.108753      -0.048115      -0.000914       0.049030             18.806475      21.325761      -0.846108      -0.068150      16.318968       6.523967      18.774695           0.086212
           21             Zn       5.775060      12.215859       3.666574       1.084888      77.149635 0.15040735E+04  0.45416282E+05                                15.082846                           12.904475       0.162593       1.951155                    0.998991      42.413675     113.584611       0.488563       0.415186      -1.130869      -0.028060      -0.037703      -0.002320       0.047056      -0.011727      -0.038410       0.019746      -0.003820       0.032801      -0.038037      -0.012777       0.050814             18.270496      19.410032       1.288966      -0.656271      18.187442      -6.886629      17.214014           0.092926
           22             Zn       4.201895      15.768823       2.853871       1.059194      78.952299 0.16008822E+04  0.49177014E+05                                15.424762                           13.377528       0.072261       1.915108                    0.999045      43.378953     117.779345       0.475641       0.419202      -1.126366       0.010692       0.021734      -0.005338       0.024803      -0.021279      -0.012974       0.000127       0.026133       0.136794      -0.048194      -0.000585       0.048780             18.803874      21.313741      -0.068062       0.847785      18.778237      -6.530562      16.319643           0.086131
           23             Zn      10.774908       4.893666      13.442965       1.084279      77.198562 0.15052310E+04  0.45461335E+05                                15.089947                           12.910035       0.162592       1.950980                    0.998977      42.431440     113.655928       0.488410       0.415224      -1.130809      -0.028272       0.037345       0.003350       0.046959       0.011754       0.038622       0.020119      -0.003191       0.032480      -0.038130      -0.013101       0.051231             18.279476      19.424621      -1.289324       0.656660      18.191980      -6.888212      17.221828           0.092689
           24             Zn       9.201736       1.340702      14.255668       1.059135      78.973042 0.16013266E+04  0.49195170E+05                                15.427401                           13.379424       0.074569       1.915612                    0.999039      43.390064     117.823445       0.475595       0.419205      -1.126339       0.010480      -0.021525       0.005164       0.024491       0.021360       0.013691       0.000105       0.025080       0.136567      -0.048026      -0.000992       0.049018             18.806084      21.322732       0.067620      -0.846152      18.776595      -6.527325      16.318925           0.086146
           25             Zn       6.724586      12.215859      13.442965       1.085482      77.143861 0.15036407E+04  0.45401437E+05                                15.084195                           12.904097       0.159828       1.950392                    0.998990      42.407304     113.577501       0.488470       0.415281      -1.130767       0.028179      -0.037657       0.002956       0.047126       0.011729      -0.038442      -0.020226      -0.003776       0.032836      -0.038124      -0.012998       0.051121             18.273688      19.417250      -1.289665      -0.658160      18.186669       6.887594      17.217143           0.092766
           26             Zn       8.297749      15.768823      14.255668       1.059288      78.970756 0.16013648E+04  0.49196792E+05                                15.427833                           13.380279       0.072653       1.915069                    0.999050      43.387378     117.817887       0.475541       0.419248      -1.126306      -0.010134       0.021124       0.005142       0.023987       0.020944      -0.014067      -0.000362       0.025627       0.137773      -0.047989      -0.001606       0.049595             18.806415      21.320416       0.067062       0.845485      18.778734       6.529088      16.320093           0.086130
           27             Zn       1.724743       4.893666       3.666574       1.084972      77.124555 0.15033225E+04  0.45387603E+05                                15.078468                           12.900204       0.163976       1.951610                    0.998990      42.408755     113.561185       0.488707       0.415119      -1.130923       0.028404       0.037532      -0.002846       0.047154      -0.011725       0.038465      -0.019555      -0.002891       0.033047      -0.037792      -0.013063       0.050855             18.264948      19.403716       1.287300       0.653889      18.181508       6.883302      17.209619           0.092836
           28             Zn       3.297918       1.340702       2.853871       1.059329      78.982571 0.16015696E+04  0.49204755E+05                                15.429091                           13.380828       0.071654       1.914793                    0.999060      43.391357     117.831461       0.475547       0.419229      -1.126317      -0.011036      -0.021369      -0.004979       0.024560      -0.020988       0.013323      -0.000157       0.026746       0.136752      -0.048111      -0.000830       0.048941             18.808534      21.325297      -0.068311      -0.846419      18.778632       6.528598      16.321674           0.086208
           29             Zn       9.224583      13.442954       4.893670       1.084901      77.149193 0.15040537E+04  0.45415524E+05                                15.082788                           12.904380       0.162573       1.951156                    0.998991      42.413350     113.583438       0.488566       0.415186      -1.130870       0.028062       0.002332       0.037708       0.047062      -0.038412      -0.011719       0.019755      -0.018326      -0.010679      -0.038041      -0.012779       0.050820             18.270506      19.410082      -0.656248       1.288729      17.214066      -6.886673      18.187369           0.092919
           30             Zn      10.797822      14.255657       1.341046       1.059078      78.958557 0.16012464E+04  0.49191233E+05                                15.425776                           13.379203       0.072308       1.915075                    0.999044      43.383063     117.795957       0.475601       0.419212      -1.126354      -0.010817       0.005349      -0.021680       0.024812      -0.013035      -0.021238       0.000102      -0.055448      -0.107498      -0.048160      -0.000680       0.048839             18.803647      21.316089       0.847587      -0.067853      16.318599      -6.526787      18.776253           0.086132
           31             Zn       4.224646       3.666571      12.215869       1.084274      77.198743 0.15052347E+04  0.45461459E+05                                15.089935                           12.910017       0.162623       1.950985                    0.998976      42.431544     113.656079       0.488412       0.415222      -1.130811       0.028256      -0.003359      -0.037349       0.046953       0.038629       0.011760       0.020119      -0.017855      -0.011511      -0.038127      -0.013119       0.051247             18.279488      19.424599       0.656618      -1.289227      17.221837      -6.888253      18.192030           0.092681
           32             Zn       5.797745       2.853868      15.768493       1.059150      78.969909 0.16014258E+04  0.49199070E+05                                15.427181                           13.379967       0.074420       1.915564                    0.999039      43.390475     117.826260       0.475578       0.419213      -1.126332      -0.010456      -0.005240       0.021504       0.024478       0.013740       0.021338       0.000318      -0.055816      -0.105751      -0.047964      -0.001111       0.049074             18.804418      21.323668      -0.847194       0.068036      16.316586      -6.523009      18.773000           0.086150
           33             Zn       0.000000       0.000000       0.000000       1.161941      66.541078 0.10946667E+04  0.30397725E+05                                13.665999                           10.988802       0.553640       2.103796                    0.999944      38.743214      98.096886       0.533208       0.413666      -1.136834       0.000000       0.000000      -0.000000       0.000000       0.114539      -0.115025       0.022666      -0.163419       0.163256      -0.215481       0.077125       0.138355             16.416616      28.049529      -4.061268       4.062184      10.599993       1.783194      10.600325          -0.000163
           34             Zn       4.999798      17.109525      17.109539       1.161939      66.543548 0.10947198E+04  0.30399604E+05                                13.666417                           10.989143       0.553580       2.103774                    0.999944      38.743593      98.098854       0.533194       0.413672      -1.136829       0.000000       0.000000      -0.000000       0.000000      -0.115026       0.114559       0.022667      -0.163327       0.163459      -0.215488       0.077120       0.138368             16.417145      28.050475       4.061878      -4.061745      10.600438       1.783307      10.600523          -0.000164
           35             Zn       7.499844      17.109526       0.000000       1.161961      66.505818 0.10939514E+04  0.30371975E+05                                13.659735                           10.983805       0.559889       2.105609                    0.999951      38.737205      98.062431       0.533448       0.413560      -1.136941      -0.000000      -0.000000      -0.000000       0.000000       0.114646       0.114677      -0.022589      -0.164048       0.164021      -0.215543       0.077269       0.138274             16.408159      28.038495      -4.058785      -4.059106      10.592906      -1.780489      10.593076          -0.000171
           36             Zn       2.499854      -0.000001      17.109539       1.161775      66.613343 0.10962489E+04  0.30453412E+05                                13.677137                           10.998109       0.552278       2.103102                    0.999932      38.759580      98.165228       0.532870       0.413769      -1.136735       0.000000       0.000000       0.000000       0.000000      -0.114547      -0.114544      -0.022374      -0.164080       0.164071      -0.215342       0.077066       0.138275             16.429683      28.071231       4.064371       4.064731      10.608808      -1.785967      10.609011          -0.000163
           37             Ga      12.499604      26.933814      24.394781       1.515605      74.592266 0.12814955E+04  0.37053417E+05                                13.465950                           10.821650       0.578788       2.077512                    0.999255      40.486319     104.952201       0.618150       0.342690      -1.190395      -0.000013       0.009355      -0.009358       0.013232      -0.016593      -0.016598      -0.058362      -0.070502       0.070562      -0.065178      -0.016690       0.081868             16.951002      20.515958       1.886508       1.886699      15.168453       2.312423      15.168595           0.006630
           38             Ga       7.499691      24.394761      26.933836       1.515852      74.607507 0.12816773E+04  0.37062110E+05                                13.471432                           10.825340       0.571053       2.075199                    0.999280      40.491200     104.989349       0.617759       0.342875      -1.190166       0.000029      -0.009501       0.009563       0.013481       0.016271       0.016245      -0.058893      -0.070571       0.070586      -0.064932      -0.017486       0.082418             16.958867      20.525536      -1.887468      -1.887364      15.175425       2.315975      15.175639           0.006621
           39             Ga      14.999540      26.933814      26.933836       1.515029      74.636486 0.12823990E+04  0.37087203E+05                                13.472715                           10.826807       0.571707       2.075267                    0.999240      40.504326     105.020165       0.617869       0.342775      -1.190285      -0.000247       0.010039       0.009491       0.013818       0.016205      -0.016782       0.058993      -0.070104       0.070272      -0.065170      -0.017206       0.082376             16.959650      20.525171      -1.888195       1.887229      15.177264      -2.315570      15.176515           0.006629
           40             Ga       9.999655      24.394761      24.394781       1.515025      74.635685 0.12823969E+04  0.37087095E+05                                13.472579                           10.826762       0.571896       2.075322                    0.999239      40.504289     105.019731       0.617874       0.342773      -1.190288       0.000234      -0.009512      -0.010021       0.013818      -0.016747       0.016204       0.058998      -0.070185       0.070009      -0.065147      -0.017232       0.082379             16.959438      20.525060       1.887156      -1.888302      15.176097      -2.315619      15.177156           0.006634
           41             Ga       7.499793       7.285236       9.824297       1.515604      74.592363 0.12814976E+04  0.37053489E+05                                13.465956                           10.821655       0.578789       2.077512                    0.999255      40.486338     104.952242       0.618150       0.342690      -1.190395       0.000013      -0.009354       0.009358       0.013231      -0.016593      -0.016599      -0.058363      -0.070502       0.070563      -0.065178      -0.016690       0.081868             16.951019      20.515998       1.886518       1.886691      15.168483       2.312432      15.168578           0.006630
           42             Ga       2.499906       9.824289       7.285242       1.515796      74.608108 0.12817217E+04  0.37063654E+05                                13.471378                           10.825420       0.571162       2.075221                    0.999281      40.491950     104.991101       0.617767       0.342868      -1.190174      -0.000013       0.009539      -0.009532       0.013485       0.016249       0.016231      -0.058929      -0.070543       0.070558      -0.064912      -0.017533       0.082444             16.958673      20.525435      -1.887560      -1.887455      15.175324       2.315729      15.175262           0.006627
           43             Ga       4.999857       7.285236       7.285242       1.515035      74.634695 0.12823761E+04  0.37086339E+05                                13.472476                           10.826686       0.571811       2.075305                    0.999240      40.503898     105.018423       0.617875       0.342773      -1.190287       0.000236      -0.010042      -0.009503       0.013828       0.016205      -0.016764       0.058997      -0.070076       0.070281      -0.065154      -0.017220       0.082374             16.959313      20.525000      -1.888229       1.887061      15.176991      -2.315561      15.175948           0.006634
           44             Ga       9.999742       9.824289       9.824297       1.515026      74.635683 0.12823965E+04  0.37087082E+05                                13.472577                           10.826758       0.571897       2.075323                    0.999239      40.504277     105.019675       0.617874       0.342772      -1.190288      -0.000234       0.009511       0.010020       0.013818      -0.016747       0.016204       0.058998      -0.070186       0.070010      -0.065147      -0.017233       0.082380             16.959439      20.525091       1.887153      -1.888310      15.176107      -2.315632      15.177119           0.006635
           45              P      12.180995      28.282387      27.210669       1.207525      83.011238 0.14273397E+04  0.44087443E+05                                14.654241                           11.483023       0.829153       2.020610                    0.999860      50.176771     152.745586       0.572403       0.346431      -1.141664       0.050341       0.139995      -0.045015       0.155432       0.010730       0.055015      -0.047268      -0.006742       0.047634      -0.076216       0.003183       0.073034             18.190410      18.640573      -3.859521      -1.897876      16.622281       7.384574      19.308376           0.000831
           46              P      11.009890      29.472868      32.149508       1.227549      75.608019 0.13268294E+04  0.40387788E+05                                13.847242                           11.106012       0.661409       1.971750                    0.999951      50.012458     152.937541       0.577216       0.348604      -1.135753      -0.029867       0.067602      -0.010656       0.074670      -0.039891      -0.057782       0.065516       0.016639      -0.033324      -0.076546      -0.032364       0.108911             16.610846      22.021926       3.613254       2.561777      13.380716       3.668112      14.429894          -0.003063
           47              P      13.903243      32.629575      30.057012       1.232030      71.899010 0.12591111E+04  0.37795452E+05                                13.398623                           10.817464       0.655264       1.978372                    0.999950      48.892493     148.058749       0.585481       0.348512      -1.136801       0.050751      -0.042336       0.010040       0.066849      -0.026228      -0.052452       0.057196      -0.004201       0.082607      -0.057928      -0.040078       0.098006             15.881511      21.254549       3.202805       2.512493      11.860809       3.422543      14.529176          -0.010471
           48              P       7.181114      23.046188      24.117948       1.209143      82.907490 0.14250233E+04  0.43999065E+05                                14.645475                           11.476083       0.825944       2.020148                    0.999855      50.127658     152.578658       0.572385       0.346575      -1.141519       0.049252      -0.139744       0.046314       0.155239      -0.011826      -0.055504      -0.046876      -0.006619       0.047512      -0.077003       0.004298       0.072705             18.179373      18.627738       3.855142       1.896014      16.611772       7.379915      19.298608           0.000791
           49              P       6.010065      21.855707      19.179109       1.228262      75.614565 0.13266281E+04  0.40383791E+05                                13.852305                           11.108069       0.661724       1.971967                    0.999935      50.019028     153.006979       0.576885       0.348786      -1.135502      -0.029871      -0.067434       0.010073       0.074438       0.039858       0.057606       0.065570       0.017457      -0.032038      -0.076456      -0.032372       0.108827             16.618993      22.036716      -3.615914      -2.562544      13.384069       3.670741      14.436194          -0.003059
           50              P       8.903397      18.699000      21.271605       1.232046      71.881071 0.12587746E+04  0.37783096E+05                                13.396288                           10.815872       0.650965       1.977257                    0.999964      48.886743     148.040380       0.585531       0.348503      -1.136800       0.050279       0.043048      -0.011490       0.067179       0.025245       0.053167       0.057205      -0.004243       0.084691      -0.058837      -0.039446       0.098283             15.877874      21.245605      -3.200940      -2.511725      11.859983       3.421864      14.528033          -0.010514
           51              P      14.680940      24.117928      28.282410       1.208409      82.965918 0.14263427E+04  0.44049561E+05                                14.650000                           11.479581       0.830473       2.021022                    0.999850      50.158272     152.683871       0.572439       0.346465      -1.141620       0.048745       0.045198       0.139992       0.154973      -0.055558       0.010702       0.046382      -0.026030      -0.013785      -0.076069       0.003423       0.072646             18.185081      18.636093       1.896195      -3.856232      19.303674      -7.380947      16.615476           0.000824
           52              P      13.509859      19.179093      29.472892       1.224223      75.976687 0.13352343E+04  0.40720582E+05                                13.907295                           11.153941       0.653142       1.968555                    0.999947      50.191589     153.787686       0.574803       0.349406      -1.134746      -0.029549       0.010569       0.067249       0.074211       0.057481      -0.040325      -0.065091       0.023555      -0.006762      -0.075545      -0.033145       0.108690             16.684998      22.126809      -2.577288       3.635140      14.493476      -3.689684      13.434710          -0.003049
           53              P      16.403182      21.271587      32.629602       1.229499      72.121018 0.12644474E+04  0.38003449E+05                                13.436376                           10.849344       0.648559       1.975934                    0.999956      48.999893     148.575253       0.583776       0.349090      -1.136101       0.051149      -0.011001      -0.042008       0.067096       0.052731      -0.024961      -0.057482      -0.044877      -0.036288      -0.058855      -0.039297       0.098152             15.925703      21.313010      -2.519647       3.214789      14.572142      -3.434963      11.891958          -0.010488
           54              P       9.681068      27.210647      23.046207       1.208221      82.971742 0.14265742E+04  0.44057712E+05                                14.649897                           11.480106       0.830108       2.021087                    0.999859      50.159663     152.680938       0.572466       0.346441      -1.141661       0.049241      -0.046011      -0.139673       0.155082       0.055427      -0.011249       0.047173      -0.026570      -0.011125      -0.076899       0.004160       0.072738             18.184375      18.636009      -1.894699       3.855174      19.302559      -7.380117      16.614558           0.000830
           55              P       8.509997      32.149482      21.855725       1.226140      75.620328 0.13269031E+04  0.40388263E+05                                13.843456                           11.101841       0.670301       1.974278                    0.999952      50.023950     152.940523       0.577708       0.348323      -1.136048      -0.030070      -0.009913      -0.067677       0.074717      -0.057731       0.039726      -0.065942       0.023933      -0.010847      -0.076645      -0.032434       0.109079             16.607178      22.018004       2.560974      -3.612340      14.426221      -3.667268      13.377308          -0.003042
           56              P      11.403357      30.056988      18.699015       1.230458      71.933772 0.12599233E+04  0.37825548E+05                                13.400854                           10.819281       0.649719       1.976802                    0.999962      48.914021     148.130277       0.585573       0.348405      -1.136900       0.050453       0.011141       0.042645       0.066994      -0.053393       0.024582      -0.057188      -0.043347      -0.035831      -0.059452      -0.038475       0.097927             15.883773      21.256664       2.512579      -3.202244      14.531927      -3.423015      11.862728          -0.010525
           57              P      12.818207      24.117929      23.046207       1.207550      83.011270 0.14273394E+04  0.44087486E+05                                14.654367                           11.483124       0.829051       2.020586                    0.999860      50.176504     152.745479       0.572392       0.346437      -1.141658      -0.050337       0.045020      -0.139985       0.155424       0.055008       0.010726      -0.047262      -0.027190      -0.013739      -0.076204       0.003175       0.073030             18.190619      18.640721      -1.897946      -3.859546      19.308643       7.384750      16.622494           0.000821
           58              P      13.989291      19.179093      21.855725       1.227605      75.605316 0.13267566E+04  0.40385021E+05                                13.846909                           11.105687       0.661445       1.971768                    0.999950      50.011200     152.932685       0.577226       0.348603      -1.135754       0.029846       0.010664      -0.067613       0.074673      -0.057797      -0.039879       0.065552       0.024991      -0.008176      -0.076591      -0.032344       0.108935             16.610471      22.021099       2.561847       3.613003      14.429922       3.668225      13.380392          -0.003074
           59              P      11.095966      21.271588      18.699015       1.232028      71.898421 0.12590853E+04  0.37794488E+05                                13.398546                           10.817338       0.654971       1.978294                    0.999950      48.892097     148.057267       0.585485       0.348511      -1.136801      -0.050730      -0.010020       0.042312       0.066814      -0.052431      -0.026208       0.057160      -0.043439      -0.034937      -0.057895      -0.040064       0.097959             15.881520      21.254825       2.512713       3.202325      14.529017       3.422697      11.860716          -0.010485
           60              P      17.818126      27.210646      28.282752       1.209338      82.904784 0.14246776E+04  0.43985874E+05                                14.645180                           11.474816       0.826129       2.020217                    0.999856      50.123584     152.563621       0.572405       0.346582      -1.141509      -0.049203      -0.046448       0.139673       0.155200      -0.055473      -0.011680      -0.046884      -0.027101      -0.014065      -0.076886       0.004115       0.072770             18.179778      18.625213       1.897736       3.857210      19.300129       7.382899      16.613991           0.000839
           61              P       8.989344      32.149482      29.472892       1.228279      75.614659 0.13266086E+04  0.40383066E+05                                13.852365                           11.108030       0.661621       1.971942                    0.999935      50.018576     153.005591       0.576882       0.348789      -1.135499       0.029868      -0.010074       0.067430       0.074433       0.057604       0.039863       0.065566       0.024782      -0.010083      -0.076460      -0.032365       0.108825             16.619180      22.036698      -2.562863      -3.616042      14.436606       3.671018      13.384237          -0.003047
           62              P      16.095785      30.056987      32.629602       1.231938      71.885823 0.12588780E+04  0.37786983E+05                                13.396853                           10.816312       0.651098       1.977282                    0.999965      48.888831     148.048317       0.585520       0.348503      -1.136800      -0.050287       0.011453      -0.043025       0.067165       0.053169       0.025235       0.057196      -0.044404      -0.035946      -0.058844      -0.039416       0.098261             15.878594      21.246775      -2.511841      -3.200662      14.528453       3.422231      11.860555          -0.010508
           63              P      10.318234      23.046188      27.210669       1.208455      82.963496 0.14262952E+04  0.44047755E+05                                14.649800                           11.479454       0.830395       2.021007                    0.999850      50.157251     152.680519       0.572437       0.346469      -1.141616      -0.048735      -0.140011      -0.045207       0.154990       0.010691      -0.055578       0.046380      -0.006097       0.046053      -0.076071       0.003391       0.072680             18.184784      18.635687      -3.856078       1.895935      16.615408      -7.380778      19.303259           0.000819
           64              P      11.489283      21.855707      32.149508       1.224226      75.976408 0.13352527E+04  0.40721322E+05                                13.907304                           11.154056       0.653225       1.968576                    0.999947      50.191974     153.789666       0.574797       0.349408      -1.134743       0.029522      -0.067227      -0.010561       0.074179      -0.040340       0.057453      -0.065103       0.015136      -0.031835      -0.075521      -0.033168       0.108689             16.684865      22.126735       3.635139      -2.576993      13.434684      -3.689441      14.493176          -0.003044
           65              P       8.595954      18.698999      30.057012       1.229440      72.140382 0.12648972E+04  0.38021249E+05                                13.440095                           10.852389       0.647924       1.975708                    0.999955      49.008905     148.622420       0.583590       0.349162      -1.136016      -0.051182       0.041980       0.010963       0.067098      -0.025002       0.052739      -0.057509      -0.004334       0.085485      -0.058856      -0.039343       0.098199             15.930193      21.319121       3.216888      -2.520368      11.895062      -3.436095      14.576397          -0.010492
           66              P      15.318149      28.282387      24.117948       1.208172      82.974097 0.14266263E+04  0.44059720E+05                                14.650157                           11.480309       0.830056       2.021069                    0.999860      50.160587     152.684424       0.572462       0.346440      -1.141661      -0.049218       0.139651       0.046025       0.155058      -0.011227       0.055438       0.047174      -0.007752       0.045435      -0.076895       0.004138       0.072757             18.184715      18.636315       3.855239      -1.894862      16.614817      -7.380306      19.303014           0.000824
           67              P      16.489253      29.472868      19.179109       1.226118      75.619919 0.13269052E+04  0.40388337E+05                                13.843402                           11.101840       0.670263       1.974269                    0.999951      50.024025     152.940720       0.577708       0.348322      -1.136048       0.030057       0.067685       0.009908       0.074719       0.039715      -0.057707      -0.065958       0.017403      -0.030430      -0.076649      -0.032418       0.109067             16.607079      22.018094      -3.612380       2.560696      13.377282      -3.667074      14.425861          -0.003047
           68              P      13.595898      32.629576      21.271605       1.230403      71.935336 0.12599666E+04  0.37827092E+05                                13.400901                           10.819359       0.649714       1.976794                    0.999962      48.914949     148.132540       0.585581       0.348398      -1.136908      -0.050444      -0.042643      -0.011151       0.066988       0.024591      -0.053401      -0.057139      -0.003715       0.082917      -0.059419      -0.038479       0.097898             15.883782      21.256478      -3.202739       2.512522      11.862775      -3.422900      14.532094          -0.010511
           69              P       7.818402       5.936663       7.008409       1.207523      83.011427 0.14273390E+04  0.44087409E+05                                14.654264                           11.483024       0.829158       2.020613                    0.999860      50.176691     152.745226       0.572403       0.346431      -1.141664      -0.050341      -0.139997       0.045016       0.155434       0.010728       0.055018      -0.047266      -0.006730       0.047639      -0.076215       0.003179       0.073036             18.190498      18.640560      -3.859531      -1.897920      16.622396       7.384709      19.308538           0.000824
           70              P       8.989507       4.746182       2.069570       1.227549      75.607685 0.13268270E+04  0.40387702E+05                                13.847211                           11.106007       0.661405       1.971750                    0.999951      50.012410     152.937424       0.577216       0.348604      -1.135753       0.029867      -0.067600       0.010658       0.074668      -0.039890      -0.057779       0.065517       0.016638      -0.033329      -0.076546      -0.032362       0.108908             16.610759      22.021822       3.613166       2.561676      13.380641       3.668058      14.429815          -0.003069
           71              P       6.096154       1.589475       4.162066       1.232030      71.898938 0.12591083E+04  0.37795350E+05                                13.398611                           10.817447       0.655266       1.978373                    0.999950      48.892488     148.058767       0.585481       0.348512      -1.136801      -0.050751       0.042337      -0.010040       0.066850      -0.026228      -0.052452       0.057196      -0.004202       0.082606      -0.057928      -0.040078       0.098006             15.881510      21.254541       3.202772       2.512515      11.860803       3.422536      14.529186          -0.010475
           72              P      12.818283      11.172862      10.101130       1.209143      82.907296 0.14250230E+04  0.43999051E+05                                14.645449                           11.476079       0.825952       2.020150                    0.999855      50.127653     152.578609       0.572385       0.346574      -1.141519      -0.049252       0.139744      -0.046313       0.155239      -0.011827      -0.055503      -0.046877      -0.006620       0.047514      -0.077003       0.004298       0.072705             18.179296      18.627698       3.855123       1.895984      16.611707       7.379841      19.298484           0.000797
           73              P       3.989532      12.363343      15.039969       1.228262      75.614658 0.13266304E+04  0.40383880E+05                                13.852322                           11.108085       0.661721       1.971966                    0.999935      50.019058     153.007128       0.576884       0.348787      -1.135502       0.029871       0.067434      -0.010073       0.074438       0.039858       0.057606       0.065570       0.017457      -0.032039      -0.076455      -0.032372       0.108827             16.619012      22.036756      -3.615928      -2.562551      13.384071       3.670753      14.436208          -0.003045
           74              P      11.096000      15.520050      12.947473       1.232046      71.880993 0.12587728E+04  0.37783032E+05                                13.396277                           10.815862       0.650968       1.977258                    0.999964      48.886732     148.040355       0.585532       0.348503      -1.136800      -0.050279      -0.043048       0.011490       0.067180       0.025245       0.053167       0.057205      -0.004242       0.084691      -0.058837      -0.039445       0.098283             15.877856      21.245593      -3.200923      -2.511726      11.859967       3.421845      14.528009          -0.010502
           75              P       5.318457      10.101122       5.936668       1.208409      82.965629 0.14263412E+04  0.44049490E+05                                14.649954                           11.479566       0.830485       2.021026                    0.999850      50.158201     152.683483       0.572440       0.346465      -1.141621      -0.048745      -0.045199      -0.139994       0.154975      -0.055559       0.010702       0.046382      -0.026030      -0.013785      -0.076069       0.003423       0.072646             18.184997      18.635999       1.896136      -3.856209      19.303490      -7.380880      16.615504           0.000820
           76              P       6.489538      15.039957       4.746186       1.224223      75.976588 0.13352317E+04  0.40720483E+05                                13.907279                           11.153924       0.653145       1.968556                    0.999947      50.191582     153.787670       0.574804       0.349406      -1.134746       0.029550      -0.010569      -0.067249       0.074212       0.057481      -0.040325      -0.065091       0.023554      -0.006762      -0.075544      -0.033146       0.108690             16.684982      22.126774      -2.577295       3.635133      14.493439      -3.689665      13.434733          -0.003039
           77              P       3.596215      12.947463       1.589476       1.229499      72.121183 0.12644520E+04  0.38003612E+05                                13.436402                           10.849374       0.648556       1.975933                    0.999956      48.999866     148.575086       0.583775       0.349091      -1.136101      -0.051149       0.011000       0.042008       0.067096       0.052731      -0.024962      -0.057482      -0.044880      -0.036293      -0.058855      -0.039298       0.098153             15.925733      21.313034      -2.519615       3.214837      14.572184      -3.434983      11.891980          -0.010492
           78              P      10.318329       7.008403      11.172871       1.208219      82.971854 0.14265764E+04  0.44057791E+05                                14.649896                           11.480102       0.830118       2.021089                    0.999859      50.159749     152.681176       0.572467       0.346440      -1.141662      -0.049242       0.046011       0.139674       0.155083       0.055429      -0.011246       0.047171      -0.026570      -0.011130      -0.076897       0.004157       0.072740             18.184374      18.636016      -1.894675       3.855133      19.302592      -7.380105      16.614514           0.000827
           79              P      11.489400       2.069568      12.363353       1.226140      75.620279 0.13269013E+04  0.40388199E+05                                13.843449                           11.101830       0.670303       1.974278                    0.999952      50.023955     152.940568       0.577708       0.348323      -1.136048       0.030070       0.009913       0.067677       0.074717      -0.057731       0.039726      -0.065941       0.023933      -0.010847      -0.076645      -0.032434       0.109079             16.607175      22.017979       2.560986      -3.612329      14.426227      -3.667253      13.377319          -0.003043
           80              P       8.596040       4.162062      15.520063       1.230458      71.933965 0.12599284E+04  0.37825728E+05                                13.400880                           10.819310       0.649714       1.976801                    0.999962      48.914015     148.130150       0.585572       0.348405      -1.136900      -0.050453      -0.011141      -0.042645       0.066994      -0.053393       0.024582      -0.057187      -0.043347      -0.035829      -0.059451      -0.038475       0.097926             15.883805      21.256691       2.512562      -3.202301      14.531985      -3.423057      11.862739          -0.010516
           81              P       7.181190      10.101121      11.172871       1.207550      83.011303 0.14273403E+04  0.44087518E+05                                14.654368                           11.483126       0.829056       2.020588                    0.999860      50.176515     152.745493       0.572393       0.346437      -1.141658       0.050338      -0.045020       0.139986       0.155425       0.055008       0.010727      -0.047263      -0.027191      -0.013735      -0.076205       0.003176       0.073029             18.190619      18.640733      -1.897950      -3.859559      19.308655       7.384742      16.622468           0.000827
           82              P       6.010106      15.039957      12.363353       1.227605      75.605282 0.13267561E+04  0.40385002E+05                                13.846902                           11.105682       0.661447       1.971769                    0.999950      50.011213     152.932739       0.577227       0.348603      -1.135754      -0.029847      -0.010664       0.067613       0.074673      -0.057797      -0.039879       0.065552       0.024990      -0.008176      -0.076591      -0.032344       0.108934             16.610455      22.021079       2.561839       3.612990      14.429900       3.668201      13.380388          -0.003062
           83              P       8.903431      12.947462      15.520063       1.232030      71.898424 0.12590857E+04  0.37794500E+05                                13.398547                           10.817342       0.654972       1.978295                    0.999950      48.892068     148.057118       0.585485       0.348511      -1.136801       0.050729       0.010020      -0.042312       0.066814      -0.052430      -0.026208       0.057160      -0.043439      -0.034938      -0.057895      -0.040064       0.097959             15.881517      21.254823       2.512703       3.202340      14.529021       3.422704      11.860709          -0.010472
           84              P       2.181321       7.008404       5.936668       1.209122      82.907274 0.14250202E+04  0.43998918E+05                                14.645413                           11.476043       0.825936       2.020149                    0.999855      50.127638     152.578214       0.572388       0.346573      -1.141521       0.049267       0.046278      -0.139729       0.155219      -0.055511      -0.011816      -0.046886      -0.027012      -0.013764      -0.077010       0.004307       0.072704             18.179254      18.627640       1.896024       3.855142      19.298476       7.379833      16.611644           0.000793
           85              P       1.010253       2.069568       4.746186       1.228278      75.614443 0.13266058E+04  0.40382961E+05                                13.852334                           11.108013       0.661632       1.971946                    0.999935      50.018531     153.005393       0.576883       0.348788      -1.135500      -0.029868       0.010074      -0.067430       0.074434       0.057603       0.039863       0.065564       0.024779      -0.010084      -0.076456      -0.032366       0.108822             16.619131      22.036627      -2.562884      -3.616028      14.436521       3.670985      13.384244          -0.003050
           86              P       3.903612       4.162063       1.589476       1.231933      71.885712 0.12588793E+04  0.37787016E+05                                13.396825                           10.816308       0.651116       1.977287                    0.999965      48.888798     148.048018       0.585521       0.348502      -1.136801       0.050288      -0.011453       0.043023       0.067164       0.053169       0.025234       0.057197      -0.044407      -0.035953      -0.058845      -0.039417       0.098262             15.878537      21.246774      -2.511788      -3.200619      14.528376       3.422160      11.860460          -0.010516
           87              P       9.681163      11.172862       7.008409       1.208453      82.963467 0.14262943E+04  0.44047711E+05                                14.649790                           11.479447       0.830404       2.021010                    0.999849      50.157192     152.680184       0.572437       0.346469      -1.141617       0.048734       0.140011       0.045207       0.154990       0.010689      -0.055577       0.046381      -0.006098       0.046058      -0.076070       0.003388       0.072682             18.184783      18.635730      -3.856099       1.896009      16.615355      -7.380798      19.303263           0.000821
           88              P       8.510114      12.363343       2.069570       1.224227      75.976473 0.13352542E+04  0.40721373E+05                                13.907313                           11.154066       0.653226       1.968577                    0.999947      50.191954     153.789562       0.574796       0.349409      -1.134743      -0.029522       0.067227       0.010562       0.074179      -0.040340       0.057453      -0.065105       0.015136      -0.031838      -0.075522      -0.033168       0.108690             16.684874      22.126735       3.635146      -2.576983      13.434688      -3.689438      14.493200          -0.003046
           89              P      11.403443      15.520051       4.162066       1.229440      72.140136 0.12648908E+04  0.38021012E+05                                13.440054                           10.852348       0.647931       1.975711                    0.999955      49.008879     148.622353       0.583593       0.349161      -1.136016       0.051182      -0.041980      -0.010963       0.067098      -0.025002       0.052739      -0.057509      -0.004334       0.085484      -0.058856      -0.039343       0.098199             15.930144      21.319060       3.216820      -2.520378      11.895024      -3.436047      14.576349          -0.010481
           90              P       4.681248       5.936663      10.101130       1.208174      82.973968 0.14266255E+04  0.44059690E+05                                14.650144                           11.480308       0.830048       2.021066                    0.999860      50.160574     152.684382       0.572461       0.346440      -1.141661       0.049219      -0.139652      -0.046026       0.155060      -0.011228       0.055435       0.047176      -0.007751       0.045440      -0.076895       0.004138       0.072757             18.184690      18.636311       3.855241      -1.894841      16.614843      -7.380287      19.302915           0.000826
           91              P       3.510144       4.746182      15.039969       1.226118      75.620048 0.13269088E+04  0.40388471E+05                                13.843417                           11.101858       0.670259       1.974267                    0.999951      50.024046     152.940746       0.577708       0.348322      -1.136048      -0.030057      -0.067685      -0.009908       0.074719       0.039715      -0.057707      -0.065957       0.017402      -0.030429      -0.076648      -0.032418       0.109066             16.607091      22.018121      -3.612391       2.560689      13.377278      -3.667093      14.425873          -0.003039
           92              P       6.403499       1.589474      12.947473       1.230403      71.935152 0.12599619E+04  0.37826921E+05                                13.400872                           10.819330       0.649720       1.976796                    0.999962      48.914926     148.132475       0.585582       0.348397      -1.136908       0.050444       0.042643       0.011151       0.066988       0.024591      -0.053402      -0.057139      -0.003715       0.082917      -0.059420      -0.038479       0.097898             15.883748      21.256437      -3.202694       2.512535      11.862762      -3.422864      14.532046          -0.010515
           93              P       7.848925      33.028229       1.190824       1.299858      74.041124 0.11811040E+04  0.34977201E+05                                13.811275                           10.529913       0.591075       1.965190                    0.999927      47.996467     145.526502       0.587512       0.352041      -1.131163       0.088597       0.068978      -0.069451       0.132026      -0.009980       0.009797      -0.094197      -0.038026       0.037031      -0.081605      -0.026650       0.108255             18.158229      14.677264      -0.783741       0.781864      19.898999      10.286751      19.898424          -0.000202
           94              P       7.848848      18.300348      15.918715       1.299802      74.043767 0.11811538E+04  0.34979028E+05                                13.811556                           10.530106       0.590891       1.965127                    0.999928      47.997516     145.530154       0.587509       0.352039      -1.131165       0.088599      -0.069469       0.068984       0.132040       0.009792      -0.009989      -0.094221      -0.037593       0.038470      -0.081618      -0.026674       0.108291             18.158658      14.677567       0.781603      -0.783986      19.898911      10.287105      19.899495          -0.000207
           95              P      15.348603      15.918701      33.028254       1.296809      74.462115 0.11892996E+04  0.35297176E+05                                13.890028                           10.587905       0.577397       1.960677                    0.999918      48.177834     146.457796       0.583845       0.353476      -1.129490       0.088314       0.068313       0.068308       0.130889      -0.009804      -0.009830       0.095730      -0.040317       0.040341      -0.082289      -0.028284       0.110573             18.271006      14.756481      -0.791057      -0.791386      20.028263     -10.373213      20.028276          -0.000209
           96              P       5.348890       1.190822      18.300363       1.298786      74.112630 0.11825176E+04  0.35029890E+05                                13.820290                           10.536544       0.591943       1.965253                    0.999924      48.026871     145.645964       0.587293       0.352063      -1.131134       0.089778      -0.068390      -0.068401       0.131970       0.009153       0.009185       0.093467      -0.040124       0.040110      -0.080093      -0.027994       0.108087             18.171323      14.685982       0.783423       0.783638      19.914005     -10.297417      19.913981          -0.000205
           97              P      12.150549      15.918702      18.300363       1.299803      74.043779 0.11811539E+04  0.34979032E+05                                13.811560                           10.530107       0.590890       1.965126                    0.999928      47.997527     145.530225       0.587509       0.352039      -1.131165      -0.088599       0.069469      -0.068984       0.132040       0.009792      -0.009989      -0.094221      -0.037593       0.038470      -0.081618      -0.026673       0.108291             18.158664      14.677571       0.781602      -0.783987      19.898920      10.287108      19.899502          -0.000206
           98              P      12.150472       1.190821      33.028254       1.299858      74.041122 0.11811043E+04  0.34977213E+05                                13.811275                           10.529916       0.591074       1.965190                    0.999927      47.996453     145.526424       0.587512       0.352041      -1.131163      -0.088597      -0.068977       0.069451       0.132026      -0.009980       0.009798      -0.094197      -0.038026       0.037031      -0.081605      -0.026650       0.108256             18.158221      14.677260      -0.783747       0.781864      19.898996      10.286744      19.898408          -0.000202
           99              P       4.650794      18.300349       1.190824       1.296808      74.461818 0.11892934E+04  0.35296955E+05                                13.889975                           10.587861       0.577405       1.960679                    0.999918      48.177832     146.457813       0.583847       0.353475      -1.129491      -0.088314      -0.068314      -0.068309       0.130890      -0.009804      -0.009830       0.095729      -0.040317       0.040341      -0.082288      -0.028284       0.110572             18.270929      14.756435      -0.791027      -0.791351      20.028165     -10.373130      20.028188          -0.000204
          100              P      14.650507      33.028228      15.918715       1.298785      74.112393 0.11825122E+04  0.35029703E+05                                13.820254                           10.536510       0.591947       1.965254                    0.999924      48.026887     145.646128       0.587295       0.352062      -1.131134      -0.089778       0.068390       0.068401       0.131970       0.009153       0.009185       0.093466      -0.040123       0.040109      -0.080093      -0.027993       0.108086             18.171275      14.685953       0.783395       0.783607      19.913946     -10.297357      19.913926          -0.000210
          101              H      11.267611      27.043315      27.700344      -0.083686       3.434220 0.39542818E+02  0.55411779E+03                                 3.115874                            3.123613      -0.681409       2.283256                    0.997519       6.200704      17.984708       0.472382       0.925291      -0.803084      -0.084445      -0.109713       0.031777       0.142048       0.004546       0.000416      -0.004303      -0.005743       0.010152      -0.007669       0.000359       0.007310              3.181193       3.540927       0.526986      -0.229994       3.313601      -0.012521       2.689051           0.027087
          102              H      11.252582      28.196497      32.843471      -0.090436       2.757707 0.28050070E+02  0.35607265E+03                                 2.595401                            2.558320      -0.643259       2.352518                    0.997805       5.108505      13.515979       0.551435       0.874998      -0.825041       0.017670      -0.107159       0.044643       0.117424      -0.002591      -0.002652       0.000746      -0.000948      -0.006340      -0.003861      -0.000657       0.004518              2.582653       2.304402      -0.127144       0.100952       3.044457      -0.363220       2.399098           0.008853
          103              H      13.212560      33.616795      29.435251      -0.100795       2.522478 0.24763314E+02  0.30609090E+03                                 2.505285                            2.455883      -0.802863       2.323312                    0.997321       4.832896      12.805867       0.542534       0.913351      -0.812549      -0.076719       0.061086      -0.045798       0.108235      -0.009808       0.003034      -0.000814       0.008113       0.011984      -0.012674       0.002593       0.010081              2.494677       2.497039      -0.305567       0.280042       2.620439      -0.260119       2.366552           0.001490
          104              H      16.267534      24.285260      23.628273      -0.084290       3.438420 0.39601623E+02  0.55510006E+03                                 3.117066                            3.124769      -0.676060       2.284704                    0.997585       6.205605      17.996408       0.472600       0.924600      -0.803304      -0.084640       0.110060      -0.032001       0.142482      -0.004587      -0.000402      -0.004185      -0.005603       0.010418      -0.007681       0.000469       0.007212              3.182455       3.542403      -0.527407       0.230188       3.314959      -0.012562       2.690002           0.027088
          105              H       6.252764      23.132078      18.485146      -0.090404       2.754927 0.28012958E+02  0.35547845E+03                                 2.593281                            2.556291      -0.641202       2.353406                    0.997828       5.107248      13.509641       0.551771       0.874768      -0.825108       0.017608       0.107346      -0.044550       0.117550       0.002661       0.002634       0.000813      -0.000713      -0.005798      -0.003724      -0.000824       0.004547              2.580547       2.302689       0.126997      -0.100813       3.041679      -0.362748       2.397273           0.008850
          106              H       8.212707      17.711780      21.893366      -0.100259       2.523757 0.24782185E+02  0.30641591E+03                                 2.507835                            2.458294      -0.812615       2.319900                    0.997295       4.830602      12.806265       0.541720       0.914449      -0.812216      -0.076513      -0.060579       0.045658       0.107744       0.009954      -0.003052      -0.000892       0.007741       0.011653      -0.012682       0.002487       0.010195              2.497201       2.499483       0.306088      -0.280515       2.623245      -0.260587       2.368876           0.001481
          107              H      13.767565      23.628254      27.043337      -0.084031       3.439311 0.39618384E+02  0.55542917E+03                                 3.118520                            3.126200      -0.680088       2.283170                    0.997479       6.206056      18.002991       0.472287       0.925056      -0.803153      -0.084488      -0.031944      -0.109845       0.142214      -0.000356       0.004480       0.004234      -0.007851       0.003600      -0.007544       0.000318       0.007225              3.183992       3.544373       0.230374       0.527795       2.691180       0.012604       3.316423           0.027114
          108              H      13.752561      18.485130      28.196520      -0.090026       2.749259 0.27941508E+02  0.35436043E+03                                 2.590009                            2.553284      -0.639569       2.354253                    0.997761       5.102747      13.495575       0.551990       0.874943      -0.825031       0.017585      -0.044709      -0.107347       0.117608       0.002724      -0.002625      -0.000940       0.002642       0.003680      -0.003735      -0.000889       0.004625              2.577245       2.300301      -0.100476      -0.126501       2.394517       0.361459       3.036917           0.008844
          109              H      15.712490      21.893348      33.616822      -0.099889       2.517404 0.24704166E+02  0.30521772E+03                                 2.503554                            2.454358      -0.811907       2.320506                    0.997318       4.826350      12.791080       0.542163       0.914402      -0.812208      -0.076484       0.045646       0.060470       0.107657      -0.002910      -0.010018       0.000777      -0.001970      -0.017062      -0.012684       0.002598       0.010085              2.492907       2.495191      -0.279468      -0.304776       2.365146       0.259497       2.618383           0.001482
          110              H       8.767679      27.700321      24.285280      -0.084019       3.438149 0.39599726E+02  0.55509355E+03                                 3.117646                            3.125328      -0.679751       2.283475                    0.997591       6.204675      17.996866       0.472391       0.924975      -0.803183      -0.084506       0.031895       0.109873       0.142234       0.000415      -0.004589       0.004256      -0.007719       0.003566      -0.007626       0.000395       0.007231              3.183086       3.543303      -0.230269      -0.527558       2.690505       0.012558       3.315451           0.027094
          111              H       8.752684      32.843445      23.132097      -0.089908       2.757071 0.28042739E+02  0.35597091E+03                                 2.595610                            2.558504      -0.644948       2.351884                    0.997750       5.106537      13.512414       0.551225       0.875352      -0.824923       0.017539       0.044343       0.106833       0.116993      -0.002635       0.002701      -0.000748       0.002451       0.004712      -0.003851      -0.000725       0.004576              2.582871       2.304533       0.100962       0.127188       2.399237       0.363317       3.044842           0.008863
          112              H      10.712677      29.435227      17.711795      -0.099868       2.521577 0.24755478E+02  0.30601241E+03                                 2.506833                            2.457352      -0.813355       2.319861                    0.997296       4.827680      12.798246       0.541681       0.914734      -0.812128      -0.076353      -0.045495      -0.060447       0.107487       0.003036       0.009924       0.000833      -0.001869      -0.017731      -0.012695       0.002527       0.010168              2.496211       2.498552       0.280318       0.305864       2.367981       0.260377       2.622099           0.001484
          113              H      13.731582      23.628254      24.285280      -0.083699       3.434219 0.39542613E+02  0.55411373E+03                                 3.115864                            3.123598      -0.681336       2.283289                    0.997519       6.200699      17.984625       0.472385       0.925286      -0.803086       0.084452      -0.031778       0.109718       0.142056       0.000419       0.004546      -0.004305      -0.007937       0.003526      -0.007667       0.000360       0.007307              3.181190       3.540913      -0.229988       0.526987       2.689057      -0.012508       3.313599           0.027075
          114              H      13.746589      18.485131      23.132097      -0.090438       2.757689 0.28049816E+02  0.35606824E+03                                 2.595373                            2.558295      -0.643200       2.352539                    0.997805       5.108518      13.515944       0.551443       0.874989      -0.825044      -0.017676      -0.044644       0.107167       0.117432      -0.002654      -0.002590       0.000749       0.002699       0.004576      -0.003859      -0.000660       0.004519              2.582625       2.304378       0.100951      -0.127147       2.399068      -0.363211       3.044428           0.008847
          115              H      11.786658      21.893348      17.711795      -0.100802       2.522607 0.24764913E+02  0.30611612E+03                                 2.505401                            2.455989      -0.802859       2.323310                    0.997321       4.832949      12.806192       0.542512       0.913371      -0.812543       0.076723       0.045790      -0.061095       0.108239       0.003033      -0.009806      -0.000816      -0.001931      -0.018167      -0.012672       0.002591       0.010081              2.494799       2.497176       0.280072      -0.305605       2.366655      -0.260131       2.620565           0.001479
          116              H       8.731665      27.700321      27.043337      -0.084257       3.439754 0.39623157E+02  0.55547637E+03                                 3.117823                            3.125569      -0.676319       2.284505                    0.997584       6.206873      18.001182       0.472552       0.924571      -0.803311       0.084619       0.031966      -0.110085       0.142481      -0.000380      -0.004558      -0.004197      -0.008037       0.003209      -0.007659       0.000431       0.007228              3.183216       3.543172       0.230157      -0.527521       2.690594      -0.012521       3.315883           0.027263
          117              H      18.746456      32.843444      28.196520      -0.090418       2.754975 0.28013565E+02  0.35548762E+03                                 2.593292                            2.556301      -0.641187       2.353405                    0.997828       5.107337      13.509849       0.551776       0.874756      -0.825111      -0.017606       0.044551      -0.107349       0.117553       0.002636       0.002663       0.000811       0.002546       0.003970      -0.003727      -0.000823       0.004550              2.580557       2.302697      -0.100812       0.126990       2.397279      -0.362748       3.041694           0.008856
          118              H      16.786466      29.435227      33.616822      -0.100247       2.523792 0.24782666E+02  0.30642403E+03                                 2.507885                            2.458341      -0.812678       2.319880                    0.997294       4.830602      12.806404       0.541706       0.914466      -0.812211       0.076508      -0.045654       0.060577       0.107737      -0.003055       0.009957      -0.000893      -0.001953      -0.017427      -0.012683       0.002483       0.010200              2.497256       2.499538      -0.280517       0.306099       2.368917      -0.260581       2.623313           0.001490
          119              H      11.231612      24.285260      27.700344      -0.084068       3.439671 0.39623789E+02  0.55552265E+03                                 3.118699                            3.126379      -0.680051       2.283164                    0.997478       6.206457      18.004309       0.472283       0.925036      -0.803160       0.084491       0.109854       0.031939       0.142220       0.004480      -0.000354       0.004237      -0.005721       0.009980      -0.007543       0.000315       0.007228              3.184177       3.544592       0.527846       0.230390       3.316620       0.012601       2.691317           0.027082
          120              H      11.246584      23.132077      32.843471      -0.090030       2.749354 0.27942836E+02  0.35438226E+03                                 2.590108                            2.553379      -0.639466       2.354294                    0.997761       5.102757      13.495795       0.551967       0.874966      -0.825024      -0.017585       0.107348       0.044714       0.117610      -0.002623       0.002720      -0.000945      -0.000517      -0.005802      -0.003730      -0.000893       0.004624              2.577341       2.300380      -0.126506      -0.100479       3.037039       0.361484       2.394604           0.008852
          121              H       9.286644      17.711780      29.435251      -0.099880       2.516527 0.24693191E+02  0.30504727E+03                                 2.502890                            2.453743      -0.811667       2.320625                    0.997318       4.825834      12.788850       0.542256       0.914349      -0.812222       0.076484      -0.060483      -0.045661       0.107670      -0.010009      -0.002900       0.000773       0.007550       0.011484      -0.012675       0.002604       0.010071              2.492238       2.494516      -0.304593      -0.279319       2.617645       0.259360       2.364554           0.001477
          122              H      16.231534      27.043315      23.628273      -0.084025       3.438188 0.39600337E+02  0.55510479E+03                                 3.117688                            3.125368      -0.679798       2.283459                    0.997589       6.204690      17.997010       0.472384       0.924985      -0.803181       0.084504      -0.109874      -0.031894       0.142234      -0.004589       0.000418       0.004257      -0.005648       0.009795      -0.007628       0.000396       0.007232              3.183131       3.543357      -0.527576      -0.230269       3.315495       0.012555       2.690540           0.027080
          123              H      16.246562      28.196498      18.485146      -0.089897       2.757054 0.28042534E+02  0.35596819E+03                                 2.595624                            2.558516      -0.644945       2.351889                    0.997750       5.106466      13.512291       0.551216       0.875367      -0.824919      -0.017536      -0.106826      -0.044341       0.116985       0.002701      -0.002635      -0.000746      -0.001133      -0.006047      -0.003854      -0.000723       0.004577              2.582886       2.304542       0.127190       0.100961       3.044862       0.363326       2.399254           0.008853
          124              H      14.286580      33.616795      21.893366      -0.099861       2.521443 0.24753802E+02  0.30598599E+03                                 2.506718                            2.457246      -0.813373       2.319856                    0.997296       4.827598      12.797837       0.541701       0.914717      -0.812134       0.076352       0.060441       0.045497       0.107484       0.009925       0.003034       0.000834       0.007929       0.011670      -0.012696       0.002529       0.010167              2.496091       2.498427       0.305832       0.280294       2.621966       0.260363       2.367879           0.001491
          125              H       8.731786       7.175735       6.518734      -0.083687       3.434193 0.39542249E+02  0.55410769E+03                                 3.115857                            3.123591      -0.681413       2.283259                    0.997519       6.200652      17.984508       0.472384       0.925291      -0.803084       0.084450       0.109712      -0.031776       0.142050       0.004546       0.000421      -0.004304      -0.005736       0.010140      -0.007668       0.000361       0.007306              3.181182       3.540908       0.526985      -0.229988       3.313589      -0.012510       2.689048           0.027083
          126              H       8.746815       6.022553       1.375607      -0.090430       2.757664 0.28049529E+02  0.35606423E+03                                 2.595382                            2.558303      -0.643250       2.352527                    0.997805       5.108447      13.515816       0.551434       0.875003      -0.825039      -0.017671       0.107160      -0.044643       0.117424      -0.002591      -0.002652       0.000746      -0.000949      -0.006341      -0.003861      -0.000657       0.004518              2.582633       2.304384      -0.127144       0.100948       3.044437      -0.363216       2.399079           0.008850
          127              H       6.786837       0.602255       4.783827      -0.100793       2.522543 0.24764158E+02  0.30610438E+03                                 2.505350                            2.455944      -0.802857       2.323315                    0.997321       4.832913      12.806036       0.542520       0.913366      -0.812544       0.076719      -0.061087       0.045798       0.108235      -0.009808       0.003034      -0.000814       0.008114       0.011985      -0.012674       0.002593       0.010081              2.494742       2.497105      -0.305581       0.280055       2.620508      -0.260130       2.366614           0.001491
          128              H       3.731863       9.933790      10.590805      -0.084289       3.438418 0.39601611E+02  0.55509985E+03                                 3.117064                            3.124768      -0.676060       2.284704                    0.997585       6.205604      17.996404       0.472600       0.924600      -0.803304       0.084640      -0.110060       0.032001       0.142482      -0.004587      -0.000402      -0.004185      -0.005603       0.010419      -0.007681       0.000469       0.007212              3.182452       3.542400      -0.527408       0.230187       3.314959      -0.012564       2.689997           0.027098
          129              H      13.746633      11.086972      15.733932      -0.090404       2.754889 0.28012441E+02  0.35546998E+03                                 2.593244                            2.556256      -0.641204       2.353405                    0.997828       5.107240      13.509551       0.551779       0.874760      -0.825110      -0.017608      -0.107346       0.044550       0.117550       0.002661       0.002634       0.000813      -0.000713      -0.005797      -0.003724      -0.000823       0.004547              2.580510       2.302659       0.126994      -0.100811       3.041631      -0.362740       2.397240           0.008868
          130              H      11.786690      16.507270      12.325712      -0.100259       2.523786 0.24782572E+02  0.30642210E+03                                 2.507865                            2.458323      -0.812611       2.319902                    0.997295       4.830609      12.806341       0.541714       0.914456      -0.812214       0.076513       0.060580      -0.045658       0.107744       0.009954      -0.003052      -0.000891       0.007741       0.011652      -0.012682       0.002487       0.010195              2.497231       2.499514       0.306095      -0.280521       2.623277      -0.260593       2.368903           0.001488
          131              H       6.231832      10.590796       7.175741      -0.084056       3.439559 0.39622096E+02  0.55549350E+03                                 3.118647                            3.126326      -0.680097       2.283150                    0.997479       6.206328      18.003902       0.472283       0.925044      -0.803157       0.084489       0.031943       0.109848       0.142216      -0.000356       0.004480       0.004234      -0.007851       0.003599      -0.007544       0.000318       0.007226              3.184125       3.544531       0.230388       0.527831       2.691280       0.012603       3.316564           0.027091
          132              H       6.246836      15.733920       6.022558      -0.090026       2.749337 0.27942563E+02  0.35437760E+03                                 2.590080                            2.553351      -0.639564       2.354256                    0.997761       5.102773      13.495773       0.551976       0.874956      -0.825027      -0.017585       0.044709       0.107347       0.117608       0.002724      -0.002625      -0.000940       0.002643       0.003681      -0.003736      -0.000890       0.004625              2.577315       2.300359      -0.100481      -0.126506       2.394577       0.361475       3.037009           0.008853
          133              H       4.286907      12.325702       0.602256      -0.099890       2.517296 0.24702744E+02  0.30519504E+03                                 2.503445                            2.454255      -0.811917       2.320500                    0.997318       4.826319      12.790792       0.542186       0.914378      -0.812215       0.076484      -0.045646      -0.060469       0.107656      -0.002910      -0.010019       0.000778      -0.001971      -0.017058      -0.012683       0.002598       0.010085              2.492799       2.495081      -0.279447      -0.304754       2.365048       0.259480       2.618267           0.001479
          134              H      11.231718       6.518729       9.933798      -0.084029       3.438222 0.39600797E+02  0.55511187E+03                                 3.117681                            3.125362      -0.679746       2.283475                    0.997591       6.204734      17.997043       0.472391       0.924971      -0.803185       0.084507      -0.031896      -0.109877       0.142238       0.000415      -0.004588       0.004257      -0.007720       0.003573      -0.007626       0.000393       0.007232              3.183123       3.543352      -0.230271      -0.527575       2.690536       0.012556       3.315481           0.027087
          135              H      11.246713       1.375605      11.086981      -0.089908       2.757129 0.28043530E+02  0.35598381E+03                                 2.595664                            2.558555      -0.644945       2.351885                    0.997750       5.106555      13.512560       0.551214       0.875362      -0.824920      -0.017539      -0.044343      -0.106833       0.116993      -0.002635       0.002701      -0.000748       0.002452       0.004713      -0.003851      -0.000725       0.004576              2.582925       2.304577       0.100966       0.127193       2.399284       0.363330       3.044914           0.008860
          136              H       9.286720       4.783823      16.507283      -0.099869       2.521445 0.24753756E+02  0.30598499E+03                                 2.506704                            2.457230      -0.813359       2.319857                    0.997296       4.827634      12.797885       0.541708       0.914707      -0.812137       0.076353       0.045495       0.060447       0.107487       0.003036       0.009924       0.000834      -0.001870      -0.017727      -0.012695       0.002527       0.010168              2.496082       2.498422       0.280293       0.305837       2.367864       0.260354       2.621960           0.001490
          137              H       6.267815      10.590796       9.933798      -0.083693       3.434165 0.39541807E+02  0.55409981E+03                                 3.115836                            3.123570      -0.681336       2.283293                    0.997519       6.200645      17.984445       0.472386       0.925289      -0.803085      -0.084451       0.031778      -0.109718       0.142056       0.000419       0.004546      -0.004305      -0.007937       0.003527      -0.007667       0.000360       0.007307              3.181159       3.540876      -0.229986       0.526978       2.689035      -0.012510       3.313568           0.027085
          138              H       6.252808      15.733919      11.086981      -0.090439       2.757727 0.28050334E+02  0.35607670E+03                                 2.595409                            2.558329      -0.643196       2.352541                    0.997805       5.108529      13.516039       0.551435       0.874996      -0.825041       0.017676       0.044644      -0.107167       0.117432      -0.002654      -0.002590       0.000749       0.002700       0.004576      -0.003859      -0.000660       0.004519              2.582660       2.304407       0.100953      -0.127150       2.399098      -0.363221       3.044475           0.008858
          139              H       8.212739      12.325702      16.507283      -0.100802       2.522565 0.24764361E+02  0.30610730E+03                                 2.505358                            2.455948      -0.802862       2.323308                    0.997321       4.832939      12.806084       0.542522       0.913361      -0.812546      -0.076723      -0.045790       0.061095       0.108239       0.003033      -0.009806      -0.000817      -0.001932      -0.018167      -0.012672       0.002591       0.010082              2.494755       2.497132       0.280063      -0.305596       2.366616      -0.260124       2.620518           0.001495
          140              H      11.267732       6.518729       7.175741      -0.084287       3.438385 0.39601123E+02  0.55509133E+03                                 3.117046                            3.124750      -0.675967       2.284737                    0.997585       6.205571      17.996284       0.472601       0.924601      -0.803303      -0.084640      -0.032000       0.110058       0.142480      -0.000400      -0.004587      -0.004185      -0.008008       0.003205      -0.007680       0.000467       0.007212              3.182432       3.542382       0.230184      -0.527401       2.689985      -0.012562       3.314930           0.027096
          141              H       1.252941       1.375606       6.022558      -0.090411       2.754992 0.28013819E+02  0.35549210E+03                                 2.593323                            2.556331      -0.641189       2.353409                    0.997828       5.107306      13.509846       0.551767       0.874768      -0.825107       0.017606      -0.044551       0.107348       0.117552       0.002636       0.002663       0.000812       0.002547       0.003971      -0.003728      -0.000823       0.004550              2.580589       2.302723      -0.100815       0.126995       2.397304      -0.362754       3.041741           0.008861
          142              H       3.212931       4.783823       0.602256      -0.100246       2.523772 0.24782424E+02  0.30642023E+03                                 2.507869                            2.458326      -0.812674       2.319882                    0.997294       4.830588      12.806342       0.541709       0.914464      -0.812211      -0.076508       0.045654      -0.060576       0.107737      -0.003055       0.009957      -0.000893      -0.001954      -0.017428      -0.012683       0.002483       0.010200              2.497240       2.499523      -0.280515       0.306096       2.368904      -0.260580       2.623291           0.001482
          143              H       8.767785       9.933790       6.518734      -0.084059       3.439570 0.39622217E+02  0.55549520E+03                                 3.118643                            3.126322      -0.680035       2.283176                    0.997479       6.206340      18.003894       0.472286       0.925039      -0.803159      -0.084490      -0.109853      -0.031940       0.142220       0.004479      -0.000354       0.004237      -0.005720       0.009980      -0.007543       0.000315       0.007228              3.184121       3.544529       0.527831       0.230388       3.316558       0.012604       2.691275           0.027090
          144              H       8.752813      11.086973       1.375607      -0.090029       2.749303 0.27942131E+02  0.35437085E+03                                 2.590064                            2.553336      -0.639466       2.354295                    0.997761       5.102734      13.495656       0.551976       0.874959      -0.825026       0.017585      -0.107348      -0.044714       0.117611      -0.002623       0.002720      -0.000945      -0.000517      -0.005801      -0.003730      -0.000894       0.004624              2.577299       2.300343      -0.126501      -0.100476       3.036985       0.361476       2.394568           0.008846
          145              H      10.712753      16.507270       4.783827      -0.099880       2.516652 0.24694835E+02  0.30507347E+03                                 2.503016                            2.453862      -0.811657       2.320632                    0.997318       4.825871      12.789183       0.542229       0.914377      -0.812213      -0.076484       0.060483       0.045661       0.107671      -0.010009      -0.002900       0.000773       0.007552       0.011485      -0.012676       0.002604       0.010071              2.492364       2.494643      -0.304619      -0.279343       2.617780       0.259382       2.364669           0.001482
          146              H       3.767863       7.175735      10.590805      -0.084024       3.438188 0.39600369E+02  0.55510533E+03                                 3.117687                            3.125368      -0.679804       2.283456                    0.997590       6.204692      17.997015       0.472384       0.924985      -0.803181      -0.084504       0.109873       0.031895       0.142233      -0.004589       0.000417       0.004257      -0.005648       0.009796      -0.007628       0.000396       0.007233              3.183130       3.543356      -0.527576      -0.230269       3.315497       0.012555       2.690537           0.027088
          147              H       3.752835       6.022552      15.733932      -0.089897       2.756972 0.28041420E+02  0.35595002E+03                                 2.595549                            2.558444      -0.644948       2.351887                    0.997750       5.106440      13.512084       0.551231       0.875353      -0.824923       0.017536       0.106826       0.044341       0.116985       0.002701      -0.002635      -0.000746      -0.001133      -0.006044      -0.003854      -0.000723       0.004576              2.582811       2.304480       0.127184       0.100956       3.044765       0.363308       2.399189           0.008863
          148              H       5.712817       0.602255      12.325712      -0.099862       2.521535 0.24755016E+02  0.30600533E+03                                 2.506811                            2.457334      -0.813365       2.319860                    0.997296       4.827625      12.798080       0.541681       0.914737      -0.812127      -0.076352      -0.060441      -0.045497       0.107484       0.009925       0.003033       0.000834       0.007931       0.011672      -0.012696       0.002530       0.010167              2.496184       2.498521       0.305851       0.280312       2.622067       0.260380       2.367964           0.001489
          149              H       7.118835      32.244613       1.974441      -0.131426       2.790738 0.28687387E+02  0.36826412E+03                                 2.692899                            2.655536      -0.879590       2.277626                    0.997440       5.115727      13.861571       0.517599       0.921817      -0.809826      -0.041627      -0.069067       0.069133       0.106219       0.004918      -0.004944      -0.008490      -0.006943       0.006811      -0.007296      -0.006186       0.013481              2.673259       2.624615       0.336473      -0.336500       2.697566      -0.137008       2.697597          -0.000323
          150              H       7.118766      19.083964      15.135098      -0.131412       2.790659 0.28686361E+02  0.36824825E+03                                 2.692874                            2.655511      -0.879561       2.277645                    0.997440       5.115609      13.861274       0.517594       0.921832      -0.809821      -0.041628       0.069135      -0.069054       0.106212      -0.004945       0.004912      -0.008491      -0.006874       0.007005      -0.007292      -0.006187       0.013479              2.673236       2.624593      -0.336516       0.336445       2.697602      -0.137005       2.697513          -0.000330
          151              H      14.618522      15.135085      32.244637      -0.131192       2.772233 0.28444831E+02  0.36436513E+03                                 2.679660                            2.643155      -0.877449       2.279098                    0.997418       5.105080      13.816482       0.519158       0.921029      -0.810023      -0.042000      -0.069161      -0.069150       0.106437       0.004815       0.004810       0.008406      -0.007040       0.007039      -0.007264      -0.006060       0.013324              2.660099       2.611872       0.333107       0.333084       2.684229       0.135229       2.684197          -0.000337
          152              H       4.618800       1.974438      19.083980      -0.131239       2.786711 0.28635958E+02  0.36745845E+03                                 2.691307                            2.654047      -0.888536       2.274736                    0.997375       5.110306      13.846530       0.517455       0.922437      -0.809647      -0.041803       0.068882       0.068876       0.106001      -0.004893      -0.004889       0.008560      -0.007117       0.007115      -0.007360      -0.006188       0.013548              2.671678       2.623106      -0.336092      -0.336072       2.695978       0.136773       2.695950          -0.000322
          153              H      12.880631      15.135086      19.083980      -0.131411       2.790665 0.28686437E+02  0.36824951E+03                                 2.692878                            2.655515      -0.879562       2.277644                    0.997440       5.115613      13.861294       0.517593       0.921833      -0.809821       0.041628      -0.069135       0.069054       0.106212      -0.004945       0.004912      -0.008491      -0.006874       0.007005      -0.007292      -0.006187       0.013479              2.673240       2.624597      -0.336516       0.336446       2.697607      -0.137005       2.697517          -0.000325
          154              H      12.880562       1.974437      32.244637      -0.131427       2.790719 0.28687123E+02  0.36825974E+03                                 2.692880                            2.655518      -0.879591       2.277625                    0.997440       5.115722      13.861520       0.517602       0.921813      -0.809827       0.041627       0.069067      -0.069133       0.106219       0.004918      -0.004944      -0.008490      -0.006943       0.006813      -0.007296      -0.006186       0.013482              2.673241       2.624597       0.336470      -0.336496       2.697548      -0.137008       2.697577          -0.000328
          155              H       5.380875      19.083965       1.974441      -0.131191       2.772367 0.28446692E+02  0.36439587E+03                                 2.679792                            2.643280      -0.877438       2.279104                    0.997418       5.105120      13.816838       0.519133       0.921056      -0.810015       0.042000       0.069161       0.069150       0.106437       0.004814       0.004809       0.008405      -0.007039       0.007039      -0.007263      -0.006058       0.013322              2.660229       2.611998       0.333133       0.333111       2.684360       0.135238       2.684329          -0.000334
          156              H      15.380597      32.244612      15.135098      -0.131238       2.786844 0.28637795E+02  0.36748883E+03                                 2.691435                            2.654168      -0.888530       2.274740                    0.997375       5.110349      13.846887       0.517432       0.922462      -0.809639       0.041803      -0.068882      -0.068876       0.106001      -0.004893      -0.004889       0.008558      -0.007116       0.007114      -0.007359      -0.006187       0.013546              2.671805       2.623229      -0.336118      -0.336098       2.696107       0.136783       2.696079          -0.000323
          157              O      12.018606      28.253301      25.699896      -0.646703      38.575643 0.62599157E+03  0.15635482E+05                                 9.166752                            7.817216      -0.163361       1.985086                    0.997233      28.828239      77.296953       0.669879       0.366072      -1.133198      -0.030708       0.085739      -0.033351       0.096987      -0.011320       0.001225      -0.005305      -0.012114      -0.035571      -0.013148      -0.006474       0.019622             10.571543       7.513087      -0.384861       0.120748       8.155487       3.987193      16.046055           0.125795
          158              O      13.634563      28.131481      27.668862      -0.607715      37.643905 0.59310042E+03  0.14559071E+05                                 8.952242                            7.562896       0.057046       2.079780                    0.996484      27.630377      72.524297       0.689956       0.361642      -1.141051       0.051416       0.057254       0.065784       0.101238       0.000187       0.016666      -0.008693       0.017196       0.059122      -0.021331      -0.008758       0.030090             10.673219      16.259159      -4.000530      -0.164941       8.479690       1.409863       7.280808           0.126467
          159              O      11.564604      29.551914      27.728061      -0.640836      38.972353 0.53162233E+03  0.12714854E+05                                 9.147858                            7.064896       0.227390       2.126839                    0.997132      27.750862      72.215798       0.727375       0.352079      -1.147178      -0.009085       0.052630      -0.055981       0.077372      -0.019817       0.026371      -0.004361       0.009644       0.072036      -0.035885      -0.006491       0.042376             11.699687       8.245964      -3.209272      -2.583900      13.702674       7.669389      13.150424           0.094130
          160              O      11.506575      30.637684      32.991297      -0.691098      41.134031 0.64363956E+03  0.16187071E+05                                 9.539980                            7.858162       0.082082       2.049703                    0.997380      29.618777      79.668334       0.676940       0.359775      -1.138219      -0.038996       0.026144       0.033601       0.057734       0.019001      -0.008296       0.012315       0.062235      -0.065008      -0.037996      -0.009623       0.047620             11.805504      13.430873       5.328567       3.677520      11.752992       5.141039      10.232646           0.093562
          161              O      11.785582      29.324699      30.859791      -0.668609      33.899922 0.62761305E+03  0.15676846E+05                                 8.266358                            7.769011       0.175579       2.085831                    0.997546      29.208435      78.167320       0.679937       0.360637      -1.138117       0.065919      -0.062001      -0.020568       0.092804       0.002001      -0.017167       0.015939       0.028981      -0.026569      -0.029375       0.001483       0.027893              8.619094       8.270589      -0.158748      -2.268835       6.486434       1.001283      11.100258           0.117418
          162              O       9.518621      29.555336      31.994496      -0.689692      42.885755 0.64916926E+03  0.16353697E+05                                 9.794939                            7.897172       0.064541       2.049312                    0.996893      29.398149      79.024822       0.674888       0.360260      -1.138350      -0.035250       0.018591       0.056140       0.068847       0.008027       0.001989       0.041537      -0.002074       0.008529      -0.040853      -0.003007       0.043860             11.980005      21.073867       1.540866       3.814940       6.610429       1.181554       8.255719           0.086713
          163              O       8.732812      32.157696       0.365460      -0.663915      38.217873 0.53047268E+03  0.12672885E+05                                 9.026031                            7.042524       0.387075       2.175570                    0.997962      27.838029      72.259490       0.731255       0.350610      -1.149067       0.083083      -0.000814       0.011457       0.083873      -0.005285       0.025551       0.017317      -0.001077       0.004345      -0.033304       0.004377       0.028927             12.163074       8.483374      -2.972934      -2.852340      13.034863       8.427688      14.970986           0.062326
          164              O      13.449557      31.428487      29.270657      -0.618348      33.398968 0.51462896E+03  0.12191684E+05                                 8.170577                            6.935496       0.424029       2.191604                    0.998295      27.374909      70.573520       0.737640       0.350503      -1.150083       0.056120      -0.038066      -0.059502       0.090216       0.008870      -0.038483       0.025513       0.053519      -0.039815      -0.055206      -0.000199       0.055405              9.726780      10.844600       4.168278       2.573085      10.007668       3.915992       8.328071           0.166664
          165              O      15.399513      32.694249      29.985494      -0.628347      36.324867 0.54612476E+03  0.13171161E+05                                 8.746283                            7.213737       0.120967       2.089885                    0.996731      27.948128      73.419772       0.710745       0.357322      -1.141101       0.032778      -0.020344      -0.063088       0.073948       0.002773      -0.001126       0.059910       0.010177       0.034966      -0.060730      -0.000617       0.061347             10.464600      17.981026       1.955949       2.401778       6.083376       1.128547       7.329398           0.132348
          166              O      13.329546      32.717518      31.470602      -0.661675      34.233616 0.63605315E+03  0.15943959E+05                                 8.338781                            7.832183       0.146657       2.076824                    0.996638      29.263105      78.502809       0.675616       0.361662      -1.137085      -0.029115       0.062162       0.031647       0.075587       0.033509      -0.003377       0.022483       0.019656       0.035775      -0.047772       0.012424       0.035347              8.608562       7.689640       0.188931      -1.871075       6.345261       0.868127      11.790786           0.151968
          167              O      17.018508      23.075274      25.628721      -0.647486      38.611095 0.62665240E+03  0.15656345E+05                                 9.172760                            7.821565      -0.167601       1.983507                    0.997277      28.840805      77.345080       0.669654       0.366093      -1.133165      -0.030482      -0.085509       0.034320       0.097051       0.011103      -0.001619      -0.005154      -0.012959      -0.036566      -0.013260      -0.006561       0.019821             10.579367       7.517808       0.385216      -0.120773       8.161246       3.991669      16.059046           0.126125
          168              O       8.634687      23.197094      23.659755      -0.607517      37.631570 0.59287673E+03  0.14552035E+05                                 8.949922                            7.561161       0.056743       2.079548                    0.996433      27.626394      72.507186       0.690086       0.361613      -1.141088       0.051125      -0.056956      -0.066226       0.101211      -0.000295      -0.016779      -0.008911       0.018264       0.055993      -0.021559      -0.008118       0.029677             10.670165      16.254633       3.998397       0.164814       8.476561       1.409446       7.279303           0.126475
          169              O      16.564529      21.776661      23.600556      -0.640952      38.984113 0.53179519E+03  0.12720080E+05                                 9.149932                            7.066183       0.223794       2.125748                    0.997191      27.754371      72.229088       0.727284       0.352092      -1.147162      -0.009202      -0.052789       0.055733       0.077315       0.020447      -0.025887      -0.004099       0.008507       0.071166      -0.036300      -0.005448       0.041748             11.702840       8.247030       3.209441       2.584252      13.706189       7.672510      13.155303           0.094097
          170              O       6.506760      20.690891      18.337320      -0.691871      41.185195 0.64452484E+03  0.16214715E+05                                 9.546738                            7.862526       0.082700       2.049582                    0.997383      29.638783      79.732307       0.676894       0.359680      -1.138307      -0.039299      -0.026635      -0.034056       0.058427      -0.018553       0.008238       0.011799       0.062771      -0.062991      -0.037372      -0.009941       0.047313             11.815632      13.443571      -5.334245      -3.682241      11.761584       5.146493      10.241742           0.093687
          171              O       6.785742      22.003876      20.468826      -0.668603      33.963307 0.62910115E+03  0.15724655E+05                                 8.280198                            7.781099       0.176052       2.085679                    0.997596      29.226723      78.264391       0.678973       0.360905      -1.137810       0.066354       0.061792       0.020852       0.093037      -0.001963       0.016871       0.015836       0.028517      -0.026454      -0.029063       0.001593       0.027470              8.634339       8.286136       0.159267       2.274479       6.496627       1.004363      11.120254           0.117413
          172              O      14.518594      21.773239      19.334121      -0.690305      42.968312 0.65051537E+03  0.16396949E+05                                 9.809187                            7.906537       0.061476       2.048146                    0.996918      29.421211      79.122792       0.674302       0.360368      -1.138205      -0.035462      -0.018877      -0.056216       0.069095      -0.008364      -0.001106       0.041586      -0.003398       0.009735      -0.040705      -0.003494       0.044199             12.000170      21.114109      -1.545411      -3.821898       6.619423       1.184085       8.266978           0.086665
          173              O       8.732725      19.170881      16.744079      -0.663565      38.186600 0.52997530E+03  0.12657813E+05                                 9.020743                            7.038881       0.392693       2.177727                    0.997973      27.827477      72.218890       0.731510       0.350577      -1.149115       0.082866       0.000939      -0.011382       0.083650       0.005235      -0.025471       0.017043      -0.001017       0.003419      -0.033098       0.004455       0.028643             12.155204       8.477958       2.970164       2.849713      13.026245       8.421358      14.961408           0.062288
          174              O       8.449701      19.900088      22.057960      -0.618665      33.409633 0.51483795E+03  0.12197911E+05                                 8.172270                            6.936924       0.424550       2.191678                    0.998310      27.380393      70.592068       0.737559       0.350505      -1.150078       0.056105       0.038532       0.059849       0.090633      -0.008983       0.038272       0.025348       0.053685      -0.040313      -0.055066      -0.000211       0.055277              9.728770      10.845026      -4.169329      -2.573402      10.011149       3.917649       8.330135           0.166866
          175              O      10.399666      18.634326      21.343123      -0.628191      36.297730 0.54566828E+03  0.13157204E+05                                 8.741512                            7.210364       0.117959       2.089403                    0.996794      27.940064      73.386786       0.710975       0.357287      -1.141146       0.032131       0.020689       0.063203       0.073858      -0.003151       0.000679       0.059948       0.010657       0.034509      -0.060925      -0.000324       0.061249             10.458134      17.968284      -1.954731      -2.399856       6.080528       1.127960       7.325590           0.132159
          176              O       8.329716      18.611057      19.858015      -0.661987      34.258933 0.63667087E+03  0.15963973E+05                                 8.344637                            7.837429       0.141182       2.074979                    0.996646      29.270676      78.544806       0.675175       0.361796      -1.136934      -0.029225      -0.062158      -0.032243       0.075877      -0.033836       0.003900       0.022002       0.019452       0.036729      -0.048057       0.013118       0.034939              8.614705       7.694415      -0.189294       1.872278       6.349631       0.868937      11.800069           0.151934
          177              O      14.518543      25.628700      28.253324      -0.646640      38.605928 0.62655773E+03  0.15654127E+05                                 9.174508                            7.823121      -0.168399       1.983643                    0.997288      28.831131      77.331426       0.669280       0.366294      -1.132956      -0.030036       0.034205       0.085410       0.096784      -0.001784      -0.011390       0.004769       0.012129       0.036778      -0.013107      -0.006725       0.019832             10.581102       7.519316      -0.121280      -0.385134      16.061823      -3.991507       8.162167           0.125800
          178              O      16.134512      23.659735      28.131504      -0.607399      37.651367 0.59321394E+03  0.14563037E+05                                 8.955353                            7.565101       0.051327       2.078202                    0.996449      27.626442      72.524751       0.689630       0.361784      -1.140902       0.051012      -0.065845       0.056919       0.100884      -0.017076       0.000256       0.008808      -0.020210      -0.053528      -0.021054      -0.008906       0.029960             10.677513      16.267276       0.164686      -4.001707       7.283566      -1.410292       8.481698           0.126409
          179              O      14.064545      23.600536      29.551938      -0.641258      38.956501 0.53140027E+03  0.12707792E+05                                 9.144083                            7.062344       0.224475       2.125970                    0.997063      27.749662      72.199816       0.727697       0.351971      -1.147304      -0.009012       0.055858       0.053050       0.077560      -0.025906      -0.020082       0.004693      -0.031518      -0.050411      -0.035920      -0.006306       0.042226             11.694439       8.242427       2.582475      -3.207526      13.144797      -7.665294      13.696093           0.094107
          180              O      14.006542      18.337304      30.637709      -0.690350      41.088131 0.64278757E+03  0.16159485E+05                                 9.530428                            7.851035       0.085171       2.050838                    0.997403      29.600857      79.591991       0.677530       0.359598      -1.138415      -0.039498      -0.033626       0.025663       0.057874       0.008269       0.018854      -0.012115       0.063776      -0.060973      -0.037790      -0.009849       0.047639             11.792590      13.414482      -3.672862       5.321110      10.223213      -5.134642      11.740076           0.093705
          181              O      14.285543      20.468809      29.324723      -0.667784      33.906517 0.62778977E+03  0.15683078E+05                                 8.268828                            7.771386       0.177071       2.086605                    0.997646      29.202776      78.168335       0.679634       0.360756      -1.137971       0.066246       0.020528      -0.061894       0.092956       0.016374       0.002090      -0.015437       0.027306      -0.029153      -0.028489       0.001624       0.026865              8.621586       8.272951       2.268887      -0.159088      11.102756      -1.002336       6.489051           0.117396
          182              O      12.018588      19.334105      29.555360      -0.688515      42.830723 0.64821370E+03  0.16323100E+05                                 9.784768                            7.889985       0.064935       2.049810                    0.996921      29.377147      78.944490       0.675392       0.360135      -1.138484      -0.034540      -0.056290       0.018380       0.068552      -0.001510       0.007999      -0.041564      -0.006014       0.000149      -0.040670      -0.003377       0.044048             11.965874      21.045502      -3.808181       1.538745       8.247534      -1.179929       6.604584           0.086672
          183              O      16.232490      16.744065      32.157721      -0.663061      38.172358 0.52977321E+03  0.12651175E+05                                 9.015513                            7.035426       0.388237       2.176469                    0.997930      27.819768      72.182441       0.732054       0.350366      -1.149342       0.083440      -0.011930      -0.000192       0.084289      -0.025758      -0.005262      -0.016908      -0.002324       0.000999      -0.033347       0.004653       0.028693             12.146455       8.471392       2.844433      -2.966182      14.949351      -8.413878      13.018622           0.062249
          184              O      15.949498      22.057941      31.428512      -0.617518      33.336188 0.51354759E+03  0.12158934E+05                                 8.157548                            6.926189       0.421438       2.191020                    0.998304      27.354637      70.486642       0.738503       0.350299      -1.150320       0.055884       0.059172      -0.038157       0.089891       0.038205       0.009147      -0.025455       0.046919      -0.061103      -0.055194      -0.000114       0.055308              9.708838      10.821708      -2.565860       4.157416       8.314549      -3.907388       9.990256           0.166576
          185              O       7.899652      21.343105      32.694276      -0.627245      36.230034 0.54453592E+03  0.13122324E+05                                 8.728318                            7.201217       0.121018       2.090618                    0.996789      27.914712      73.285182       0.711714       0.357122      -1.141344       0.032542       0.062569      -0.020627       0.073480       0.000684       0.003059      -0.059900      -0.012397      -0.032919      -0.060736      -0.000615       0.061351             10.439874      17.932748      -2.393397       1.948578       7.315175      -1.124957       6.071698           0.132182
          186              O      15.829494      19.857998      32.717545      -0.661164      34.245942 0.63638136E+03  0.15954951E+05                                 8.342577                            7.835809       0.089504       2.058479                    0.996516      29.259619      78.511623       0.675222       0.361811      -1.136918      -0.029348      -0.031837       0.061692       0.075371       0.003187       0.033493      -0.022101      -0.008835      -0.046732      -0.047482       0.012294       0.035188              8.612437       7.693046       1.871379       0.188897      11.796268      -0.869329       6.347997           0.152074
          187              O       9.518672      25.699875      23.075293      -0.647128      38.594234 0.62637479E+03  0.15647694E+05                                 9.170028                            7.819901      -0.163703       1.984756                    0.997177      28.836358      77.329209       0.669716       0.366100      -1.133159      -0.030497      -0.034521      -0.085432       0.097059       0.001801       0.011082       0.005051       0.012464       0.038529      -0.013628      -0.006408       0.020036             10.575223       7.515843       0.121589       0.384739      16.051796      -3.988270       8.158031           0.126221
          188              O      11.134638      27.668840      23.197113      -0.607345      37.667094 0.59351582E+03  0.14572533E+05                                 8.958388                            7.567520       0.048649       2.077184                    0.996413      27.631265      72.546383       0.689441       0.361831      -1.140846       0.051212       0.065918      -0.056948       0.101049       0.016546      -0.000060       0.008671      -0.020341      -0.055172      -0.021203      -0.008604       0.029808             10.681272      16.272784      -0.164627       4.003236       7.286226      -1.411324       8.484807           0.126478
          189              O       9.064687      27.728039      21.776679      -0.640272      38.908169 0.53068000E+03  0.12686076E+05                                 9.136145                            7.057285       0.222381       2.125539                    0.997090      27.734379      72.143783       0.728010       0.351944      -1.147343      -0.009352      -0.054921      -0.052796       0.076754       0.026218       0.019921       0.004028      -0.032820      -0.049678      -0.036345      -0.006008       0.042353             11.682892       8.235283      -2.578755       3.203485      13.130584      -7.655785      13.682808           0.094150
          190              O       9.006693      32.991271      20.690908      -0.691104      41.184398 0.64449357E+03  0.16214450E+05                                 9.549106                            7.864402       0.083927       2.050105                    0.997358      29.632952      79.729452       0.676516       0.359869      -1.138107      -0.038915       0.033237      -0.026334       0.057554      -0.008075      -0.018609      -0.012343       0.062933      -0.063285      -0.037923      -0.009484       0.047406             11.818535      13.447056       3.683640      -5.336188      10.243431      -5.147904      11.765117           0.093702
          191              O       9.285681      30.859766      22.003894      -0.667846      33.918605 0.62805244E+03  0.15691443E+05                                 8.272171                            7.774046       0.174899       2.085777                    0.997576      29.208555      78.190933       0.679375       0.360852      -1.137884       0.065789      -0.020414       0.061653       0.092445      -0.016870      -0.001853      -0.015726       0.026754      -0.031193      -0.028817       0.001273       0.027544              8.625519       8.276955      -2.271456       0.159197      11.108784      -1.002750       6.490817           0.117415
          192              O      17.018527      31.994470      21.773257      -0.689516      42.919689 0.64968893E+03  0.16370528E+05                                 9.801280                            7.901164       0.063538       2.048874                    0.996915      29.406480      79.063581       0.674592       0.360336      -1.138257      -0.034732       0.056091      -0.018814       0.068604       0.000954      -0.007973      -0.041312      -0.006084      -0.000687      -0.040580      -0.003064       0.043644             11.989224      21.093221       3.818345      -1.542669       8.260223      -1.182364       6.614230           0.086731
          193              O       6.232768       0.365458      19.170896      -0.663916      38.199835 0.53016003E+03  0.12663398E+05                                 9.022627                            7.040016       0.386977       2.175994                    0.997953      27.832411      72.236343       0.731461       0.350567      -1.149116       0.083716       0.011603       0.000838       0.084521       0.025657       0.005122      -0.017177      -0.002852      -0.001226      -0.033168       0.004069       0.029099             12.158064       8.479151      -2.849710       2.970240      14.965391      -8.424144      13.029651           0.062265
          194              O      10.949660      29.270634      19.900105      -0.617731      33.392477 0.51451162E+03  0.12188409E+05                                 8.170327                            6.935420       0.426391       2.192374                    0.998286      27.368962      70.560532       0.737518       0.350575      -1.150005       0.056250      -0.059456       0.037906       0.090199      -0.038081      -0.009657      -0.025645       0.047598      -0.060350      -0.055630       0.000429       0.055201              9.726207      10.843269       2.572442      -4.167669       8.327761      -3.915871      10.007590           0.166785
          195              O      12.899627      29.985470      18.634341      -0.627939      36.312716 0.54591682E+03  0.13164960E+05                                 8.744710                            7.212664       0.121980       2.090561                    0.996741      27.942972      73.404149       0.710750       0.357352      -1.141071       0.032539      -0.062548       0.020566       0.073444      -0.000968      -0.003276      -0.059956      -0.012861      -0.032578      -0.060688      -0.000865       0.061552             10.462310      17.977096       2.400843      -1.954609       7.327821      -1.127899       6.082013           0.132265
          196              O      10.829668      31.470577      18.611072      -0.661588      34.257271 0.63663352E+03  0.15962733E+05                                 8.344202                            7.837084       0.087720       2.057950                    0.996538      29.270504      78.542478       0.675208       0.361785      -1.136947      -0.028787       0.031940      -0.062004       0.075454      -0.003730      -0.033363      -0.022395      -0.007986      -0.047324      -0.047714       0.012740       0.034974              8.614278       7.694791      -1.872527      -0.189069      11.799205      -0.869162       6.348839           0.151964
          197              O      12.980603      25.628700      23.075293      -0.646711      38.574044 0.62596042E+03  0.15634471E+05                                 9.166385                            7.816929      -0.163304       1.985104                    0.997233      28.827936      77.294951       0.669905       0.366064      -1.133208       0.030716       0.033361      -0.085741       0.096994       0.001215      -0.011321      -0.005304       0.011739       0.035926      -0.013151      -0.006466       0.019617             10.571107       7.512808       0.120709      -0.384841      16.045327       3.987002       8.155188           0.125800
          198              O      11.364635      23.659736      23.197113      -0.607714      37.643566 0.59309437E+03  0.14558876E+05                                 8.952164                            7.562842       0.057085       2.079791                    0.996483      27.630250      72.523710       0.689961       0.361641      -1.141053      -0.051420      -0.065790      -0.057250       0.101242       0.016673       0.000168      -0.008688      -0.020966      -0.055403      -0.021333      -0.008772       0.030105             10.673127      16.258964      -0.165064      -4.000501       7.280775       1.409912       8.479642           0.126464
          199              O      13.434601      23.600537      21.776679      -0.640848      38.972769 0.53162950E+03  0.12715069E+05                                 9.147914                            7.064940       0.227367       2.126831                    0.997131      27.751095      72.216535       0.727373       0.352078      -1.147179       0.009092       0.055988      -0.052631       0.077378       0.026375      -0.019811      -0.004361      -0.031204      -0.050505      -0.035885      -0.006498       0.042383             11.699791       8.246005      -2.583905      -3.209265      13.150603       7.669484      13.702766           0.094133
          200              O      13.492608      18.337304      20.690908      -0.691113      41.136318 0.64366879E+03  0.16188007E+05                                 9.540404                            7.858392       0.082247       2.049748                    0.997385      29.619091      79.669948       0.676923       0.359779      -1.138214       0.038961      -0.033571      -0.026161       0.057701      -0.008333       0.019002       0.012307       0.063606      -0.060870      -0.038000      -0.009622       0.047622             11.806197      13.431652       3.678506       5.329054      10.233358       5.141617      11.753582           0.093569
          201              O      13.213606      20.468809      22.003894      -0.668618      33.902734 0.62767617E+03  0.15678881E+05                                 8.267009                            7.769561       0.175747       2.085887                    0.997549      29.209097      78.171285       0.679889       0.360652      -1.138100      -0.065950       0.020591       0.061978       0.092815      -0.017145       0.001993       0.015954       0.027786      -0.030129      -0.029378       0.001505       0.027873              8.619818       8.271186      -2.269104      -0.158844      11.101378       1.001455       6.486890           0.117437
          202              O      15.480562      19.334105      21.773257      -0.689674      42.885599 0.64916799E+03  0.16353666E+05                                 9.794960                            7.897191       0.064485       2.049297                    0.996894      29.398000      79.024558       0.674883       0.360263      -1.138347       0.035242      -0.056132      -0.018590       0.068836       0.001981       0.008033       0.041541      -0.005271      -0.001159      -0.040866      -0.002990       0.043856             11.980023      21.074013       3.814937       1.540783       8.255662       1.181498       6.610394           0.086734
          203              O      11.266662      16.744065      19.170896      -0.663911      38.217884 0.53044045E+03  0.12671965E+05                                 9.026075                            7.042335       0.386383       2.175389                    0.997965      27.837258      72.257857       0.731258       0.350613      -1.149061      -0.083055      -0.011501       0.000767       0.083851       0.025585      -0.005288       0.017284      -0.002696      -0.000617      -0.033310       0.004368       0.028942             12.163394       8.483073      -2.852038      -2.972604      14.971756       8.428372      13.035354           0.062294
          204              O      11.549650      22.057942      19.900105      -0.618332      33.398856 0.51462436E+03  0.12191547E+05                                 8.170571                            6.935474       0.424122       2.191636                    0.998295      27.374754      70.573034       0.737640       0.350504      -1.150083      -0.056126       0.059489       0.038069       0.090212      -0.038508       0.008875       0.025525       0.046625      -0.060362      -0.055223      -0.000193       0.055416              9.726790      10.844652       2.573100       4.168307       8.328029       3.916004      10.007689           0.166698
          205              O       9.599697      21.343106      18.634341      -0.628344      36.326498 0.54615193E+03  0.13172022E+05                                 8.746632                            7.213990       0.120322       2.089672                    0.996726      27.948510      73.422117       0.710719       0.357330      -1.141091      -0.032763       0.063101       0.020326       0.073948      -0.001121       0.002805       0.059942      -0.012380      -0.032751      -0.060766      -0.000608       0.061374             10.464987      17.982045       2.401981       1.955254       7.329653       1.128292       6.083263           0.132359
          206              O      11.669656      19.857999      18.611072      -0.661633      34.233861 0.63606627E+03  0.15944334E+05                                 8.338825                            7.832277       0.146543       2.076784                    0.996637      29.263078      78.502276       0.675612       0.361664      -1.137087       0.029106      -0.031654      -0.062130       0.075560      -0.003375       0.033520       0.022479      -0.008067      -0.047360      -0.047778       0.012424       0.035354              8.608689       7.689953      -1.871035       0.188776      11.791109       0.868551       6.345005           0.152040
          207              O       7.980674      25.699875      28.253324      -0.647623      38.615739 0.62669613E+03  0.15657640E+05                                 9.173264                            7.821652      -0.167710       1.983469                    0.997272      28.842222      77.348248       0.669677       0.366076      -1.133184       0.030460      -0.034446       0.085545       0.097120      -0.001610       0.011056      -0.005119       0.011949       0.038007      -0.013354      -0.006489       0.019843             10.580262       7.518033      -0.120352       0.385164      16.060630       3.993158       8.162124           0.126145
          208              O      16.364506      27.668839      28.131504      -0.607506      37.634075 0.59292112E+03  0.14553372E+05                                 8.950335                            7.561445       0.056595       2.079483                    0.996436      27.626799      72.508460       0.690074       0.361613      -1.141090      -0.051089       0.066218       0.056998       0.101211      -0.016773      -0.000186      -0.009007      -0.018695      -0.055367      -0.021558      -0.008109       0.029667             10.670759      16.255512       0.165271       3.999721       7.279376       1.409329       8.477388           0.126557
          209              O       8.434657      27.728038      29.551938      -0.641031      38.982750 0.53168973E+03  0.12717010E+05                                 9.149759                            7.065572       0.223308       2.125631                    0.997190      27.753026      72.225585       0.727297       0.352101      -1.147147       0.009218      -0.055677       0.052859       0.077324      -0.025838       0.020395      -0.004148      -0.031305      -0.048488      -0.036220      -0.005507       0.041727             11.702906       8.247056       2.584755       3.209906      13.155322       7.672858      13.706339           0.093816
          210              O      18.492448      32.991271      30.637709      -0.691898      41.185863 0.64451414E+03  0.16214350E+05                                 9.546732                            7.862371       0.082659       2.049562                    0.997382      29.638906      79.731951       0.676913       0.359671      -1.138316       0.039304       0.034036       0.026622       0.058413       0.008237      -0.018544       0.011826       0.062889      -0.062627      -0.037392      -0.009914       0.047306             11.815811      13.443814      -3.683055      -5.334615      10.241896       5.146781      11.761724           0.093677
          211              O      18.213461      30.859766      29.324723      -0.668601      33.964057 0.62911355E+03  0.15725059E+05                                 8.280383                            7.781226       0.175898       2.085639                    0.997593      29.226764      78.265012       0.678961       0.360909      -1.137805      -0.066363      -0.020835      -0.061770       0.093025       0.016886      -0.001981       0.015851       0.027466      -0.029536      -0.029084       0.001612       0.027472              8.634572       8.286297       2.274620       0.159307      11.120701       1.004441       6.496717           0.117408
          212              O      10.480614      31.994470      29.555360      -0.690307      42.968485 0.65051471E+03  0.16396932E+05                                 9.809209                            7.906529       0.061494       2.048151                    0.996919      29.421232      79.122905       0.674302       0.360368      -1.138205       0.035472       0.056215       0.018872       0.069098      -0.001117      -0.008372       0.041587      -0.006556       0.000196      -0.040711      -0.003488       0.044198             12.000229      21.114163      -3.822046      -1.545447       8.267074       1.184117       6.619450           0.086661
          213              O      11.266595       0.365458      32.157721      -0.663591      38.187416 0.52996121E+03  0.12657432E+05                                 9.020904                            7.038806       0.392181       2.177593                    0.997977      27.827204      72.218790       0.731508       0.350578      -1.149110      -0.082876       0.011390      -0.000902       0.083660      -0.025484       0.005222       0.017022      -0.002207      -0.000279      -0.033083       0.004425       0.028658             12.155665       8.477848       2.849295       2.969830      14.962207       8.422103      13.026941           0.062256
          214              O      16.549483      29.270633      31.428512      -0.618632      33.409103 0.51482810E+03  0.12197620E+05                                 8.172197                            6.936872       0.424521       2.191671                    0.998309      27.380038      70.590986       0.737559       0.350507      -1.150077      -0.056117      -0.059830      -0.038514       0.090620       0.038271      -0.008990       0.025353       0.047012      -0.060393      -0.055075      -0.000207       0.055283              9.728644      10.844833      -2.573332      -4.169242       8.329988       3.917607      10.011111           0.166909
          215              O      14.599515      29.985469      32.694276      -0.628146      36.296461 0.54564871E+03  0.13156620E+05                                 8.741322                            7.210253       0.117800       2.089362                    0.996790      27.939603      73.385363       0.710977       0.357289      -1.141144      -0.032128      -0.063183      -0.020662       0.073832       0.000649      -0.003155       0.059968      -0.011937      -0.033225      -0.060940      -0.000335       0.061275             10.457775      17.967985      -2.399723      -1.953817       7.325238       1.127554       6.080103           0.132196
          216              O      16.669473      31.470576      32.717545      -0.661864      34.255836 0.63659976E+03  0.15961692E+05                                 8.344161                            7.837026       0.140950       2.074935                    0.996640      29.268795      78.537703       0.675190       0.361799      -1.136935       0.029144       0.032218       0.062084       0.075775       0.003894      -0.033815       0.021997      -0.008667      -0.047543      -0.048038       0.013116       0.034922              8.614306       7.694261       1.872309      -0.189169      11.799619       0.869298       6.349038           0.152034
          217              O      10.480639      23.075274      25.699896      -0.646669      38.605575 0.62655166E+03  0.15653917E+05                                 9.174387                            7.823033      -0.168402       1.983647                    0.997287      28.831180      77.331074       0.669291       0.366290      -1.132962       0.030041      -0.085417      -0.034217       0.096795      -0.011394      -0.001796       0.004784      -0.012315      -0.036584      -0.013112      -0.006726       0.019839             10.580944       7.519189      -0.385138      -0.121343       8.162083      -3.991410      16.061559           0.125777
          218              O       8.864660      23.197094      27.668862      -0.607402      37.651555 0.59321753E+03  0.14563151E+05                                 8.955401                            7.565139       0.051348       2.078209                    0.996449      27.626419      72.524831       0.689626       0.361785      -1.140900      -0.051009      -0.056918       0.065832       0.100873       0.000261      -0.017109       0.008807       0.016678       0.057126      -0.021074      -0.008924       0.029998             10.677571      16.267269      -4.001812       0.164596       8.481887      -1.410289       7.283557           0.126413
          219              O      10.934619      21.776661      27.728061      -0.641266      38.955613 0.53138674E+03  0.12707372E+05                                 9.143896                            7.062216       0.224558       2.126001                    0.997063      27.749502      72.198845       0.727710       0.351967      -1.147309       0.009015      -0.053059      -0.055857       0.077566      -0.020080      -0.025904       0.004700       0.009472       0.072495      -0.035917      -0.006315       0.042232             11.694177       8.242186      -3.207403       2.582309      13.695921      -7.665096      13.144423           0.094108
          220              O      10.992589      20.690890      32.991297      -0.690346      41.088972 0.64282845E+03  0.16160784E+05                                 9.530566                            7.851300       0.085354       2.050874                    0.997406      29.601619      79.594936       0.677516       0.359600      -1.138413       0.039502      -0.025685       0.033668       0.057911       0.018840       0.008252      -0.012093       0.062387      -0.065060      -0.037756      -0.009861       0.047617             11.792568      13.414363       5.320801      -3.672093      11.740131      -5.134460      10.223209           0.093723
          221              O      10.713606      22.003875      30.859791      -0.667794      33.906596 0.62779573E+03  0.15683258E+05                                 8.268804                            7.771394       0.176947       2.086556                    0.997646      29.203027      78.168986       0.679638       0.360754      -1.137974      -0.066236       0.061898      -0.020536       0.092953       0.002083       0.016385      -0.015435       0.028216      -0.026397      -0.028489       0.001616       0.026873              8.621530       8.272901      -0.159022       2.268776       6.489066      -1.002324      11.102623           0.117397
          222              O      12.980554      21.773239      31.994496      -0.688497      42.827321 0.64816137E+03  0.16321399E+05                                 9.784096                            7.889549       0.064941       2.049809                    0.996922      29.376530      78.941063       0.675429       0.360124      -1.138496       0.034535      -0.018388       0.056292       0.068553       0.008009      -0.001530      -0.041570      -0.003083       0.008953      -0.040674      -0.003387       0.044060             11.964916      21.043688       1.538573      -3.807677       6.604164      -1.179808       8.246895           0.086682
          223              O       3.766916      19.170882       0.365460      -0.663006      38.169023 0.52974604E+03  0.12650325E+05                                 9.014965                            7.035231       0.388899       2.176678                    0.997941      27.819159      72.179560       0.732069       0.350365      -1.149347      -0.083432       0.000221       0.011891       0.084276      -0.005266      -0.025723      -0.016942      -0.001745       0.003029      -0.033346       0.004671       0.028674             12.145418       8.471130      -2.966346       2.844667      13.017341      -8.412676      14.947783           0.062282
          224              O       9.049649      19.900088      29.270657      -0.617523      33.335770 0.51354049E+03  0.12158699E+05                                 8.157356                            6.926046       0.421586       2.191067                    0.998300      27.354405      70.485378       0.738527       0.350290      -1.150331      -0.055889       0.038163      -0.059192       0.089910       0.009138       0.038199      -0.025437       0.054029      -0.039839      -0.055176      -0.000134       0.055310              9.708606      10.821557       4.157291      -2.565814       9.989844      -3.907176       8.314416           0.166534
          225              O       7.099684      18.634325      29.985494      -0.627320      36.230230 0.54454380E+03  0.13122479E+05                                 8.728051                            7.201037       0.121686       2.090814                    0.996804      27.915331      73.285208       0.711762       0.357099      -1.141370      -0.032552       0.020645      -0.062651       0.073559       0.003043       0.000723      -0.059878       0.010159       0.034962      -0.060689      -0.000647       0.061336             10.439581      17.931805       1.949366      -2.393165       6.071912      -1.125226       7.315027           0.132162
          226              O       9.169634      18.611056      31.470602      -0.661148      34.244510 0.63634386E+03  0.15953807E+05                                 8.342236                            7.835479       0.088878       2.058282                    0.996508      29.259164      78.510406       0.675248       0.361802      -1.136923       0.029325      -0.061714       0.031866       0.075392       0.033429       0.003143      -0.022070       0.018985       0.036684      -0.047411       0.012266       0.035144              8.611955       7.692402       0.188968       1.871114       6.348086      -0.868884      11.795376           0.151994
          227              O      15.480537      28.253301      25.628721      -0.647122      38.594139 0.62637111E+03  0.15647572E+05                                 9.169986                            7.819854      -0.163667       1.984767                    0.997176      28.836395      77.329128       0.669721       0.366098      -1.133161       0.030500       0.085439       0.034509       0.097062       0.011093       0.001804       0.005055      -0.013022      -0.037988      -0.013639      -0.006409       0.020048             10.575192       7.515812       0.384785       0.121478       8.157964      -3.988235      16.051798           0.126232
          228              O      13.864581      28.131481      23.659755      -0.607305      37.664594 0.59347037E+03  0.14571119E+05                                 8.957954                            7.567200       0.048807       2.077241                    0.996411      27.630422      72.543103       0.689461       0.361828      -1.140850      -0.051189       0.056969      -0.065905       0.101041      -0.000023       0.016541       0.008669       0.017443       0.058019      -0.021186      -0.008608       0.029795             10.680697      16.271904       4.002903      -0.164579       8.484302      -1.411208       7.285887           0.126481
          229              O      15.934539      29.551914      23.600556      -0.640260      38.908300 0.53068193E+03  0.12686141E+05                                 9.136189                            7.057317       0.222368       2.125539                    0.997091      27.734345      72.143868       0.728006       0.351946      -1.147341       0.009352       0.052788       0.054916       0.076745       0.019920       0.026228       0.004027       0.008429       0.074060      -0.036346      -0.006013       0.042359             11.682953       8.235318       3.203477      -2.578776      13.682820      -7.655841      13.130720           0.094158
          230              O      15.992567      30.637685      18.337320      -0.691094      41.183070 0.64448103E+03  0.16214049E+05                                 9.548844                            7.864281       0.083984       2.050113                    0.997358      29.632935      79.729095       0.676528       0.359865      -1.138111       0.038918       0.026334      -0.033250       0.057564      -0.018611      -0.008100      -0.012336       0.063090      -0.062789      -0.037922      -0.009486       0.047408             11.818066      13.446460      -5.335795       3.682727      11.764772      -5.147498      10.242965           0.093688
          231              O      15.713561      29.324700      20.468826      -0.667850      33.919277 0.62807268E+03  0.15692087E+05                                 8.272308                            7.774194       0.174922       2.085780                    0.997576      29.208887      78.192365       0.679365       0.360854      -1.137881      -0.065781      -0.061656       0.020411       0.092440      -0.001849      -0.016876      -0.015725       0.028958      -0.024527      -0.028814       0.001270       0.027544              8.625665       8.277160       0.159133      -2.271452       6.490953      -1.002767      11.108881           0.117394
          232              O       7.980722      29.555336      19.334121      -0.689500      42.918964 0.64967700E+03  0.16370146E+05                                 9.801153                            7.901078       0.063655       2.048911                    0.996917      29.406290      79.062782       0.674597       0.360335      -1.138259       0.034731       0.018816      -0.056090       0.068603      -0.007979       0.000970      -0.041318      -0.002687       0.009481      -0.040586      -0.003066       0.043652             11.989045      21.092878      -1.542685       3.818193       6.614155      -1.182353       8.260104           0.086721
          233              O      13.766620      32.157695      16.744079      -0.663914      38.201597 0.53021933E+03  0.12665157E+05                                 9.022963                            7.040463       0.387431       2.176116                    0.997954      27.833409      72.239697       0.731430       0.350573      -1.149113      -0.083701      -0.000844      -0.011571       0.084501       0.005117       0.025697      -0.017157      -0.000762       0.004976      -0.033177       0.004036       0.029141             12.158316       8.479806       2.970709      -2.850171      13.029752      -8.423935      14.965388           0.062295
          234              O      14.049585      31.428487      22.057960      -0.617733      33.392761 0.51451685E+03  0.12188570E+05                                 8.170385                            6.935465       0.426443       2.192391                    0.998288      27.369095      70.561099       0.737514       0.350577      -1.150004      -0.056250      -0.037892       0.059460       0.090196      -0.009667      -0.038062      -0.025643       0.053957      -0.041265      -0.055624       0.000445       0.055179              9.726301      10.843314      -4.167713       2.572483      10.007672      -3.915943       8.327916           0.166738
          235              O      12.099627      32.694250      21.343123      -0.627938      36.312411 0.54590803E+03  0.13164693E+05                                 8.744677                            7.212613       0.121952       2.090565                    0.996746      27.942774      73.403442       0.710752       0.357353      -1.141071      -0.032524      -0.020580       0.062548       0.073441      -0.003291      -0.000959      -0.059964       0.009893       0.035588      -0.060706      -0.000848       0.061554             10.462363      17.976757      -1.955460       2.400955       6.082310      -1.128279       7.328023           0.132230
          236              O      14.169594      32.717519      19.858015      -0.661646      34.256599 0.63661209E+03  0.15962078E+05                                 8.344011                            7.836873       0.087470       2.057874                    0.996536      29.270684      78.542942       0.675227       0.361778      -1.136952       0.028781       0.062076      -0.031901       0.075495      -0.033339      -0.003741      -0.022382       0.019652       0.035694      -0.047695       0.012755       0.034940              8.613989       7.694371      -0.189214      -1.872518       6.348972      -0.868707      11.798626           0.151876
          237              O       7.980791       5.965749       8.519182      -0.646699      38.575277 0.62598349E+03  0.15635224E+05                                 9.166679                            7.817153      -0.163328       1.985097                    0.997234      28.828117      77.296383       0.669884       0.366071      -1.133200       0.030709      -0.085737       0.033349       0.096985      -0.011320       0.001224      -0.005304      -0.012105      -0.035574      -0.013148      -0.006471       0.019620             10.571473       7.513032      -0.384851       0.120750       8.155451       3.987186      16.045937           0.125805
          238              O       6.364834       6.087569       6.550216      -0.607715      37.643591 0.59309388E+03  0.14558865E+05                                 8.952175                            7.562845       0.057069       2.079788                    0.996485      27.630285      72.523860       0.689960       0.361641      -1.141052      -0.051416      -0.057251      -0.065788       0.101239       0.000182       0.016670      -0.008687       0.017209       0.059138      -0.021333      -0.008763       0.030096             10.673146      16.258996      -4.000522      -0.165025       8.479667       1.409898       7.280775           0.126467
          239              O       8.434793       4.667136       6.491017      -0.640832      38.972307 0.53162008E+03  0.12714788E+05                                 9.147853                            7.064883       0.227378       2.126836                    0.997131      27.750809      72.215627       0.727375       0.352079      -1.147178       0.009086      -0.052627       0.055980       0.077369      -0.019816       0.026373      -0.004359       0.009648       0.072033      -0.035886      -0.006491       0.042377             11.699725       8.245949      -3.209268      -2.583903      13.702715       7.669449      13.150511           0.094136
          240              O       8.492822       3.581366       1.227781      -0.691100      41.134018 0.64364087E+03  0.16187111E+05                                 9.539977                            7.858169       0.082083       2.049703                    0.997380      29.618807      79.668430       0.676940       0.359775      -1.138219       0.038995      -0.026144      -0.033601       0.057734       0.019001      -0.008296       0.012315       0.062233      -0.065006      -0.037996      -0.009623       0.047619             11.805468      13.430832       5.328533       3.677486      11.752956       5.141009      10.232616           0.093561
          241              O       8.213815       4.894351       3.359287      -0.668606      33.900044 0.62761638E+03  0.15676956E+05                                 8.266396                            7.769046       0.175545       2.085821                    0.997546      29.208446      78.167510       0.679933       0.360639      -1.138115      -0.065918       0.062003       0.020570       0.092805       0.001998      -0.017167       0.015938       0.028981      -0.026567      -0.029373       0.001479       0.027894              8.619139       8.270618      -0.158772      -2.268873       6.486464       1.001300      11.100337           0.117421
          242              O      10.480776       4.663714       2.224582      -0.689679      42.885273 0.64916485E+03  0.16353566E+05                                 9.794893                            7.897165       0.064525       2.049312                    0.996892      29.397977      79.024442       0.674885       0.360262      -1.138347       0.035250      -0.018590      -0.056138       0.068844       0.008026       0.001988       0.041536      -0.002083       0.008503      -0.040851      -0.003008       0.043859             11.979884      21.073704       1.540761       3.814811       6.610359       1.181481       8.255589           0.086726
          243              O      11.266585       2.061354      33.853618      -0.663916      38.217835 0.53047243E+03  0.12672877E+05                                 9.026024                            7.042522       0.387077       2.175571                    0.997962      27.838027      72.259483       0.731255       0.350611      -1.149067      -0.083083       0.000814      -0.011457       0.083873      -0.005285       0.025551       0.017317      -0.001077       0.004345      -0.033304       0.004377       0.028927             12.163054       8.483366      -2.972929      -2.852333      13.034842       8.427665      14.970955           0.062324
          244              O       6.549840       2.790563       4.948421      -0.618348      33.398978 0.51462873E+03  0.12191677E+05                                 8.170577                            6.935493       0.424027       2.191603                    0.998295      27.374906      70.573499       0.737641       0.350503      -1.150084      -0.056121       0.038066       0.059502       0.090217       0.008870      -0.038483       0.025513       0.053520      -0.039817      -0.055206      -0.000200       0.055406              9.726791      10.844597       4.168276       2.573087      10.007687       3.916009       8.328089           0.166663
          245              O       4.599884       1.524801       4.233584      -0.628348      36.324970 0.54612594E+03  0.13171197E+05                                 8.746305                            7.213748       0.120968       2.089885                    0.996731      27.948136      73.419828       0.710744       0.357322      -1.141101      -0.032777       0.020344       0.063088       0.073948       0.002773      -0.001126       0.059911       0.010177       0.034966      -0.060731      -0.000617       0.061348             10.464639      17.981101       1.955954       2.401806       6.083387       1.128557       7.329428           0.132345
          246              O       6.669851       1.501532       2.748476      -0.661676      34.233662 0.63605395E+03  0.15943984E+05                                 8.338791                            7.832189       0.146658       2.076824                    0.996638      29.263112      78.502844       0.675616       0.361663      -1.137085       0.029115      -0.062162      -0.031647       0.075587       0.033509      -0.003377       0.022483       0.019656       0.035775      -0.047772       0.012424       0.035348              8.608576       7.689643       0.188931      -1.871077       6.345261       0.868127      11.790825           0.151967
          247              O       2.980889      11.143776       8.590357      -0.647481      38.610824 0.62665019E+03  0.15656278E+05                                 9.172727                            7.821560      -0.167609       1.983506                    0.997277      28.840736      77.344909       0.669653       0.366094      -1.133165       0.030480       0.085506      -0.034324       0.097048       0.011103      -0.001618      -0.005150      -0.012966      -0.036559      -0.013257      -0.006563       0.019820             10.579284       7.517779       0.385203      -0.120798       8.161178       3.991590      16.058895           0.126130
          248              O      11.364710      11.021956      10.559323      -0.607518      37.631555 0.59287705E+03  0.14552044E+05                                 8.949918                            7.561162       0.056745       2.079548                    0.996433      27.626406      72.507212       0.690086       0.361613      -1.141088      -0.051126       0.056956       0.066225       0.101211      -0.000295      -0.016779      -0.008912       0.018263       0.055985      -0.021559      -0.008116       0.029675             10.670156      16.254627       3.998398       0.164811       8.476557       1.409435       7.279284           0.126481
          249              O       3.434868      12.442389      10.618522      -0.640953      38.984138 0.53179616E+03  0.12720109E+05                                 9.149934                            7.066189       0.223795       2.125748                    0.997191      27.754392      72.229156       0.727284       0.352092      -1.147162       0.009202       0.052790      -0.055733       0.077315       0.020446      -0.025886      -0.004099       0.008506       0.071163      -0.036299      -0.005448       0.041746             11.702820       8.247024       3.209432       2.584239      13.706169       7.672482      13.155267           0.094102
          250              O      13.492637      13.528159      15.881758      -0.691871      41.185212 0.64452524E+03  0.16214728E+05                                 9.546740                            7.862529       0.082700       2.049582                    0.997383      29.638792      79.732341       0.676894       0.359680      -1.138307       0.039299       0.026635       0.034056       0.058426      -0.018553       0.008238       0.011798       0.062771      -0.062991      -0.037372      -0.009941       0.047313             11.815632      13.443576      -5.334245      -3.682244      11.761577       5.146490      10.241744           0.093691
          251              O      13.213655      12.215174      13.750252      -0.668603      33.963323 0.62910177E+03  0.15724674E+05                                 8.280199                            7.781102       0.176054       2.085679                    0.997596      29.226739      78.264442       0.678973       0.360905      -1.137810      -0.066354      -0.061792      -0.020852       0.093037      -0.001963       0.016872       0.015836       0.028517      -0.026453      -0.029063       0.001592       0.027470              8.634336       8.286136       0.159268       2.274475       6.496629       1.004362      11.120241           0.117418
          252              O       5.480803      12.445811      14.884957      -0.690305      42.968292 0.65051515E+03  0.16396942E+05                                 9.809182                            7.906534       0.061477       2.048146                    0.996918      29.421214      79.122789       0.674302       0.360368      -1.138205       0.035462       0.018877       0.056216       0.069095      -0.008364      -0.001106       0.041585      -0.003398       0.009734      -0.040705      -0.003494       0.044199             12.000161      21.114091      -1.545416      -3.821894       6.619421       1.184083       8.266971           0.086670
          253              O      11.266672      15.048169      17.474999      -0.663565      38.186631 0.52997572E+03  0.12657826E+05                                 9.020750                            7.038886       0.392692       2.177726                    0.997973      27.827481      72.218920       0.731509       0.350577      -1.149115      -0.082866      -0.000939       0.011382       0.083650       0.005235      -0.025471       0.017043      -0.001017       0.003419      -0.033098       0.004455       0.028643             12.155214       8.477964       2.970166       2.849714      13.026255       8.421366      14.961422           0.062292
          254              O      11.549696      14.318962      12.161118      -0.618665      33.409648 0.51483831E+03  0.12197922E+05                                 8.172274                            6.936927       0.424551       2.191678                    0.998310      27.380391      70.592075       0.737558       0.350505      -1.150078      -0.056105      -0.038532      -0.059849       0.090633      -0.008983       0.038272       0.025348       0.053685      -0.040314      -0.055066      -0.000211       0.055277              9.728771      10.845032      -4.169332      -2.573401      10.011152       3.917644       8.330128           0.166875
          255              O       9.599731      15.584724      12.875955      -0.628191      36.297773 0.54566895E+03  0.13157225E+05                                 8.741522                            7.210371       0.117961       2.089404                    0.996794      27.940065      73.386810       0.710974       0.357287      -1.141146      -0.032131      -0.020689      -0.063202       0.073858      -0.003151       0.000679       0.059947       0.010657       0.034508      -0.060925      -0.000324       0.061249             10.458148      17.968320      -1.954731      -2.399860       6.080530       1.127959       7.325594           0.132166
          256              O      11.669681      15.607993      14.361063      -0.661987      34.258923 0.63667064E+03  0.15963965E+05                                 8.344636                            7.837428       0.141181       2.074979                    0.996646      29.270669      78.544781       0.675175       0.361796      -1.136934       0.029225       0.062158       0.032243       0.075877      -0.033836       0.003900       0.022002       0.019452       0.036728      -0.048057       0.013118       0.034939              8.614702       7.694411      -0.189295       1.872277       6.349626       0.868932      11.800070           0.151937
          257              O       5.480854       8.590350       5.965754      -0.646641      38.605240 0.62654576E+03  0.15653746E+05                                 9.174384                            7.823036      -0.168376       1.983655                    0.997288      28.830937      77.330578       0.669286       0.366293      -1.132958       0.030034      -0.034208      -0.085413       0.096786      -0.001781      -0.011397       0.004769       0.012130       0.036768      -0.013106      -0.006730       0.019836             10.580939       7.519203      -0.121277      -0.385163      16.061539      -3.991423       8.162076           0.125785
          258              O       3.864885      10.559315       6.087574      -0.607389      37.650969 0.59320780E+03  0.14562849E+05                                 8.955297                            7.565067       0.051312       2.078198                    0.996449      27.626312      72.524339       0.689631       0.361785      -1.140901      -0.051012       0.065845      -0.056916       0.100882      -0.017076       0.000249       0.008800      -0.020222      -0.053537      -0.021048      -0.008916       0.029964             10.677430      16.267123       0.164637      -4.001710       7.283478      -1.410291       8.481689           0.126419
          259              O       5.934852      10.618514       4.667140      -0.641250      38.955986 0.53139258E+03  0.12707558E+05                                 9.143994                            7.062287       0.224484       2.125975                    0.997063      27.749513      72.199226       0.727701       0.351971      -1.147305       0.009012      -0.055860      -0.053048       0.077561      -0.025907      -0.020082       0.004693      -0.031515      -0.050414      -0.035920      -0.006307       0.042227             11.694307       8.242325       2.582412      -3.207481      13.144595      -7.665175      13.696000           0.094116
          260              O       5.992855      15.881746       3.581369      -0.690349      41.088225 0.64278891E+03  0.16159528E+05                                 9.530448                            7.851047       0.085177       2.050840                    0.997403      29.600853      79.592017       0.677529       0.359599      -1.138415       0.039498       0.033626      -0.025662       0.057874       0.008269       0.018854      -0.012115       0.063776      -0.060973      -0.037790      -0.009849       0.047639             11.792625      13.414521      -3.672878       5.321138      10.223228      -5.134664      11.740127           0.093705
          261              O       5.713854      13.750241       4.894355      -0.667783      33.906507 0.62778947E+03  0.15683069E+05                                 8.268827                            7.771384       0.177071       2.086605                    0.997646      29.202768      78.168302       0.679634       0.360756      -1.137971      -0.066246      -0.020528       0.061894       0.092956       0.016374       0.002090      -0.015438       0.027306      -0.029149      -0.028489       0.001624       0.026865              8.621583       8.272944       2.268880      -0.159085      11.102749      -1.002334       6.489055           0.117399
          262              O       7.980809      14.884945       4.663718      -0.688515      42.830786 0.64821453E+03  0.16323126E+05                                 9.784780                            7.889991       0.064939       2.049811                    0.996921      29.377151      78.944513       0.675392       0.360135      -1.138484       0.034540       0.056290      -0.018380       0.068552      -0.001510       0.007999      -0.041563      -0.006014       0.000148      -0.040670      -0.003377       0.044047             11.965895      21.045554      -3.808192       1.538743       8.247538      -1.179931       6.604593           0.086674
          263              O       3.766907      17.474985       2.061357      -0.663060      38.172543 0.52977559E+03  0.12651248E+05                                 9.015555                            7.035451       0.388242       2.176471                    0.997930      27.819768      72.182530       0.732051       0.350367      -1.149341      -0.083440       0.011930       0.000192       0.084289      -0.025758      -0.005262      -0.016909      -0.002323       0.000999      -0.033347       0.004653       0.028693             12.146526       8.471441       2.844471      -2.966209      14.949448      -8.413943      13.018689           0.062253
          264              O       4.049899      12.161109       2.790566      -0.617514      33.335874 0.51354176E+03  0.12158760E+05                                 8.157493                            6.926148       0.421447       2.191024                    0.998304      27.354526      70.486227       0.738505       0.350299      -1.150321      -0.055885      -0.059175       0.038157       0.089893       0.038208       0.009147      -0.025455       0.046918      -0.061107      -0.055196      -0.000115       0.055311              9.708766      10.821630      -2.565833       4.157380       8.314489      -3.907339       9.990179           0.166573
          265              O       2.099945      12.875945       1.524802      -0.627244      36.229806 0.54453240E+03  0.13122216E+05                                 8.728272                            7.201188       0.121017       2.090618                    0.996789      27.914667      73.284969       0.711716       0.357121      -1.141345      -0.032542      -0.062570       0.020628       0.073481       0.000684       0.003058      -0.059902      -0.012399      -0.032922      -0.060737      -0.000615       0.061353             10.439806      17.932598      -2.393359       1.948571       7.315143      -1.124942       6.071677           0.132178
          266              O       4.169903      14.361052       1.501533      -0.661163      34.245904 0.63638058E+03  0.15954927E+05                                 8.342571                            7.835804       0.089499       2.058478                    0.996516      29.259613      78.511608       0.675222       0.361811      -1.136918       0.029348       0.031837      -0.061693       0.075372       0.003186       0.033494      -0.022101      -0.008834      -0.046732      -0.047482       0.012293       0.035189              8.612432       7.693050       1.871381       0.188895      11.796244      -0.869330       6.348001           0.152071
          267              O      10.480725       8.519175      11.143785      -0.647129      38.594348 0.62637699E+03  0.15647763E+05                                 9.170049                            7.819915      -0.163708       1.984753                    0.997177      28.836404      77.329379       0.669715       0.366100      -1.133159       0.030498       0.034519       0.085431       0.097057       0.001802       0.011085       0.005049       0.012467       0.038521      -0.013628      -0.006408       0.020036             10.575255       7.515861       0.121594       0.384734      16.051870      -3.988283       8.158035           0.126229
          268              O       8.864759       6.550210      11.021965      -0.607344      37.667112 0.59351581E+03  0.14572533E+05                                 8.958391                            7.567520       0.048645       2.077183                    0.996413      27.631272      72.546399       0.689441       0.361831      -1.140846      -0.051211      -0.065919       0.056947       0.101049       0.016546      -0.000058       0.008669      -0.020343      -0.055176      -0.021203      -0.008606       0.029809             10.681278      16.272810      -0.164617       4.003227       7.286235      -1.411318       8.484790           0.126483
          269              O      10.934710       6.491011      12.442399      -0.640273      38.908318 0.53068234E+03  0.12686148E+05                                 9.136171                            7.057303       0.222374       2.125536                    0.997090      27.734429      72.143984       0.728009       0.351945      -1.147343       0.009353       0.054921       0.052794       0.076753       0.026220       0.019923       0.004026      -0.032820      -0.049685      -0.036348      -0.006007       0.042356             11.682925       8.235296      -2.578757       3.203481      13.130652      -7.655813      13.682827           0.094154
          270              O      10.992704       1.227779      13.528170      -0.691104      41.184531 0.64449564E+03  0.16214517E+05                                 9.549132                            7.864419       0.083931       2.050106                    0.997358      29.632964      79.729537       0.676515       0.359869      -1.138107       0.038915      -0.033236       0.026334       0.057554      -0.008075      -0.018609      -0.012343       0.062933      -0.063285      -0.037923      -0.009484       0.047407             11.818576      13.447098       3.683662      -5.336212      10.243468      -5.147932      11.765161           0.093696
          271              O      10.713716       3.359284      12.215184      -0.667846      33.918630 0.62805276E+03  0.15691453E+05                                 8.272175                            7.774047       0.174900       2.085777                    0.997576      29.208567      78.190968       0.679375       0.360852      -1.137884      -0.065789       0.020414      -0.061653       0.092445      -0.016870      -0.001853      -0.015726       0.026753      -0.031193      -0.028817       0.001273       0.027544              8.625527       8.276954      -2.271454       0.159193      11.108813      -1.002744       6.490814           0.117409
          272              O       2.980870       2.224580      12.445821      -0.689516      42.919746 0.64968969E+03  0.16370552E+05                                 9.801290                            7.901168       0.063542       2.048875                    0.996915      29.406489      79.063615       0.674591       0.360336      -1.138257       0.034732      -0.056091       0.018814       0.068604       0.000954      -0.007974      -0.041312      -0.006084      -0.000688      -0.040580      -0.003064       0.043644             11.989243      21.093260       3.818362      -1.542662       8.260238      -1.182363       6.614233           0.086725
          273              O      13.766629      33.853592      15.048182      -0.663916      38.200056 0.53016289E+03  0.12663486E+05                                 9.022675                            7.040043       0.386980       2.175995                    0.997953      27.832423      72.236473       0.731458       0.350568      -1.149115      -0.083717      -0.011603      -0.000838       0.084521       0.025657       0.005122      -0.017177      -0.002851      -0.001226      -0.033168       0.004069       0.029099             12.158148       8.479205      -2.849750       2.970269      14.965511      -8.424218      13.029729           0.062261
          274              O       9.049737       4.948416      14.318973      -0.617731      33.392448 0.51451111E+03  0.12188394E+05                                 8.170321                            6.935416       0.426387       2.192373                    0.998286      27.368961      70.560528       0.737518       0.350575      -1.150005      -0.056250       0.059456      -0.037906       0.090199      -0.038081      -0.009657      -0.025645       0.047598      -0.060349      -0.055629       0.000429       0.055201              9.726199      10.843273       2.572451      -4.167663       8.327774      -3.915863      10.007552           0.166792
          275              O       7.099770       4.233580      15.584737      -0.627939      36.312529 0.54591410E+03  0.13164876E+05                                 8.744668                            7.212638       0.121976       2.090560                    0.996741      27.942961      73.404033       0.710753       0.357351      -1.141072      -0.032539       0.062548      -0.020566       0.073444      -0.000968      -0.003276      -0.059955      -0.012861      -0.032576      -0.060687      -0.000865       0.061551             10.462248      17.976960       2.400818      -1.954605       7.327794      -1.127889       6.081989           0.132269
          276              O       9.169729       2.748473      15.608006      -0.661588      34.257206 0.63663213E+03  0.15962689E+05                                 8.344188                            7.837073       0.087717       2.057950                    0.996538      29.270499      78.542437       0.675209       0.361785      -1.136947       0.028787      -0.031940       0.062004       0.075455      -0.003730      -0.033362      -0.022395      -0.007986      -0.047324      -0.047714       0.012740       0.034974              8.614266       7.694786      -1.872525      -0.189063      11.799177      -0.869171       6.348834           0.151964
          277              O       7.018794       8.590350      11.143785      -0.646710      38.574077 0.62596121E+03  0.15634497E+05                                 9.166392                            7.816934      -0.163308       1.985103                    0.997233      28.827953      77.295018       0.669904       0.366064      -1.133208      -0.030715      -0.033361       0.085742       0.096995       0.001215      -0.011320      -0.005305       0.011736       0.035932      -0.013150      -0.006467       0.019617             10.571117       7.512816       0.120711      -0.384843      16.045351       3.987005       8.155184           0.125808
          278              O       8.634762      10.559314      11.021965      -0.607713      37.643545 0.59309391E+03  0.14558862E+05                                 8.952160                            7.562839       0.057085       2.079792                    0.996483      27.630242      72.523677       0.689961       0.361641      -1.141053       0.051421       0.065789       0.057251       0.101242       0.016673       0.000169      -0.008690      -0.020963      -0.055400      -0.021333      -0.008770       0.030104             10.673121      16.258966      -0.165062      -4.000497       7.280772       1.409905       8.479626           0.126473
          279              O       6.564796      10.618513      12.442399      -0.640848      38.972763 0.53162959E+03  0.12715072E+05                                 9.147913                            7.064940       0.227367       2.126831                    0.997131      27.751101      72.216554       0.727373       0.352078      -1.147179      -0.009091      -0.055988       0.052632       0.077378       0.026374      -0.019810      -0.004361      -0.031203      -0.050502      -0.035883      -0.006497       0.042381             11.699783       8.246008      -2.583910      -3.209267      13.150601       7.669472      13.702740           0.094141
          280              O       6.506789      15.881746      13.528170      -0.691113      41.136308 0.64366867E+03  0.16188002E+05                                 9.540399                            7.858388       0.082249       2.049749                    0.997385      29.619098      79.669945       0.676923       0.359779      -1.138214      -0.038961       0.033571       0.026161       0.057700      -0.008332       0.019003       0.012307       0.063605      -0.060868      -0.037999      -0.009622       0.047621             11.806187      13.431642       3.678498       5.329049      10.233342       5.141608      11.753576           0.093571
          281              O       6.785791      13.750241      12.215184      -0.668619      33.902765 0.62767691E+03  0.15678903E+05                                 8.267010                            7.769563       0.175748       2.085887                    0.997549      29.209124      78.171351       0.679889       0.360652      -1.138101       0.065950      -0.020591      -0.061978       0.092815      -0.017146       0.001992       0.015954       0.027785      -0.030128      -0.029377       0.001503       0.027874              8.619817       8.271188      -2.269107      -0.158841      11.101379       1.001445       6.486885           0.117442
          282              O       4.518835      14.884945      12.445821      -0.689674      42.885624 0.64916850E+03  0.16353681E+05                                 9.794962                            7.897193       0.064488       2.049298                    0.996894      29.398012      79.024586       0.674883       0.360263      -1.138347      -0.035242       0.056132       0.018590       0.068836       0.001981       0.008033       0.041539      -0.005270      -0.001160      -0.040865      -0.002989       0.043854             11.980023      21.074022       3.814936       1.540772       8.255657       1.181492       6.610390           0.086737
          283              O       8.732735      17.474985      15.048182      -0.663911      38.217836 0.53043982E+03  0.12671945E+05                                 9.026065                            7.042329       0.386385       2.175390                    0.997965      27.837254      72.257817       0.731259       0.350613      -1.149061       0.083055       0.011501      -0.000767       0.083851       0.025585      -0.005289       0.017284      -0.002697      -0.000617      -0.033310       0.004368       0.028942             12.163375       8.483063      -2.852034      -2.972600      14.971728       8.428355      13.035334           0.062296
          284              O       8.449747      12.161108      14.318973      -0.618333      33.398831 0.51462400E+03  0.12191537E+05                                 8.170566                            6.935470       0.424121       2.191635                    0.998295      27.374755      70.573026       0.737640       0.350504      -1.150083       0.056126      -0.059489      -0.038069       0.090213      -0.038508       0.008875       0.025525       0.046625      -0.060362      -0.055223      -0.000193       0.055416              9.726779      10.844645       2.573097       4.168299       8.328025       3.915995      10.007667           0.166707
          285              O      10.399700      12.875944      15.584737      -0.628345      36.326446 0.54615123E+03  0.13172000E+05                                 8.746620                            7.213983       0.120320       2.089672                    0.996726      27.948512      73.422095       0.710720       0.357329      -1.141092       0.032763      -0.063102      -0.020326       0.073949      -0.001121       0.002805       0.059942      -0.012381      -0.032751      -0.060766      -0.000608       0.061374             10.464968      17.982005       2.401972       1.955253       7.329644       1.128288       6.083256           0.132369
          286              O       8.329741      14.361051      15.608006      -0.661634      34.233880 0.63606686E+03  0.15944353E+05                                 8.338829                            7.832282       0.146543       2.076783                    0.996637      29.263085      78.502319       0.675611       0.361664      -1.137087      -0.029106       0.031655       0.062130       0.075560      -0.003376       0.033520       0.022479      -0.008068      -0.047360      -0.047778       0.012424       0.035354              8.608693       7.689961      -1.871037       0.188775      11.791107       0.868553       6.345010           0.152043
          287              O      12.018723       8.519175       5.965754      -0.647466      38.610703 0.62664734E+03  0.15656189E+05                                 9.172702                            7.821536      -0.167613       1.983502                    0.997279      28.840749      77.344908       0.669655       0.366094      -1.133165      -0.030477       0.034309      -0.085506       0.097043      -0.001620       0.011105      -0.005144       0.011785       0.037732      -0.013249      -0.006571       0.019820             10.579256       7.517754      -0.120779       0.385212      16.058864       3.991583       8.161151           0.126126
          288              O       3.634891       6.550211       6.087574      -0.607523      37.631213 0.59287015E+03  0.14551824E+05                                 8.949836                            7.561095       0.056735       2.079543                    0.996433      27.626376      72.506874       0.690092       0.361611      -1.141090       0.051129      -0.066223      -0.056957       0.101212      -0.016790      -0.000287      -0.008912      -0.018870      -0.055377      -0.021554      -0.008132       0.029686             10.670053      16.254467       0.164796       3.998357       7.279221       1.409406       8.476470           0.126476
          289              O      11.564740       6.491012       4.667140      -0.640941      38.984006 0.53179331E+03  0.12720032E+05                                 9.149949                            7.066199       0.223748       2.125737                    0.997192      27.754216      72.228828       0.727278       0.352095      -1.147159      -0.009195       0.055731      -0.052780       0.077306      -0.025886       0.020450      -0.004085      -0.031349      -0.048340      -0.036311      -0.005434       0.041746             11.702835       8.247039       2.584276       3.209465      13.155286       7.672489      13.706179           0.094096
          290              O       1.506949       1.227779       3.581369      -0.691900      41.185984 0.64451669E+03  0.16214432E+05                                 9.546755                            7.862390       0.082662       2.049562                    0.997382      29.638938      79.732104       0.676912       0.359672      -1.138316      -0.039304      -0.034035      -0.026623       0.058413       0.008237      -0.018545       0.011825       0.062888      -0.062627      -0.037392      -0.009914       0.047306             11.815841      13.443865      -3.683073      -5.334640      10.241896       5.146787      11.761761           0.093674
          291              O       1.785936       3.359284       4.894355      -0.668595      33.963791 0.62910931E+03  0.15724925E+05                                 8.280329                            7.781191       0.175891       2.085635                    0.997593      29.226698      78.264727       0.678963       0.360909      -1.137805       0.066360       0.020837       0.061769       0.093023       0.016884      -0.001976       0.015851       0.027470      -0.029539      -0.029082       0.001608       0.027474              8.634491       8.286221       2.274571       0.159318      11.120546       1.004397       6.496705           0.117416
          292              O       9.518783       2.224580       4.663718      -0.690308      42.968507 0.65051531E+03  0.16396952E+05                                 9.809216                            7.906535       0.061498       2.048153                    0.996919      29.421232      79.122929       0.674302       0.360368      -1.138205      -0.035472      -0.056214      -0.018873       0.069097      -0.001117      -0.008371       0.041585      -0.006555       0.000198      -0.040710      -0.003487       0.044197             12.000240      21.114183      -3.822075      -1.545457       8.267074       1.184119       6.619464           0.086659
          293              O       8.732802      33.853592       2.061357      -0.663591      38.187501 0.52996239E+03  0.12657468E+05                                 9.020923                            7.038818       0.392183       2.177594                    0.997977      27.827206      72.218843       0.731507       0.350579      -1.149109       0.082876      -0.011390       0.000901       0.083660      -0.025484       0.005222       0.017023      -0.002206      -0.000280      -0.033084       0.004425       0.028659             12.155698       8.477869       2.849306       2.969842      14.962244       8.422131      13.026980           0.062257
          294              O       3.449914       4.948417       2.790566      -0.618612      33.408323 0.51481577E+03  0.12197256E+05                                 8.172076                            6.936795       0.424473       2.191661                    0.998309      27.379739      70.590040       0.737562       0.350507      -1.150076       0.056115       0.059835       0.038514       0.090622       0.038275      -0.008989       0.025352       0.047015      -0.060400      -0.055077      -0.000211       0.055288              9.728458      10.844728      -2.573235      -4.169124       8.329797       3.917446      10.010851           0.166923
          295              O       5.399882       4.233581       1.524802      -0.628140      36.296144 0.54564338E+03  0.13156457E+05                                 8.741267                            7.210216       0.117799       2.089363                    0.996790      27.939497      73.384954       0.710980       0.357288      -1.141145       0.032127       0.063183       0.020662       0.073832       0.000649      -0.003155       0.059971      -0.011938      -0.033219      -0.060942      -0.000336       0.061278             10.457701      17.967853      -2.399680      -1.953777       7.325190       1.127536       6.080060           0.132199
          296              O       3.329924       2.748474       1.501533      -0.661866      34.255833 0.63660053E+03  0.15961716E+05                                 8.344158                            7.837030       0.140953       2.074935                    0.996640      29.268822      78.537786       0.675190       0.361799      -1.136935      -0.029144      -0.032219      -0.062084       0.075775       0.003894      -0.033814       0.021996      -0.008667      -0.047550      -0.048037       0.013116       0.034921              8.614294       7.694269       1.872307      -0.189172      11.799587       0.869273       6.349026           0.152029
          297              O       9.518758      11.143776       8.519182      -0.646667      38.605445 0.62654974E+03  0.15653856E+05                                 9.174367                            7.823021      -0.168399       1.983648                    0.997287      28.831140      77.330929       0.669292       0.366290      -1.132962      -0.030040       0.085417       0.034216       0.096795      -0.011393      -0.001795       0.004784      -0.012316      -0.036583      -0.013113      -0.006726       0.019838             10.580917       7.519185      -0.385140      -0.121329       8.162071      -3.991413      16.061494           0.125789
          298              O      11.134737      11.021956       6.550216      -0.607397      37.651362 0.59321448E+03  0.14563058E+05                                 8.955371                            7.565119       0.051340       2.078206                    0.996449      27.626377      72.524679       0.689627       0.361785      -1.140900       0.051014       0.056915      -0.065831       0.100874       0.000261      -0.017107       0.008803       0.016686       0.057135      -0.021076      -0.008923       0.029999             10.677530      16.267242      -4.001783       0.164670       8.481803      -1.410330       7.283544           0.126418
          299              O       9.064778      12.442389       6.491017      -0.641263      38.955510 0.53138493E+03  0.12707317E+05                                 9.143880                            7.062204       0.224556       2.126001                    0.997063      27.749456      72.198685       0.727711       0.351968      -1.147309      -0.009015       0.053058       0.055857       0.077566      -0.020080      -0.025904       0.004701       0.009472       0.072493      -0.035916      -0.006316       0.042232             11.694160       8.242188      -3.207402       2.582322      13.695872      -7.665084      13.144421           0.094118
          300              O       9.006808      13.528160       1.227781      -0.690346      41.088915 0.64282759E+03  0.16160756E+05                                 9.530552                            7.851291       0.085348       2.050871                    0.997406      29.601630      79.594938       0.677517       0.359599      -1.138413      -0.039502       0.025685      -0.033668       0.057911       0.018840       0.008252      -0.012093       0.062386      -0.065061      -0.037756      -0.009860       0.047617             11.792544      13.414334       5.320786      -3.672076      11.740106      -5.134437      10.223191           0.093721
          301              O       9.285791      12.215175       3.359287      -0.667792      33.906414 0.62779081E+03  0.15683103E+05                                 8.268769                            7.771360       0.176954       2.086559                    0.997646      29.202949      78.168664       0.679640       0.360753      -1.137974       0.066236      -0.061899       0.020536       0.092954       0.002082       0.016386      -0.015435       0.028215      -0.026400      -0.028489       0.001616       0.026873              8.621500       8.272866      -0.159019       2.268775       6.489046      -1.002307      11.102587           0.117395
          302              O       7.018843      12.445811       2.224582      -0.688497      42.827286 0.64816102E+03  0.16321388E+05                                 9.784088                            7.889545       0.064939       2.049808                    0.996922      29.376537      78.941072       0.675429       0.360124      -1.138497      -0.034535       0.018387      -0.056292       0.068553       0.008010      -0.001530      -0.041569      -0.003082       0.008955      -0.040674      -0.003386       0.044060             11.964896      21.043629       1.538569      -3.807670       6.604162      -1.179800       8.246898           0.086679
          303              O      16.232481      15.048168      33.853618      -0.663007      38.168845 0.52974380E+03  0.12650256E+05                                 9.014924                            7.035207       0.388893       2.176676                    0.997941      27.819163      72.179483       0.732071       0.350364      -1.149348       0.083432      -0.000221      -0.011891       0.084276      -0.005266      -0.025723      -0.016942      -0.001745       0.003030      -0.033345       0.004671       0.028674             12.145346       8.471079      -2.966316       2.844625      13.017279      -8.412610      14.947680           0.062279
          304              O      10.949748      14.318962       4.948421      -0.617523      33.335794 0.51354086E+03  0.12158710E+05                                 8.157362                            6.926050       0.421586       2.191067                    0.998300      27.354400      70.485374       0.738527       0.350290      -1.150331       0.055890      -0.038164       0.059192       0.089910       0.009138       0.038200      -0.025438       0.054029      -0.039840      -0.055176      -0.000134       0.055311              9.708613      10.821551       4.157290      -2.565807       9.989865      -3.907186       8.314422           0.166540
          305              O       2.899913      15.584725       4.233584      -0.627320      36.230377 0.54454580E+03  0.13122541E+05                                 8.728087                            7.201058       0.121690       2.090815                    0.996804      27.915330      73.285277       0.711759       0.357100      -1.141369       0.032551      -0.020645       0.062651       0.073559       0.003043       0.000723      -0.059879       0.010159       0.034962      -0.060690      -0.000647       0.061337             10.439634      17.931921       1.949364      -2.393188       6.071925      -1.125233       7.315056           0.132166
          306              O      10.829763      15.607994       2.748476      -0.661148      34.244571 0.63634489E+03  0.15953840E+05                                 8.342251                            7.835488       0.088879       2.058283                    0.996508      29.259160      78.510422       0.675247       0.361802      -1.136923      -0.029325       0.061714      -0.031866       0.075392       0.033429       0.003143      -0.022070       0.018985       0.036683      -0.047411       0.012266       0.035145              8.611973       7.692409       0.188974       1.871120       6.348089      -0.868872      11.795423           0.151995
          307              O       4.518860       5.965749       8.590357      -0.647132      38.594085 0.62637319E+03  0.15647631E+05                                 9.169960                            7.819854      -0.163594       1.984787                    0.997176      28.836473      77.329262       0.669723       0.366096      -1.133163      -0.030495      -0.085442      -0.034509       0.097063       0.011091       0.001806       0.005053      -0.013027      -0.037980      -0.013635      -0.006411       0.020046             10.575138       7.515799       0.384767       0.121506       8.157971      -3.988231      16.051645           0.126226
          308              O       6.134816       6.087569      10.559323      -0.607305      37.664612 0.59347061E+03  0.14571126E+05                                 8.957957                            7.567202       0.048807       2.077241                    0.996411      27.630426      72.543121       0.689461       0.361828      -1.140850       0.051190      -0.056969       0.065904       0.101041      -0.000023       0.016541       0.008671       0.017443       0.058015      -0.021187      -0.008607       0.029794             10.680707      16.271927       4.002913      -0.164578       8.484316      -1.411204       7.285876           0.126484
          309              O       4.064858       4.667136      10.618522      -0.640261      38.908303 0.53068210E+03  0.12686145E+05                                 9.136185                            7.057316       0.222368       2.125539                    0.997091      27.734355      72.143879       0.728006       0.351946      -1.147341      -0.009351      -0.052788      -0.054915       0.076745       0.019919       0.026226       0.004027       0.008429       0.074059      -0.036345      -0.006012       0.042357             11.682948       8.235314       3.203485      -2.578771      13.682850      -7.655833      13.130681           0.094153
          310              O       4.006830       3.581365      15.881758      -0.691094      41.182904 0.64447837E+03  0.16213964E+05                                 9.548808                            7.864257       0.083982       2.050112                    0.997358      29.632930      79.728997       0.676530       0.359864      -1.138112      -0.038918      -0.026334       0.033250       0.057564      -0.018611      -0.008100      -0.012336       0.063089      -0.062788      -0.037921      -0.009487       0.047408             11.818009      13.446394      -5.335759       3.682699      11.764714      -5.147462      10.242920           0.093687
          311              O       4.285836       4.894350      13.750252      -0.667851      33.919277 0.62807298E+03  0.15692097E+05                                 8.272306                            7.774195       0.174923       2.085780                    0.997576      29.208898      78.192401       0.679365       0.360854      -1.137881       0.065781       0.061656      -0.020411       0.092440      -0.001849      -0.016876      -0.015725       0.028958      -0.024526      -0.028814       0.001270       0.027544              8.625660       8.277160       0.159138      -2.271448       6.490962      -1.002770      11.108858           0.117395
          312              O      12.018675       4.663714      14.884957      -0.689500      42.918874 0.64967587E+03  0.16370110E+05                                 9.801133                            7.901067       0.063654       2.048911                    0.996917      29.406294      79.062756       0.674598       0.360335      -1.138259      -0.034731      -0.018816       0.056090       0.068603      -0.007979       0.000970      -0.041318      -0.002687       0.009481      -0.040586      -0.003066       0.043652             11.989010      21.092796      -1.542688       3.818174       6.614148      -1.182351       8.260086           0.086721
          313              O       6.232777       2.061355      17.474999      -0.663914      38.201329 0.53021577E+03  0.12665048E+05                                 9.022906                            7.040430       0.387430       2.176116                    0.997954      27.833391      72.239529       0.731434       0.350572      -1.149114       0.083701       0.000844       0.011571       0.084501       0.005117       0.025697      -0.017156      -0.000763       0.004976      -0.033176       0.004036       0.029140             12.158218       8.479743       2.970675      -2.850126      13.029662      -8.423848      14.965249           0.062297
          314              O       5.949812       2.790563      12.161118      -0.617734      33.392768 0.51451691E+03  0.12188571E+05                                 8.170386                            6.935466       0.426443       2.192391                    0.998288      27.369094      70.561089       0.737514       0.350577      -1.150004       0.056250       0.037892      -0.059459       0.090196      -0.009667      -0.038062      -0.025643       0.053957      -0.041265      -0.055624       0.000445       0.055179              9.726303      10.843306      -4.167715       2.572476      10.007699      -3.915944       8.327904           0.166734
          315              O       7.899770       1.524800      12.875955      -0.627938      36.312477 0.54590879E+03  0.13164716E+05                                 8.744692                            7.212621       0.121955       2.090567                    0.996746      27.942769      73.403449       0.710751       0.357353      -1.141071       0.032524       0.020580      -0.062548       0.073441      -0.003291      -0.000959      -0.059964       0.009893       0.035588      -0.060706      -0.000848       0.061554             10.462391      17.976820      -1.955457       2.400971       6.082319      -1.128283       7.328034           0.132225
          316              O       5.829803       1.501531      14.361063      -0.661646      34.256627 0.63661265E+03  0.15962095E+05                                 8.344019                            7.836878       0.087472       2.057875                    0.996536      29.270679      78.542942       0.675226       0.361778      -1.136951      -0.028781      -0.062076       0.031901       0.075495      -0.033339      -0.003741      -0.022382       0.019652       0.035694      -0.047695       0.012755       0.034940              8.613997       7.694372      -0.189218      -1.872516       6.348975      -0.868700      11.798645           0.151872
          317              O       6.910848      33.862147       0.356905      -0.735217      40.313942 0.65899274E+03  0.16608657E+05                                 9.258451                            7.860188       0.451440       2.151289                    0.998935      30.023023      79.856313       0.691251       0.351574      -1.149107       0.078992       0.049945      -0.049986       0.105985      -0.006043       0.005408      -0.010214       0.045516      -0.046358      -0.025461      -0.006787       0.032247             10.395805      14.863183      -2.839205       2.839104       8.162200       0.837140       8.162032           0.015512
          318              O       6.910762      17.466430      16.752634      -0.735197      40.312520 0.65896508E+03  0.16607772E+05                                 9.258216                            7.860007       0.451594       2.151348                    0.998935      30.022451      79.854114       0.691262       0.351572      -1.149109       0.078997      -0.049949       0.049943       0.105971       0.005401      -0.006044      -0.010215       0.045877      -0.045115      -0.025449      -0.006772       0.032221             10.395533      14.862832       2.838672      -2.839425       8.161518       0.837107       8.162250           0.015513
          319              O      14.410517      16.752619      33.862173      -0.734386      40.282770 0.65842507E+03  0.16590845E+05                                 9.252663                            7.856090       0.453802       2.152344                    0.999009      30.010097      79.814589       0.691522       0.351510      -1.149154       0.079490       0.049658       0.049661       0.106070      -0.005520      -0.005529       0.010405       0.045030      -0.044988      -0.025412      -0.006283       0.031695             10.388281      14.854023      -2.835053      -2.835377       8.155270      -0.837300       8.155549           0.015507
          320              O       4.410814       0.356904      17.466444      -0.734032      40.259351 0.65792042E+03  0.16574636E+05                                 9.249853                            7.853579       0.458266       2.153788                    0.998963      30.001098      79.777283       0.691580       0.351555      -1.149139       0.080365      -0.049471      -0.049484       0.106558       0.005979       0.005986       0.010123       0.045570      -0.045571      -0.025313      -0.006983       0.032296             10.385339      14.847500       2.835532       2.835824       8.154134      -0.835702       8.154384           0.015523
          321              O      13.088635      16.752620      17.466444      -0.735197      40.312540 0.65896532E+03  0.16607780E+05                                 9.258219                            7.860009       0.451593       2.151348                    0.998935      30.022456      79.854135       0.691261       0.351572      -1.149109      -0.078997       0.049950      -0.049943       0.105971       0.005401      -0.006043      -0.010215       0.045877      -0.045115      -0.025449      -0.006772       0.032221             10.395537      14.862839       2.838674      -2.839428       8.161520       0.837107       8.162252           0.015512
          322              O      13.088549       0.356903      33.862173      -0.735217      40.313958 0.65899307E+03  0.16608668E+05                                 9.258453                            7.860190       0.451440       2.151289                    0.998935      30.023030      79.856336       0.691251       0.351574      -1.149107      -0.078991      -0.049945       0.049985       0.105984      -0.006042       0.005408      -0.010214       0.045516      -0.046359      -0.025461      -0.006787       0.032247             10.395806      14.863185      -2.839206       2.839101       8.162203       0.837143       8.162032           0.015512
          323              O       5.588880      17.466431       0.356905      -0.734386      40.282786 0.65842543E+03  0.16590856E+05                                 9.252665                            7.856093       0.453800       2.152343                    0.999009      30.010108      79.814624       0.691522       0.351510      -1.149154      -0.079490      -0.049658      -0.049661       0.106070      -0.005520      -0.005529       0.010405       0.045030      -0.044988      -0.025412      -0.006283       0.031695             10.388283      14.854012      -2.835061      -2.835384       8.155278      -0.837290       8.155557           0.015510
          324              O      15.588583      33.862146      16.752634      -0.734033      40.259356 0.65792039E+03  0.16574634E+05                                 9.249853                            7.853578       0.458265       2.153788                    0.998963      30.001104      79.777296       0.691580       0.351555      -1.149139      -0.080365       0.049471       0.049484       0.106558       0.005979       0.005986       0.010123       0.045570      -0.045571      -0.025313      -0.006983       0.032296             10.385339      14.847487       2.835540       2.835831       8.154140      -0.835690       8.154390           0.015521
          325              F      11.249626      25.664288      25.161288      -0.569485      33.379223 0.57611737E+03  0.13857148E+05                                 8.147648                            7.395985       0.096952       2.134236                    0.995674      24.628472      61.310175       0.715206       0.356051      -1.160607      -0.000238      -0.000115       0.066045       0.066045       0.004507       0.000155       0.000114       0.026571      -0.028985      -0.009678      -0.009183       0.018861              9.482927      12.178418       3.643585      -0.000256       9.129922      -0.000207       7.140441           0.002385
          326              F      16.249520      25.664287      26.167329      -0.569779      33.385220 0.57624031E+03  0.13860746E+05                                 8.148058                            7.396264       0.105691       2.136814                    0.995782      24.633330      61.322264       0.715271       0.356002      -1.160655       0.000010       0.000177      -0.066166       0.066166      -0.004307      -0.000185       0.000250       0.026260      -0.029054      -0.009747      -0.008915       0.018662              9.483581      12.180039      -3.644074      -0.000147       9.130016       0.000041       7.140687           0.002381
          327              F      13.749573      26.167308      25.664309      -0.569482      33.379334 0.57611642E+03  0.13857123E+05                                 8.147673                            7.395981       0.096986       2.134247                    0.995674      24.628467      61.310194       0.715205       0.356051      -1.160606       0.000241      -0.066052       0.000106       0.066052       0.000158       0.004515       0.000116       0.027796      -0.025315      -0.009695      -0.009170       0.018865              9.482992      12.178524      -0.000274       3.643657       7.140447      -0.000209       9.130004           0.002384
          328              F       8.749673      25.161267      25.664309      -0.569772      33.384446 0.57622797E+03  0.13860374E+05                                 8.147943                            7.396194       0.105760       2.136848                    0.995783      24.633044      61.321368       0.715273       0.356003      -1.160654      -0.000010       0.066177      -0.000180       0.066178      -0.000186      -0.004300       0.000266       0.027663      -0.024856      -0.009760      -0.008903       0.018662              9.483424      12.179764      -0.000108      -3.643915       7.140560       0.000087       9.129950           0.002384
          329              F       8.749771       8.554762       9.057790      -0.569485      33.379081 0.57611360E+03  0.13857033E+05                                 8.147620                            7.395956       0.096961       2.134239                    0.995674      24.628437      61.310007       0.715208       0.356051      -1.160607       0.000238       0.000114      -0.066045       0.066045       0.004506       0.000155       0.000114       0.026572      -0.028987      -0.009679      -0.009183       0.018862              9.482902      12.178402       3.643579      -0.000253       9.129896      -0.000207       7.140410           0.002385
          330              F       3.749877       8.554763       8.051749      -0.569769      33.384330 0.57622444E+03  0.13860265E+05                                 8.147912                            7.396158       0.105743       2.136839                    0.995783      24.633054      61.321297       0.715277       0.356002      -1.160655      -0.000010      -0.000170       0.066164       0.066164      -0.004304      -0.000180       0.000257       0.026251      -0.029057      -0.009752      -0.008906       0.018658              9.483396      12.179759      -3.643954      -0.000103       9.129899       0.000064       7.140531           0.002384
          331              F       6.249824       8.051742       8.554769      -0.569481      33.379280 0.57611629E+03  0.13857119E+05                                 8.147665                            7.395982       0.096983       2.134246                    0.995674      24.628458      61.310171       0.715205       0.356052      -1.160606      -0.000240       0.066052      -0.000107       0.066053       0.000159       0.004517       0.000116       0.027795      -0.025318      -0.009694      -0.009171       0.018865              9.482970      12.178503      -0.000281       3.643623       7.140452      -0.000222       9.129954           0.002385
          332              F      11.249724       9.057783       8.554769      -0.569774      33.384480 0.57622922E+03  0.13860411E+05                                 8.147943                            7.396196       0.105741       2.136838                    0.995783      24.633111      61.321540       0.715274       0.356002      -1.160655       0.000010      -0.066171       0.000180       0.066172      -0.000181      -0.004298       0.000262       0.027666      -0.024864      -0.009758      -0.008906       0.018664              9.483423      12.179800      -0.000118      -3.643948       7.140565       0.000075       9.129904           0.002384

******************************************************
Auxiliary information for the entire system
The total spin magnetic moment of the unit cell is   21.970866
The total net atomic charge of the unit cell is   -0.000004
Accuracy of reproducing the electrostatic potential in the unit cell:
  The inner radius (bohr) =    5.0000
  The outer radius (bohr) =   12.0000
  Valid grid points have density less than (e/(bohr^3)) =    0.0001
  The number of valid grid points were=      1378504
  The rms potential error without charges in kcal/mol is=      4.94013
  The rms potential error with partial charges in kcal/mol is=      0.96152
  The RRMSE value at monopole order=      0.19464
  The rms potential error with partial charges and cloud penetration in kcal/mol is=      0.95470
  The RRMSE value at monopole order with cloud penetration is=      0.19325
  The rms potential error with partial charges and atomic dipoles in kcal/mol is=      0.47891
  The RRMSE value at dipole order=      0.09694
  The rms potential error with partial charges, atomic dipoles and cloud penetration in kcal/mol is=      0.46363
  The RRMSE value at dipole order with cloud penetration=      0.09385

******************************************************
The electron densities and ab initio electrostatic potential were computed in VASP using the PBE functional and
projector augmented wave method. See the main text of the journal article for a description of computational details.
The atomic charges, dipoles, and quadrupoles were computed with the DDEC6 method as described in
(a) T. A. Manz and N. Gabaldon Limas, RSC Adv. 6 (2016) 47771-47801 DOI: 10.1039/c6ra04656h
(b) N. Gabaldon Limas and T. A. Manz, RSC Adv. 8 (2018) 2678-2707 DOI: 10.1039/c7ra11829e.
For each atom in the material, the electron cloud parameters were fit to the spherically averaged atom-in-material
electron density using radial positions for which this density was between 10^-4 and 10^-2 electrons per cubic bohr.
The polarizabilities, dispersion coefficients, and quantum Drude oscillator (QDO) parameters were fit using the MCLF method.
The magnetic structure of the system was optimized in VASP from the default ferromagnetic initial guess using spin polarization.
The atomic spin moments (ASMs) were computed on this optimized magnetic structure using the DDEC6 partition as inputs
to the method of T. A. Manz and D. S. Sholl, J. Chem. Theory Comput. 7 (2011) 4146-4164 DOI: 10.1021/ct200539n.
The RMSE and RRMSE were computed using a uniform grid with Ewald summation.
