# Supplementary material for: A collection of forcefield precursors for metal–organic frameworks
Source: RSC Adv. 2019 Nov 13;9(63):36492–507. doi: 10.1039/c9ra07327b (PMC9075174; doi:10.1039/c9ra07327b)
Supplement: RA-009-C9RA07327B-s4709 [file RA-009-C9RA07327B-s4709.xyz]

  472
jmolscript: load "" {1 1 1} spacegroup "x,y,z" unitcell [{      9.981900     0.000000     0.000000 }, {      4.990679    46.890261     0.000000 }, {      4.990935    -0.000019    46.890334 }]
Zn     5.754139    38.840138     6.815041     1.091349
Zn    14.187027    42.404267     6.016499     1.081544
Zn    14.111142    46.550775     1.760263     1.086424
Zn    10.745128    31.495244    16.630126     1.091433
Zn     9.196157    27.931115    17.428668     1.082062
Zn     9.120318    23.784607    21.684904     1.086815
Zn    13.240554    40.075224    15.395034     1.091164
Zn    11.691557    40.873764    18.959169     1.082456
Zn    11.615669    45.129991    23.105681     1.086202
Zn     8.249663    30.260158     8.050133     1.090814
Zn     6.700678    29.461618     4.485998     1.081179
Zn     6.624841    25.205391     0.339486     1.086602
Zn    14.209254    30.260155    15.395034     1.091441
Zn     5.776349    29.461612    18.959169     1.082068
Zn     5.852235    25.205382    23.105681     1.086816
Zn     9.218250    40.075227     8.050133     1.091296
Zn    10.767238    40.873770     4.485998     1.081543
Zn    10.843077    45.130000     0.339486     1.086442
Zn     6.722779    38.840134    16.630126     1.090799
Zn     8.271750    42.404263    17.428668     1.081150
Zn     8.347587    46.550767    21.684904     1.086573
Zn    11.713775    31.495248     6.815041     1.091175
Zn    13.262787    27.931119     6.016499     1.082465
Zn     3.356775    23.784615     1.760263     1.086224
Zn    14.209375     8.050104    40.075293     1.091345
Zn     5.776487     4.485975    40.873835     1.081581
Zn     5.852372     0.339467    45.130071     1.086426
Zn     9.218386    15.394998    30.260208     1.091398
Zn    10.767357    18.959127    29.461666     1.082036
Zn    10.843196    23.105635    25.205430     1.086779
Zn     6.722960     6.815018    31.495300     1.091156
Zn     8.271957     6.016478    27.931165     1.082492
Zn     8.347845     1.760251    23.784653     1.086214
Zn    11.713851    16.630084    38.840201     1.090796
Zn    13.262836    17.428624    42.404336     1.081208
Zn    13.338673    21.684851    46.550848     1.086586
Zn     5.754260    16.630087    31.495300     1.091409
Zn    14.187165    17.428630    27.931165     1.082043
Zn    14.111279    21.684860    23.784653     1.086766
Zn    10.745264     6.815015    38.840201     1.091307
Zn     9.196276     6.016472    42.404336     1.081590
Zn     9.120437     1.760242    46.550848     1.086449
Zn    13.240735     8.050108    30.260208     1.090760
Zn    11.691764     4.485979    29.461666     1.081194
Zn    11.615927     0.339475    25.205430     1.086589
Zn     8.249739    15.394994    40.075293     1.091177
Zn     6.700727    18.959123    40.873835     1.082482
Zn    16.606739    23.105627    45.130071     1.086212
Zn     7.486171    43.738296     3.151968     1.179133
Zn    12.477215    26.597086    20.293199     1.178918
Zn    14.972591    43.738289    20.293199     1.178731
Zn     9.981745    26.597093     3.151968     1.178725
Zn    12.477343     3.151946    43.738366     1.179138
Zn     7.486299    20.293156    26.597135     1.178900
Zn     4.990923     3.151953    26.597135     1.178743
Zn     9.981769    20.293149    43.738366     1.178721
Ga     4.990751    33.901654    10.456544     1.520256
Ga     9.981685    36.433728    12.988623     1.520262
Ga    12.477161    36.433729    10.456544     1.520319
Ga     7.486225    33.901653    12.988623     1.520139
Ga    14.972763    12.988588    36.433790     1.520243
Ga     9.981829    10.456514    33.901711     1.520257
Ga     7.486353    10.456513    36.433790     1.520309
Ga    12.477289    12.988589    33.901711     1.520134
P      6.473019    41.653553     7.901021     1.235336
P     13.540217    39.578192     4.745302     1.198899
P      5.276217    36.716946     9.089222     1.239873
P     14.626217    44.904926     4.285777     1.374246
P     18.505168    45.334892    45.847024     1.235275
P     11.464041    28.681829    15.544146     1.232764
P      8.549314    30.757190    18.699865     1.199907
P     10.267183    33.618436    14.355945     1.237861
P      9.635375    25.430456    19.159390     1.371644
P      8.523392    25.000471    24.488477     1.230745
P     13.959456    38.989245    18.208454     1.234332
P     11.044724    42.144960    16.133088     1.201061
P     12.762635    37.801047    13.271840     1.237199
P     12.130750    42.604482    21.459830     1.374710
P      6.028056     1.043299    21.889815     1.233700
P      8.968554    31.346137     5.236713     1.236672
P      6.053857    28.190422     7.312079     1.199568
P      7.771716    32.534335    10.173327     1.239870
P      7.139892    27.730900     1.985337     1.372314
P      6.027939    22.401822     1.555352     1.231136
P     13.490351    31.346132    18.208454     1.232750
P      6.423185    28.190418    16.133088     1.199837
P     14.687175    32.534333    13.271840     1.237860
P      5.337155    27.730892    21.459830     1.371488
P      6.449169    22.401813    21.889815     1.230707
P      8.499361    38.989250     5.236713     1.235319
P     11.414057    42.144964     7.312079     1.198889
P      9.696196    37.801049    10.173327     1.239815
P     10.328025    42.604490     1.985337     1.373947
P      6.449299     1.043308     1.555352     1.235287
P     15.985767    41.653550    15.544146     1.236633
P      8.918593    39.578186    18.699865     1.199580
P      7.200726    36.716944    14.355945     1.239863
P      7.832531    44.904920    19.159390     1.372325
P      8.944511    45.334901    24.488477     1.231137
P     10.994895    28.681832     7.901021     1.234337
P      3.927698    30.757196     4.745302     1.201065
P     12.191695    33.618438     9.089222     1.237180
P     12.823599    25.430462     4.285777     1.374728
P      8.944621    25.000462    45.847024     1.233662
P     13.490495     5.236689    38.989313     1.235352
P      6.423297     7.312050    42.145032     1.198883
P     14.687297    10.173296    37.801112     1.239881
P      5.337297     1.985316    42.604557     1.374245
P      1.458346     1.555350     1.043310     1.235267
P      8.499473    18.208413    31.346188     1.232778
P     11.414200    16.133052    28.190469     1.199905
P      9.696331    13.271806    32.534389     1.237890
P     10.328139    21.459786    27.730944     1.371645
P     11.440122    21.889771    22.401857     1.230741
P      6.004058     7.900997    28.681880     1.234329
P      8.918790     4.745282    30.757246     1.201070
P      7.200879     9.089195    33.618494     1.237206
P      7.832764     4.285760    25.430504     1.374719
P     13.935458    45.846943    25.000519     1.233699
P     10.994960    15.544105    41.653621     1.236649
P     13.909657    18.699820    39.578255     1.199573
P     12.191798    14.355907    36.717007     1.239865
P     12.823622    19.159342    44.904997     1.372300
P     13.935575    24.488420    45.334982     1.231135
P      6.473163    15.544110    28.681880     1.232773
P     13.540329    18.699824    30.757246     1.199824
P      5.276339    14.355909    33.618494     1.237882
P     14.626359    19.159350    25.430504     1.371498
P     13.514345    24.488429    25.000519     1.230698
P     11.464153     7.900992    41.653621     1.235326
P      8.549457     4.745278    39.578255     1.198877
P     10.267318     9.089193    36.717007     1.239821
P      9.635489     4.285752    44.904997     1.373944
P     13.514215    45.846934    45.334982     1.235282
P      3.977747     5.236692    31.346188     1.236634
P     11.044921     7.312056    28.190469     1.199600
P     12.762788    10.173298    32.534389     1.239877
P     12.130983     1.985322    27.730944     1.372328
P     11.019003     1.555341    22.401857     1.231129
P      8.968619    18.208410    38.989313     1.234307
P     16.035816    16.133046    42.145032     1.201064
P      7.771819    13.271804    37.801112     1.237179
P      7.139915    21.459780    42.604557     1.374718
P     11.018893    21.889780     1.043310     1.233672
H      6.294339    42.318457     9.148304    -0.096976
H     14.040315    38.848580     3.577732    -0.081250
H      6.281392    37.141772    10.011086    -0.101600
H      5.606568    45.689868     5.007888    -0.185809
H     19.346647    44.447260    45.394532    -0.082255
H     11.285370    28.016925    14.296863    -0.096425
H      9.049402    31.486802    19.867435    -0.081424
H     11.272364    33.193610    13.434081    -0.100880
H     10.597635    24.645514    18.437279    -0.185282
H      9.364861    25.888103    24.940969    -0.081625
H     13.780787    37.741963    18.873359    -0.096433
H     11.544810    43.312528    15.403475    -0.081610
H     13.767817    36.879185    13.696667    -0.101097
H     13.093009    41.882372    22.244774    -0.185917
H      6.869528     1.495791    21.002181    -0.081989
H      8.789871    32.593419     4.571808    -0.097034
H      6.553957    27.022854     8.041692    -0.081690
H      8.776888    33.456197     9.748500    -0.101168
H      8.102143    28.453010     1.200393    -0.185406
H      6.869416    21.949330     2.442986    -0.081187
H     13.669019    32.593413    18.873359    -0.096425
H      5.923098    27.022851    15.403475    -0.081418
H     13.681993    33.456196    13.696667    -0.100881
H     14.356795    28.453001    22.244774    -0.185246
H      5.607698    21.949323    21.002181    -0.081622
H      8.678044    37.741969     4.571808    -0.096970
H     10.913957    43.312531     8.041692    -0.081248
H      8.691024    36.879186     9.748500    -0.101593
H      9.365774    41.882381     1.200393    -0.185763
H      5.607822     1.495798     2.442986    -0.082272
H      6.182540    42.318455    14.296863    -0.097022
H      8.418504    38.848573    19.867435    -0.081689
H      6.195546    37.141770    13.434081    -0.101159
H      6.870272    45.689863    18.437279    -0.185414
H      8.103042    44.447268    24.940969    -0.081193
H     11.173574    28.016927     9.148304    -0.096443
H     13.409501    31.486809     3.577732    -0.081611
H     11.186520    33.193612    10.011086    -0.101109
H     11.861348    24.645519     5.007888    -0.185900
H      8.103142    25.888095    45.394532    -0.081961
H     13.669175     4.571785    37.742030    -0.096982
H      5.923199     8.041662    43.312602    -0.081252
H     13.682122     9.748470    36.879248    -0.101597
H     14.356946     1.200374    41.882446    -0.185806
H      0.616867     2.442982     1.495802    -0.082252
H      8.678144    18.873317    32.593471    -0.096433
H     10.914112    15.403440    27.022899    -0.081425
H      8.691150    13.696632    33.456253    -0.100892
H      9.365879    22.244728    28.453055    -0.185297
H     10.598653    21.002139    21.949365    -0.081625
H      6.182727     9.148279    28.016975    -0.096443
H      8.418704     3.577714    31.486859    -0.081615
H      6.195697    10.011057    33.193667    -0.101106
H      6.870505     5.007870    24.645560    -0.185912
H     13.093986    45.394451    25.888153    -0.081989
H     11.173643    14.296823    42.318526    -0.097017
H     13.409557    19.867388    38.848642    -0.081688
H     11.186626    13.434045    37.141834    -0.101167
H     11.861371    18.437232    45.689941    -0.185406
H     13.094098    24.940912    44.447348    -0.081187
H      6.294495    14.296829    28.016975    -0.096433
H     14.040416    19.867391    31.486859    -0.081418
H      6.281521    13.434046    33.193667    -0.100887
H      5.606719    18.437241    24.645560    -0.185262
H     14.355816    24.940919    25.888153    -0.081621
H     11.285470     9.148273    42.318526    -0.096976
H      9.049557     3.577711    38.848642    -0.081250
H     11.272490    10.011056    37.141834    -0.101597
H     10.597740     5.007861    45.689941    -0.185759
H     14.355692    45.394444    44.447348    -0.082269
H     13.780974     4.571787    32.593471    -0.097029
H     11.545010     8.041669    27.022899    -0.081696
H     13.767968     9.748472    33.456253    -0.101170
H     13.093242     1.200379    28.453055    -0.185408
H     11.860472     2.442974    21.949365    -0.081193
H      8.789940    18.873315    37.742030    -0.096430
H      6.554013    15.403433    43.312602    -0.081607
H      8.776994    13.696630    36.879248    -0.101105
H      8.102166    22.244723    41.882446    -0.185900
H     11.860372    21.002147     1.495802    -0.081962
O      5.730373    40.359382     8.055759    -0.669274
O      5.969927    42.517741     6.729232    -0.679513
O      7.941357    41.514289     7.797394    -0.693454
O     14.048300    38.842014     6.002901    -0.619210
O     14.166074    41.030852     4.681531    -0.650692
O     12.033949    39.559436     4.686220    -0.650490
O      5.423958    35.205204     9.131424    -0.655772
O     13.795766    37.166624     9.262248    -0.604931
O      5.848177    37.251027     7.818025    -0.653876
O      5.612566    44.106854     3.510210    -0.764706
O     13.793722    45.731132     3.484890    -0.686673
O     13.822679    44.097006     5.168722    -0.680024
O     14.109154    45.206432     0.370903    -0.683249
O     19.101080    46.574671    45.077085    -0.703803
O     17.040823    45.340519    45.861091    -0.664385
O     10.721381    29.976000    15.389408    -0.669085
O     10.960958    27.817641    16.715935    -0.679783
O     12.932378    28.821093    15.647773    -0.692492
O      9.057388    31.493368    17.442266    -0.619276
O      9.175187    29.304530    18.763636    -0.651515
O      7.043045    30.775946    18.758947    -0.650892
O     10.414907    35.130178    14.313743    -0.654472
O      8.804838    33.168758    14.182919    -0.604929
O     10.839149    33.084355    15.627142    -0.652728
O     10.603614    26.228528    19.934957    -0.763836
O      8.802889    24.604250    19.960277    -0.685986
O      8.831828    26.238376    18.276445    -0.679743
O      9.118313    25.128950    23.074264    -0.683323
O      9.119318    23.760692    25.258416    -0.703370
O      7.059047    24.994844    24.474410    -0.662246
O     13.216804    38.834507    16.914281    -0.669553
O     13.456361    40.161032    19.072643    -0.679037
O     15.427793    39.092872    18.069190    -0.693679
O     11.552810    40.887364    15.396910    -0.619992
O     11.670588    42.208730    17.585751    -0.651440
O      9.538455    42.204042    16.114332    -0.650253
O     12.910367    37.758847    11.760096    -0.654245
O     11.300287    37.628022    13.721518    -0.604571
O     13.334590    39.072242    13.805921    -0.652375
O     13.098990    43.380048    20.661757    -0.764858
O     11.298255    43.405368    22.286038    -0.686024
O     11.327212    41.721539    20.651910    -0.680525
O     11.613665    46.519350    21.761335    -0.683548
O      6.623971     1.813237    23.129595    -0.702981
O      4.563712     1.029232    21.895441    -0.662778
O      8.225900    31.500875     6.530886    -0.668887
O      8.465474    30.174350     4.372524    -0.680062
O     10.436892    31.242510     5.375977    -0.694769
O      6.561928    29.448018     8.048257    -0.618902
O      6.679723    28.126652     5.859416    -0.650414
O      4.547589    28.131340     7.330835    -0.650889
O      7.919447    32.576535    11.685071    -0.655163
O      6.309367    32.707360     9.723649    -0.604923
O      8.343686    31.263140     9.639246    -0.653571
O      8.108141    26.955334     2.783410    -0.764402
O      6.307407    26.930014     1.159129    -0.685527
O      6.336344    28.613843     2.793257    -0.680083
O      6.622852    23.816032     1.683832    -0.683039
O      6.623864    21.631884     0.315572    -0.703122
O      4.563595    22.415889     1.549726    -0.662505
O     14.233004    31.500870    16.914281    -0.669032
O     13.993445    30.174344    19.072643    -0.679721
O     12.022014    31.242505    18.069190    -0.692453
O      5.915099    29.448015    15.396910    -0.619234
O      5.797319    28.126647    17.585751    -0.651502
O      7.929454    28.131337    16.114332    -0.650880
O     14.539444    32.576535    11.760096    -0.654478
O      6.167623    32.707358    13.721518    -0.604938
O     14.115220    31.263138    13.805921    -0.652726
O     14.350815    26.955327    20.661757    -0.763813
O      6.169650    26.930006    22.286038    -0.685965
O      6.140693    28.613836    20.651910    -0.679736
O      5.854240    23.816024    21.761335    -0.683327
O      5.853254    21.631875    23.129595    -0.703388
O      7.913514    22.415880    21.895441    -0.662222
O      9.242015    38.834512     6.530886    -0.669315
O      9.002442    40.161038     4.372524    -0.679533
O      7.031023    39.092877     5.375977    -0.693490
O     10.905985    40.887367     8.048257    -0.619181
O     10.788192    42.208735     5.859416    -0.650680
O     12.920325    42.204045     7.330835    -0.650485
O      9.548464    37.758847    11.685071    -0.655763
O     11.158545    37.628024     9.723649    -0.604900
O      9.124226    39.072244     9.639246    -0.653836
O      9.359776    43.380055     2.783410    -0.764640
O     11.160511    43.405376     1.159129    -0.686595
O     11.131573    41.721546     2.793257    -0.679937
O     10.845065    46.519358     1.683832    -0.683240
O      5.853376     1.813246     0.315572    -0.703784
O      7.913644     1.029241     1.549726    -0.664392
O      6.746528    40.359379    15.389408    -0.668849
O      6.506950    42.517737    16.715935    -0.680027
O     14.517430    41.514286    15.647773    -0.694733
O      8.410519    38.842010    17.442266    -0.618892
O      8.292719    41.030846    18.763636    -0.650420
O     10.424862    39.559430    18.758947    -0.650876
O      7.053002    35.205202    14.313743    -0.655138
O      8.663072    37.166622    14.182919    -0.604906
O      6.628760    37.251024    15.627142    -0.653528
O      6.864291    44.106847    19.934957    -0.764372
O      8.665017    45.731126    19.960277    -0.685462
O      8.636079    44.097001    18.276445    -0.680023
O      8.349591    45.206422    23.074264    -0.683067
O      8.348584    46.574679    25.258416    -0.703141
O     10.408855    45.340528    24.474410    -0.662502
O     11.737540    29.976003     8.055759    -0.669578
O     11.497988    27.817645     6.729232    -0.679060
O      9.526556    28.821096     7.797394    -0.693698
O     13.401515    31.493372     6.002901    -0.620020
O     13.283742    29.304536     4.681531    -0.651452
O      5.433967    30.775952     4.686220    -0.650277
O     12.043955    35.130180     9.131424    -0.654250
O     13.654046    33.168760     9.262248    -0.604574
O     11.619736    33.084358     7.818025    -0.652405
O     11.855350    26.228535     3.510210    -0.764893
O      3.674194    24.604256     3.484890    -0.686080
O      3.645237    26.238381     5.168722    -0.680600
O      3.358764    25.128960     0.370903    -0.683498
O      8.348709    23.760684    45.077085    -0.702941
O     10.408966    24.994835    45.861091    -0.662760
O     14.233141     6.530860    38.834575    -0.669297
O     13.993587     4.372501    40.161102    -0.679517
O     12.022157     5.375953    39.092940    -0.693466
O      5.915214     8.048228    40.887433    -0.619185
O      5.797440     5.859390    42.208803    -0.650632
O      7.929565     7.330806    42.204114    -0.650460
O     14.539556    11.685038    37.758910    -0.655754
O      6.167748     9.723618    37.628086    -0.604903
O     14.115337     9.639215    39.072309    -0.653876
O     14.350948     2.783388    43.380124    -0.764707
O      6.169792     1.159110    43.405444    -0.686672
O      6.140835     2.793236    41.721612    -0.680028
O      5.854360     1.683810    46.519431    -0.683221
O      0.862434     0.315571     1.813249    -0.703770
O      2.922691     1.549723     1.029243    -0.664379
O      9.242133    16.914242    31.500926    -0.669143
O      9.002556    19.072601    30.174399    -0.679794
O      7.031136    18.069149    31.242561    -0.692529
O     10.906126    15.396874    29.448068    -0.619297
O     10.788327    17.585712    28.126698    -0.651494
O     12.920469    16.114296    28.131387    -0.650882
O      9.548607    11.760064    32.576591    -0.654513
O     11.158676    13.721484    32.707415    -0.604999
O      9.124365    13.805887    31.263192    -0.652774
O      9.359900    20.661714    26.955377    -0.763803
O     11.160625    22.285992    26.930057    -0.685942
O     11.131686    20.651866    28.613889    -0.679686
O     10.845201    21.761292    23.816070    -0.683353
O     10.844196    23.129550    21.631918    -0.703353
O     12.904467    21.895398    22.415924    -0.662249
O      6.746710     8.055735    29.976053    -0.669539
O      6.507153     6.729210    27.817691    -0.679027
O      4.535721     7.797370    28.821144    -0.693671
O      8.410704     6.002878    31.493424    -0.620017
O      8.292926     4.681512    29.304583    -0.651455
O     10.425059     4.686200    30.776002    -0.650266
O      7.053147     9.131395    35.130238    -0.654258
O      8.663227     9.262220    33.168816    -0.604577
O      6.628924     7.818000    33.084413    -0.652405
O      6.864524     3.510194    26.228577    -0.764888
O      8.665259     3.484874    24.604296    -0.686072
O      8.636302     5.168703    26.238424    -0.680589
O      8.349849     0.370892    25.128999    -0.683539
O     13.339543    45.077005    23.760739    -0.702964
O     15.399802    45.861010    24.994893    -0.662777
O     11.737614    15.389367    40.359448    -0.668821
O     11.498040    16.715892    42.517810    -0.679995
O      9.526622    15.647732    41.514357    -0.694705
O     13.401586    17.442224    38.842077    -0.618912
O     13.283791    18.763590    41.030918    -0.650400
O     15.415925    18.758902    39.559499    -0.650883
O     12.044067    14.313707    35.205263    -0.655149
O     13.654147    14.182882    37.166685    -0.604882
O     11.619828    15.627102    37.251088    -0.653529
O     11.855373    19.934908    44.106924    -0.764384
O     13.656107    19.960228    45.731205    -0.685501
O     13.627170    18.276399    44.097077    -0.680044
O     13.340662    23.074210    45.206502    -0.683040
O     13.339650    25.258358    46.574762    -0.703095
O     15.399919    24.474353    45.340608    -0.662502
O      5.730510    15.389372    29.976053    -0.669104
O      5.970069    16.715898    27.817691    -0.679752
O      7.941500    15.647737    28.821144    -0.692507
O     14.048415    17.442227    31.493424    -0.619232
O     14.166195    18.763595    29.304583    -0.651450
O     12.034060    18.758905    30.776002    -0.650852
O      5.424070    14.313707    35.130238    -0.654503
O     13.795891    14.182884    33.168816    -0.604983
O      5.848294    15.627104    33.084413    -0.652756
O      5.612699    19.934915    26.228577    -0.763791
O     13.793864    19.960236    24.604296    -0.685939
O     13.822821    18.276406    26.238424    -0.679700
O     14.109274    23.074218    25.128999    -0.683355
O     14.110260    25.258367    23.760739    -0.703347
O     12.050000    24.474362    24.994893    -0.662219
O     10.721499     8.055730    40.359448    -0.669314
O     10.961072     6.729204    42.517810    -0.679522
O     12.932491     7.797365    41.514357    -0.693485
O      9.057529     6.002875    38.842077    -0.619155
O      9.175322     4.681507    41.030918    -0.650632
O      7.043189     4.686197    39.559499    -0.650458
O     10.415050     9.131395    35.205263    -0.655757
O      8.804969     9.262218    37.166685    -0.604893
O     10.839288     7.817998    37.251088    -0.653844
O     10.603738     3.510187    44.106924    -0.764642
O      8.803003     3.484866    45.731205    -0.686598
O      8.831941     5.168696    44.097077    -0.679945
O      9.118449     0.370884    45.206502    -0.683214
O     14.110138    45.076996    46.574762    -0.703760
O     12.049870    45.861001    45.340608    -0.664388
O     13.216986     6.530863    31.500926    -0.668847
O     13.456564     4.372505    30.174399    -0.680009
O      5.446084     5.375956    31.242561    -0.694721
O     11.552995     8.048232    29.448068    -0.618973
O     11.670795     5.859396    28.126698    -0.650468
O      9.538652     7.330812    28.131387    -0.650917
O     12.910512    11.685040    32.576591    -0.655194
O     11.300442     9.723620    32.707415    -0.604910
O     13.334754     9.639218    31.263192    -0.653569
O     13.099223     2.783395    26.955377    -0.764392
O     11.298497     1.159116    26.930057    -0.685489
O     11.327435     2.793241    28.613889    -0.680059
O     11.613923     1.683820    23.816070    -0.683036
O     11.614930     0.315563    21.631918    -0.703113
O      9.554659     1.549714    22.415924    -0.662497
O      8.225974    16.914239    38.834575    -0.669500
O      8.465526    19.072597    40.161102    -0.678987
O     10.436958    18.069146    39.092940    -0.693629
O      6.561999    15.396870    40.887433    -0.619986
O      6.679772    17.585706    42.208803    -0.651413
O     14.529547    16.114290    42.204114    -0.650253
O      7.919559    11.760062    37.758910    -0.654206
O      6.309468    13.721482    37.628086    -0.604544
O      8.343778    13.805884    39.072309    -0.652364
O      8.108164    20.661707    43.380124    -0.764880
O     16.289320    22.285986    43.405444    -0.686064
O     16.318277    20.651861    41.721612    -0.680575
O     16.604750    21.761282    46.519431    -0.683531
O     11.614805    23.129558     1.813249    -0.702950
O      9.554548    21.895407     1.029243    -0.662769
F     13.724906    35.167691    11.203039    -0.569916
F      8.733955    35.167691    12.242128    -0.570688
F     11.229427    35.687235    11.722584    -0.569926
F      6.238484    34.648147    11.722584    -0.570689
F      6.238608    11.722551    35.687295    -0.569912
F     11.229559    11.722551    34.648206    -0.570687
F      8.734087    11.203007    35.167750    -0.569926
F     13.725030    12.242095    35.167750    -0.570682

The following XYZ coordinates are in angstroms. Other properties are in atomic units.
The sperically averaged electron density of each atom fit to a function of the form exp(a - br)
eigen_1, eigen_2 and eigen_3 are the three eigenvalues of traceless quadrupole moment tensor
  atom number  atomic symbol              X              Y              Z     net charge C6 coefficient C8 coefficient C10 coefficient fluctuating dipole atomic polarizability isotropic forcefield polarizability              a              b squared Pearson coefficient          <r^3>          <r^4>         wp_QDO          m_QDO          q_QDO       dipole_x       dipole_y       dipole_z         dipole            Qxy            Qxz            Qyz     Q(x^2-y^2)    Q(3z^2-R^2)        eigen_1        eigen_2        eigen_3 static polarizability      alpha(xx)      alpha(xy)      alpha(xz)      alpha(yy)      alpha(yz)      alpha(zz) atomic spin moment
            1             Zn       5.754139      38.840138       6.815041       1.091349      77.537117 0.14753238E+04  0.44352870E+05                                15.118757                           12.776464       0.157018       1.950820                    0.999071      42.296299     113.181047       0.491028       0.414921      -1.130562      -0.029538      -0.033367       0.002027       0.044609      -0.013623      -0.035797       0.017546       0.012947       0.020292      -0.031250      -0.017822       0.049072             18.489021      20.332590       1.395037      -0.467441      18.145820      -6.806109      16.988654           0.092189
            2             Zn      14.187027      42.404267       6.016499       1.081544      77.248222 0.15142333E+04  0.45904095E+05                                15.157672                           12.978969       0.057070       1.917036                    0.998924      42.862865     115.869998       0.484316       0.417176      -1.126959       0.006517       0.022924      -0.008058       0.025158      -0.015246      -0.019605       0.004029       0.026959       0.140083      -0.043933      -0.009694       0.053627             18.665022      21.701344       0.521878       0.263704      18.004903      -6.275415      16.288818           0.097552
            3             Zn      14.111142      46.550775       1.760263       1.086424      77.490243 0.14844672E+04  0.44774348E+05                                15.160522                           12.825376       0.039904       1.915347                    0.998661      42.617757     114.877577       0.488705       0.415529      -1.128189       0.017072      -0.003048       0.027991       0.032928      -0.024164      -0.015132      -0.000257      -0.049215      -0.110943      -0.044315      -0.009008       0.053323             19.242408      23.848157       0.086895       0.688650      15.767229      -6.046327      18.111839           0.083540
            4             Zn      10.745128      31.495244      16.630126       1.091433      77.518283 0.14748748E+04  0.44335356E+05                                15.115411                           12.773716       0.163371       1.952410                    0.999076      42.292221     113.159634       0.491134       0.414869      -1.130614      -0.030163       0.032103      -0.002607       0.044127       0.013180       0.035952       0.018124       0.012735       0.020242      -0.031693      -0.017562       0.049255             18.484408      20.330330      -1.394013       0.465907      18.140546      -6.802003      16.982349           0.092033
            5             Zn       9.196157      27.931115      17.428668       1.082062      77.223516 0.15136758E+04  0.45883375E+05                                15.155930                           12.977851       0.055589       1.916782                    0.998932      42.850903     115.836171       0.484261       0.417257      -1.126894       0.006977      -0.022934       0.008169       0.025325       0.014732       0.019063       0.003189       0.026569       0.139970      -0.043453      -0.009636       0.053089             18.662346      21.700106      -0.521520      -0.264032      18.000462      -6.273410      16.286470           0.097495
            6             Zn       9.120318      23.784607      21.684904       1.086815      77.492748 0.14845334E+04  0.44776735E+05                                15.162216                           12.826640       0.035875       1.914261                    0.998644      42.610635     114.857934       0.488626       0.415592      -1.128149       0.016687       0.002736      -0.028069       0.032769       0.024358       0.015373      -0.000355      -0.049064      -0.111374      -0.044631      -0.008851       0.053482             19.246424      23.865088      -0.087356      -0.689561      15.764745      -6.043282      18.109440           0.083365
            7             Zn      13.240554      40.075224      15.395034       1.091164      77.549905 0.14757451E+04  0.44368454E+05                                15.119325                           12.777491       0.165597       1.952880                    0.999039      42.304820     113.205485       0.491057       0.414869      -1.130604      -0.029729      -0.001611      -0.031963       0.043681       0.035705      -0.013755      -0.018441      -0.003152      -0.030420      -0.031239      -0.018318       0.049558             18.488388      20.334641       0.466193       1.394603      16.986761       6.803170      18.143762           0.092098
            8             Zn      11.691557      40.873764      18.959169       1.082456      77.192992 0.15129852E+04  0.45856200E+05                                15.150499                           12.973716       0.078183       1.923757                    0.998922      42.845036     115.804111       0.484415       0.417182      -1.126970       0.006436       0.008299       0.023489       0.025730       0.019555      -0.015145      -0.003070      -0.057188      -0.109382      -0.043755      -0.009745       0.053500             18.654485      21.687561      -0.261918       0.521792      16.280906       6.270980      17.994988           0.097589
            9             Zn      11.615669      45.129991      23.105681       1.086202      77.504506 0.14848873E+04  0.44789487E+05                                15.161182                           12.826162       0.041091       1.915631                    0.998685      42.624152     114.892093       0.488756       0.415462      -1.128252       0.016186      -0.027410      -0.002765       0.031952       0.015290      -0.024670       0.000605       0.031076       0.129369      -0.044646      -0.009044       0.053690             19.243439      23.857702      -0.691198       0.084264      18.107458       6.042828      15.765156           0.083561
           10             Zn       8.249663      30.260158       8.050133       1.090814      77.584178 0.14765540E+04  0.44399787E+05                                15.124950                           12.781963       0.157417       1.950679                    0.999063      42.314465     113.247993       0.490905       0.414932      -1.130537      -0.029763       0.001972       0.032627       0.044206      -0.036930       0.013325      -0.018361      -0.003398      -0.030588      -0.032470      -0.017951       0.050421             18.495817      20.342464      -0.468186      -1.395878      16.992850       6.806830      18.152138           0.092200
           11             Zn       6.700678      29.461618       4.485998       1.081179      77.259880 0.15145969E+04  0.45917136E+05                                15.158530                           12.980126       0.055055       1.916536                    0.998949      42.865273     115.872955       0.484324       0.417150      -1.126995       0.007452      -0.008444      -0.023526       0.026083      -0.018990       0.014766      -0.003406      -0.056603      -0.108531      -0.043133      -0.009698       0.052831             18.665982      21.701868       0.262773      -0.523841      16.290217       6.277205      18.005860           0.097596
           12             Zn       6.624841      25.205391       0.339486       1.086602      77.500127 0.14846952E+04  0.44783842E+05                                15.163343                           12.827443       0.036369       1.914280                    0.998704      42.618141     114.889466       0.488594       0.415599      -1.128119       0.017426       0.027929       0.003708       0.033128      -0.015373       0.023542       0.000384       0.030807       0.129101      -0.044415      -0.008409       0.052824             19.247179      23.862553       0.690071      -0.086236      18.110851       6.044963      15.768134           0.083534
           13             Zn      14.209254      30.260155      15.395034       1.091441      77.518433 0.14748759E+04  0.44335383E+05                                15.115419                           12.773712       0.163394       1.952418                    0.999077      42.292205     113.159479       0.491135       0.414868      -1.130615       0.030162       0.002603      -0.032105       0.044127       0.035962       0.013169       0.018120      -0.003754      -0.029262      -0.031698      -0.017563       0.049261             18.484444      20.330410       0.466027      -1.394035      16.982353      -6.802039      18.140569           0.092034
           14             Zn       5.776349      29.461612      18.959169       1.082068      77.223581 0.15136685E+04  0.45883051E+05                                15.155914                           12.977783       0.055609       1.916790                    0.998932      42.850727     115.835184       0.484265       0.417255      -1.126897      -0.006954      -0.008175       0.022937       0.025324       0.019080       0.014748       0.003178      -0.056746      -0.109779      -0.043457      -0.009649       0.053106             18.662516      21.699837      -0.263811      -0.521691      16.286781      -6.273830      18.000929           0.097502
           15             Zn       5.852235      25.205382      23.105681       1.086816      77.493707 0.14845476E+04  0.44777274E+05                                15.162381                           12.826717       0.035891       1.914261                    0.998645      42.610706     114.858328       0.488624       0.415593      -1.128148      -0.016695       0.028078      -0.002729       0.032780       0.015367       0.024373      -0.000364       0.031154       0.129241      -0.044622      -0.008858       0.053481             19.246843      23.865108      -0.689785      -0.087195      18.110155      -6.043817      15.765266           0.083360
           16             Zn       9.218250      40.075227       8.050133       1.091296      77.540561 0.14754117E+04  0.44356232E+05                                15.119239                           12.776877       0.157043       1.950811                    0.999071      42.297496     113.185659       0.491018       0.414923      -1.130559       0.029515      -0.002041       0.033360       0.044590      -0.035823      -0.013612       0.017556      -0.003712      -0.029520      -0.031286      -0.017805       0.049091             18.489615      20.333308      -0.467418       1.395107      16.989119      -6.806322      18.146419           0.092186
           17             Zn      10.767238      40.873770       4.485998       1.081543      77.247611 0.15142091E+04  0.45903096E+05                                15.157533                           12.978797       0.057159       1.917065                    0.998923      42.862442     115.867839       0.484324       0.417171      -1.126964      -0.006527       0.008061      -0.022940       0.025176      -0.019612      -0.015260       0.004005      -0.056573      -0.110461      -0.043944      -0.009685       0.053629             18.665050      21.701005       0.263585       0.522103      16.288975      -6.275765      18.005169           0.097548
           18             Zn      10.843077      45.130000       0.339486       1.086442      77.488048 0.14844099E+04  0.44772092E+05                                15.160179                           12.825062       0.039957       1.915373                    0.998661      42.616876     114.873732       0.488716       0.415524      -1.128195      -0.017076      -0.028007       0.003067       0.032945      -0.015120      -0.024171      -0.000274       0.030845       0.129291      -0.044304      -0.009019       0.053323             19.242117      23.847384       0.688875       0.086575      18.111752      -6.046517      15.767214           0.083543
           19             Zn       6.722779      38.840134      16.630126       1.090799      77.586832 0.14766176E+04  0.44402229E+05                                15.125341                           12.782280       0.157330       1.950645                    0.999063      42.315254     113.251233       0.490896       0.414935      -1.130534       0.029756      -0.032623      -0.001967       0.044199       0.013314      -0.036934      -0.018376       0.013572       0.020441      -0.032480      -0.017946       0.050426             18.496327      20.343102      -1.396028      -0.468339      18.152545       6.807041      16.993335           0.092206
           20             Zn       8.271750      42.404263      17.428668       1.081150      77.261326 0.15146341E+04  0.45918574E+05                                15.158731                           12.980297       0.055042       1.916525                    0.998949      42.865802     115.874997       0.484320       0.417151      -1.126993      -0.007461       0.023528       0.008456       0.026091       0.014766      -0.018992      -0.003403       0.025947       0.139283      -0.043147      -0.009717       0.052863             18.666230      21.702142      -0.523937       0.262716      18.006090       6.277298      16.290458           0.097607
           21             Zn       8.347587      46.550767      21.684904       1.086573      77.500473 0.14847090E+04  0.44784366E+05                                15.163390                           12.827509       0.036459       1.914301                    0.998704      42.618317     114.890109       0.488592       0.415599      -1.128119      -0.017425      -0.003709      -0.027927       0.033126       0.023549      -0.015368       0.000383      -0.049154      -0.110774      -0.044416      -0.008417       0.052833             19.247187      23.862689      -0.086263       0.690141      15.768057       6.044879      18.110816           0.083521
           22             Zn      11.713775      31.495248       6.815041       1.091175      77.548370 0.14757080E+04  0.44367056E+05                                15.119146                           12.777344       0.165591       1.952885                    0.999038      42.304324     113.203790       0.491059       0.414870      -1.130603       0.029729       0.031955       0.001603       0.043675      -0.013756       0.035694      -0.018435       0.013632       0.019910      -0.031230      -0.018313       0.049543             18.488158      20.334338       1.394491       0.466129      18.143552       6.803088      16.986585           0.092090
           23             Zn      13.262787      27.931119       6.016499       1.082465      77.192582 0.15129737E+04  0.45855723E+05                                15.150385                           12.973616       0.078245       1.923776                    0.998922      42.844924     115.803290       0.484420       0.417179      -1.126973      -0.006420      -0.023480      -0.008299       0.025718      -0.015138       0.019556      -0.003071       0.026074       0.140445      -0.043738      -0.009754       0.053491             18.654346      21.687321       0.521675      -0.262010      17.994870       6.270960      16.280845           0.097579
           24             Zn       3.356775      23.784615       1.760263       1.086224      77.503835 0.14848640E+04  0.44788535E+05                                15.160983                           12.825966       0.041222       1.915673                    0.998684      42.623953     114.890614       0.488766       0.415456      -1.128258      -0.016182       0.002764       0.027430       0.031967      -0.024650       0.015307       0.000601      -0.049145      -0.111343      -0.044666      -0.009018       0.053685             19.243227      23.857504       0.084383      -0.691055      15.764936       6.042749      18.107243           0.083576
           25             Zn      14.209375       8.050104      40.075293       1.091345      77.536206 0.14753040E+04  0.44352156E+05                                15.118708                           12.776434       0.156959       1.950807                    0.999071      42.295917     113.180112       0.491025       0.414924      -1.130559       0.029537       0.033365      -0.002031       0.044607      -0.013626      -0.035797       0.017545       0.012951       0.020290      -0.031249      -0.017824       0.049073             18.488944      20.332471       1.395035      -0.467448      18.145760      -6.806072      16.988600           0.092173
           26             Zn       5.776487       4.485975      40.873835       1.081581      77.247348 0.15142107E+04  0.45903198E+05                                15.157510                           12.978832       0.057100       1.917050                    0.998924      42.862571     115.868581       0.484321       0.417173      -1.126962      -0.006517      -0.022923       0.008057       0.025156      -0.015245      -0.019604       0.004025       0.026961       0.140071      -0.043932      -0.009691       0.053623             18.664815      21.701081       0.521850       0.263721      18.004707      -6.275353      16.288656           0.097571
           27             Zn       5.852372       0.339467      45.130071       1.086426      77.489984 0.14844604E+04  0.44774091E+05                                15.160495                           12.825352       0.039898       1.915346                    0.998661      42.617642     114.877190       0.488705       0.415529      -1.128189      -0.017071       0.003049      -0.027995       0.032931      -0.024162      -0.015134      -0.000256      -0.049209      -0.110941      -0.044316      -0.009004       0.053320             19.242378      23.848136       0.086884       0.688649      15.767204      -6.046321      18.111794           0.083536
           28             Zn       9.218386      15.394998      30.260208       1.091398      77.518073 0.14748702E+04  0.44335204E+05                                15.115425                           12.773730       0.163336       1.952400                    0.999076      42.292115     113.159535       0.491132       0.414871      -1.130612       0.030163      -0.032106       0.002608       0.044129       0.013181       0.035953       0.018127       0.012736       0.020241      -0.031693      -0.017564       0.049258             18.484428      20.330389      -1.394030       0.465928      18.140553      -6.801982      16.982343           0.091987
           29             Zn      10.767357      18.959127      29.461666       1.082036      77.225726 0.15137295E+04  0.45885483E+05                                15.156297                           12.978145       0.055537       1.916758                    0.998932      42.851585     115.839223       0.484251       0.417261      -1.126889      -0.006977       0.022929      -0.008171       0.025322       0.014727       0.019061       0.003189       0.026574       0.139970      -0.043450      -0.009638       0.053088             18.662843      21.700706      -0.521535      -0.264055      18.000945      -6.273626      16.286877           0.097513
           30             Zn      10.843196      23.105635      25.205430       1.086779      77.492551 0.14845301E+04  0.44776679E+05                                15.162318                           12.826727       0.035798       1.914238                    0.998644      42.610455     114.858115       0.488618       0.415599      -1.128143      -0.016692      -0.002734       0.028068       0.032770       0.024359       0.015369      -0.000355      -0.049075      -0.111370      -0.044627      -0.008858       0.053485             19.246560      23.865266      -0.087356      -0.689577      15.764847      -6.043326      18.109568           0.083353
           31             Zn       6.722960       6.815018      31.495300       1.091156      77.549201 0.14757291E+04  0.44367854E+05                                15.119255                           12.777438       0.165580       1.952878                    0.999039      42.304556     113.204650       0.491057       0.414870      -1.130603       0.029730       0.001608       0.031966       0.043684       0.035705      -0.013758      -0.018440      -0.003148      -0.030402      -0.031241      -0.018315       0.049556             18.488289      20.334549       0.466180       1.394586      16.986676       6.803114      18.143641           0.092083
           32             Zn       8.271957       6.016478      27.931165       1.082492      77.191409 0.15129426E+04  0.45854529E+05                                15.150222                           12.973473       0.078219       1.923775                    0.998921      42.844528     115.801784       0.484423       0.417178      -1.126974      -0.006433      -0.008297      -0.023486       0.025726       0.019554      -0.015148      -0.003066      -0.057184      -0.109378      -0.043757      -0.009740       0.053497             18.654141      21.687134      -0.261911       0.521782      16.280629       6.270855      17.994661           0.097586
           33             Zn       8.347845       1.760251      23.784653       1.086214      77.503992 0.14848731E+04  0.44788926E+05                                15.161082                           12.826073       0.041110       1.915640                    0.998685      42.623982     114.891247       0.488760       0.415460      -1.128254      -0.016184       0.027413       0.002767       0.031954       0.015295      -0.024669       0.000604       0.031078       0.129360      -0.044650      -0.009039       0.053688             19.243315      23.857536      -0.691170       0.084276      18.107339       6.042797      15.765070           0.083553
           34             Zn      11.713851      16.630084      38.840201       1.090796      77.585636 0.14765898E+04  0.44401191E+05                                15.125226                           12.782191       0.157357       1.950656                    0.999063      42.314819     113.249870       0.490896       0.414937      -1.130532       0.029764      -0.001972      -0.032630       0.044209      -0.036931       0.013326      -0.018362      -0.003397      -0.030593      -0.032470      -0.017953       0.050422             18.496176      20.342884      -0.468143      -1.395874      16.993163       6.806998      18.152481           0.092202
           35             Zn      13.262836      17.428624      42.404336       1.081208      77.259830 0.15145979E+04  0.45917158E+05                                15.158501                           12.980113       0.055080       1.916543                    0.998949      42.865298     115.872894       0.484326       0.417149      -1.126996      -0.007450       0.008445       0.023526       0.026082      -0.018986       0.014767      -0.003407      -0.056600      -0.108540      -0.043135      -0.009694       0.052829             18.665924      21.701755       0.262739      -0.523861      16.290176       6.277183      18.005840           0.097624
           36             Zn      13.338673      21.684851      46.550848       1.086586      77.499875 0.14846899E+04  0.44783665E+05                                15.163358                           12.827458       0.036336       1.914271                    0.998704      42.618010     114.889292       0.488591       0.415601      -1.128117      -0.017430      -0.027929      -0.003707       0.033129      -0.015370       0.023544       0.000384       0.030805       0.129104      -0.044413      -0.008412       0.052826             19.247196      23.862615       0.690070      -0.086240      18.110841       6.044950      15.768134           0.083520
           37             Zn       5.754260      16.630087      31.495300       1.091409      77.518840 0.14748847E+04  0.44335760E+05                                15.115542                           12.773807       0.163333       1.952399                    0.999077      42.292252     113.160143       0.491130       0.414872      -1.130611      -0.030161      -0.002605       0.032107       0.044129       0.035963       0.013172       0.018123      -0.003756      -0.029272      -0.031697      -0.017568       0.049265             18.484612      20.330608       0.466057      -1.394066      16.982497      -6.802101      18.140730           0.091993
           38             Zn      14.187165      17.428630      27.931165       1.082043      77.225577 0.15137156E+04  0.45884892E+05                                15.156231                           12.978030       0.055575       1.916772                    0.998933      42.851337     115.837816       0.484257       0.417258      -1.126893       0.006954       0.008177      -0.022934       0.025322       0.019079       0.014742       0.003178      -0.056741      -0.109790      -0.043454      -0.009651       0.053105             18.662955      21.700384      -0.263834      -0.521701      16.287135      -6.274033      18.001347           0.097513
           39             Zn      14.111279      21.684860      23.784653       1.086766      77.493439 0.14845419E+04  0.44777136E+05                                15.162484                           12.826803       0.035803       1.914236                    0.998645      42.610486     114.858429       0.488615       0.415600      -1.128142       0.016699      -0.028076       0.002729       0.032781       0.015362       0.024374      -0.000365       0.031148       0.129256      -0.044620      -0.008865       0.053484             19.246985      23.865309      -0.689792      -0.087209      18.110280      -6.043861      15.765366           0.083338
           40             Zn      10.745264       6.815015      38.840201       1.091307      77.539140 0.14753799E+04  0.44355033E+05                                15.119073                           12.776754       0.157030       1.950813                    0.999071      42.297012     113.183995       0.491019       0.414924      -1.130559      -0.029514       0.002039      -0.033360       0.044588      -0.035823      -0.013614       0.017554      -0.003709      -0.029515      -0.031286      -0.017803       0.049089             18.489386      20.333029      -0.467437       1.395105      16.988917      -6.806215      18.146210           0.092176
           41             Zn       9.196276       6.016472      42.404336       1.081590      77.246328 0.15141766E+04  0.45901817E+05                                15.157315                           12.978615       0.057188       1.917080                    0.998923      42.862013     115.865910       0.484330       0.417168      -1.126967       0.006526      -0.008060       0.022937       0.025173      -0.019611      -0.015262       0.004001      -0.056566      -0.110456      -0.043944      -0.009681       0.053624             18.664765      21.700635       0.263593       0.522079      16.288751      -6.275667      18.004909           0.097568
           42             Zn       9.120437       1.760242      46.550848       1.086449      77.487644 0.14843998E+04  0.44771705E+05                                15.160123                           12.825016       0.039960       1.915376                    0.998661      42.616721     114.873134       0.488717       0.415524      -1.128195       0.017075       0.028011      -0.003069       0.032948      -0.015124      -0.024170      -0.000274       0.030848       0.129282      -0.044306      -0.009015       0.053320             19.242046      23.847305       0.688871       0.086563      18.111672      -6.046496      15.767160           0.083539
           43             Zn      13.240735       8.050108      30.260208       1.090760      77.586696 0.14766107E+04  0.44402012E+05                                15.125403                           12.782313       0.157258       1.950626                    0.999063      42.315051     113.251032       0.490891       0.414939      -1.130530      -0.029758       0.032623       0.001970       0.044201       0.013317      -0.036935      -0.018374       0.013575       0.020429      -0.032480      -0.017946       0.050427             18.496433      20.343248      -1.396012      -0.468301      18.152637       6.807100      16.993413           0.092171
           44             Zn      11.691764       4.485979      29.461666       1.081194      77.259717 0.15145934E+04  0.45916970E+05                                15.158445                           12.980059       0.055084       1.916544                    0.998949      42.865330     115.872766       0.484329       0.417146      -1.126998       0.007458      -0.023525      -0.008456       0.026088       0.014767      -0.018992      -0.003401       0.025946       0.139276      -0.043146      -0.009715       0.052860             18.665852      21.701650      -0.523921       0.262715      18.005761       6.277146      16.290145           0.097617
           45             Zn      11.615927       0.339475      25.205430       1.086589      77.500169 0.14847000E+04  0.44784000E+05                                15.163316                           12.827442       0.036479       1.914309                    0.998704      42.618218     114.889512       0.488595       0.415597      -1.128121       0.017425       0.003709       0.027931       0.033129       0.023549      -0.015372       0.000383      -0.049147      -0.110771      -0.044417      -0.008413       0.052830             19.247097      23.862581      -0.086278       0.690118      15.767993       6.044857      18.110717           0.083517
           46             Zn       8.249739      15.394994      40.075293       1.091177      77.548934 0.14757278E+04  0.44367823E+05                                15.119256                           12.777464       0.165581       1.952879                    0.999038      42.304508     113.204673       0.491055       0.414872      -1.130601      -0.029729      -0.031960      -0.001600       0.043679      -0.013756       0.035695      -0.018437       0.013626       0.019903      -0.031233      -0.018311       0.049544             18.488261      20.334476       1.394480       0.466103      18.143624       6.803107      16.986683           0.092105
           47             Zn       6.700727      18.959123      40.873835       1.082482      77.193042 0.15129854E+04  0.45856166E+05                                15.150443                           12.973665       0.078252       1.923777                    0.998922      42.845073     115.803819       0.484419       0.417178      -1.126973       0.006417       0.023479       0.008297       0.025716      -0.015140       0.019552      -0.003069       0.026079       0.140442      -0.043740      -0.009748       0.053488             18.654421      21.687385       0.521711      -0.261973      17.994949       6.271005      16.280930           0.097600
           48             Zn      16.606739      23.105627      45.130071       1.086212      77.503380 0.14848551E+04  0.44788216E+05                                15.160967                           12.825963       0.041193       1.915666                    0.998684      42.623773     114.890232       0.488764       0.415458      -1.128256       0.016183      -0.002764      -0.027430       0.031968      -0.024652       0.015307       0.000601      -0.049149      -0.111341      -0.044666      -0.009020       0.053686             19.243193      23.857451       0.084372      -0.691058      15.764908       6.042726      18.107219           0.083568
           49             Zn       7.486171      43.738296       3.151968       1.179133      69.158261 0.10808302E+04  0.29922539E+05                                14.014188                           10.922546       0.534043       2.104238                    0.999988      38.436278      97.218145       0.534495       0.413925      -1.136492       0.000004      -0.004867       0.004846       0.006868       0.092356       0.092353      -0.012525      -0.157748       0.157759      -0.181991       0.065108       0.116883             17.714577      31.526550      -4.865617      -4.865631      10.808587      -1.317298      10.808594           0.000421
           50             Zn      12.477215      26.597086      20.293199       1.178918      69.048116 0.10791261E+04  0.29861904E+05                                13.995629                           10.910902       0.531988       2.103589                    0.999987      38.425285      97.150644       0.535033       0.413695      -1.136713       0.000009       0.004782      -0.004767       0.006752      -0.092430      -0.092431      -0.012131      -0.158212       0.158229      -0.182175       0.064870       0.117305             17.687360      31.471702       4.856855       4.856827      10.795194      -1.315788      10.795184           0.000421
           51             Zn      14.972591      43.738289      20.293199       1.178731      69.084226 0.10794155E+04  0.29872100E+05                                14.001025                           10.912511       0.529691       2.103187                    0.999991      38.427339      97.161339       0.534979       0.413706      -1.136699       0.000333      -0.004711      -0.004801       0.006734      -0.092872       0.092694       0.012067      -0.159122       0.158872      -0.182940       0.065086       0.117854             17.697182      31.495193       4.861412      -4.861450      10.798086       1.314597      10.798268           0.000430
           52             Zn       9.981745      26.597093       3.151968       1.178725      69.085336 0.10794358E+04  0.29872821E+05                                14.001232                           10.912658       0.529631       2.103175                    0.999991      38.427385      97.161917       0.534972       0.413710      -1.136696      -0.000347       0.004797       0.004706       0.006729       0.092696      -0.092897       0.012071      -0.159025       0.159268      -0.182968       0.065100       0.117869             17.697473      31.495774      -4.861488       4.861479      10.798406       1.314638      10.798239           0.000428
           53             Zn      12.477343       3.151946      43.738366       1.179138      69.157555 0.10808172E+04  0.29922085E+05                                14.014091                           10.922474       0.534060       2.104246                    0.999988      38.436113      97.217525       0.534497       0.413924      -1.136492      -0.000004       0.004870      -0.004849       0.006873       0.092355       0.092352      -0.012528      -0.157744       0.157755      -0.181989       0.065110       0.116879             17.714444      31.526298      -4.865581      -4.865595      10.808513      -1.317281      10.808521           0.000421
           54             Zn       7.486299      20.293156      26.597135       1.178900      69.049701 0.10791577E+04  0.29863000E+05                                13.995826                           10.911058       0.531988       2.103580                    0.999987      38.425785      97.152308       0.535029       0.413695      -1.136713      -0.000010      -0.004778       0.004764       0.006747      -0.092430      -0.092432      -0.012128      -0.158220       0.158236      -0.182178       0.064870       0.117309             17.687608      31.472147       4.856933       4.856904      10.795345      -1.315816      10.795333           0.000421
           55             Zn       4.990923       3.151953      26.597135       1.178743      69.083136 0.10793929E+04  0.29871313E+05                                14.000887                           10.912395       0.529696       2.103195                    0.999991      38.426995      97.160165       0.534982       0.413706      -1.136699      -0.000331       0.004711       0.004802       0.006735      -0.092870       0.092692       0.012068      -0.159111       0.158858      -0.182933       0.065083       0.117850             17.697015      31.494912       4.861368      -4.861405      10.797977       1.314569      10.798155           0.000429
           56             Zn       9.981769      20.293149      43.738366       1.178721      69.085875 0.10794467E+04  0.29873202E+05                                14.001310                           10.912719       0.529620       2.103169                    0.999991      38.427521      97.162436       0.534970       0.413710      -1.136695       0.000346      -0.004794      -0.004703       0.006725       0.092698      -0.092899       0.012071      -0.159029       0.159274      -0.182972       0.065101       0.117871             17.697570      31.495946      -4.861512       4.861506      10.798462       1.314651      10.798301           0.000428
           57             Ga       4.990751      33.901654      10.456544       1.520256      74.490095 0.12472741E+04  0.35824782E+05                                13.492584                           10.710485       0.578606       2.077820                    0.999639      40.314633     104.198662       0.618297       0.344896      -1.188352       0.000787      -0.006793      -0.007631       0.010247       0.014087      -0.013299       0.054375      -0.068673       0.069242      -0.059326      -0.017990       0.077316             17.051513      20.227666      -2.398895       2.401056      15.463769      -2.506224      15.463104           0.008898
           58             Ga       9.981685      36.433728      12.988623       1.520262      74.489833 0.12472688E+04  0.35824606E+05                                13.492599                           10.710500       0.578521       2.077797                    0.999640      40.314570     104.198612       0.618293       0.344898      -1.188350      -0.000794       0.007629       0.006789       0.010243      -0.013280       0.014076       0.054380      -0.068948       0.068417      -0.059308      -0.018013       0.077321             17.051538      20.227769       2.401028      -2.398797      15.463055      -2.506159      15.463789           0.008899
           59             Ga      12.477161      36.433729      10.456544       1.520319      74.492412 0.12473069E+04  0.35826976E+05                                13.495963                           10.713157       0.571919       2.075888                    0.999624      40.317238     104.216862       0.617983       0.345059      -1.188178       0.000000       0.006520      -0.006486       0.009197       0.014198       0.014168      -0.054889      -0.068476       0.068560      -0.060041      -0.017680       0.077722             17.056519      20.240507      -2.402416      -2.402525      15.464455       2.504490      15.464596           0.008904
           60             Ga       7.486225      33.901653      12.988623       1.520139      74.501102 0.12475148E+04  0.35834657E+05                                13.496094                           10.713408       0.573701       2.076454                    0.999631      40.319913     104.228335       0.618027       0.345017      -1.188207      -0.000002      -0.007045       0.007040       0.009959      -0.013617      -0.013617      -0.055365      -0.068227       0.068250      -0.059358      -0.018751       0.078109             17.055884      20.236573       2.401732       2.401596      15.465559       2.503921      15.465520           0.008903
           61             Ga      14.972763      12.988588      36.433790       1.520243      74.490994 0.12472929E+04  0.35825464E+05                                13.492700                           10.710575       0.578609       2.077817                    0.999639      40.315001     104.199888       0.618293       0.344896      -1.188352      -0.000787       0.006789       0.007627       0.010241       0.014089      -0.013298       0.054376      -0.068672       0.069237      -0.059326      -0.017990       0.077316             17.051661      20.227828      -2.398919       2.401067      15.463906      -2.506273      15.463248           0.008900
           62             Ga       9.981829      10.456514      33.901711       1.520257      74.490160 0.12472745E+04  0.35824823E+05                                13.492670                           10.710553       0.578506       2.077790                    0.999640      40.314766     104.199319       0.618288       0.344900      -1.188348       0.000793      -0.007627      -0.006787       0.010241      -0.013281       0.014078       0.054381      -0.068945       0.068414      -0.059309      -0.018012       0.077321             17.051630      20.227893       2.401051      -2.398825      15.463136      -2.506173      15.463861           0.008898
           63             Ga       7.486353      10.456513      36.433790       1.520309      74.493123 0.12473242E+04  0.35827599E+05                                13.496046                           10.713235       0.571920       2.075885                    0.999624      40.317538     104.217845       0.617980       0.345059      -1.188178      -0.000001      -0.006520       0.006482       0.009193       0.014198       0.014170      -0.054890      -0.068476       0.068555      -0.060042      -0.017680       0.077722             17.056611      20.240658      -2.402450      -2.402544      15.464512       2.504458      15.464662           0.008905
           64             Ga      12.477289      12.988589      33.901711       1.520134      74.500898 0.12475087E+04  0.35834414E+05                                13.496020                           10.713338       0.573728       2.076464                    0.999631      40.319843     104.227831       0.618034       0.345014      -1.188210       0.000003       0.007040      -0.007039       0.009956      -0.013619      -0.013617      -0.055365      -0.068231       0.068256      -0.059361      -0.018750       0.078110             17.055806      20.236481       2.401712       2.401578      15.465494       2.503919      15.465443           0.008901
           65              P       6.473019      41.653553       7.901021       1.235336      73.618367 0.12824732E+04  0.38730192E+05                                13.617482                           10.922932       0.639174       1.968879                    0.999950      49.562155     151.255854       0.581358       0.348868      -1.134864       0.026330      -0.008418      -0.065530       0.071122       0.058865      -0.032441      -0.059973       0.019002       0.019375      -0.074862      -0.026071       0.100933             16.352954      21.755120      -2.332614       3.518812      14.154848      -3.419737      13.148894          -0.003936
           66              P      13.540217      39.578192       4.745302       1.198899      79.213221 0.14308391E+04  0.44205234E+05                                14.239873                           11.516929       0.709050       1.985533                    0.999900      50.093638     152.313779       0.570308       0.347627      -1.141129      -0.051986       0.016087       0.059944       0.080961       0.065743      -0.029137      -0.066721      -0.052668      -0.020042      -0.073053      -0.043143       0.116196             17.050859      23.173562      -2.755096       4.389565      14.963395      -3.184240      13.015622          -0.011519
           67              P       5.276217      36.716946       9.089222       1.239873      79.196581 0.13094463E+04  0.39657490E+05                                14.278474                           11.023474       0.753483       2.009338                    0.999932      48.859549     148.178708       0.581150       0.348001      -1.138250      -0.051763      -0.038636      -0.122510       0.138495      -0.046850       0.012858       0.047353      -0.023736      -0.024766      -0.071545       0.004862       0.066684             17.823809      18.857397       2.296366      -3.643073      19.028599      -7.229297      15.585431          -0.004707
           68              P      14.626217      44.904926       4.285777       1.374246      70.564394 0.10310952E+04  0.29629724E+05                                13.406053                            9.874327       0.570450       1.972960                    0.999820      46.561763     140.835922       0.601076       0.354607      -1.124753      -0.082341      -0.076121      -0.073022       0.133816      -0.010183      -0.016204       0.077997      -0.004620      -0.002258      -0.077321      -0.005742       0.083064             17.804825      15.596337      -0.837283      -0.506756      18.730505      -9.913036      19.087632          -0.000334
           69              P      18.505168      45.334892      45.847024       1.235275      74.661698 0.12180622E+04  0.36349067E+05                                13.803836                           10.652944       0.637775       1.971686                    0.999968      49.142239     149.551557       0.587464       0.349382      -1.133356      -0.063393       0.055016       0.002654       0.083979      -0.004481       0.072021      -0.069834      -0.040186       0.052139      -0.097360      -0.011359       0.108720             17.595172      26.690191       3.693472      -4.066149      11.965929      -3.505887      14.129396          -0.002680
           70              P      11.464041      28.681829      15.544146       1.232764      73.818286 0.12870387E+04  0.38909293E+05                                13.649692                           10.948856       0.633811       1.966913                    0.999958      49.665408     151.736390       0.580052       0.349283      -1.134332       0.026069       0.007366       0.066027       0.071368      -0.058051       0.033676      -0.060489       0.015929       0.019747      -0.073540      -0.028058       0.101598             16.392430      21.811420       2.341344      -3.530099      14.186976      -3.428932      13.178895          -0.003941
           71              P       8.549314      30.757190      18.699865       1.199907      79.127130 0.14287515E+04  0.44124175E+05                                14.230202                           11.508808       0.706880       1.985241                    0.999904      50.051937     152.153313       0.570494       0.347644      -1.141126      -0.052311      -0.017811      -0.060025       0.081589      -0.065234       0.030005      -0.066065      -0.053671      -0.022996      -0.071575      -0.044476       0.116052             17.039033      23.157022       2.752494      -4.385700      14.952160      -3.181423      13.007918          -0.011532
           72              P      10.267183      33.618436      14.355945       1.237861      79.016666 0.13058364E+04  0.39507063E+05                                14.236055                           10.991622       0.763249       2.012238                    0.999944      48.791562     147.726836       0.583518       0.346949      -1.139510      -0.052585       0.038633       0.122444       0.138745       0.048498      -0.010330       0.047304      -0.021991      -0.027031      -0.071085       0.002551       0.068534             17.768471      18.797355      -2.286393       3.628682      18.969390      -7.202911      15.538668          -0.004724
           73              P       9.635375      25.430456      19.159390       1.371644      70.699675 0.10337591E+04  0.29727147E+05                                13.425721                            9.889825       0.566475       1.971587                    0.999812      46.624469     141.101558       0.600320       0.354805      -1.124532      -0.083714       0.076434       0.071957       0.134268       0.010744       0.015159       0.078356      -0.000604      -0.000197      -0.078352      -0.004191       0.082544             17.831134      15.616471       0.838130       0.507288      18.759163      -9.930819      19.117768          -0.000333
           74              P       8.523392      25.000471      24.488477       1.230745      75.350482 0.12324194E+04  0.36907790E+05                                13.920392                           10.742669       0.616054       1.964064                    0.999956      49.435896     151.010393       0.582438       0.351154      -1.131238      -0.061341      -0.054533      -0.002884       0.082128       0.005277      -0.071685      -0.068583      -0.042844       0.054557      -0.096346      -0.011952       0.108299             17.751009      26.936876      -3.751524       4.107932      12.065285      -3.544910      14.250865          -0.002685
           75              P      13.959456      38.989245      18.208454       1.234332      73.743351 0.12853687E+04  0.38844216E+05                                13.638654                           10.940218       0.634494       1.967336                    0.999960      49.626680     151.564386       0.580433       0.349185      -1.134469       0.027462       0.065546      -0.008796       0.071609       0.032286       0.058679       0.060525       0.000388      -0.037876      -0.075136      -0.025949       0.101086             16.378330      21.792907      -3.525226      -2.337007      13.166522       3.425286      14.175562          -0.003924
           76              P      11.044724      42.144960      16.133088       1.201061      79.116598 0.14285637E+04  0.44117571E+05                                14.230127                           11.509043       0.708089       1.985584                    0.999911      50.045897     152.140808       0.570406       0.347704      -1.141061      -0.051701      -0.060145       0.016686       0.081048       0.029601       0.064287       0.067283      -0.016725       0.093925      -0.071675      -0.044711       0.116386             17.038656      23.154568      -4.385880      -2.752494      13.008028       3.181912      14.953373          -0.011530
           77              P      12.762635      37.801047      13.271840       1.237199      79.091206 0.13074911E+04  0.39572521E+05                                14.249419                           11.002396       0.762267       2.011963                    0.999948      48.821025     147.879871       0.582887       0.347190      -1.139229      -0.051892       0.122596      -0.038184       0.138494      -0.011234      -0.048022      -0.048363       0.001334       0.047113      -0.072037       0.003388       0.068649             17.785137      18.815699       3.632743       2.289314      15.552304       7.210250      18.987408          -0.004697
           78              P      12.130750      42.604482      21.459830       1.374710      70.558648 0.10310791E+04  0.29630999E+05                                13.409130                            9.877285       0.567400       1.972363                    0.999832      46.560310     140.864453       0.600672       0.354825      -1.124510      -0.083320       0.072424      -0.075785       0.133906       0.015225      -0.010184      -0.078282      -0.001688       0.006179      -0.077538      -0.005484       0.083022             17.807564      15.600864       0.507438      -0.836588      19.089554       9.912532      18.732275          -0.000314
           79              P       6.028056       1.043299      21.889815       1.233700      74.684105 0.12184880E+04  0.36363698E+05                                13.803037                           10.651674       0.634730       1.970658                    0.999966      49.159737     149.591929       0.587778       0.349177      -1.133562      -0.061898      -0.003734       0.055130       0.082974      -0.071609      -0.004592       0.069353      -0.048454       0.031172      -0.096455      -0.012180       0.108635             17.594894      26.695366       4.064222       3.691686      14.126003       3.503629      11.963312          -0.002653
           80              P       8.968554      31.346137       5.236713       1.236672      73.571376 0.12814476E+04  0.38691604E+05                                13.611598                           10.918352       0.640770       1.969427                    0.999957      49.543414     151.185383       0.581495       0.348855      -1.134871       0.028288      -0.066261       0.007861       0.072474      -0.032394      -0.058188       0.060152       0.000827      -0.039953      -0.074851      -0.025699       0.100550             16.344957      21.741248       3.515484       2.330892      13.145434       3.416174      14.148189          -0.003927
           81              P       6.053857      28.190422       7.312079       1.199568      79.192922 0.14304543E+04  0.44190504E+05                                14.238987                           11.516762       0.704519       1.984356                    0.999899      50.078765     152.265106       0.570208       0.347711      -1.141057      -0.052330       0.059525      -0.016492       0.080954      -0.030429      -0.065234       0.066651      -0.016454       0.088722      -0.071986      -0.044387       0.116373             17.049224      23.173389       4.388373       2.754688      13.013897       3.182742      14.960387          -0.011522
           82              P       7.771716      32.534335      10.173327       1.239870      78.944395 0.13044114E+04  0.39453104E+05                                14.229462                           10.987328       0.760409       2.011688                    0.999948      48.754563     147.593622       0.583497       0.347057      -1.139423      -0.052153      -0.123385       0.038912       0.139492       0.010877       0.047818      -0.047285       0.000790       0.046205      -0.070949       0.003172       0.067777             17.759342      18.788430      -3.627708      -2.285160      15.530962       7.198254      18.958634          -0.004730
           83              P       7.139892      27.730900       1.985337       1.372314      70.823845 0.10358882E+04  0.29811406E+05                                13.454792                            9.910269       0.553211       1.967691                    0.999825      46.686655     141.463769       0.598615       0.355541      -1.123659      -0.083419      -0.071365       0.077096       0.134147      -0.015990       0.010423      -0.078724      -0.003058       0.001848      -0.078012      -0.005716       0.083727             17.872578      15.650089      -0.511622       0.838954      19.163778       9.959167      18.803868          -0.000319
           84              P       6.027939      22.401822       1.555352       1.231136      74.970760 0.12244556E+04  0.36593689E+05                                13.847539                           10.685788       0.630797       1.968807                    0.999955      49.286091     150.179895       0.586059       0.349705      -1.132910      -0.062024       0.003324      -0.055486       0.083287       0.072288       0.004978       0.069894      -0.046601       0.033818      -0.097331      -0.011904       0.109235             17.654745      26.785304      -4.083355      -3.716074      14.175005       3.521006      12.003926          -0.002638
           85              P      13.490351      31.346132      18.208454       1.232750      73.819371 0.12870686E+04  0.38910399E+05                                13.649818                           10.948984       0.633824       1.966910                    0.999958      49.665822     151.737762       0.580049       0.349283      -1.134333      -0.026065      -0.066016      -0.007367       0.071356       0.033667      -0.058061      -0.060498      -0.001895      -0.033830      -0.073566      -0.028038       0.101604             16.392580      21.811571      -3.530173       2.341449      13.179029      -3.428957      14.187141          -0.003941
           86              P       6.423185      28.190418      16.133088       1.199837      79.127924 0.14287683E+04  0.44124748E+05                                14.230174                           11.508775       0.706873       1.985235                    0.999904      50.052357     152.153834       0.570503       0.347638      -1.141133       0.052307       0.059992       0.017823       0.081564       0.030020      -0.065249      -0.066060      -0.015302       0.092037      -0.071572      -0.044495       0.116067             17.039006      23.157092      -4.385614       2.752463      13.007769      -3.181352      14.952157          -0.011531
           87              P      14.687175      32.534333      13.271840       1.237860      79.017006 0.13058435E+04  0.39507363E+05                                14.236135                           10.991684       0.763183       2.012220                    0.999944      48.791744     147.727920       0.583513       0.346951      -1.139507       0.052584      -0.122439      -0.038644       0.138743      -0.010310       0.048489       0.047317       0.002511       0.046504      -0.071075       0.002532       0.068544             17.768573      18.797442       3.628659      -2.286350      15.538754      -7.202970      18.969523          -0.004725
           88              P       5.337155      27.730892      21.459830       1.371488      70.738635 0.10344438E+04  0.29753260E+05                                13.433223                            9.895143       0.565097       1.971094                    0.999810      46.642871     141.195712       0.599943       0.354951      -1.124360       0.083730      -0.071938      -0.076437       0.134270       0.015164       0.010742       0.078425      -0.000196       0.001007      -0.078423      -0.004186       0.082609             17.841933      15.624640       0.507822       0.838896      19.130014      -9.938637      18.771144          -0.000333
           89              P       6.449169      22.401813      21.889815       1.230707      75.352062 0.12324518E+04  0.36908991E+05                                13.920550                           10.742780       0.616020       1.964050                    0.999956      49.436692     151.013129       0.582437       0.351152      -1.131240       0.061322       0.002884       0.054550       0.082124      -0.071718       0.005308      -0.068566      -0.048755       0.036982      -0.096353      -0.011976       0.108329             17.751264      26.937159       4.107949      -3.751642      14.251114      -3.545067      12.065519          -0.002686
           90              P       8.499361      38.989250       5.236713       1.235319      73.618624 0.12824742E+04  0.38730208E+05                                13.617470                           10.922891       0.639266       1.968909                    0.999950      49.562250     151.255849       0.581363       0.348865      -1.134867      -0.026323       0.065501       0.008402       0.071091      -0.032446       0.058878      -0.059996      -0.000142      -0.038161      -0.074881      -0.026081       0.100962             16.352996      21.755022       3.518877      -2.332653      13.149003      -3.419879      14.154964          -0.003936
           91              P      11.414057      42.144964       7.312079       1.198889      79.213369 0.14308408E+04  0.44205280E+05                                14.239847                           11.516892       0.709097       1.985544                    0.999900      50.093758     152.313892       0.570312       0.347625      -1.141131       0.051980      -0.059933      -0.016098       0.080950      -0.029129       0.065750      -0.066719      -0.016272       0.089008      -0.073057      -0.043136       0.116193             17.050853      23.173574       4.389522      -2.755080      13.015622      -3.184257      14.963363          -0.011519
           92              P       9.696196      37.801049      10.173327       1.239815      79.199387 0.13095081E+04  0.39659837E+05                                14.278798                           11.023734       0.753356       2.009299                    0.999932      48.860754     148.183330       0.581143       0.348001      -1.138250       0.051742       0.122481       0.038647       0.138465       0.012878      -0.046854       0.047368       0.000515       0.048076      -0.071570       0.004867       0.066703             17.824218      18.857851      -3.643228       2.296516      15.585711      -7.229485      19.029093          -0.004706
           93              P      10.328025      42.604490       1.985337       1.373947      70.617715 0.10320448E+04  0.29665681E+05                                13.415892                            9.881358       0.568527       1.972268                    0.999818      46.587158     140.961906       0.600599       0.354786      -1.124542       0.082364       0.073014       0.076085       0.133805      -0.016208      -0.010167       0.078124      -0.001197       0.008193      -0.077435      -0.005759       0.083194             17.818881      15.607103      -0.507537      -0.838195      19.103527      -9.923078      18.746012          -0.000333
           94              P       6.449299       1.043308       1.555352       1.235287      74.661163 0.12180483E+04  0.36348563E+05                                13.803852                           10.652948       0.637743       1.971684                    0.999968      49.141763     149.550082       0.587458       0.349387      -1.133353       0.063395      -0.002640      -0.054982       0.083958       0.072024      -0.004497      -0.069824      -0.046190       0.034270      -0.097356      -0.011370       0.108726             17.595244      26.690260      -4.066123       3.693554      14.129515      -3.505956      11.965959          -0.002681
           95              P      15.985767      41.653550      15.544146       1.236633      73.573578 0.12815001E+04  0.38693582E+05                                13.611847                           10.918567       0.640819       1.969437                    0.999957      49.544424     151.189183       0.581490       0.348854      -1.134871      -0.028274      -0.007844       0.066276       0.072481      -0.058217      -0.032382       0.060144       0.020433       0.018829      -0.074885      -0.025671       0.100556             16.345255      21.741763       2.330940       3.515605      14.148355       3.416201      13.145648          -0.003920
           96              P       8.918593      39.578186      18.699865       1.199580      79.191640 0.14304236E+04  0.44189291E+05                                14.238801                           11.516604       0.704511       1.984357                    0.999899      50.078197     152.262603       0.570215       0.347709      -1.141059       0.052309       0.016474      -0.059530       0.080941      -0.065250      -0.030458       0.066672      -0.052628      -0.019616      -0.072002      -0.044415       0.116416             17.049003      23.173172       2.754552       4.388291      14.960128       3.182620      13.013709          -0.011522
           97              P       7.200726      36.716944      14.355945       1.239863      78.945319 0.13044308E+04  0.39453853E+05                                14.229600                           10.987438       0.760342       2.011667                    0.999948      48.754887     147.595083       0.583492       0.347059      -1.139421       0.052144      -0.038916       0.123388       0.139492       0.047847       0.010879      -0.047280      -0.022710      -0.024335      -0.070966       0.003169       0.067797             17.759520      18.788608      -2.285208      -3.627768      18.958789       7.198359      15.531163          -0.004727
           98              P       7.832531      44.904920      19.159390       1.372325      70.824430 0.10359019E+04  0.29811944E+05                                13.454967                            9.910420       0.552939       1.967612                    0.999824      46.686941     141.465687       0.598601       0.355547      -1.123653       0.083429      -0.077109       0.071347       0.134151       0.010444      -0.016015      -0.078720      -0.002487       0.003620      -0.078003      -0.005738       0.083741             17.872790      15.650278       0.838887      -0.511688      18.804049       9.959267      19.164041          -0.000320
           99              P       8.944511      45.334901      24.488477       1.231137      74.969778 0.12244370E+04  0.36592982E+05                                13.847402                           10.685692       0.630858       1.968830                    0.999955      49.285708     150.178246       0.586063       0.349704      -1.132912       0.061998       0.055495      -0.003318       0.083273       0.004967       0.072279       0.069907      -0.040262       0.052986      -0.097344      -0.011894       0.109239             17.654538      26.784921      -3.716014      -4.083281      12.003816       3.520976      14.174878          -0.002641
          100              P      10.994895      28.681832       7.901021       1.234337      73.743507 0.12853752E+04  0.38844467E+05                                13.638691                           10.940267       0.634366       1.967299                    0.999960      49.626777     151.564879       0.580430       0.349186      -1.134468      -0.027465       0.008807      -0.065552       0.071617       0.058704       0.032274       0.060513       0.019140       0.018377      -0.075152      -0.025934       0.101086             16.378351      21.792785      -2.337019      -3.525230      14.175642       3.425338      13.166625          -0.003926
          101              P       3.927698      30.757196       4.745302       1.201065      79.116426 0.14285588E+04  0.44117365E+05                                14.230080                           11.509005       0.708086       1.985583                    0.999911      50.045880     152.140489       0.570408       0.347703      -1.141062       0.051703      -0.016689       0.060163       0.081063       0.064298       0.029599       0.067290      -0.055308      -0.021844      -0.071693      -0.044701       0.116394             17.038593      23.154418      -2.752479      -4.385843      14.953354       3.181930      13.008007          -0.011531
          102              P      12.191695      33.618438       9.089222       1.237180      79.091785 0.13075065E+04  0.39573066E+05                                14.249436                           11.002424       0.762225       2.011950                    0.999948      48.821285     147.880336       0.582889       0.347188      -1.139232       0.051877       0.038189      -0.122560       0.138458      -0.047997      -0.011226      -0.048372      -0.022884      -0.025562      -0.072021       0.003380       0.068640             17.785148      18.815686       2.289281       3.632756      18.987389       7.210279      15.552371          -0.004698
          103              P      12.823599      25.430462       4.285777       1.374728      70.556467 0.10310360E+04  0.29629446E+05                                13.408884                            9.877089       0.567552       1.972416                    0.999832      46.559138     140.860075       0.600677       0.354826      -1.124510       0.083312       0.075819      -0.072432       0.133925      -0.010191       0.015235      -0.078263      -0.003916      -0.000504      -0.077519      -0.005490       0.083009             17.807254      15.600575      -0.836591       0.507428      18.731919       9.912373      19.089267          -0.000318
          104              P       8.944621      25.000462      45.847024       1.233662      74.685530 0.12185129E+04  0.36364604E+05                                13.803119                           10.651700       0.634639       1.970630                    0.999966      49.160437     149.594057       0.587785       0.349172      -1.133567       0.061889      -0.055137       0.003738       0.082972      -0.004560      -0.071626       0.069364      -0.039754       0.057119      -0.096482      -0.012157       0.108638             17.595051      26.695669       3.691704       4.064406      11.963389       3.503650      14.126095          -0.002648
          105              P      13.490495       5.236689      38.989313       1.235352      73.617846 0.12824608E+04  0.38729731E+05                                13.617441                           10.922895       0.639145       1.968872                    0.999950      49.561885     151.254979       0.581357       0.348869      -1.134862      -0.026328       0.008420       0.065530       0.071121       0.058860      -0.032440      -0.059972       0.019004       0.019382      -0.074859      -0.026070       0.100929             16.352903      21.755019      -2.332601       3.518797      14.154828      -3.419752      13.148861          -0.003938
          106              P       6.423297       7.312050      42.145032       1.198883      79.214437 0.14308706E+04  0.44206456E+05                                14.240024                           11.517067       0.709010       1.985518                    0.999900      50.094138     152.315762       0.570304       0.347628      -1.141128       0.051984      -0.016089      -0.059944       0.080960       0.065741      -0.029137      -0.066720      -0.052666      -0.020033      -0.073051      -0.043142       0.116193             17.051032      23.173809      -2.755137       4.389619      14.963531      -3.184275      13.015756          -0.011521
          107              P      14.687297      10.173296      37.801112       1.239881      79.196792 0.13094524E+04  0.39657724E+05                                14.278519                           11.023519       0.753464       2.009332                    0.999932      48.859565     148.178874       0.581147       0.348002      -1.138249       0.051759       0.038633       0.122508       0.138490      -0.046853       0.012857       0.047349      -0.023742      -0.024788      -0.071544       0.004858       0.066686             17.823863      18.857412       2.296381      -3.643104      19.028670      -7.229348      15.585506          -0.004703
          108              P       5.337297       1.985316      42.604557       1.374245      70.564098 0.10310898E+04  0.29629527E+05                                13.406014                            9.874298       0.570459       1.972965                    0.999820      46.561618     140.835331       0.601078       0.354607      -1.124753       0.082341       0.076124       0.073023       0.133818      -0.010182      -0.016203       0.077996      -0.004620      -0.002256      -0.077320      -0.005742       0.083062             17.804771      15.596289      -0.837280      -0.506769      18.730442      -9.913005      19.087581          -0.000337
          109              P       1.458346       1.555350       1.043310       1.235267      74.662781 0.12180851E+04  0.36349934E+05                                13.803983                           10.653060       0.637735       1.971671                    0.999968      49.142702     149.553500       0.587459       0.349383      -1.133355       0.063393      -0.055011      -0.002655       0.083976      -0.004478       0.072019      -0.069835      -0.040185       0.052138      -0.097361      -0.011357       0.108718             17.595365      26.690518       3.693537      -4.066213      11.966057      -3.505924      14.129520          -0.002679
          110              P       8.499473      18.208413      31.346188       1.232778      73.817373 0.12870155E+04  0.38908410E+05                                13.649573                           10.948747       0.633831       1.966921                    0.999958      49.665003     151.734762       0.580056       0.349282      -1.134333      -0.026070      -0.007369      -0.066027       0.071368      -0.058050       0.033673      -0.060490       0.015927       0.019745      -0.073541      -0.028056       0.101597             16.392301      21.811250       2.341324      -3.530070      14.186864      -3.428897      13.178790          -0.003945
          111              P      11.414200      16.133052      28.190469       1.199905      79.127246 0.14287536E+04  0.44124263E+05                                14.230218                           11.508817       0.706881       1.985241                    0.999904      50.051994     152.153582       0.570493       0.347644      -1.141126       0.052313       0.017813       0.060026       0.081591      -0.065233       0.030006      -0.066064      -0.053672      -0.022993      -0.071573      -0.044477       0.116050             17.039060      23.157100       2.752505      -4.385706      14.952164      -3.181400      13.007917          -0.011538
          112              P       9.696331      13.271806      32.534389       1.237890      79.014526 0.13057900E+04  0.39505291E+05                                14.235782                           10.991407       0.763305       2.012260                    0.999944      48.790677     147.723224       0.583525       0.346948      -1.139511       0.052585      -0.038635      -0.122447       0.138748       0.048502      -0.010332       0.047301      -0.021977      -0.027057      -0.071087       0.002554       0.068533             17.768124      18.797058      -2.286311       3.628570      18.968999      -7.202703      15.538315          -0.004730
          113              P      10.328139      21.459786      27.730944       1.371645      70.701801 0.10337970E+04  0.29728571E+05                                13.426075                            9.890076       0.566315       1.971532                    0.999812      46.625512     141.106412       0.600305       0.354810      -1.124526       0.083708      -0.076425      -0.071954       0.134258       0.010738       0.015162       0.078353      -0.000604      -0.000195      -0.078350      -0.004190       0.082540             17.831634      15.616868       0.838119       0.507305      18.759713      -9.931158      19.118322          -0.000329
          114              P      11.440122      21.889771      22.401857       1.230741      75.350114 0.12324121E+04  0.36907507E+05                                13.920329                           10.742621       0.616081       1.964073                    0.999956      49.435761     151.009709       0.582440       0.351153      -1.131239       0.061342       0.054534       0.002884       0.082129       0.005277      -0.071686      -0.068577      -0.042848       0.054556      -0.096346      -0.011949       0.108295             17.750922      26.936731      -3.751491       4.107897      12.065224      -3.544890      14.250811          -0.002682
          115              P       6.004058       7.900997      28.681880       1.234329      73.744236 0.12853887E+04  0.38844993E+05                                13.638790                           10.940327       0.634435       1.967316                    0.999960      49.627115     151.566358       0.580428       0.349186      -1.134467      -0.027459      -0.065547       0.008797       0.071609       0.032288       0.058678       0.060520       0.000390      -0.037893      -0.075135      -0.025948       0.101082             16.378500      21.793147      -3.525280      -2.337056      13.166668       3.425322      14.175684          -0.003927
          116              P       8.918790       4.745282      30.757246       1.201070      79.116334 0.14285574E+04  0.44117327E+05                                14.230102                           11.509023       0.708071       1.985579                    0.999911      50.045775     152.140368       0.570406       0.347705      -1.141060       0.051699       0.060148      -0.016685       0.081049       0.029601       0.064285       0.067280      -0.016725       0.093922      -0.071673      -0.044710       0.116383             17.038623      23.154504      -4.385872      -2.752479      13.008013       3.181917      14.953352          -0.011532
          117              P       7.200879       9.089195      33.618494       1.237206      79.090229 0.13074718E+04  0.39571772E+05                                14.249279                           11.002296       0.762309       2.011978                    0.999948      48.820622     147.878083       0.582891       0.347189      -1.139231       0.051889      -0.122599       0.038187       0.138497      -0.011236      -0.048024      -0.048361       0.001341       0.047098      -0.072038       0.003391       0.068647             17.784947      18.815545       3.632697       2.289279      15.552139       7.210128      18.987157          -0.004693
          118              P       7.832764       4.285760      25.430504       1.374719      70.556717 0.10310420E+04  0.29629636E+05                                13.408843                            9.877066       0.567493       1.972399                    0.999832      46.559387     140.860469       0.600683       0.354822      -1.124514       0.083322      -0.072429       0.075791       0.133913       0.015224      -0.010183      -0.078282      -0.001689       0.006181      -0.077538      -0.005484       0.083022             17.807173      15.600546       0.507451      -0.836558      19.089122       9.912279      18.731852          -0.000324
          119              P      13.935458      45.846943      25.000519       1.233699      74.684558 0.12184979E+04  0.36364071E+05                                13.803099                           10.651725       0.634710       1.970650                    0.999966      49.159914     149.592658       0.587776       0.349178      -1.133562       0.061898       0.003734      -0.055128       0.082972      -0.071607      -0.004591       0.069356      -0.048457       0.031171      -0.096456      -0.012181       0.108636             17.594975      26.695509       4.064248       3.691714      14.126052       3.503642      11.963362          -0.002654
          120              P      10.994960      15.544105      41.653621       1.236649      73.572789 0.12814848E+04  0.38693019E+05                                13.611799                           10.918540       0.640732       1.969412                    0.999957      49.544020     151.187942       0.581487       0.348857      -1.134869      -0.028287       0.066258      -0.007860       0.072471      -0.032392      -0.058188       0.060154       0.000831      -0.039951      -0.074852      -0.025698       0.100550             16.345179      21.741557       3.515541       2.330931      13.145598       3.416225      14.148381          -0.003925
          121              P      13.909657      18.699820      39.578255       1.199573      79.192668 0.14304466E+04  0.44190220E+05                                14.238975                           11.516741       0.704513       1.984356                    0.999899      50.078653     152.264860       0.570207       0.347711      -1.141056       0.052330      -0.059526       0.016493       0.080956      -0.030428      -0.065234       0.066653      -0.016456       0.088722      -0.071988      -0.044386       0.116374             17.049219      23.173350       4.388387       2.754710      13.013909       3.182760      14.960398          -0.011525
          122              P      12.191798      14.355907      36.717007       1.239865      78.945575 0.13044376E+04  0.39454121E+05                                14.229638                           10.987470       0.760348       2.011667                    0.999948      48.755046     147.595815       0.583490       0.347059      -1.139421       0.052153       0.123382      -0.038911       0.139488       0.010878       0.047818      -0.047283       0.000794       0.046225      -0.070948       0.003170       0.067778             17.759568      18.788628      -3.627737      -2.285200      15.531169       7.198385      18.958906          -0.004722
          123              P      12.823622      19.159342      44.904997       1.372300      70.825155 0.10359136E+04  0.29812329E+05                                13.454972                            9.910407       0.553163       1.967671                    0.999825      46.687273     141.466292       0.598609       0.355542      -1.123658       0.083417       0.071366      -0.077093       0.134145      -0.015993       0.010421      -0.078724      -0.003060       0.001848      -0.078012      -0.005717       0.083729             17.872819      15.650286      -0.511656       0.838946      19.164043       9.959323      18.804128          -0.000320
          124              P      13.935575      24.488420      45.334982       1.231135      74.970833 0.12244580E+04  0.36593783E+05                                13.847551                           10.685802       0.630794       1.968806                    0.999955      49.286125     150.180067       0.586059       0.349705      -1.132910       0.062024      -0.003324       0.055485       0.083287       0.072289       0.004977       0.069893      -0.046599       0.033822      -0.097332      -0.011902       0.109234             17.654753      26.785317      -4.083357      -3.716064      14.175007       3.521003      12.003935          -0.002638
          125              P       6.473163      15.544110      28.681880       1.232773      73.817578 0.12870248E+04  0.38908729E+05                                13.649578                           10.948774       0.633874       1.966931                    0.999958      49.664992     151.734347       0.580057       0.349281      -1.134334       0.026067       0.066017       0.007370       0.071359       0.033665      -0.058060      -0.060499      -0.001895      -0.033827      -0.073566      -0.028037       0.101603             16.392304      21.811183      -3.530097       2.341390      13.178817      -3.428890      14.186912          -0.003942
          126              P      13.540329      18.699824      30.757246       1.199824      79.128961 0.14287935E+04  0.44125733E+05                                14.230305                           11.508884       0.706848       1.985225                    0.999904      50.052810     152.155702       0.570500       0.347639      -1.141133      -0.052308      -0.059991      -0.017823       0.081564       0.030020      -0.065247      -0.066059      -0.015302       0.092033      -0.071570      -0.044495       0.116064             17.039172      23.157371      -4.385675       2.752524      13.007879      -3.181363      14.952267          -0.011536
          127              P       5.276339      14.355909      33.618494       1.237882      79.016016 0.13058196E+04  0.39506460E+05                                14.236023                           10.991584       0.763194       2.012226                    0.999944      48.791316     147.726303       0.583516       0.346951      -1.139507      -0.052585       0.122439       0.038643       0.138744      -0.010312       0.048492       0.047313       0.002526       0.046510      -0.071076       0.002532       0.068544             17.768447      18.797331       3.628629      -2.286307      15.538627      -7.202898      18.969382          -0.004726
          128              P      14.626359      19.159350      25.430504       1.371498      70.740091 0.10344691E+04  0.29754218E+05                                13.433482                            9.895324       0.564970       1.971050                    0.999810      46.643569     141.199104       0.599931       0.354955      -1.124354      -0.083726       0.071934       0.076428       0.134260       0.015166       0.010738       0.078423      -0.000196       0.001004      -0.078422      -0.004184       0.082606             17.842305      15.624929       0.507843       0.838874      19.130434      -9.938896      18.771552          -0.000330
          129              P      13.514345      24.488429      25.000519       1.230698      75.352015 0.12324517E+04  0.36908981E+05                                13.920530                           10.742768       0.616036       1.964055                    0.999956      49.436695     151.013025       0.582439       0.351151      -1.131241      -0.061322      -0.002884      -0.054549       0.082124      -0.071720       0.005307      -0.068561      -0.048756       0.036988      -0.096353      -0.011973       0.108326             17.751230      26.937104       4.107929      -3.751619      14.251096      -3.545053      12.065490          -0.002681
          130              P      11.464153       7.900992      41.653621       1.235326      73.618870 0.12824805E+04  0.38730463E+05                                13.617532                           10.922944       0.639209       1.968891                    0.999950      49.562367     151.256591       0.581359       0.348867      -1.134865       0.026320      -0.065501      -0.008404       0.071090      -0.032446       0.058875      -0.059994      -0.000144      -0.038168      -0.074878      -0.026080       0.100957             16.353065      21.755083       3.518891      -2.332669      13.149072      -3.419908      14.155042          -0.003939
          131              P       8.549457       4.745278      39.578255       1.198877      79.214423 0.14308687E+04  0.44206363E+05                                14.239988                           11.517021       0.709050       1.985527                    0.999900      50.094183     152.315653       0.570308       0.347626      -1.141130      -0.051979       0.059933       0.016098       0.080950      -0.029129       0.065749      -0.066717      -0.016272       0.089003      -0.073055      -0.043135       0.116190             17.051011      23.173804       4.389562      -2.755108      13.015732      -3.184285      14.963497          -0.011521
          132              P      10.267318       9.089193      36.717007       1.239821      79.198803 0.13094985E+04  0.39659460E+05                                14.278718                           11.023686       0.753381       2.009308                    0.999932      48.860502     148.182229       0.581145       0.348001      -1.138250      -0.051737      -0.122484      -0.038647       0.138465       0.012879      -0.046857       0.047366       0.000529       0.048077      -0.071572       0.004868       0.066703             17.824101      18.857738      -3.643181       2.296511      15.585606      -7.229420      19.028958          -0.004703
          133              P       9.635489       4.285752      44.904997       1.373944      70.617290 0.10320372E+04  0.29665398E+05                                13.415827                            9.881312       0.568549       1.972277                    0.999818      46.586949     140.960987       0.600601       0.354785      -1.124543      -0.082364      -0.073016      -0.076089       0.133809      -0.016206      -0.010166       0.078123      -0.001197       0.008191      -0.077434      -0.005758       0.083192             17.818789      15.607028      -0.507552      -0.838188      19.103431      -9.923018      18.745910          -0.000335
          134              P      13.514215      45.846934      45.334982       1.235282      74.662048 0.12180669E+04  0.36349265E+05                                13.803975                           10.653043       0.637708       1.971671                    0.999968      49.142132     149.551652       0.587454       0.349388      -1.133352      -0.063395       0.002640       0.054977       0.083955       0.072023      -0.004494      -0.069826      -0.046190       0.034269      -0.097357      -0.011368       0.108725             17.595409      26.690543      -4.066185       3.693615      14.129615      -3.505988      11.966069          -0.002679
          135              P       3.977747       5.236692      31.346188       1.236634      73.573908 0.12815088E+04  0.38693919E+05                                13.611902                           10.918618       0.640784       1.969425                    0.999957      49.544574     151.189906       0.581487       0.348855      -1.134870       0.028271       0.007846      -0.066274       0.072478      -0.058217      -0.032382       0.060143       0.020441       0.018828      -0.074886      -0.025668       0.100555             16.345313      21.741826       2.330951       3.515617      14.148404       3.416202      13.145708          -0.003926
          136              P      11.044921       7.312056      28.190469       1.199600      79.190186 0.14303840E+04  0.44187748E+05                                14.238614                           11.516427       0.704540       1.984369                    0.999899      50.077549     152.259928       0.570220       0.347708      -1.141061      -0.052309      -0.016478       0.059536       0.080946      -0.065246      -0.030459       0.066668      -0.052625      -0.019596      -0.071998      -0.044413       0.116411             17.048803      23.172858       2.754517       4.388262      14.959974       3.182621      13.013576          -0.011528
          137              P      12.762788      10.173298      32.534389       1.239877      78.944552 0.13044123E+04  0.39453149E+05                                14.229501                           10.987351       0.760346       2.011670                    0.999948      48.754582     147.593836       0.583495       0.347058      -1.139422      -0.052141       0.038915      -0.123385       0.139488       0.047846       0.010875      -0.047272      -0.022717      -0.024346      -0.070958       0.003162       0.067795             17.759405      18.788460      -2.285193      -3.627723      18.958697       7.198318      15.531057          -0.004729
          138              P      12.130983       1.985322      27.730944       1.372328      70.823258 0.10358793E+04  0.29811113E+05                                13.454793                            9.910286       0.552990       1.967632                    0.999824      46.686401     141.463360       0.598608       0.355545      -1.123655      -0.083429       0.077112      -0.071349       0.134155       0.010443      -0.016015      -0.078719      -0.002489       0.003621      -0.078002      -0.005739       0.083741             17.872549      15.650086       0.838869      -0.511704      18.803796       9.959108      19.163765          -0.000324
          139              P      11.019003       1.555341      22.401857       1.231129      74.970808 0.12244591E+04  0.36593815E+05                                13.847539                           10.685801       0.630824       1.968816                    0.999955      49.286150     150.180073       0.586059       0.349704      -1.132911      -0.061998      -0.055493       0.003318       0.083272       0.004965       0.072276       0.069910      -0.040261       0.052986      -0.097344      -0.011894       0.109238             17.654718      26.785232      -3.716063      -4.083341      12.003928       3.521005      14.174994          -0.002641
          140              P       8.968619      18.208410      38.989313       1.234307      73.745785 0.12854308E+04  0.38846593E+05                                13.639000                           10.940536       0.634294       1.967271                    0.999960      49.627832     151.569266       0.580420       0.349188      -1.134466       0.027463      -0.008807       0.065550       0.071614       0.058702       0.032274       0.060511       0.019143       0.018377      -0.075150      -0.025933       0.101083             16.378716      21.793314      -2.337110      -3.525340      14.175921       3.425416      13.166913          -0.003924
          141              P      16.035816      16.133046      42.145032       1.201064      79.116861 0.14285723E+04  0.44117911E+05                                14.230166                           11.509088       0.708055       1.985574                    0.999911      50.046081     152.141601       0.570404       0.347705      -1.141060      -0.051703       0.016687      -0.060161       0.081062       0.064301       0.029597       0.067293      -0.055311      -0.021853      -0.071696      -0.044702       0.116398             17.038675      23.154514      -2.752493      -4.385841      14.953433       3.181924      13.008078          -0.011532
          142              P       7.771819      13.271804      37.801112       1.237179      79.091918 0.13075154E+04  0.39573400E+05                                14.249464                           11.002475       0.762221       2.011949                    0.999948      48.821309     147.880496       0.582887       0.347188      -1.139232      -0.051876      -0.038189       0.122562       0.138460      -0.048001      -0.011229      -0.048376      -0.022877      -0.025569      -0.072028       0.003385       0.068643             17.785154      18.815743       2.289266       3.632735      18.987338       7.210243      15.552382          -0.004690
          143              P       7.139915      21.459780      42.604557       1.374718      70.557291 0.10310519E+04  0.29630025E+05                                13.408994                            9.877173       0.567519       1.972403                    0.999832      46.559533     140.861672       0.600674       0.354827      -1.124509      -0.083312      -0.075816       0.072434       0.133924      -0.010188       0.015237      -0.078263      -0.003916      -0.000504      -0.077520      -0.005489       0.083008             17.807401      15.600699      -0.836576       0.507454      18.732068       9.912466      19.089436          -0.000322
          144              P      11.018893      21.889780       1.043310       1.233672      74.684783 0.12184966E+04  0.36363994E+05                                13.803028                           10.651626       0.634654       1.970637                    0.999966      49.160100     149.592739       0.587787       0.349171      -1.133568      -0.061889       0.055138      -0.003739       0.082973      -0.004561      -0.071628       0.069363      -0.039755       0.057118      -0.096482      -0.012157       0.108639             17.594934      26.695475       3.691671       4.064368      11.963318       3.503629      14.126009          -0.002650
          145              H       6.294339      42.318457       9.148304      -0.096976       2.619652 0.26120818E+02  0.32608962E+03                                 2.523231                            2.481905      -0.674246       2.353549                    0.997945       4.973349      13.096369       0.554806       0.884331      -0.821942      -0.002975       0.039968       0.103193       0.110703       0.003855      -0.001995       0.000012       0.000683       0.007510      -0.005364       0.001240       0.004125              2.516963       2.238502      -0.088378      -0.104640       2.329852       0.368666       2.982536           0.006387
          146              H      14.040315      38.848580       3.577732      -0.081250       2.714230 0.27528904E+02  0.34806508E+03                                 2.580869                            2.547029      -0.662655       2.355207                    0.997573       5.023078      13.293740       0.548182       0.883710      -0.822425       0.041222      -0.063488      -0.093673       0.120435      -0.000741      -0.004098       0.002076       0.000137      -0.005415      -0.005030       0.000252       0.004778              2.560590       2.449662      -0.218488      -0.225092       2.477019       0.325725       2.755088           0.000192
          147              H       6.281392      37.141772      10.011086      -0.101600       2.817829 0.29611107E+02  0.38837985E+03                                 2.825165                            2.782943      -0.777135       2.300067                    0.996674       5.547009      15.881048       0.476123       0.980810      -0.786618       0.103325       0.023088       0.058911       0.121159       0.001459       0.011025       0.004724      -0.000748       0.004861      -0.011308      -0.001571       0.012879              2.913265       3.462236       0.305723       0.549033       2.456997      -0.015520       2.820560           0.006521
          148              H       5.606568      45.689868       5.007888      -0.185809       4.223757 0.49188838E+02  0.71908739E+03                                 3.450565                            3.387150      -1.000485       2.143212                    0.997900       6.401539      18.220588       0.479024       0.874648      -0.824501       0.087210       0.058480       0.051869       0.117115       0.007503       0.008250       0.004287      -0.000427      -0.001275      -0.009292      -0.004194       0.013487              3.453206       3.607833       0.537123       0.496993       3.390244       0.190741       3.361541           0.000627
          149              H      19.346647      44.447260      45.394532      -0.082255       2.411128 0.22868453E+02  0.27834017E+03                                 2.473888                            2.395883      -0.909591       2.295520                    0.997206       4.693315      12.521847       0.534615       0.941295      -0.802855       0.102655      -0.046622      -0.005612       0.112886      -0.014996      -0.008445      -0.005406       0.009582      -0.007315      -0.019693       0.001976       0.017718              2.508210       2.671876      -0.359997      -0.308779       2.554985       0.193845       2.297770           0.006196
          150              H      11.285370      28.016925      14.296863      -0.096425       2.617901 0.26103375E+02  0.32586859E+03                                 2.524461                            2.483136      -0.691435       2.347842                    0.997981       4.967655      13.088017       0.553891       0.885800      -0.821472      -0.002820      -0.039770      -0.102877       0.110333      -0.003818       0.002156       0.000042       0.000917       0.007237      -0.005339       0.001113       0.004226              2.518180       2.239731       0.088405       0.104626       2.331004       0.368685       2.983805           0.006382
          151              H       9.049402      31.486802      19.867435      -0.081424       2.716005 0.27550858E+02  0.34839952E+03                                 2.581370                            2.547490      -0.663253       2.354592                    0.997600       5.025946      13.300848       0.548331       0.883326      -0.822544       0.041362       0.063416       0.093802       0.120546       0.000708       0.004027       0.002170       0.000094      -0.005709      -0.005068       0.000323       0.004744              2.561091       2.450075       0.218578       0.225266       2.477415       0.325915       2.755784           0.000193
          152              H      11.272364      33.193610      13.434081      -0.100880       2.814553 0.29566698E+02  0.38766306E+03                                 2.823702                            2.781486      -0.786861       2.296884                    0.996683       5.541231      15.863248       0.476072       0.981256      -0.786506       0.102867      -0.022809      -0.058630       0.120579      -0.001504      -0.011036       0.004625      -0.000825       0.004908      -0.011295      -0.001559       0.012854              2.911698       3.460224      -0.305639      -0.549040       2.455604      -0.015302       2.819266           0.006519
          153              H      10.597635      24.645514      18.437279      -0.185282       4.223797 0.49194440E+02  0.71923585E+03                                 3.451702                            3.388310      -1.006800       2.141146                    0.997963       6.399749      18.220150       0.478706       0.875148      -0.824331       0.086863      -0.058687      -0.051329       0.116722      -0.007431      -0.008620       0.004278      -0.000149      -0.000725      -0.009512      -0.004190       0.013702              3.454321       3.608841      -0.537146      -0.496982       3.391449       0.190626       3.362672           0.000622
          154              H       9.364861      25.888103      24.940969      -0.081625       2.392133 0.22647464E+02  0.27501674E+03                                 2.461782                            2.385086      -0.920181       2.292622                    0.997220       4.679023      12.474493       0.535484       0.941933      -0.802618       0.102323       0.046923       0.005571       0.112707       0.014892       0.008439      -0.005374       0.009631      -0.006913      -0.019615       0.002032       0.017583              2.495587       2.657315       0.355505       0.305412       2.541815       0.191489       2.287632           0.006180
          155              H      13.780787      37.741963      18.873359      -0.096433       2.615941 0.26076084E+02  0.32542065E+03                                 2.522167                            2.480940      -0.685262       2.349934                    0.997934       4.967523      13.082607       0.554475       0.885159      -0.821676      -0.003210      -0.102807       0.039704       0.110254       0.001824       0.003881      -0.000044      -0.003395      -0.005109      -0.005382       0.001377       0.004005              2.515874       2.237788       0.104532      -0.088300       2.980839      -0.368227       2.328997           0.006387
          156              H      11.544810      43.312528      15.403475      -0.081610       2.716685 0.27559841E+02  0.34853946E+03                                 2.581745                            2.547864      -0.657073       2.356547                    0.997571       5.026701      13.303092       0.548307       0.883297      -0.822556       0.041347       0.093840      -0.063616       0.120675       0.004101      -0.000707      -0.002145       0.002838       0.002474      -0.005075       0.000274       0.004801              2.561439       2.450381       0.225254      -0.218610       2.756150      -0.325982       2.477786           0.000195
          157              H      13.767817      36.879185      13.696667      -0.101097       2.817384 0.29602999E+02  0.38822515E+03                                 2.824217                            2.782018      -0.775249       2.300835                    0.996692       5.545101      15.871690       0.476368       0.980427      -0.786738       0.102754      -0.058708       0.022865       0.120531      -0.011198       0.001593      -0.004870      -0.002583      -0.001362      -0.011464      -0.001678       0.013142              2.912216       3.460799      -0.549022       0.305666       2.819733       0.015390       2.456115           0.006522
          158              H      13.093009      41.882372      22.244774      -0.185917       4.228143 0.49256144E+02  0.72033152E+03                                 3.453234                            3.389704      -1.002848       2.142186                    0.997857       6.404605      18.233764       0.478784       0.874771      -0.824457       0.087231      -0.051699       0.058624       0.117127      -0.008354       0.007602      -0.004325       0.000260       0.001006      -0.009414      -0.004233       0.013647              3.455869       3.610549      -0.497499       0.537765       3.364098      -0.190947       3.392959           0.000632
          159              H       6.869528       1.495791      21.002181      -0.081989       2.408621 0.22839480E+02  0.27792206E+03                                 2.473545                            2.395541      -0.917451       2.293195                    0.997157       4.688497      12.510843       0.534216       0.942220      -0.802592       0.102562       0.005217      -0.046909       0.112901       0.008422      -0.014729       0.005423       0.008208      -0.011560      -0.019555       0.002132       0.017424              2.507883       2.671611       0.308741      -0.360013       2.297440      -0.193832       2.554597           0.006219
          160              H       8.789871      32.593419       4.571808      -0.097034       2.624984 0.26192173E+02  0.32724298E+03                                 2.528771                            2.487142      -0.689000       2.348371                    0.997947       4.973767      13.107893       0.553537       0.885647      -0.821537      -0.003259       0.103245      -0.039867       0.110722      -0.001744      -0.003904       0.000020      -0.003103      -0.004599      -0.005263       0.001336       0.003928              2.522520       2.242988      -0.105052       0.088720       2.989899      -0.370091       2.334672           0.006389
          161              H       6.553957      27.022854       8.041692      -0.081690       2.716286 0.27554322E+02  0.34844775E+03                                 2.581225                            2.547370      -0.659631       2.355666                    0.997515       5.027130      13.303252       0.548444       0.883132      -0.822605       0.041371      -0.093790       0.064016       0.120856      -0.004191       0.000593      -0.001947       0.002673       0.001639      -0.004958       0.000182       0.004776              2.560945       2.450037      -0.225176       0.218559       2.755471      -0.325781       2.477327           0.000194
          162              H       8.776888      33.456197       9.748500      -0.101168       2.813071 0.29542346E+02  0.38721480E+03                                 2.821075                            2.778988      -0.780509       2.299097                    0.996710       5.539767      15.849840       0.476694       0.980301      -0.786797       0.102858       0.058816      -0.022780       0.120656       0.011183      -0.001733      -0.004769      -0.002461      -0.001616      -0.011345      -0.001811       0.013156              2.908885       3.456570       0.548231      -0.305166       2.816640       0.015265       2.453446           0.006524
          163              H       8.102143      28.453010       1.200393      -0.185406       4.222545 0.49179558E+02  0.71898023E+03                                 3.451121                            3.387885      -1.000598       2.143212                    0.997933       6.400017      18.221783       0.478707       0.875193      -0.824302       0.087138       0.051510      -0.058802       0.117064       0.008482      -0.007242      -0.004305       0.000016       0.000664      -0.009335      -0.004142       0.013477              3.453680       3.607971       0.496436      -0.536721       3.362097      -0.190325       3.390971           0.000630
          164              H       6.869416      21.949330       2.442986      -0.081187       2.402128 0.22766075E+02  0.27683749E+03                                 2.470328                            2.392744      -0.923912       2.291155                    0.997121       4.682095      12.494090       0.534114       0.943052      -0.802324       0.102137      -0.005598       0.046458       0.112346      -0.008276       0.014918       0.005462       0.008335      -0.010709      -0.019585       0.002040       0.017545              2.504500       2.667586      -0.307698       0.358555       2.294805      -0.193081       2.551109           0.006214
          165              H      13.669019      32.593413      18.873359      -0.096425       2.617951 0.26104039E+02  0.32587912E+03                                 2.524501                            2.483174      -0.691452       2.347829                    0.997981       4.967689      13.088175       0.553885       0.885804      -0.821470       0.002819       0.102876       0.039771       0.110332       0.002156      -0.003816       0.000040      -0.003159      -0.004991      -0.005337       0.001110       0.004226              2.518220       2.239765       0.104627       0.088407       2.983856       0.368694       2.331040           0.006385
          166              H       5.923098      27.022851      15.403475      -0.081418       2.716000 0.27550799E+02  0.34839878E+03                                 2.581377                            2.547495      -0.663287       2.354582                    0.997599       5.025917      13.300796       0.548327       0.883332      -0.822543      -0.041358      -0.093794      -0.063415       0.120538       0.004029       0.000708       0.002171       0.002897       0.002706      -0.005068       0.000321       0.004747              2.561098       2.450084       0.225268       0.218582       2.755789       0.325917       2.477422           0.000193
          167              H      13.681993      33.456196      13.696667      -0.100881       2.814564 0.29566855E+02  0.38766558E+03                                 2.823708                            2.781491      -0.786839       2.296891                    0.996683       5.541245      15.863292       0.476072       0.981254      -0.786506      -0.102868       0.058629       0.022807       0.120579      -0.011033      -0.001505       0.004626      -0.002867      -0.001217      -0.011292      -0.001561       0.012853              2.911704       3.460233      -0.549040      -0.305641       2.819268      -0.015301       2.455612           0.006517
          168              H      14.356795      28.453001      22.244774      -0.185246       4.222148 0.49170558E+02  0.71880252E+03                                 3.450817                            3.387501      -1.006570       2.141289                    0.997962       6.398778      18.216575       0.478759       0.875155      -0.824326      -0.086866       0.051342       0.058699       0.116736      -0.008605      -0.007415       0.004269       0.000284       0.000580      -0.009494      -0.004181       0.013675              3.453420       3.607852      -0.496701      -0.536853       3.361817       0.190496       3.390591           0.000622
          169              H       5.607698      21.949323      21.002181      -0.081622       2.392078 0.22646806E+02  0.27500669E+03                                 2.461741                            2.385048      -0.920224       2.292605                    0.997219       4.678978      12.474316       0.535490       0.941930      -0.802618      -0.102322      -0.005569      -0.046922       0.112706       0.008441       0.014891      -0.005373       0.008271      -0.010995      -0.019615       0.002032       0.017583              2.495546       2.657269       0.305400       0.355493       2.287597       0.191481       2.541772           0.006179
          170              H       8.678044      37.741969       4.571808      -0.096970       2.619572 0.26119781E+02  0.32607355E+03                                 2.523185                            2.481860      -0.674225       2.353564                    0.997945       4.973265      13.096100       0.554809       0.884334      -0.821941       0.002976      -0.103191      -0.039969       0.110701      -0.001993       0.003855       0.000011      -0.003413      -0.004780      -0.005363       0.001239       0.004123              2.516918       2.238463      -0.104637      -0.088375       2.982480       0.368654       2.329811           0.006386
          171              H      10.913957      43.312531       8.041692      -0.081248       2.714278 0.27529552E+02  0.34807561E+03                                 2.580914                            2.547072      -0.662663       2.355205                    0.997574       5.023087      13.293846       0.548172       0.883720      -0.822423      -0.041223       0.093673       0.063489       0.120436      -0.004096      -0.000740       0.002076       0.002777       0.002501      -0.005029       0.000252       0.004777              2.560635       2.449707      -0.225101      -0.218497       2.755137       0.325733       2.477061           0.000192
          172              H       8.691024      36.879186       9.748500      -0.101593       2.817722 0.29609653E+02  0.38835594E+03                                 2.825091                            2.782873      -0.777151       2.300063                    0.996674       5.546902      15.880634       0.476129       0.980810      -0.786618      -0.103321      -0.058906      -0.023090       0.121154       0.011027       0.001458       0.004723      -0.002807      -0.001309      -0.011310      -0.001570       0.012880              2.913186       3.462132       0.549004       0.305711       2.820486      -0.015520       2.456939           0.006522
          173              H       9.365774      41.882381       1.200393      -0.185763       4.221815 0.49160850E+02  0.71858008E+03                                 3.449523                            3.386202      -1.000304       2.143347                    0.997902       6.400428      18.216520       0.479085       0.874657      -0.824495      -0.087224      -0.051885      -0.058493       0.117139       0.008224       0.007482       0.004278       0.000398       0.001297      -0.009269      -0.004179       0.013447              3.452144       3.606656       0.496655       0.536759       3.360546       0.190579       3.389228           0.000628
          174              H       5.607822       1.495798       2.442986      -0.082272       2.411076 0.22867697E+02  0.27832693E+03                                 2.473757                            2.395761      -0.909056       2.295700                    0.997207       4.693436      12.521823       0.534660       0.941230      -0.802874      -0.102666       0.005615       0.046622       0.112896      -0.008445      -0.015000      -0.005404       0.008451      -0.010676      -0.019693       0.001971       0.017722              2.508075       2.671727      -0.308752      -0.359965       2.297654       0.193827       2.554846           0.006197
          175              H       6.182540      42.318455      14.296863      -0.097022       2.624951 0.26191782E+02  0.32723717E+03                                 2.528761                            2.487133      -0.688969       2.348391                    0.997947       4.973715      13.107779       0.553534       0.885655      -0.821535       0.003259       0.039873      -0.103242       0.110722      -0.003911      -0.001744       0.000020       0.000750       0.006967      -0.005271       0.001340       0.003932              2.522510       2.242982       0.088717      -0.105047       2.334664      -0.370087       2.989883           0.006391
          176              H       8.418504      38.848573      19.867435      -0.081689       2.716316 0.27554716E+02  0.34845416E+03                                 2.581254                            2.547397      -0.659672       2.355649                    0.997514       5.027132      13.303307       0.548439       0.883138      -0.822603      -0.041370      -0.064017       0.093797       0.120862       0.000592      -0.004191      -0.001947       0.000516      -0.004839      -0.004960       0.000185       0.004775              2.560973       2.450059       0.218562      -0.225178       2.477355      -0.325791       2.755505           0.000195
          177              H       6.195546      37.141770      13.434081      -0.101159       2.813083 0.29542572E+02  0.38721912E+03                                 2.821103                            2.779015      -0.780624       2.299059                    0.996710       5.539771      15.849962       0.476686       0.980313      -0.786793      -0.102849       0.022784      -0.058818       0.120650      -0.001734       0.011183      -0.004764      -0.000421       0.004505      -0.011342      -0.001813       0.013155              2.908915       3.456615      -0.305169       0.548237       2.453467       0.015268       2.816664           0.006525
          178              H       6.870272      45.689863      18.437279      -0.185414       4.222782 0.49183114E+02  0.71904456E+03                                 3.451223                            3.387984      -1.000578       2.143203                    0.997933       6.400254      18.222560       0.478706       0.875181      -0.824305      -0.087134       0.058792      -0.051503       0.117053      -0.007246       0.008484      -0.004306      -0.000323      -0.000357      -0.009338      -0.004144       0.013481              3.453783       3.608082      -0.536745       0.496453       3.391073      -0.190329       3.362194           0.000633
          179              H       8.103042      44.447268      24.940969      -0.081193       2.402088 0.22765573E+02  0.27682969E+03                                 2.470294                            2.392713      -0.923844       2.291189                    0.997121       4.682068      12.493957       0.534119       0.943048      -0.802325      -0.102137      -0.046461       0.005602       0.112347       0.014917      -0.008274       0.005461       0.009521      -0.007150      -0.019583       0.002038       0.017545              2.504464       2.667538       0.358549      -0.307689       2.551078      -0.193078       2.294775           0.006212
          180              H      11.173574      28.016927       9.148304      -0.096443       2.615988 0.26076662E+02  0.32542933E+03                                 2.522183                            2.480955      -0.685274       2.349923                    0.997933       4.967593      13.082777       0.554478       0.885150      -0.821679       0.003214      -0.039701       0.102806       0.110253       0.003883       0.001822      -0.000044       0.000855       0.007651      -0.005384       0.001380       0.004004              2.515890       2.237800      -0.088302       0.104535       2.329010      -0.368229       2.980859           0.006385
          181              H      13.409501      31.486809       3.577732      -0.081611       2.716693 0.27559942E+02  0.34854089E+03                                 2.581743                            2.547862      -0.657084       2.356542                    0.997570       5.026720      13.303125       0.548310       0.883293      -0.822557      -0.041350       0.063618      -0.093837       0.120675      -0.000705       0.004100      -0.002142       0.000177      -0.005498      -0.005075       0.000278       0.004798              2.561437       2.450383      -0.218612       0.225256       2.477784      -0.325980       2.756145           0.000194
          182              H      11.186520      33.193612      10.011086      -0.101109       2.817373 0.29602727E+02  0.38821923E+03                                 2.824157                            2.781962      -0.775053       2.300905                    0.996694       5.545115      15.871487       0.476386       0.980397      -0.786748      -0.102758      -0.022872       0.058714       0.120539       0.001591      -0.011197      -0.004864      -0.000600       0.004563      -0.011459      -0.001680       0.013139              2.912151       3.460708       0.305654      -0.549003       2.456068       0.015389       2.819679           0.006522
          183              H      11.861348      24.645519       5.007888      -0.185900       4.227879 0.49252170E+02  0.72025941E+03                                 3.453108                            3.389582      -1.002770       2.142230                    0.997857       6.404365      18.232948       0.478789       0.874779      -0.824454      -0.087229      -0.058629       0.051694       0.117126       0.007602      -0.008362      -0.004323      -0.000372      -0.000881      -0.009421      -0.004230       0.013650              3.455741       3.610412       0.537737      -0.497475       3.392833      -0.190941       3.363980           0.000631
          184              H       8.103142      25.888095      45.394532      -0.081961       2.408691 0.22840456E+02  0.27793868E+03                                 2.473687                            2.395673      -0.917991       2.293010                    0.997155       4.688396      12.510942       0.534171       0.942283      -0.802574      -0.102543       0.046897      -0.005213       0.112879      -0.014734       0.008422       0.005423       0.009878      -0.006527      -0.019559       0.002134       0.017426              2.508031       2.671783      -0.360048       0.308773       2.554745      -0.193848       2.297564           0.006222
          185              H      13.669175       4.571785      37.742030      -0.096982       2.619635 0.26120551E+02  0.32608500E+03                                 2.523197                            2.481872      -0.674250       2.353541                    0.997945       4.973379      13.096362       0.554817       0.884317      -0.821946       0.002975      -0.039966      -0.103192       0.110701       0.003856      -0.001994       0.000012       0.000684       0.007511      -0.005364       0.001240       0.004124              2.516930       2.238474      -0.088376      -0.104638       2.329822       0.368658       2.982493           0.006388
          186              H       5.923199       8.041662      43.312602      -0.081252       2.714229 0.27528884E+02  0.34806470E+03                                 2.580865                            2.547025      -0.662665       2.355202                    0.997573       5.023086      13.293751       0.548183       0.883708      -0.822426      -0.041222       0.063487       0.093672       0.120434      -0.000741      -0.004098       0.002076       0.000137      -0.005415      -0.005030       0.000252       0.004778              2.560585       2.449659      -0.218487      -0.225090       2.477015       0.325722       2.755082           0.000194
          187              H      13.682122       9.748470      36.879248      -0.101597       2.817783 0.29610481E+02  0.38836954E+03                                 2.825133                            2.782912      -0.777117       2.300076                    0.996674       5.546958      15.880851       0.476126       0.980810      -0.786618      -0.103324      -0.023089      -0.058909       0.121158       0.001460       0.011025       0.004723      -0.000748       0.004861      -0.011307      -0.001572       0.012879              2.913230       3.462190       0.305717       0.549021       2.456972      -0.015520       2.820529           0.006521
          188              H      14.356946       1.200374      41.882446      -0.185806       4.223708 0.49188100E+02  0.71907382E+03                                 3.450535                            3.387122      -1.000493       2.143210                    0.997900       6.401507      18.220454       0.479027       0.874647      -0.824502      -0.087211      -0.058481      -0.051869       0.117116       0.007503       0.008250       0.004287      -0.000427      -0.001276      -0.009293      -0.004194       0.013487              3.453176       3.607801       0.537116       0.496986       3.390215       0.190739       3.361511           0.000628
          189              H       0.616867       2.442982       1.495802      -0.082252       2.411135 0.22868546E+02  0.27834164E+03                                 2.473893                            2.395888      -0.909602       2.295515                    0.997206       4.693324      12.521885       0.534614       0.941295      -0.802854      -0.102654       0.046622       0.005611       0.112885      -0.014996      -0.008444      -0.005406       0.009582      -0.007318      -0.019693       0.001975       0.017718              2.508215       2.671882      -0.359997      -0.308779       2.554990       0.193844       2.297775           0.006197
          190              H       8.678144      18.873317      32.593471      -0.096433       2.617941 0.26103871E+02  0.32587610E+03                                 2.524477                            2.483151      -0.691440       2.347835                    0.997981       4.967714      13.088170       0.553893       0.885794      -0.821474       0.002819       0.039770       0.102878       0.110333      -0.003818       0.002156       0.000042       0.000917       0.007232      -0.005338       0.001113       0.004226              2.518196       2.239743       0.088406       0.104628       2.331018       0.368691       2.983827           0.006379
          191              H      10.914112      15.403440      27.022899      -0.081425       2.716047 0.27551430E+02  0.34840870E+03                                 2.581404                            2.547522      -0.663254       2.354591                    0.997600       5.025973      13.300974       0.548325       0.883330      -0.822543      -0.041362      -0.063415      -0.093803       0.120546       0.000708       0.004027       0.002169       0.000095      -0.005705      -0.005066       0.000322       0.004744              2.561124       2.450106       0.218583       0.225271       2.477446       0.325922       2.755821           0.000193
          192              H       8.691150      13.696632      33.456253      -0.100892       2.814614 0.29567475E+02  0.38767527E+03                                 2.823726                            2.781508      -0.786838       2.296886                    0.996683       5.541302      15.863424       0.476074       0.981245      -0.786509      -0.102871       0.022808       0.058628       0.120581      -0.001505      -0.011036       0.004625      -0.000825       0.004909      -0.011295      -0.001560       0.012854              2.911725       3.460262      -0.305646      -0.549051       2.455623      -0.015300       2.819288           0.006509
          193              H       9.365879      22.244728      28.453055      -0.185297       4.223999 0.49197466E+02  0.71929064E+03                                 3.451791                            3.388395      -1.006824       2.141122                    0.997963       6.399965      18.220856       0.478705       0.875138      -0.824334      -0.086861       0.058685       0.051324       0.116717      -0.007430      -0.008620       0.004278      -0.000148      -0.000724      -0.009511      -0.004190       0.013701              3.454410       3.608935      -0.537164      -0.496997       3.391539       0.190630       3.362757           0.000624
          194              H      10.598653      21.002139      21.949365      -0.081625       2.392129 0.22647408E+02  0.27501588E+03                                 2.461779                            2.385083      -0.920188       2.292620                    0.997219       4.679018      12.474473       0.535485       0.941932      -0.802618      -0.102323      -0.046925      -0.005572       0.112708       0.014892       0.008438      -0.005373       0.009630      -0.006914      -0.019615       0.002031       0.017583              2.495584       2.657311       0.355505       0.305411       2.541811       0.191489       2.287629           0.006180
          195              H       6.182727       9.148279      28.016975      -0.096443       2.616001 0.26076840E+02  0.32543223E+03                                 2.522195                            2.480966      -0.685283       2.349918                    0.997933       4.967608      13.082847       0.554476       0.885152      -0.821678       0.003211       0.102806      -0.039703       0.110253       0.001824       0.003881      -0.000044      -0.003395      -0.005110      -0.005382       0.001377       0.004005              2.515902       2.237811       0.104533      -0.088301       2.980874      -0.368232       2.329020           0.006386
          196              H       8.418704       3.577714      31.486859      -0.081615       2.716673 0.27559660E+02  0.34853633E+03                                 2.581726                            2.547845      -0.657068       2.356546                    0.997571       5.026715      13.303081       0.548313       0.883290      -0.822558      -0.041347      -0.093840       0.063616       0.120675       0.004101      -0.000707      -0.002145       0.002838       0.002475      -0.005075       0.000274       0.004801              2.561420       2.450363       0.225251      -0.218608       2.756129      -0.325978       2.477768           0.000195
          197              H       6.195697      10.011057      33.193667      -0.101106       2.817428 0.29603566E+02  0.38823418E+03                                 2.824238                            2.782037      -0.775244       2.300833                    0.996692       5.545151      15.871830       0.476369       0.980422      -0.786740      -0.102756       0.058707      -0.022864       0.120532      -0.011198       0.001593      -0.004870      -0.002583      -0.001364      -0.011463      -0.001678       0.013142              2.912238       3.460831      -0.549030       0.305670       2.819754       0.015389       2.456130           0.006516
          198              H       6.870505       5.007870      24.645560      -0.185912       4.228053 0.49254771E+02  0.72030643E+03                                 3.453189                            3.389660      -1.002853       2.142189                    0.997857       6.404519      18.233457       0.478786       0.874773      -0.824456      -0.087233       0.051700      -0.058626       0.117130      -0.008355       0.007603      -0.004325       0.000261       0.001008      -0.009414      -0.004234       0.013648              3.455823       3.610503      -0.497491       0.537759       3.364052      -0.190946       3.392915           0.000631
          199              H      13.093986      45.394451      25.888153      -0.081989       2.408620 0.22839474E+02  0.27792199E+03                                 2.473545                            2.395542      -0.917446       2.293197                    0.997157       4.688495      12.510841       0.534216       0.942221      -0.802592      -0.102562      -0.005216       0.046909       0.112901       0.008422      -0.014729       0.005423       0.008209      -0.011560      -0.019555       0.002132       0.017424              2.507883       2.671612       0.308740      -0.360013       2.297441      -0.193831       2.554597           0.006219
          200              H      11.173643      14.296823      42.318526      -0.097017       2.624917 0.26191350E+02  0.32723041E+03                                 2.528738                            2.487112      -0.689012       2.348375                    0.997947       4.973681      13.107659       0.553537       0.885654      -0.821535       0.003259      -0.103243       0.039866       0.110721      -0.001744      -0.003904       0.000020      -0.003103      -0.004600      -0.005263       0.001336       0.003927              2.522487       2.242963      -0.105049       0.088717       2.989854      -0.370080       2.334644           0.006393
          201              H      13.409557      19.867388      38.848642      -0.081688       2.716300 0.27554516E+02  0.34845094E+03                                 2.581239                            2.547383      -0.659633       2.355665                    0.997515       5.027132      13.303286       0.548441       0.883135      -0.822604      -0.041371       0.093790      -0.064016       0.120856      -0.004190       0.000593      -0.001947       0.002672       0.001637      -0.004958       0.000182       0.004776              2.560958       2.450049      -0.225178       0.218561       2.755487      -0.325784       2.477340           0.000196
          202              H      11.186626      13.434045      37.141834      -0.101167       2.813089 0.29542605E+02  0.38721927E+03                                 2.821093                            2.779005      -0.780535       2.299087                    0.996710       5.539786      15.849947       0.476691       0.980305      -0.786796      -0.102857      -0.058815       0.022782       0.120655       0.011182      -0.001734      -0.004769      -0.002461      -0.001613      -0.011345      -0.001811       0.013156              2.908905       3.456594       0.548235      -0.305169       2.816659       0.015266       2.453462           0.006522
          203              H      11.861371      18.437232      45.689941      -0.185406       4.222540 0.49179497E+02  0.71897909E+03                                 3.451115                            3.387881      -1.000605       2.143208                    0.997933       6.400023      18.221794       0.478708       0.875192      -0.824302      -0.087137      -0.051510       0.058803       0.117063       0.008482      -0.007242      -0.004306       0.000015       0.000663      -0.009335      -0.004143       0.013478              3.453674       3.607964       0.496432      -0.536718       3.362092      -0.190323       3.390967           0.000630
          204              H      13.094098      24.940912      44.447348      -0.081187       2.402146 0.22766299E+02  0.27684093E+03                                 2.470342                            2.392757      -0.923927       2.291148                    0.997121       4.682111      12.494155       0.534112       0.943053      -0.802324      -0.102136       0.005598      -0.046458       0.112345      -0.008276       0.014918       0.005462       0.008335      -0.010707      -0.019585       0.002040       0.017545              2.504514       2.667601      -0.307701       0.358559       2.294817      -0.193082       2.551124           0.006214
          205              H       6.294495      14.296829      28.016975      -0.096433       2.617987 0.26104485E+02  0.32588593E+03                                 2.524519                            2.483191      -0.691439       2.347831                    0.997981       4.967732      13.088294       0.553885       0.885801      -0.821471      -0.002819      -0.102878      -0.039771       0.110334       0.002157      -0.003817       0.000040      -0.003156      -0.004990      -0.005336       0.001110       0.004226              2.518239       2.239778       0.104629       0.088408       2.983883       0.368701       2.331056           0.006380
          206              H      14.040416      19.867391      31.486859      -0.081418       2.716043 0.27551384E+02  0.34840816E+03                                 2.581409                            2.547526      -0.663300       2.354575                    0.997599       5.025950      13.300937       0.548322       0.883334      -0.822542       0.041358       0.093795       0.063414       0.120537       0.004029       0.000708       0.002170       0.002896       0.002702      -0.005066       0.000320       0.004747              2.561130       2.450115       0.225272       0.218586       2.755824       0.325923       2.477452           0.000193
          207              H       6.281521      13.434046      33.193667      -0.100887       2.814586 0.29567106E+02  0.38766931E+03                                 2.823709                            2.781492      -0.786817       2.296896                    0.996683       5.541273      15.863331       0.476075       0.981247      -0.786508       0.102870      -0.058627      -0.022807       0.120580      -0.011033      -0.001506       0.004626      -0.002866      -0.001214      -0.011292      -0.001560       0.012852              2.911706       3.460238      -0.549042      -0.305642       2.819269      -0.015300       2.455612           0.006513
          208              H       5.606719      18.437241      24.645560      -0.185262       4.222331 0.49173267E+02  0.71885133E+03                                 3.450891                            3.387571      -1.006581       2.141270                    0.997963       6.398985      18.217224       0.478759       0.875143      -0.824329       0.086864      -0.051337      -0.058696       0.116731      -0.008605      -0.007414       0.004269       0.000284       0.000579      -0.009493      -0.004181       0.013674              3.453494       3.607931      -0.496713      -0.536870       3.361887       0.190499       3.390666           0.000623
          209              H      14.355816      24.940919      25.888153      -0.081621       2.392078 0.22646808E+02  0.27500675E+03                                 2.461743                            2.385050      -0.920234       2.292602                    0.997218       4.678975      12.474314       0.535489       0.941931      -0.802618       0.102322       0.005570       0.046923       0.112706       0.008440       0.014891      -0.005373       0.008272      -0.010993      -0.019615       0.002031       0.017584              2.495548       2.657270       0.305400       0.355493       2.287598       0.191482       2.541774           0.006179
          210              H      11.285470       9.148273      42.318526      -0.096976       2.619593 0.26120036E+02  0.32607726E+03                                 2.523185                            2.481860      -0.674241       2.353551                    0.997945       4.973316      13.096210       0.554814       0.884325      -0.821943      -0.002976       0.103190       0.039967       0.110699      -0.001993       0.003855       0.000011      -0.003413      -0.004780      -0.005363       0.001239       0.004123              2.516918       2.238464      -0.104637      -0.088375       2.982480       0.368654       2.329811           0.006387
          211              H       9.049557       3.577711      38.848642      -0.081250       2.714276 0.27529524E+02  0.34807506E+03                                 2.580906                            2.547065      -0.662674       2.355198                    0.997574       5.023102      13.293867       0.548175       0.883716      -0.822424       0.041222      -0.093672      -0.063489       0.120434      -0.004096      -0.000741       0.002076       0.002776       0.002500      -0.005028       0.000251       0.004777              2.560627       2.449701      -0.225098      -0.218496       2.755127       0.325730       2.477054           0.000194
          212              H      11.272490      10.011056      37.141834      -0.101597       2.817765 0.29610230E+02  0.38836538E+03                                 2.825119                            2.782899      -0.777162       2.300056                    0.996674       5.546947      15.880796       0.476127       0.980809      -0.786618       0.103323       0.058904       0.023089       0.121154       0.011027       0.001458       0.004723      -0.002807      -0.001309      -0.011310      -0.001570       0.012880              2.913214       3.462169       0.549014       0.305716       2.820513      -0.015520       2.456961           0.006518
          213              H      10.597740       5.007861      45.689941      -0.185759       4.221756 0.49159951E+02  0.71856355E+03                                 3.449488                            3.386168      -1.000315       2.143344                    0.997902       6.400387      18.216352       0.479088       0.874655      -0.824495       0.087225       0.051885       0.058494       0.117140       0.008224       0.007483       0.004278       0.000399       0.001298      -0.009269      -0.004179       0.013448              3.452108       3.606618       0.496647       0.536752       3.360511       0.190577       3.389194           0.000628
          214              H      14.355692      45.394444      44.447348      -0.082269       2.411079 0.22867736E+02  0.27832761E+03                                 2.473761                            2.395765      -0.909058       2.295700                    0.997207       4.693435      12.521837       0.534658       0.941232      -0.802873       0.102665      -0.005614      -0.046623       0.112895      -0.008445      -0.015000      -0.005404       0.008452      -0.010675      -0.019692       0.001971       0.017721              2.508080       2.671732      -0.308752      -0.359965       2.297658       0.193827       2.554850           0.006197
          215              H      13.780974       4.571787      32.593471      -0.097029       2.625002 0.26192434E+02  0.32724721E+03                                 2.528786                            2.487157      -0.688987       2.348378                    0.997947       4.973784      13.107977       0.553534       0.885649      -0.821536      -0.003259      -0.039872       0.103241       0.110721      -0.003911      -0.001744       0.000020       0.000752       0.006969      -0.005272       0.001340       0.003932              2.522535       2.243003       0.088718      -0.105048       2.334685      -0.370093       2.989916           0.006390
          216              H      11.545010       8.041669      27.022899      -0.081696       2.716283 0.27554242E+02  0.34844631E+03                                 2.581219                            2.547363      -0.659650       2.355655                    0.997515       5.027129      13.303220       0.548447       0.883130      -0.822606       0.041370       0.064017      -0.093798       0.120863       0.000592      -0.004190      -0.001947       0.000515      -0.004841      -0.004961       0.000186       0.004775              2.560938       2.450025       0.218557      -0.225173       2.477322      -0.325785       2.755468           0.000195
          217              H      13.767968       9.748472      33.456253      -0.101170       2.813109 0.29542899E+02  0.38722431E+03                                 2.821117                            2.779028      -0.780615       2.299062                    0.996710       5.539798      15.850036       0.476686       0.980311      -0.786794       0.102851      -0.022784       0.058818       0.120653      -0.001735       0.011183      -0.004763      -0.000422       0.004507      -0.011342      -0.001813       0.013155              2.908931       3.456636      -0.305173       0.548243       2.453478       0.015267       2.816678           0.006517
          218              H      13.093242       1.200379      28.453055      -0.185408       4.222698 0.49181855E+02  0.71902169E+03                                 3.451184                            3.387946      -1.000584       2.143206                    0.997933       6.400170      18.222276       0.478707       0.875184      -0.824304       0.087136      -0.058794       0.051503       0.117055      -0.007247       0.008484      -0.004306      -0.000323      -0.000359      -0.009338      -0.004144       0.013482              3.453743       3.608041      -0.536739       0.496446       3.391035      -0.190328       3.362154           0.000631
          219              H      11.860472       2.442974      21.949365      -0.081193       2.402116 0.22765926E+02  0.27683509E+03                                 2.470313                            2.392731      -0.923865       2.291178                    0.997121       4.682100      12.494072       0.534117       0.943048      -0.802325       0.102136       0.046460      -0.005600       0.112347       0.014917      -0.008274       0.005461       0.009522      -0.007152      -0.019583       0.002038       0.017545              2.504484       2.667561       0.358551      -0.307692       2.551098      -0.193079       2.294793           0.006213
          220              H       8.789940      18.873315      37.742030      -0.096430       2.615986 0.26076685E+02  0.32542999E+03                                 2.522192                            2.480964      -0.685323       2.349906                    0.997933       4.967574      13.082773       0.554474       0.885156      -0.821677      -0.003215       0.039701      -0.102805       0.110251       0.003883       0.001822      -0.000045       0.000855       0.007652      -0.005384       0.001380       0.004003              2.515898       2.237809      -0.088302       0.104534       2.329018      -0.368227       2.980867           0.006390
          221              H       6.554013      15.403433      43.312602      -0.081607       2.716740 0.27560589E+02  0.34855143E+03                                 2.581787                            2.547903      -0.657093       2.356540                    0.997570       5.026736      13.303252       0.548301       0.883301      -0.822555       0.041349      -0.063617       0.093836       0.120674      -0.000705       0.004100      -0.002142       0.000178      -0.005496      -0.005074       0.000277       0.004797              2.561480       2.450423      -0.218618       0.225262       2.477825      -0.325988       2.756193           0.000196
          222              H       8.776994      13.696630      36.879248      -0.101105       2.817418 0.29603364E+02  0.38822991E+03                                 2.824193                            2.781996      -0.775086       2.300889                    0.996694       5.545162      15.871700       0.476382       0.980400      -0.786747       0.102757       0.022872      -0.058712       0.120537       0.001591      -0.011197      -0.004865      -0.000599       0.004564      -0.011459      -0.001681       0.013139              2.912189       3.460758       0.305661      -0.549013       2.456097       0.015390       2.819714           0.006520
          223              H       8.102166      22.244723      41.882446      -0.185900       4.227895 0.49252414E+02  0.72026389E+03                                 3.453116                            3.389590      -1.002781       2.142225                    0.997857       6.404380      18.233005       0.478789       0.874779      -0.824454       0.087228       0.058629      -0.051693       0.117125       0.007601      -0.008362      -0.004323      -0.000372      -0.000881      -0.009420      -0.004230       0.013651              3.455750       3.610420       0.537738      -0.497475       3.392841      -0.190940       3.363987           0.000630
          224              H      11.860372      21.002147       1.495802      -0.081962       2.408683 0.22840352E+02  0.27793705E+03                                 2.473680                            2.395666      -0.917982       2.293014                    0.997155       4.688389      12.510908       0.534172       0.942282      -0.802574       0.102544      -0.046897       0.005213       0.112879      -0.014734       0.008421       0.005423       0.009878      -0.006527      -0.019559       0.002134       0.017425              2.508024       2.671775      -0.360048       0.308771       2.554739      -0.193847       2.297557           0.006221
          225              O       5.730373      40.359382       8.055759      -0.669274      33.463886 0.61286582E+03  0.15216115E+05                                 8.184438                            7.667938       0.199247       2.095037                    0.997876      29.038647      77.450927       0.685717       0.359768      -1.138926      -0.061353      -0.024164       0.061580       0.090223       0.016629       0.005343      -0.015276       0.028528      -0.028787      -0.029913       0.003130       0.026783              8.543732       8.229794       2.383018      -0.121116      11.006101      -0.913831       6.395301           0.113910
          226              O       5.969927      42.517741       6.729232      -0.679513      40.765174 0.63447500E+03  0.15885734E+05                                 9.473293                            7.789099       0.174579       2.083612                    0.997559      29.338422      78.516656       0.682216       0.358584      -1.140148       0.045390       0.035191      -0.026346       0.063188       0.010174       0.021119      -0.024403       0.065793      -0.056614      -0.050829       0.001821       0.049008             11.761234      13.713244      -3.639048       5.381056      10.008359      -4.940448      11.562099           0.110634
          227              O       7.941357      41.514289       7.797394      -0.693454      43.071891 0.64932748E+03  0.16374516E+05                                 9.853877                            7.923343       0.052423       2.043960                    0.996860      29.491698      79.568152       0.669911       0.362564      -1.135438       0.032320       0.055453      -0.022322       0.067955      -0.002490       0.006770      -0.041715      -0.018457       0.014369      -0.036315      -0.011934       0.048249             12.161321      21.627804      -3.776744       1.457704       8.184048      -1.114634       6.672112           0.089232
          228              O      14.048300      38.842014       6.002901      -0.619210      35.001920 0.53719713E+03  0.12867555E+05                                 8.446152                            7.094453       0.334103       2.161531                    0.997734      27.625603      71.685575       0.727794       0.351346      -1.149041      -0.057357      -0.047117       0.051803       0.090517       0.035800       0.009731      -0.029916       0.039799      -0.024610      -0.056557       0.010427       0.046131             10.159592      11.888951      -2.792131       4.662948       8.363978      -3.849703      10.225845           0.147372
          229              O      14.166074      41.030852       4.681531      -0.650692      34.426288 0.65368795E+03  0.16492090E+05                                 8.373281                            7.939896       0.060751       2.047465                    0.996517      29.407817      79.046740       0.671290       0.361652      -1.137531       0.025002       0.026896      -0.053336       0.064755       0.007111       0.042053      -0.026271      -0.021962      -0.081274      -0.064282       0.023134       0.041148              8.643098       7.982282       1.960521       0.241459      11.476449      -0.686403       6.470562           0.174525
          230              O      12.033949      39.559436       4.686220      -0.650490      37.538388 0.55844349E+03  0.13548724E+05                                 8.914956                            7.278420       0.122061       2.086563                    0.996841      28.239000      74.497638       0.709677       0.355735      -1.141938      -0.035810      -0.060736       0.020810       0.073514       0.007138       0.008691      -0.050563      -0.016330      -0.009828      -0.050589      -0.003662       0.054251             10.864747      18.741877      -2.936019       2.076458       7.626161      -1.174089       6.226201           0.093221
          231              O       5.423958      35.205204       9.131424      -0.655772      38.871606 0.62199855E+03  0.15501566E+05                                 9.205041                            7.773863      -0.058446       2.017331                    0.997897      28.804131      76.995531       0.674535       0.364347      -1.135221       0.029217      -0.029785      -0.084108       0.093888      -0.001392      -0.018894       0.000701       0.022945      -0.004619      -0.014773      -0.010756       0.025529             10.679827       7.404177       0.021754      -0.380956      16.495765      -4.137183       8.139540           0.141026
          232              O      13.795766      37.166624       9.262248      -0.604931      37.947374 0.58663211E+03  0.14355294E+05                                 9.008413                            7.514986       0.059356       2.083653                    0.996181      27.465044      71.886420       0.693327       0.361012      -1.141992      -0.051037       0.068210      -0.060293       0.104368      -0.019658      -0.001169       0.000727      -0.015519      -0.092707      -0.030938      -0.005671       0.036609             10.808814      16.553761       0.236532      -4.293847       7.306002      -1.399909       8.566678           0.136387
          233              O       5.848177      37.251027       7.818025      -0.653876      38.823336 0.52030634E+03  0.12366470E+05                                 9.088622                            6.956647       0.402730       2.182221                    0.998068      27.651654      71.524826       0.738835       0.348796      -1.150889       0.007669      -0.048612      -0.043528       0.065701      -0.030393      -0.020327       0.001425      -0.031144      -0.071103      -0.040476      -0.007583       0.048059             11.665398       7.971390       2.567419      -3.091999      13.203780      -7.807737      13.821023           0.106916
          234              O       5.612566      44.106854       3.510210      -0.764706      42.272018 0.66946409E+03  0.16957007E+05                                 9.569936                            7.928544       0.442867       2.144193                    0.998878      30.321979      81.131038       0.686742       0.352120      -1.147454      -0.065762      -0.039516      -0.038272       0.085737       0.000599       0.004773      -0.010164       0.045814      -0.042370      -0.025430      -0.005055       0.030485             11.169012      16.814048      -3.329069      -3.194622       8.391378      -0.582035       8.301609           0.022448
          235              O      13.793722      45.731132       3.484890      -0.686673      39.656201 0.52437109E+03  0.12512491E+05                                 9.289837                            7.037347       0.239914       2.129879                    0.997748      27.816096      72.567850       0.724754       0.354169      -1.144196      -0.079421       0.008901      -0.003314       0.079987       0.004912      -0.040233       0.004705      -0.009240      -0.005390      -0.043939       0.006454       0.037485             12.679849       9.163760      -3.494071       3.493499      13.332676      -8.756039      15.543113           0.044202
          236              O      13.822679      44.097006       5.168722      -0.680024      39.928338 0.53009146E+03  0.12677935E+05                                 9.330404                            7.069250       0.315117       2.152979                    0.997977      27.857916      72.658702       0.724405       0.353531      -1.145200      -0.076583      -0.003849       0.008318       0.077129      -0.035648       0.004668      -0.002305       0.001015       0.006558      -0.036814       0.001516       0.035298             12.719931       8.804517       3.145180      -3.363754      15.341263      -8.996980      14.014011           0.056438
          237              O      14.109154      45.206432       0.370903      -0.683249      33.918971 0.63794397E+03  0.15991003E+05                                 8.259577                            7.810797       0.258547       2.109957                    0.996934      29.393640      78.655544       0.681355       0.358624      -1.140357       0.038211      -0.067126       0.025560       0.081359       0.022778       0.009456      -0.017568       0.000514       0.037477      -0.036583       0.012791       0.023792              8.586369       7.991514       0.175137       1.767519       6.376626      -0.761444      11.390968           0.123992
          238              O      19.101080      46.574671      45.077085      -0.703803      43.163593 0.67174361E+03  0.17040887E+05                                 9.798677                            7.980058       0.229614       2.092596                    0.997898      29.797610      79.968079       0.679169       0.355500      -1.143933      -0.029278       0.017408      -0.026118       0.042923       0.032586       0.005657      -0.019405       0.034548      -0.033758      -0.043293       0.000244       0.043049             12.593350      15.834807       6.063134      -4.063492      11.862652      -4.938277      10.082591           0.120560
          239              O      17.040823      45.340519      45.861091      -0.664385      40.593549 0.57019894E+03  0.13926391E+05                                 9.468708                            7.401492      -0.020351       2.042976                    0.995520      28.360173      75.424156       0.696066       0.360283      -1.136663      -0.043776       0.014341      -0.042549       0.062708       0.001846      -0.003781      -0.023925      -0.003260      -0.016629      -0.025128       0.000636       0.024492             12.252021      22.309548       2.197982      -3.278842       6.525273      -1.245256       7.921242           0.047871
          240              O      10.721381      29.976000      15.389408      -0.669085      33.450908 0.61256961E+03  0.15206525E+05                                 8.180609                            7.664721       0.197819       2.094780                    0.997867      29.036054      77.431694       0.686061       0.359640      -1.139057      -0.061782       0.023004      -0.061793       0.090358      -0.016218      -0.005148      -0.015795       0.028928      -0.028449      -0.030198       0.003622       0.026577              8.539205       8.225445      -2.380960       0.120807      10.999538      -0.912351       6.392632           0.113793
          241              O      10.960958      27.817641      16.715935      -0.679783      40.760882 0.63441979E+03  0.15883496E+05                                 9.470643                            7.787259       0.172005       2.082926                    0.997559      29.338829      78.507390       0.682516       0.358446      -1.140295       0.045773      -0.035003       0.026226       0.063310      -0.010239      -0.020615      -0.024191       0.064820      -0.058227      -0.050394       0.001887       0.048506             11.757231      13.708836       3.637004      -5.378402      10.004880      -4.937873      11.557976           0.110548
          242              O      12.932378      28.821093      15.647773      -0.692492      43.027640 0.64854511E+03  0.16349700E+05                                 9.846907                            7.918405       0.050651       2.043752                    0.996950      29.473033      79.502918       0.670147       0.362549      -1.135461       0.031858      -0.055301       0.021710       0.067413       0.002412      -0.006340      -0.041731      -0.018028       0.015611      -0.036256      -0.011924       0.048180             12.151814      21.608957       3.773734      -1.455846       8.178587      -1.113304       6.667898           0.089005
          243              O       9.057388      31.493368      17.442266      -0.619276      35.035573 0.53779242E+03  0.12885914E+05                                 8.453149                            7.099610       0.337574       2.162154                    0.997790      27.635670      71.732799       0.727311       0.351468      -1.148894      -0.057994       0.047046      -0.051293       0.090596      -0.035847      -0.010359      -0.030072       0.040280      -0.024406      -0.057078       0.010976       0.046103             10.168856      11.900782       2.795570      -4.668584       8.370863      -3.853855      10.234924           0.147343
          244              O       9.175187      29.304530      18.763636      -0.651515      34.428184 0.65372578E+03  0.16492904E+05                                 8.372411                            7.939099       0.061797       2.047183                    0.996505      29.413637      79.056112       0.671470       0.361558      -1.137630       0.025317      -0.027358       0.053483       0.065191      -0.007314      -0.042253      -0.026321      -0.022007      -0.081695      -0.064603       0.023433       0.041170              8.642194       7.981190      -1.960479      -0.241205      11.475252      -0.686389       6.470141           0.174443
          245              O       7.043045      30.775946      18.758947      -0.650892      37.560514 0.55881444E+03  0.13559881E+05                                 8.918082                            7.280471       0.126875       2.087659                    0.996846      28.247881      74.525303       0.709635       0.355699      -1.141974      -0.035737       0.061189      -0.020068       0.073647      -0.006880      -0.008180      -0.050508      -0.015755      -0.011508      -0.050548      -0.003399       0.053947             10.869109      18.751309       2.937452      -2.077539       7.628060      -1.174327       6.227958           0.093210
          246              O      10.414907      35.130178      14.313743      -0.654472      38.882365 0.62215736E+03  0.15507689E+05                                 9.211785                            7.778884      -0.060017       2.016870                    0.997928      28.794605      76.994501       0.673742       0.364725      -1.134841       0.028499       0.029137       0.083364       0.092794       0.002403       0.018978       0.000424       0.021113      -0.006898      -0.015696      -0.009378       0.025074             10.688611       7.409045      -0.021381       0.381565      16.510927      -4.142219       8.145862           0.141280
          247              O       8.804838      33.168758      14.182919      -0.604929      37.932180 0.58636375E+03  0.14346955E+05                                 9.006510                            7.513665       0.057710       2.083197                    0.996255      27.461711      71.871108       0.693339       0.361050      -1.141972      -0.050725      -0.067956       0.060480       0.104158       0.019581       0.001620       0.000370      -0.014652      -0.094021      -0.031411      -0.005188       0.036599             10.806095      16.548496      -0.235985       4.292664       7.304715      -1.399728       8.565075           0.136401
          248              O      10.839149      33.084355      15.627142      -0.652728      38.828401 0.52030638E+03  0.12367261E+05                                 9.093593                            6.959751       0.404144       2.182743                    0.998058      27.643008      71.519667       0.738129       0.349108      -1.150559       0.006990       0.048551       0.042453       0.064872       0.029656       0.021304       0.000560      -0.030905      -0.067763      -0.041093      -0.005694       0.046788             11.672928       7.975218      -2.569521       3.094519      13.213009      -7.814683      13.830558           0.106959
          249              O      10.603614      26.228528      19.934957      -0.763836      42.223432 0.66867037E+03  0.16931693E+05                                 9.561866                            7.923539       0.450747       2.146797                    0.998925      30.307974      81.078156       0.687006       0.352093      -1.147489      -0.065763       0.039079       0.038237       0.085522      -0.000462      -0.004790      -0.010249       0.045113      -0.044311      -0.025469      -0.004989       0.030458             11.157549      16.792866       3.324407       3.190458       8.384506      -0.581368       8.295275           0.022425
          250              O       8.802889      24.604250      19.960277      -0.685986      39.568571 0.52316792E+03  0.12475339E+05                                 9.272197                            7.026274       0.298144       2.148978                    0.997886      27.794100      72.461771       0.725863       0.353867      -1.144556      -0.078600      -0.008713       0.003197       0.079146      -0.004339       0.040624       0.005053      -0.008655      -0.006886      -0.044251       0.006352       0.037898             12.651755       9.146198       3.485280      -3.484970      13.301397      -8.731966      15.507672           0.044157
          251              O       8.831828      26.238376      18.276445      -0.679743      39.869564 0.52932690E+03  0.12654339E+05                                 9.318334                            7.062044       0.318101       2.153982                    0.998055      27.848022      72.603748       0.725141       0.353320      -1.145438      -0.076160       0.003830      -0.008214       0.076697       0.035281      -0.004335      -0.002030       0.001928       0.006791      -0.036490       0.001698       0.034791             12.699921       8.792776      -3.139271       3.357246      15.316461      -8.979165      13.990526           0.056483
          252              O       9.118313      25.128950      23.074264      -0.683323      33.902804 0.63758404E+03  0.15979260E+05                                 8.254029                            7.806318       0.257950       2.109880                    0.997029      29.385798      78.620368       0.681868       0.358415      -1.140557       0.038621       0.067358      -0.025967       0.081872      -0.023095      -0.009038      -0.017328       0.000263       0.034437      -0.036231       0.012668       0.023562              8.579846       7.987464      -0.174072      -1.765584       6.374047      -0.760961      11.378029           0.123637
          253              O       9.119318      23.760692      25.258416      -0.703370      43.113443 0.67079247E+03  0.17009515E+05                                 9.786735                            7.970897       0.233451       2.093973                    0.997872      29.778242      79.880423       0.680056       0.355187      -1.144267      -0.029923      -0.017325       0.026209       0.043387      -0.032162      -0.006184      -0.018440       0.035002      -0.032735      -0.042627       0.000208       0.042419             12.576184      15.816793      -6.052752       4.056694      11.842692      -4.927833      10.069066           0.120449
          254              O       7.059047      24.994844      24.474410      -0.662246      40.505836 0.56885886E+03  0.13884938E+05                                 9.453237                            7.391729      -0.008294       2.047532                    0.995673      28.316210      75.273790       0.696703       0.360179      -1.136790      -0.041752      -0.014356       0.043080       0.061687      -0.001941       0.003634      -0.023517      -0.004064      -0.015412      -0.024387       0.000032       0.024355             12.228925      22.261563      -2.194224       3.269924       6.516357      -1.241976       7.908853           0.047781
          255              O      13.216804      38.834507      16.914281      -0.669553      33.470969 0.61304374E+03  0.15221472E+05                                 8.184441                            7.668127       0.199800       2.094858                    0.997778      29.044999      77.467509       0.685840       0.359682      -1.139007      -0.061639      -0.061768      -0.023885       0.090472      -0.005276       0.016268       0.015805       0.028796      -0.029867      -0.030358       0.003659       0.026699              8.543357       8.230233       0.121015       2.382942       6.395431       0.913018      11.004407           0.113899
          256              O      13.456361      40.161032      19.072643      -0.679037      40.710472 0.63352876E+03  0.15855241E+05                                 9.462400                            7.781419       0.179108       2.085160                    0.997608      29.322888      78.443961       0.682837       0.358412      -1.140349       0.045627       0.025818       0.034724       0.062882      -0.021212       0.010228       0.024604       0.060823      -0.069485      -0.050921       0.002171       0.048750             11.745690      13.694220      -5.371908      -3.632724      11.546870       4.932449       9.995981           0.110676
          257              O      15.427793      39.092872      18.069190      -0.693679      43.067952 0.64927781E+03  0.16373106E+05                                 9.853348                            7.923198       0.049549       2.043557                    0.996856      29.488798      79.562421       0.669891       0.362578      -1.135416       0.032780       0.022271       0.055472       0.068174      -0.006138      -0.001805       0.041400      -0.018070       0.021489      -0.035533      -0.012698       0.048231             12.159893      21.624411      -1.456981      -3.775503       6.671746       1.114307       8.183521           0.089063
          258              O      11.552810      40.887364      15.396910      -0.619992      35.036914 0.53782992E+03  0.12886808E+05                                 8.452354                            7.099071       0.333849       2.161074                    0.997756      27.639741      71.739168       0.727472       0.351390      -1.148978      -0.057413      -0.052774      -0.047403       0.091260      -0.009934       0.035717       0.029783       0.033483      -0.046894      -0.056523       0.010129       0.046394             10.167688      11.898866      -4.667551      -2.794845      10.233944       3.853542       8.370252           0.147332
          259              O      11.670588      42.208730      17.585751      -0.651440      34.446884 0.65418123E+03  0.16507471E+05                                 8.375975                            7.942310       0.058377       2.046446                    0.996509      29.419588      79.082637       0.671269       0.361599      -1.137584       0.025693       0.053312       0.027308       0.065177      -0.042072       0.006669       0.026530       0.029418       0.073572      -0.064239       0.022589       0.041650              8.645961       7.984380      -0.241458       1.961078       6.472454       0.687123      11.481048           0.174707
          260              O       9.538455      42.204042      16.114332      -0.650253      37.524125 0.55820145E+03  0.13541120E+05                                 8.911883                            7.276129       0.125262       2.087430                    0.996937      28.236859      74.482486       0.709907       0.355665      -1.142016      -0.036651      -0.020255      -0.060422       0.073514      -0.008468       0.006290       0.050608      -0.002502       0.029386      -0.050472      -0.003666       0.054139             10.860736      18.735011      -2.075876      -2.934588       6.224095       1.173511       7.623102           0.093270
          261              O      12.910367      37.758847      11.760096      -0.654245      38.839268 0.62139727E+03  0.15483261E+05                                 9.202575                            7.772247      -0.058027       2.017609                    0.997880      28.784894      76.942751       0.674307       0.364548      -1.135034       0.028828       0.083335      -0.028581       0.092696       0.018698      -0.002046      -0.000816       0.014177      -0.027659      -0.015426      -0.009316       0.024742             10.676620       7.402301       0.380678       0.021216       8.136516       4.135280      16.491042           0.141027
          262              O      11.300287      37.628022      13.721518      -0.604571      37.937259 0.58645752E+03  0.14349978E+05                                 9.007428                            7.514431       0.060872       2.084161                    0.996278      27.462589      71.877763       0.693273       0.361066      -1.141947      -0.050572       0.060468       0.067583       0.103833       0.001335      -0.019794      -0.000409       0.038383       0.070583      -0.031004      -0.005860       0.036864             10.807202      16.549631       4.293138       0.236650       8.566254       1.400050       7.305721           0.136313
          263              O      13.334590      39.072242      13.805921      -0.652375      38.791133 0.51980195E+03  0.12351977E+05                                 9.086474                            6.955442       0.397539       2.181060                    0.998057      27.634766      71.483147       0.738524       0.349014      -1.150664       0.006788       0.042700      -0.047830       0.064475       0.020803      -0.029989      -0.000777       0.018320       0.082223      -0.040914      -0.006460       0.047374             11.662165       7.968999       3.091099       2.566407      13.817587       7.805411      13.199910           0.106788
          264              O      13.098990      43.380048      20.661757      -0.764858      42.324996 0.67048027E+03  0.16989889E+05                                 9.579286                            7.935799       0.448815       2.145718                    0.998874      30.337453      81.200463       0.686238       0.352230      -1.147317      -0.063530       0.038647      -0.040058       0.084465      -0.004905       0.001219       0.010345       0.043756      -0.046669      -0.025526      -0.004673       0.030199             11.180504      16.831664       3.198575      -3.332459       8.310256       0.583358       8.399591           0.022458
          265              O      11.298255      43.405368      22.286038      -0.686024      39.591894 0.52347664E+03  0.12485004E+05                                 9.277435                            7.029503       0.245133       2.131566                    0.997696      27.799009      72.490010       0.725490       0.353984      -1.144420      -0.078609       0.003976       0.008411       0.079157       0.040918       0.003842      -0.004496      -0.000579       0.016957      -0.044439       0.006339       0.038100             12.660061       9.152516      -3.488440      -3.488962      15.517075       8.738622      13.310592           0.044321
          266              O      11.327212      41.721539      20.651910      -0.680525      39.915032 0.52997210E+03  0.12673870E+05                                 9.326172                            7.066884       0.313480       2.152415                    0.998063      27.861230      72.654572       0.724796       0.353374      -1.145373      -0.076808      -0.007904      -0.003592       0.077297      -0.003700      -0.035438       0.001323      -0.002385      -0.006851      -0.036691       0.002006       0.034685             12.712221       8.801466       3.362574       3.144107      14.004316       8.989206      15.330882           0.056474
          267              O      11.613665      46.519350      21.761335      -0.683548      33.945709 0.63860487E+03  0.16012104E+05                                 8.264652                            7.815490       0.259413       2.110035                    0.996984      29.405730      78.705301       0.681049       0.358684      -1.140282       0.038545      -0.025678      -0.067392       0.081772      -0.009807       0.023240       0.017712      -0.018460      -0.019992      -0.037247       0.013329       0.023918              8.591778       7.997974      -1.769917       0.174909      11.397092       0.762050       6.380269           0.124043
          268              O       6.623971       1.813237      23.129595      -0.702981      43.154067 0.67155557E+03  0.17034994E+05                                 9.797698                            7.979258       0.227440       2.091767                    0.997852      29.792810      79.953623       0.679159       0.355528      -1.143905      -0.029306       0.026201       0.017232       0.042922      -0.005632       0.032973       0.019423       0.035116      -0.034622      -0.043549      -0.000179       0.043728             12.592178      15.836076       4.062764       6.062635      10.080518       4.936478      11.859940           0.120904
          269              O       4.563712       1.029232      21.895441      -0.662778      40.620004 0.57053385E+03  0.13938010E+05                                 9.478093                            7.407616      -0.019602       2.043451                    0.995505      28.353027      75.439093       0.695152       0.360667      -1.136247      -0.042488       0.042376       0.014265       0.061680       0.004584       0.002061       0.023682       0.008078       0.011326      -0.025436       0.001410       0.024026             12.266367      22.340934       3.282357       2.200237       7.927530       1.245815       6.530635           0.047896
          270              O       8.225900      31.500875       6.530886      -0.668887      33.462718 0.61284633E+03  0.15215720E+05                                 8.184912                            7.668346       0.197464       2.094584                    0.997863      29.036616      77.449216       0.685618       0.359818      -1.138871      -0.061123       0.061391       0.023089       0.089655       0.005194      -0.017075       0.015731       0.029923      -0.026445      -0.030480       0.002938       0.027542              8.544066       8.229876      -0.120922      -2.383249       6.395251       0.913158      11.007071           0.113842
          271              O       8.465474      30.174350       4.372524      -0.680062      40.772252 0.63460716E+03  0.15889522E+05                                 9.473426                            7.789143       0.179461       2.085091                    0.997597      29.342485      78.523085       0.682330       0.358514      -1.140229       0.045563      -0.026705      -0.035485       0.063626       0.021155      -0.010084       0.024315       0.060828      -0.068308      -0.050501       0.001980       0.048521             11.761394      13.712016       5.381241       3.638936      11.563707       4.941292      10.008459           0.110666
          272              O      10.436892      31.242510       5.375977      -0.694769      43.077294 0.64944754E+03  0.16377874E+05                                 9.853326                            7.923037       0.057863       2.045586                    0.996844      29.497989      79.579157       0.670073       0.362469      -1.135542       0.033895      -0.022268      -0.055689       0.068891       0.006725       0.002060       0.041625      -0.018995       0.022067      -0.035558      -0.013279       0.048837             12.160250      21.626131       1.456144       3.776945       6.671336       1.114020       8.183283           0.089176
          273              O       6.561928      29.448018       8.048257      -0.618902      34.974782 0.53673590E+03  0.12853428E+05                                 8.440522                            7.090406       0.338637       2.162633                    0.997836      27.620426      71.657756       0.728174       0.351247      -1.149150      -0.057115       0.051579       0.047164       0.090260       0.009934      -0.036127       0.030251       0.032433      -0.048173      -0.057206       0.010688       0.046518             10.151828      11.880390       4.658567       2.788943      10.217935       3.845333       8.357160           0.147356
          274              O       6.679723      28.126652       5.859416      -0.650414      34.383973 0.65265396E+03  0.16458638E+05                                 8.364297                            7.931844       0.063583       2.048081                    0.996478      29.394179      78.979092       0.671891       0.361490      -1.137716       0.024872      -0.053195      -0.027070       0.064662       0.042053      -0.007049       0.026295       0.029436       0.074201      -0.064314       0.023060       0.041254              8.633427       7.973555       0.241136      -1.958169       6.464032       0.684854      11.462694           0.174544
          275              O       4.547589      28.131340       7.330835      -0.650889      37.552412 0.55870259E+03  0.13556587E+05                                 8.916986                            7.280000       0.124539       2.087020                    0.996860      28.245234      74.518499       0.709616       0.355724      -1.141946      -0.035707       0.020206       0.061214       0.073691       0.008259      -0.007334       0.050552      -0.004067       0.028491      -0.050330      -0.003980       0.054310             10.867139      18.746386       2.076280       2.936990       6.227192       1.174261       7.627841           0.093279
          276              O       7.919447      32.576535      11.685071      -0.655163      38.860137 0.62179562E+03  0.15495668E+05                                 9.205723                            7.774635      -0.058813       2.017318                    0.997844      28.795276      76.976649       0.674217       0.364539      -1.135041       0.029128      -0.083475       0.029640       0.093247      -0.018967       0.001656      -0.000337       0.014222      -0.027532      -0.015735      -0.009180       0.024915             10.680589       7.404417      -0.381112      -0.021247       8.140242       4.137887      16.497109           0.140914
          277              O       6.309367      32.707360       9.723649      -0.604923      37.929449 0.58632646E+03  0.14345874E+05                                 9.006328                            7.513682       0.056003       2.082615                    0.996238      27.460160      71.867596       0.693300       0.361075      -1.141948      -0.050504      -0.060208      -0.067976       0.103906      -0.001561       0.019931      -0.000679       0.038874       0.069534      -0.031089      -0.005808       0.036898             10.805733      16.547661      -4.292601      -0.236427       8.564911       1.399706       7.304626           0.136323
          278              O       8.343686      31.263140       9.639246      -0.653571      38.823820 0.52028364E+03  0.12366332E+05                                 9.091644                            6.958725       0.399966       2.181574                    0.998098      27.646231      71.522078       0.738338       0.349020      -1.150655       0.007918      -0.043354       0.047730       0.064965      -0.020568       0.029772      -0.000807       0.018388       0.081239      -0.040488      -0.006497       0.046986             11.669670       7.973951      -3.094230      -2.569313      13.826140       7.811466      13.208921           0.106755
          279              O       8.108141      26.955334       2.783410      -0.764402      42.267179 0.66944395E+03  0.16956698E+05                                 9.568944                            7.928435       0.443092       2.144261                    0.998884      30.320607      81.132975       0.686732       0.352121      -1.147432      -0.064421      -0.038272       0.039517       0.084714       0.005166      -0.001253       0.010299       0.043699      -0.046499      -0.025483      -0.004718       0.030202             11.166926      16.809235      -3.194098       3.326791       8.301646       0.582344       8.389896           0.022449
          280              O       6.307407      26.930014       1.159129      -0.685527      39.529326 0.52262049E+03  0.12458806E+05                                 9.264927                            7.021732       0.298113       2.149082                    0.997854      27.782876      72.418259       0.726244       0.353780      -1.144647      -0.078447      -0.002940      -0.008561       0.078968      -0.040592      -0.004817      -0.005203      -0.000613       0.016317      -0.044321       0.006445       0.037876             12.640026       9.138528       3.480193       3.480855      15.492204       8.722087      13.289347           0.044301
          281              O       6.336344      28.613843       2.793257      -0.680083      39.882947 0.52952694E+03  0.12660317E+05                                 9.319980                            7.063108       0.313908       2.152831                    0.998090      27.849159      72.610132       0.725128       0.353293      -1.145460      -0.076957       0.008023       0.004440       0.077502       0.003663       0.035696       0.001515      -0.003007      -0.006432      -0.037050       0.002211       0.034839             12.702124       8.795509      -3.358819      -3.140558      13.992874       8.980197      15.317989           0.056477
          282              O       6.622852      23.816032       1.683832      -0.683039      33.905668 0.63762530E+03  0.15980656E+05                                 8.255888                            7.807605       0.256232       2.109343                    0.996947      29.389149      78.631884       0.681672       0.358510      -1.140474       0.038243       0.025582       0.067592       0.081765       0.009773      -0.023324       0.017712      -0.017539      -0.018215      -0.037063       0.013284       0.023780              8.582258       7.987940       1.766309      -0.174567      11.384172       0.761222       6.374662           0.124043
          283              O       6.623864      21.631884       0.315572      -0.703122      43.202118 0.67234090E+03  0.17060643E+05                                 9.806524                            7.985164       0.229104       2.092599                    0.997925      29.798230      79.992983       0.678720       0.355639      -1.143767      -0.029762      -0.026100      -0.016977       0.043072       0.005758      -0.032962       0.019162       0.033931      -0.035494      -0.043430       0.000152       0.043279             12.605242      15.853366      -4.068247      -6.069532      10.091260       4.942682      11.871100           0.120617
          284              O       4.563595      22.415889       1.549726      -0.662505      40.550242 0.56944806E+03  0.13904100E+05                                 9.464982                            7.398892      -0.015790       2.045094                    0.995588      28.330427      75.345472       0.695836       0.360504      -1.136437      -0.041053      -0.042999      -0.014132       0.061106      -0.003279      -0.001975       0.023587       0.007006       0.013177      -0.024840       0.000802       0.024038             12.247262      22.300175      -3.277574      -2.198153       7.918288       1.244491       6.523324           0.047904
          285              O      14.233004      31.500870      16.914281      -0.669032      33.449691 0.61254128E+03  0.15205624E+05                                 8.180342                            7.664486       0.197925       2.094811                    0.997869      29.035707      77.429905       0.686081       0.359635      -1.139063       0.061773       0.061781      -0.023008       0.090345      -0.005153      -0.016208      -0.015789       0.028696      -0.029179      -0.030192       0.003620       0.026571              8.538915       8.225123       0.120799      -2.380824       6.392434      -0.912300      10.999187           0.113824
          286              O      13.993445      30.174344      19.072643      -0.679721      40.758950 0.63438445E+03  0.15882363E+05                                 9.470305                            7.787002       0.172087       2.082956                    0.997560      29.338106      78.504394       0.682534       0.358442      -1.140300      -0.045760      -0.026234       0.035015       0.063311      -0.020634      -0.010228      -0.024216       0.061537      -0.068140      -0.050425       0.001901       0.048524             11.756814      13.708294      -5.378207       3.636878      11.557608      -4.937685      10.004541           0.110573
          287              O      12.022014      31.242505      18.069190      -0.692453      43.026275 0.64852453E+03  0.16349037E+05                                 9.846667                            7.918256       0.050687       2.043768                    0.996953      29.472668      79.501366       0.670157       0.362547      -1.135463      -0.031856      -0.021714       0.055291       0.067405      -0.006343       0.002417      -0.041736      -0.016805       0.019267      -0.036262      -0.011923       0.048185             12.151463      21.608264      -1.455738       3.773594       6.667739      -1.113244       8.178385           0.089025
          288              O       5.915099      29.448015      15.396910      -0.619234      35.034869 0.53777971E+03  0.12885532E+05                                 8.453046                            7.099534       0.337600       2.162164                    0.997789      27.635345      71.731711       0.727313       0.351469      -1.148894       0.058013       0.051251      -0.047016       0.090569      -0.010383      -0.035831      -0.030095       0.032333      -0.048257      -0.057101       0.011017       0.046084             10.168721      11.900687      -4.668502       2.795533      10.234728      -3.853763       8.370748           0.147343
          289              O       5.797319      28.126647      17.585751      -0.651502      34.428163 0.65372443E+03  0.16492873E+05                                 8.372458                            7.939128       0.061803       2.047187                    0.996504      29.413474      79.055865       0.671463       0.361562      -1.137627      -0.025310      -0.053477       0.027343       0.065177      -0.042252      -0.007319      -0.026333       0.029831       0.073929      -0.064617       0.023436       0.041180              8.642264       7.981228      -0.241185      -1.960487       6.470140      -0.686424      11.475425           0.174440
          290              O       7.929454      28.131337      16.114332      -0.650880      37.560680 0.55881754E+03  0.13559982E+05                                 8.918140                            7.280517       0.126883       2.087661                    0.996847      28.247839      74.525397       0.709629       0.355701      -1.141972       0.035722       0.020064      -0.061179       0.073631      -0.008173      -0.006887      -0.050506      -0.002093       0.029378      -0.050553      -0.003384       0.053937             10.869177      18.751532      -2.077461       2.937404       6.227954      -1.174286       7.628045           0.093206
          291              O      14.539444      32.576535      11.760096      -0.654478      38.882568 0.62216122E+03  0.15507811E+05                                 9.211821                            7.778913      -0.060097       2.016843                    0.997927      28.794663      76.994760       0.673740       0.364725      -1.134841      -0.028495      -0.083361      -0.029137       0.092790       0.018976       0.002395       0.000421       0.013991      -0.028242      -0.015688      -0.009385       0.025073             10.688656       7.409072       0.381543      -0.021340       8.145887      -4.142238      16.511009           0.141279
          292              O       6.167623      32.707358      13.721518      -0.604938      37.932746 0.58637314E+03  0.14347249E+05                                 9.006614                            7.513737       0.057761       2.083209                    0.996256      27.461853      71.871749       0.693334       0.361052      -1.141971       0.050727      -0.060490       0.067962       0.104169       0.001626       0.019573       0.000370       0.039682       0.068986      -0.031409      -0.005181       0.036590             10.806236      16.548693       4.292747      -0.236029       8.565202      -1.399774       7.304814           0.136398
          293              O      14.115220      31.263138      13.805921      -0.652726      38.827776 0.52029651E+03  0.12366965E+05                                 9.093486                            6.959678       0.404163       2.182754                    0.998058      27.642823      71.518954       0.738134       0.349107      -1.150560      -0.006988      -0.042453      -0.048550       0.064871       0.021312       0.029657       0.000557       0.018423       0.080233      -0.041101      -0.005687       0.046787             11.672775       7.975109       3.094458      -2.569461      13.830386      -7.814568      13.212830           0.106956
          294              O      14.350815      26.955327      20.661757      -0.763813      42.219331 0.66859593E+03  0.16929307E+05                                 9.561040                            7.922936       0.450756       2.146823                    0.998925      30.306711      81.073118       0.687054       0.352079      -1.147503       0.065747      -0.038259      -0.039100       0.085529      -0.004829      -0.000506      -0.010270       0.044701      -0.045511      -0.025495      -0.004964       0.030459             11.156474      16.791255       3.190032       3.323919       8.294488      -0.581340       8.383679           0.022424
          295              O       6.169650      26.930006      22.286038      -0.685965      39.565416 0.52312417E+03  0.12473981E+05                                 9.271458                            7.025799       0.298233       2.149032                    0.997886      27.792769      72.456351       0.725918       0.353849      -1.144576       0.078628      -0.003209       0.008736       0.079176       0.040658      -0.004371       0.005121      -0.000898       0.016390      -0.044297       0.006358       0.037939             12.650611       9.145302      -3.484411       3.484781      15.506230      -8.731039      13.300302           0.044154
          296              O       6.140693      28.613836      20.651910      -0.679736      39.867378 0.52929529E+03  0.12653352E+05                                 9.317788                            7.061685       0.318275       2.154065                    0.998055      27.846892      72.599347       0.725185       0.353305      -1.145454       0.076190       0.008245      -0.003838       0.076731      -0.004374       0.035312      -0.001962      -0.002424      -0.006278      -0.036525       0.001705       0.034820             12.699079       8.792118       3.356843      -3.138831      13.989697      -8.978467      15.315422           0.056480
          297              O       5.854240      23.816024      21.761335      -0.683327      33.903204 0.63759280E+03  0.15979541E+05                                 8.254125                            7.806393       0.258004       2.109900                    0.997030      29.385843      78.620753       0.681862       0.358417      -1.140555      -0.038629       0.025970      -0.067363       0.081881      -0.009037      -0.023094      -0.017333      -0.017110      -0.017637      -0.036237       0.012666       0.023570              8.579981       7.987586      -1.765623      -0.174063      11.378228      -0.761038       6.374131           0.123624
          298              O       5.853254      21.631875      23.129595      -0.703388      43.113019 0.67078142E+03  0.17009144E+05                                 9.786641                            7.970799       0.233492       2.093988                    0.997870      29.778005      79.879262       0.680065       0.355184      -1.144270       0.029924      -0.026222       0.017322       0.043395      -0.006172      -0.032146      -0.018447       0.033837      -0.036119      -0.042614       0.000219       0.042395             12.576126      15.816525       4.056703      -6.052736      10.069114      -4.927923      11.842738           0.120428
          299              O       7.913514      22.415880      21.895441      -0.662222      40.505129 0.56884706E+03  0.13884581E+05                                 9.453146                            7.391667      -0.008213       2.047563                    0.995674      28.315887      75.272807       0.696704       0.360181      -1.136789       0.041728      -0.043071       0.014347       0.061662       0.003625      -0.001913      -0.023522       0.005695       0.013815      -0.024399       0.000051       0.024349             12.228789      22.261285       3.269880      -2.194204       7.908776      -1.241961       6.516304           0.047777
          300              O       9.242015      38.834512       6.530886      -0.669315      33.464689 0.61288498E+03  0.15216725E+05                                 8.184618                            7.668096       0.199234       2.095034                    0.997877      29.038881      77.452139       0.685704       0.359772      -1.138922       0.061342      -0.061573       0.024168       0.090212       0.005318       0.016637      -0.015286       0.028642      -0.028441      -0.029917       0.003129       0.026788              8.543936       8.229982      -0.121122       2.383086       6.395452      -0.913892      11.006375           0.113878
          301              O       9.002442      40.161038       4.372524      -0.679533      40.766176 0.63448773E+03  0.15886145E+05                                 9.473529                            7.789230       0.174589       2.083625                    0.997559      29.338302      78.516751       0.682203       0.358589      -1.140144      -0.045397       0.026356      -0.035200       0.063202       0.021126       0.010156      -0.024414       0.061196      -0.070310      -0.050828       0.001834       0.048994             11.761649      13.713565       5.381301      -3.639243      11.562589      -4.940779      10.008791           0.110607
          302              O       7.031023      39.092877       5.375977      -0.693490      43.072359 0.64933439E+03  0.16374730E+05                                 9.853943                            7.923379       0.052430       2.043961                    0.996860      29.491891      79.568715       0.669910       0.362563      -1.135439      -0.032331       0.022328      -0.055449       0.067959       0.006784      -0.002481      -0.041708      -0.016438       0.020495      -0.036306      -0.011941       0.048247             12.161432      21.627951       1.457825      -3.776860       6.672178      -1.114691       8.184167           0.089212
          303              O      10.905985      40.887367       8.048257      -0.619181      35.001273 0.53718421E+03  0.12867178E+05                                 8.446084                            7.094396       0.334129       2.161543                    0.997734      27.625200      71.684512       0.727792       0.351349      -1.149038       0.057337      -0.051817       0.047115       0.090512       0.009766       0.035794      -0.029912       0.032221      -0.047459      -0.056574       0.010452       0.046122             10.159506      11.888815       4.662895      -2.792085      10.225791      -3.849681       8.363913           0.147368
          304              O      10.788192      42.208735       5.859416      -0.650680      34.426068 0.65368268E+03  0.16491927E+05                                 8.373286                            7.939894       0.060717       2.047467                    0.996516      29.407527      79.045937       0.671287       0.361654      -1.137528      -0.024994       0.053333      -0.026915       0.064757       0.042046       0.007106      -0.026273       0.029655       0.073596      -0.064277       0.023128       0.041150              8.643126       7.982319       0.241458       1.960554       6.470561      -0.686438      11.476498           0.174531
          305              O      12.920325      42.204045       7.330835      -0.650485      37.539043 0.55845363E+03  0.13549052E+05                                 8.915121                            7.278534       0.122123       2.086586                    0.996843      28.239076      74.498429       0.709663       0.355739      -1.141932       0.035812      -0.020816       0.060740       0.073520       0.008692       0.007133      -0.050563      -0.003248       0.029381      -0.050588      -0.003658       0.054246             10.864969      18.742287       2.076492      -2.936105       6.226311      -1.174128       7.626309           0.093225
          306              O       9.548464      37.758847      11.685071      -0.655763      38.871829 0.62200471E+03  0.15501762E+05                                 9.205079                            7.773906      -0.058292       2.017377                    0.997899      28.804242      76.996003       0.674532       0.364348      -1.135221      -0.029214       0.084100       0.029783       0.093879      -0.018889      -0.001401       0.000707       0.013789      -0.032107      -0.014769      -0.010756       0.025526             10.679859       7.404225      -0.380987       0.021809       8.139554      -4.137176      16.495799           0.141031
          307              O      11.158545      37.628024       9.723649      -0.604900      37.946902 0.58662486E+03  0.14355079E+05                                 9.008358                            7.514958       0.059466       2.083692                    0.996183      27.464830      71.885868       0.693325       0.361014      -1.141990       0.051016       0.060292      -0.068195       0.104347      -0.001175      -0.019661       0.000724       0.038589       0.069607      -0.030932      -0.005674       0.036606             10.808725      16.553634      -4.293760       0.236501       8.566572      -1.399883       7.305971           0.136393
          308              O       9.124226      39.072244       9.639246      -0.653836      38.821441 0.52027890E+03  0.12365647E+05                                 9.088310                            6.956450       0.402745       2.182233                    0.998068      27.651021      71.522535       0.738848       0.348795      -1.150891      -0.007661       0.043513       0.048611       0.065689      -0.020342      -0.030378       0.001416       0.019979       0.082268      -0.040489      -0.007557       0.048046             11.664940       7.971157      -3.091882       2.567331      13.820424      -7.807335      13.203239           0.106915
          309              O       9.359776      43.380055       2.783410      -0.764640      42.267215 0.66937827E+03  0.16954275E+05                                 9.569000                            7.927876       0.442943       2.144244                    0.998878      30.320402      81.125243       0.686792       0.352106      -1.147467       0.065750       0.038289       0.039527       0.085741       0.004829       0.000644      -0.010190       0.044061      -0.047533      -0.025458      -0.005022       0.030480             11.167772      16.812152      -3.194084      -3.328508       8.300711      -0.582017       8.390453           0.022450
          310              O      11.160511      43.405376       1.159129      -0.686595      39.648930 0.52427065E+03  0.12509396E+05                                 9.288279                            7.036366       0.240171       2.129999                    0.997747      27.813757      72.557841       0.724858       0.354138      -1.144230       0.079436       0.003299      -0.008913       0.080003      -0.040289       0.004939       0.004758      -0.001937       0.016591      -0.044016       0.006480       0.037536             12.677369       9.162008       3.492449      -3.493113      15.539933      -8.753963      13.330165           0.044204
          311              O      11.131573      41.721546       2.793257      -0.679937      39.922673 0.53001324E+03  0.12675524E+05                                 9.329204                            7.068499       0.315277       2.153068                    0.997977      27.855793      72.650258       0.724483       0.353508      -1.145226       0.076570      -0.008337       0.003840       0.077118       0.004710      -0.035673      -0.002238      -0.002730      -0.004818      -0.036837       0.001511       0.035325             12.718007       8.803283      -3.363036       3.144444      14.011908      -8.995282      15.338831           0.056445
          312              O      10.845065      46.519358       1.683832      -0.683240      33.919607 0.63795846E+03  0.15991484E+05                                 8.259770                            7.810957       0.258503       2.109952                    0.996933      29.393629      78.656227       0.681338       0.358631      -1.140350      -0.038205      -0.025554       0.067132       0.081359       0.009459       0.022766      -0.017563      -0.018509      -0.019539      -0.036577       0.012787       0.023790              8.586609       7.991743       1.767567       0.175122      11.391308      -0.761539       6.376776           0.123995
          313              O       5.853376       1.813246       0.315572      -0.703784      43.162563 0.67172260E+03  0.17040188E+05                                 9.798490                            7.979893       0.229738       2.092640                    0.997899      29.797118      79.965860       0.679182       0.355497      -1.143938       0.029273       0.026125      -0.017406       0.042923       0.005666       0.032571      -0.019420       0.034127      -0.034933      -0.043296       0.000270       0.043026             12.593169      15.834517      -4.063471       6.063060      10.082496      -4.938240      11.862493           0.120568
          314              O       7.913644       1.029241       1.549726      -0.664392      40.593608 0.57020147E+03  0.13926450E+05                                 9.468632                            7.401447      -0.020406       2.042951                    0.995521      28.360395      75.424402       0.696078       0.360277      -1.136670       0.043787       0.042550      -0.014345       0.062719      -0.003790       0.001848      -0.023916       0.006662       0.013225      -0.025112       0.000620       0.024492             12.251907      22.309362      -3.278721       2.197930       7.921136      -1.245223       6.525224           0.047872
          315              O       6.746528      40.359379      15.389408      -0.668849      33.461592 0.61282083E+03  0.15214922E+05                                 8.184715                            7.668178       0.197553       2.094617                    0.997864      29.036087      77.447280       0.685627       0.359817      -1.138872       0.061096      -0.023082      -0.061409       0.089647      -0.017076       0.005209       0.015723       0.028220      -0.031685      -0.030488       0.002932       0.027556              8.543847       8.229699      -2.383187      -0.120913      11.006727       0.913107       6.395114           0.113847
          316              O       6.506950      42.517737      16.715935      -0.680027      40.771083 0.63458688E+03  0.15888886E+05                                 9.473255                            7.789027       0.179325       2.085057                    0.997595      29.341992      78.521426       0.682334       0.358514      -1.140229      -0.045545       0.035507       0.026707       0.063627      -0.010105       0.021149       0.024301       0.064590      -0.057064      -0.050496       0.001969       0.048527             11.761149      13.711746       3.638832       5.381106      10.008236       4.941144      11.563465           0.110672
          317              O      14.517430      41.514286      15.647773      -0.694733      43.076716 0.64943723E+03  0.16377558E+05                                 9.853258                            7.922991       0.057586       2.045499                    0.996840      29.497746      79.578513       0.670072       0.362470      -1.135540      -0.033880       0.055683       0.022270       0.068880       0.002058       0.006728       0.041612      -0.020567       0.017469      -0.035538      -0.013296       0.048834             12.160151      21.625915       3.776926       1.456124       8.183240       1.114010       6.671299           0.089178
          318              O       8.410519      38.842010      17.442266      -0.618892      34.974379 0.53672938E+03  0.12853232E+05                                 8.440462                            7.090365       0.338593       2.162618                    0.997834      27.620274      71.657240       0.728175       0.351247      -1.149150       0.057109      -0.047164      -0.051592       0.090264      -0.036127       0.009951       0.030243       0.040315      -0.024556      -0.057209       0.010696       0.046513             10.151750      11.880326       2.788906       4.658508       8.357086       3.845283      10.217839           0.147355
          319              O       8.292719      41.030846      18.763636      -0.650420      34.384702 0.65267192E+03  0.16459229E+05                                 8.364486                            7.932012       0.063406       2.048027                    0.996477      29.394314      78.980166       0.671875       0.361496      -1.137710      -0.024872       0.027091       0.053195       0.064670      -0.007041       0.042047       0.026297      -0.022379      -0.081245      -0.064306       0.023050       0.041257              8.633630       7.973785      -1.958268       0.241150      11.462942       0.684871       6.464164           0.174538
          320              O      10.424862      39.559430      18.758947      -0.650876      37.552786 0.55870842E+03  0.13556772E+05                                 8.917071                            7.280057       0.124572       2.087032                    0.996861      28.245288      74.518915       0.709609       0.355726      -1.141943       0.035711      -0.061200      -0.020195       0.073679      -0.007334       0.008245       0.050536      -0.016268      -0.008162      -0.050314      -0.003977       0.054291             10.867261      18.746641       2.937018       2.076285       7.627904       1.174266       6.227238           0.093277
          321              O       7.053002      35.205202      14.313743      -0.655138      38.859449 0.62178280E+03  0.15495263E+05                                 9.205592                            7.774538      -0.058708       2.017354                    0.997845      28.795094      76.975865       0.674224       0.364537      -1.135043      -0.029123      -0.029639       0.083470       0.093241       0.001658      -0.018978      -0.000332       0.020877      -0.007589      -0.015751      -0.009175       0.024926             10.680416       7.404316      -0.021258      -0.381113      16.496797       4.137803       8.140137           0.140931
          322              O       8.663072      37.166622      14.182919      -0.604906      37.928586 0.58631045E+03  0.14345378E+05                                 9.006175                            7.513566       0.055998       2.082617                    0.996238      27.459895      71.866547       0.693308       0.361074      -1.141949       0.050506       0.067971       0.060211       0.103905       0.019937      -0.001566      -0.000679      -0.015332      -0.093094      -0.031095      -0.005812       0.036907             10.805540      16.547345      -0.236402      -4.292507       7.304496       1.399670       8.564780           0.136333
          323              O       6.628760      37.251024      15.627142      -0.653528      38.822786 0.52026817E+03  0.12365862E+05                                 9.091446                            6.958593       0.399976       2.181579                    0.998097      27.645931      71.520825       0.738350       0.349017      -1.150658      -0.007919      -0.047726       0.043353       0.064961       0.029771      -0.020575      -0.000803      -0.031436      -0.068233      -0.040500      -0.006491       0.046991             11.669386       7.973772      -2.569241      -3.094155      13.208545       7.811234      13.825842           0.106774
          324              O       6.864291      44.106847      19.934957      -0.764372      42.266589 0.66943370E+03  0.16956361E+05                                 9.568798                            7.928332       0.443188       2.144290                    0.998885      30.320571      81.132498       0.686742       0.352117      -1.147435       0.064425      -0.039513       0.038268       0.084713      -0.001249       0.005156       0.010307       0.045083      -0.042297      -0.025485      -0.004706       0.030191             11.166727      16.808853       3.326693      -3.194073       8.389763       0.582315       8.301565           0.022457
          325              O       8.665017      45.731126      19.960277      -0.685462      39.527213 0.52259196E+03  0.12457932E+05                                 9.264509                            7.021473       0.298291       2.149141                    0.997856      27.782446      72.416124       0.726270       0.353773      -1.144655       0.078430       0.008543       0.002934       0.078949      -0.004816      -0.040599      -0.005181      -0.008450      -0.007222      -0.044318       0.006430       0.037888             12.639354       9.138112       3.480641       3.479988      13.288585       8.721508      15.491364           0.044310
          326              O       8.636079      44.097001      18.276445      -0.680023      39.882725 0.52952504E+03  0.12660254E+05                                 9.319902                            7.063064       0.313892       2.152830                    0.998089      27.849197      72.610071       0.725135       0.353290      -1.145463       0.076967      -0.004431      -0.008032       0.077511       0.035691       0.003667       0.001539       0.001735       0.007741      -0.037046       0.002210       0.034836             12.701980       8.795452      -3.140550      -3.358810      15.317785       8.980050      13.992703           0.056492
          327              O       8.349591      45.206422      23.074264      -0.683067      33.905977 0.63763362E+03  0.15980929E+05                                 8.255983                            7.807695       0.256119       2.109309                    0.996946      29.389170      78.632298       0.681663       0.358514      -1.140470      -0.038249      -0.067588      -0.025593       0.081769      -0.023315       0.009768       0.017712       0.000331       0.035399      -0.037051       0.013274       0.023778              8.582361       7.988042      -0.174572       1.766372       6.374731       0.761243      11.384310           0.124016
          328              O       8.348584      46.574679      25.258416      -0.703141      43.203456 0.67236548E+03  0.17061436E+05                                 9.806756                            7.985335       0.229109       2.092597                    0.997925      29.798652      79.994736       0.678709       0.355641      -1.143764       0.029759       0.016981       0.026112       0.043079      -0.032961       0.005743       0.019162       0.034713      -0.033173      -0.043424       0.000139       0.043284             12.605560      15.853767      -6.069697      -4.068376      11.871378       4.942843      10.091535           0.120598
          329              O      10.408855      45.340528      24.474410      -0.662502      40.549667 0.56943933E+03  0.13903834E+05                                 9.464899                            7.398840      -0.015775       2.045106                    0.995588      28.330209      75.344752       0.695838       0.360505      -1.136437       0.041046       0.014125       0.043010       0.061107      -0.001981      -0.003279       0.023587      -0.003080      -0.017094      -0.024840       0.000803       0.024037             12.247126      22.299874      -2.198117      -3.277555       6.523267       1.244479       7.918238           0.047894
          330              O      11.737540      29.976003       8.055759      -0.669578      33.470698 0.61303691E+03  0.15221252E+05                                 8.184367                            7.668060       0.199740       2.094840                    0.997777      29.045004      77.467260       0.685846       0.359679      -1.139009       0.061648       0.023887       0.061770       0.090480       0.016278      -0.005281       0.015801       0.029323      -0.028274      -0.030360       0.003654       0.026706              8.543274       8.230094       2.382875       0.121018      11.004340       0.913021       6.395387           0.113893
          331              O      11.497988      27.817645       6.729232      -0.679060      40.711329 0.63354453E+03  0.15855742E+05                                 9.462537                            7.781523       0.179078       2.085146                    0.997609      29.323220      78.445233       0.682831       0.358413      -1.140348      -0.045618      -0.034720      -0.025816       0.062873       0.010230      -0.021209       0.024597       0.065157      -0.056466      -0.050914       0.002167       0.048747             11.745867      13.694390      -3.632771      -5.372012       9.996118       4.932547      11.547093           0.110670
          332              O       9.526556      28.821096       7.797394      -0.693698      43.066459 0.64925393E+03  0.16372311E+05                                 9.853008                            7.922963       0.049490       2.043538                    0.996858      29.488593      79.560726       0.669914       0.362570      -1.135425      -0.032779      -0.055467      -0.022276       0.068171      -0.001805      -0.006140       0.041404      -0.019758       0.016354      -0.035543      -0.012686       0.048229             12.159424      21.623501      -3.775316      -1.456921       8.183231       1.114257       6.671538           0.089062
          333              O      13.401515      31.493372       6.002901      -0.620020      35.037326 0.53783742E+03  0.12887027E+05                                 8.452392                            7.099098       0.333878       2.161080                    0.997758      27.640035      71.739944       0.727475       0.351388      -1.148981       0.057425       0.047406       0.052770       0.091267       0.035712      -0.009931       0.029787       0.040161      -0.026746      -0.056518       0.010137       0.046381             10.167738      11.898907      -2.794858      -4.667586       8.370289       3.853573      10.234017           0.147327
          334              O      13.283742      29.304536       4.681531      -0.651452      34.446983 0.65418256E+03  0.16507502E+05                                 8.375953                            7.942286       0.058448       2.046463                    0.996509      29.419776      79.082978       0.671275       0.361596      -1.137587      -0.025694      -0.027301      -0.053312       0.065175       0.006682      -0.042078       0.026528      -0.022076      -0.080935      -0.064250       0.022606       0.041644              8.645940       7.984334       1.961051      -0.241450      11.481043       0.687137       6.472444           0.174703
          335              O       5.433967      30.775952       4.686220      -0.650277      37.524396 0.55820650E+03  0.13541265E+05                                 8.911892                            7.276136       0.125314       2.087442                    0.996937      28.237097      74.483019       0.709911       0.355662      -1.142019       0.036652       0.060428       0.020253       0.073519       0.006302      -0.008471       0.050615      -0.015937      -0.010911      -0.050482      -0.003663       0.054145             10.860747      18.735039      -2.934571      -2.075894       7.623095       1.173515       6.224106           0.093267
          336              O      12.043955      35.130180       9.131424      -0.654250      38.838275 0.62137820E+03  0.15482656E+05                                 9.202397                            7.772109      -0.058223       2.017550                    0.997878      28.784584      76.941419       0.674316       0.364547      -1.135036      -0.028833       0.028585      -0.083324       0.092689      -0.002043       0.018689      -0.000805       0.020892      -0.007411      -0.015419      -0.009305       0.024724             10.676398       7.402161       0.021207       0.380659      16.490647       4.135196       8.136386           0.141007
          337              O      13.654046      33.168760       9.262248      -0.604574      37.936830 0.58645053E+03  0.14349760E+05                                 9.007361                            7.514390       0.060910       2.084184                    0.996279      27.462398      71.877085       0.693275       0.361067      -1.141947       0.050564      -0.067594      -0.060487       0.103847      -0.019792       0.001362      -0.000412      -0.016090      -0.092837      -0.030996      -0.005859       0.036855             10.807108      16.549482       0.236657       4.293091       7.305660       1.400034       8.566181           0.136301
          338              O      11.619736      33.084358       7.818025      -0.652405      38.791738 0.51981191E+03  0.12352277E+05                                 9.086582                            6.955521       0.397646       2.181093                    0.998059      27.634975      71.483954       0.738518       0.349015      -1.150663      -0.006791       0.047839      -0.042699       0.064481      -0.029980       0.020797      -0.000777      -0.031951      -0.068599      -0.040906      -0.006460       0.047366             11.662314       7.969091       2.566430       3.091130      13.200082       7.805529      13.817770           0.106769
          339              O      11.855350      26.228535       3.510210      -0.764893      42.325357 0.67048698E+03  0.16990099E+05                                 9.579358                            7.935849       0.448689       2.145681                    0.998873      30.337475      81.200592       0.686235       0.352231      -1.147317       0.063506       0.040084      -0.038660       0.084465       0.001197      -0.004912       0.010340       0.045263      -0.042352      -0.025536      -0.004699       0.030234             11.180607      16.831879      -3.332489       3.198605       8.399638       0.583380       8.310303           0.022452
          340              O       3.674194      24.604256       3.484890      -0.686080      39.593666 0.52350125E+03  0.12485758E+05                                 9.277791                            7.029729       0.245075       2.131547                    0.997696      27.799371      72.491832       0.725468       0.353990      -1.144413       0.078613      -0.008423      -0.003983       0.079163       0.003839       0.040908      -0.004500      -0.008787      -0.007623      -0.044435       0.006350       0.038085             12.660628       9.152863      -3.489108      -3.488588      13.311201       8.739110      15.517820           0.044314
          341              O       3.645237      26.238381       5.168722      -0.680600      39.916087 0.52998663E+03  0.12674308E+05                                 9.326361                            7.066998       0.313363       2.152378                    0.998064      27.861482      72.655561       0.724787       0.353375      -1.145371       0.076818       0.003602       0.007912       0.077308      -0.035436      -0.003697       0.001319       0.002233       0.007007      -0.036689       0.002009       0.034681             12.712542       8.801617       3.144151       3.362636      15.331278       8.989511      14.004730           0.056464
          342              O       3.358764      25.128960       0.370903      -0.683498      33.944495 0.63857493E+03  0.16011138E+05                                 8.264390                            7.815252       0.259572       2.110084                    0.996986      29.405308      78.703209       0.681068       0.358678      -1.140288      -0.038537       0.067373       0.025673       0.081752       0.023257      -0.009817       0.017715       0.000765       0.037656      -0.037264       0.013345       0.023918              8.591496       7.997673       0.174908      -1.769808       6.380068       0.761989      11.396747           0.124082
          343              O       8.348709      23.760684      45.077085      -0.702941      43.154404 0.67155863E+03  0.17035114E+05                                 9.797820                            7.979332       0.227444       2.091778                    0.997852      29.792666      79.953684       0.679148       0.355533      -1.143900       0.029315      -0.017236      -0.026186       0.042921       0.032972      -0.005634       0.019421       0.034898      -0.035342      -0.043554      -0.000175       0.043730             12.592381      15.836368       6.062782       4.062860      11.860132       4.936566      10.080643           0.120939
          344              O      10.408966      24.994835      45.861091      -0.662760      40.621604 0.57055778E+03  0.13938761E+05                                 9.478409                            7.407818      -0.019605       2.043446                    0.995507      28.353386      75.440844       0.695135       0.360672      -1.136241       0.042477      -0.014267      -0.042361       0.061663       0.002067       0.004590       0.023690      -0.001610      -0.017742      -0.025441       0.001407       0.024034             12.266853      22.341899       2.200362       3.282559       6.530844       1.245886       7.927815           0.047910
          345              O      14.233141       6.530860      38.834575      -0.669297      33.464023 0.61286885E+03  0.15216214E+05                                 8.184478                            7.667972       0.199209       2.095028                    0.997876      29.038653      77.451078       0.685713       0.359770      -1.138924       0.061354       0.024167      -0.061579       0.090224       0.016631       0.005340      -0.015276       0.028527      -0.028795      -0.029912       0.003127       0.026786              8.543777       8.229829       2.383032      -0.121124      11.006166      -0.913849       6.395335           0.113895
          346              O      13.993587       4.372501      40.161102      -0.679517      40.765724 0.63448489E+03  0.15886047E+05                                 9.473382                            7.789163       0.174570       2.083605                    0.997559      29.338622      78.517406       0.682213       0.358585      -1.140148      -0.045389      -0.035188       0.026347       0.063186       0.010175       0.021120      -0.024405       0.065792      -0.056612      -0.050830       0.001823       0.049007             11.761358      13.713379      -3.639106       5.381124      10.008474      -4.940522      11.562221           0.110634
          347              O      12.022157       5.375953      39.092940      -0.693466      43.072047 0.64933040E+03  0.16374608E+05                                 9.853901                            7.923362       0.052407       2.043955                    0.996859      29.491761      79.568369       0.669910       0.362564      -1.135438      -0.032321      -0.055447       0.022323       0.067951      -0.002491       0.006770      -0.041714      -0.018452       0.014370      -0.036315      -0.011932       0.048246             12.161350      21.627850      -3.776752       1.457720       8.184069      -1.114641       6.672131           0.089223
          348              O       5.915214       8.048228      40.887433      -0.619185      35.001212 0.53718482E+03  0.12867186E+05                                 8.446040                            7.094374       0.334105       2.161538                    0.997734      27.625304      71.684572       0.727798       0.351347      -1.149041       0.057357       0.047113      -0.051805       0.090517       0.035805       0.009731      -0.029919       0.039796      -0.024612      -0.056562       0.010427       0.046136             10.159436      11.888763      -2.792066       4.662857       8.363848      -3.849621      10.225698           0.147384
          349              O       5.797440       5.859390      42.208803      -0.650632      34.425182 0.65366111E+03  0.16491236E+05                                 8.373087                            7.939722       0.060794       2.047483                    0.996518      29.407315      79.044836       0.671300       0.361651      -1.137532      -0.024997      -0.026892       0.053330       0.064747       0.007104       0.042069      -0.026273      -0.021954      -0.081275      -0.064294       0.023132       0.041162              8.642889       7.982088       1.960461       0.241455      11.476153      -0.686368       6.470425           0.174570
          350              O       7.929565       7.330806      42.204114      -0.650460      37.538051 0.55843819E+03  0.13548561E+05                                 8.914892                            7.278378       0.122079       2.086568                    0.996842      28.238910      74.497254       0.709680       0.355734      -1.141938       0.035810       0.060734      -0.020815       0.073514       0.007140       0.008688      -0.050570      -0.016335      -0.009838      -0.050595      -0.003664       0.054258             10.864654      18.741683      -2.935995       2.076432       7.626114      -1.174081       6.226164           0.093242
          351              O      14.539556      11.685038      37.758910      -0.655754      38.871240 0.62199171E+03  0.15501351E+05                                 9.204977                            7.773815      -0.058447       2.017331                    0.997897      28.804016      76.995090       0.674537       0.364347      -1.135222      -0.029220       0.029782       0.084105       0.093885      -0.001389      -0.018894       0.000700       0.022959      -0.004622      -0.014771      -0.010762       0.025533             10.679747       7.404127       0.021767      -0.380961      16.495615      -4.137152       8.139498           0.141041
          352              O       6.167748       9.723618      37.628086      -0.604903      37.946549 0.58661788E+03  0.14354847E+05                                 9.008241                            7.514862       0.059433       2.083677                    0.996182      27.464871      71.885519       0.693338       0.361009      -1.141995       0.051032      -0.068217       0.060291       0.104369      -0.019658      -0.001172       0.000723      -0.015525      -0.092719      -0.030942      -0.005669       0.036611             10.808583      16.553371       0.236514      -4.293734       7.305861      -1.399872       8.566516           0.136403
          353              O      14.115337       9.639215      39.072309      -0.653876      38.823074 0.52030286E+03  0.12366366E+05                                 9.088580                            6.956623       0.402729       2.182223                    0.998068      27.651571      71.524534       0.738836       0.348796      -1.150889      -0.007670       0.048605       0.043525       0.065694      -0.030392      -0.020327       0.001424      -0.031142      -0.071096      -0.040476      -0.007580       0.048056             11.665335       7.971347       2.567398      -3.091974      13.203708      -7.807685      13.820950           0.106913
          354              O      14.350948       2.783388      43.380124      -0.764707      42.272111 0.66946581E+03  0.16957069E+05                                 9.569975                            7.928574       0.442833       2.144184                    0.998877      30.321952      81.131128       0.686737       0.352122      -1.147453       0.065763       0.039516       0.038274       0.085739       0.000598       0.004775      -0.010165       0.045816      -0.042362      -0.025431      -0.005054       0.030485             11.169060      16.814126      -3.329082      -3.194644       8.391407      -0.582041       8.301648           0.022449
          355              O       6.169792       1.159110      43.405444      -0.686672      39.655883 0.52436605E+03  0.12512342E+05                                 9.289802                            7.037324       0.239896       2.129877                    0.997748      27.815934      72.567371       0.724754       0.354170      -1.144195       0.079423      -0.008902       0.003318       0.079989       0.004911      -0.040232       0.004705      -0.009240      -0.005396      -0.043938       0.006454       0.037484             12.679801       9.163722      -3.494054       3.493478      13.332634      -8.756005      15.543048           0.044203
          356              O       6.140835       2.793236      41.721612      -0.680028      39.928788 0.53009809E+03  0.12678138E+05                                 9.330489                            7.069306       0.315081       2.152965                    0.997977      27.858037      72.659236       0.724400       0.353532      -1.145199       0.076583       0.003849      -0.008316       0.077129      -0.035651       0.004667      -0.002305       0.001020       0.006555      -0.036816       0.001516       0.035300             12.720060       8.804599       3.145208      -3.363790      15.341413      -8.997090      14.014168           0.056443
          357              O       5.854360       1.683810      46.519431      -0.683221      33.918221 0.63792593E+03  0.15990427E+05                                 8.259426                            7.810664       0.258617       2.109983                    0.996934      29.393351      78.654289       0.681364       0.358622      -1.140360      -0.038208       0.067126      -0.025557       0.081357       0.022783       0.009453      -0.017567       0.000520       0.037478      -0.036586       0.012793       0.023793              8.586205       7.991359       0.175132       1.767479       6.376520      -0.761414      11.390736           0.124006
          358              O       0.862434       0.315571       1.813249      -0.703770      43.163093 0.67173470E+03  0.17040602E+05                                 9.798594                            7.979998       0.229627       2.092601                    0.997898      29.797440      79.967443       0.679172       0.355500      -1.143934       0.029277      -0.017406       0.026120       0.042923       0.032587       0.005662      -0.019407       0.034549      -0.033751      -0.043297       0.000249       0.043048             12.593228      15.834656       6.063071      -4.063438      11.862546      -4.938210      10.082483           0.120580
          359              O       2.922691       1.549723       1.029243      -0.664379      40.593740 0.57020228E+03  0.13926493E+05                                 9.468728                            7.401508      -0.020344       2.042975                    0.995520      28.360267      75.424456       0.696066       0.360282      -1.136664       0.043772      -0.014336       0.042544       0.062702       0.001846      -0.003782      -0.023925      -0.003258      -0.016630      -0.025128       0.000637       0.024492             12.252046      22.309590       2.197987      -3.278858       6.525287      -1.245260       7.921259           0.047877
          360              O       9.242133      16.914242      31.500926      -0.669143      33.451818 0.61259053E+03  0.15207176E+05                                 8.180758                            7.664852       0.197801       2.094769                    0.997867      29.036504      77.433273       0.686055       0.359640      -1.139057       0.061781      -0.023007       0.061795       0.090360      -0.016225      -0.005140      -0.015795       0.028921      -0.028456      -0.030196       0.003615       0.026581              8.539369       8.225609      -2.381019       0.120810      10.999757      -0.912380       6.392741           0.113753
          361              O       9.002556      19.072601      30.174399      -0.679794      40.761157 0.63442395E+03  0.15883630E+05                                 9.470698                            7.787292       0.171960       2.082913                    0.997558      29.338872      78.507641       0.682513       0.358447      -1.140294      -0.045772       0.035006      -0.026226       0.063311      -0.010236      -0.020615      -0.024188       0.064814      -0.058226      -0.050389       0.001886       0.048503             11.757317      13.708944       3.637051      -5.378457      10.004954      -4.937922      11.558054           0.110540
          362              O       7.031136      18.069149      31.242561      -0.692529      43.028330 0.64855659E+03  0.16350061E+05                                 9.847007                            7.918470       0.050644       2.043747                    0.996950      29.473291      79.503779       0.670145       0.362548      -1.135461      -0.031858       0.055297      -0.021703       0.067407       0.002415      -0.006345      -0.041726      -0.018019       0.015614      -0.036254      -0.011921       0.048175             12.151962      21.609262       3.773789      -1.455873       8.178666      -1.113319       6.667957           0.088978
          363              O      10.906126      15.396874      29.448068      -0.619297      35.035600 0.53779306E+03  0.12885926E+05                                 8.453126                            7.099593       0.337626       2.162168                    0.997790      27.635766      71.732907       0.727315       0.351466      -1.148896       0.057992      -0.047045       0.051294       0.090594      -0.035840      -0.010361      -0.030075       0.040279      -0.024390      -0.057077       0.010984       0.046093             10.168828      11.900759       2.795553      -4.668567       8.370834      -3.853835      10.234890           0.147324
          364              O      10.788327      17.585712      28.126698      -0.651494      34.427936 0.65372015E+03  0.16492737E+05                                 8.372403                            7.939092       0.061723       2.047165                    0.996504      29.413404      79.055587       0.671466       0.361561      -1.137628      -0.025314       0.027358      -0.053483       0.065190      -0.007310      -0.042254      -0.026318      -0.021998      -0.081697      -0.064602       0.023431       0.041171              8.642185       7.981193      -1.960480      -0.241211      11.475233      -0.686377       6.470128           0.174462
          365              O      12.920469      16.114296      28.131387      -0.650882      37.560551 0.55881457E+03  0.13559888E+05                                 8.918098                            7.280479       0.126850       2.087652                    0.996846      28.247838      74.525264       0.709634       0.355700      -1.141973       0.035735      -0.061190       0.020069       0.073648      -0.006881      -0.008179      -0.050506      -0.015761      -0.011511      -0.050545      -0.003401       0.053946             10.869138      18.751375       2.937461      -2.077546       7.628071      -1.174329       6.227968           0.093214
          366              O       9.548607      11.760064      32.576591      -0.654513      38.883421 0.62217783E+03  0.15508325E+05                                 9.211934                            7.778999      -0.060020       2.016861                    0.997928      28.795100      76.996117       0.673739       0.364724      -1.134842      -0.028504      -0.029137      -0.083366       0.092797       0.002406       0.018977       0.000422       0.021103      -0.006879      -0.015695      -0.009375       0.025070             10.688794       7.409160      -0.021357       0.381564      16.511240      -4.142299       8.145981           0.141254
          367              O      11.158676      13.721484      32.707415      -0.604999      37.933509 0.58638675E+03  0.14347670E+05                                 9.006760                            7.513844       0.057601       2.083160                    0.996254      27.462078      71.872639       0.693326       0.361053      -1.141969       0.050728       0.067958      -0.060491       0.104167       0.019582       0.001614       0.000374      -0.014651      -0.093990      -0.031399      -0.005195       0.036594             10.806434      16.549074      -0.235999       4.292826       7.304922      -1.399783       8.565307           0.136371
          368              O       9.124365      13.805887      31.263192      -0.652774      38.828172 0.52030284E+03  0.12367149E+05                                 9.093545                            6.959716       0.404168       2.182755                    0.998058      27.642975      71.519368       0.738133       0.349107      -1.150560      -0.006997      -0.048549      -0.042456       0.064873       0.029651       0.021305       0.000560      -0.030899      -0.067757      -0.041091      -0.005690       0.046781             11.672866       7.975188      -2.569518       3.094518      13.212932      -7.814632      13.830479           0.106925
          369              O       9.359900      20.661714      26.955377      -0.763803      42.222835 0.66865973E+03  0.16931343E+05                                 9.561724                            7.923435       0.450828       2.146819                    0.998925      30.307895      81.077550       0.687016       0.352089      -1.147493       0.065756      -0.039066      -0.038235       0.085510      -0.000460      -0.004787      -0.010256       0.045118      -0.044304      -0.025476      -0.004983       0.030459             11.157364      16.792557       3.324333       3.190408       8.384374      -0.581341       8.295160           0.022430
          370              O      11.160625      22.285992      26.930057      -0.685942      39.567947 0.52315924E+03  0.12475073E+05                                 9.272066                            7.026189       0.298208       2.148999                    0.997886      27.793949      72.461061       0.725872       0.353864      -1.144559       0.078586       0.008710      -0.003196       0.079132      -0.004344       0.040626       0.005044      -0.008649      -0.006867      -0.044248       0.006346       0.037902             12.651548       9.146063       3.485207      -3.484906      13.301162      -8.731791      15.507421           0.044159
          371              O      11.131686      20.651866      28.613889      -0.679686      39.869835 0.52933137E+03  0.12654471E+05                                 9.318343                            7.062049       0.318128       2.153984                    0.998055      27.848185      72.604206       0.725145       0.353317      -1.145441       0.076152      -0.003825       0.008207       0.076688       0.035286      -0.004340      -0.002039       0.001922       0.006760      -0.036490       0.001686       0.034804             12.699927       8.792788      -3.139277       3.357242      15.316481      -8.979164      13.990514           0.056493
          372              O      10.845201      21.761292      23.816070      -0.683353      33.902949 0.63758768E+03  0.15979386E+05                                 8.254096                            7.806378       0.257865       2.109859                    0.997029      29.385731      78.620471       0.681860       0.358419      -1.140553      -0.038623      -0.067362       0.025974       0.081879      -0.023087      -0.009041      -0.017333       0.000258       0.034440      -0.036228       0.012665       0.023563              8.579920       7.987532      -0.174073      -1.765603       6.374094      -0.760975      11.378133           0.123614
          373              O      10.844196      23.129550      21.631918      -0.703353      43.113903 0.67080119E+03  0.17009789E+05                                 9.786784                            7.970934       0.233480       2.093975                    0.997872      29.778495      79.881190       0.680057       0.355186      -1.144268       0.029924       0.017325      -0.026203       0.043384      -0.032163      -0.006184      -0.018437       0.035001      -0.032735      -0.042625       0.000206       0.042419             12.576250      15.816880      -6.052787       4.056722      11.842748      -4.927865      10.069121           0.120459
          374              O      12.904467      21.895398      22.415924      -0.662249      40.505372 0.56885090E+03  0.13884700E+05                                 9.453196                            7.391700      -0.008348       2.047524                    0.995672      28.315933      75.273023       0.696701       0.360182      -1.136788       0.041756       0.014355      -0.043082       0.061690      -0.001942       0.003633      -0.023510      -0.004062      -0.015424      -0.024382       0.000035       0.024347             12.228867      22.261458      -2.194209       3.269897       6.516328      -1.241966       7.908815           0.047774
          375              O       6.746710       8.055735      29.976053      -0.669539      33.470606 0.61303528E+03  0.15221203E+05                                 8.184364                            7.668059       0.199827       2.094867                    0.997779      29.044871      77.466918       0.685845       0.359680      -1.139008       0.061641       0.061759       0.023880       0.090465      -0.005282       0.016265       0.015803       0.028806      -0.029864      -0.030359       0.003659       0.026700              8.543271       8.230151       0.121011       2.382910       6.395375       0.912999      11.004286           0.113914
          376              O       6.507153       6.729210      27.817691      -0.679027      40.710907 0.63353687E+03  0.15855493E+05                                 9.462450                            7.781455       0.179137       2.085163                    0.997609      29.323113      78.444652       0.682837       0.358411      -1.140350      -0.045625      -0.025818      -0.034717       0.062877      -0.021214       0.010233       0.024608       0.060826      -0.069490      -0.050928       0.002175       0.048753             11.745758      13.694311      -5.371953      -3.632749      11.546942       4.932477       9.996022           0.110692
          377              O       4.535721       7.797370      28.821144      -0.693671      43.067611 0.64927147E+03  0.16372903E+05                                 9.853290                            7.923153       0.049537       2.043556                    0.996856      29.488673      79.561936       0.669893       0.362578      -1.135417      -0.032779      -0.022277      -0.055470       0.068174      -0.006136      -0.001805       0.041403      -0.018067       0.021490      -0.035536      -0.012697       0.048233             12.159820      21.624274      -1.456971      -3.775489       6.671713       1.114299       8.183472           0.089072
          378              O       8.410704       6.002878      31.493424      -0.620017      35.037021 0.53783190E+03  0.12886866E+05                                 8.452371                            7.099083       0.333844       2.161073                    0.997756      27.639795      71.739326       0.727472       0.351390      -1.148978       0.057412       0.052774       0.047400       0.091258      -0.009934       0.035712       0.029783       0.033480      -0.046893      -0.056520       0.010131       0.046389             10.167708      11.898889      -4.667562      -2.794853      10.233966       3.853554       8.370269           0.147317
          379              O       8.292926       4.681512      29.304583      -0.651455      34.447315 0.65419149E+03  0.16507788E+05                                 8.376019                            7.942351       0.058432       2.046456                    0.996509      29.419887      79.083474       0.671271       0.361597      -1.137586      -0.025692      -0.053306      -0.027307       0.065171      -0.042073       0.006672       0.026530       0.029415       0.073577      -0.064241       0.022592       0.041649              8.646008       7.984423      -0.241460       1.961091       6.472487       0.687130      11.481114           0.174703
          380              O      10.425059       4.686200      30.776002      -0.650266      37.524296 0.55820482E+03  0.13541217E+05                                 8.911890                            7.276135       0.125306       2.087439                    0.996937      28.237018      74.482852       0.709909       0.355663      -1.142017       0.036652       0.020259       0.060421       0.073515      -0.008467       0.006291       0.050607      -0.002501       0.029388      -0.050472      -0.003666       0.054138             10.860743      18.735018      -2.075881      -2.934591       6.224101       1.173515       7.623111           0.093266
          381              O       7.053147       9.131395      35.130238      -0.654258      38.839122 0.62139529E+03  0.15483199E+05                                 9.202555                            7.772238      -0.058036       2.017608                    0.997880      28.784852      76.942607       0.674307       0.364549      -1.135033      -0.028831      -0.083338       0.028584       0.092701       0.018698      -0.002047      -0.000817       0.014170      -0.027668      -0.015423      -0.009319       0.024742             10.676584       7.402287       0.380681       0.021220       8.136490       4.135246      16.490976           0.141014
          382              O       8.663227       9.262220      33.168816      -0.604577      37.937489 0.58646150E+03  0.14350101E+05                                 9.007467                            7.514459       0.060851       2.084153                    0.996278      27.462673      71.878066       0.693272       0.361066      -1.141947       0.050574      -0.060471      -0.067582       0.103835       0.001335      -0.019794      -0.000410       0.038376       0.070578      -0.030999      -0.005863       0.036862             10.807255      16.549718       4.293173       0.236648       8.566302       1.400058       7.305744           0.136309
          383              O       6.628924       7.818000      33.084413      -0.652405      38.790982 0.51979975E+03  0.12351912E+05                                 9.086463                            6.955437       0.397516       2.181057                    0.998057      27.634684      71.482907       0.738523       0.349015      -1.150663      -0.006790      -0.042705       0.047831       0.064480       0.020804      -0.029988      -0.000777       0.018318       0.082211      -0.040913      -0.006458       0.047371             11.662144       7.968992       3.091096       2.566399      13.817574       7.805388      13.199865           0.106771
          384              O       6.864524       3.510194      26.228577      -0.764888      42.325550 0.67048982E+03  0.16990204E+05                                 9.579420                            7.935895       0.448740       2.145698                    0.998874      30.337506      81.200977       0.686229       0.352234      -1.147314       0.063534      -0.038653       0.040064       0.084473      -0.004907       0.001221       0.010338       0.043754      -0.046673      -0.025519      -0.004680       0.030200             11.180681      16.831967       3.198645      -3.332515       8.310375       0.583378       8.399701           0.022454
          385              O       8.665259       3.484874      24.604296      -0.686072      39.592390 0.52348271E+03  0.12485191E+05                                 9.277549                            7.029570       0.245070       2.131548                    0.997695      27.799077      72.490432       0.725482       0.353986      -1.144417       0.078617      -0.003984      -0.008415       0.079166       0.040911       0.003839      -0.004502      -0.000573       0.016983      -0.044437       0.006348       0.038090             12.660253       9.152623      -3.488491      -3.489021      15.517315       8.738800      13.310822           0.044315
          386              O       8.636302       5.168703      26.238424      -0.680589      39.916240 0.52998877E+03  0.12674377E+05                                 9.326398                            7.067024       0.313401       2.152386                    0.998063      27.861543      72.655872       0.724784       0.353377      -1.145369       0.076816       0.007906       0.003597       0.077305      -0.003696      -0.035432       0.001315      -0.002393      -0.006873      -0.036689       0.002016       0.034673             12.712586       8.801684       3.362693       3.144215      14.004742       8.989526      15.331332           0.056465
          387              O       8.349849       0.370892      25.128999      -0.683539      33.945430 0.63859795E+03  0.16011874E+05                                 8.264568                            7.815415       0.259511       2.110064                    0.996984      29.405714      78.704915       0.681057       0.358681      -1.140285      -0.038542       0.025675       0.067392       0.081771      -0.009808       0.023243       0.017711      -0.018462      -0.019999      -0.037249       0.013331       0.023918              8.591686       7.997889      -1.769894       0.174908      11.396961       0.762032       6.380208           0.124048
          388              O      13.339543      45.077005      23.760739      -0.702964      43.153420 0.67154388E+03  0.17034624E+05                                 9.797611                            7.979197       0.227421       2.091766                    0.997852      29.792534      79.952724       0.679161       0.355529      -1.143905       0.029307      -0.026206      -0.017231       0.042925      -0.005635       0.032971       0.019423       0.035113      -0.034629      -0.043550      -0.000175       0.043725             12.592050      15.835913       4.062704       6.062559      10.080412       4.936411      11.859824           0.120916
          389              O      15.399802      45.861010      24.994893      -0.662777      40.620131 0.57053634E+03  0.13938082E+05                                 9.478092                            7.407617      -0.019574       2.043456                    0.995506      28.353147      75.439368       0.695155       0.360666      -1.136248       0.042485      -0.042372      -0.014262       0.061675       0.004585       0.002061       0.023683       0.008079       0.011326      -0.025437       0.001410       0.024027             12.266362      22.340920       3.282361       2.200235       7.927531       1.245815       6.530635           0.047899
          390              O      11.737614      15.389367      40.359448      -0.668821      33.461379 0.61281567E+03  0.15214766E+05                                 8.184697                            7.668158       0.197475       2.094598                    0.997862      29.035924      77.446848       0.685626       0.359819      -1.138871       0.061120      -0.061389      -0.023086       0.089650       0.005204      -0.017067       0.015732       0.029931      -0.026446      -0.030482       0.002945       0.027538              8.543830       8.229640      -0.120915      -2.383163       6.395096       0.913115      11.006753           0.113876
          391              O      11.498040      16.715892      42.517810      -0.679995      40.771091 0.63458734E+03  0.15888902E+05                                 9.473250                            7.789026       0.179468       2.085098                    0.997597      29.342037      78.521579       0.682335       0.358514      -1.140229      -0.045564       0.026700       0.035486       0.063625       0.021152      -0.010096       0.024317       0.060845      -0.068319      -0.050510       0.001980       0.048530             11.761133      13.711693       5.381080       3.638815      11.563458       4.941151      10.008247           0.110705
          392              O       9.526622      15.647732      41.514357      -0.694705      43.075785 0.64942240E+03  0.16377081E+05                                 9.853107                            7.922892       0.057865       2.045595                    0.996844      29.497403      79.577191       0.670078       0.362470      -1.135541      -0.033894       0.022265       0.055690       0.068890       0.006723       0.002059       0.041632      -0.019002       0.022075      -0.035562      -0.013284       0.048846             12.159933      21.625493       1.456080       3.776817       6.671199       1.113980       8.183105           0.089207
          393              O      13.401586      17.442224      38.842077      -0.618912      34.975242 0.53674364E+03  0.12853666E+05                                 8.440614                            7.090470       0.338606       2.162623                    0.997836      27.620534      71.658296       0.728168       0.351248      -1.149149       0.057114      -0.051579      -0.047162       0.090259       0.009935      -0.036123       0.030250       0.032431      -0.048173      -0.057203       0.010691       0.046513             10.151956      11.880536       4.658645       2.789000      10.218063       3.845402       8.357268           0.147340
          394              O      13.283791      18.763590      41.030918      -0.650400      34.383967 0.65265370E+03  0.16458637E+05                                 8.364320                            7.931862       0.063535       2.048069                    0.996478      29.394089      78.978974       0.671887       0.361492      -1.137714      -0.024871       0.053197       0.027069       0.064663       0.042056      -0.007046       0.026296       0.029435       0.074184      -0.064314       0.023057       0.041257              8.633454       7.973567       0.241132      -1.958175       6.464049       0.684864      11.462748           0.174552
          395              O      15.415925      18.758902      39.559499      -0.650883      37.552637 0.55870608E+03  0.13556696E+05                                 8.917032                            7.280030       0.124528       2.087016                    0.996860      28.245276      74.518737       0.709613       0.355725      -1.141945       0.035706      -0.020207      -0.061215       0.073692       0.008259      -0.007335       0.050553      -0.004066       0.028500      -0.050331      -0.003981       0.054312             10.867204      18.746500       2.076308       2.937020       6.227225       1.174275       7.627887           0.093278
          396              O      12.044067      14.313707      35.205263      -0.655149      38.859969 0.62179244E+03  0.15495568E+05                                 9.205691                            7.774610      -0.058822       2.017315                    0.997844      28.795218      76.976421       0.674219       0.364538      -1.135042      -0.029131       0.083473      -0.029636       0.093245      -0.018969       0.001657      -0.000338       0.014228      -0.027543      -0.015737      -0.009184       0.024921             10.680552       7.404394      -0.381109      -0.021253       8.140215       4.137871      16.497048           0.140926
          397              O      13.654147      14.182882      37.166685      -0.604882      37.928660 0.58631303E+03  0.14345454E+05                                 9.006170                            7.513570       0.056054       2.082630                    0.996239      27.459979      71.866755       0.693309       0.361072      -1.141951       0.050497       0.060207       0.067980       0.103905      -0.001563       0.019927      -0.000673       0.038874       0.069556      -0.031093      -0.005805       0.036898             10.805520      16.547301      -4.292478      -0.236424       8.564749       1.399677       7.304509           0.136347
          398              O      11.619828      15.627102      37.251088      -0.653529      38.823229 0.52027511E+03  0.12366077E+05                                 9.091545                            6.958662       0.399966       2.181576                    0.998097      27.646025      71.521375       0.738342       0.349019      -1.150655      -0.007917       0.043349      -0.047723       0.064956      -0.020568       0.029773      -0.000803       0.018386       0.081246      -0.040490      -0.006497       0.046987             11.669528       7.973847      -3.094156      -2.569249      13.825978       7.811357      13.208759           0.106776
          399              O      11.855373      19.934908      44.106924      -0.764384      42.266791 0.66943695E+03  0.16956470E+05                                 9.568864                            7.928377       0.443126       2.144272                    0.998884      30.320522      81.132542       0.686737       0.352120      -1.147433       0.064421       0.038274      -0.039511       0.084712       0.005163      -0.001253       0.010304       0.043696      -0.046500      -0.025487      -0.004713       0.030200             11.166822      16.809066      -3.194070       3.326747       8.301579       0.582332       8.389823           0.022455
          400              O      13.656107      19.960228      45.731205      -0.685501      39.528556 0.52260995E+03  0.12458486E+05                                 9.264786                            7.021646       0.298153       2.149097                    0.997855      27.782672      72.417412       0.726252       0.353778      -1.144649       0.078442       0.002939       0.008560       0.078962      -0.040594      -0.004817      -0.005198      -0.000615       0.016305      -0.044320       0.006440       0.037881             12.639797       9.138380       3.480111       3.480774      15.491913       8.721892      13.289098           0.044305
          401              O      13.627170      18.276399      44.097077      -0.680044      39.882722 0.52952441E+03  0.12660239E+05                                 9.319928                            7.063079       0.313933       2.152837                    0.998090      27.849133      72.609977       0.725131       0.353292      -1.145461       0.076958      -0.008021      -0.004437       0.077502       0.003664       0.035701       0.001519      -0.002995      -0.006427      -0.037051       0.002203       0.034848             12.702032       8.795463      -3.358799      -3.140541      13.992759       8.980107      15.317874           0.056493
          402              O      13.340662      23.074210      45.206502      -0.683040      33.905403 0.63761915E+03  0.15980466E+05                                 8.255860                            7.807581       0.256205       2.109339                    0.996947      29.388964      78.631350       0.681671       0.358511      -1.140472      -0.038244      -0.025585      -0.067592       0.081767       0.009772      -0.023325       0.017714      -0.017537      -0.018218      -0.037065       0.013283       0.023782              8.582227       7.987908       1.766299      -0.174565      11.384129       0.761216       6.374644           0.124042
          403              O      13.339650      25.258358      46.574762      -0.703095      43.201986 0.67233899E+03  0.17060579E+05                                 9.806490                            7.985142       0.229132       2.092606                    0.997925      29.798228      79.992895       0.678723       0.355638      -1.143768       0.029763       0.026097       0.016975       0.043070       0.005760      -0.032963       0.019160       0.033932      -0.035501      -0.043432       0.000152       0.043279             12.605188      15.853289      -4.068224      -6.069502      10.091216       4.942658      11.871059           0.120634
          404              O      15.399919      24.474353      45.340608      -0.662502      40.549995 0.56944416E+03  0.13903982E+05                                 9.464955                            7.398875      -0.015802       2.045094                    0.995588      28.330300      75.345102       0.695835       0.360505      -1.136436       0.041054       0.043000       0.014131       0.061108      -0.003278      -0.001976       0.023586       0.007008       0.013178      -0.024839       0.000803       0.024036             12.247217      22.300086      -3.277558      -2.198134       7.918262       1.244483       6.523303           0.047907
          405              O       5.730510      15.389372      29.976053      -0.669104      33.450750 0.61256556E+03  0.15206383E+05                                 8.180527                            7.664648       0.197873       2.094790                    0.997868      29.036189      77.431680       0.686072       0.359636      -1.139062      -0.061774      -0.061785       0.023014       0.090350      -0.005143      -0.016216      -0.015790       0.028692      -0.029164      -0.030190       0.003614       0.026576              8.539120       8.225323       0.120806      -2.380899       6.392569      -0.912341      10.999467           0.113775
          406              O       5.970069      16.715898      27.817691      -0.679752      40.759651 0.63439608E+03  0.15882734E+05                                 9.470439                            7.787092       0.172023       2.082936                    0.997560      29.338271      78.505162       0.682527       0.358444      -1.140298       0.045758       0.026236      -0.035019       0.063313      -0.020634      -0.010223      -0.024212       0.061528      -0.068126      -0.050416       0.001899       0.048518             11.757012      13.708537      -5.378324       3.636971      11.557793      -4.937794      10.004707           0.110552
          407              O       7.941500      15.647737      28.821144      -0.692507      43.027073 0.64853770E+03  0.16349454E+05                                 9.846794                            7.918340       0.050659       2.043758                    0.996953      29.472937      79.502318       0.670153       0.362547      -1.135463       0.031857       0.021708      -0.055288       0.067401      -0.006349       0.002419      -0.041728      -0.016804       0.019250      -0.036257      -0.011920       0.048178             12.151651      21.608658      -1.455769       3.773659       6.667814      -1.113262       8.178481           0.088989
          408              O      14.048415      17.442227      31.493424      -0.619232      35.034757 0.53777797E+03  0.12885474E+05                                 8.453001                            7.099501       0.337650       2.162177                    0.997790      27.635379      71.731643       0.727319       0.351466      -1.148896      -0.058009      -0.051249       0.047015       0.090564      -0.010386      -0.035828      -0.030098       0.032329      -0.048264      -0.057104       0.011025       0.046079             10.168661      11.900627      -4.668470       2.795503      10.234669      -3.853722       8.370687           0.147339
          409              O      14.166195      18.763595      29.304583      -0.651450      34.427234 0.65370241E+03  0.16492183E+05                                 8.372326                            7.939012       0.061763       2.047183                    0.996504      29.412948      79.054196       0.671466       0.361563      -1.137625       0.025306       0.053475      -0.027343       0.065173      -0.042261      -0.007312      -0.026331       0.029841       0.073917      -0.064621       0.023434       0.041187              8.642121       7.981104      -0.241185      -1.960445       6.470041      -0.686393      11.475217           0.174479
          410              O      12.034060      18.758905      30.776002      -0.650852      37.560399 0.55881244E+03  0.13559830E+05                                 8.918099                            7.280487       0.126861       2.087657                    0.996846      28.247686      74.524952       0.709630       0.355702      -1.141971      -0.035720      -0.020065       0.061179       0.073630      -0.008171      -0.006888      -0.050507      -0.002094       0.029389      -0.050553      -0.003386       0.053939             10.869127      18.751442      -2.077448       2.937395       6.227929      -1.174279       7.628012           0.093220
          411              O       5.424070      14.313707      35.130238      -0.654503      38.883564 0.62217992E+03  0.15508397E+05                                 9.211972                            7.779024      -0.060115       2.016830                    0.997927      28.795090      76.996240       0.673736       0.364725      -1.134841       0.028497       0.083360       0.029135       0.092789       0.018974       0.002396       0.000420       0.013983      -0.028245      -0.015685      -0.009385       0.025070             10.688846       7.409190       0.381546      -0.021324       8.146023      -4.142334      16.511326           0.141262
          412              O      13.795891      14.182884      33.168816      -0.604983      37.933568 0.58638679E+03  0.14347669E+05                                 9.006753                            7.513831       0.057717       2.083193                    0.996256      27.462106      71.872663       0.693328       0.361052      -1.141970      -0.050725       0.060495      -0.067966       0.104173       0.001624       0.019574       0.000373       0.039673       0.068974      -0.031402      -0.005186       0.036588             10.806435      16.549037       4.292857      -0.236022       8.565347      -1.399796       7.304921           0.136374
          413              O       5.848294      15.627104      33.084413      -0.652756      38.827999 0.52029950E+03  0.12367049E+05                                 9.093502                            6.959681       0.404187       2.182761                    0.998058      27.642954      71.519232       0.738137       0.349105      -1.150561       0.006991       0.042453       0.048543       0.064866       0.021313       0.029650       0.000553       0.018419       0.080222      -0.041099      -0.005679       0.046778             11.672808       7.975133       3.094484      -2.569482      13.830424      -7.814596      13.212868           0.106928
          414              O       5.612699      19.934915      26.228577      -0.763791      42.218706 0.66858465E+03  0.16928935E+05                                 9.560890                            7.922825       0.450845       2.146849                    0.998926      30.306637      81.072476       0.687065       0.352075      -1.147507      -0.065741       0.038258       0.039088       0.085519      -0.004825      -0.000505      -0.010275       0.044701      -0.045526      -0.025501      -0.004960       0.030461             11.156281      16.790937       3.189984       3.323842       8.294370      -0.581313       8.383536           0.022423
          415              O      13.793864      19.960236      24.604296      -0.685939      39.564874 0.52311654E+03  0.12473746E+05                                 9.271342                            7.025723       0.298290       2.149051                    0.997886      27.792646      72.455728       0.725927       0.353846      -1.144579      -0.078616       0.003208      -0.008733       0.079165       0.040657      -0.004376       0.005114      -0.000906       0.016376      -0.044293       0.006353       0.037940             12.650432       9.145179      -3.484352       3.484712      15.506017      -8.730893      13.300101           0.044149
          416              O      13.822821      18.276406      26.238424      -0.679700      39.867994 0.52930471E+03  0.12653633E+05                                 9.317854                            7.061725       0.318299       2.154065                    0.998055      27.847170      72.600210       0.725186       0.353303      -1.145456      -0.076183      -0.008239       0.003834       0.076723      -0.004379       0.035315      -0.001969      -0.002415      -0.006254      -0.036524       0.001695       0.034829             12.699177       8.792185       3.356867      -3.138862      13.989795      -8.978547      15.315552           0.056478
          417              O      14.109274      23.074218      25.128999      -0.683355      33.903054 0.63758953E+03  0.15979454E+05                                 8.254159                            7.806423       0.257898       2.109877                    0.997029      29.385576      78.620265       0.681853       0.358422      -1.140550       0.038632      -0.025979       0.067368       0.081889      -0.009039      -0.023087      -0.017339      -0.017110      -0.017631      -0.036235       0.012662       0.023573              8.580018       7.987623      -1.765634      -0.174064      11.378280      -0.761042       6.374153           0.123606
          418              O      14.110260      25.258367      23.760739      -0.703347      43.113149 0.67078450E+03  0.17009235E+05                                 9.786628                            7.970792       0.233549       2.093999                    0.997870      29.778175      79.879650       0.680069       0.355182      -1.144273      -0.029925       0.026215      -0.017320       0.043390      -0.006174      -0.032148      -0.018446       0.033838      -0.036123      -0.042615       0.000218       0.042397             12.576099      15.816487       4.056691      -6.052716      10.069096      -4.927910      11.842713           0.120450
          419              O      12.050000      24.474362      24.994893      -0.662219      40.504663 0.56883921E+03  0.13884347E+05                                 9.453103                            7.391639      -0.008261       2.047557                    0.995673      28.315611      75.272052       0.696702       0.360183      -1.136787      -0.041732       0.043073      -0.014344       0.061665       0.003623      -0.001913      -0.023516       0.005703       0.013817      -0.024396       0.000054       0.024342             12.228725      22.261166       3.269852      -2.194183       7.908738      -1.241950       6.516273           0.047775
          420              O      10.721499       8.055730      40.359448      -0.669314      33.464636 0.61288358E+03  0.15216680E+05                                 8.184604                            7.668083       0.199247       2.095038                    0.997877      29.038871      77.452057       0.685705       0.359772      -1.138922      -0.061341       0.061567      -0.024166       0.090206       0.005321       0.016635      -0.015285       0.028649      -0.028436      -0.029918       0.003128       0.026790              8.543921       8.229955      -0.121125       2.383077       6.395444      -0.913892      11.006364           0.113879
          421              O      10.961072       6.729204      42.517810      -0.679522      40.766374 0.63449167E+03  0.15886268E+05                                 9.473552                            7.789249       0.174600       2.083625                    0.997559      29.338409      78.517090       0.682203       0.358589      -1.140144       0.045397      -0.026357       0.035194       0.063200       0.021126       0.010161      -0.024417       0.061199      -0.070313      -0.050834       0.001837       0.048997             11.761677      13.713582       5.381315      -3.639257      11.562626      -4.940801      10.008823           0.110616
          422              O      12.932491       7.797365      41.514357      -0.693485      43.072057 0.64932964E+03  0.16374577E+05                                 9.853887                            7.923343       0.052427       2.043962                    0.996860      29.491806      79.568352       0.669913       0.362563      -1.135439       0.032330      -0.022331       0.055443       0.067955       0.006782      -0.002481      -0.041710      -0.016436       0.020495      -0.036309      -0.011941       0.048249             12.161349      21.627774       1.457812      -3.776834       6.672145      -1.114683       8.184128           0.089212
          423              O       9.057529       6.002875      38.842077      -0.619155      35.000469 0.53717033E+03  0.12866758E+05                                 8.445948                            7.094300       0.334157       2.161557                    0.997734      27.624893      71.683403       0.727798       0.351349      -1.149038      -0.057337       0.051817      -0.047113       0.090511       0.009766       0.035800      -0.029917       0.032224      -0.047455      -0.056581       0.010452       0.046129             10.159319      11.888586       4.662781      -2.792007      10.225606      -3.849587       8.363764           0.147383
          424              O       9.175322       4.681507      41.030918      -0.650632      34.425280 0.65366349E+03  0.16491317E+05                                 8.373150                            7.939772       0.060748       2.047479                    0.996516      29.407159      79.044561       0.671293       0.361654      -1.137529       0.024992      -0.053327       0.026911       0.064750       0.042060       0.007101      -0.026276       0.029658       0.073585      -0.064288       0.023126       0.041162              8.642979       7.982185       0.241457       1.960511       6.470463      -0.686410      11.476290           0.174570
          425              O       7.043189       4.686197      39.559499      -0.650458      37.538609 0.55844665E+03  0.13548838E+05                                 8.915044                            7.278483       0.122140       2.086592                    0.996843      28.238940      74.497900       0.709667       0.355739      -1.141933      -0.035812       0.020822      -0.060739       0.073521       0.008688       0.007135      -0.050569      -0.003247       0.029394      -0.050593      -0.003660       0.054253             10.864858      18.742062       2.076458      -2.936070       6.226262      -1.174116       7.626250           0.093243
          426              O      10.415050       9.131395      35.205263      -0.655757      38.871371 0.62199648E+03  0.15501503E+05                                 9.205002                            7.773851      -0.058282       2.017382                    0.997899      28.804085      76.995403       0.674535       0.364348      -1.135221       0.029219      -0.084103      -0.029782       0.093883      -0.018890      -0.001401       0.000706       0.013791      -0.032122      -0.014768      -0.010761       0.025530             10.679759       7.404162      -0.380988       0.021820       8.139486      -4.137124      16.495631           0.141034
          427              O       8.804969       9.262218      37.166685      -0.604893      37.946645 0.58662086E+03  0.14354957E+05                                 9.008318                            7.514933       0.059460       2.083691                    0.996183      27.464763      71.885638       0.693326       0.361014      -1.141990      -0.051017      -0.060298       0.068198       0.104353      -0.001174      -0.019661       0.000721       0.038584       0.069613      -0.030930      -0.005676       0.036606             10.808663      16.553530      -4.293714       0.236511       8.566516      -1.399885       7.305944           0.136401
          428              O      10.839288       7.817998      37.251088      -0.653844      38.820998 0.52027277E+03  0.12365464E+05                                 9.088248                            6.956415       0.402749       2.182239                    0.998068      27.650861      71.521996       0.738849       0.348796      -1.150890       0.007665      -0.043514      -0.048610       0.065689      -0.020343      -0.030378       0.001416       0.019980       0.082262      -0.040489      -0.007556       0.048045             11.664847       7.971098      -3.091854       2.567308      13.820316      -7.807258      13.203128           0.106912
          429              O      10.603738       3.510187      44.106924      -0.764642      42.267232 0.66937841E+03  0.16954288E+05                                 9.569035                            7.927903       0.442904       2.144234                    0.998878      30.320321      81.125184       0.686787       0.352108      -1.147465      -0.065752      -0.038291      -0.039529       0.085744       0.004831       0.000644      -0.010190       0.044057      -0.047539      -0.025458      -0.005022       0.030480             11.167815      16.812224      -3.194106      -3.328519       8.300745      -0.582021       8.390477           0.022452
          430              O       8.803003       3.484866      45.731205      -0.686598      39.648626 0.52426577E+03  0.12509252E+05                                 9.288251                            7.036347       0.240148       2.129996                    0.997747      27.813589      72.557364       0.724856       0.354139      -1.144228      -0.079439      -0.003304       0.008915       0.080006      -0.040288       0.004937       0.004759      -0.001932       0.016596      -0.044015       0.006481       0.037534             12.677330       9.161975       3.492430      -3.493099      15.539880      -8.753937      13.330135           0.044205
          431              O       8.831941       5.168696      44.097077      -0.679945      39.923183 0.53002067E+03  0.12675752E+05                                 9.329305                            7.068565       0.315233       2.153052                    0.997977      27.855918      72.650844       0.724476       0.353509      -1.145224      -0.076572       0.008336      -0.003841       0.077120       0.004709      -0.035675      -0.002237      -0.002726      -0.004830      -0.036838       0.001512       0.035327             12.718161       8.803379      -3.363081       3.144482      14.012089      -8.995411      15.339013           0.056449
          432              O       9.118449       0.370884      45.206502      -0.683214      33.918923 0.63794196E+03  0.15990954E+05                                 8.259624                            7.810827       0.258582       2.109980                    0.996934      29.393395      78.655112       0.681348       0.358628      -1.140353       0.038202       0.025551      -0.067133       0.081358       0.009457       0.022770      -0.017562      -0.018507      -0.019548      -0.036579       0.012789       0.023790              8.586450       7.991593       1.767527       0.175116      11.391084      -0.761511       6.376673           0.124006
          433              O      14.110138      45.076996      46.574762      -0.703760      43.162235 0.67171662E+03  0.17039998E+05                                 9.798439                            7.979855       0.229739       2.092642                    0.997899      29.796990      79.965417       0.679184       0.355496      -1.143938      -0.029273      -0.026128       0.017404       0.042924       0.005670       0.032571      -0.019421       0.034124      -0.034937      -0.043299       0.000274       0.043025             12.593095      15.834431      -4.063437       6.063027      10.082424      -4.938197      11.862430           0.120584
          434              O      12.049870      45.861001      45.340608      -0.664388      40.593791 0.57020458E+03  0.13926544E+05                                 9.468654                            7.401462      -0.020401       2.042950                    0.995521      28.360480      75.424677       0.696078       0.360276      -1.136670      -0.043784      -0.042547       0.014341       0.062713      -0.003791       0.001847      -0.023916       0.006663       0.013223      -0.025112       0.000621       0.024491             12.251935      22.309413      -3.278740       2.197938       7.921154      -1.245227       6.525240           0.047876
          435              O      13.216986       6.530863      31.500926      -0.668847      33.460917 0.61280512E+03  0.15214433E+05                                 8.184612                            7.668086       0.197542       2.094622                    0.997863      29.035718      77.446015       0.685630       0.359818      -1.138872      -0.061098       0.023079       0.061406       0.089646      -0.017073       0.005212       0.015723       0.028224      -0.031699      -0.030489       0.002932       0.027556              8.543735       8.229587      -2.383153      -0.120907      11.006583       0.913080       6.395036           0.113855
          436              O      13.456564       4.372505      30.174399      -0.680009      40.771348 0.63459240E+03  0.15889056E+05                                 9.473277                            7.789047       0.179360       2.085062                    0.997596      29.342166      78.521923       0.682335       0.358513      -1.140230       0.045544      -0.035504      -0.026704       0.063623      -0.010110       0.021151       0.024306       0.064597      -0.057071      -0.050504       0.001972       0.048532             11.761171      13.711771       3.638834       5.381122      10.008248       4.941150      11.563495           0.110696
          437              O       5.446084       5.375956      31.242561      -0.694721      43.076375 0.64943146E+03  0.16377374E+05                                 9.853203                            7.922954       0.057582       2.045499                    0.996840      29.497627      79.578070       0.670074       0.362470      -1.135540       0.033881      -0.055683      -0.022271       0.068880       0.002057       0.006727       0.041616      -0.020566       0.017464      -0.035542      -0.013295       0.048837             12.160073      21.625759       3.776904       1.456105       8.183198       1.113998       6.671263           0.089194
          438              O      11.552995       8.048232      29.448068      -0.618973      34.975595 0.53675008E+03  0.12853862E+05                                 8.440695                            7.090530       0.338490       2.162585                    0.997833      27.620648      71.658769       0.728162       0.351250      -1.149147      -0.057109       0.047157       0.051601       0.090265      -0.036112       0.009947       0.030240       0.040308      -0.024529      -0.057196       0.010701       0.046495             10.152072      11.880718       2.789040       4.658699       8.357350       3.845447      10.218148           0.147305
          439              O      11.670795       5.859396      28.126698      -0.650468      34.385853 0.65269919E+03  0.16460086E+05                                 8.364655                            7.932161       0.063438       2.048026                    0.996477      29.394947      78.982231       0.671871       0.361494      -1.137712       0.024872      -0.027092      -0.053191       0.064668      -0.007050       0.042041       0.026296      -0.022386      -0.081240      -0.064303       0.023055       0.041248              8.633816       7.973949      -1.958323       0.241154      11.463214       0.684911       6.464285           0.174511
          440              O       9.538652       7.330812      28.131387      -0.650917      37.553557 0.55872109E+03  0.13557154E+05                                 8.917183                            7.280129       0.124586       2.087030                    0.996861      28.245650      74.520025       0.709608       0.355725      -1.141944      -0.035715       0.061196       0.020199       0.073678      -0.007335       0.008246       0.050531      -0.016262      -0.008163      -0.050311      -0.003973       0.054284             10.867426      18.746957       2.937078       2.076353       7.628003       1.174297       6.227317           0.093258
          441              O      12.910512      11.685040      32.576591      -0.655194      38.860627 0.62180441E+03  0.15495942E+05                                 9.205790                            7.774683      -0.058767       2.017330                    0.997845      28.795515      76.977427       0.674216       0.364538      -1.135042       0.029124       0.029641      -0.083467       0.093239       0.001660      -0.018976      -0.000336       0.020869      -0.007568      -0.015746      -0.009175       0.024921             10.680674       7.404474      -0.021267      -0.381129      16.497238       4.137938       8.140310           0.140898
          442              O      11.300442       9.723620      32.707415      -0.604910      37.928746 0.58631372E+03  0.14345465E+05                                 9.006147                            7.513544       0.056077       2.082634                    0.996239      27.460120      71.866934       0.693315       0.361070      -1.141954      -0.050503      -0.067972      -0.060205       0.103901       0.019938      -0.001571      -0.000678      -0.015325      -0.093099      -0.031097      -0.005810       0.036907             10.805504      16.547291      -0.236398      -4.292486       7.304477       1.399665       8.564744           0.136324
          443              O      13.334754       9.639218      31.263192      -0.653569      38.823248 0.52027419E+03  0.12366042E+05                                 9.091524                            6.958637       0.399923       2.181563                    0.998097      27.646055      71.521261       0.738347       0.349018      -1.150658       0.007920       0.047717      -0.043351       0.064953       0.029768      -0.020575      -0.000799      -0.031434      -0.068222      -0.040499      -0.006486       0.046986             11.669510       7.973832      -2.569267      -3.094181      13.208708       7.811352      13.825991           0.106751
          444              O      13.099223       2.783395      26.955377      -0.764392      42.267230 0.66944516E+03  0.16956736E+05                                 9.568940                            7.928436       0.443117       2.144269                    0.998884      30.320676      81.133188       0.686732       0.352120      -1.147432      -0.064428       0.039515      -0.038271       0.084718      -0.001250       0.005158       0.010304       0.045082      -0.042295      -0.025482      -0.004709       0.030191             11.166911      16.809161       3.326752      -3.194140       8.389885       0.582336       8.301687           0.022457
          445              O      11.298497       1.159116      26.930057      -0.685489      39.527467 0.52259487E+03  0.12458024E+05                                 9.264574                            7.021511       0.298248       2.149129                    0.997855      27.782459      72.416307       0.726265       0.353775      -1.144653      -0.078435      -0.008547      -0.002940       0.078954      -0.004813      -0.040595      -0.005185      -0.008455      -0.007237      -0.044317       0.006436       0.037882             12.639464       9.138174       3.480675       3.480012      13.288724       8.721610      15.491493           0.044310
          446              O      11.327435       2.793241      28.613889      -0.680059      39.883577 0.52953694E+03  0.12660617E+05                                 9.320059                            7.063163       0.313836       2.152808                    0.998089      27.849428      72.611017       0.725127       0.353292      -1.145461      -0.076971       0.004432       0.008034       0.077516       0.035689       0.003665       0.001533       0.001742       0.007754      -0.037046       0.002215       0.034831             12.702230       8.795605      -3.140624      -3.358893      15.318096       8.980264      13.992988           0.056494
          447              O      11.613923       1.683820      23.816070      -0.683036      33.905439 0.63762048E+03  0.15980500E+05                                 8.255845                            7.807571       0.256237       2.109345                    0.996947      29.389058      78.631490       0.681674       0.358510      -1.140474       0.038245       0.067586       0.025590       0.081764      -0.023322       0.009766       0.017710       0.000338       0.035408      -0.037057       0.013278       0.023779              8.582209       7.987900      -0.174571       1.766335       6.374630       0.761211      11.384096           0.124031
          448              O      11.614930       0.315563      21.631918      -0.703113      43.202496 0.67234826E+03  0.17060890E+05                                 9.806619                            7.985239       0.229095       2.092599                    0.997925      29.798266      79.993434       0.678713       0.355642      -1.143764      -0.029762      -0.016980      -0.026115       0.043082      -0.032959       0.005748       0.019162       0.034715      -0.033165      -0.043424       0.000144       0.043280             12.605360      15.853510      -6.069582      -4.068285      11.871201       4.942741      10.091370           0.120616
          449              O       9.554659       1.549714      22.415924      -0.662497      40.549817 0.56944214E+03  0.13903916E+05                                 9.464903                            7.398844      -0.015750       2.045110                    0.995588      28.330325      75.345036       0.695840       0.360503      -1.136438      -0.041042      -0.014122      -0.043004       0.061100      -0.001981      -0.003281       0.023589      -0.003079      -0.017095      -0.024843       0.000803       0.024039             12.247128      22.299869      -2.198112      -3.277564       6.523270       1.244482       7.918245           0.047900
          450              O       8.225974      16.914239      38.834575      -0.669500      33.469483 0.61300914E+03  0.15220382E+05                                 8.184147                            7.667870       0.199792       2.094861                    0.997777      29.044458      77.465221       0.685857       0.359678      -1.139011      -0.061643      -0.023881      -0.061763       0.090470       0.016271      -0.005293       0.015800       0.029327      -0.028288      -0.030361       0.003659       0.026702              8.543029       8.229855       2.382778       0.121008      11.004000       0.912973       6.395231           0.113931
          451              O       8.465526      19.072597      40.161102      -0.678987      40.710156 0.63352408E+03  0.15855100E+05                                 9.462349                            7.781393       0.179093       2.085155                    0.997609      29.322789      78.443719       0.682838       0.358412      -1.140348       0.045618       0.034717       0.025813       0.062870       0.010241      -0.021207       0.024600       0.065171      -0.056483      -0.050923       0.002168       0.048755             11.745597      13.694065      -3.632649      -5.371855       9.995882       4.932399      11.546843           0.110709
          452              O      10.436958      18.069146      39.092940      -0.693629      43.065045 0.64922989E+03  0.16371550E+05                                 9.852788                            7.922813       0.049502       2.043548                    0.996858      29.488064      79.558876       0.669920       0.362570      -1.135426       0.032775       0.055464       0.022276       0.068167      -0.001806      -0.006137       0.041411      -0.019763       0.016358      -0.035547      -0.012690       0.048237             12.159115      21.622889      -3.775205      -1.456861       8.183052       1.114220       6.671404           0.089092
          453              O       6.561999      15.396870      40.887433      -0.619986      35.036614 0.53782528E+03  0.12886658E+05                                 8.452260                            7.099004       0.333939       2.161102                    0.997758      27.639792      71.739000       0.727482       0.351386      -1.148982      -0.057425      -0.047408      -0.052764       0.091265       0.035716      -0.009935       0.029790       0.040162      -0.026759      -0.056524       0.010138       0.046386             10.167554      11.898669      -2.794783      -4.667477       8.370141       3.853485      10.233851           0.147338
          454              O       6.679772      17.585706      42.208803      -0.651413      34.446464 0.65417015E+03  0.16507114E+05                                 8.375882                            7.942222       0.058425       2.046461                    0.996509      29.419462      79.081999       0.671276       0.361597      -1.137586       0.025691       0.027297       0.053313       0.065173       0.006675      -0.042087       0.026530      -0.022066      -0.080925      -0.064254       0.022601       0.041653              8.645862       7.984255       1.961028      -0.241446      11.480938       0.687117       6.472393           0.174728
          455              O      14.529547      16.114290      42.204114      -0.650253      37.524198 0.55820371E+03  0.13541182E+05                                 8.911867                            7.276124       0.125332       2.087448                    0.996937      28.236994      74.482742       0.709910       0.355663      -1.142018      -0.036648      -0.060431      -0.020253       0.073520       0.006302      -0.008470       0.050619      -0.015948      -0.010917      -0.050484      -0.003668       0.054152             10.860700      18.734935      -2.934559      -2.075867       7.623077       1.173508       6.224087           0.093278
          456              O       7.919559      11.760062      37.758910      -0.654206      38.836965 0.62135524E+03  0.15481932E+05                                 9.202166                            7.771948      -0.058184       2.017567                    0.997878      28.784179      76.939809       0.674326       0.364545      -1.135038       0.028839      -0.028581       0.083326       0.092692      -0.002044       0.018694      -0.000803       0.020906      -0.007414      -0.015422      -0.009311       0.024733             10.676089       7.401981       0.021201       0.380643      16.490115       4.135017       8.136172           0.141036
          457              O       6.309468      13.721482      37.628086      -0.604544      37.936187 0.58643925E+03  0.14349421E+05                                 9.007284                            7.514337       0.060860       2.084173                    0.996279      27.462103      71.876252       0.693274       0.361068      -1.141945      -0.050561       0.067598       0.060493       0.103852      -0.019788       0.001360      -0.000410      -0.016110      -0.092830      -0.030993      -0.005861       0.036854             10.807000      16.549293       0.236651       4.293028       7.305596       1.400019       8.566112           0.136331
          458              O       8.343778      13.805884      39.072309      -0.652364      38.790269 0.51979141E+03  0.12351665E+05                                 9.086352                            6.955384       0.397670       2.181109                    0.998059      27.634477      71.482249       0.738525       0.349015      -1.150663       0.006792      -0.047842       0.042701       0.064485      -0.029984       0.020797      -0.000780      -0.031952      -0.068602      -0.040906      -0.006464       0.047371             11.661965       7.968882       2.566314       3.091009      13.199637       7.805228      13.817375           0.106791
          459              O       8.108164      20.661707      43.380124      -0.764880      42.325031 0.67048094E+03  0.16989906E+05                                 9.579301                            7.935806       0.448707       2.145687                    0.998873      30.337373      81.200179       0.686238       0.352230      -1.147318      -0.063505      -0.040080       0.038663       0.084464       0.001197      -0.004910       0.010341       0.045264      -0.042345      -0.025537      -0.004696       0.030233             11.180532      16.831759      -3.332454       3.198590       8.399577       0.583368       8.310259           0.022457
          460              O      16.289320      22.285986      43.405444      -0.686064      39.593080 0.52349307E+03  0.12485511E+05                                 9.277691                            7.029667       0.245098       2.131557                    0.997696      27.799193      72.491149       0.725472       0.353989      -1.144414      -0.078610       0.008422       0.003983       0.079160       0.003839       0.040909      -0.004497      -0.008784      -0.007620      -0.044434       0.006348       0.038086             12.660467       9.152756      -3.489052      -3.488535      13.311022       8.738973      15.517623           0.044320
          461              O      16.318277      20.651861      41.721612      -0.680575      39.916077 0.52998682E+03  0.12674314E+05                                 9.326354                            7.066996       0.313369       2.152378                    0.998064      27.861490      72.655595       0.724788       0.353375      -1.145371      -0.076820      -0.003601      -0.007909       0.077309      -0.035438      -0.003697       0.001322       0.002236       0.006994      -0.036689       0.002004       0.034686             12.712526       8.801616       3.144160       3.362642      15.331253       8.989491      14.004710           0.056476
          462              O      16.604750      21.761282      46.519431      -0.683531      33.944835 0.63858308E+03  0.16011400E+05                                 8.264465                            7.815318       0.259519       2.110068                    0.996986      29.405417      78.703737       0.681063       0.358680      -1.140286       0.038540      -0.067376      -0.025676       0.081757       0.023251      -0.009821       0.017716       0.000760       0.037655      -0.037261       0.013343       0.023918              8.591579       7.997747       0.174907      -1.769827       6.380124       0.762009      11.396866           0.124062
          463              O      11.614805      23.129558       1.813249      -0.702950      43.155105 0.67157105E+03  0.17035511E+05                                 9.797927                            7.979406       0.227439       2.091772                    0.997852      29.792921      79.954611       0.679145       0.355533      -1.143900      -0.029315       0.017235       0.026185       0.042920       0.032973      -0.005632       0.019420       0.034898      -0.035343      -0.043553      -0.000178       0.043731             12.592537      15.836576       6.062873       4.062929      11.860270       4.936641      10.080765           0.120935
          464              O       9.554548      21.895407       1.029243      -0.662769      40.621511 0.57055590E+03  0.13938705E+05                                 9.478407                            7.407815      -0.019626       2.043442                    0.995507      28.353310      75.440644       0.695134       0.360673      -1.136241      -0.042479       0.014267       0.042363       0.061665       0.002067       0.004589       0.023687      -0.001609      -0.017749      -0.025439       0.001408       0.024031             12.266854      22.341915       2.200362       3.282554       6.530841       1.245881       7.927806           0.047904
          465              F      13.724906      35.167691      11.203039      -0.569916      31.956801 0.54139398E+03  0.12821800E+05                                 7.898393                            7.151939       0.266529       2.194178                    0.996521      24.388490      60.254344       0.729970       0.354295      -1.161983       0.001228      -0.000496       0.061585       0.061600      -0.004704      -0.000172       0.000081       0.025793      -0.032921      -0.010976      -0.008240       0.019215              9.156365      11.657333      -3.669257      -0.000005       8.965000      -0.000420       6.846761           0.002488
          466              F       8.733955      35.167691      12.242128      -0.570688      31.983305 0.54193339E+03  0.12837616E+05                                 7.901931                            7.154822       0.268781       2.194638                    0.996604      24.400392      60.288535       0.729936       0.354228      -1.162052      -0.000828      -0.000115      -0.062340       0.062346       0.004156      -0.000269      -0.000411       0.025465      -0.032507      -0.010885      -0.007930       0.018815              9.160804      11.663769       3.672283      -0.000005       8.969115      -0.000475       6.849528           0.002490
          467              F      11.229427      35.687235      11.722584      -0.569926      31.957125 0.54139972E+03  0.12821973E+05                                 7.898451                            7.151981       0.266461       2.194156                    0.996519      24.388580      60.254696       0.729967       0.354296      -1.161982      -0.001244      -0.061594       0.000503       0.061609      -0.000188      -0.004698       0.000082       0.029350      -0.022221      -0.010974      -0.008236       0.019209              9.156447      11.657433       0.000023      -3.669309       6.846800      -0.000435       8.965107           0.002489
          468              F       6.238484      34.648147      11.722584      -0.570689      31.983267 0.54193449E+03  0.12837647E+05                                 7.901918                            7.154826       0.268814       2.194647                    0.996605      24.400419      60.288584       0.729936       0.354228      -1.162052       0.000825       0.062344       0.000114       0.062350      -0.000272       0.004161      -0.000416       0.028989      -0.021952      -0.010886      -0.007933       0.018819              9.160775      11.663725       0.000009       3.672238       6.849522      -0.000469       8.969077           0.002490
          469              F       6.238608      11.722551      35.687295      -0.569912      31.956832 0.54139437E+03  0.12821813E+05                                 7.898404                            7.151946       0.266510       2.194172                    0.996521      24.388478      60.254355       0.729969       0.354296      -1.161982      -0.001231       0.000493      -0.061585       0.061600      -0.004706      -0.000171       0.000082       0.025794      -0.032927      -0.010978      -0.008240       0.019218              9.156382      11.657366      -3.669274      -0.000007       8.965018      -0.000422       6.846761           0.002489
          470              F      11.229559      11.722551      34.648206      -0.570687      31.983294 0.54193345E+03  0.12837619E+05                                 7.901932                            7.154825       0.268764       2.194634                    0.996604      24.400378      60.288514       0.729935       0.354228      -1.162052       0.000829       0.000110       0.062342       0.062347       0.004158      -0.000269      -0.000413       0.025466      -0.032509      -0.010886      -0.007931       0.018817              9.160805      11.663772       3.672283      -0.000011       8.969109      -0.000476       6.849533           0.002490
          471              F       8.734087      11.203007      35.167750      -0.569926      31.957421 0.54140597E+03  0.12822161E+05                                 7.898506                            7.152027       0.266433       2.194145                    0.996519      24.388676      60.255074       0.729964       0.354296      -1.161982       0.001244       0.061593      -0.000502       0.061607      -0.000188      -0.004701       0.000082       0.029354      -0.022220      -0.010976      -0.008236       0.019212              9.156514      11.657533       0.000028      -3.669348       6.846840      -0.000440       8.965169           0.002489
          472              F      13.725030      12.242095      35.167750      -0.570682      31.982948 0.54192783E+03  0.12837450E+05                                 7.901870                            7.154786       0.268800       2.194647                    0.996604      24.400276      60.288137       0.729937       0.354228      -1.162052      -0.000823      -0.062348      -0.000112       0.062353      -0.000272       0.004163      -0.000416       0.028989      -0.021953      -0.010886      -0.007934       0.018820              9.160717      11.663651       0.000011       3.672206       6.849481      -0.000467       8.969018           0.002490

******************************************************
Auxiliary information for the entire system
The total spin magnetic moment of the unit cell is   28.871861
The total net atomic charge of the unit cell is   0.000001
Accuracy of reproducing the electrostatic potential in the unit cell:
  The inner radius (bohr) =    5.0000
  The outer radius (bohr) =   12.0000
  Valid grid points have density less than (e/(bohr^3)) =    0.0001
  The number of valid grid points were=      2364258
  The rms potential error without charges in kcal/mol is=      4.31311
  The rms potential error with partial charges in kcal/mol is=      1.02170
  The RRMSE value at monopole order=      0.23688
  The rms potential error with partial charges and cloud penetration in kcal/mol is=      1.01642
  The RRMSE value at monopole order with cloud penetration is=      0.23566
  The rms potential error with partial charges and atomic dipoles in kcal/mol is=      0.42158
  The RRMSE value at dipole order=      0.09774
  The rms potential error with partial charges, atomic dipoles and cloud penetration in kcal/mol is=      0.40823
  The RRMSE value at dipole order with cloud penetration=      0.09465

******************************************************
The electron densities and ab initio electrostatic potential were computed in VASP using the PBE functional and
projector augmented wave method. See the main text of the journal article for a description of computational details.
The atomic charges, dipoles, and quadrupoles were computed with the DDEC6 method as described in
(a) T. A. Manz and N. Gabaldon Limas, RSC Adv. 6 (2016) 47771-47801 DOI: 10.1039/c6ra04656h
(b) N. Gabaldon Limas and T. A. Manz, RSC Adv. 8 (2018) 2678-2707 DOI: 10.1039/c7ra11829e.
For each atom in the material, the electron cloud parameters were fit to the spherically averaged atom-in-material
electron density using radial positions for which this density was between 10^-4 and 10^-2 electrons per cubic bohr.
The polarizabilities, dispersion coefficients, and quantum Drude oscillator (QDO) parameters were fit using the MCLF method.
The magnetic structure of the system was optimized in VASP from the default ferromagnetic initial guess using spin polarization.
The atomic spin moments (ASMs) were computed on this optimized magnetic structure using the DDEC6 partition as inputs
to the method of T. A. Manz and D. S. Sholl, J. Chem. Theory Comput. 7 (2011) 4146-4164 DOI: 10.1021/ct200539n.
The RMSE and RRMSE were computed using a uniform grid with Ewald summation.
