# Supplementary material for: A collection of forcefield precursors for metal–organic frameworks
Source: RSC Adv. 2019 Nov 13;9(63):36492–507. doi: 10.1039/c9ra07327b (PMC9075174; doi:10.1039/c9ra07327b)
Supplement: RA-009-C9RA07327B-s4710 [file RA-009-C9RA07327B-s4710.xyz]

   74
jmolscript: load "" {1 1 1} spacegroup "x,y,z" unitcell [{     11.017800     0.000000     0.000000 }, {      3.662079    10.391395     0.000000 }, {      0.506191     0.358315    11.071844 }]
Zn    13.879071     9.027302     0.009190     0.802199
Zn     1.805806     0.481042     5.526732     0.802199
Zn     0.800808     1.364093    -0.009190     0.802199
Zn    13.380264    10.268668     5.545112     0.802199
Zn     4.552886     9.401308     2.767961     0.888279
Zn    10.633184     1.348402     8.303883     0.888279
H     14.486175     9.653745     4.981223     0.314646
H      2.310947     4.532439     0.729635     0.138754
H      3.580769     5.815021     4.334627     0.125176
H      2.954397     3.841444     5.354344     0.131823
H      1.013190     0.116670     0.554699     0.314646
H      9.890113     9.897477     4.806287     0.138754
H      8.258389     9.126152     1.201295     0.125176
H     10.327954     9.060938     0.181578     0.131823
H      0.699895     1.095965     6.090621     0.314646
H     12.875123     6.217271    10.342209     0.138755
H     11.605301     4.934689     6.737217     0.125176
H     12.231673     6.908266     5.717500     0.131823
H     14.172880    10.633040    10.517145     0.314646
H      5.295957     0.852233     6.265557     0.138754
H      6.927681     1.623558     9.870549     0.125176
H      4.858116     1.688772    10.890266     0.131823
C      2.242787     2.994557     3.630458     0.141566
C      2.038222     3.189795     2.265299     0.144471
C      2.425835     4.396949     1.641954    -0.180474
C      2.985647     5.365677     2.452413    -0.015740
C      3.185745     5.143881     3.825322    -0.101780
C      2.823746     3.975135     4.444238    -0.163845
C      3.405668     6.709640     1.882213     0.596415
C     11.363215     9.450603     1.905464     0.141566
C     11.247071     9.708430     3.270623     0.144471
C      9.979714     9.744087     3.893968    -0.180474
C      8.879992     9.538087     3.083509    -0.015740
C      9.022670     9.275644     1.710600    -0.101780
C     10.245289     9.228597     1.091684    -0.163845
C      7.472833     9.588650     3.653709     0.596415
C     12.943283     7.755153     7.441386     0.141566
C     13.147848     7.559915     8.806545     0.144471
C     12.760235     6.352761     9.429890    -0.180474
C     12.200423     5.384033     8.619431    -0.015740
C     12.000325     5.605829     7.246522    -0.101780
C     12.362324     6.774575     6.627606    -0.163845
C     11.780402     4.040070     9.189631     0.596415
C      3.822855     1.299107     9.166380     0.141566
C      3.938999     1.041280     7.801221     0.144471
C      5.206356     1.005623     7.177876    -0.180474
C      6.306078     1.211623     7.988335    -0.015740
C      6.163400     1.474066     9.361244    -0.101780
C      4.940781     1.521113     9.980160    -0.163845
C      7.713237     1.161060     7.418135     0.596415
N      1.780768     1.764370     3.933826    -0.204985
N      1.314962     1.224065     2.821106    -0.050385
N      1.460680     2.046294     1.785888    -0.214666
N     12.677027     9.477467     1.602096    -0.204985
N     13.341438     9.737204     2.714816    -0.050385
N     12.517522     9.873062     3.750034    -0.214665
N     13.405302     8.985340     7.138018    -0.204985
N     13.871108     9.525645     8.250738    -0.050385
N     13.725390     8.703416     9.285956    -0.214666
N      2.509043     1.272243     9.469748    -0.204985
N      1.844632     1.012506     8.357028    -0.050385
N      2.668548     0.876648     7.321810    -0.214665
O      4.140342     7.402831     2.636206    -0.528732
O      2.995812     7.020050     0.742921    -0.548834
O      4.278493     9.468345     4.804073    -0.829750
O      6.574863     9.126147     2.899716    -0.528732
O      7.316299    10.078377     4.793001    -0.548834
O      4.580862     9.682382     0.731849    -0.829750
O     11.045728     3.346879     8.435638    -0.528732
O     12.190258     3.729660    10.328923    -0.548834
O     10.907577     1.281365     6.267771    -0.829750
O      8.611207     1.623563     8.172128    -0.528732
O      7.869771     0.671333     6.278843    -0.548834
O     10.605208     1.067328    10.339995    -0.829750

The following XYZ coordinates are in angstroms. Other properties are in atomic units.
The sperically averaged electron density of each atom fit to a function of the form exp(a - br)
eigen_1, eigen_2 and eigen_3 are the three eigenvalues of traceless quadrupole moment tensor
  atom number  atomic symbol              X              Y              Z     net charge C6 coefficient C8 coefficient C10 coefficient fluctuating dipole atomic polarizability isotropic forcefield polarizability              a              b squared Pearson coefficient          <r^3>          <r^4>         wp_QDO          m_QDO          q_QDO       dipole_x       dipole_y       dipole_z         dipole            Qxy            Qxz            Qyz     Q(x^2-y^2)  Q(3z^2 - R^2)        eigen_1        eigen_2        eigen_3 static polarizability      alpha(xx)      alpha(xy)      alpha(xz)      alpha(yy)      alpha(yz)      alpha(zz) atomic spin moment
            1             Zn      13.879071       9.027302       0.009190       0.802199      98.952535 0.18527200E+04  0.58948793E+05                                17.419783                           14.019847       0.382216       1.970123                    0.996376      47.780312     131.434524       0.483875       0.397840      -1.142769       0.098054      -0.044244       0.019963       0.109410      -0.022037       0.010432      -0.033728       0.060932      -0.243841      -0.092431       0.011467       0.080964             21.091155      14.666148       3.406451       0.660655      20.919715      -0.594633      27.687601           0.000002
            2             Zn       1.805806       0.481042       5.526732       0.802199      98.952539 0.18527205E+04  0.58948813E+05                                17.419784                           14.019849       0.382216       1.970123                    0.996376      47.780311     131.434521       0.483875       0.397840      -1.142769       0.009138      -0.107185      -0.019963       0.109410       0.001933      -0.028343       0.021050      -0.075103      -0.243841      -0.092431       0.011467       0.080964             21.091154      22.364547       0.693418      -0.341225      13.221297       0.820731      27.687617           0.000002
            3             Zn       0.800808       1.364093      -0.009190       0.802199      98.952528 0.18527199E+04  0.58948788E+05                                17.419782                           14.019846       0.382216       1.970123                    0.996376      47.780311     131.434517       0.483875       0.397840      -1.142769      -0.098054       0.044244      -0.019963       0.109410      -0.022037       0.010432      -0.033728       0.060932      -0.243841      -0.092431       0.011467       0.080964             21.091153      14.666147       3.406450       0.660655      20.919713      -0.594632      27.687598           0.000002
            4             Zn      13.380264      10.268668       5.545112       0.802199      98.952537 0.18527205E+04  0.58948811E+05                                17.419784                           14.019849       0.382216       1.970123                    0.996376      47.780311     131.434519       0.483875       0.397840      -1.142769      -0.009138       0.107185       0.019963       0.109410       0.001933      -0.028343       0.021050      -0.075103      -0.243841      -0.092431       0.011467       0.080964             21.091153      22.364547       0.693418      -0.341226      13.221297       0.820730      27.687616           0.000002
            5             Zn       4.552886       9.401308       2.767961       0.888279     107.046554 0.19661179E+04  0.63445160E+05                                18.900394                           14.947400       0.401408       1.973305                    0.997383      47.032527     129.973684       0.445414       0.426141      -1.124148       0.077667      -0.109720      -0.000000       0.134427      -0.015335      -0.023137      -0.016378      -0.010809       0.410109      -0.088185      -0.052092       0.140276             23.900523      27.097185       6.582472       2.298241      22.457677       1.626850      22.146708           0.000001
            6             Zn      10.633184       1.348402       8.303883       0.888279     107.046560 0.19661180E+04  0.63445165E+05                                18.900393                           14.947400       0.401408       1.973305                    0.997383      47.032528     129.973683       0.445414       0.426141      -1.124148      -0.077667       0.109719       0.000000       0.134427      -0.015335      -0.023137      -0.016378      -0.010809       0.410109      -0.088185      -0.052092       0.140276             23.900523      27.097185       6.582472       2.298240      22.457677       1.626850      22.146707           0.000001
            7              H      14.486175       9.653745       4.981223       0.314646       0.509165 0.30749591E+01  0.24603283E+02                                 1.167762                            1.110353      -1.438177       2.265451                    0.997543       3.008357       8.509825       0.509142       1.503536      -0.657849      -0.004378      -0.007666      -0.001896       0.009029       0.001998       0.003556       0.002584      -0.010304      -0.007604      -0.006830      -0.001022       0.007852              1.210049       1.442736      -0.033635      -0.139096       1.036855       0.049998       1.150556           0.000000
            8              H       2.310947       4.532439       0.729635       0.138754       1.095121 0.77541875E+01  0.75923551E+02                                 1.778752                            1.644018      -1.309359       2.267495                    0.995542       3.594058      10.219088       0.478584       1.307097      -0.701561      -0.002109       0.006994      -0.035676       0.036416       0.001126      -0.004223      -0.003105      -0.004099       0.025207      -0.007398      -0.002997       0.010396              1.839592       1.382878       0.022225       0.218399       1.664848      -0.191713       2.471051           0.000000
            9              H       3.580769       5.815021       4.334627       0.125176       1.113867 0.80509282E+01  0.78305576E+02                                 1.706746                            1.607888      -0.995940       2.414256                    0.998360       3.295090       8.860891       0.522953       1.204195      -0.727677       0.021497       0.026568       0.024479       0.042038       0.006636       0.012958       0.007024      -0.007272       0.025941      -0.015544      -0.004449       0.019993              1.749845       1.461956       0.313534       0.140449       2.082782       0.301474       1.704797           0.000001
           10              H       2.954397       3.841444       5.354344       0.131823       1.068151 0.76160668E+01  0.73483677E+02                                 1.702614                            1.597316      -0.826555       2.499572                    0.999520       3.270052       8.927410       0.505317       1.256268      -0.715814       0.007050      -0.001274       0.036041       0.036746       0.011190       0.007256      -0.000679      -0.011331       0.027592      -0.018695       0.005921       0.012774              1.745056       1.337667      -0.023274       0.106486       1.526667      -0.150108       2.370835           0.000002
           11              H       1.013190       0.116670       0.554699       0.314646       0.509165 0.30749605E+01  0.24603296E+02                                 1.167763                            1.110353      -1.438177       2.265451                    0.997543       3.008357       8.509825       0.509142       1.503536      -0.657849       0.008685       0.001581       0.001896       0.009029      -0.001674       0.003619       0.002495       0.010533      -0.007604      -0.006830      -0.001022       0.007852              1.210049       1.060607       0.101034       0.000923       1.418984      -0.147806       1.150556           0.000000
           12              H       9.890113       9.897477       4.806287       0.138754       1.095123 0.77542026E+01  0.75923731E+02                                 1.778754                            1.644019      -1.309359       2.267495                    0.995542       3.594058      10.219088       0.478584       1.307097      -0.701561      -0.005896       0.004314       0.035676       0.036416      -0.000408      -0.004332      -0.002950       0.004606       0.025207      -0.007398      -0.002997       0.010396              1.839594       1.647633      -0.071079      -0.108223       1.400095       0.269704       2.471053           0.000000
           13              H       8.258389       9.126152       1.201295       0.125176       1.113867 0.80509267E+01  0.78305553E+02                                 1.706745                            1.607887      -0.995941       2.414256                    0.998360       3.295089       8.860886       0.522953       1.204194      -0.727677      -0.032203      -0.011444      -0.024479       0.042038       0.002890       0.010931       0.009887       0.013986       0.025941      -0.015544      -0.004449       0.019993              1.749844       2.210769       0.049641       0.331016       1.333967       0.032260       1.704797           0.000001
           14              H      10.327954       9.060938       0.181578       0.131823       1.068152 0.76160684E+01  0.73483698E+02                                 1.702615                            1.597317      -0.826555       2.499572                    0.999520       3.270052       8.927411       0.505316       1.256269      -0.715814      -0.001142      -0.007072      -0.036041       0.036746       0.005166       0.001771       0.007069       0.022859       0.027592      -0.018695       0.005922       0.012774              1.745057       1.491195      -0.077379      -0.106181       1.373139       0.150325       2.370835           0.000002
           15              H       0.699895       1.095965       6.090621       0.314646       0.509165 0.30749591E+01  0.24603283E+02                                 1.167762                            1.110353      -1.438177       2.265451                    0.997543       3.008357       8.509825       0.509142       1.503536      -0.657849       0.004378       0.007666       0.001896       0.009029       0.001998       0.003556       0.002584      -0.010304      -0.007604      -0.006830      -0.001022       0.007852              1.210049       1.442736      -0.033635      -0.139096       1.036854       0.049998       1.150556           0.000000
           16              H      12.875123       6.217271      10.342209       0.138755       1.095121 0.77541894E+01  0.75923570E+02                                 1.778752                            1.644017      -1.309359       2.267495                    0.995542       3.594058      10.219086       0.478584       1.307096      -0.701561       0.002109      -0.006994       0.035676       0.036416       0.001126      -0.004223      -0.003105      -0.004099       0.025207      -0.007398      -0.002997       0.010396              1.839592       1.382877       0.022225       0.218399       1.664848      -0.191713       2.471050           0.000000
           17              H      11.605301       4.934689       6.737217       0.125176       1.113867 0.80509282E+01  0.78305576E+02                                 1.706746                            1.607888      -0.995940       2.414256                    0.998360       3.295090       8.860891       0.522953       1.204195      -0.727677      -0.021497      -0.026568      -0.024479       0.042038       0.006636       0.012958       0.007024      -0.007272       0.025941      -0.015544      -0.004449       0.019993              1.749845       1.461956       0.313534       0.140449       2.082782       0.301474       1.704797           0.000001
           18              H      12.231673       6.908266       5.717500       0.131823       1.068151 0.76160667E+01  0.73483680E+02                                 1.702615                            1.597317      -0.826555       2.499572                    0.999520       3.270052       8.927412       0.505316       1.256269      -0.715814      -0.007050       0.001274      -0.036041       0.036746       0.011190       0.007256      -0.000679      -0.011331       0.027592      -0.018695       0.005921       0.012774              1.745056       1.337667      -0.023274       0.106486       1.526667      -0.150109       2.370835           0.000002
           19              H      14.172880      10.633040      10.517145       0.314646       0.509165 0.30749605E+01  0.24603296E+02                                 1.167763                            1.110353      -1.438177       2.265451                    0.997543       3.008357       8.509825       0.509142       1.503536      -0.657849      -0.008685      -0.001581      -0.001896       0.009029      -0.001674       0.003619       0.002495       0.010533      -0.007604      -0.006830      -0.001022       0.007852              1.210049       1.060607       0.101034       0.000923       1.418984      -0.147806       1.150556           0.000000
           20              H       5.295957       0.852233       6.265557       0.138754       1.095122 0.77542021E+01  0.75923727E+02                                 1.778754                            1.644019      -1.309359       2.267495                    0.995542       3.594058      10.219089       0.478584       1.307097      -0.701561       0.005896      -0.004314      -0.035676       0.036416      -0.000408      -0.004332      -0.002950       0.004606       0.025207      -0.007398      -0.002997       0.010396              1.839594       1.647633      -0.071079      -0.108223       1.400095       0.269704       2.471053           0.000000
           21              H       6.927681       1.623558       9.870549       0.125176       1.113867 0.80509286E+01  0.78305585E+02                                 1.706747                            1.607888      -0.995940       2.414256                    0.998360       3.295089       8.860890       0.522953       1.204195      -0.727677       0.032203       0.011444       0.024479       0.042038       0.002890       0.010931       0.009887       0.013986       0.025941      -0.015544      -0.004449       0.019993              1.749846       2.210771       0.049641       0.331017       1.333968       0.032260       1.704798           0.000001
           22              H       4.858116       1.688772      10.890266       0.131823       1.068152 0.76160682E+01  0.73483702E+02                                 1.702615                            1.597317      -0.826555       2.499572                    0.999520       3.270052       8.927414       0.505316       1.256270      -0.715814       0.001142       0.007072       0.036041       0.036746       0.005166       0.001771       0.007069       0.022859       0.027592      -0.018695       0.005922       0.012774              1.745057       1.491196      -0.077379      -0.106181       1.373139       0.150325       2.370836           0.000002
           23              C       2.242787       2.994557       3.630458       0.141566      32.598226 0.35627609E+03  0.79578412E+04                                 8.964114                            6.366262       0.071502       2.045027                    0.999375      25.418893      70.891045       0.642812       0.426593      -1.059334      -0.006599      -0.025923       0.045714       0.052965       0.009613      -0.004115      -0.003830      -0.016183      -0.052774      -0.018573      -0.003475       0.022048             10.910664       6.214184       4.434570       1.546884      16.160740       1.333482      10.357070          -0.000000
           24              C       2.038222       3.189795       2.265299       0.144471      35.268051 0.36520986E+03  0.82049142E+04                                 9.461087                            6.445063      -0.033307       2.010995                    0.999549      25.554203      71.386543       0.639192       0.426524      -1.059782      -0.029159      -0.016690      -0.055820       0.065152       0.013950       0.008595       0.004796      -0.017364      -0.010572      -0.017007      -0.004115       0.021122             12.041528       6.254098       4.698332       0.254075      19.292011      -2.310954      10.578475          -0.000001
           25              C       2.425835       4.396949       1.641954      -0.180474      40.681213 0.47238117E+03  0.11370022E+05                                10.337730                            7.336276      -0.098367       1.933873                    0.999190      30.582846      89.770217       0.595590       0.427258      -1.054460      -0.007216      -0.004054       0.004933       0.009635      -0.015209      -0.007154      -0.002054       0.048437       0.002724      -0.029577       0.000031       0.029546             12.639724       6.587151       4.316618       0.959140      19.426714      -1.123013      11.905309           0.000000
           26              C       2.985647       5.365677       2.452413      -0.015740      39.319518 0.43612180E+03  0.10156248E+05                                 9.912579                            6.862010       0.017953       2.005116                    0.999253      27.111948      75.009452       0.649613       0.404880      -1.082787      -0.003853      -0.042032       0.022810       0.047977      -0.000978       0.010376       0.004723       0.032372       0.023697      -0.021143       0.000352       0.020791             12.693762       6.344737       4.391793       0.665457      20.201619      -2.088026      11.534929          -0.000002
           27              C       3.185745       5.143881       3.825322      -0.101780      33.354058 0.42212937E+03  0.98616674E+04                                 9.010999                            6.883231      -0.033878       1.959314                    0.999623      29.243337      84.089614       0.622918       0.420892      -1.060260       0.003235      -0.018287      -0.018598       0.026283       0.003537       0.010971       0.015937       0.032781      -0.010610      -0.026248       0.000952       0.025296             10.324861       5.430671       2.701129       0.233016      14.410600      -2.483321      11.133313          -0.000001
           28              C       2.823746       3.975135       4.444238      -0.163845      34.550004 0.42288991E+03  0.98520996E+04                                 9.077741                            6.796588       0.279952       2.064005                    0.999745      29.122850      82.752033       0.641828       0.409624      -1.070920       0.003228       0.006169      -0.005815       0.009072       0.009197       0.007350      -0.001604       0.006222       0.039142      -0.017305       0.001309       0.015996             10.477241       5.714477       3.051527       0.910311      14.554177      -0.374906      11.163068           0.000000
           29              C       3.405668       6.709640       1.882213       0.596415      24.813800 0.25112595E+03  0.51803234E+04                                 7.763764                            5.567359       0.083816       2.084545                    0.999499      21.982186      60.456005       0.641509       0.462848      -1.029785       0.032198       0.050631      -0.032572       0.068273      -0.046649      -0.051610       0.030969       0.089245      -0.029889      -0.062232      -0.039309       0.101542              9.559309       5.971162       2.658058       1.548477      13.730518      -1.949798       8.976246          -0.000001
           30              C      11.363215       9.450603       1.905464       0.141566      32.598232 0.35627616E+03  0.79578431E+04                                 8.964115                            6.366263       0.071502       2.045027                    0.999375      25.418894      70.891050       0.642812       0.426593      -1.059334       0.026643      -0.002393      -0.045714       0.052965       0.002416      -0.004980      -0.002608       0.024661      -0.052774      -0.018573      -0.003475       0.022048             10.910666      17.842200       0.336688       1.771825       4.532724       1.015717      10.357073          -0.000000
           31              C      11.247071       9.708430       3.270623       0.144471      35.268044 0.36520983E+03  0.82049132E+04                                 9.461085                            6.445062      -0.033307       2.010995                    0.999549      25.554202      71.386536       0.639192       0.426524      -1.059782       0.025433       0.021954       0.055820       0.065151       0.005424       0.007380       0.006512       0.031020      -0.010572      -0.017007      -0.004114       0.021122             12.041525      20.797313      -0.426912      -2.095113       4.748787       1.007741      10.578475          -0.000001
           32              C       9.979714       9.744087       3.893968      -0.180474      40.681215 0.47238133E+03  0.11370027E+05                                10.337730                            7.336278      -0.098366       1.933873                    0.999190      30.582849      89.770233       0.595590       0.427258      -1.054460       0.006222       0.005459      -0.004933       0.009635       0.003336      -0.004316      -0.006065      -0.056806       0.002724      -0.029577       0.000031       0.029546             12.639724      20.714614      -0.662110      -0.740373       5.299249       1.277875      11.905310           0.000000
           33              C       8.879992       9.538087       3.083509      -0.015740      39.319537 0.43612220E+03  0.10156260E+05                                 9.912582                            6.862014       0.017959       2.005118                    0.999253      27.111959      75.009495       0.649612       0.404880      -1.082787       0.040923      -0.010336      -0.022810       0.047977       0.009387       0.007903       0.008216      -0.026445       0.023696      -0.021143       0.000352       0.020790             12.693764      21.424270      -0.922454      -1.748132       5.122092       1.321639      11.534929          -0.000002
           34              C       9.022670       9.275644       1.710600      -0.101780      33.354064 0.42212950E+03  0.98616708E+04                                 9.010999                            6.883231      -0.033878       1.959314                    0.999623      29.243337      84.089604       0.622918       0.420892      -1.060260       0.016172      -0.009129       0.018598       0.026283       0.013032       0.018677       0.005050      -0.021104      -0.010610      -0.026248       0.000952       0.025296             10.324861      15.112050      -0.710728      -2.264685       4.729225       1.045170      11.133307          -0.000001
           35              C      10.245289       9.228597       1.091684      -0.163845      34.550003 0.42288980E+03  0.98520966E+04                                 9.077740                            6.796587       0.279952       2.064005                    0.999745      29.122850      82.752033       0.641828       0.409624      -1.070920      -0.006891      -0.000994       0.005815       0.009072       0.009116       0.000929       0.007465       0.006685       0.039142      -0.017305       0.001309       0.015996             10.477240      15.490801      -0.393790      -0.051022       4.777852       0.983166      11.163068           0.000000
           36              C       7.472833       9.588650       3.653709       0.596415      24.813809 0.25112603E+03  0.51803255E+04                                 7.763767                            5.567361       0.083816       2.084545                    0.999499      21.982186      60.456007       0.641509       0.462848      -1.029784      -0.058455      -0.013539       0.032572       0.068273      -0.008365       0.012054      -0.058969      -0.128020      -0.029889      -0.062232      -0.039309       0.101541              9.559312      14.539807      -0.361655      -1.324262       5.161878       2.108512       8.976251          -0.000001
           37              C      12.943283       7.755153       7.441386       0.141566      32.598227 0.35627609E+03  0.79578414E+04                                 8.964114                            6.366263       0.071502       2.045027                    0.999375      25.418893      70.891048       0.642812       0.426593      -1.059334       0.006599       0.025923      -0.045714       0.052965       0.009613      -0.004115      -0.003830      -0.016183      -0.052774      -0.018573      -0.003475       0.022048             10.910665       6.214184       4.434570       1.546884      16.160741       1.333483      10.357070          -0.000000
           38              C      13.147848       7.559915       8.806545       0.144471      35.268051 0.36520986E+03  0.82049143E+04                                 9.461087                            6.445063      -0.033307       2.010995                    0.999549      25.554203      71.386545       0.639192       0.426524      -1.059782       0.029159       0.016690       0.055820       0.065152       0.013950       0.008595       0.004796      -0.017365      -0.010572      -0.017007      -0.004115       0.021122             12.041528       6.254099       4.698332       0.254075      19.292011      -2.310953      10.578475          -0.000001
           39              C      12.760235       6.352761       9.429890      -0.180474      40.681214 0.47238117E+03  0.11370022E+05                                10.337730                            7.336277      -0.098367       1.933873                    0.999190      30.582846      89.770218       0.595590       0.427258      -1.054460       0.007216       0.004054      -0.004933       0.009635      -0.015209      -0.007154      -0.002054       0.048437       0.002724      -0.029577       0.000031       0.029546             12.639725       6.587151       4.316618       0.959140      19.426715      -1.123013      11.905309           0.000000
           40              C      12.200423       5.384033       8.619431      -0.015740      39.319513 0.43612174E+03  0.10156246E+05                                 9.912579                            6.862010       0.017953       2.005116                    0.999253      27.111946      75.009445       0.649613       0.404880      -1.082787       0.003854       0.042032      -0.022810       0.047977      -0.000978       0.010376       0.004722       0.032372       0.023697      -0.021143       0.000352       0.020791             12.693761       6.344736       4.391792       0.665457      20.201617      -2.088026      11.534929          -0.000002
           41              C      12.000325       5.605829       7.246522      -0.101780      33.354061 0.42212941E+03  0.98616684E+04                                 9.010999                            6.883231      -0.033878       1.959314                    0.999623      29.243339      84.089617       0.622918       0.420892      -1.060260      -0.003235       0.018287       0.018598       0.026283       0.003537       0.010971       0.015937       0.032781      -0.010610      -0.026248       0.000952       0.025296             10.324861       5.430671       2.701129       0.233016      14.410600      -2.483321      11.133312          -0.000001
           42              C      12.362324       6.774575       6.627606      -0.163845      34.550004 0.42288992E+03  0.98521000E+04                                 9.077741                            6.796589       0.279952       2.064005                    0.999745      29.122850      82.752037       0.641828       0.409624      -1.070920      -0.003228      -0.006169       0.005815       0.009072       0.009197       0.007350      -0.001604       0.006222       0.039142      -0.017305       0.001309       0.015996             10.477241       5.714478       3.051528       0.910311      14.554178      -0.374906      11.163069           0.000000
           43              C      11.780402       4.040070       9.189631       0.596415      24.813798 0.25112594E+03  0.51803229E+04                                 7.763763                            5.567359       0.083816       2.084545                    0.999499      21.982185      60.455999       0.641509       0.462848      -1.029785      -0.032198      -0.050632       0.032572       0.068273      -0.046649      -0.051610       0.030969       0.089245      -0.029889      -0.062232      -0.039309       0.101542              9.559308       5.971162       2.658057       1.548477      13.730516      -1.949798       8.976245          -0.000001
           44              C       3.822855       1.299107       9.166380       0.141566      32.598234 0.35627618E+03  0.79578437E+04                                 8.964115                            6.366263       0.071502       2.045027                    0.999375      25.418895      70.891055       0.642812       0.426593      -1.059334      -0.026643       0.002393       0.045714       0.052965       0.002416      -0.004980      -0.002608       0.024661      -0.052774      -0.018573      -0.003475       0.022048             10.910667      17.842202       0.336688       1.771826       4.532724       1.015717      10.357074          -0.000000
           45              C       3.938999       1.041280       7.801221       0.144471      35.268047 0.36520985E+03  0.82049139E+04                                 9.461086                            6.445063      -0.033307       2.010995                    0.999549      25.554203      71.386542       0.639192       0.426524      -1.059782      -0.025433      -0.021954      -0.055820       0.065151       0.005424       0.007380       0.006512       0.031020      -0.010572      -0.017007      -0.004114       0.021122             12.041526      20.797315      -0.426912      -2.095113       4.748787       1.007741      10.578476          -0.000001
           46              C       5.206356       1.005623       7.177876      -0.180474      40.681217 0.47238135E+03  0.11370027E+05                                10.337731                            7.336278      -0.098366       1.933873                    0.999190      30.582850      89.770238       0.595590       0.427258      -1.054460      -0.006222      -0.005459       0.004933       0.009635       0.003336      -0.004316      -0.006064      -0.056806       0.002724      -0.029577       0.000031       0.029546             12.639725      20.714615      -0.662110      -0.740373       5.299249       1.277875      11.905311           0.000001
           47              C       6.306078       1.211623       7.988335      -0.015740      39.319543 0.43612226E+03  0.10156262E+05                                 9.912584                            6.862015       0.017958       2.005118                    0.999253      27.111961      75.009507       0.649612       0.404880      -1.082787      -0.040923       0.010336       0.022810       0.047977       0.009386       0.007903       0.008216      -0.026445       0.023696      -0.021143       0.000352       0.020790             12.693766      21.424274      -0.922454      -1.748132       5.122093       1.321639      11.534932          -0.000002
           48              C       6.163400       1.474066       9.361244      -0.101780      33.354066 0.42212953E+03  0.98616719E+04                                 9.011000                            6.883232      -0.033878       1.959314                    0.999623      29.243338      84.089616       0.622918       0.420892      -1.060260      -0.016172       0.009129      -0.018598       0.026283       0.013032       0.018677       0.005050      -0.021104      -0.010610      -0.026248       0.000952       0.025296             10.324862      15.112053      -0.710728      -2.264685       4.729225       1.045171      11.133308          -0.000001
           49              C       4.940781       1.521113       9.980160      -0.163845      34.550006 0.42288985E+03  0.98520982E+04                                 9.077742                            6.796588       0.279952       2.064005                    0.999745      29.122851      82.752044       0.641828       0.409624      -1.070920       0.006891       0.000994      -0.005815       0.009072       0.009116       0.000929       0.007465       0.006685       0.039142      -0.017305       0.001309       0.015996             10.477242      15.490804      -0.393790      -0.051022       4.777853       0.983166      11.163070           0.000000
           50              C       7.713237       1.161060       7.418135       0.596415      24.813809 0.25112603E+03  0.51803255E+04                                 7.763767                            5.567361       0.083816       2.084545                    0.999499      21.982186      60.456007       0.641509       0.462848      -1.029784       0.058455       0.013539      -0.032572       0.068273      -0.008365       0.012054      -0.058969      -0.128020      -0.029889      -0.062232      -0.039309       0.101541              9.559312      14.539808      -0.361655      -1.324262       5.161878       2.108512       8.976251          -0.000000
           51              N       1.780768       1.764370       3.933826      -0.204985      37.421902 0.48212329E+03  0.11405708E+05                                 9.307300                            7.056550       0.196515       2.095420                    0.998814      27.176444      73.509155       0.668473       0.387309      -1.105119      -0.008004       0.056551      -0.128044       0.140204       0.000721       0.016269       0.053017       0.013369      -0.076150      -0.066843       0.017515       0.049327             11.293408       6.399970       3.120903       0.068161      14.692591      -3.114975      12.787663          -0.000000
           52              N       1.314962       1.224065       2.821106      -0.050385      31.368783 0.41317270E+03  0.93737938E+04                                 8.159084                            6.441528       0.480246       2.184331                    0.999801      25.810205      67.639369       0.716877       0.376598      -1.116550       0.103902       0.220408       0.014555       0.244105      -0.072314      -0.004878      -0.004774       0.082588       0.194691      -0.115961       0.050597       0.065364              9.713807       6.068518       2.899329       0.883583      11.893231      -0.703843      11.179672           0.000001
           53              N       1.460680       2.046294       1.785888      -0.214666      38.687898 0.46746878E+03  0.10945914E+05                                 9.419734                            6.875369       0.476056       2.183747                    0.999598      27.018857      72.101905       0.689820       0.379202      -1.113831       0.026946       0.036380       0.129928       0.137589       0.000553      -0.017510      -0.057171      -0.054423      -0.057524      -0.059940      -0.013585       0.073525             11.602170       6.599174       3.571357       2.215857      13.804877       1.735360      14.402460           0.000000
           54              N      12.677027       9.477467       1.602096      -0.204985      37.421926 0.48212385E+03  0.11405724E+05                                 9.307305                            7.056555       0.196515       2.095420                    0.998814      27.176450      73.509182       0.668473       0.387309      -1.105119      -0.050675       0.026345       0.128043       0.140204       0.004753       0.055410      -0.002278      -0.009511      -0.076152      -0.066843       0.017516       0.049327             11.293414      15.733162      -0.168245      -2.915221       5.359413       1.099635      12.787665          -0.000000
           55              N      13.341438       9.737204       2.714816      -0.050385      31.368775 0.41317273E+03  0.93737944E+04                                 8.159082                            6.441528       0.480246       2.184331                    0.999801      25.810204      67.639362       0.716877       0.376598      -1.116550      -0.242412      -0.024736      -0.014555       0.244105      -0.030446      -0.006124      -0.003014      -0.155016       0.194691      -0.115961       0.050597       0.065364              9.713804      13.067512       0.432779      -0.370143       4.894233       1.067289      11.179667           0.000001
           56              N      12.517522       9.873062       3.750034      -0.214665      38.687901 0.46746886E+03  0.10945916E+05                                 9.419734                            6.875369       0.476056       2.183747                    0.999598      27.018858      72.101907       0.689820       0.379202      -1.113831      -0.043268      -0.013322      -0.129928       0.137589      -0.016630      -0.059741       0.002488       0.043092      -0.057524      -0.059940      -0.013585       0.073525             11.602170      15.247934       0.523408       2.373203       5.156118       1.513079      14.402458           0.000000
           57              N      13.405302       8.985340       7.138018      -0.204985      37.421900 0.48212326E+03  0.11405707E+05                                 9.307300                            7.056550       0.196515       2.095420                    0.998814      27.176443      73.509154       0.668473       0.387309      -1.105119       0.008004      -0.056551       0.128044       0.140204       0.000721       0.016269       0.053017       0.013369      -0.076150      -0.066843       0.017515       0.049327             11.293408       6.399970       3.120903       0.068161      14.692591      -3.114975      12.787663          -0.000000
           58              N      13.871108       9.525645       8.250738      -0.050385      31.368781 0.41317267E+03  0.93737931E+04                                 8.159084                            6.441528       0.480247       2.184331                    0.999801      25.810204      67.639367       0.716877       0.376598      -1.116550      -0.103902      -0.220408      -0.014555       0.244105      -0.072314      -0.004878      -0.004774       0.082588       0.194691      -0.115961       0.050597       0.065364              9.713807       6.068518       2.899329       0.883584      11.893231      -0.703843      11.179672           0.000001
           59              N      13.725390       8.703416       9.285956      -0.214666      38.687898 0.46746878E+03  0.10945914E+05                                 9.419735                            6.875369       0.476056       2.183747                    0.999598      27.018857      72.101906       0.689820       0.379202      -1.113831      -0.026946      -0.036380      -0.129928       0.137589       0.000553      -0.017510      -0.057171      -0.054423      -0.057524      -0.059940      -0.013585       0.073525             11.602170       6.599174       3.571357       2.215857      13.804877       1.735361      14.402461           0.000000
           60              N       2.509043       1.272243       9.469748      -0.204985      37.421924 0.48212382E+03  0.11405723E+05                                 9.307305                            7.056555       0.196516       2.095420                    0.998814      27.176449      73.509178       0.668473       0.387309      -1.105119       0.050675      -0.026345      -0.128043       0.140204       0.004753       0.055410      -0.002278      -0.009511      -0.076152      -0.066843       0.017516       0.049327             11.293413      15.733162      -0.168245      -2.915221       5.359413       1.099635      12.787664          -0.000000
           61              N       1.844632       1.012506       8.357028      -0.050385      31.368775 0.41317271E+03  0.93737940E+04                                 8.159083                            6.441528       0.480246       2.184331                    0.999801      25.810203      67.639361       0.716877       0.376598      -1.116550       0.242412       0.024736       0.014555       0.244105      -0.030446      -0.006124      -0.003014      -0.155016       0.194690      -0.115961       0.050597       0.065364              9.713804      13.067513       0.432779      -0.370143       4.894233       1.067289      11.179667           0.000001
           62              N       2.668548       0.876648       7.321810      -0.214665      38.687900 0.46746884E+03  0.10945915E+05                                 9.419734                            6.875369       0.476056       2.183747                    0.999598      27.018857      72.101905       0.689820       0.379202      -1.113831       0.043268       0.013322       0.129928       0.137589      -0.016630      -0.059741       0.002488       0.043092      -0.057524      -0.059940      -0.013585       0.073525             11.602170      15.247934       0.523409       2.373203       5.156118       1.513079      14.402458           0.000000
           63              O       4.140342       7.402831       2.636206      -0.528732      34.744750 0.46672160E+03  0.10815468E+05                                 8.446124                            6.632600       0.450991       2.215612                    0.997394      26.497714      68.086523       0.747787       0.353461      -1.144959       0.017181      -0.005074      -0.021767       0.028191       0.022663      -0.006994       0.053282       0.047892      -0.013056      -0.071934       0.025566       0.046368             10.138071       8.427628       4.823417       2.195887      14.737019       2.667007       7.249566          -0.000002
           64              O       2.995812       7.020050       0.742921      -0.548834      34.306353 0.48445019E+03  0.11342609E+05                                 8.365265                            6.802074       0.424992       2.202620                    0.996610      26.902036      69.706960       0.730428       0.358150      -1.140067       0.030662      -0.003507       0.011716       0.033010      -0.030427       0.012548      -0.021638       0.024130       0.070093      -0.046308       0.000836       0.045472              9.458771       5.609655      -0.530321       2.245379      10.221097      -3.508979      12.545561          -0.000000
           65              O       4.278493       9.468345       4.804073      -0.829750      43.342858 0.77572376E+03  0.20637441E+05                                10.013051                            8.724701      -0.374931       1.863709                    0.995590      33.207404      94.786012       0.625651       0.367981      -1.121037       0.087819      -0.081643      -0.008211       0.120188      -0.011687       0.003112       0.026995       0.068293      -0.184528      -0.072491       0.005630       0.066861             11.293122      13.348784       1.417370      -1.935060       8.579377       1.493530      11.951206           0.000002
           66              O       6.574863       9.126147       2.899716      -0.528732      34.744640 0.46671982E+03  0.10815415E+05                                 8.446101                            6.632583       0.450991       2.215612                    0.997394      26.497688      68.086385       0.747789       0.353460      -1.144960      -0.000925      -0.017891       0.021767       0.028191       0.032669       0.047928      -0.024306      -0.008893      -0.013056      -0.071934       0.025566       0.046368             10.138041      17.064037       1.779798       3.245233       6.100541       1.184583       7.249546          -0.000002
           67              O       7.316299      10.078377       4.793001      -0.548834      34.306154 0.48444692E+03  0.11342509E+05                                 8.365219                            6.802040       0.424992       2.202620                    0.996610      26.902004      69.706731       0.730432       0.358149      -1.140069      -0.006883      -0.030084      -0.011716       0.033010      -0.016139      -0.016238       0.019027      -0.056951       0.070093      -0.046308       0.000836       0.045472              9.458714       9.379088      -1.858731      -2.563142       6.451563       3.284008      12.545491           0.000000
           68              O       4.580862       9.682382       0.731849      -0.829750      43.342887 0.77572429E+03  0.20637458E+05                                10.013055                            8.724704      -0.374931       1.863709                    0.995590      33.207409      94.786032       0.625651       0.367981      -1.121037       0.047812      -0.109963       0.008210       0.120188       0.012304       0.026494      -0.006038      -0.067858      -0.184529      -0.072491       0.005630       0.066861             11.293129       9.994924       2.599327       0.765443      11.933254      -2.321463      11.951208           0.000002
           69              O      11.045728       3.346879       8.435638      -0.528732      34.744749 0.46672158E+03  0.10815467E+05                                 8.446124                            6.632600       0.450991       2.215612                    0.997394      26.497713      68.086521       0.747787       0.353461      -1.144959      -0.017181       0.005074       0.021767       0.028191       0.022663      -0.006994       0.053282       0.047892      -0.013056      -0.071934       0.025566       0.046368             10.138071       8.427628       4.823417       2.195887      14.737019       2.667006       7.249566          -0.000002
           70              O      12.190258       3.729660      10.328923      -0.548834      34.306347 0.48445011E+03  0.11342606E+05                                 8.365264                            6.802073       0.424992       2.202620                    0.996610      26.902036      69.706955       0.730428       0.358150      -1.140067      -0.030662       0.003507      -0.011716       0.033010      -0.030427       0.012548      -0.021638       0.024130       0.070093      -0.046308       0.000836       0.045472              9.458769       5.609654      -0.530321       2.245379      10.221095      -3.508978      12.545558          -0.000000
           71              O      10.907577       1.281365       6.267771      -0.829750      43.342853 0.77572364E+03  0.20637437E+05                                10.013050                            8.724700      -0.374931       1.863709                    0.995590      33.207403      94.786005       0.625651       0.367981      -1.121037      -0.087819       0.081643       0.008211       0.120188      -0.011687       0.003112       0.026995       0.068293      -0.184528      -0.072491       0.005630       0.066861             11.293121      13.348783       1.417369      -1.935059       8.579376       1.493530      11.951204           0.000002
           72              O       8.611207       1.623563       8.172128      -0.528732      34.744640 0.46671981E+03  0.10815414E+05                                 8.446101                            6.632583       0.450991       2.215612                    0.997394      26.497687      68.086383       0.747789       0.353460      -1.144960       0.000925       0.017891      -0.021767       0.028191       0.032669       0.047928      -0.024306      -0.008893      -0.013056      -0.071934       0.025566       0.046368             10.138041      17.064038       1.779798       3.245232       6.100541       1.184583       7.249546          -0.000002
           73              O       7.869771       0.671333       6.278843      -0.548834      34.306152 0.48444689E+03  0.11342509E+05                                 8.365218                            6.802039       0.424992       2.202620                    0.996610      26.902004      69.706730       0.730432       0.358149      -1.140069       0.006883       0.030084       0.011716       0.033010      -0.016139      -0.016237       0.019027      -0.056951       0.070092      -0.046308       0.000836       0.045472              9.458714       9.379088      -1.858731      -2.563143       6.451563       3.284008      12.545491          -0.000000
           74              O      10.605208       1.067328      10.339995      -0.829750      43.342886 0.77572427E+03  0.20637458E+05                                10.013055                            8.724704      -0.374931       1.863709                    0.995590      33.207408      94.786030       0.625651       0.367981      -1.121037      -0.047812       0.109963      -0.008210       0.120188       0.012304       0.026494      -0.006038      -0.067858      -0.184529      -0.072491       0.005630       0.066861             11.293129       9.994924       2.599327       0.765443      11.933255      -2.321463      11.951208           0.000002

******************************************************
Auxiliary information for the entire system
The total spin magnetic moment of the unit cell is   0.000008
The total net atomic charge of the unit cell is   -0.000003
Accuracy of reproducing the electrostatic potential in the unit cell:
  The inner radius (bohr) =    5.0000
  The outer radius (bohr) =   12.0000
  Valid grid points have density less than (e/(bohr^3)) =    0.0001
  The number of valid grid points were=        71324
  The rms potential error without charges in kcal/mol is=      3.48173
  The rms potential error with partial charges in kcal/mol is=      0.81145
  The RRMSE value at monopole order=      0.23306
  The rms potential error with partial charges and cloud penetration in kcal/mol is=      0.82338
  The RRMSE value at monopole order with cloud penetration is=      0.23648
  The rms potential error with partial charges and atomic dipoles in kcal/mol is=      0.30768
  The RRMSE value at dipole order=      0.08837
  The rms potential error with partial charges, atomic dipoles and cloud penetration in kcal/mol is=      0.31082
  The RRMSE value at dipole order with cloud penetration=      0.08927

******************************************************
The electron densities and ab initio electrostatic potential were computed in VASP using the PBE functional and
projector augmented wave method. See the main text of the journal article for a description of computational details.
The atomic charges, dipoles, and quadrupoles were computed with the DDEC6 method as described in
(a) T. A. Manz and N. Gabaldon Limas, RSC Adv. 6 (2016) 47771-47801 DOI: 10.1039/c6ra04656h
(b) N. Gabaldon Limas and T. A. Manz, RSC Adv. 8 (2018) 2678-2707 DOI: 10.1039/c7ra11829e.
For each atom in the material, the electron cloud parameters were fit to the spherically averaged atom-in-material
electron density using radial positions for which this density was between 10^-4 and 10^-2 electrons per cubic bohr.
The polarizabilities, dispersion coefficients, and quantum Drude oscillator (QDO) parameters were fit using the MCLF method.
The magnetic structure of the system was optimized in VASP from the default ferromagnetic initial guess using spin polarization.
The atomic spin moments (ASMs) were computed on this optimized magnetic structure using the DDEC6 partition as inputs
to the method of T. A. Manz and D. S. Sholl, J. Chem. Theory Comput. 7 (2011) 4146-4164 DOI: 10.1021/ct200539n.
The RMSE and RRMSE were computed using a uniform grid with Ewald summation.
