# Supplementary material for: A collection of forcefield precursors for metal–organic frameworks
Source: RSC Adv. 2019 Nov 13;9(63):36492–507. doi: 10.1039/c9ra07327b (PMC9075174; doi:10.1039/c9ra07327b)
Supplement: RA-009-C9RA07327B-s4711 [file RA-009-C9RA07327B-s4711.xyz]

   74
jmolscript: load "" {1 1 1} spacegroup "x,y,z" unitcell [{     10.393300     0.000000     0.000000 }, {     -5.196643     9.545979     0.000000 }, {      0.000000    -0.080716    11.064406 }]
Zn     0.618303     8.072535     0.042266     0.808020
Zn     5.814948     1.433086     5.489937     0.806565
Zn     4.578354     1.392728    11.022140     0.808019
Zn    -0.618291     8.032177     5.574469     0.806565
Zn     6.466711    -0.060537     8.298305     0.891760
Zn     3.926589    -0.020179     2.766101     0.891760
H      5.697608     0.774837    10.508973     0.309283
H      3.433950     4.653859    10.310920     0.135362
H      3.403811     6.499434     6.731585     0.127286
H      4.208251     4.605712     5.657231     0.128955
H      0.500963     8.650068     6.087636     0.313674
H     -1.762700     4.771046     6.285689     0.134757
H      8.600458     2.925471     9.865024     0.127640
H     -0.988399     4.819193    10.939378     0.128398
H     -0.500951     8.690426     0.555433     0.309283
H      1.762707     4.811404     0.753486     0.135362
H      1.792846     2.965829     4.332821     0.127286
H      0.988406     4.859551     5.407175     0.128955
H      4.695694     0.815195     4.976770     0.313674
H      6.959357     4.694217     4.778717     0.134757
H     -3.403801     6.539792     1.199382     0.127640
H      6.185056     4.646070     0.125028     0.128399
C      4.302829     3.480140     7.372214     0.136289
C      4.080412     3.483496     8.744200     0.140162
C      3.582574     4.639549     9.393681    -0.181117
C      3.330018     5.731580     8.612534    -0.014958
C      3.573221     5.728353     7.222844    -0.093854
C      4.055469     4.612386     6.574470    -0.160344
C      2.734482     6.983343     9.227715     0.591740
C     -0.893819     5.944765     9.224395     0.136183
C     -1.116236     5.941409     7.852409     0.140202
C     -1.614076     4.785356     7.202928    -0.179791
C     -1.866634     3.693325     7.984075    -0.016751
C     -1.623431     3.696552     9.373765    -0.094045
C     -1.141181     4.812519    10.022139    -0.159569
C      7.931129     2.441562     7.368894     0.590530
C      0.893828     5.985123     3.692192     0.136289
C      1.116245     5.981767     2.320206     0.140162
C      1.614083     4.825714     1.670725    -0.181117
C      1.866639     3.733683     2.451872    -0.014958
C      1.623436     3.736910     3.841562    -0.093853
C      1.141188     4.852877     4.489936    -0.160344
C      2.462175     2.481920     1.836691     0.591740
C      6.090476     3.520498     1.840011     0.136183
C      6.312893     3.523854     3.211997     0.140202
C      6.810733     4.679907     3.861478    -0.179791
C      7.063291     5.771938     3.080331    -0.016751
C      6.820088     5.768711     1.690641    -0.094046
C      6.337838     4.652744     1.042267    -0.159569
C     -2.734472     7.023701     3.695512     0.590530
N      4.800667     2.254917     7.044707    -0.209667
N      4.886931     1.552134     8.171064    -0.054444
N      4.463924     2.260073     9.216650    -0.204802
N     -0.395979     7.169988     9.551902    -0.211159
N     -0.309715     7.872771     8.425545    -0.053108
N     -0.732722     7.164832     7.379959    -0.204415
N      0.395990     7.210346     4.019699    -0.209667
N      0.309726     7.913129     2.893342    -0.054445
N      0.732733     7.205190     1.847756    -0.204802
N      5.592636     2.295275     1.512504    -0.211159
N      5.506372     1.592492     2.638861    -0.053108
N      5.929379     2.300431     3.684447    -0.204415
O      2.331222     6.926912    10.420458    -0.554411
O      2.643022     7.977319     8.462058    -0.523549
O      6.305615     0.205422    10.338581    -0.826058
O      7.527869     2.497993     6.176151    -0.555085
O      7.839667     1.447586     8.134551    -0.521935
O      1.108972     9.219483     6.258028    -0.827746
O      2.865435     2.538351     0.643948    -0.554411
O      2.553635     1.487944     2.602348    -0.523549
O     -1.108958     9.259841     0.725825    -0.826058
O     -2.331212     6.967270     4.888255    -0.555084
O     -2.643010     8.017677     2.929855    -0.521935
O      4.087685     0.245780     4.806378    -0.827746

The following XYZ coordinates are in angstroms. Other properties are in atomic units.
The sperically averaged electron density of each atom fit to a function of the form exp(a - br)
eigen_1, eigen_2 and eigen_3 are the three eigenvalues of traceless quadrupole moment tensor
  atom number  atomic symbol              X              Y              Z     net charge C6 coefficient C8 coefficient C10 coefficient fluctuating dipole atomic polarizability isotropic forcefield polarizability              a              b squared Pearson coefficient          <r^3>          <r^4>         wp_QDO          m_QDO          q_QDO       dipole_x       dipole_y       dipole_z         dipole            Qxy            Qxz            Qyz     Q(x^2-y^2)  Q(3z^2 - R^2)        eigen_1        eigen_2        eigen_3 static polarizability      alpha(xx)      alpha(xy)      alpha(xz)      alpha(yy)      alpha(yz)      alpha(zz) atomic spin moment
            1             Zn       0.618303       8.072535       0.042266       0.808020      96.819466 0.18320921E+04  0.58155059E+05                                17.179391                           13.944741       0.353060       1.965028                    0.996180      47.614346     131.011302       0.484798       0.398020      -1.142138       0.093584       0.058833      -0.023859       0.113086       0.031559      -0.022806       0.008748       0.019121      -0.238800      -0.085299       0.011358       0.073941             20.276738      14.242564      -3.737304      -1.876289      20.254278       0.391911      26.333371           0.000010
            2             Zn       5.814948       1.433086       5.489937       0.806565      96.978083 0.18369370E+04  0.58346739E+05                                17.198382                           13.964426       0.348101       1.962985                    0.996065      47.657522     131.168146       0.484396       0.398092      -1.142099       0.095337      -0.056578       0.024143       0.113460      -0.031565       0.021101       0.008736       0.018095      -0.235881      -0.083779       0.010708       0.073071             20.295900      14.248051       3.729350       1.871719      20.267914       0.386409      26.371735           0.000010
            3             Zn       4.578354       1.392728      11.022140       0.808019      96.819470 0.18320922E+04  0.58155064E+05                                17.179392                           13.944742       0.353060       1.965028                    0.996180      47.614347     131.011309       0.484798       0.398020      -1.142138      -0.093584      -0.058833       0.023858       0.113086       0.031559      -0.022806       0.008748       0.019121      -0.238800      -0.085299       0.011358       0.073941             20.276739      14.242564      -3.737304      -1.876289      20.254280       0.391911      26.333372           0.000010
            4             Zn      -0.618291       8.032177       5.574469       0.806565      96.978101 0.18369374E+04  0.58346755E+05                                17.198385                           13.964428       0.348101       1.962985                    0.996065      47.657526     131.168167       0.484396       0.398092      -1.142099      -0.095337       0.056578      -0.024143       0.113460      -0.031565       0.021101       0.008736       0.018095      -0.235882      -0.083779       0.010708       0.073071             20.295904      14.248053       3.729351       1.871719      20.267917       0.386409      26.371741           0.000010
            5             Zn       6.466711      -0.060537       8.298305       0.891760     103.161629 0.19776697E+04  0.63936376E+05                                18.550652                           15.054629       0.373080       1.963699                    0.997761      47.134965     130.543677       0.440853       0.429752      -1.121342       0.134497       0.000131       0.000270       0.134498       0.001414       0.000111       0.036597       0.010216       0.387268      -0.076289      -0.059326       0.135615             22.623267      15.509073      -0.000898      -0.004119      31.446862      -2.638593      20.913867           0.000012
            6             Zn       3.926589      -0.020179       2.766101       0.891760     103.161632 0.19776697E+04  0.63936377E+05                                18.550653                           15.054629       0.373080       1.963699                    0.997761      47.134966     130.543681       0.440853       0.429752      -1.121342      -0.134497      -0.000131      -0.000270       0.134498       0.001414       0.000111       0.036597       0.010216       0.387268      -0.076289      -0.059326       0.135615             22.623268      15.509074      -0.000899      -0.004120      31.446864      -2.638593      20.913867           0.000012
            7              H       5.697608       0.774837      10.508973       0.309283       0.525604 0.32021191E+01  0.25909363E+02                                 1.194946                            1.134698      -1.498844       2.231415                    0.997026       3.091156       8.824033       0.502034       1.507836      -0.656674       0.004241       0.007150      -0.000780       0.008350       0.005609      -0.000056      -0.004520       0.003218      -0.005581      -0.007441      -0.000223       0.007664              1.233645       1.215298      -0.220613      -0.129318       1.331686       0.087672       1.153951          -0.000000
            8              H       3.433950       4.653859      10.310920       0.135362       1.005424 0.71888688E+01  0.69832704E+02                                 1.747954                            1.634361      -1.409861       2.222179                    0.993285       3.768844      11.064155       0.452524       1.393370      -0.682886      -0.007272       0.002729       0.035049       0.035899      -0.001895       0.000245       0.001935      -0.004136       0.030898      -0.008004      -0.002570       0.010573              1.797486       1.509471      -0.109204      -0.205531       1.479240      -0.013520       2.403747           0.000001
            9              H       3.403811       6.499434       6.731585       0.127286       1.035935 0.75181343E+01  0.71986692E+02                                 1.636676                            1.563255      -0.862300       2.480500                    0.999467       3.223711       8.642109       0.524787       1.218936      -0.724417      -0.003580       0.036182      -0.025166       0.044218      -0.002902      -0.002230      -0.013776      -0.013623       0.029246      -0.014077      -0.006085       0.020162              1.653679       1.411618      -0.239286       0.069307       1.946792      -0.277580       1.602627           0.000003
           10              H       4.208251       4.605712       5.657231       0.128955       1.008316 0.71997752E+01  0.69156461E+02                                 1.690096                            1.591558      -0.989498       2.421857                    0.997633       3.434853       9.653468       0.483320       1.319342      -0.700366       0.005572       0.005131      -0.035700       0.036495      -0.005914      -0.004557      -0.004334      -0.026087       0.021557      -0.019029       0.006081       0.012948              1.730512       1.476384      -0.057101      -0.178122       1.361192       0.023303       2.353961           0.000001
           11              H       0.500963       8.650068       6.087636       0.313674       0.514660 0.31189069E+01  0.25072898E+02                                 1.179889                            1.121261      -1.490139       2.239287                    0.997103       3.049217       8.678846       0.504036       1.511619      -0.656200       0.004211      -0.006818       0.002038       0.008269      -0.005249       0.000228      -0.004230       0.003133      -0.005095      -0.006907      -0.000333       0.007240              1.217603       1.199820       0.215821       0.126440       1.313442       0.085655       1.139547          -0.000000
           12              H      -1.762700       4.771046       6.285689       0.134757       1.004369 0.71774954E+01  0.69678166E+02                                 1.745253                            1.631973      -1.394166       2.228802                    0.993684       3.763279      11.035807       0.453417       1.391503      -0.683277      -0.007137      -0.003489      -0.035265       0.036149       0.001998      -0.000135       0.001440      -0.004724       0.030926      -0.008269      -0.002196       0.010465              1.794664       1.507264       0.108864       0.205049       1.477018      -0.013439       2.399711           0.000002
           13              H       8.600458       2.925471       9.865024       0.127640       1.032190 0.74859032E+01  0.71610166E+02                                 1.633839                            1.560836      -0.861450       2.481459                    0.999403       3.218191       8.626778       0.524655       1.220398      -0.724108      -0.004634      -0.036025       0.025429       0.044338       0.002371       0.002320      -0.013596      -0.013841       0.028789      -0.013706      -0.006258       0.019965              1.650715       1.409565       0.238540      -0.069045       1.942776      -0.276481       1.599805           0.000003
           14              H      -0.988399       4.819193      10.939378       0.128398       1.011837 0.72296301E+01  0.69509824E+02                                 1.693271                            1.594224      -0.990026       2.420992                    0.997639       3.440877       9.672633       0.483239       1.318298      -0.700557       0.005496      -0.005223       0.036103       0.036891       0.005682       0.004438      -0.004031      -0.026409       0.021762      -0.019028       0.006271       0.012757              1.733869       1.478745       0.057268       0.178857       1.363233       0.023389       2.359631           0.000001
           15              H      -0.500951       8.690426       0.555433       0.309283       0.525604 0.32021191E+01  0.25909363E+02                                 1.194946                            1.134698      -1.498844       2.231415                    0.997026       3.091156       8.824033       0.502034       1.507836      -0.656674      -0.004241      -0.007150       0.000780       0.008350       0.005609      -0.000056      -0.004520       0.003218      -0.005581      -0.007441      -0.000223       0.007664              1.233645       1.215298      -0.220613      -0.129318       1.331686       0.087672       1.153951          -0.000000
           16              H       1.762707       4.811404       0.753486       0.135362       1.005424 0.71888688E+01  0.69832704E+02                                 1.747954                            1.634361      -1.409862       2.222179                    0.993285       3.768844      11.064155       0.452524       1.393370      -0.682886       0.007272      -0.002729      -0.035049       0.035899      -0.001895       0.000245       0.001935      -0.004136       0.030898      -0.008004      -0.002570       0.010573              1.797486       1.509471      -0.109204      -0.205531       1.479240      -0.013520       2.403747           0.000002
           17              H       1.792846       2.965829       4.332821       0.127286       1.035935 0.75181343E+01  0.71986695E+02                                 1.636676                            1.563255      -0.862300       2.480500                    0.999467       3.223711       8.642110       0.524787       1.218936      -0.724417       0.003580      -0.036182       0.025166       0.044218      -0.002902      -0.002230      -0.013776      -0.013623       0.029246      -0.014077      -0.006085       0.020162              1.653679       1.411618      -0.239286       0.069307       1.946793      -0.277581       1.602627           0.000003
           18              H       0.988406       4.859551       5.407175       0.128955       1.008315 0.71997706E+01  0.69156409E+02                                 1.690096                            1.591558      -0.989498       2.421857                    0.997633       3.434852       9.653466       0.483320       1.319342      -0.700366      -0.005572      -0.005131       0.035700       0.036495      -0.005914      -0.004557      -0.004334      -0.026087       0.021557      -0.019029       0.006081       0.012948              1.730512       1.476384      -0.057101      -0.178122       1.361191       0.023303       2.353961           0.000001
           19              H       4.695694       0.815195       4.976770       0.313674       0.514660 0.31189033E+01  0.25072864E+02                                 1.179889                            1.121261      -1.490138       2.239287                    0.997103       3.049216       8.678845       0.504036       1.511621      -0.656200      -0.004211       0.006818      -0.002038       0.008269      -0.005249       0.000228      -0.004230       0.003133      -0.005095      -0.006907      -0.000333       0.007240              1.217603       1.199820       0.215821       0.126440       1.313442       0.085655       1.139547          -0.000000
           20              H       6.959357       4.694217       4.778717       0.134757       1.004369 0.71774950E+01  0.69678164E+02                                 1.745253                            1.631973      -1.394167       2.228802                    0.993684       3.763279      11.035809       0.453417       1.391503      -0.683277       0.007137       0.003489       0.035265       0.036149       0.001998      -0.000135       0.001440      -0.004724       0.030926      -0.008269      -0.002196       0.010465              1.794664       1.507264       0.108864       0.205050       1.477018      -0.013439       2.399711           0.000002
           21              H      -3.403801       6.539792       1.199382       0.127640       1.032190 0.74859034E+01  0.71610172E+02                                 1.633840                            1.560836      -0.861450       2.481459                    0.999403       3.218191       8.626780       0.524655       1.220399      -0.724108       0.004634       0.036025      -0.025429       0.044338       0.002371       0.002320      -0.013596      -0.013841       0.028789      -0.013706      -0.006258       0.019965              1.650716       1.409565       0.238540      -0.069045       1.942777      -0.276481       1.599805           0.000003
           22              H       6.185056       4.646070       0.125028       0.128399       1.011837 0.72296262E+01  0.69509779E+02                                 1.693271                            1.594223      -0.990026       2.420992                    0.997639       3.440876       9.672631       0.483239       1.318298      -0.700557      -0.005496       0.005223      -0.036103       0.036891       0.005682       0.004438      -0.004031      -0.026409       0.021762      -0.019028       0.006271       0.012757              1.733869       1.478745       0.057268       0.178857       1.363232       0.023389       2.359630           0.000001
           23              C       4.302829       3.480140       7.372214       0.136289      31.209516 0.36540220E+03  0.82203724E+04                                 8.723999                            6.464266       0.068138       2.042266                    0.999473      25.655133      72.004422       0.634873       0.428843      -1.057051       0.013473      -0.025437      -0.046147       0.054389      -0.003984      -0.002748       0.007237      -0.025318      -0.052982      -0.019224      -0.004273       0.023497             10.139097       6.245640      -4.079146      -0.109410      13.924336      -1.875943      10.247314           0.000001
           24              C       4.080412       3.483496       8.744200       0.140162      33.406886 0.36883681E+03  0.83207700E+04                                 9.162558                            6.508620       0.009957       2.025023                    0.999577      25.710968      72.366689       0.630379       0.430700      -1.055441      -0.012630      -0.033498       0.054310       0.065048      -0.004321      -0.003602      -0.011359      -0.033129      -0.030358      -0.017600      -0.007919       0.025519             11.051835       7.263985      -5.349052      -1.563366      15.459166       1.460614      10.432352           0.000000
           25              C       3.582574       4.639549       9.393681      -0.181117      38.515842 0.48326822E+03  0.11710474E+05                                 9.991544                            7.435488      -0.110148       1.930026                    0.999119      30.752649      90.875066       0.589193       0.429005      -1.052310      -0.006166      -0.009924      -0.008549       0.014477       0.023626       0.001521       0.006472       0.033742      -0.004324      -0.029241      -0.001104       0.030345             11.591229       8.060863      -5.277253      -1.129357      15.099329       0.244475      11.613494           0.000008
           26              C       3.330018       5.731580       8.612534      -0.014958      36.460365 0.43463259E+03  0.10124999E+05                                 9.444800                            6.874438       0.033275       2.011714                    0.999177      27.110515      75.311382       0.644837       0.407740      -1.079594       0.022662      -0.031318      -0.028229       0.047867       0.015775      -0.002270      -0.011072       0.007855       0.016542      -0.021197       0.001777       0.019420             11.350980       8.075601      -5.576207      -1.724897      14.835106       0.861952      11.142235           0.000002
           27              C       3.573221       5.728353       7.222844      -0.093854      31.130539 0.41959966E+03  0.97764274E+04                                 8.578173                            6.846741       0.058590       1.991880                    0.999634      28.904775      82.689180       0.627476       0.418952      -1.062725       0.013524      -0.006795       0.015379       0.021578       0.011834       0.001672      -0.024869      -0.004969      -0.003939      -0.027510      -0.000428       0.027938              9.404649       6.596904      -3.421700      -1.812392      10.848918       1.495613      10.768124           0.000008
           28              C       4.055469       4.612386       6.574470      -0.160344      33.758337 0.44660130E+03  0.10555011E+05                                 8.979283                            7.024380       0.243921       2.053356                    0.999549      29.374897      84.268574       0.625518       0.414312      -1.067106       0.003343       0.005378       0.008715       0.010772       0.005996      -0.009421      -0.008792      -0.023006       0.025673      -0.019347      -0.000743       0.020091              9.940308       6.737966      -3.475419      -0.912778      11.717231      -0.296354      11.365728           0.000005
           29              C       2.734482       6.983343       9.227715       0.591740      23.737548 0.25566822E+03  0.52996165E+04                                 7.540491                            5.626321       0.056812       2.074333                    0.999546      22.127578      61.075022       0.636407       0.464305      -1.028606      -0.006910       0.063648       0.034268       0.072616       0.050344       0.049398       0.008149       0.092086      -0.068695      -0.063265      -0.035839       0.099104              8.864118       6.717308      -3.468718      -1.904430      11.102925       0.164200       8.772121           0.000004
           30              C      -0.893819       5.944765       9.224395       0.136183      31.205548 0.36537201E+03  0.82191141E+04                                 8.721349                            6.462685       0.067368       2.042355                    0.999479      25.654899      71.989522       0.635176       0.428669      -1.057211       0.011458       0.025934       0.045759       0.053831       0.007020       0.002324       0.007435      -0.025056      -0.051572      -0.018656      -0.005755       0.024411             10.135848       6.243736       4.078158       0.110401      13.921521      -1.872742      10.242287           0.000001
           31              C      -1.116236       5.941409       7.852409       0.140202      33.423975 0.36909097E+03  0.83279184E+04                                 9.165599                            6.510946       0.008539       2.024404                    0.999573      25.719126      72.395249       0.630256       0.430711      -1.055436      -0.012558       0.031369      -0.055043       0.064587       0.003740       0.005243      -0.010493      -0.031354      -0.031714      -0.018431      -0.005830       0.024261             11.055348       7.266161       5.350883       1.565343      15.463855       1.464173      10.436030           0.000001
           32              C      -1.614076       4.785356       7.202928      -0.179791      38.459209 0.48241417E+03  0.11685339E+05                                 9.986683                            7.432814      -0.111843       1.929951                    0.999100      30.720080      90.780050       0.588799       0.429455      -1.051968      -0.006637       0.007304       0.007924       0.012656      -0.023470      -0.001956       0.003703       0.037590      -0.000869      -0.030133      -0.000449       0.030582             11.584631       8.056126       5.272720       1.128845      15.089020       0.244876      11.608746           0.000008
           33              C      -1.866634       3.693325       7.984075      -0.016751      36.512337 0.43543700E+03  0.10147917E+05                                 9.449733                            6.878161       0.032350       2.010894                    0.999126      27.139975      75.396342       0.645066       0.407428      -1.079855       0.022020       0.029672       0.028509       0.046670      -0.016322       0.003168      -0.011244       0.007817       0.019405      -0.021846       0.001352       0.020494             11.356272       8.079630       5.578737       1.726604      14.840974       0.864228      11.148213           0.000002
           34              C      -1.623431       3.696552       9.373765      -0.094045      31.191590 0.42067027E+03  0.98083846E+04                                 8.592558                            6.858247       0.052539       1.989646                    0.999622      28.935706      82.828409       0.626520       0.419291      -1.062427       0.015909       0.008361      -0.014470       0.023073      -0.012473       0.000099      -0.025572      -0.004107      -0.005191      -0.027856      -0.001370       0.029226              9.420610       6.609041       3.428574       1.817679      10.865374       1.502475      10.787415           0.000008
           35              C      -1.141181       4.812519      10.022139      -0.159569      33.684049 0.44529976E+03  0.10515974E+05                                 8.963768                            7.012018       0.254487       2.056779                    0.999561      29.336269      84.108988       0.626389       0.414061      -1.067329       0.004252      -0.003958      -0.008929       0.010652      -0.003507       0.009252      -0.008994      -0.019300       0.026974      -0.017396      -0.001577       0.018973              9.922953       6.725335       3.467230       0.913173      11.693860      -0.293978      11.349665           0.000005
           36              C       7.931129       2.441562       7.368894       0.590530      23.703168 0.25524194E+03  0.52880158E+04                                 7.530881                            5.619930       0.050578       2.073080                    0.999583      22.107474      60.982574       0.637125       0.464025      -1.028870      -0.006714      -0.062020      -0.034410       0.071244      -0.050518      -0.048033       0.009301       0.094274      -0.066113      -0.062650      -0.036411       0.099061              8.851933       6.707180       3.461608       1.901447      11.085630       0.163280       8.762989           0.000004
           37              C       0.893828       5.985123       3.692192       0.136289      31.209519 0.36540225E+03  0.82203736E+04                                 8.723999                            6.464267       0.068138       2.042266                    0.999473      25.655135      72.004429       0.634873       0.428843      -1.057051      -0.013473       0.025437       0.046147       0.054389      -0.003984      -0.002748       0.007237      -0.025318      -0.052982      -0.019224      -0.004273       0.023497             10.139097       6.245641      -4.079147      -0.109409      13.924337      -1.875943      10.247314           0.000001
           38              C       1.116245       5.981767       2.320206       0.140162      33.406892 0.36883688E+03  0.83207720E+04                                 9.162559                            6.508621       0.009957       2.025023                    0.999577      25.710971      72.366701       0.630379       0.430700      -1.055441       0.012630       0.033498      -0.054310       0.065048      -0.004321      -0.003602      -0.011359      -0.033129      -0.030358      -0.017600      -0.007919       0.025519             11.051836       7.263986      -5.349053      -1.563366      15.459168       1.460614      10.432353           0.000000
           39              C       1.614083       4.825714       1.670725      -0.181117      38.515845 0.48326827E+03  0.11710476E+05                                 9.991545                            7.435488      -0.110149       1.930025                    0.999119      30.752651      90.875073       0.589193       0.429005      -1.052310       0.006166       0.009924       0.008549       0.014477       0.023625       0.001521       0.006472       0.033742      -0.004324      -0.029241      -0.001104       0.030345             11.591229       8.060864      -5.277253      -1.129357      15.099329       0.244475      11.613495           0.000008
           40              C       1.866639       3.733683       2.451872      -0.014958      36.460365 0.43463261E+03  0.10125000E+05                                 9.444800                            6.874437       0.033275       2.011714                    0.999177      27.110516      75.311381       0.644837       0.407740      -1.079594      -0.022662       0.031318       0.028229       0.047867       0.015775      -0.002270      -0.011072       0.007855       0.016542      -0.021197       0.001777       0.019420             11.350980       8.075600      -5.576206      -1.724897      14.835105       0.861952      11.142234           0.000002
           41              C       1.623436       3.736910       3.841562      -0.093853      31.130535 0.41959961E+03  0.97764258E+04                                 8.578171                            6.846740       0.058591       1.991880                    0.999634      28.904774      82.689170       0.627476       0.418952      -1.062725      -0.013524       0.006795      -0.015379       0.021578       0.011834       0.001672      -0.024869      -0.004969      -0.003939      -0.027510      -0.000428       0.027938              9.404647       6.596902      -3.421699      -1.812391      10.848916       1.495612      10.768122           0.000008
           42              C       1.141188       4.852877       4.489936      -0.160344      33.758341 0.44660138E+03  0.10555013E+05                                 8.979283                            7.024381       0.243920       2.053356                    0.999549      29.374899      84.268581       0.625518       0.414312      -1.067106      -0.003343      -0.005378      -0.008715       0.010772       0.005996      -0.009421      -0.008793      -0.023006       0.025673      -0.019347      -0.000743       0.020091              9.940309       6.737966      -3.475419      -0.912778      11.717232      -0.296355      11.365729           0.000005
           43              C       2.462175       2.481920       1.836691       0.591740      23.737545 0.25566819E+03  0.52996155E+04                                 7.540490                            5.626320       0.056812       2.074333                    0.999546      22.127576      61.075012       0.636407       0.464305      -1.028606       0.006910      -0.063648      -0.034268       0.072616       0.050344       0.049398       0.008149       0.092086      -0.068695      -0.063265      -0.035839       0.099104              8.864117       6.717307      -3.468717      -1.904430      11.102924       0.164199       8.772120           0.000004
           44              C       6.090476       3.520498       1.840011       0.136183      31.205549 0.36537203E+03  0.82191146E+04                                 8.721349                            6.462685       0.067368       2.042355                    0.999479      25.654900      71.989521       0.635177       0.428669      -1.057212      -0.011458      -0.025934      -0.045759       0.053831       0.007020       0.002324       0.007435      -0.025056      -0.051572      -0.018656      -0.005755       0.024411             10.135848       6.243736       4.078158       0.110401      13.921521      -1.872742      10.242286           0.000001
           45              C       6.312893       3.523854       3.211997       0.140202      33.423976 0.36909100E+03  0.83279188E+04                                 9.165599                            6.510946       0.008539       2.024404                    0.999573      25.719127      72.395247       0.630256       0.430711      -1.055437       0.012558      -0.031369       0.055043       0.064587       0.003740       0.005243      -0.010493      -0.031354      -0.031714      -0.018431      -0.005830       0.024261             11.055348       7.266160       5.350883       1.565343      15.463854       1.464173      10.436029           0.000001
           46              C       6.810733       4.679907       3.861478      -0.179791      38.459209 0.48241416E+03  0.11685339E+05                                 9.986682                            7.432814      -0.111843       1.929951                    0.999100      30.720080      90.780050       0.588799       0.429455      -1.051968       0.006637      -0.007304      -0.007924       0.012656      -0.023470      -0.001956       0.003703       0.037590      -0.000869      -0.030133      -0.000449       0.030582             11.584630       8.056126       5.272720       1.128845      15.089019       0.244876      11.608746           0.000008
           47              C       7.063291       5.771938       3.080331      -0.016751      36.512345 0.43543711E+03  0.10147921E+05                                 9.449734                            6.878162       0.032350       2.010894                    0.999126      27.139979      75.396356       0.645066       0.407428      -1.079855      -0.022020      -0.029672      -0.028509       0.046670      -0.016322       0.003168      -0.011244       0.007817       0.019405      -0.021846       0.001352       0.020494             11.356274       8.079631       5.578738       1.726604      14.840977       0.864228      11.148215           0.000002
           48              C       6.820088       5.768711       1.690641      -0.094046      31.191592 0.42067030E+03  0.98083857E+04                                 8.592559                            6.858248       0.052539       1.989646                    0.999622      28.935707      82.828418       0.626520       0.419291      -1.062427      -0.015909      -0.008361       0.014470       0.023073      -0.012473       0.000099      -0.025572      -0.004107      -0.005191      -0.027856      -0.001370       0.029226              9.420611       6.609042       3.428574       1.817679      10.865375       1.502475      10.787416           0.000008
           49              C       6.337838       4.652744       1.042267      -0.159569      33.684049 0.44529975E+03  0.10515974E+05                                 8.963768                            7.012018       0.254487       2.056779                    0.999561      29.336268      84.108986       0.626389       0.414061      -1.067329      -0.004252       0.003958       0.008929       0.010652      -0.003507       0.009252      -0.008994      -0.019300       0.026974      -0.017396      -0.001577       0.018973              9.922954       6.725335       3.467231       0.913173      11.693861      -0.293977      11.349664           0.000005
           50              C      -2.734472       7.023701       3.695512       0.590530      23.703171 0.25524198E+03  0.52880167E+04                                 7.530882                            5.619931       0.050578       2.073080                    0.999583      22.107476      60.982582       0.637124       0.464025      -1.028870       0.006715       0.062020       0.034410       0.071244      -0.050518      -0.048033       0.009301       0.094274      -0.066113      -0.062650      -0.036411       0.099061              8.851934       6.707181       3.461608       1.901447      11.085631       0.163280       8.762990           0.000004
           51              N       4.800667       2.254917       7.044707      -0.209667      35.971412 0.48729889E+03  0.11563374E+05                                 9.068037                            7.105739       0.178852       2.087815                    0.998880      27.331724      74.134381       0.664297       0.388557      -1.103810      -0.042766       0.036215       0.127916       0.139653       0.005378       0.014343      -0.054414      -0.001416      -0.086638      -0.068275       0.016096       0.052179             10.568312       6.887815      -3.532234      -1.866707      12.584262       1.996921      12.232860           0.000000
           52              N       4.886931       1.552134       8.171064      -0.054444      30.280458 0.41159809E+03  0.93332080E+04                                 7.956520                            6.429119       0.474579       2.179261                    0.999817      25.964191      68.121643       0.717278       0.376583      -1.116076      -0.089931       0.231512      -0.015417       0.248843       0.043916       0.001047       0.008554       0.152365       0.218715      -0.124710       0.051015       0.073695              9.175728       5.879813      -2.759604      -0.910639      10.953471      -0.000876      10.693899           0.000004
           53              N       4.463924       2.260073       9.216650      -0.204802      37.433387 0.46812654E+03  0.10981381E+05                                 9.250618                            6.918696       0.397650       2.162851                    0.999234      26.965624      72.374103       0.680920       0.383457      -1.109089      -0.016425       0.038724      -0.129014       0.135698      -0.018253      -0.020397       0.048820      -0.006250      -0.050972      -0.054111      -0.007046       0.061157             10.986541       6.377218      -3.225935      -0.276778      12.607446      -2.377855      13.974959           0.000003
           54              N      -0.395979       7.169988       9.551902      -0.211159      36.032144 0.48826236E+03  0.11592337E+05                                 9.078417                            7.112946       0.177526       2.087081                    0.998900      27.361290      74.241988       0.663913       0.388577      -1.103760      -0.043238      -0.036370      -0.126154       0.138229      -0.006476      -0.012571      -0.052920      -0.003858      -0.086852      -0.066353       0.014991       0.051363             10.581857       6.894655       3.537865       1.869995      12.602327       2.005122      12.248590           0.000000
           55              N      -0.309715       7.872771       8.425545      -0.053108      30.301658 0.41190545E+03  0.93426221E+04                                 7.963099                            6.433698       0.476999       2.179389                    0.999810      25.969675      68.161660       0.716605       0.376838      -1.115803      -0.089912      -0.233344       0.016767       0.250629      -0.044272      -0.000020       0.008048       0.153791       0.215769      -0.124998       0.052545       0.072453              9.184178       5.884978       2.763650       0.912768      10.964348       0.002583      10.703207           0.000004
           56              N      -0.732722       7.164832       7.379959      -0.204415      37.361850 0.46717253E+03  0.10951931E+05                                 9.233533                            6.907616       0.405352       2.165660                    0.999228      26.943216      72.258671       0.682154       0.383010      -1.109562      -0.017579      -0.039742       0.129486       0.136584       0.020272       0.020809       0.049425      -0.005599      -0.054218      -0.055156      -0.007889       0.063045             10.964403       6.365767       3.216781       0.280527      12.577970      -2.365291      13.949473           0.000003
           57              N       0.395990       7.210346       4.019699      -0.209667      35.971409 0.48729884E+03  0.11563373E+05                                 9.068037                            7.105738       0.178852       2.087815                    0.998880      27.331723      74.134376       0.664298       0.388557      -1.103810       0.042766      -0.036215      -0.127916       0.139653       0.005378       0.014343      -0.054414      -0.001416      -0.086637      -0.068275       0.016096       0.052179             10.568311       6.887814      -3.532234      -1.866706      12.584261       1.996921      12.232859           0.000000
           58              N       0.309726       7.913129       2.893342      -0.054445      30.280470 0.41159828E+03  0.93332132E+04                                 7.956522                            6.429120       0.474579       2.179261                    0.999817      25.964197      68.121664       0.717278       0.376583      -1.116076       0.089931      -0.231512       0.015417       0.248843       0.043916       0.001047       0.008554       0.152365       0.218715      -0.124710       0.051015       0.073695              9.175730       5.879814      -2.759605      -0.910639      10.953475      -0.000876      10.693902           0.000004
           59              N       0.732733       7.205190       1.847756      -0.204802      37.433386 0.46812652E+03  0.10981380E+05                                 9.250618                            6.918696       0.397650       2.162851                    0.999234      26.965624      72.374103       0.680920       0.383457      -1.109089       0.016425      -0.038724       0.129014       0.135698      -0.018253      -0.020397       0.048820      -0.006250      -0.050972      -0.054111      -0.007046       0.061157             10.986541       6.377218      -3.225935      -0.276778      12.607446      -2.377855      13.974959           0.000003
           60              N       5.592636       2.295275       1.512504      -0.211159      36.032143 0.48826235E+03  0.11592336E+05                                 9.078416                            7.112945       0.177526       2.087081                    0.998900      27.361290      74.241984       0.663913       0.388577      -1.103760       0.043238       0.036370       0.126154       0.138229      -0.006476      -0.012571      -0.052920      -0.003858      -0.086852      -0.066353       0.014991       0.051363             10.581856       6.894654       3.537864       1.869995      12.602326       2.005121      12.248589           0.000000
           61              N       5.506372       1.592492       2.638861      -0.053108      30.301653 0.41190538E+03  0.93426199E+04                                 7.963098                            6.433697       0.476999       2.179389                    0.999810      25.969673      68.161651       0.716605       0.376838      -1.115803       0.089912       0.233344      -0.016767       0.250629      -0.044272      -0.000020       0.008048       0.153791       0.215769      -0.124998       0.052545       0.072453              9.184176       5.884977       2.763650       0.912768      10.964347       0.002583      10.703206           0.000004
           62              N       5.929379       2.300431       3.684447      -0.204415      37.361852 0.46717256E+03  0.10951932E+05                                 9.233533                            6.907617       0.405352       2.165660                    0.999228      26.943217      72.258673       0.682154       0.383010      -1.109562       0.017579       0.039742      -0.129486       0.136584       0.020272       0.020809       0.049425      -0.005599      -0.054218      -0.055156      -0.007889       0.063045             10.964403       6.365767       3.216781       0.280527      12.577971      -2.365291      13.949473           0.000003
           63              O       2.331222       6.926912      10.420458      -0.554411      33.051799 0.49256123E+03  0.11582345E+05                                 8.141255                            6.858557       0.439195       2.202907                    0.996787      27.103972      70.418666       0.727333       0.358127      -1.139903       0.022737       0.025675      -0.015986       0.037838       0.014277      -0.030950       0.008663       0.065802       0.070926      -0.051102      -0.002377       0.053479              8.922608       8.133893      -1.843321      -3.345367       6.574674       0.760374      12.059258           0.000008
           64              O       2.643022       7.977319       8.462058      -0.523549      32.785467 0.45474783E+03  0.10474210E+05                                 8.105998                            6.547033       0.440117       2.215677                    0.997031      26.368515      67.643254       0.752325       0.353468      -1.144466       0.020083       0.013085       0.022504       0.032878       0.016280       0.042980      -0.035627      -0.032209      -0.038344      -0.069384       0.022329       0.047055              9.357699       6.987853      -3.378367       0.681207      14.126820      -3.216456       6.958425           0.000007
           65              O       6.305615       0.205422      10.338581      -0.826058      42.834321 0.77225190E+03  0.20523766E+05                                 9.922269                            8.700910      -0.368172       1.866281                    0.995523      33.170130      94.656394       0.626912       0.367622      -1.121217       0.116845      -0.024306      -0.002983       0.119384      -0.036104      -0.019483      -0.018074       0.006256      -0.164382      -0.066912       0.003233       0.063679             10.966098       8.527817      -1.848739      -2.281860      13.209220       0.641259      11.161255           0.000011
           66              O       7.527869       2.497993       6.176151      -0.555085      33.085463 0.49324180E+03  0.11602241E+05                                 8.145885                            6.862725       0.438847       2.202430                    0.996752      27.122854      70.477334       0.727209       0.358067      -1.139961       0.023619      -0.026117       0.016477       0.038878      -0.015166       0.029725       0.008151       0.064227       0.071993      -0.050741      -0.001317       0.052058              8.927623       8.137280       1.843967       3.347049       6.577651       0.761201      12.067937           0.000008
           67              O       7.839667       1.447586       8.134551      -0.521935      32.744791 0.45409538E+03  0.10454987E+05                                 8.098126                            6.541384       0.447481       2.217838                    0.997027      26.355453      67.586871       0.752846       0.353365      -1.144597       0.020442      -0.011492      -0.023727       0.033360      -0.016529      -0.043278      -0.036843      -0.033752      -0.037037      -0.070470       0.021887       0.048583              9.347976       6.980602       3.373694      -0.681486      14.110293      -3.214013       6.953034           0.000006
           68              O       1.108972       9.219483       6.258028      -0.827746      42.797950 0.77194266E+03  0.20510119E+05                                 9.914592                            8.698398      -0.366474       1.867207                    0.995508      33.140560      94.508694       0.627189       0.367557      -1.121451       0.118981       0.027109       0.002766       0.122062       0.034675       0.021127      -0.017729       0.004662      -0.160672      -0.066460       0.004823       0.061638             10.955158       8.515370       1.837853       2.275217      13.192619       0.635012      11.157486           0.000011
           69              O       2.865435       2.538351       0.643948      -0.554411      33.051788 0.49256104E+03  0.11582340E+05                                 8.141253                            6.858556       0.439195       2.202907                    0.996787      27.103968      70.418650       0.727333       0.358127      -1.139903      -0.022737      -0.025675       0.015986       0.037838       0.014277      -0.030950       0.008663       0.065802       0.070926      -0.051102      -0.002377       0.053478              8.922606       8.133890      -1.843321      -3.345366       6.574673       0.760373      12.059255           0.000008
           70              O       2.553635       1.487944       2.602348      -0.523549      32.785468 0.45474785E+03  0.10474211E+05                                 8.105998                            6.547033       0.440117       2.215677                    0.997031      26.368516      67.643257       0.752325       0.353468      -1.144466      -0.020083      -0.013085      -0.022504       0.032878       0.016279       0.042980      -0.035627      -0.032209      -0.038344      -0.069384       0.022329       0.047055              9.357700       6.987853      -3.378367       0.681207      14.126820      -3.216456       6.958425           0.000007
           71              O      -1.108958       9.259841       0.725825      -0.826058      42.834322 0.77225191E+03  0.20523767E+05                                 9.922270                            8.700911      -0.368172       1.866281                    0.995523      33.170129      94.656393       0.626912       0.367622      -1.121217      -0.116845       0.024306       0.002983       0.119384      -0.036104      -0.019483      -0.018074       0.006256      -0.164381      -0.066912       0.003233       0.063679             10.966098       8.527818      -1.848739      -2.281860      13.209221       0.641259      11.161256           0.000011
           72              O      -2.331212       6.967270       4.888255      -0.555084      33.085459 0.49324173E+03  0.11602239E+05                                 8.145884                            6.862724       0.438847       2.202430                    0.996752      27.122852      70.477327       0.727209       0.358067      -1.139961      -0.023619       0.026117      -0.016477       0.038877      -0.015166       0.029725       0.008151       0.064227       0.071993      -0.050741      -0.001317       0.052058              8.927622       8.137279       1.843967       3.347049       6.577650       0.761201      12.067936           0.000008
           73              O      -2.643010       8.017677       2.929855      -0.521935      32.744799 0.45409551E+03  0.10454991E+05                                 8.098127                            6.541385       0.447480       2.217838                    0.997027      26.355456      67.586882       0.752846       0.353365      -1.144597      -0.020442       0.011492       0.023727       0.033360      -0.016529      -0.043278      -0.036843      -0.033752      -0.037037      -0.070470       0.021887       0.048583              9.347978       6.980604       3.373695      -0.681486      14.110296      -3.214013       6.953035           0.000006
           74              O       4.087685       0.245780       4.806378      -0.827746      42.797947 0.77194261E+03  0.20510118E+05                                 9.914591                            8.698397      -0.366474       1.867207                    0.995508      33.140557      94.508684       0.627189       0.367557      -1.121451      -0.118981      -0.027109      -0.002766       0.122062       0.034675       0.021127      -0.017729       0.004662      -0.160672      -0.066460       0.004823       0.061638             10.955158       8.515370       1.837853       2.275217      13.192618       0.635012      11.157485           0.000011

******************************************************
Auxiliary information for the entire system
The total spin magnetic moment of the unit cell is   0.000323
The total net atomic charge of the unit cell is   -0.000004
Accuracy of reproducing the electrostatic potential in the unit cell:
  The inner radius (bohr) =    5.0000
  The outer radius (bohr) =   12.0000
  Valid grid points have density less than (e/(bohr^3)) =    0.0001
  The number of valid grid points were=        37052
  The rms potential error without charges in kcal/mol is=      4.76931
  The rms potential error with partial charges in kcal/mol is=      1.26715
  The RRMSE value at monopole order=      0.26569
  The rms potential error with partial charges and cloud penetration in kcal/mol is=      1.28268
  The RRMSE value at monopole order with cloud penetration is=      0.26894
  The rms potential error with partial charges and atomic dipoles in kcal/mol is=      0.33503
  The RRMSE value at dipole order=      0.07025
  The rms potential error with partial charges, atomic dipoles and cloud penetration in kcal/mol is=      0.34288
  The RRMSE value at dipole order with cloud penetration=      0.07189

******************************************************
The electron densities and ab initio electrostatic potential were computed in VASP using the PBE functional and
projector augmented wave method. See the main text of the journal article for a description of computational details.
The atomic charges, dipoles, and quadrupoles were computed with the DDEC6 method as described in
(a) T. A. Manz and N. Gabaldon Limas, RSC Adv. 6 (2016) 47771-47801 DOI: 10.1039/c6ra04656h
(b) N. Gabaldon Limas and T. A. Manz, RSC Adv. 8 (2018) 2678-2707 DOI: 10.1039/c7ra11829e.
For each atom in the material, the electron cloud parameters were fit to the spherically averaged atom-in-material
electron density using radial positions for which this density was between 10^-4 and 10^-2 electrons per cubic bohr.
The polarizabilities, dispersion coefficients, and quantum Drude oscillator (QDO) parameters were fit using the MCLF method.
The magnetic structure of the system was optimized in VASP from the default ferromagnetic initial guess using spin polarization.
The atomic spin moments (ASMs) were computed on this optimized magnetic structure using the DDEC6 partition as inputs
to the method of T. A. Manz and D. S. Sholl, J. Chem. Theory Comput. 7 (2011) 4146-4164 DOI: 10.1021/ct200539n.
The RMSE and RRMSE were computed using a uniform grid with Ewald summation.
