# Supplementary material for: A collection of forcefield precursors for metal–organic frameworks
Source: RSC Adv. 2019 Nov 13;9(63):36492–507. doi: 10.1039/c9ra07327b (PMC9075174; doi:10.1039/c9ra07327b)
Supplement: RA-009-C9RA07327B-s4712 [file RA-009-C9RA07327B-s4712.xyz]

   74
jmolscript: load "" {1 1 1} spacegroup "x,y,z" unitcell [{      9.334800     0.000000     0.000000 }, {     -4.667415     9.732490     0.000000 }, {      0.000000     0.000000    11.074800 }]
Zn     4.112351     1.460263     5.596096     0.811093
Zn    -0.555060     8.272227    11.016104     0.809317
Zn     0.555034     8.272227     5.478704     0.811093
Zn     5.222445     1.460263     0.058696     0.809317
Zn     3.354927     0.000000     2.768700     0.903088
Zn     5.979873     0.000000     8.306100     0.903088
H     -0.523696     8.877977     4.950436     0.314516
H      1.526232     4.930479     4.808678     0.132524
H      1.535570     3.106611     1.197186     0.127967
H      0.924137     5.062841     0.107426     0.127189
H      4.143716     0.854513     0.586964     0.315020
H      6.193632     4.802011     0.728722     0.132994
H     -3.131836     6.625879     4.340214     0.127666
H      5.591538     4.669649     5.429974     0.128135
H      5.191081     0.854513     6.124364     0.314516
H      3.141153     4.802011     6.266122     0.132524
H      3.131815     6.625879     9.877614     0.127967
H      3.743248     4.669649    10.967374     0.127189
H      0.523669     8.877977    10.487836     0.315020
H     -1.526247     4.930479    10.346078     0.132994
H      7.799221     3.106611     6.734586     0.127666
H     -0.924153     5.062841     5.644826     0.128135
C      0.813985     6.148987     1.831772     0.135584
C      0.990413     6.125629     3.241594     0.147549
C      1.385277     4.951891     3.889470    -0.182274
C      1.556105     3.840441     3.123094    -0.016840
C      1.390879     3.881317     1.690014    -0.094605
C      1.024953     5.033644     1.032171    -0.155411
C      1.987375     2.534340     3.758787     0.584698
C      5.481389     3.583503     3.705628     0.138492
C      5.657817     3.606861     2.295806     0.144479
C      6.052677     4.780599     1.647930    -0.181285
C      6.223502     5.892049     2.414306    -0.015903
C      6.058276     5.851173     3.847386    -0.092319
C      5.692354     4.698846     4.505229    -0.159041
C     -2.680032     7.198150     1.778613     0.581779
C      3.853400     3.583503     9.243028     0.135584
C      3.676972     3.606861     7.833206     0.147549
C      3.282108     4.780599     7.185330    -0.182274
C      3.111280     5.892049     7.951706    -0.016839
C      3.276506     5.851173     9.384786    -0.094605
C      3.642432     4.698846    10.042629    -0.155412
C      2.680010     7.198150     7.316013     0.584698
C     -0.814004     6.148987     7.369172     0.138492
C     -0.990432     6.125629     8.778994     0.144479
C     -1.385292     4.951891     9.426870    -0.181286
C     -1.556117     3.840441     8.660494    -0.015903
C     -1.390891     3.881317     7.227414    -0.092319
C     -1.024969     5.033644     6.569571    -0.159041
C      7.347417     2.534340     9.296187     0.581779
N      0.389250     7.406425     1.505065    -0.209057
N      0.283765     8.111057     2.638017    -0.060308
N      0.650624     7.379174     3.707843    -0.214064
N      5.056658     2.326065     4.032335    -0.210358
N      4.951175     1.621433     2.899383    -0.059746
N      5.318032     2.353316     1.829557    -0.213503
N      4.278135     2.326065     9.569735    -0.209057
N      4.383620     1.621433     8.436783    -0.060308
N      4.016761     2.353316     7.366957    -0.214064
N     -0.389273     7.406425     7.042465    -0.210358
N     -0.283790     8.111057     8.175417    -0.059746
N     -0.650647     7.379174     9.245243    -0.213503
O      2.350499     2.540180     4.954866    -0.545560
O      1.971507     1.518268     2.985766    -0.531905
O     -1.116457     9.468350     4.796496    -0.822097
O     -2.316908     7.192310     0.582534    -0.543262
O     -2.695903     8.214222     2.551634    -0.532436
O      3.550958     0.264140     0.740904    -0.822115
O      2.316886     7.192310     6.119934    -0.545560
O      2.695878     8.214222     8.089034    -0.531905
O      5.783842     0.264140     6.278304    -0.822097
O      6.984293     2.540180    10.492266    -0.543262
O      7.363288     1.518268     8.523166    -0.532436
O      1.116427     9.468350    10.333896    -0.822116

The following XYZ coordinates are in angstroms. Other properties are in atomic units.
The sperically averaged electron density of each atom fit to a function of the form exp(a - br)
eigen_1, eigen_2 and eigen_3 are the three eigenvalues of traceless quadrupole moment tensor
  atom number  atomic symbol              X              Y              Z     net charge C6 coefficient C8 coefficient C10 coefficient fluctuating dipole atomic polarizability isotropic forcefield polarizability              a              b squared Pearson coefficient          <r^3>          <r^4>         wp_QDO          m_QDO          q_QDO       dipole_x       dipole_y       dipole_z         dipole            Qxy            Qxz            Qyz     Q(x^2-y^2)  Q(3z^2 - R^2)        eigen_1        eigen_2        eigen_3 static polarizability      alpha(xx)      alpha(xy)      alpha(xz)      alpha(yy)      alpha(yz)      alpha(zz) atomic spin moment
            1             Zn       4.112351       1.460263       5.596096       0.811093      95.264165 0.18219058E+04  0.57781377E+05                                16.996639                           13.905572       0.317444       1.955040                    0.996262      47.610404     131.167282       0.485245       0.398000      -1.141555      -0.098347      -0.058183      -0.022284       0.116421       0.026537       0.015595      -0.010570       0.034938      -0.219198      -0.077001       0.008145       0.068855             19.726128      13.581925      -3.469027       2.133526      20.327923      -0.287433      25.268535           0.000016
            2             Zn      -0.555060       8.272227      11.016104       0.809317      95.354450 0.18237242E+04  0.57853120E+05                                17.004255                           13.909404       0.317538       1.954797                    0.996302      47.641651     131.266704       0.485344       0.397822      -1.141690      -0.099110       0.058669       0.023513       0.117549      -0.028004      -0.012994      -0.009037       0.034865      -0.219511      -0.076040       0.006121       0.069919             19.736573      13.590564       3.476209      -2.136800      20.339941      -0.293857      25.279216           0.000016
            3             Zn       0.555034       8.272227       5.478704       0.811093      95.264162 0.18219058E+04  0.57781375E+05                                16.996639                           13.905572       0.317444       1.955040                    0.996262      47.610403     131.167280       0.485245       0.398000      -1.141555       0.098346       0.058183       0.022284       0.116421       0.026537       0.015595      -0.010570       0.034938      -0.219198      -0.077001       0.008145       0.068855             19.726128      13.581925      -3.469027       2.133526      20.327923      -0.287433      25.268535           0.000016
            4             Zn       5.222445       1.460263       0.058696       0.809317      95.354455 0.18237243E+04  0.57853125E+05                                17.004256                           13.909405       0.317538       1.954797                    0.996302      47.641652     131.266711       0.485344       0.397822      -1.141690       0.099110      -0.058669      -0.023513       0.117549      -0.028004      -0.012994      -0.009037       0.034865      -0.219511      -0.076040       0.006121       0.069919             19.736575      13.590565       3.476210      -2.136800      20.339942      -0.293857      25.279218           0.000016
            5             Zn       3.354927       0.000000       2.768700       0.903088      99.655981 0.19902424E+04  0.64462948E+05                                18.146735                           15.093171       0.347030       1.955372                    0.998148      47.098274     130.683482       0.440571       0.429226      -1.121370      -0.133717       0.000295       0.000302       0.133718       0.001891      -0.000029      -0.037017       0.016847       0.386334      -0.079541      -0.055820       0.135361             21.426770      14.639889      -0.000557      -0.002192      29.522831       2.563512      20.117589           0.000017
            6             Zn       5.979873       0.000000       8.306100       0.903088      99.655970 0.19902422E+04  0.64462938E+05                                18.146734                           15.093170       0.347030       1.955372                    0.998148      47.098269     130.683466       0.440571       0.429226      -1.121370       0.133717      -0.000295      -0.000302       0.133718       0.001891      -0.000029      -0.037017       0.016847       0.386334      -0.079541      -0.055820       0.135361             21.426768      14.639888      -0.000557      -0.002192      29.522829       2.563512      20.117587           0.000017
            7              H      -0.523696       8.877977       4.950436       0.314516       0.493978 0.29529609E+01  0.23384393E+02                                 1.143282                            1.087912      -1.395985       2.288084                    0.997729       2.959975       8.324209       0.514608       1.503007      -0.658043      -0.005248      -0.005936      -0.001066       0.007994       0.005367      -0.000509       0.003363       0.003707      -0.003807      -0.006773       0.000129       0.006644              1.176038       1.152795      -0.210064       0.115306       1.281844      -0.074777       1.093474           0.000000
            8              H       1.526232       4.930479       4.808678       0.132524       0.951156 0.67913736E+01  0.65395674E+02                                 1.720449                            1.615866      -1.387296       2.228683                    0.993440       3.835799      11.413010       0.441195       1.441731      -0.673403       0.007658      -0.002068       0.034767       0.035660      -0.001682       0.000800      -0.000908      -0.005431       0.029733      -0.008165      -0.001862       0.010027              1.766593       1.492191      -0.087949       0.182937       1.440713      -0.006766       2.366875           0.000004
            9              H       1.535570       3.106611       1.197186       0.127967       0.989835 0.72365238E+01  0.69074962E+02                                 1.625154                            1.563386      -0.834612       2.492135                    0.999586       3.283825       8.976208       0.506619       1.266583      -0.712905       0.001867      -0.036728      -0.027037       0.045645      -0.002702       0.001256       0.013201      -0.013351       0.030067      -0.013307      -0.006394       0.019701              1.634476       1.394645      -0.195273      -0.062371       1.915079       0.262462       1.593704           0.000007
           10              H       0.924137       5.062841       0.107426       0.127189       0.967344 0.68869430E+01  0.65847623E+02                                 1.678656                            1.582238      -1.082128       2.373667                    0.996525       3.569590      10.223848       0.469942       1.363165      -0.690167      -0.004544      -0.003202      -0.034529       0.034974      -0.004190       0.003771       0.003131      -0.028157       0.015829      -0.018083       0.005115       0.012968              1.720582       1.470735      -0.048030       0.115670       1.336566      -0.028787       2.354446           0.000003
           11              H       4.143716       0.854513       0.586964       0.315020       0.497580 0.29828323E+01  0.23703543E+02                                 1.152668                            1.096278      -1.427700       2.272245                    0.997548       2.985310       8.436938       0.510127       1.510927      -0.656538      -0.004634       0.006190       0.001520       0.007880      -0.005230       0.000464       0.003644       0.005005      -0.004873      -0.007084       0.000159       0.006926              1.185988       1.162341       0.213240      -0.117015       1.293462      -0.075981       1.102159           0.000000
           12              H       6.193632       4.802011       0.728722       0.132994       0.949610 0.67798808E+01  0.65283372E+02                                 1.721558                            1.616812      -1.391813       2.226822                    0.993335       3.836987      11.431268       0.439944       1.445867      -0.672653       0.007016       0.001427      -0.034195       0.034936       0.002190      -0.000777      -0.001228      -0.005180       0.030079      -0.008410      -0.001792       0.010202              1.767749       1.493040       0.088044      -0.183162       1.441477      -0.006785       2.368729           0.000004
           13              H      -3.131836       6.625879       4.340214       0.127666       0.988883 0.72261247E+01  0.68947201E+02                                 1.623897                            1.562090      -0.836326       2.491878                    0.999593       3.281330       8.965961       0.506941       1.266304      -0.712983       0.002412       0.036380       0.027119       0.045439       0.002501      -0.001017       0.013299      -0.014044       0.029358      -0.013208      -0.006603       0.019811              1.633241       1.393464       0.195074       0.062375       1.913765       0.262566       1.592494           0.000007
           14              H       5.591538       4.669649       5.429974       0.128135       0.962878 0.68488555E+01  0.65389061E+02                                 1.673363                            1.577819      -1.081562       2.374360                    0.996503       3.559384      10.185396       0.470643       1.363099      -0.690214      -0.004792       0.002844       0.034256       0.034706       0.004413      -0.003069       0.003527      -0.026920       0.015914      -0.017392       0.004604       0.012788              1.714927       1.466889       0.047806      -0.114884       1.333302      -0.028615       2.344591           0.000003
           15              H       5.191081       0.854513       6.124364       0.314516       0.493978 0.29529609E+01  0.23384393E+02                                 1.143282                            1.087912      -1.395985       2.288084                    0.997729       2.959975       8.324209       0.514608       1.503007      -0.658043       0.005248       0.005936       0.001066       0.007994       0.005367      -0.000509       0.003363       0.003707      -0.003807      -0.006773       0.000129       0.006644              1.176038       1.152795      -0.210064       0.115306       1.281844      -0.074777       1.093474           0.000000
           16              H       3.141153       4.802011       6.266122       0.132524       0.951156 0.67913745E+01  0.65395683E+02                                 1.720449                            1.615866      -1.387296       2.228683                    0.993440       3.835799      11.413009       0.441195       1.441731      -0.673403      -0.007658       0.002068      -0.034767       0.035660      -0.001682       0.000800      -0.000908      -0.005431       0.029733      -0.008165      -0.001862       0.010027              1.766593       1.492191      -0.087949       0.182937       1.440713      -0.006766       2.366874           0.000004
           17              H       3.131815       6.625879       9.877614       0.127967       0.989835 0.72365201E+01  0.69074916E+02                                 1.625153                            1.563386      -0.834612       2.492135                    0.999586       3.283824       8.976204       0.506619       1.266583      -0.712905      -0.001867       0.036728       0.027037       0.045645      -0.002702       0.001256       0.013201      -0.013351       0.030067      -0.013307      -0.006394       0.019701              1.634476       1.394645      -0.195273      -0.062371       1.915079       0.262462       1.593704           0.000007
           18              H       3.743248       4.669649      10.967374       0.127189       0.967343 0.68869392E+01  0.65847581E+02                                 1.678656                            1.582238      -1.082128       2.373667                    0.996525       3.569589      10.223846       0.469942       1.363166      -0.690167       0.004544       0.003202       0.034529       0.034974      -0.004190       0.003771       0.003131      -0.028157       0.015829      -0.018083       0.005115       0.012968              1.720582       1.470735      -0.048030       0.115670       1.336566      -0.028787       2.354446           0.000003
           19              H       0.523669       8.877977      10.487836       0.315020       0.497580 0.29828331E+01  0.23703549E+02                                 1.152668                            1.096278      -1.427700       2.272245                    0.997548       2.985310       8.436937       0.510127       1.510927      -0.656539       0.004634      -0.006190      -0.001520       0.007880      -0.005230       0.000464       0.003644       0.005005      -0.004873      -0.007084       0.000159       0.006926              1.185988       1.162341       0.213240      -0.117015       1.293462      -0.075981       1.102159           0.000000
           20              H      -1.526247       4.930479      10.346078       0.132994       0.949610 0.67798808E+01  0.65283372E+02                                 1.721558                            1.616812      -1.391813       2.226822                    0.993335       3.836987      11.431268       0.439944       1.445867      -0.672653      -0.007016      -0.001427       0.034195       0.034936       0.002190      -0.000777      -0.001228      -0.005180       0.030079      -0.008410      -0.001792       0.010202              1.767749       1.493040       0.088044      -0.183162       1.441477      -0.006785       2.368729           0.000004
           21              H       7.799221       3.106611       6.734586       0.127666       0.988883 0.72261252E+01  0.68947202E+02                                 1.623897                            1.562090      -0.836326       2.491878                    0.999593       3.281330       8.965959       0.506941       1.266303      -0.712983      -0.002412      -0.036380      -0.027119       0.045439       0.002501      -0.001017       0.013299      -0.014044       0.029358      -0.013208      -0.006603       0.019811              1.633241       1.393464       0.195074       0.062375       1.913765       0.262566       1.592494           0.000007
           22              H      -0.924153       5.062841       5.644826       0.128135       0.962878 0.68488562E+01  0.65389067E+02                                 1.673363                            1.577819      -1.081562       2.374360                    0.996503       3.559384      10.185395       0.470643       1.363099      -0.690214       0.004792      -0.002844      -0.034256       0.034706       0.004413      -0.003069       0.003527      -0.026920       0.015914      -0.017392       0.004604       0.012788              1.714927       1.466888       0.047806      -0.114884       1.333302      -0.028615       2.344590           0.000003
           23              C       0.813985       6.148987       1.831772       0.135584      31.037926 0.37340582E+03  0.84499049E+04                                 8.703177                            6.548628       0.059466       2.039187                    0.999577      25.817634      72.781847       0.628470       0.430676      -1.055444      -0.007266       0.027827      -0.045401       0.053744      -0.002978       0.001836      -0.008349      -0.033172      -0.047315      -0.017606      -0.008835       0.026441              9.945345       5.799359      -3.465712      -0.042677      13.702173       2.003717      10.334504           0.000003
           24              C       0.990413       6.125629       3.241594       0.147549      33.013782 0.37819676E+03  0.85905871E+04                                 9.111286                            6.615343       0.004924       2.023702                    0.999629      25.832603      73.098586       0.621417       0.433929      -1.052854       0.012385       0.033606       0.053966       0.064770       0.000647       0.005972       0.013105      -0.040203      -0.021379      -0.020196      -0.008451       0.028647             10.710232       6.468594      -4.417199       1.284127      15.268829      -1.547784      10.393274           0.000002
           25              C       1.385277       4.951891       3.889470      -0.182274      36.887347 0.48154600E+03  0.11675315E+05                                 9.733663                            7.441629      -0.130184       1.924896                    0.999032      30.813001      91.513161       0.585795       0.431250      -1.049408       0.008765       0.005271      -0.006421       0.012076       0.024843      -0.005959      -0.005296       0.047884      -0.012799      -0.032604      -0.005385       0.037989             10.986413       7.068525      -4.117877       0.985942      14.459557      -0.384284      11.431155           0.000010
           26              C       1.556105       3.840441       3.123094      -0.016840      35.596107 0.44867115E+03  0.10541218E+05                                 9.312347                            7.008369       0.065553       2.021160                    0.999282      27.305220      76.311937       0.635048       0.410523      -1.077168      -0.020838       0.034269      -0.027897       0.048855       0.018684       0.001889       0.011299       0.018028       0.030495      -0.027828       0.006280       0.021548             10.808143       6.808945      -4.280453       1.304908      14.536372      -0.989771      11.079112           0.000002
           27              C       1.390879       3.881317       1.690014      -0.094605      31.078064 0.43986913E+03  0.10375935E+05                                 8.604942                            7.041699       0.099481       2.005542                    0.999584      29.156392      84.074651       0.614242       0.422730      -1.059765      -0.018977       0.008517       0.017313       0.027063       0.012989      -0.001035       0.024519       0.001901       0.000486      -0.028534       0.001570       0.026964              9.255768       6.053995      -2.754104       1.374272      10.718811      -1.598961      10.994497           0.000014
           28              C       1.024953       5.033644       1.032171      -0.155411      32.932536 0.44661814E+03  0.10578890E+05                                 8.894677                            7.072385       0.176640       2.036392                    0.999247      29.386481      85.007704       0.615709       0.419978      -1.061138      -0.005418      -0.008022       0.005302       0.011038       0.008577       0.005987       0.006930      -0.011293      -0.006834      -0.010090      -0.005765       0.015855              9.713149       6.193279      -2.799617       0.487229      11.331414       0.404097      11.614754           0.000001
           29              C       1.987375       2.534340       3.758787       0.584698      23.106257 0.26071577E+03  0.54309284E+04                                 7.390840                            5.679708       0.028196       2.061882                    0.999523      22.305267      61.724902       0.633699       0.463998      -1.028737      -0.008054      -0.063047       0.034093       0.072126       0.036841      -0.048312      -0.005499       0.113128      -0.080045      -0.058757      -0.040376       0.099132              8.420250       5.814700      -2.516946       1.700469      10.782619      -0.308917       8.663433           0.000010
           30              C       5.481389       3.583503       3.705628       0.138492      30.978727 0.37258478E+03  0.84269350E+04                                 8.693428                            6.542272       0.065944       2.041296                    0.999582      25.788934      72.688995       0.628635       0.430788      -1.055344      -0.008581      -0.027068       0.045334       0.053493       0.002664      -0.000897      -0.008608      -0.033069      -0.048152      -0.017813      -0.008718       0.026531              9.933350       5.793339       3.460266       0.042452      13.683338       2.000573      10.323374           0.000003
           31              C       5.657817       3.606861       2.295806       0.144479      33.094871 0.37924720E+03  0.86207782E+04                                 9.126349                            6.624817      -0.006662       2.019734                    0.999608      25.873221      73.250278       0.620905       0.433967      -1.052787       0.013578      -0.034899      -0.053997       0.065711       0.000952      -0.003721       0.013273      -0.038171      -0.020263      -0.018066      -0.009531       0.027596             10.729054       6.479175       4.426694      -1.285552      15.297852      -1.548539      10.410136           0.000002
           32              C       6.052677       4.780599       1.647930      -0.181285      36.839164 0.48075843E+03  0.11651598E+05                                 9.725488                            7.435023      -0.133592       1.924282                    0.999019      30.785592      91.417378       0.586109       0.431190      -1.049432       0.008053      -0.005706       0.007351       0.012306      -0.023660       0.003920      -0.007477       0.047986      -0.016601      -0.032068      -0.005378       0.037446             10.977549       7.062725       4.114404      -0.984926      14.448841      -0.383781      11.421082           0.000010
           33              C       6.223502       5.892049       2.414306      -0.015903      35.606568 0.44876143E+03  0.10544409E+05                                 9.316587                            7.010724       0.062514       2.020451                    0.999255      27.306297      76.331574       0.634685       0.410716      -1.076986      -0.020816      -0.032828       0.027172       0.047426      -0.016372      -0.003162       0.011343       0.012162       0.027986      -0.023945       0.003090       0.020856             10.814211       6.813043       4.285353      -1.305508      14.549055      -0.991037      11.080535           0.000002
           34              C       6.058276       5.851173       3.847386      -0.092319      30.973220 0.43803025E+03  0.10321474E+05                                 8.585872                            7.026971       0.105454       2.007965                    0.999621      29.091702      83.835992       0.614901       0.422730      -1.059792      -0.018507      -0.008278      -0.017787       0.026971      -0.015199      -0.000220       0.024643       0.002827       0.002497      -0.029367       0.000755       0.028612              9.234572       6.040481       2.746461      -1.370077      10.695025      -1.592965      10.968210           0.000014
           35              C       5.692354       4.698846       4.505229      -0.159041      33.091625 0.44952034E+03  0.10665346E+05                                 8.924116                            7.096974       0.175204       2.034764                    0.999196      29.480105      85.361401       0.614401       0.420173      -1.060970      -0.005222       0.008839      -0.004649       0.011270      -0.009880      -0.006890       0.006595      -0.011137      -0.007492      -0.011373      -0.005594       0.016967              9.744753       6.215526       2.811617      -0.487517      11.371753       0.406744      11.646979           0.000001
           36              C      -2.680032       7.198150       1.778613       0.581779      23.185382 0.26177255E+03  0.54585565E+04                                 7.406353                            5.690437       0.010991       2.055970                    0.999511      22.356844      61.903075       0.633219       0.463872      -1.028788      -0.008196       0.064576      -0.033957       0.073419      -0.038220       0.047642      -0.004321       0.110827      -0.084199      -0.059585      -0.039113       0.098698              8.438873       5.828125       2.525649      -1.704581      10.809282      -0.310536       8.679211           0.000011
           37              C       3.853400       3.583503       9.243028       0.135584      31.037922 0.37340577E+03  0.84499035E+04                                 8.703176                            6.548628       0.059466       2.039187                    0.999577      25.817632      72.781838       0.628470       0.430676      -1.055444       0.007266      -0.027827       0.045401       0.053744      -0.002978       0.001836      -0.008349      -0.033172      -0.047315      -0.017606      -0.008835       0.026441              9.945344       5.799358      -3.465712      -0.042677      13.702171       2.003717      10.334503           0.000003
           38              C       3.676972       3.606861       7.833206       0.147549      33.013778 0.37819671E+03  0.85905858E+04                                 9.111286                            6.615343       0.004924       2.023702                    0.999629      25.832601      73.098581       0.621416       0.433929      -1.052854      -0.012385      -0.033606      -0.053966       0.064770       0.000647       0.005972       0.013105      -0.040203      -0.021379      -0.020196      -0.008451       0.028647             10.710232       6.468593      -4.417199       1.284127      15.268829      -1.547784      10.393274           0.000002
           39              C       3.282108       4.780599       7.185330      -0.182274      36.887348 0.48154603E+03  0.11675316E+05                                 9.733664                            7.441629      -0.130184       1.924896                    0.999032      30.813002      91.513166       0.585795       0.431250      -1.049408      -0.008765      -0.005271       0.006421       0.012076       0.024843      -0.005959      -0.005296       0.047884      -0.012799      -0.032604      -0.005385       0.037989             10.986413       7.068526      -4.117877       0.985942      14.459558      -0.384284      11.431155           0.000010
           40              C       3.111280       5.892049       7.951706      -0.016839      35.596105 0.44867112E+03  0.10541217E+05                                 9.312347                            7.008369       0.065553       2.021160                    0.999282      27.305219      76.311934       0.635048       0.410523      -1.077168       0.020838      -0.034269       0.027897       0.048855       0.018684       0.001889       0.011299       0.018028       0.030495      -0.027828       0.006280       0.021548             10.808142       6.808944      -4.280453       1.304908      14.536371      -0.989771      11.079111           0.000002
           41              C       3.276506       5.851173       9.384786      -0.094605      31.078063 0.43986912E+03  0.10375934E+05                                 8.604942                            7.041699       0.099481       2.005542                    0.999584      29.156391      84.074647       0.614242       0.422730      -1.059765       0.018977      -0.008517      -0.017313       0.027063       0.012989      -0.001035       0.024519       0.001901       0.000486      -0.028534       0.001570       0.026964              9.255767       6.053995      -2.754104       1.374272      10.718811      -1.598962      10.994497           0.000014
           42              C       3.642432       4.698846      10.042629      -0.155412      32.932538 0.44661819E+03  0.10578891E+05                                 8.894677                            7.072385       0.176640       2.036392                    0.999247      29.386482      85.007708       0.615709       0.419978      -1.061138       0.005418       0.008022      -0.005302       0.011038       0.008577       0.005987       0.006930      -0.011293      -0.006834      -0.010090      -0.005765       0.015855              9.713149       6.193279      -2.799618       0.487229      11.331414       0.404097      11.614754           0.000001
           43              C       2.680010       7.198150       7.316013       0.584698      23.106257 0.26071578E+03  0.54309284E+04                                 7.390840                            5.679708       0.028197       2.061882                    0.999523      22.305267      61.724902       0.633699       0.463998      -1.028737       0.008054       0.063047      -0.034093       0.072126       0.036841      -0.048312      -0.005499       0.113128      -0.080045      -0.058757      -0.040376       0.099132              8.420250       5.814700      -2.516946       1.700469      10.782619      -0.308917       8.663433           0.000011
           44              C      -0.814004       6.148987       7.369172       0.138492      30.978727 0.37258479E+03  0.84269349E+04                                 8.693427                            6.542272       0.065944       2.041296                    0.999582      25.788934      72.688992       0.628635       0.430788      -1.055344       0.008581       0.027068      -0.045334       0.053493       0.002664      -0.000897      -0.008608      -0.033069      -0.048152      -0.017813      -0.008718       0.026531              9.933350       5.793338       3.460265       0.042452      13.683337       2.000573      10.323374           0.000003
           45              C      -0.990432       6.125629       8.778994       0.144479      33.094869 0.37924718E+03  0.86207775E+04                                 9.126349                            6.624817      -0.006662       2.019734                    0.999608      25.873220      73.250277       0.620905       0.433967      -1.052787      -0.013578       0.034899       0.053997       0.065711       0.000952      -0.003721       0.013273      -0.038170      -0.020263      -0.018066      -0.009531       0.027596             10.729054       6.479175       4.426694      -1.285552      15.297852      -1.548539      10.410136           0.000002
           46              C      -1.385292       4.951891       9.426870      -0.181286      36.839169 0.48075851E+03  0.11651600E+05                                 9.725490                            7.435024      -0.133592       1.924282                    0.999019      30.785595      91.417392       0.586109       0.431190      -1.049432      -0.008053       0.005706      -0.007351       0.012306      -0.023660       0.003920      -0.007477       0.047986      -0.016601      -0.032068      -0.005378       0.037446             10.977551       7.062726       4.114405      -0.984927      14.448844      -0.383781      11.421083           0.000010
           47              C      -1.556117       3.840441       8.660494      -0.015903      35.606562 0.44876134E+03  0.10544406E+05                                 9.316586                            7.010723       0.062514       2.020451                    0.999255      27.306294      76.331563       0.634685       0.410716      -1.076986       0.020816       0.032828      -0.027172       0.047426      -0.016372      -0.003162       0.011343       0.012162       0.027986      -0.023945       0.003090       0.020856             10.814210       6.813042       4.285352      -1.305508      14.549053      -0.991037      11.080534           0.000002
           48              C      -1.390891       3.881317       7.227414      -0.092319      30.973216 0.43803017E+03  0.10321472E+05                                 8.585871                            7.026970       0.105455       2.007965                    0.999621      29.091699      83.835979       0.614901       0.422730      -1.059792       0.018508       0.008278       0.017787       0.026971      -0.015199      -0.000220       0.024643       0.002826       0.002497      -0.029367       0.000755       0.028612              9.234571       6.040480       2.746461      -1.370077      10.695024      -1.592965      10.968209           0.000014
           49              C      -1.024969       5.033644       6.569571      -0.159041      33.091624 0.44952032E+03  0.10665346E+05                                 8.924115                            7.096973       0.175204       2.034764                    0.999196      29.480104      85.361394       0.614401       0.420173      -1.060970       0.005222      -0.008839       0.004649       0.011270      -0.009880      -0.006890       0.006595      -0.011137      -0.007493      -0.011373      -0.005594       0.016967              9.744752       6.215525       2.811617      -0.487516      11.371752       0.406744      11.646978           0.000001
           50              C       7.347417       2.534340       9.296187       0.581779      23.185383 0.26177257E+03  0.54585571E+04                                 7.406353                            5.690437       0.010991       2.055970                    0.999511      22.356845      61.903079       0.633219       0.463872      -1.028788       0.008196      -0.064576       0.033957       0.073419      -0.038220       0.047642      -0.004321       0.110827      -0.084199      -0.059585      -0.039113       0.098698              8.438873       5.828126       2.525649      -1.704581      10.809282      -0.310536       8.679211           0.000011
           51              N       0.389250       7.406425       1.505065      -0.209057      35.343568 0.48978710E+03  0.11636909E+05                                 8.946023                            7.121550       0.178804       2.087066                    0.998833      27.383737      74.315121       0.663900       0.388305      -1.104019       0.036407      -0.038276       0.129535       0.139892       0.001658      -0.009375       0.056213      -0.004886      -0.081296      -0.066720       0.011713       0.055007             10.210963       6.340563      -3.014364       1.415435      12.472769      -1.806666      11.819558           0.000000
           52              N       0.283765       8.111057       2.638017      -0.060308      30.406872 0.42284889E+03  0.96514282E+04                                 7.973118                            6.521190       0.478796       2.177045                    0.999820      26.165287      68.833788       0.711541       0.377138      -1.115869       0.088323      -0.236460      -0.011329       0.252671       0.035453       0.000863      -0.011865       0.156631       0.233077      -0.125496       0.047033       0.078463              9.033782       5.613001      -2.436941       0.735000      10.812253       0.036546      10.676093           0.000005
           53              N       0.650624       7.379174       3.707843      -0.214064      38.012951 0.48904946E+03  0.11601178E+05                                 9.354091                            7.086852       0.298153       2.129090                    0.998904      27.264431      73.646221       0.670458       0.385110      -1.107620       0.022291      -0.036876      -0.124647       0.131885      -0.017798       0.021710      -0.049472      -0.012192      -0.048368      -0.053691      -0.009288       0.062979             10.919501       6.111095      -2.813473       0.295816      12.773074       2.403144      13.874334           0.000004
           54              N       5.056658       2.326065       4.032335      -0.210358      35.310409 0.48926024E+03  0.11620070E+05                                 8.937645                            7.115620       0.184843       2.088985                    0.998849      27.369310      74.237248       0.664539       0.388076      -1.104295       0.036528       0.037860      -0.128495       0.138848      -0.002948       0.009317       0.055473      -0.002701      -0.084218      -0.067019       0.013587       0.053432             10.200641       6.335501       3.011193      -1.414104      12.460226      -1.803050      11.806196           0.000000
           55              N       4.951175       1.621433       2.899383      -0.059746      30.390835 0.42262191E+03  0.96436672E+04                                 7.964850                            6.515296       0.491009       2.180757                    0.999843      26.167650      68.800832       0.712637       0.376658      -1.116373       0.088876       0.237018       0.011520       0.253396      -0.035888      -0.003876      -0.011765       0.156898       0.234807      -0.126146       0.047083       0.079063              9.023620       5.607200       2.433226      -0.733910      10.799894       0.036730      10.663764           0.000005
           56              N       5.318032       2.353316       1.829557      -0.213503      38.009895 0.48896269E+03  0.11598942E+05                                 9.354634                            7.087079       0.301568       2.129847                    0.998940      27.263966      73.651399       0.670306       0.385203      -1.107521       0.021637       0.037965       0.124711       0.132145       0.019094      -0.019154      -0.047542      -0.012348      -0.049650      -0.051451      -0.009628       0.061078             10.920274       6.111827       2.815382      -0.293133      12.777956       2.406315      13.871040           0.000004
           57              N       4.278135       2.326065       9.569735      -0.209057      35.343566 0.48978706E+03  0.11636908E+05                                 8.946023                            7.121551       0.178804       2.087066                    0.998833      27.383735      74.315118       0.663900       0.388305      -1.104019      -0.036407       0.038276      -0.129535       0.139892       0.001658      -0.009375       0.056213      -0.004886      -0.081297      -0.066720       0.011713       0.055007             10.210964       6.340563      -3.014364       1.415435      12.472769      -1.806666      11.819558           0.000001
           58              N       4.383620       1.621433       8.436783      -0.060308      30.406874 0.42284890E+03  0.96514288E+04                                 7.973119                            6.521191       0.478796       2.177045                    0.999820      26.165286      68.833790       0.711541       0.377138      -1.115869      -0.088323       0.236460       0.011329       0.252671       0.035453       0.000863      -0.011865       0.156631       0.233077      -0.125496       0.047033       0.078463              9.033783       5.613002      -2.436941       0.735000      10.812254       0.036546      10.676094           0.000005
           59              N       4.016761       2.353316       7.366957      -0.214064      38.012953 0.48904949E+03  0.11601179E+05                                 9.354091                            7.086852       0.298153       2.129090                    0.998904      27.264432      73.646224       0.670458       0.385110      -1.107620      -0.022291       0.036876       0.124647       0.131885      -0.017798       0.021710      -0.049472      -0.012192      -0.048368      -0.053691      -0.009288       0.062979             10.919501       6.111095      -2.813473       0.295816      12.773074       2.403144      13.874335           0.000004
           60              N      -0.389273       7.406425       7.042465      -0.210358      35.310408 0.48926022E+03  0.11620070E+05                                 8.937646                            7.115620       0.184843       2.088985                    0.998849      27.369309      74.237247       0.664539       0.388076      -1.104295      -0.036528      -0.037860       0.128495       0.138848      -0.002948       0.009317       0.055473      -0.002701      -0.084218      -0.067020       0.013587       0.053432             10.200641       6.335501       3.011193      -1.414104      12.460226      -1.803050      11.806196           0.000000
           61              N      -0.283790       8.111057       8.175417      -0.059746      30.390834 0.42262189E+03  0.96436668E+04                                 7.964850                            6.515296       0.491009       2.180757                    0.999843      26.167649      68.800830       0.712637       0.376658      -1.116373      -0.088876      -0.237018      -0.011520       0.253396      -0.035888      -0.003876      -0.011765       0.156898       0.234807      -0.126146       0.047083       0.079063              9.023620       5.607200       2.433226      -0.733910      10.799894       0.036730      10.663765           0.000005
           62              N      -0.650647       7.379174       9.245243      -0.213503      38.009895 0.48896269E+03  0.11598942E+05                                 9.354634                            7.087079       0.301569       2.129847                    0.998940      27.263966      73.651398       0.670306       0.385203      -1.107521      -0.021637      -0.037965      -0.124711       0.132145       0.019094      -0.019154      -0.047542      -0.012348      -0.049650      -0.051451      -0.009628       0.061078             10.920274       6.111827       2.815382      -0.293133      12.777956       2.406315      13.871040           0.000004
           63              O       2.350499       2.540180       4.954866      -0.545560      32.166137 0.49132808E+03  0.11543576E+05                                 7.976191                            6.853973       0.443495       2.207191                    0.996734      26.959827      69.964354       0.727098       0.358546      -1.139820      -0.030732      -0.026703      -0.016129       0.043791       0.008807       0.023241      -0.009747       0.081488       0.062370      -0.054214       0.004912       0.049302              8.583292       7.639296      -1.637999       2.850948       6.418781      -0.882694      11.691798           0.000012
           64              O       1.971507       1.518268       2.985766      -0.531905      31.899300 0.46172647E+03  0.10666124E+05                                 7.915441                            6.577894       0.472185       2.220914                    0.996957      26.559775      68.037746       0.754508       0.351415      -1.147143      -0.027185      -0.011538       0.026329       0.039564       0.014096      -0.035647       0.049718      -0.029879      -0.038196      -0.070758       0.012335       0.058424              8.859494       6.486983      -2.373853      -0.373491      13.343923       3.059850       6.747574           0.000013
           65              O      -1.116457       9.468350       4.796496      -0.822097      42.649716 0.77368262E+03  0.20568627E+05                                 9.895404                            8.721315      -0.377693       1.865704                    0.995573      33.040546      94.262149       0.624930       0.368665      -1.120569      -0.123313       0.031436      -0.001158       0.127263      -0.030473       0.015961       0.019335       0.002590      -0.164106      -0.064860       0.006975       0.057885             10.799805       8.408256      -1.897545       2.179677      13.237314      -0.548836      10.753844           0.000012
           66              O      -2.316908       7.192310       0.582534      -0.543262      32.067481 0.48940977E+03  0.11486918E+05                                 7.959331                            6.840045       0.446871       2.208568                    0.996719      26.915787      69.807939       0.727945       0.358490      -1.139899      -0.030760       0.027666       0.016412       0.044508      -0.008382      -0.025389      -0.009569       0.087286       0.060193      -0.056505       0.003384       0.053121              8.564466       7.623163       1.632915      -2.844064       6.404533      -0.880001      11.665701           0.000012
           67              O      -2.695903       8.214222       2.551634      -0.532436      31.919389 0.46204354E+03  0.10675362E+05                                 7.918384                            6.579802       0.486256       2.225035                    0.997167      26.570408      68.072793       0.754453       0.351378      -1.147165      -0.026782       0.010678      -0.026340       0.039052      -0.015587       0.034227       0.049387      -0.029672      -0.040731      -0.070432       0.013049       0.057383              8.863193       6.489825       2.375599       0.373806      13.350854       3.061393       6.748899           0.000013
           68              O       3.550958       0.264140       0.740904      -0.822115      42.601863 0.77243022E+03  0.20526694E+05                                 9.881287                            8.706941      -0.387653       1.862302                    0.995364      33.045421      94.251396       0.626243       0.368047      -1.121057      -0.123094      -0.031336       0.000693       0.127022       0.029911      -0.016128       0.018441       0.004389      -0.163243      -0.064185       0.006981       0.057204             10.785058       8.401112       1.902158      -2.178399      13.222059      -0.553447      10.732001           0.000012
           69              O       2.316886       7.192310       6.119934      -0.545560      32.166137 0.49132809E+03  0.11543577E+05                                 7.976191                            6.853973       0.443496       2.207191                    0.996734      26.959827      69.964355       0.727098       0.358546      -1.139820       0.030732       0.026703       0.016130       0.043791       0.008807       0.023241      -0.009747       0.081488       0.062370      -0.054214       0.004912       0.049302              8.583292       7.639296      -1.637999       2.850948       6.418781      -0.882694      11.691799           0.000012
           70              O       2.695878       8.214222       8.089034      -0.531905      31.899298 0.46172642E+03  0.10666122E+05                                 7.915441                            6.577894       0.472185       2.220914                    0.996957      26.559772      68.037739       0.754508       0.351415      -1.147143       0.027185       0.011538      -0.026329       0.039564       0.014096      -0.035647       0.049718      -0.029879      -0.038196      -0.070758       0.012334       0.058424              8.859494       6.486983      -2.373853      -0.373491      13.343924       3.059851       6.747574           0.000013
           71              O       5.783842       0.264140       6.278304      -0.822097      42.649706 0.77368241E+03  0.20568619E+05                                 9.895402                            8.721313      -0.377693       1.865704                    0.995573      33.040543      94.262134       0.624930       0.368665      -1.120569       0.123313      -0.031436       0.001158       0.127263      -0.030473       0.015961       0.019335       0.002590      -0.164107      -0.064860       0.006975       0.057885             10.799803       8.408254      -1.897544       2.179677      13.237311      -0.548836      10.753842           0.000012
           72              O       6.984293       2.540180      10.492266      -0.543262      32.067484 0.48940983E+03  0.11486920E+05                                 7.959332                            6.840045       0.446871       2.208568                    0.996719      26.915787      69.807943       0.727945       0.358490      -1.139899       0.030760      -0.027666      -0.016412       0.044508      -0.008382      -0.025389      -0.009569       0.087286       0.060193      -0.056505       0.003384       0.053121              8.564467       7.623164       1.632915      -2.844065       6.404534      -0.880001      11.665703           0.000012
           73              O       7.363288       1.518268       8.523166      -0.532436      31.919387 0.46204350E+03  0.10675361E+05                                 7.918384                            6.579802       0.486256       2.225035                    0.997167      26.570405      68.072786       0.754453       0.351378      -1.147165       0.026782      -0.010678       0.026340       0.039052      -0.015587       0.034227       0.049387      -0.029672      -0.040731      -0.070432       0.013049       0.057383              8.863193       6.489825       2.375598       0.373806      13.350854       3.061393       6.748899           0.000013
           74              O       1.116427       9.468350      10.333896      -0.822116      42.601857 0.77243007E+03  0.20526689E+05                                 9.881286                            8.706940      -0.387653       1.862302                    0.995364      33.045419      94.251387       0.626243       0.368047      -1.121057       0.123094       0.031336      -0.000693       0.127022       0.029911      -0.016128       0.018441       0.004389      -0.163243      -0.064185       0.006981       0.057204             10.785057       8.401112       1.902158      -2.178399      13.222058      -0.553447      10.732000           0.000012

******************************************************
Auxiliary information for the entire system
The total spin magnetic moment of the unit cell is   0.000498
The total net atomic charge of the unit cell is   0.000000
Accuracy of reproducing the electrostatic potential in the unit cell:
  The inner radius (bohr) =    5.0000
  The outer radius (bohr) =   12.0000
  Valid grid points have density less than (e/(bohr^3)) =    0.0001
  The number of valid grid points were=        19730
  The rms potential error without charges in kcal/mol is=      5.91814
  The rms potential error with partial charges in kcal/mol is=      1.53657
  The RRMSE value at monopole order=      0.25964
  The rms potential error with partial charges and cloud penetration in kcal/mol is=      1.54661
  The RRMSE value at monopole order with cloud penetration is=      0.26133
  The rms potential error with partial charges and atomic dipoles in kcal/mol is=      0.30310
  The RRMSE value at dipole order=      0.05121
  The rms potential error with partial charges, atomic dipoles and cloud penetration in kcal/mol is=      0.29626
  The RRMSE value at dipole order with cloud penetration=      0.05006

******************************************************
The electron densities and ab initio electrostatic potential were computed in VASP using the PBE functional and
projector augmented wave method. See the main text of the journal article for a description of computational details.
The atomic charges, dipoles, and quadrupoles were computed with the DDEC6 method as described in
(a) T. A. Manz and N. Gabaldon Limas, RSC Adv. 6 (2016) 47771-47801 DOI: 10.1039/c6ra04656h
(b) N. Gabaldon Limas and T. A. Manz, RSC Adv. 8 (2018) 2678-2707 DOI: 10.1039/c7ra11829e.
For each atom in the material, the electron cloud parameters were fit to the spherically averaged atom-in-material
electron density using radial positions for which this density was between 10^-4 and 10^-2 electrons per cubic bohr.
The polarizabilities, dispersion coefficients, and quantum Drude oscillator (QDO) parameters were fit using the MCLF method.
The magnetic structure of the system was optimized in VASP from the default ferromagnetic initial guess using spin polarization.
The atomic spin moments (ASMs) were computed on this optimized magnetic structure using the DDEC6 partition as inputs
to the method of T. A. Manz and D. S. Sholl, J. Chem. Theory Comput. 7 (2011) 4146-4164 DOI: 10.1021/ct200539n.
The RMSE and RRMSE were computed using a uniform grid with Ewald summation.
