# Supplementary material for: A collection of forcefield precursors for metal–organic frameworks
Source: RSC Adv. 2019 Nov 13;9(63):36492–507. doi: 10.1039/c9ra07327b (PMC9075174; doi:10.1039/c9ra07327b)
Supplement: RA-009-C9RA07327B-s4713 [file RA-009-C9RA07327B-s4713.xyz]

  138
jmolscript: load "" {1 1 1} spacegroup "x,y,z" unitcell [{     11.257700     0.000000     0.000000 }, {     -3.193215    10.795332     0.000000 }, {     -2.146620    -2.873521    20.636613 }]
Mg     4.976360    -0.643474     6.353188     1.443916
Mg     9.019752     4.769117     3.965119     1.443916
Mg     0.941505     8.565285    14.283425     1.443916
Mg    -3.101887     3.152694    16.671494     1.443916
Mg     7.142854     1.954652     5.159153     1.417167
Mg    -1.224989     5.967159    15.477460     1.417167
H      6.962451     0.196831     2.253518     0.123396
H      2.990153    -0.265085     2.175099     0.119469
H      8.247160     0.231766     0.103183     0.100425
H      4.405638     9.330416     9.690953     0.124008
H     -0.891856     0.117215     7.290915     0.120336
H      5.117968     8.409270    11.894944     0.121150
H      4.987758     5.630896    10.132577     0.112724
H      5.713895     4.402724     8.339255     0.105497
H      2.642976     1.892329     8.714842     0.116503
H      8.777308     2.626247     8.064788     0.123396
H      8.093522     6.566419     8.143207     0.119469
H      9.108212     1.384393    10.215123     0.100425
H     -0.706382     2.487332     0.627353     0.124008
H      6.625802    10.180550     3.027391     0.120337
H     -1.767637    -0.807982    19.059976     0.121150
H      3.006311     2.978479     0.185730     0.112724
H      4.390007     2.630533     1.979051     0.105497
H      5.926239     6.287392     1.603465     0.116503
H     -1.044586     7.724980    18.383095     0.123396
H      2.927712     8.186896    18.461514     0.119467
H     -2.329295     7.690045    20.533430     0.100423
H      1.512227    -1.408605    10.945660     0.124008
H      6.809721     7.804596    13.345698     0.120336
H      0.799897    -0.487459     8.741669     0.121150
H      0.930107     2.290915    10.504036     0.112724
H      0.203970     3.519087    12.297358     0.105497
H      3.274889     6.029482    11.921771     0.116503
H     -2.859443     5.295564    12.571825     0.123396
H     -2.175657     1.355392    12.493406     0.119467
H     -3.190347     6.537418    10.421490     0.100423
H      6.624247     5.434479    20.009260     0.124008
H     -0.707937    -2.258739    17.609222     0.120337
H      7.685502     8.729793     1.576637     0.121150
H      2.911554     4.943332    20.450883     0.112724
H      1.527858     5.291278    18.657562     0.105497
H     -0.008374     1.634419    19.033148     0.116503
C      6.232543     0.072710     0.369395     0.087455
C      6.175436     0.092713     1.768558    -0.147654
C      4.999224    -0.038103     2.428929    -0.008471
C      3.794814    -0.173513     1.719030    -0.113951
C      5.297160    -2.704486    20.275472    -0.133729
C      4.960304    -0.096231     3.939529     0.621482
C      6.317495     9.201216    10.479272     0.084661
C      8.484319    -1.241064     9.517606    -0.168949
C      8.795624    -0.592268     8.370210    -0.025537
C     -1.107602    -0.313244     8.087489    -0.108148
C      6.004665     8.586546    11.676196    -0.152739
C      7.725170    -0.114348     7.418862     0.650407
C      4.502451     4.887819     9.856046    -0.156865
C      4.941087     4.142814     8.787070    -0.112065
C      4.255748     3.005381     8.357828    -0.023363
C      3.108255     2.644765     9.001691    -0.174308
C      3.310902     4.528508    10.537055     0.083381
C      4.801957     2.157230     7.231069     0.663249
C      8.689294     3.361383     9.948911     0.087455
C      8.653915     3.410471     8.549749    -0.147654
C      8.445729     4.575479     7.889377    -0.008471
C      8.233950     5.768832     8.599277    -0.113951
C      8.940490     2.172570    10.679447    -0.133729
C      8.490430     4.629289     6.378777     0.621482
C     -2.186815    -2.182876    20.475647     0.084661
C     10.587821     1.574738     0.800701    -0.168949
C     10.053972     1.092190     1.948096    -0.025537
C     10.170601    -0.285798     2.230818    -0.108148
C     -1.686123    -1.708545    19.278724    -0.152739
C      9.292050     1.983118     2.899444     0.650407
C      3.581213     3.654625     0.462260    -0.156865
C      4.420038     3.445323     1.531237    -0.112065
C      5.316360     4.425144     1.960478    -0.023363
C      5.336683     5.627797     1.316616    -0.174308
C      1.441168     2.025633    20.417865     0.083381
C      6.284607     4.141944     3.087237     0.663249
C     -0.314678     7.849101    20.267218     0.087451
C     -0.257571     7.829098    18.868055    -0.147655
C      0.918641     7.959914    18.207684    -0.008474
C      2.123051     8.095324    18.917583    -0.113923
C      0.620705    10.626297     0.361141    -0.133701
C      0.957561     8.018042    16.697084     0.621482
C     -0.399630    -1.279405    10.157341     0.084661
C     -2.566454     9.162875    11.119007    -0.168949
C     -2.877759     8.514079    12.266403    -0.025537
C     -4.232233     8.235055    12.549124    -0.108147
C     -0.086800    -0.664735     8.960417    -0.152739
C     -1.807305     8.036159    13.217751     0.650407
C      1.415414     3.033992    10.780567    -0.156866
C      0.976778     3.778997    11.849543    -0.112065
C      1.662117     4.916430    12.278785    -0.023363
C      2.809610     5.277046    11.634922    -0.174309
C      2.606963     3.393303    10.099558     0.083379
C      1.115908     5.764581    13.405544     0.663249
C     -2.771429     4.560428    10.687702     0.087451
C     -2.736050     4.511340    12.086864    -0.147655
C     -2.527864     3.346332    12.747236    -0.008474
C     -2.316085     2.152979    12.037336    -0.113923
C     -3.022625     5.749241     9.957166    -0.133701
C     -2.572565     3.292522    14.257836     0.621482
C      8.104680    10.104687     0.160966     0.084661
C     -4.669956     6.347073    19.835912    -0.168949
C     -4.136107     6.829621    18.688517    -0.025537
C     -1.059521    -2.587723    18.405795    -0.108147
C      7.603988     9.630356     1.357889    -0.152739
C     -3.374185     5.938693    17.737169     0.650407
C      2.336652     4.267186    20.174353    -0.156866
C      1.497827     4.476488    19.105376    -0.112065
C      0.601505     3.496667    18.676135    -0.023363
C      0.581182     2.294014    19.319997    -0.174309
C      4.476697     5.896178     0.218748     0.083379
C     -0.366742     3.779867    17.549376     0.663249
O      6.556419    -0.548631     7.614910    -0.721129
O      8.084433     0.677009     6.519106    -0.615577
O      5.957001     0.294602     4.613728    -0.715098
O      3.963823    -0.628431     4.489908    -0.648452
O      5.797575     2.597855     6.617336    -0.639547
O      4.205233     1.075126     7.024703    -0.721082
O      9.376983     3.227051     2.703396    -0.721129
O      8.635098     1.414145     3.799200    -0.615577
O      8.398360     3.562669     5.704579    -0.715098
O     -2.539577     5.735800     5.828399    -0.648452
O      6.144484     3.062236     3.700970    -0.639547
O      7.153009     5.021097     3.293603    -0.721082
O     -0.638554     8.470442    13.021703    -0.721129
O     -2.166568     7.244802    14.117507    -0.615577
O     -0.039136     7.627209    16.022885    -0.715097
O      5.147257    -2.245090    16.146705    -0.648453
O      0.120290     5.323956    14.019277    -0.639547
O      1.712632     6.846685    13.611910    -0.721082
O     -3.459118     4.694760    17.933217    -0.721129
O     -2.717233     6.507666    16.837413    -0.615577
O     -2.480495     4.359142    14.932034    -0.715097
O     -2.800258     2.186011    14.808214    -0.648453
O     -0.226619     4.859575    16.935643    -0.639547
O     -1.235144     2.900714    17.343010    -0.721082

The following XYZ coordinates are in angstroms. Other properties are in atomic units.
The sperically averaged electron density of each atom fit to a function of the form exp(a - br)
eigen_1, eigen_2 and eigen_3 are the three eigenvalues of traceless quadrupole moment tensor
  atom number  atomic symbol              X              Y              Z     net charge C6 coefficient C8 coefficient C10 coefficient fluctuating dipole atomic polarizability isotropic forcefield polarizability              a              b squared Pearson coefficient          <r^3>          <r^4>         wp_QDO          m_QDO          q_QDO       dipole_x       dipole_y       dipole_z         dipole            Qxy            Qxz            Qyz     Q(x^2-y^2)  Q(3z^2 - R^2)        eigen_1        eigen_2        eigen_3 static polarizability      alpha(xx)      alpha(xy)      alpha(xz)      alpha(yy)      alpha(yz)      alpha(zz) atomic spin moment
            1             Mg       4.976360      -0.643474       6.353188       1.443916      27.800160 0.47166437E+03  0.11332814E+05                                10.466710                            9.501552      -1.069718       1.803885                    0.999561      17.963117      52.444141       0.355152       0.717773      -0.927481      -0.059369      -0.144269       0.064094       0.168660       0.038769      -0.102918      -0.061787      -0.117547      -0.126279      -0.144302       0.000886       0.143416             11.425691       9.846397      -0.269697       2.230263       9.953940       0.345394      14.476737           0.000002
            2             Mg       9.019752       4.769117       3.965119       1.443916      27.800161 0.47166448E+03  0.11332817E+05                                10.466710                            9.501552      -1.069718       1.803885                    0.999561      17.963119      52.444146       0.355152       0.717773      -0.927481       0.121504       0.097852      -0.064094       0.168660       0.064503      -0.030057      -0.116216       0.056451      -0.126279      -0.144302       0.000886       0.143416             11.425690      10.091997      -0.197046      -0.301401       9.708331       2.236631      14.476743           0.000002
            3             Mg       0.941505       8.565285      14.283425       1.443916      27.800139 0.47166390E+03  0.11332800E+05                                10.466703                            9.501546      -1.069718       1.803885                    0.999561      17.963113      52.444119       0.355152       0.717773      -0.927481       0.059369       0.144269      -0.064093       0.168660       0.038769      -0.102918      -0.061787      -0.117546      -0.126279      -0.144302       0.000886       0.143415             11.425684       9.846391      -0.269697       2.230263       9.953933       0.345393      14.476728           0.000002
            4             Mg      -3.101887       3.152694      16.671494       1.443916      27.800137 0.47166396E+03  0.11332801E+05                                10.466703                            9.501547      -1.069718       1.803885                    0.999561      17.963113      52.444119       0.355152       0.717773      -0.927481      -0.121504      -0.097852       0.064093       0.168660       0.064503      -0.030057      -0.116216       0.056452      -0.126278      -0.144302       0.000886       0.143415             11.425683      10.091991      -0.197046      -0.301400       9.708325       2.236630      14.476733           0.000002
            5             Mg       7.142854       1.954652       5.159153       1.417167      25.402211 0.33386983E+03  0.75211079E+04                                10.248989                            8.251503      -1.133735       1.749868                    0.999213      19.714908      59.866925       0.355534       0.764751      -0.893116       0.008617      -0.006437       0.000000       0.010756      -0.005738       0.030028       0.040197       0.003394      -0.060182      -0.059609       0.016014       0.043595             12.674413      10.805145      -0.168365      -0.327345      10.705541      -0.438188      16.512554           0.000003
            6             Mg      -1.224989       5.967159      15.477460       1.417167      25.402215 0.33386988E+03  0.75211093E+04                                10.248989                            8.251503      -1.133735       1.749868                    0.999213      19.714909      59.866926       0.355534       0.764751      -0.893116      -0.008617       0.006437      -0.000000       0.010756      -0.005738       0.030028       0.040197       0.003394      -0.060182      -0.059609       0.016014       0.043595             12.674414      10.805146      -0.168366      -0.327345      10.705542      -0.438188      16.512555           0.000003
            7              H       6.962451       0.196831       2.253518       0.123396       1.031902 0.75435225E+01  0.74086917E+02                                 1.776829                            1.674239      -1.307804       2.266386                    0.993718       3.762900      11.069213       0.447555       1.393452      -0.683599       0.029511       0.005454       0.019320       0.035692      -0.000059       0.000824      -0.004953       0.013137       0.006321      -0.009704       0.003823       0.005881              1.828542       2.187219       0.112642       0.375287       1.415265       0.140064       1.883142           0.000001
            8              H       2.990153      -0.265085       2.175099       0.119469       1.114992 0.81641421E+01  0.80506632E+02                                 1.774092                            1.670107      -1.019056       2.401351                    0.997705       3.476536       9.734343       0.484814       1.281178      -0.709173      -0.032681      -0.002240       0.018845       0.037791       0.001147      -0.001793       0.002336       0.023850       0.011899      -0.014286       0.003837       0.010448              1.817228       2.285993       0.121828      -0.333530       1.390967      -0.049842       1.774724           0.000001
            9              H       8.247160       0.231766       0.103183       0.100425       1.048787 0.74169618E+01  0.72409747E+02                                 1.770801                            1.637274      -1.428223       2.186972                    0.992633       3.932321      11.467391       0.462900       1.355340      -0.689559       0.028513       0.000757       0.014782       0.032125      -0.001031      -0.002958       0.001105       0.020870       0.024212      -0.014562       0.004163       0.010400              1.850673       2.446861       0.112796       0.465542       1.372661       0.092725       1.732497           0.000001
           10              H       4.405638       9.330416       9.690953       0.124008       1.172742 0.89314972E+01  0.89536647E+02                                 1.798610                            1.720110      -1.097566       2.365110                    0.997247       3.434288       9.507978       0.491824       1.242280      -0.718949      -0.034504      -0.008293       0.004668       0.035792       0.004299      -0.005236      -0.008186       0.011793      -0.003552      -0.011687      -0.000959       0.012647              1.820899       2.247958       0.173506      -0.006417       1.622008      -0.152992       1.592732           0.000001
           11              H      -0.891856       0.117215       7.290915       0.120336       1.079783 0.76941117E+01  0.73728678E+02                                 1.650198                            1.555481      -0.898229       2.455988                    0.999116       3.208927       8.466085       0.542033       1.179240      -0.734107       0.011921       0.019468      -0.036239       0.042829       0.007593      -0.007315      -0.010441       0.013275       0.017359      -0.015591      -0.002551       0.018142              1.696091       1.490189       0.011461      -0.053332       1.542463      -0.363455       2.055619           0.000001
           12              H       5.117968       8.409270      11.894944       0.121150       1.038184 0.72819798E+01  0.69012627E+02                                 1.623213                            1.524478      -0.813446       2.497803                    0.999550       3.204029       8.481427       0.540011       1.196807      -0.729416      -0.033119      -0.007825       0.009678       0.035381       0.002514       0.000676      -0.011582       0.019544       0.012549      -0.018179       0.007799       0.010380              1.663844       2.131676       0.198566      -0.161873       1.442241      -0.090678       1.417615           0.000001
           13              H       4.987758       5.630896      10.132577       0.112724       1.019745 0.73533751E+01  0.71133495E+02                                 1.707269                            1.610555      -1.027320       2.390776                    0.997077       3.589059      10.182300       0.478656       1.322804      -0.698648       0.018973       0.026317       0.009874       0.033912       0.007438      -0.008560       0.007951      -0.002238       0.000780      -0.016025       0.007298       0.008728              1.747169       1.808232       0.431299       0.055798       1.992108       0.248521       1.441166           0.000000
           14              H       5.713895       4.402724       8.339255       0.105497       1.170279 0.86286100E+01  0.86626464E+02                                 1.841147                            1.719790      -1.327739       2.236875                    0.994457       3.799961      10.880559       0.474630       1.285409      -0.705689       0.028031       0.010666      -0.019188       0.035605       0.008316      -0.006462      -0.001133      -0.005315       0.004018      -0.011216       0.000486       0.010731              1.906987       2.423232       0.228545      -0.473989       1.546106       0.006500       1.751622           0.000001
           15              H       2.642976       1.892329       8.714842       0.116503       1.099981 0.81140313E+01  0.79667175E+02                                 1.727594                            1.639480      -1.139522       2.337106                    0.996537       3.534685       9.786319       0.502177       1.242244      -0.716660      -0.017827      -0.026338      -0.013205       0.034436       0.010219      -0.002072       0.003637       0.005494      -0.005004      -0.011500       0.000058       0.011442              1.754426       1.777580       0.350372      -0.042370       1.935858       0.268156       1.549838           0.000000
           16              H       8.777308       2.626247       8.064788       0.123396       1.031903 0.75435320E+01  0.74087026E+02                                 1.776830                            1.674240      -1.307804       2.266386                    0.993718       3.762901      11.069214       0.447556       1.393451      -0.683599       0.003141      -0.029846      -0.019320       0.035692      -0.003623      -0.004983      -0.000614      -0.010958       0.006321      -0.009704       0.003823       0.005881              1.828543       1.416097      -0.115453       0.027863       2.186387       0.399602       1.883144           0.000001
           17              H       8.093522       6.566419       8.143207       0.119469       1.114993 0.81641505E+01  0.80506733E+02                                 1.774093                            1.670108      -1.019056       2.401351                    0.997705       3.476537       9.734346       0.484814       1.281178      -0.709173      -0.007122       0.031974      -0.018845       0.037791      -0.005524       0.002749      -0.001057      -0.021260       0.011899      -0.014286       0.003837       0.010448              1.817228       1.396703      -0.141220       0.046810       2.280257      -0.333969       1.774725           0.000001
           18              H       9.108212       1.384393      10.215123       0.100425       1.048786 0.74169572E+01  0.72409694E+02                                 1.770801                            1.637274      -1.428223       2.186972                    0.992633       3.932321      11.467391       0.462900       1.355340      -0.689559       0.007362      -0.027556      -0.014782       0.032125      -0.006542       0.001899      -0.002523      -0.016390       0.024212      -0.014562       0.004163       0.010400              1.850672       1.397726      -0.197534      -0.043133       2.421794       0.472723       1.732496           0.000001
           19              H      -0.706382       2.487332       0.627353       0.124008       1.172741 0.89314971E+01  0.89536648E+02                                 1.798611                            1.720110      -1.097566       2.365110                    0.997247       3.434287       9.507976       0.491824       1.242280      -0.718949      -0.001835       0.035439      -0.004668       0.035792       0.000399      -0.006365      -0.007343      -0.014572      -0.003552      -0.011687      -0.000959       0.012647              1.820900       1.577983      -0.024670      -0.144888       2.291983      -0.049549       1.592733           0.000001
           20              H       6.625802      10.180550       3.027391       0.120337       1.079782 0.76941039E+01  0.73728589E+02                                 1.650197                            1.555480      -0.898229       2.455988                    0.999116       3.208926       8.466083       0.542033       1.179240      -0.734107      -0.015287      -0.016953       0.036239       0.042829       0.002760      -0.007938      -0.009976      -0.019400       0.017359      -0.015591      -0.002551       0.018142              1.696090       1.532022       0.023835      -0.333400       1.500630      -0.154234       2.055618           0.000001
           21              H      -1.767637      -0.807982      19.059976       0.121150       1.038183 0.72819768E+01  0.69012595E+02                                 1.623213                            1.524478      -0.813446       2.497803                    0.999550       3.204028       8.481426       0.540011       1.196808      -0.729416      -0.001890       0.033979      -0.009678       0.035381      -0.003206      -0.011298      -0.002637      -0.019134       0.012549      -0.018179       0.007799       0.010380              1.663844       1.389691      -0.020909      -0.041039       2.184226      -0.180946       1.417615           0.000001
           22              H       3.006311       2.978479       0.185730       0.112724       1.019745 0.73533722E+01  0.71133458E+02                                 1.707268                            1.610554      -1.027320       2.390776                    0.997077       3.589059      10.182298       0.478656       1.322803      -0.698648      -0.019854      -0.025658      -0.009874       0.033912       0.006850       0.010053      -0.005954      -0.006214       0.000780      -0.016025       0.007298       0.008728              1.747168       1.742690       0.411912       0.222487       2.057650       0.123998       1.441165           0.000000
           23              H       4.390007       2.630533       1.979051       0.105497       1.170278 0.86286037E+01  0.86626389E+02                                 1.841147                            1.719790      -1.327739       2.236875                    0.994457       3.799961      10.880560       0.474630       1.285410      -0.705689      -0.002277      -0.029905       0.019188       0.035605       0.008423       0.000746      -0.006518      -0.004588       0.004018      -0.011216       0.000486       0.010731              1.906986       1.492348      -0.046806       0.140678       2.476989      -0.452677       1.751621           0.000001
           24              H       5.926239       6.287392       1.603465       0.116503       1.099979 0.81140142E+01  0.79666964E+02                                 1.727591                            1.639478      -1.139522       2.337106                    0.996537       3.534684       9.786313       0.502177       1.242243      -0.716660       0.020200       0.024565       0.013205       0.034436       0.007081       0.004076      -0.000955      -0.015728      -0.005004      -0.011500       0.000058       0.011442              1.754423       1.732521       0.337043       0.269160       1.980913       0.035432       1.549837           0.000000
           25              H      -1.044586       7.724980      18.383095       0.123396       1.031903 0.75435334E+01  0.74087055E+02                                 1.776831                            1.674240      -1.307805       2.266385                    0.993717       3.762904      11.069229       0.447555       1.393452      -0.683599      -0.029511      -0.005454      -0.019320       0.035692      -0.000059       0.000824      -0.004953       0.013137       0.006320      -0.009704       0.003823       0.005881              1.828544       2.187221       0.112642       0.375287       1.415266       0.140065       1.883144           0.000001
           26              H       2.927712       8.186896      18.461514       0.119467       1.115009 0.81642859E+01  0.80508379E+02                                 1.774108                            1.670119      -1.019068       2.401343                    0.997704       3.476558       9.734414       0.484814       1.281174      -0.709174       0.032681       0.002240      -0.018845       0.037791       0.001148      -0.001793       0.002336       0.023850       0.011900      -0.014286       0.003838       0.010449              1.817245       2.286020       0.121830      -0.333538       1.390975      -0.049843       1.774739           0.000001
           27              H      -2.329295       7.690045      20.533430       0.100423       1.048800 0.74170624E+01  0.72410946E+02                                 1.770813                            1.637282      -1.428232       2.186966                    0.992633       3.932341      11.467451       0.462900       1.355335      -0.689560      -0.028513      -0.000757      -0.014782       0.032125      -0.001031      -0.002958       0.001105       0.020870       0.024213      -0.014563       0.004163       0.010400              1.850686       2.446884       0.112797       0.465551       1.372667       0.092726       1.732508           0.000001
           28              H       1.512227      -1.408605      10.945660       0.124008       1.172742 0.89314977E+01  0.89536663E+02                                 1.798611                            1.720111      -1.097567       2.365110                    0.997247       3.434288       9.507982       0.491824       1.242281      -0.718948       0.034504       0.008293      -0.004668       0.035792       0.004299      -0.005236      -0.008186       0.011793      -0.003552      -0.011687      -0.000959       0.012647              1.820900       2.247959       0.173506      -0.006416       1.622009      -0.152992       1.592733           0.000001
           29              H       6.809721       7.804596      13.345698       0.120336       1.079783 0.76941120E+01  0.73728684E+02                                 1.650198                            1.555481      -0.898229       2.455988                    0.999116       3.208927       8.466086       0.542033       1.179241      -0.734107      -0.011921      -0.019468       0.036239       0.042829       0.007593      -0.007315      -0.010441       0.013275       0.017359      -0.015591      -0.002551       0.018142              1.696091       1.490190       0.011461      -0.053332       1.542464      -0.363455       2.055620           0.000001
           30              H       0.799897      -0.487459       8.741669       0.121150       1.038183 0.72819782E+01  0.69012605E+02                                 1.623212                            1.524478      -0.813446       2.497803                    0.999550       3.204028       8.481423       0.540011       1.196807      -0.729416       0.033119       0.007825      -0.009678       0.035381       0.002514       0.000676      -0.011582       0.019544       0.012549      -0.018179       0.007799       0.010380              1.663843       2.131675       0.198566      -0.161873       1.442240      -0.090678       1.417614           0.000001
           31              H       0.930107       2.290915      10.504036       0.112724       1.019743 0.73533612E+01  0.71133327E+02                                 1.707267                            1.610553      -1.027317       2.390778                    0.997077       3.589056      10.182289       0.478656       1.322804      -0.698648      -0.018973      -0.026317      -0.009874       0.033912       0.007438      -0.008560       0.007951      -0.002238       0.000779      -0.016025       0.007298       0.008727              1.747167       1.808230       0.431298       0.055798       1.992106       0.248521       1.441165           0.000000
           32              H       0.203970       3.519087      12.297358       0.105497       1.170282 0.86286348E+01  0.86626776E+02                                 1.841150                            1.719793      -1.327741       2.236874                    0.994457       3.799965      10.880575       0.474629       1.285409      -0.705689      -0.028031      -0.010665       0.019188       0.035605       0.008316      -0.006462      -0.001133      -0.005315       0.004018      -0.011216       0.000486       0.010731              1.906990       2.423236       0.228545      -0.473990       1.546108       0.006500       1.751624           0.000001
           33              H       3.274889       6.029482      11.921771       0.116503       1.099980 0.81140213E+01  0.79667049E+02                                 1.727592                            1.639479      -1.139521       2.337107                    0.996537       3.534683       9.786310       0.502177       1.242243      -0.716660       0.017827       0.026338       0.013205       0.034436       0.010219      -0.002072       0.003637       0.005494      -0.005004      -0.011500       0.000058       0.011442              1.754424       1.777579       0.350372      -0.042370       1.935857       0.268155       1.549837           0.000000
           34              H      -2.859443       5.295564      12.571825       0.123396       1.031904 0.75435370E+01  0.74087097E+02                                 1.776831                            1.674241      -1.307805       2.266385                    0.993717       3.762904      11.069229       0.447555       1.393452      -0.683599      -0.003141       0.029846       0.019320       0.035692      -0.003623      -0.004983      -0.000614      -0.010958       0.006320      -0.009704       0.003823       0.005881              1.828544       1.416098      -0.115453       0.027863       2.186389       0.399603       1.883145           0.000001
           35              H      -2.175657       1.355392      12.493406       0.119467       1.115010 0.81642909E+01  0.80508442E+02                                 1.774109                            1.670120      -1.019069       2.401343                    0.997704       3.476558       9.734416       0.484814       1.281175      -0.709174       0.007122      -0.031974       0.018845       0.037791      -0.005524       0.002748      -0.001057      -0.021261       0.011900      -0.014286       0.003838       0.010449              1.817245       1.396712      -0.141223       0.046811       2.280284      -0.333978       1.774740           0.000001
           36              H      -3.190347       6.537418      10.421490       0.100423       1.048800 0.74170653E+01  0.72410975E+02                                 1.770812                            1.637282      -1.428232       2.186966                    0.992633       3.932342      11.467451       0.462900       1.355334      -0.689561      -0.007362       0.027556       0.014782       0.032125      -0.006542       0.001899      -0.002523      -0.016390       0.024213      -0.014563       0.004163       0.010400              1.850685       1.397732      -0.197537      -0.043135       2.421817       0.472732       1.732507           0.000001
           37              H       6.624247       5.434479      20.009260       0.124008       1.172742 0.89315015E+01  0.89536707E+02                                 1.798611                            1.720111      -1.097567       2.365110                    0.997247       3.434288       9.507981       0.491824       1.242281      -0.718949       0.001835      -0.035439       0.004668       0.035792       0.000399      -0.006365      -0.007343      -0.014572      -0.003552      -0.011687      -0.000959       0.012647              1.820900       1.577984      -0.024670      -0.144888       2.291984      -0.049549       1.592733           0.000001
           38              H      -0.707937      -2.258739      17.609222       0.120337       1.079782 0.76941028E+01  0.73728576E+02                                 1.650197                            1.555480      -0.898228       2.455988                    0.999116       3.208926       8.466083       0.542033       1.179240      -0.734107       0.015287       0.016953      -0.036239       0.042829       0.002760      -0.007938      -0.009976      -0.019400       0.017359      -0.015591      -0.002551       0.018142              1.696090       1.532022       0.023835      -0.333400       1.500629      -0.154234       2.055618           0.000001
           39              H       7.685502       8.729793       1.576637       0.121150       1.038183 0.72819778E+01  0.69012600E+02                                 1.623212                            1.524478      -0.813446       2.497803                    0.999550       3.204028       8.481423       0.540011       1.196807      -0.729416       0.001890      -0.033979       0.009678       0.035381      -0.003206      -0.011298      -0.002637      -0.019134       0.012549      -0.018179       0.007799       0.010380              1.663843       1.389690      -0.020909      -0.041039       2.184225      -0.180946       1.417614           0.000001
           40              H       2.911554       4.943332      20.450883       0.112724       1.019743 0.73533577E+01  0.71133284E+02                                 1.707267                            1.610553      -1.027317       2.390778                    0.997077       3.589056      10.182288       0.478656       1.322804      -0.698648       0.019854       0.025658       0.009874       0.033912       0.006850       0.010053      -0.005954      -0.006214       0.000779      -0.016025       0.007298       0.008728              1.747167       1.742688       0.411911       0.222486       2.057647       0.123998       1.441164           0.000000
           41              H       1.527858       5.291278      18.657562       0.105497       1.170281 0.86286278E+01  0.86626691E+02                                 1.841149                            1.719792      -1.327741       2.236874                    0.994457       3.799965      10.880575       0.474629       1.285409      -0.705689       0.002276       0.029905      -0.019188       0.035605       0.008423       0.000747      -0.006518      -0.004588       0.004018      -0.011216       0.000486       0.010731              1.906989       1.492350      -0.046806       0.140678       2.476993      -0.452678       1.751623           0.000001
           42              H      -0.008374       1.634419      19.033148       0.116503       1.099978 0.81140032E+01  0.79666832E+02                                 1.727590                            1.639477      -1.139521       2.337107                    0.996537       3.534682       9.786307       0.502177       1.242244      -0.716660      -0.020200      -0.024565      -0.013205       0.034436       0.007081       0.004076      -0.000955      -0.015728      -0.005004      -0.011500       0.000058       0.011442              1.754423       1.732520       0.337043       0.269159       1.980912       0.035432       1.549836           0.000000
           43              C       6.232543       0.072710       0.369395       0.087455      33.087292 0.40489380E+03  0.93347569E+04                                 9.088736                            6.804318      -0.024996       2.013208                    0.999386      26.243298      74.282719       0.619562       0.428805      -1.058295       0.013713       0.004847       0.012363       0.019089       0.002708      -0.012053       0.004024       0.011335       0.047053      -0.015973      -0.005944       0.021917             10.622116      11.305395       0.016822      -2.007011       4.940502       1.400174      15.620451           0.000001
           44              C       6.175436       0.092713       1.768558      -0.147654      34.859231 0.45096786E+03  0.10772171E+05                                 9.468404                            7.233475      -0.125422       1.936666                    0.998732      30.110424      89.197470       0.589344       0.435091      -1.045520      -0.008865       0.012803      -0.009479       0.018231      -0.002175       0.022024       0.000782      -0.034651      -0.095552      -0.043438       0.010044       0.033394             10.932249      10.789631       0.244498      -1.908080       5.364572       1.417274      16.642544          -0.000000
           45              C       4.999224      -0.038103       2.428929      -0.008471      36.526275 0.42724489E+03  0.99375182E+04                                 9.586954                            6.885562       0.008955       2.017974                    0.999132      26.856911      75.219285       0.632808       0.416134      -1.071169      -0.011525       0.010824      -0.042679       0.045514       0.008608       0.001861       0.002377       0.004828      -0.032013      -0.011086      -0.003526       0.014612             11.770969      11.026713       0.674005       0.389779       5.279315       0.554811      19.006879          -0.000000
           46              C       3.794814      -0.173513       1.719030      -0.113951      32.172904 0.42280855E+03  0.99162594E+04                                 8.894232                            6.940166       0.103031       2.009694                    0.999688      29.377218      85.616299       0.611329       0.427196      -1.052624       0.023974       0.011705       0.001947       0.026750      -0.004725      -0.011947       0.001916       0.000575      -0.036453      -0.018013       0.002991       0.015022              9.982265      10.993901       0.862294       1.412940       5.010332       0.591635      13.942563          -0.000000
           47              C       5.297160      -2.704486      20.275472      -0.133729      34.234641 0.45167106E+03  0.10774632E+05                                 9.303029                            7.203528      -0.036952       1.963314                    0.998630      29.932156      88.114230       0.595973       0.430824      -1.049902      -0.018092      -0.005477      -0.007107       0.020194      -0.002370       0.012688       0.013835      -0.010052      -0.016703      -0.021833       0.003915       0.017918             10.483471      12.489581       0.351649      -0.834306       5.122976       0.913082      13.837856          -0.000000
           48              C       4.960304      -0.096231       3.939529       0.621482      24.531218 0.25428719E+03  0.52852228E+04                                 7.847466                            5.675563      -0.071555       2.033223                    0.999510      22.264361      62.355095       0.620358       0.475034      -1.018613      -0.010695       0.024964       0.052704       0.059290      -0.072100      -0.002759       0.029347      -0.045071      -0.352776      -0.122260      -0.014601       0.136862              9.574216       7.755594       1.933252       0.810963       5.359814       0.286597      15.607241           0.000000
           49              C       6.317495       9.201216      10.479272       0.084661      34.470537 0.41253437E+03  0.95394864E+04                                 9.322689                            6.849185      -0.015460       2.012478                    0.999461      26.311057      74.179714       0.621144       0.426431      -1.061540      -0.011899       0.000350       0.001151       0.011959      -0.007077       0.012558      -0.011627       0.007111       0.034452      -0.014793      -0.009646       0.024439             11.429161      11.342838      -1.654653       3.467591       9.178807      -5.559038      13.765837          -0.000000
           50              C       8.484319      -1.241064       9.517606      -0.168949      36.817495 0.46260404E+03  0.11079490E+05                                 9.732943                            7.244411       0.040242       1.975211                    0.999656      30.442705      89.212485       0.601129       0.425430      -1.055318       0.012755       0.000705       0.003615       0.013276       0.000795      -0.016967       0.017095       0.001588      -0.074964      -0.036924       0.013250       0.023674             11.857609      11.537071      -1.786096       4.332681       9.674769      -5.688922      14.360986          -0.000000
           51              C       8.795624      -0.592268       8.370210      -0.025537      37.872584 0.43276404E+03  0.10088023E+05                                 9.806885                            6.894216       0.023556       2.014406                    0.999370      27.154694      75.885465       0.637972       0.411860      -1.075025       0.038051      -0.007828       0.021972       0.044631       0.009699      -0.014364       0.008488      -0.001449      -0.030698      -0.024154       0.008344       0.015810             12.698946      14.094992      -2.673915       5.520666       9.163588      -5.645756      14.838257          -0.000000
           52              C      -1.107602      -0.313244       8.087489      -0.108148      33.025969 0.43552377E+03  0.10244713E+05                                 8.977141                            6.997682       0.056000       1.985232                    0.999676      29.360873      84.458213       0.617576       0.421626      -1.060795      -0.016025      -0.009952       0.018080       0.026129       0.010608      -0.018519      -0.011404      -0.020913       0.034515      -0.026214      -0.003589       0.029803             10.320680      12.958922      -1.524335       3.212634       7.130170      -3.111108      10.872947          -0.000001
           53              C       6.004665       8.586546      11.676196      -0.152739      33.801254 0.42584497E+03  0.99373581E+04                                 8.980298                            6.822476       0.311755       2.066923                    0.999754      29.221811      83.078080       0.640358       0.409887      -1.070843       0.010708       0.001352       0.001473       0.010893       0.011633      -0.003077      -0.007079       0.031770      -0.044001      -0.019740      -0.007916       0.027655             10.428332      11.265837      -0.861432       2.301977       8.128961      -4.230364      11.890198          -0.000000
           54              C       7.725170      -0.114348       7.418862       0.650407      23.597191 0.24553529E+03  0.50698958E+04                                 7.723655                            5.621908      -0.142985       2.016968                    0.999285      22.014451      61.893111       0.614520       0.482708      -1.012326      -0.062128       0.023841      -0.025067       0.071110      -0.023529      -0.058499       0.078793      -0.074432       0.041152      -0.086962      -0.034226       0.121188              9.551235      10.800767      -1.014759       3.731871       7.386428      -3.806155      10.466509           0.000001
           55              C       4.502451       4.887819       9.856046      -0.156865      36.617275 0.45927077E+03  0.10971343E+05                                 9.639437                            7.178589       0.084423       1.990201                    0.999731      30.232134      88.259179       0.609361       0.420766      -1.059045      -0.005709      -0.017363       0.001665       0.018353       0.015498       0.005830       0.015227      -0.023755      -0.021211      -0.016740      -0.013412       0.030152             11.382931      13.800227       0.838356      -5.396909       9.152101       3.135335      11.196465          -0.000000
           56              C       4.941087       4.142814       8.787070      -0.112065      33.929704 0.45014838E+03  0.10753486E+05                                 9.312972                            7.231081      -0.224667       1.895489                    0.999222      30.356268      90.087487       0.588614       0.435594      -1.044656      -0.021496      -0.019198       0.006513       0.029548       0.004285      -0.003750      -0.020815       0.014978       0.010309      -0.024689       0.003772       0.020917             10.552919      10.996660       0.809849      -3.477542       9.867387       4.187261      10.794711          -0.000000
           57              C       4.255748       3.005381       8.357828      -0.023363      38.233529 0.42676842E+03  0.99093326E+04                                 9.821646                            6.816929       0.042650       2.018886                    0.999334      27.070097      75.394185       0.646007       0.408335      -1.077805      -0.007559       0.032620       0.034420       0.048020       0.011130       0.009148      -0.009781      -0.002854      -0.012535      -0.020232       0.006750       0.013482             12.522858      13.050213      -0.363532      -6.286519      10.565420       5.305825      13.952941          -0.000000
           58              C       3.108255       2.644765       9.001691      -0.174308      39.625840 0.46799325E+03  0.11247011E+05                                10.228015                            7.299600      -0.049523       1.940734                    0.999575      30.800099      90.570799       0.596924       0.426963      -1.053812       0.002881       0.013099       0.005075       0.014340       0.013823       0.028436      -0.001485      -0.011882      -0.034634      -0.036942       0.007815       0.029127             12.651142      14.881585      -0.447939      -7.526042       9.230907       3.941924      13.840933          -0.000001
           59              C       3.310902       4.528508      10.537055       0.083381      35.900546 0.40281444E+03  0.92573654E+04                                 9.549209                            6.731205      -0.121489       1.974059                    0.999360      26.375410      74.079619       0.631847       0.421805      -1.064668       0.005210       0.009079       0.006553       0.012350      -0.002582      -0.019410       0.010733       0.019920       0.018621      -0.019866      -0.008253       0.028119             11.888169      14.295449       0.224243      -6.805850       8.850614       3.547453      12.518442          -0.000001
           60              C       4.801957       2.157230       7.231069       0.663249      22.553858 0.23897240E+03  0.49010653E+04                                 7.476683                            5.544137      -0.161928       2.013743                    0.999194      21.789081      61.051946       0.619173       0.482338      -1.012522       0.007995      -0.041374      -0.059582       0.072978      -0.018658       0.084598      -0.060278       0.055576       0.040166      -0.090724      -0.031265       0.121989              8.971724       8.547409      -0.009151      -3.959452       8.411095       3.147032       9.956670           0.000001
           61              C       8.689294       3.361383       9.948911       0.087455      33.087306 0.40489381E+03  0.93347572E+04                                 9.088739                            6.804319      -0.024995       2.013208                    0.999386      26.243298      74.282719       0.619562       0.428805      -1.058295      -0.000759      -0.014525      -0.012363       0.019089      -0.000811       0.007278      -0.010417      -0.012457       0.047053      -0.015973      -0.005944       0.021917             10.622121       5.443444      -1.717117       1.911951      10.802450      -1.527421      15.620468           0.000001
           62              C       8.653915       3.410471       8.549749      -0.147654      34.859237 0.45096756E+03  0.10772162E+05                                 9.468405                            7.233472      -0.125422       1.936666                    0.998732      30.110425      89.197474       0.589344       0.435090      -1.045519      -0.014792       0.004869       0.009479       0.018231       0.007600      -0.005497       0.021341       0.031442      -0.095552      -0.043438       0.010044       0.033394             10.932252       5.668042      -1.270446       1.900286      10.486151      -1.427710      16.642562          -0.000000
           63              C       8.445729       4.575479       7.889377      -0.008471      36.526301 0.42724526E+03  0.99375290E+04                                 9.586960                            6.885566       0.008955       2.017974                    0.999132      26.856915      75.219308       0.632807       0.416134      -1.071169      -0.013648       0.007982       0.042679       0.045514       0.005910       0.001752       0.002458      -0.013416      -0.032012      -0.011086      -0.003527       0.014613             11.770978       5.375074      -0.997727       0.421467      10.930955       0.531128      19.006904          -0.000000
           64              C       8.233950       5.768832       8.599277      -0.113951      32.172922 0.42280910E+03  0.99162751E+04                                 8.894235                            6.940171       0.103031       2.009694                    0.999688      29.377217      85.616293       0.611328       0.427196      -1.052624      -0.004424      -0.026310      -0.001947       0.026750      -0.004121       0.005226      -0.010913       0.004659      -0.036453      -0.018013       0.002991       0.015022              9.982267       5.022662      -0.903972       0.166558      10.981571       1.522722      13.942568          -0.000000
           65              C       8.940490       2.172570      10.679447      -0.133729      34.234629 0.45167107E+03  0.10774632E+05                                 9.303027                            7.203529      -0.036952       1.963314                    0.998630      29.932156      88.114231       0.595973       0.430824      -1.049902       0.000120       0.018902       0.007107       0.020194       0.000745       0.009668       0.016091       0.011014      -0.016703      -0.021833       0.003915       0.017918             10.483468       5.524366      -1.708634       1.112227      12.088189      -0.541045      13.837849          -0.000000
           66              C       8.490430       4.629289       6.378777       0.621482      24.531198 0.25428692E+03  0.52852161E+04                                 7.847462                            5.675560      -0.071554       2.033223                    0.999510      22.264362      62.355102       0.620358       0.475034      -1.018613      -0.026972       0.003175      -0.052704       0.059290      -0.048239       0.028924       0.005678       0.116263      -0.352776      -0.122260      -0.014601       0.136862              9.574210       4.500887       0.970523       0.044796       8.614520       0.858942      15.607223           0.000000
           67              C      -2.186815      -2.182876      20.475647       0.084661      34.470549 0.41253448E+03  0.95394894E+04                                 9.322691                            6.849186      -0.015460       2.012478                    0.999461      26.311057      74.179712       0.621144       0.426431      -1.061540      -0.003711       0.011311      -0.001151       0.011959      -0.007873      -0.014712       0.008745       0.001733       0.034452      -0.014792      -0.009646       0.024438             11.429164      10.253045      -1.977009      -6.314299      10.268602       1.748364      13.765846          -0.000000
           68              C      10.587821       1.574738       0.800701      -0.168949      36.817510 0.46260397E+03  0.11079488E+05                                 9.732945                            7.244410       0.040242       1.975212                    0.999656      30.442704      89.212479       0.601129       0.425430      -1.055318       0.002942      -0.012431      -0.003615       0.013276       0.000235       0.021206      -0.011421      -0.002198      -0.074964      -0.036924       0.013250       0.023674             11.857614      10.796237      -2.005234      -6.684232      10.415606       2.541082      14.360999          -0.000000
           69              C      10.053972       1.092190       1.948096      -0.025537      37.872577 0.43276364E+03  0.10088012E+05                                 9.806883                            6.894212       0.023556       2.014406                    0.999370      27.154693      75.885462       0.637972       0.411860      -1.075025       0.018300      -0.034268      -0.021972       0.044631       0.008533       0.012214      -0.011367      -0.009336      -0.030698      -0.024154       0.008344       0.015810             12.698945      11.014946      -3.584977      -6.979803      12.243628       3.692517      14.838260          -0.000000
           70              C      10.170601      -0.285798       2.230818      -0.108148      33.025968 0.43552393E+03  0.10244718E+05                                 8.977141                            6.997683       0.055999       1.985232                    0.999676      29.360875      84.458219       0.617576       0.421626      -1.060795       0.004998       0.018190      -0.018080       0.026129       0.014590      -0.005683      -0.020993       0.006006       0.034515      -0.026215      -0.003589       0.029803             10.320679       8.428355      -2.864455      -3.894582      11.660738       2.198225      10.872945          -0.000001
           71              C      -1.686123      -1.708545      19.278724      -0.152739      33.801256 0.42584505E+03  0.99373605E+04                                 8.980298                            6.822477       0.311755       2.066923                    0.999754      29.221810      83.078077       0.640358       0.409887      -1.070843       0.001741      -0.010652      -0.001473       0.010893       0.001120      -0.005915      -0.004958      -0.039314      -0.044001      -0.019740      -0.007916       0.027655             10.428333       8.849956      -1.576036      -4.709567      10.544845       1.007499      11.890198          -0.000000
           72              C       9.292050       1.983118       2.899444       0.650407      23.597215 0.24553548E+03  0.50699006E+04                                 7.723661                            5.621911      -0.142985       2.016968                    0.999285      22.014451      61.893114       0.614520       0.482708      -1.012326      -0.040484       0.052814       0.025067       0.071110       0.000502       0.092150      -0.033747       0.088055       0.041152      -0.086962      -0.034226       0.121188              9.551245       8.213168      -1.780170      -4.708377       9.974043       2.499001      10.466523           0.000001
           73              C       3.581213       3.654625       0.462260      -0.156865      36.617256 0.45927091E+03  0.10971347E+05                                 9.639434                            7.178590       0.084424       1.990202                    0.999731      30.232131      88.259160       0.609361       0.420766      -1.059045       0.015031       0.010400      -0.001665       0.018354       0.019466       0.012948       0.009910       0.003072      -0.021212      -0.016740      -0.013412       0.030152             11.382926       9.070003      -0.560816       4.537372      13.882321      -4.285917      11.196453          -0.000000
           74              C       4.420038       3.445323       1.531237      -0.112065      33.929668 0.45014809E+03  0.10753477E+05                                 9.312965                            7.231079      -0.224667       1.895489                    0.999222      30.356266      90.087479       0.588614       0.435594      -1.044656       0.012312       0.026058      -0.006513       0.029548      -0.000479      -0.018896      -0.009500      -0.017229       0.010309      -0.024688       0.003771       0.020917             10.552909       9.517680       0.372383       5.001669      11.346353      -2.147001      10.794695          -0.000000
           75              C       5.316360       4.425144       1.960478      -0.023363      38.233505 0.42676848E+03  0.99093343E+04                                 9.821641                            6.816929       0.042650       2.018886                    0.999334      27.070100      75.394199       0.646007       0.408335      -1.077805      -0.033425      -0.002004      -0.034420       0.048020       0.010115      -0.011974       0.005998      -0.009714      -0.012535      -0.020232       0.006750       0.013482             12.522847      10.963084      -0.980882       6.871046      12.652539      -4.523330      13.952917          -0.000000
           76              C       5.336683       5.627797       1.316616      -0.174308      39.625890 0.46799454E+03  0.11247052E+05                                10.228035                            7.299619      -0.049522       1.940734                    0.999575      30.800130      90.570991       0.596922       0.426964      -1.053811      -0.011744      -0.006479      -0.005075       0.014340       0.014831      -0.009489       0.026847      -0.005068      -0.034634      -0.036943       0.007815       0.029127             12.651163       9.929231      -1.912828       5.914772      14.183306      -6.098823      13.840952          -0.000001
           77              C       1.441168       2.025633      20.417865       0.083381      35.900502 0.40281422E+03  0.92573588E+04                                 9.549200                            6.731202      -0.121489       1.974059                    0.999360      26.375407      74.079602       0.631847       0.421805      -1.064668      -0.007228      -0.007571      -0.006553       0.012350      -0.007584       0.015798      -0.015569      -0.013905       0.018621      -0.019866      -0.008253       0.028119             11.888152       9.166686      -1.292801       5.332202      13.979354      -5.520076      12.518414          -0.000001
           78              C       6.284607       4.141944       3.087237       0.663249      22.553861 0.23897253E+03  0.49010685E+04                                 7.476683                            5.544138      -0.161927       2.013743                    0.999194      21.789080      61.051938       0.619173       0.482338      -1.012522       0.041942       0.004069       0.059582       0.072978      -0.030772      -0.081798       0.064025      -0.026333       0.040167      -0.090724      -0.031265       0.121989              8.971724       8.427034      -0.044758       4.140864       8.531467      -2.904189       9.956670           0.000001
           79              C      -0.314678       7.849101      20.267218       0.087451      33.087436 0.40489592E+03  0.93348172E+04                                 9.088761                            6.804336      -0.024996       2.013207                    0.999386      26.243356      74.282906       0.619561       0.428804      -1.058295      -0.013712      -0.004847      -0.012363       0.019088       0.002708      -0.012053       0.004024       0.011336       0.047054      -0.015974      -0.005944       0.021918             10.622147      11.305428       0.016822      -2.007019       4.940514       1.400179      15.620500           0.000001
           80              C      -0.257571       7.829098      18.868055      -0.147655      34.859269 0.45096864E+03  0.10772196E+05                                 9.468415                            7.233484      -0.125428       1.936664                    0.998732      30.110462      89.197653       0.589343       0.435091      -1.045519       0.008865      -0.012803       0.009478       0.018231      -0.002175       0.022025       0.000782      -0.034652      -0.095551      -0.043438       0.010044       0.033394             10.932260      10.789635       0.244498      -1.908073       5.364579       1.417277      16.642565           0.000000
           81              C       0.918641       7.959914      18.207684      -0.008474      36.526408 0.42724684E+03  0.99375750E+04                                 9.586978                            6.885580       0.008953       2.017972                    0.999132      26.856964      75.219476       0.632807       0.416134      -1.071169       0.011524      -0.010824       0.042679       0.045514       0.008607       0.001861       0.002377       0.004828      -0.032011      -0.011085      -0.003527       0.014612             11.770999      11.026735       0.674006       0.389781       5.279326       0.554813      19.006937          -0.000000
           82              C       2.123051       8.095324      18.917583      -0.113923      32.172194 0.42279692E+03  0.99159124E+04                                 8.894073                            6.940046       0.103066       2.009709                    0.999688      29.376836      85.614687       0.611338       0.427193      -1.052627      -0.023975      -0.011705      -0.001946       0.026750      -0.004725      -0.011946       0.001916       0.000578      -0.036450      -0.018011       0.002990       0.015022              9.982081      10.993718       0.862278       1.412877       5.010245       0.591616      13.942280          -0.000000
           83              C       0.620705      10.626297       0.361141      -0.133701      34.233924 0.45165883E+03  0.10774260E+05                                 9.302872                            7.203406      -0.036917       1.963330                    0.998630      29.931764      88.112566       0.595981       0.430821      -1.049905       0.018092       0.005477       0.007108       0.020195      -0.002370       0.012687       0.013835      -0.010050      -0.016701      -0.021832       0.003915       0.017917             10.483294      12.489378       0.351646      -0.834263       5.122892       0.913061      13.837613          -0.000000
           84              C       0.957561       8.018042      16.697084       0.621482      24.531227 0.25428735E+03  0.52852275E+04                                 7.847469                            5.675566      -0.071558       2.033222                    0.999510      22.264375      62.355162       0.620358       0.475034      -1.018613       0.010695      -0.024964      -0.052704       0.059290      -0.072100      -0.002760       0.029347      -0.045072      -0.352776      -0.122260      -0.014601       0.136862              9.574218       7.755597       1.933253       0.810958       5.359817       0.286595      15.607241           0.000000
           85              C      -0.399630      -1.279405      10.157341       0.084661      34.470536 0.41253436E+03  0.95394860E+04                                 9.322689                            6.849185      -0.015459       2.012478                    0.999461      26.311056      74.179707       0.621144       0.426431      -1.061540       0.011899      -0.000350      -0.001151       0.011959      -0.007077       0.012558      -0.011627       0.007111       0.034452      -0.014793      -0.009646       0.024439             11.429160      11.342837      -1.654653       3.467591       9.178807      -5.559038      13.765837          -0.000000
           86              C      -2.566454       9.162875      11.119007      -0.168949      36.817521 0.46260440E+03  0.11079501E+05                                 9.732949                            7.244414       0.040239       1.975211                    0.999656      30.442719      89.212548       0.601129       0.425430      -1.055318      -0.012755      -0.000705      -0.003614       0.013276       0.000796      -0.016967       0.017095       0.001589      -0.074963      -0.036924       0.013250       0.023674             11.857616      11.537078      -1.786098       4.332684       9.674775      -5.688925      14.360996          -0.000000
           87              C      -2.877759       8.514079      12.266403      -0.025537      37.872615 0.43276434E+03  0.10088033E+05                                 9.806892                            6.894219       0.023554       2.014405                    0.999370      27.154705      75.885518       0.637971       0.411860      -1.075025      -0.038051       0.007828      -0.021972       0.044631       0.009699      -0.014364       0.008487      -0.001449      -0.030698      -0.024154       0.008344       0.015810             12.698956      14.095003      -2.673918       5.520673       9.163595      -5.645761      14.838272          -0.000000
           88              C      -4.232233       8.235055      12.549124      -0.108147      33.025969 0.43552371E+03  0.10244712E+05                                 8.977141                            6.997681       0.055999       1.985232                    0.999676      29.360872      84.458215       0.617576       0.421626      -1.060795       0.016025       0.009952      -0.018080       0.026129       0.010608      -0.018519      -0.011404      -0.020912       0.034515      -0.026214      -0.003589       0.029803             10.320681      12.958923      -1.524336       3.212635       7.130170      -3.111108      10.872949          -0.000001
           89              C      -0.086800      -0.664735       8.960417      -0.152739      33.801221 0.42584449E+03  0.99373435E+04                                 8.980289                            6.822471       0.311759       2.066925                    0.999754      29.221794      83.077999       0.640359       0.409886      -1.070843      -0.010708      -0.001352      -0.001473       0.010893       0.011633      -0.003077      -0.007078       0.031770      -0.044001      -0.019740      -0.007916       0.027655             10.428322      11.265827      -0.861431       2.301975       8.128954      -4.230359      11.890186          -0.000000
           90              C      -1.807305       8.036159      13.217751       0.650407      23.597195 0.24553531E+03  0.50698964E+04                                 7.723657                            5.621909      -0.142986       2.016968                    0.999285      22.014453      61.893127       0.614520       0.482709      -1.012326       0.062128      -0.023841       0.025067       0.071110      -0.023529      -0.058499       0.078792      -0.074432       0.041152      -0.086962      -0.034226       0.121188              9.551238      10.800770      -1.014760       3.731873       7.386430      -3.806157      10.466514           0.000001
           91              C       1.415414       3.033992      10.780567      -0.156866      36.617269 0.45927069E+03  0.10971341E+05                                 9.639436                            7.178588       0.084424       1.990202                    0.999731      30.232129      88.259160       0.609361       0.420766      -1.059045       0.005709       0.017363      -0.001665       0.018353       0.015498       0.005831       0.015227      -0.023755      -0.021212      -0.016739      -0.013412       0.030152             11.382931      13.800227       0.838355      -5.396910       9.152100       3.135335      11.196466          -0.000000
           92              C       0.976778       3.778997      11.849543      -0.112065      33.929713 0.45014847E+03  0.10753489E+05                                 9.312974                            7.231082      -0.224668       1.895488                    0.999222      30.356275      90.087522       0.588614       0.435594      -1.044655       0.021496       0.019198      -0.006513       0.029548       0.004285      -0.003750      -0.020815       0.014978       0.010309      -0.024688       0.003772       0.020917             10.552922      10.996665       0.809849      -3.477545       9.867388       4.187262      10.794715          -0.000000
           93              C       1.662117       4.916430      12.278785      -0.023363      38.233526 0.42676838E+03  0.99093315E+04                                 9.821645                            6.816929       0.042650       2.018886                    0.999334      27.070096      75.394183       0.646007       0.408335      -1.077805       0.007559      -0.032620      -0.034420       0.048020       0.011130       0.009148      -0.009781      -0.002854      -0.012535      -0.020233       0.006750       0.013482             12.522858      13.050213      -0.363532      -6.286519      10.565420       5.305824      13.952940          -0.000000
           94              C       2.809610       5.277046      11.634922      -0.174309      39.625861 0.46799355E+03  0.11247020E+05                                10.228019                            7.299603      -0.049523       1.940734                    0.999575      30.800107      90.570830       0.596923       0.426963      -1.053812      -0.002881      -0.013099      -0.005075       0.014340       0.013823       0.028436      -0.001485      -0.011882      -0.034634      -0.036943       0.007815       0.029127             12.651147      14.881593      -0.447940      -7.526046       9.230909       3.941925      13.840939          -0.000001
           95              C       2.606963       3.393303      10.099558       0.083379      35.900569 0.40281472E+03  0.92573734E+04                                 9.549214                            6.731208      -0.121490       1.974058                    0.999360      26.375420      74.079656       0.631847       0.421805      -1.064668      -0.005210      -0.009079      -0.006553       0.012350      -0.002582      -0.019410       0.010733       0.019920       0.018621      -0.019866      -0.008253       0.028119             11.888175      14.295456       0.224242      -6.805855       8.850618       3.547456      12.518450          -0.000000
           96              C       1.115908       5.764581      13.405544       0.663249      22.553859 0.23897243E+03  0.49010659E+04                                 7.476683                            5.544137      -0.161928       2.013743                    0.999194      21.789082      61.051949       0.619173       0.482338      -1.012522      -0.007995       0.041374       0.059582       0.072978      -0.018658       0.084598      -0.060278       0.055576       0.040166      -0.090724      -0.031265       0.121989              8.971725       8.547409      -0.009151      -3.959452       8.411095       3.147032       9.956670           0.000001
           97              C      -2.771429       4.560428      10.687702       0.087451      33.087448 0.40489591E+03  0.93348168E+04                                 9.088764                            6.804336      -0.024996       2.013207                    0.999386      26.243355      74.282905       0.619561       0.428805      -1.058295       0.000759       0.014524       0.012363       0.019088      -0.000811       0.007278      -0.010417      -0.012457       0.047054      -0.015974      -0.005944       0.021918             10.622152       5.443457      -1.717123       1.911958      10.802482      -1.527428      15.620516           0.000001
           98              C      -2.736050       4.511340      12.086864      -0.147655      34.859274 0.45096834E+03  0.10772187E+05                                 9.468415                            7.233481      -0.125429       1.936664                    0.998732      30.110462      89.197652       0.589343       0.435091      -1.045519       0.014792      -0.004870      -0.009478       0.018231       0.007600      -0.005497       0.021342       0.031442      -0.095551      -0.043438       0.010044       0.033394             10.932262       5.668048      -1.270445       1.900287      10.486155      -1.427703      16.642582           0.000000
           99              C      -2.527864       3.346332      12.747236      -0.008474      36.526435 0.42724723E+03  0.99375864E+04                                 9.586984                            6.885584       0.008953       2.017972                    0.999132      26.856969      75.219500       0.632806       0.416134      -1.071169       0.013648      -0.007981      -0.042679       0.045513       0.005909       0.001752       0.002459      -0.013416      -0.032010      -0.011085      -0.003527       0.014612             11.771008       5.375086      -0.997728       0.421469      10.930976       0.531131      19.006962          -0.000000
          100              C      -2.316085       2.152979      12.037336      -0.113923      32.172212 0.42279749E+03  0.99159286E+04                                 8.894076                            6.940050       0.103066       2.009709                    0.999688      29.376835      85.614683       0.611337       0.427193      -1.052627       0.004424       0.026310       0.001946       0.026750      -0.004122       0.005226      -0.010912       0.004656      -0.036450      -0.018012       0.002990       0.015022              9.982083       5.022576      -0.903959       0.166558      10.981388       1.522656      13.942286          -0.000000
          101              C      -3.022625       5.749241       9.957166      -0.133701      34.233912 0.45165883E+03  0.10774260E+05                                 9.302871                            7.203407      -0.036918       1.963330                    0.998630      29.931765      88.112570       0.595981       0.430821      -1.049905      -0.000120      -0.018902      -0.007108       0.020195       0.000745       0.009668       0.016090       0.011012      -0.016701      -0.021832       0.003914       0.017917             10.483291       5.524275      -1.708604       1.112194      12.087994      -0.541009      13.837605          -0.000000
          102              C      -2.572565       3.292522      14.257836       0.621482      24.531208 0.25428710E+03  0.52852211E+04                                 7.847464                            5.675562      -0.071557       2.033222                    0.999510      22.264377      62.355165       0.620358       0.475034      -1.018613       0.026972      -0.003175       0.052704       0.059290      -0.048239       0.028925       0.005678       0.116263      -0.352776      -0.122260      -0.014602       0.136862              9.574211       4.500889       0.970524       0.044796       8.614523       0.858937      15.607221           0.000000
          103              C       8.104680      10.104687       0.160966       0.084661      34.470549 0.41253446E+03  0.95394890E+04                                 9.322691                            6.849186      -0.015459       2.012478                    0.999461      26.311056      74.179708       0.621144       0.426431      -1.061540       0.003711      -0.011311       0.001151       0.011959      -0.007873      -0.014712       0.008745       0.001733       0.034452      -0.014792      -0.009646       0.024438             11.429164      10.253045      -1.977008      -6.314300      10.268602       1.748365      13.765846          -0.000000
          104              C      -4.669956       6.347073      19.835912      -0.168949      36.817540 0.46260437E+03  0.11079500E+05                                 9.732951                            7.244414       0.040239       1.975211                    0.999656      30.442720      89.212549       0.601129       0.425430      -1.055318      -0.002942       0.012431       0.003614       0.013276       0.000235       0.021206      -0.011421      -0.002198      -0.074964      -0.036924       0.013250       0.023674             11.857622      10.796244      -2.005235      -6.684237      10.415612       2.541085      14.361010          -0.000000
          105              C      -4.136107       6.829621      18.688517      -0.025537      37.872610 0.43276399E+03  0.10088022E+05                                 9.806890                            6.894216       0.023554       2.014405                    0.999370      27.154706      75.885518       0.637972       0.411860      -1.075025      -0.018300       0.034268       0.021972       0.044631       0.008533       0.012213      -0.011367      -0.009336      -0.030698      -0.024154       0.008344       0.015810             12.698955      11.014955      -3.584981      -6.979810      12.243637       3.692522      14.838274          -0.000000
          106              C      -1.059521      -2.587723      18.405795      -0.108147      33.025968 0.43552389E+03  0.10244717E+05                                 8.977142                            6.997683       0.055999       1.985232                    0.999676      29.360874      84.458223       0.617576       0.421626      -1.060795      -0.004998      -0.018190       0.018080       0.026129       0.014589      -0.005683      -0.020993       0.006006       0.034515      -0.026214      -0.003589       0.029803             10.320681       8.428356      -2.864456      -3.894582      11.660740       2.198226      10.872947          -0.000001
          107              C       7.603988       9.630356       1.357889      -0.152739      33.801223 0.42584457E+03  0.99373458E+04                                 8.980290                            6.822472       0.311759       2.066925                    0.999754      29.221793      83.077997       0.640358       0.409887      -1.070843      -0.001741       0.010652       0.001473       0.010893       0.001120      -0.005915      -0.004958      -0.039314      -0.044001      -0.019739      -0.007916       0.027655             10.428323       8.849948      -1.576034      -4.709562      10.544835       1.007498      11.890187          -0.000000
          108              C      -3.374185       5.938693      17.737169       0.650407      23.597221 0.24553554E+03  0.50699021E+04                                 7.723663                            5.621911      -0.142986       2.016968                    0.999285      22.014455      61.893132       0.614520       0.482708      -1.012326       0.040484      -0.052814      -0.025067       0.071110       0.000502       0.092150      -0.033747       0.088055       0.041152      -0.086962      -0.034226       0.121188              9.551248       8.213170      -1.780171      -4.708379       9.974046       2.499002      10.466528           0.000001
          109              C       2.336652       4.267186      20.174353      -0.156866      36.617248 0.45927078E+03  0.10971343E+05                                 9.639433                            7.178589       0.084425       1.990202                    0.999731      30.232124      88.259137       0.609361       0.420766      -1.059045      -0.015031      -0.010400       0.001665       0.018354       0.019465       0.012948       0.009910       0.003071      -0.021212      -0.016740      -0.013412       0.030152             11.382925       9.070002      -0.560817       4.537372      13.882320      -4.285917      11.196453          -0.000000
          110              C       1.497827       4.476488      19.105376      -0.112065      33.929677 0.45014818E+03  0.10753480E+05                                 9.312967                            7.231080      -0.224668       1.895488                    0.999222      30.356273      90.087511       0.588614       0.435594      -1.044655      -0.012312      -0.026058       0.006513       0.029548      -0.000479      -0.018896      -0.009500      -0.017229       0.010309      -0.024688       0.003772       0.020917             10.552912       9.517681       0.372383       5.001671      11.346357      -2.147004      10.794698           0.000000
          111              C       0.601505       3.496667      18.676135      -0.023363      38.233492 0.42676832E+03  0.99093296E+04                                 9.821639                            6.816927       0.042651       2.018886                    0.999334      27.070095      75.394179       0.646008       0.408335      -1.077805       0.033425       0.002004       0.034420       0.048020       0.010115      -0.011974       0.005998      -0.009714      -0.012535      -0.020232       0.006750       0.013482             12.522843      10.963081      -0.980881       6.871044      12.652536      -4.523329      13.952912          -0.000001
          112              C       0.581182       2.294014      19.319997      -0.174309      39.625919 0.46799494E+03  0.11247064E+05                                10.228041                            7.299622      -0.049523       1.940734                    0.999575      30.800141      90.571037       0.596921       0.426964      -1.053811       0.011744       0.006479       0.005075       0.014340       0.014831      -0.009489       0.026847      -0.005068      -0.034634      -0.036943       0.007815       0.029127             12.651170       9.929236      -1.912830       5.914776      14.183315      -6.098829      13.840960          -0.000000
          113              C       4.476697       5.896178       0.218748       0.083379      35.900525 0.40281450E+03  0.92573669E+04                                 9.549204                            6.731205      -0.121489       1.974059                    0.999360      26.375417      74.079637       0.631847       0.421805      -1.064668       0.007228       0.007571       0.006553       0.012350      -0.007584       0.015798      -0.015569      -0.013905       0.018621      -0.019866      -0.008253       0.028119             11.888157       9.166691      -1.292803       5.332206      13.979360      -5.520079      12.518421          -0.000000
          114              C      -0.366742       3.779867      17.549376       0.663249      22.553863 0.23897257E+03  0.49010694E+04                                 7.476684                            5.544139      -0.161928       2.013743                    0.999194      21.789082      61.051946       0.619173       0.482338      -1.012522      -0.041942      -0.004069      -0.059582       0.072978      -0.030772      -0.081798       0.064025      -0.026333       0.040166      -0.090724      -0.031265       0.121989              8.971725       8.427035      -0.044758       4.140864       8.531468      -2.904190       9.956670           0.000001
          115              O       6.556419      -0.548631       7.614910      -0.721129      34.722074 0.54511708E+03  0.13107862E+05                                 8.253513                            7.028307       0.592283       2.204020                    0.999144      29.269307      76.149768       0.749585       0.339815      -1.158425       0.081526       0.061550       0.074702       0.126551       0.010101      -0.037395       0.053451       0.033395      -0.084120      -0.081757       0.026294       0.055463              9.077761      13.721299       0.664683       2.819238       6.233816      -0.695582       7.278168          -0.000000
          116              O       8.084433       0.677009       6.519106      -0.615577      41.846714 0.58858442E+03  0.14463166E+05                                 9.668520                            7.530355       0.152283       2.094146                    0.995063      28.284268      74.997064       0.689919       0.361288      -1.137974       0.032660      -0.039745       0.025327       0.057339       0.016110      -0.057995       0.035444      -0.115657       0.093456      -0.105127       0.026827       0.078300             11.785831       7.751253      -1.173607       2.115266      11.373718      -6.461260      16.232521           0.000000
          117              O       5.957001       0.294602       4.613728      -0.715098      46.062614 0.68976621E+03  0.17679416E+05                                10.251004                            8.147661      -0.086328       1.976477                    0.996266      30.672322      83.744425       0.662132       0.360907      -1.135426      -0.001765      -0.002625      -0.098942       0.098993      -0.063308       0.036973       0.030234       0.026790      -0.200767      -0.099462       0.000661       0.098800             12.158496      11.603587       3.312795       4.884650       8.667632       2.595213      16.204270          -0.000000
          118              O       3.963823      -0.628431       4.489908      -0.648452      28.872883 0.43691128E+03  0.99336058E+04                                 7.186977                            6.222234       0.892340       2.309514                    0.999599      27.935844      70.511471       0.810703       0.332300      -1.165736      -0.058647       0.061408      -0.095119       0.127507      -0.013915      -0.059522      -0.005847      -0.000039      -0.200895      -0.095596       0.031063       0.064532              7.732944       8.374379       2.193103      -1.455497       5.769018      -1.023650       9.055433          -0.000002
          119              O       5.797575       2.597855       6.617336      -0.639547      40.282619 0.60424589E+03  0.14948645E+05                                 9.403579                            7.628862       0.252409       2.118849                    0.995633      28.666144      76.313966       0.685458       0.361191      -1.137835      -0.048255       0.032600       0.042901       0.072331       0.014541       0.042689      -0.074302       0.076167      -0.007861      -0.106098       0.029227       0.076871             11.059974      13.226771       0.683118      -6.394781       6.816077       0.374000      13.137075           0.000000
          120              O       4.205233       1.075126       7.024703      -0.721082      34.601576 0.54531635E+03  0.13121285E+05                                 8.204139                            7.037100       0.499570       2.170565                    0.998938      29.289012      76.367321       0.747494       0.340542      -1.157151      -0.034138       0.109649       0.006723       0.115037       0.012736       0.067991      -0.030583      -0.023343      -0.032900      -0.085932       0.022755       0.063176              8.875612       7.090447       0.723355      -0.754213      11.789592       3.573489       7.746796          -0.000000
          121              O       9.376983       3.227051       2.703396      -0.721129      34.722074 0.54511736E+03  0.13107870E+05                                 8.253513                            7.028308       0.592283       2.204020                    0.999144      29.269306      76.149760       0.749585       0.339815      -1.158425      -0.035897      -0.095636      -0.074702       0.126551      -0.000607       0.061863      -0.020698      -0.039011      -0.084120      -0.081757       0.026294       0.055464              9.077760       6.474643      -1.478849      -1.466681      13.480469       2.506148       7.278168          -0.000000
          122              O       8.635098       1.414145       3.799200      -0.615577      41.846725 0.58858445E+03  0.14463167E+05                                 9.668522                            7.530355       0.152283       2.094146                    0.995063      28.284268      74.997063       0.689919       0.361288      -1.137974       0.047377      -0.020045      -0.025327       0.057339       0.044976       0.050439      -0.045560       0.079520       0.093456      -0.105128       0.026827       0.078300             11.785835      11.720716       0.000539      -6.795884       7.404263       0.195676      16.232526           0.000000
          123              O       8.398360       3.562669       5.704579      -0.715098      46.062604 0.68976591E+03  0.17679407E+05                                10.251002                            8.147660      -0.086327       1.976477                    0.996266      30.672322      83.744426       0.662132       0.360907      -1.135426       0.002016       0.002437       0.098942       0.098993      -0.060407       0.018505       0.044029       0.046400      -0.200767      -0.099462       0.000661       0.098800             12.158494       7.101700       1.981154       1.103105      13.169517       5.420155      16.204264          -0.000000
          124              O      -2.539577       5.735800       5.828399      -0.648452      28.872883 0.43691111E+03  0.99336009E+04                                 7.186976                            6.222232       0.892340       2.309514                    0.999599      27.935844      70.511472       0.810703       0.332300      -1.165736      -0.075521       0.038820       0.095119       0.127507      -0.011665       0.011277      -0.058736       0.015172      -0.200894      -0.095596       0.031064       0.064532              7.732944       4.785597       1.131557      -0.568761       9.357803      -1.686073       9.055432          -0.000002
          125              O       6.144484       3.062236       3.700970      -0.639547      40.282597 0.60424536E+03  0.14948628E+05                                 9.403576                            7.628859       0.252408       2.118849                    0.995633      28.666141      76.313955       0.685458       0.361191      -1.137835      -0.044948       0.037026      -0.042901       0.072331      -0.008516      -0.083359       0.019860      -0.079732      -0.007861      -0.106098       0.029227       0.076871             11.059970       6.960239      -1.170500       2.172502      13.082600      -6.026054      13.137071           0.000000
          126              O       7.153009       5.021097       3.293603      -0.721082      34.601582 0.54531681E+03  0.13121298E+05                                 8.204140                            7.037103       0.499570       2.170565                    0.998938      29.289009      76.367305       0.747494       0.340542      -1.157151      -0.114829       0.001634      -0.006723       0.115037       0.017036      -0.048612       0.056523       0.005731      -0.032900      -0.085932       0.022755       0.063176              8.875611      11.018011       1.885113       3.640648       7.862026       0.290372       7.746797          -0.000000
          127              O      -0.638554       8.470442      13.021703      -0.721129      34.722083 0.54511723E+03  0.13107867E+05                                 8.253515                            7.028308       0.592283       2.204020                    0.999144      29.269308      76.149776       0.749585       0.339815      -1.158425      -0.081526      -0.061550      -0.074702       0.126551       0.010101      -0.037395       0.053451       0.033394      -0.084120      -0.081757       0.026294       0.055463              9.077763      13.721303       0.664683       2.819239       6.233817      -0.695582       7.278170          -0.000000
          128              O      -2.166568       7.244802      14.117507      -0.615577      41.846718 0.58858445E+03  0.14463167E+05                                 9.668521                            7.530356       0.152283       2.094146                    0.995063      28.284267      74.997064       0.689919       0.361288      -1.137974      -0.032660       0.039745      -0.025327       0.057339       0.016110      -0.057995       0.035444      -0.115657       0.093456      -0.105127       0.026827       0.078300             11.785833       7.751254      -1.173607       2.115267      11.373720      -6.461262      16.232524           0.000000
          129              O      -0.039136       7.627209      16.022885      -0.715097      46.062606 0.68976609E+03  0.17679413E+05                                10.251003                            8.147661      -0.086328       1.976477                    0.996266      30.672317      83.744414       0.662132       0.360907      -1.135426       0.001765       0.002625       0.098942       0.098993      -0.063308       0.036972       0.030234       0.026789      -0.200767      -0.099461       0.000661       0.098800             12.158495      11.603585       3.312795       4.884649       8.667632       2.595213      16.204267          -0.000000
          130              O       5.147257      -2.245090      16.146705      -0.648453      28.872943 0.43691242E+03  0.99336386E+04                                 7.186988                            6.222243       0.892336       2.309512                    0.999599      27.935867      70.511568       0.810702       0.332300      -1.165736       0.058647      -0.061408       0.095118       0.127507      -0.013915      -0.059523      -0.005847      -0.000039      -0.200897      -0.095596       0.031064       0.064533              7.732956       8.374394       2.193108      -1.455500       5.769028      -1.023651       9.055446          -0.000002
          131              O       0.120290       5.323956      14.019277      -0.639547      40.282624 0.60424599E+03  0.14948648E+05                                 9.403580                            7.628863       0.252408       2.118849                    0.995633      28.666144      76.313971       0.685458       0.361191      -1.137835       0.048254      -0.032600      -0.042901       0.072331       0.014542       0.042689      -0.074302       0.076167      -0.007861      -0.106098       0.029227       0.076871             11.059976      13.226773       0.683117      -6.394783       6.816077       0.374001      13.137077           0.000000
          132              O       1.712632       6.846685      13.611910      -0.721082      34.601567 0.54531617E+03  0.13121279E+05                                 8.204137                            7.037099       0.499570       2.170565                    0.998938      29.289009      76.367305       0.747495       0.340542      -1.157151       0.034138      -0.109650      -0.006723       0.115037       0.012736       0.067991      -0.030583      -0.023343      -0.032899      -0.085932       0.022755       0.063176              8.875609       7.090445       0.723355      -0.754213      11.789589       3.573487       7.746794          -0.000000
          133              O      -3.459118       4.694760      17.933217      -0.721129      34.722084 0.54511753E+03  0.13107876E+05                                 8.253515                            7.028310       0.592283       2.204020                    0.999144      29.269308      76.149771       0.749585       0.339815      -1.158425       0.035897       0.095636       0.074702       0.126551      -0.000607       0.061863      -0.020698      -0.039011      -0.084120      -0.081757       0.026294       0.055464              9.077763       6.474645      -1.478850      -1.466682      13.480473       2.506150       7.278170          -0.000000
          134              O      -2.717233       6.507666      16.837413      -0.615577      41.846726 0.58858443E+03  0.14463167E+05                                 9.668522                            7.530355       0.152283       2.094146                    0.995063      28.284266      74.997060       0.689919       0.361288      -1.137974      -0.047377       0.020045       0.025327       0.057339       0.044976       0.050439      -0.045560       0.079520       0.093456      -0.105128       0.026827       0.078300             11.785837      11.720718       0.000538      -6.795886       7.404264       0.195676      16.232530           0.000000
          135              O      -2.480495       4.359142      14.932034      -0.715097      46.062592 0.68976572E+03  0.17679401E+05                                10.251000                            8.147659      -0.086327       1.976477                    0.996266      30.672317      83.744411       0.662132       0.360907      -1.135426      -0.002016      -0.002437      -0.098942       0.098993      -0.060407       0.018505       0.044029       0.046400      -0.200767      -0.099461       0.000661       0.098800             12.158491       7.101699       1.981155       1.103105      13.169514       5.420153      16.204259          -0.000000
          136              O      -2.800258       2.186011      14.808214      -0.648453      28.872946 0.43691229E+03  0.99336352E+04                                 7.186988                            6.222242       0.892335       2.309512                    0.999599      27.935870      70.511577       0.810702       0.332300      -1.165736       0.075521      -0.038820      -0.095118       0.127507      -0.011665       0.011277      -0.058737       0.015172      -0.200897      -0.095597       0.031064       0.064533              7.732957       4.785604       1.131560      -0.568761       9.357821      -1.686077       9.055446          -0.000002
          137              O      -0.226619       4.859575      16.935643      -0.639547      40.282602 0.60424546E+03  0.14948632E+05                                 9.403577                            7.628859       0.252408       2.118849                    0.995633      28.666142      76.313961       0.685458       0.361191      -1.137835       0.044948      -0.037026       0.042901       0.072331      -0.008516      -0.083359       0.019860      -0.079732      -0.007861      -0.106098       0.029227       0.076871             11.059971       6.960240      -1.170500       2.172503      13.082601      -6.026055      13.137072           0.000000
          138              O      -1.235144       2.900714      17.343010      -0.721082      34.601583 0.54531682E+03  0.13121298E+05                                 8.204141                            7.037104       0.499570       2.170565                    0.998938      29.289008      76.367303       0.747494       0.340542      -1.157151       0.114829      -0.001634       0.006723       0.115037       0.017036      -0.048612       0.056523       0.005731      -0.032900      -0.085932       0.022755       0.063176              8.875612      11.018012       1.885113       3.640648       7.862026       0.290372       7.746797          -0.000000

******************************************************
Auxiliary information for the entire system
The total spin magnetic moment of the unit cell is   0.000021
The total net atomic charge of the unit cell is   -0.000002
Accuracy of reproducing the electrostatic potential in the unit cell:
  The inner radius (bohr) =    5.0000
  The outer radius (bohr) =   12.0000
  Valid grid points have density less than (e/(bohr^3)) =    0.0001
  The number of valid grid points were=       146726
  The rms potential error without charges in kcal/mol is=     10.10763
  The rms potential error with partial charges in kcal/mol is=      1.24241
  The RRMSE value at monopole order=      0.12292
  The rms potential error with partial charges and cloud penetration in kcal/mol is=      1.24232
  The RRMSE value at monopole order with cloud penetration is=      0.12291
  The rms potential error with partial charges and atomic dipoles in kcal/mol is=      0.73249
  The RRMSE value at dipole order=      0.07247
  The rms potential error with partial charges, atomic dipoles and cloud penetration in kcal/mol is=      0.72858
  The RRMSE value at dipole order with cloud penetration=      0.07208

******************************************************
The electron densities and ab initio electrostatic potential were computed in VASP using the PBE functional and
projector augmented wave method. See the main text of the journal article for a description of computational details.
The atomic charges, dipoles, and quadrupoles were computed with the DDEC6 method as described in
(a) T. A. Manz and N. Gabaldon Limas, RSC Adv. 6 (2016) 47771-47801 DOI: 10.1039/c6ra04656h
(b) N. Gabaldon Limas and T. A. Manz, RSC Adv. 8 (2018) 2678-2707 DOI: 10.1039/c7ra11829e.
For each atom in the material, the electron cloud parameters were fit to the spherically averaged atom-in-material
electron density using radial positions for which this density was between 10^-4 and 10^-2 electrons per cubic bohr.
The polarizabilities, dispersion coefficients, and quantum Drude oscillator (QDO) parameters were fit using the MCLF method.
The magnetic structure of the system was optimized in VASP from the default ferromagnetic initial guess using spin polarization.
The atomic spin moments (ASMs) were computed on this optimized magnetic structure using the DDEC6 partition as inputs
to the method of T. A. Manz and D. S. Sholl, J. Chem. Theory Comput. 7 (2011) 4146-4164 DOI: 10.1021/ct200539n.
The RMSE and RRMSE were computed using a uniform grid with Ewald summation.
