# Supplementary material for: A collection of forcefield precursors for metal–organic frameworks
Source: RSC Adv. 2019 Nov 13;9(63):36492–507. doi: 10.1039/c9ra07327b (PMC9075174; doi:10.1039/c9ra07327b)
Supplement: RA-009-C9RA07327B-s4714 [file RA-009-C9RA07327B-s4714.xyz]

  138
jmolscript: load "" {1 1 1} spacegroup "x,y,z" unitcell [{     11.094200     0.000000     0.000000 }, {     -3.283419    10.597190     0.000000 }, {     -2.160609    -2.931382    20.726522 }]
Mg     8.838134     4.718248     4.026956     1.450488
Mg     4.839320    -0.707099     6.336305     1.450487
Mg    -3.187962     2.947560    16.699566     1.450488
Mg     0.810852     8.372907    14.390217     1.450487
Mg     6.997887     1.888263     5.181630     1.419571
Mg    -1.347715     5.777545    15.544891     1.419571
H      6.430232     9.943352     3.094470     0.124193
H     -0.721796     2.479645     0.630086     0.121248
H      7.493918     8.505556     1.616669     0.117846
H      5.828173     6.200420     1.595942     0.116222
H      4.210138     2.515028     2.020836     0.107064
H      2.843145     4.781594    20.506821     0.109919
H     -3.166197     6.493523     8.207703     0.116395
H      8.569617     2.499241     8.066762     0.126161
H     -3.203941     6.442314    10.510419     0.101721
H     -0.864343     0.046519     7.268791     0.124193
H      4.148296     9.087088     9.733175     0.121248
H      0.823848    -0.543987     8.746592     0.117846
H      2.532726     1.729358     8.767319     0.116222
H      5.574145     4.365628     8.342425     0.107064
H      0.843937     2.069191    10.582962     0.109919
H     -0.409204    10.234042     2.155558     0.116394
H      6.879448     0.206122     2.296499     0.126161
H     -2.532069     7.353869    20.579364     0.101722
H     -0.780060    -2.277544    17.632052     0.124193
H      6.371968     5.186163    20.096436     0.121248
H     -1.843746    -0.839748    19.109853     0.117846
H     -0.178001     1.465388    19.130580     0.116222
H      1.440034     5.150780    18.705686     0.107064
H      2.807027     2.884214     0.219701     0.109919
H      8.816369     1.172285    12.518819     0.116395
H     -2.919445     5.166567    12.659760     0.126162
H      8.854113     1.223494    10.216103     0.101721
H      6.514515     7.619289    13.457731     0.124193
H      1.501876    -1.421280    10.993347     0.121248
H      4.826324     8.209795    11.979930     0.117846
H      3.117446     5.936450    11.959203     0.116222
H      0.076027     3.300180    12.384097     0.107064
H      4.806235     5.596617    10.143560     0.109919
H      6.059376    -2.568234    18.570964     0.116394
H     -1.229276     7.459686    18.430023     0.126161
H      8.182241     0.311939     0.147158     0.101722
C      9.148076     1.965510     2.924098     0.648289
C      9.920401     1.065632     1.981248    -0.027487
C     10.055453    -0.316538     2.275565    -0.108403
C     10.427658     1.549142     0.810407    -0.165368
C     -2.214737    -2.240182    20.574804     0.080379
C      7.389288     9.423257     1.391993    -0.147045
C      6.117335     4.061605     3.113124     0.661596
C      5.162693     4.336622     1.974823    -0.029722
C      5.213198     5.534942     1.311782    -0.170291
C      4.360691     5.795903     0.207680     0.081309
C      4.248322     3.343512     1.557805    -0.109224
C      2.236306     4.102770    20.233853    -0.151415
C      8.309196     4.556033     6.438694     0.627847
C      8.247901     4.477688     7.926237    -0.016875
C     -3.040089     5.669685     8.664101    -0.111183
C      8.446884     3.293941     8.571660    -0.139966
C      8.474161     3.234616     9.995158     0.084493
C     -3.046964     5.640791    10.026040    -0.133624
C      7.560468    -0.188461     7.439163     0.648289
C      8.648607    -0.659860     8.382013    -0.027487
C     -1.085373    -0.379797     8.087696    -0.108403
C      8.336885    -1.287491     9.552854    -0.165368
C      6.054222     8.978636    10.514979     0.080378
C     -0.083707    -0.715646     8.971268    -0.147045
C      4.661303     2.086150     7.250137     0.661596
C      4.116073     2.916631     8.388438    -0.029722
C      2.986384     2.513736     9.051479    -0.170291
C      2.484807     3.250819    10.155581     0.081309
C      4.794076     4.083959     8.805456    -0.109224
C      1.312751     2.849747    10.855930    -0.151415
C      4.837724    -0.153848     3.924567     0.627847
C      4.894418    -0.072112     2.437024    -0.016876
C      3.698468    -0.239785     1.699160    -0.111183
C      6.084026     0.088159     1.791601    -0.139966
C      6.148766     0.079662     0.368103     0.084493
C      0.440614    10.372523     0.337221    -0.133625
C     -3.497904     5.700298    17.802424     0.648289
C     -4.270229     6.600176    18.745274    -0.027487
C     -1.121862    -2.614844    18.450957    -0.108403
C     -4.777486     6.116666    19.916115    -0.165368
C      7.864909     9.905990     0.151718     0.080379
C     -1.739116    -1.757449    19.334529    -0.147045
C     -0.467163     3.604203    17.613398     0.661596
C      0.487479     3.329186    18.751699    -0.029723
C      0.436974     2.130866    19.414740    -0.170291
C      1.289481     1.869905    20.518842     0.081307
C      1.401850     4.322296    19.168717    -0.109217
C      3.413866     3.563038     0.492669    -0.151409
C     -2.659024     3.109775    14.287828     0.627847
C     -2.597729     3.188120    12.800285    -0.016876
C     -2.403939     1.996123    12.062421    -0.111183
C     -2.796712     4.371867    12.154862    -0.139966
C     -2.823989     4.431192    10.731364     0.084492
C      8.697136     2.025017    10.700482    -0.133625
C     -1.910296     7.854269    13.287359     0.648289
C     -2.998435     8.325668    12.344509    -0.027487
C     -4.358655     8.045605    12.638826    -0.108403
C     -2.686713     8.953299    11.173668    -0.165368
C     -0.404050    -1.312828    10.211543     0.080379
C      5.733879     8.381454    11.755254    -0.147045
C      0.988869     5.579658    13.476385     0.661596
C      1.534099     4.749177    12.338084    -0.029723
C      2.663788     5.152072    11.675043    -0.170291
C      3.165365     4.414989    10.570941     0.081307
C      0.856096     3.581849    11.921066    -0.109217
C      4.337421     4.816061     9.870592    -0.151409
C      0.812448     7.819656    16.801955     0.627847
C      0.755754     7.737920    18.289498    -0.016876
C      5.235123    -2.691597    19.027362    -0.111183
C     -0.433854     7.577649    18.934921    -0.139966
C     -0.498594     7.586146    20.358419     0.084492
C      5.209558    -2.706715    20.389301    -0.133625
O      9.222629     3.197059     2.739424    -0.708562
O      8.494696     1.378275     3.832541    -0.625098
O      6.985669     4.937764     3.334276    -0.721907
O      5.990699     2.969217     3.728494    -0.642725
O     -2.565426     5.661328     5.896903    -0.647282
O      8.231649     3.495927     5.727360    -0.728782
O      6.406156    -0.624161     7.623837    -0.708562
O      7.928022     0.609446     6.530720    -0.625098
O      4.081385     0.997410     7.028985    -0.721907
O      5.667275     2.530414     6.634767    -0.642725
O      0.563512     9.906480     4.466358    -0.647282
O      5.827387     0.233972     4.635901    -0.728781
O     -3.572457     4.468749    17.987098    -0.708562
O     -2.844524     6.287533    16.893981    -0.625098
O     -1.335497     2.728044    17.392246    -0.721907
O     -0.340527     4.696591    16.998028    -0.642725
O      8.215598     2.004480    14.829619    -0.647282
O     -2.581477     4.169881    14.999162    -0.728781
O     -0.755984     8.289969    13.102685    -0.708562
O     -2.277850     7.056362    14.195802    -0.625098
O      1.568787     6.668398    13.697537    -0.721907
O     -0.017103     5.135394    14.091755    -0.642725
O      5.086660    -2.240672    16.260164    -0.647282
O     -0.177215     7.431836    16.090621    -0.728782

The following XYZ coordinates are in angstroms. Other properties are in atomic units.
The sperically averaged electron density of each atom fit to a function of the form exp(a - br)
eigen_1, eigen_2 and eigen_3 are the three eigenvalues of traceless quadrupole moment tensor
  atom number  atomic symbol              X              Y              Z     net charge C6 coefficient C8 coefficient C10 coefficient fluctuating dipole atomic polarizability isotropic forcefield polarizability              a              b squared Pearson coefficient          <r^3>          <r^4>         wp_QDO          m_QDO          q_QDO       dipole_x       dipole_y       dipole_z         dipole            Qxy            Qxz            Qyz     Q(x^2-y^2)  Q(3z^2 - R^2)        eigen_1        eigen_2        eigen_3 static polarizability      alpha(xx)      alpha(xy)      alpha(xz)      alpha(yy)      alpha(yz)      alpha(zz) atomic spin moment
            1             Mg       8.838134       4.718248       4.026956       1.450488      26.986260 0.45369235E+03  0.10797618E+05                                10.269933                            9.323575      -1.065083       1.810698                    0.999625      17.729678      51.547471       0.358183       0.718513      -0.927072       0.118263       0.098151      -0.061716       0.165616       0.063719      -0.028657      -0.112563       0.052387      -0.141922      -0.141634       0.001022       0.140611             11.197095       9.848257      -0.129588      -0.294302       9.452079       2.090644      14.290950           0.000003
            2             Mg       4.839320      -0.707099       6.336305       1.450487      26.986267 0.45369256E+03  0.10797624E+05                                10.269935                            9.323577      -1.065083       1.810698                    0.999625      17.729681      51.547481       0.358183       0.718513      -0.927072      -0.058753      -0.142013       0.061716       0.165616       0.037747      -0.099039      -0.060687      -0.115262      -0.141922      -0.141634       0.001022       0.140611             11.197096       9.560052      -0.218887       2.084087       9.740286       0.337622      14.290951           0.000003
            3             Mg      -3.187962       2.947560      16.699566       1.450488      26.986273 0.45369261E+03  0.10797626E+05                                10.269937                            9.323578      -1.065083       1.810698                    0.999625      17.729681      51.547486       0.358183       0.718513      -0.927072      -0.118263      -0.098151       0.061716       0.165616       0.063719      -0.028657      -0.112563       0.052387      -0.141922      -0.141634       0.001022       0.140611             11.197099       9.848260      -0.129588      -0.294303       9.452082       2.090645      14.290956           0.000003
            4             Mg       0.810852       8.372907      14.390217       1.450487      26.986269 0.45369262E+03  0.10797626E+05                                10.269936                            9.323577      -1.065083       1.810698                    0.999625      17.729682      51.547485       0.358183       0.718513      -0.927072       0.058753       0.142013      -0.061716       0.165616       0.037747      -0.099039      -0.060687      -0.115263      -0.141922      -0.141634       0.001022       0.140611             11.197097       9.560053      -0.218887       2.084087       9.740287       0.337622      14.290952           0.000003
            5             Mg       6.997887       1.888263       5.181630       1.419571      24.944147 0.32644302E+03  0.73159192E+04                                10.137492                            8.163112      -1.133123       1.752434                    0.999384      19.605835      59.471240       0.357034       0.765483      -0.892493       0.008325      -0.006136       0.000000       0.010342      -0.005756       0.028291       0.038384       0.003567      -0.060369      -0.057234       0.016088       0.041146             12.509142      10.614347      -0.174121      -0.304835      10.506448      -0.413579      16.406632           0.000002
            6             Mg      -1.347715       5.777545      15.544891       1.419571      24.944147 0.32644303E+03  0.73159192E+04                                10.137492                            8.163112      -1.133123       1.752434                    0.999384      19.605835      59.471238       0.357034       0.765483      -0.892493      -0.008325       0.006136      -0.000000       0.010342      -0.005756       0.028291       0.038384       0.003567      -0.060369      -0.057234       0.016088       0.041146             12.509142      10.614346      -0.174121      -0.304835      10.506448      -0.413580      16.406632           0.000003
            7              H       6.430232       9.943352       3.094470       0.124193       1.115022 0.80297573E+01  0.77800166E+02                                 1.689834                            1.592021      -0.922724       2.443517                    0.998880       3.242425       8.612496       0.534074       1.183659      -0.733144      -0.015476      -0.017130       0.037275       0.043845       0.002706      -0.007941      -0.010280      -0.019579       0.020046      -0.015961      -0.002712       0.018672              1.735956       1.552621       0.021013      -0.332624       1.530201      -0.167065       2.125047           0.000001
            8              H      -0.721796       2.479645       0.630086       0.121248       1.245722 0.96623669E+01  0.98765616E+02                                 1.870831                            1.787136      -1.108482       2.352444                    0.996962       3.526674       9.852176       0.483416       1.239547      -0.719501      -0.002116       0.036401      -0.006029       0.036957      -0.000325      -0.005827      -0.007453      -0.016072      -0.004347      -0.011881      -0.001122       0.013004              1.895155       1.640916      -0.034233      -0.146378       2.396588      -0.049142       1.647961           0.000001
            9              H       7.493918       8.505556       1.616669       0.117846       1.106747 0.79307917E+01  0.76898615E+02                                 1.702897                            1.597142      -0.851500       2.472569                    0.999043       3.325125       8.947158       0.523724       1.206151      -0.726901       0.002176      -0.034303       0.010849       0.036043      -0.003581      -0.011179      -0.002883      -0.019795       0.015173      -0.018649       0.007770       0.010878              1.747312       1.457739      -0.032960      -0.032009       2.308658      -0.188603       1.475538           0.000001
           10              H       5.828173       6.200420       1.595942       0.116222       1.151542 0.86108805E+01  0.85945786E+02                                 1.789175                            1.693961      -1.276588       2.268926                    0.994927       3.652850      10.249294       0.491064       1.249657      -0.714472       0.021061       0.024809       0.012642       0.034912       0.007468       0.003733      -0.000792      -0.014178      -0.004751      -0.010997      -0.000138       0.011135              1.819216       1.805063       0.374000       0.275772       2.059544       0.032219       1.593042           0.000000
           11              H       4.210138       2.515028       2.020836       0.107064       1.245573 0.93698071E+01  0.96082274E+02                                 1.923194                            1.794648      -1.399915       2.200409                    0.993980       3.905351      11.323167       0.463377       1.289019      -0.704780      -0.003175      -0.030943       0.019432       0.036676       0.009027       0.000179      -0.007672      -0.004153       0.005362      -0.012134       0.000013       0.012121              1.991244       1.552783      -0.049864       0.141935       2.591540      -0.486344       1.829408           0.000000
           12              H       2.843145       4.781594      20.506821       0.109919       1.067926 0.78247417E+01  0.77045776E+02                                 1.773019                            1.669855      -1.171009       2.318858                    0.994936       3.729990      10.752448       0.465488       1.336346      -0.695356       0.021784       0.026309       0.009294       0.035399       0.007010       0.009299      -0.006708      -0.005288      -0.000481      -0.015810       0.007525       0.008285              1.817039       1.851069       0.456713       0.234166       2.115470       0.126009       1.484578           0.000000
           13              H      -3.166197       6.493523       8.207703       0.116395       1.180114 0.88227797E+01  0.88781565E+02                                 1.844116                            1.736048      -1.112664       2.350832                    0.996304       3.618343      10.263244       0.475159       1.281001      -0.708590      -0.006992       0.033079      -0.018554       0.038566      -0.004675       0.003069      -0.001195      -0.020755       0.011550      -0.013740       0.003721       0.010019              1.890536       1.441670      -0.137209       0.035090       2.406881      -0.337469       1.823059           0.000001
           14              H       8.569617       2.499241       8.066762       0.126161       1.065357 0.78983133E+01  0.78557838E+02                                 1.821155                            1.717269      -1.362460       2.237889                    0.992704       3.850907      11.442661       0.439823       1.400146      -0.681998       0.003404      -0.030190      -0.020971       0.036916      -0.003517      -0.005078      -0.000888      -0.010127       0.006358      -0.009483       0.004025       0.005457              1.873247       1.448988      -0.118298       0.029392       2.243659       0.414370       1.927095           0.000001
           15              H      -3.203941       6.442314      10.510419       0.101721       1.100478 0.78641804E+01  0.77983363E+02                                 1.832748                            1.687933      -1.498866       2.148909                    0.992295       4.054526      11.954145       0.454642       1.358590      -0.688480      -0.007036       0.027699       0.015900       0.032703      -0.005894       0.001298      -0.002522      -0.014219       0.022483      -0.012988       0.003507       0.009482              1.921629       1.432870      -0.202181      -0.043458       2.535965       0.510210       1.796052           0.000001
           16              H      -0.864343       0.046519       7.268791       0.124193       1.115021 0.80297516E+01  0.77800092E+02                                 1.689833                            1.592020      -0.922723       2.443517                    0.998880       3.242425       8.612493       0.534074       1.183658      -0.733144       0.011783       0.019852      -0.037275       0.043845       0.007767      -0.007469      -0.010627       0.013089       0.020046      -0.015961      -0.002712       0.018672              1.735955       1.520283       0.010994      -0.061138       1.562537      -0.367166       2.125045           0.000001
           17              H       4.148296       9.087088       9.733175       0.121248       1.245722 0.96623633E+01  0.98765569E+02                                 1.870830                            1.787135      -1.108482       2.352444                    0.996962       3.526674       9.852175       0.483416       1.239546      -0.719501      -0.035396      -0.008752       0.006029       0.036957       0.004275      -0.005395      -0.007772       0.013624      -0.004347      -0.011881      -0.001122       0.013004              1.895154       2.349752       0.185392      -0.003619       1.687750      -0.154365       1.647961           0.000001
           18              H       0.823848      -0.543987       8.746592       0.117846       1.106746 0.79307809E+01  0.76898486E+02                                 1.702896                            1.597141      -0.851499       2.472569                    0.999043       3.325123       8.947152       0.523724       1.206151      -0.726901       0.033410       0.008074      -0.010848       0.036043       0.002642       0.000555      -0.011531       0.020377       0.015173      -0.018649       0.007770       0.010878              1.747311       2.252759       0.213369      -0.170680       1.513636      -0.086394       1.475538           0.000001
           19              H       2.532726       1.729358       8.767319       0.116222       1.151541 0.86108724E+01  0.85945690E+02                                 1.789175                            1.693961      -1.276588       2.268926                    0.994927       3.652849      10.249292       0.491064       1.249657      -0.714472      -0.017464      -0.027459      -0.012642       0.034912       0.010168      -0.001862       0.003331       0.003249      -0.004751      -0.010997      -0.000138       0.011135              1.819216       1.825794       0.380423      -0.050842       2.038811       0.272953       1.593041           0.000000
           20              H       5.574145       4.365628       8.342425       0.107064       1.245574 0.93698180E+01  0.96082408E+02                                 1.923195                            1.794649      -1.399915       2.200409                    0.993980       3.905352      11.323169       0.463377       1.289019      -0.704780       0.028617       0.012191      -0.019432       0.036676       0.008620      -0.007381      -0.002100      -0.006783       0.005362      -0.012134       0.000013       0.012121              1.991244       2.528749       0.252527      -0.506564       1.615576      -0.008361       1.829408           0.000000
           21              H       0.843937       2.069191      10.582962       0.109919       1.067925 0.78247312E+01  0.77045655E+02                                 1.773018                            1.669855      -1.171008       2.318858                    0.994936       3.729989      10.752447       0.465488       1.336347      -0.695356      -0.018683      -0.028595      -0.009294       0.035399       0.007276      -0.009159       0.006897      -0.003565      -0.000481      -0.015810       0.007525       0.008285              1.817039       1.834085       0.451451       0.051060       2.132453       0.260969       1.484578           0.000000
           22              H      -0.409204      10.234042       2.155558       0.116394       1.180114 0.88227811E+01  0.88781577E+02                                 1.844116                            1.736048      -1.112665       2.350832                    0.996304       3.618344      10.263245       0.475160       1.281000      -0.708590      -0.033666      -0.003111       0.018554       0.038566       0.002012      -0.002050       0.002577       0.022405       0.011550      -0.013740       0.003721       0.010019              1.890536       2.399914       0.159692      -0.332736       1.448636      -0.066359       1.823059           0.000001
           23              H       6.879448       0.206122       2.296499       0.126161       1.065357 0.78983142E+01  0.78557848E+02                                 1.821155                            1.717269      -1.362460       2.237888                    0.992704       3.850907      11.442661       0.439823       1.400146      -0.681998       0.029845       0.005683       0.020971       0.036916      -0.000038       0.000655      -0.005113       0.012330       0.006358      -0.009483       0.004025       0.005457              1.873248       2.240938       0.127078       0.387108       1.451709       0.150712       1.927096           0.000001
           24              H      -2.532069       7.353869      20.579364       0.101722       1.100474 0.78641406E+01  0.77982875E+02                                 1.832744                            1.687930      -1.498865       2.148911                    0.992295       4.054516      11.954111       0.454642       1.358591      -0.688479      -0.028540      -0.001477      -0.015900       0.032703      -0.000842      -0.002794       0.000494       0.018393       0.022483      -0.012989       0.003507       0.009482              1.921624       2.553650       0.145081       0.500213       1.415175       0.109489       1.796048           0.000001
           25              H      -0.780060      -2.277544      17.632052       0.124193       1.115022 0.80297573E+01  0.77800166E+02                                 1.689834                            1.592021      -0.922724       2.443517                    0.998880       3.242425       8.612496       0.534074       1.183659      -0.733144       0.015475       0.017130      -0.037275       0.043845       0.002706      -0.007941      -0.010280      -0.019579       0.020046      -0.015961      -0.002712       0.018672              1.735956       1.552621       0.021013      -0.332624       1.530201      -0.167065       2.125047           0.000001
           26              H       6.371968       5.186163      20.096436       0.121248       1.245722 0.96623626E+01  0.98765562E+02                                 1.870831                            1.787135      -1.108482       2.352444                    0.996962       3.526673       9.852173       0.483416       1.239547      -0.719501       0.002116      -0.036401       0.006029       0.036957      -0.000325      -0.005827      -0.007453      -0.016072      -0.004347      -0.011881      -0.001122       0.013004              1.895155       1.640915      -0.034233      -0.146378       2.396588      -0.049142       1.647961           0.000001
           27              H      -1.843746      -0.839748      19.109853       0.117846       1.106747 0.79307917E+01  0.76898616E+02                                 1.702897                            1.597142      -0.851500       2.472569                    0.999043       3.325125       8.947158       0.523724       1.206151      -0.726901      -0.002176       0.034303      -0.010849       0.036043      -0.003581      -0.011179      -0.002883      -0.019795       0.015173      -0.018649       0.007770       0.010878              1.747312       1.457739      -0.032960      -0.032009       2.308659      -0.188603       1.475538           0.000001
           28              H      -0.178001       1.465388      19.130580       0.116222       1.151542 0.86108793E+01  0.85945778E+02                                 1.789176                            1.693962      -1.276589       2.268926                    0.994927       3.652850      10.249297       0.491064       1.249657      -0.714472      -0.021061      -0.024809      -0.012642       0.034912       0.007468       0.003733      -0.000792      -0.014178      -0.004751      -0.010997      -0.000138       0.011135              1.819217       1.805063       0.374000       0.275772       2.059545       0.032219       1.593042           0.000000
           29              H       1.440034       5.150780      18.705686       0.107064       1.245578 0.93698505E+01  0.96082820E+02                                 1.923198                            1.794651      -1.399917       2.200408                    0.993980       3.905357      11.323186       0.463377       1.289018      -0.704780       0.003175       0.030943      -0.019432       0.036676       0.009027       0.000179      -0.007672      -0.004153       0.005362      -0.012134       0.000013       0.012121              1.991248       1.552785      -0.049864       0.141935       2.591548      -0.486347       1.829412           0.000000
           30              H       2.807027       2.884214       0.219701       0.109919       1.067930 0.78247741E+01  0.77046167E+02                                 1.773022                            1.669858      -1.171011       2.318856                    0.994936       3.729996      10.752466       0.465488       1.336344      -0.695356      -0.021784      -0.026309      -0.009294       0.035399       0.007010       0.009299      -0.006708      -0.005288      -0.000481      -0.015810       0.007525       0.008285              1.817043       1.851073       0.456716       0.234167       2.115475       0.126009       1.484580           0.000000
           31              H       8.816369       1.172285      12.518819       0.116395       1.180114 0.88227797E+01  0.88781565E+02                                 1.844116                            1.736048      -1.112664       2.350832                    0.996304       3.618343      10.263244       0.475159       1.281001      -0.708590       0.006992      -0.033079       0.018554       0.038566      -0.004675       0.003069      -0.001195      -0.020755       0.011550      -0.013740       0.003721       0.010019              1.890536       1.441670      -0.137209       0.035090       2.406881      -0.337469       1.823059           0.000001
           32              H      -2.919445       5.166567      12.659760       0.126162       1.065357 0.78983146E+01  0.78557853E+02                                 1.821155                            1.717268      -1.362459       2.237889                    0.992704       3.850907      11.442661       0.439823       1.400146      -0.681998      -0.003404       0.030190       0.020971       0.036916      -0.003517      -0.005078      -0.000888      -0.010127       0.006358      -0.009483       0.004025       0.005457              1.873247       1.448988      -0.118298       0.029392       2.243658       0.414370       1.927095           0.000001
           33              H       8.854113       1.223494      10.216103       0.101721       1.100478 0.78641756E+01  0.77983305E+02                                 1.832748                            1.687933      -1.498866       2.148910                    0.992295       4.054525      11.954142       0.454642       1.358590      -0.688479       0.007036      -0.027698      -0.015900       0.032703      -0.005894       0.001298      -0.002522      -0.014219       0.022483      -0.012988       0.003507       0.009482              1.921629       1.432870      -0.202181      -0.043458       2.535965       0.510210       1.796052           0.000001
           34              H       6.514515       7.619289      13.457731       0.124193       1.115021 0.80297482E+01  0.77800056E+02                                 1.689833                            1.592020      -0.922723       2.443517                    0.998880       3.242424       8.612492       0.534074       1.183659      -0.733144      -0.011783      -0.019852       0.037275       0.043845       0.007767      -0.007469      -0.010627       0.013089       0.020046      -0.015961      -0.002712       0.018672              1.735955       1.520283       0.010994      -0.061138       1.562537      -0.367166       2.125045           0.000001
           35              H       1.501876      -1.421280      10.993347       0.121248       1.245721 0.96623550E+01  0.98765466E+02                                 1.870830                            1.787135      -1.108481       2.352445                    0.996962       3.526672       9.852170       0.483416       1.239547      -0.719501       0.035396       0.008752      -0.006029       0.036957       0.004275      -0.005395      -0.007772       0.013624      -0.004347      -0.011881      -0.001122       0.013004              1.895154       2.349752       0.185392      -0.003619       1.687750      -0.154365       1.647961           0.000001
           36              H       4.826324       8.209795      11.979930       0.117846       1.106746 0.79307838E+01  0.76898521E+02                                 1.702896                            1.597141      -0.851499       2.472569                    0.999043       3.325124       8.947155       0.523724       1.206151      -0.726901      -0.033410      -0.008074       0.010848       0.036043       0.002642       0.000555      -0.011531       0.020377       0.015173      -0.018649       0.007770       0.010878              1.747311       2.252759       0.213369      -0.170680       1.513637      -0.086394       1.475538           0.000001
           37              H       3.117446       5.936450      11.959203       0.116222       1.151541 0.86108752E+01  0.85945727E+02                                 1.789175                            1.693961      -1.276589       2.268926                    0.994927       3.652850      10.249296       0.491064       1.249657      -0.714472       0.017464       0.027459       0.012642       0.034912       0.010168      -0.001862       0.003331       0.003249      -0.004751      -0.010997      -0.000138       0.011135              1.819216       1.825794       0.380423      -0.050842       2.038812       0.272953       1.593042           0.000000
           38              H       0.076027       3.300180      12.384097       0.107064       1.245579 0.93698575E+01  0.96082907E+02                                 1.923199                            1.794652      -1.399917       2.200408                    0.993980       3.905357      11.323186       0.463377       1.289018      -0.704780      -0.028617      -0.012191       0.019432       0.036676       0.008620      -0.007381      -0.002100      -0.006783       0.005362      -0.012134       0.000013       0.012121              1.991249       2.528756       0.252528      -0.506566       1.615579      -0.008361       1.829412           0.000000
           39              H       4.806235       5.596617      10.143560       0.109919       1.067929 0.78247689E+01  0.77046106E+02                                 1.773022                            1.669857      -1.171011       2.318856                    0.994936       3.729996      10.752467       0.465488       1.336345      -0.695356       0.018683       0.028595       0.009294       0.035399       0.007276      -0.009159       0.006897      -0.003565      -0.000481      -0.015810       0.007525       0.008285              1.817042       1.834089       0.451453       0.051061       2.132458       0.260970       1.484580           0.000000
           40              H       6.059376      -2.568234      18.570964       0.116394       1.180114 0.88227811E+01  0.88781577E+02                                 1.844116                            1.736048      -1.112665       2.350832                    0.996304       3.618344      10.263245       0.475160       1.281000      -0.708590       0.033666       0.003111      -0.018554       0.038566       0.002012      -0.002050       0.002578       0.022405       0.011550      -0.013740       0.003721       0.010019              1.890536       2.399914       0.159692      -0.332736       1.448636      -0.066359       1.823059           0.000001
           41              H      -1.229276       7.459686      18.430023       0.126161       1.065357 0.78983183E+01  0.78557896E+02                                 1.821155                            1.717269      -1.362460       2.237888                    0.992704       3.850908      11.442663       0.439823       1.400145      -0.681999      -0.029845      -0.005683      -0.020971       0.036916      -0.000038       0.000655      -0.005113       0.012330       0.006358      -0.009483       0.004025       0.005457              1.873248       2.240938       0.127078       0.387108       1.451709       0.150712       1.927096           0.000001
           42              H       8.182241       0.311939       0.147158       0.101722       1.100473 0.78641367E+01  0.77982827E+02                                 1.832743                            1.687929      -1.498865       2.148911                    0.992295       4.054515      11.954107       0.454642       1.358591      -0.688479       0.028540       0.001477       0.015900       0.032703      -0.000842      -0.002794       0.000494       0.018393       0.022483      -0.012989       0.003507       0.009482              1.921624       2.553649       0.145081       0.500213       1.415175       0.109489       1.796048           0.000001
           43              C       9.148076       1.965510       2.924098       0.648289      23.486322 0.24596311E+03  0.50813716E+04                                 7.697834                            5.627154      -0.140850       2.017515                    0.999262      22.044315      62.010387       0.614124       0.482769      -1.012209      -0.041725       0.050972       0.026476       0.070994       0.001679       0.091370      -0.032842       0.089942       0.047019      -0.086444      -0.034445       0.120889              9.473937       8.116436      -1.757701      -4.603355       9.969099       2.464745      10.336275           0.000001
           44              C       9.920401       1.065632       1.981248      -0.027487      38.337548 0.44313960E+03  0.10389753E+05                                 9.892308                            6.982106       0.014259       2.009185                    0.999265      27.336720      76.579148       0.633254       0.412538      -1.074739       0.019934      -0.038102      -0.022222       0.048404       0.008964       0.011876      -0.010183      -0.007787      -0.022097      -0.022314       0.008424       0.013890             12.758306      11.023264      -3.660241      -6.897844      12.264292       3.660481      14.987363          -0.000000
           45              C      10.055453      -0.316538       2.275565      -0.108403      33.201352 0.44116073E+03  0.10407556E+05                                 8.986450                            7.029414       0.062047       1.986226                    0.999667      29.439384      84.723045       0.618132       0.420023      -1.062129       0.001864       0.021800      -0.015169       0.026624       0.015836      -0.001420      -0.021405       0.010754       0.026555      -0.029301       0.002212       0.027089             10.274202       8.341238      -2.854994      -3.791575      11.539730       2.066396      10.941637          -0.000001
           46              C      10.427658       1.549142       0.810407      -0.165368      37.069743 0.46677050E+03  0.11206021E+05                                 9.757284                            7.266774       0.033192       1.973004                    0.999624      30.497549      89.523245       0.601377       0.424240      -1.055901       0.002213      -0.012886      -0.001869       0.013208       0.000227       0.023083      -0.011015       0.000843      -0.083810      -0.040032       0.013866       0.026166             11.837661      10.680509      -1.963821      -6.522959      10.430650       2.532739      14.401824          -0.000000
           47              C      -2.214737      -2.240182      20.574804       0.080379      34.786094 0.42068095E+03  0.97835956E+04                                 9.402017                            6.932795      -0.047320       2.001252                    0.999381      26.542432      75.248196       0.614703       0.428445      -1.059417      -0.003445       0.011332      -0.002648       0.012137      -0.007430      -0.013754       0.007014       0.007396       0.041349      -0.015300      -0.008907       0.024207             11.481741      10.229386      -2.096589      -6.159511      10.397453       1.868434      13.818382          -0.000000
           48              C       7.389288       9.423257       1.391993      -0.147045      34.423561 0.44207887E+03  0.10407484E+05                                 9.079721                            6.944514       0.316624       2.067093                    0.999785      29.394233      83.788714       0.635982       0.409087      -1.071947      -0.000293       0.015356      -0.002648       0.015585       0.002022      -0.007522      -0.008123      -0.036016      -0.039774      -0.020436      -0.006200       0.026636             10.484774       8.781319      -1.611203      -4.548503      10.690687       0.995799      11.982314          -0.000000
           49              C       6.117335       4.061605       3.113124       0.661596      22.681365 0.24155780E+03  0.49672405E+04                                 7.502720                            5.572982      -0.156518       2.014541                    0.999133      21.856001      61.312867       0.617770       0.482154      -1.012659       0.041733       0.004049       0.059747       0.072991      -0.031651      -0.081524       0.060218      -0.023331       0.037646      -0.088575      -0.030840       0.119415              8.972901       8.344342      -0.037071       4.161514       8.535557      -2.860482      10.038804           0.000000
           50              C       5.162693       4.336622       1.974823      -0.029722      38.946361 0.44008498E+03  0.10297247E+05                                 9.946308                            6.928907       0.027681       2.010438                    0.999320      27.363867      76.503249       0.639878       0.409095      -1.077313      -0.034898      -0.002500      -0.038010       0.051661       0.007062      -0.009595       0.007253      -0.006067      -0.014189      -0.017042       0.006883       0.010159             12.608916      10.944447      -0.789876       6.793668      12.741238      -4.571674      14.141063          -0.000001
           51              C       5.213198       5.534942       1.311782      -0.170291      39.939721 0.47628025E+03  0.11488796E+05                                10.247195                            7.340855      -0.044163       1.941492                    0.999648      30.863073      90.725808       0.598456       0.424289      -1.056176      -0.011665      -0.006396      -0.004486       0.014039       0.010313      -0.010576       0.026876      -0.001471      -0.032677      -0.035838       0.009749       0.026089             12.585920       9.835612      -1.618553       5.755467      14.080187      -6.035026      13.841960          -0.000001
           52              C       4.360691       5.795903       0.207680       0.081309      36.016615 0.40755325E+03  0.93958790E+04                                 9.574660                            6.776504      -0.136407       1.968082                    0.999243      26.505688      74.619678       0.628774       0.422531      -1.063964       0.005573       0.007114       0.005021       0.010338      -0.008322       0.012480      -0.016106      -0.012469       0.020627      -0.016381      -0.010716       0.027097             11.831430       9.109775      -0.978086       5.159401      13.886957      -5.465411      12.497559          -0.000001
           53              C       4.248322       3.343512       1.557805      -0.109224      34.297083 0.45955378E+03  0.11025269E+05                                 9.347329                            7.279521      -0.219426       1.895694                    0.999184      30.433434      90.247707       0.590409       0.432415      -1.047501       0.015903       0.026886      -0.005568       0.031730       0.001004      -0.019771      -0.007911      -0.013511       0.010908      -0.023711       0.002455       0.021256             10.550497       9.510969       0.412230       4.904288      11.393333      -2.219155      10.747190          -0.000001
           54              C       2.236306       4.102770      20.233853      -0.151415      36.974185 0.46752136E+03  0.11216227E+05                                 9.690706                            7.234381       0.094111       1.992507                    0.999685      30.319310      88.650260       0.608175       0.419790      -1.059852      -0.014898      -0.011174       0.003685       0.018984       0.018980       0.007626       0.009279       0.003462      -0.026765      -0.015565      -0.011851       0.027416             11.389460       9.172898      -0.319604       4.455103      13.775699      -4.301160      11.219782          -0.000000
           55              C       8.309196       4.556033       6.438694       0.627847      24.491197 0.25201631E+03  0.52296269E+04                                 7.850789                            5.657315      -0.092681       2.027043                    0.999546      22.211397      62.286603       0.619785       0.476237      -1.017320      -0.026753       0.001590      -0.050905       0.057529      -0.045353       0.030952       0.009469       0.115490      -0.346627      -0.121676      -0.012291       0.133967              9.577177       4.467665       0.910606      -0.074190       8.524322       0.755471      15.739545          -0.000000
           56              C       8.247901       4.477688       7.926237      -0.016875      36.933980 0.43241455E+03  0.10091732E+05                                 9.654400                            6.927593      -0.026310       2.005302                    0.998929      27.034384      75.934565       0.630587       0.416194      -1.070740      -0.016391       0.008622       0.042778       0.046615       0.005324       0.003037       0.003704      -0.007820      -0.031299      -0.011478      -0.001290       0.012768             11.835812       5.391885      -0.942215       0.265229      10.998857       0.498739      19.116694          -0.000001
           57              C      -3.040089       5.669685       8.664101      -0.111183      33.033638 0.43824673E+03  0.10367152E+05                                 9.046447                            7.060315       0.090502       2.002836                    0.999619      29.625863      86.610805       0.607022       0.426541      -1.053409      -0.005430      -0.031744      -0.004505       0.032519      -0.004192       0.005798      -0.010499       0.007132      -0.037262      -0.018208       0.002686       0.015522             10.158069       5.079375      -0.862860       0.091263      11.232733       1.593951      14.162098          -0.000000
           58              C       8.446884       3.293941       8.571660      -0.139966      35.479999 0.47000169E+03  0.11330825E+05                                 9.569897                            7.375152      -0.128595       1.934228                    0.998669      30.248123      89.692342       0.585424       0.433984      -1.047352      -0.015723       0.007020       0.011269       0.020579       0.009590      -0.004886       0.018679       0.041180      -0.089531      -0.041044       0.003400       0.037645             10.994177       5.702397      -1.281979       1.802625      10.739836      -1.456372      16.540297          -0.000000
           59              C       8.474161       3.234616       9.995158       0.084493      33.398887 0.41496764E+03  0.96271711E+04                                 9.153017                            6.893071      -0.053341       2.001395                    0.999280      26.481004      75.221585       0.614864       0.429381      -1.057808      -0.000425      -0.014280      -0.009586       0.017205       0.000423       0.006861      -0.011983      -0.007804       0.054431      -0.015669      -0.008562       0.024231             10.654912       5.441577      -1.757021       1.770904      11.233129      -1.581294      15.290030           0.000001
           60              C      -3.046964       5.640791      10.026040      -0.133624      34.866411 0.46278019E+03  0.11104340E+05                                 9.406241                            7.281796      -0.061285       1.953732                    0.998592      30.129093      88.886423       0.594093       0.429669      -1.050850       0.001472      -0.019576      -0.005737       0.020452       0.002661       0.009360       0.015406       0.020864      -0.021340      -0.023055       0.002575       0.020480             10.604698       5.528506      -1.719061       1.013724      12.520668      -0.496792      13.764921          -0.000001
           61              C       7.560468      -0.188461       7.439163       0.648289      23.486327 0.24596305E+03  0.50813702E+04                                 7.697835                            5.627154      -0.140849       2.017515                    0.999262      22.044313      62.010379       0.614124       0.482768      -1.012209      -0.061038       0.024770      -0.026476       0.070994      -0.024042      -0.058412       0.077557      -0.076085       0.047019      -0.086444      -0.034445       0.120889              9.473940      10.800625      -0.926039       3.716733       7.284913      -3.667671      10.336281           0.000001
           62              C       8.648607      -0.659860       8.382013      -0.027487      38.337553 0.44313941E+03  0.10389748E+05                                 9.892309                            6.982104       0.014260       2.009185                    0.999265      27.336718      76.579146       0.633254       0.412538      -1.074739       0.042294      -0.007764       0.022222       0.048404       0.009595      -0.013241       0.008330      -0.003713      -0.022097      -0.022314       0.008424       0.013890             12.758311      14.225087      -2.668196       5.537976       9.062473      -5.505482      14.987373          -0.000000
           63              C      -1.085373      -0.379797       8.087696      -0.108403      33.201356 0.44116081E+03  0.10407558E+05                                 8.986451                            7.029415       0.062048       1.986226                    0.999667      29.439384      84.723047       0.618132       0.420023      -1.062129      -0.020272      -0.008232       0.015169       0.026624       0.010021      -0.020026      -0.007691      -0.026778       0.026555      -0.029301       0.002212       0.027089             10.274204      12.873783      -1.450639       3.095974       7.007188      -3.010150      10.941640          -0.000001
           64              C       8.336885      -1.287491       9.552854      -0.165368      37.069759 0.46677058E+03  0.11206023E+05                                 9.757288                            7.266775       0.033188       1.973003                    0.999624      30.497556      89.523278       0.601377       0.424240      -1.055901       0.012964       0.001699       0.001869       0.013208      -0.000051      -0.017353       0.018789      -0.000953      -0.083810      -0.040032       0.013865       0.026167             11.837667      11.562883      -1.690432       4.349805       9.548284      -5.481155      14.401835          -0.000000
           65              C       6.054222       8.978636      10.514979       0.080378      34.786102 0.42068096E+03  0.97835957E+04                                 9.402017                            6.932793      -0.047311       2.001254                    0.999381      26.542437      75.248204       0.614703       0.428445      -1.059417      -0.011844      -0.000062       0.002648       0.012137      -0.008218       0.010770      -0.011061       0.002297       0.041345      -0.015298      -0.008908       0.024206             11.481741      11.568143      -1.681792       3.607690       9.058697      -5.330592      13.818384          -0.000000
           66              C      -0.083707      -0.715646       8.971268      -0.147045      34.423615 0.44207966E+03  0.10407509E+05                                 9.079736                            6.944525       0.316617       2.067091                    0.999785      29.394252      83.788830       0.635981       0.409087      -1.071947      -0.014754      -0.004264       0.002648       0.015585       0.011850      -0.005532      -0.009589       0.027420      -0.039774      -0.020436      -0.006200       0.026636             10.484792      11.434432      -0.789174       2.297360       8.037606      -4.050029      11.982339          -0.000000
           67              C       4.661303       2.086150       7.250137       0.661596      22.681378 0.24155798E+03  0.49672450E+04                                 7.502723                            5.572984      -0.156518       2.014541                    0.999133      21.856000      61.312866       0.617769       0.482154      -1.012659       0.008483      -0.041062      -0.059746       0.072991      -0.019511       0.081648      -0.060050       0.055035       0.037647      -0.088575      -0.030840       0.119415              8.972905       8.539773       0.023479      -3.963971       8.340132       3.128502      10.038810           0.000000
           68              C       4.116073       2.916631       8.388438      -0.029722      38.946362 0.44008507E+03  0.10297249E+05                                 9.946309                            6.928908       0.027680       2.010438                    0.999320      27.363870      76.503262       0.639878       0.409095      -1.077313      -0.007940       0.034074       0.038010       0.051661       0.007540       0.009768      -0.007018      -0.002981      -0.014189      -0.017042       0.006883       0.010159             12.608916      13.030444      -0.143554      -6.377507      10.655239       5.136297      14.141066          -0.000001
           69              C       2.986384       2.513736       9.051479      -0.170291      39.939712 0.47628034E+03  0.11488799E+05                                10.247194                            7.340856      -0.044163       1.941492                    0.999648      30.863073      90.725811       0.598456       0.424289      -1.056176       0.002658       0.013035       0.004486       0.014039       0.008923       0.028802      -0.002148      -0.010449      -0.032677      -0.035838       0.009749       0.026089             12.585918      14.623522      -0.135074      -7.468037       9.292274       3.711515      13.841957          -0.000001
           70              C       2.484807       3.250819      10.155581       0.081309      36.016605 0.40755317E+03  0.93958768E+04                                 9.574658                            6.776503      -0.136407       1.968082                    0.999243      26.505688      74.619677       0.628774       0.422531      -1.063964      -0.005146      -0.007428      -0.005021       0.010338      -0.003339      -0.019078       0.007154       0.019695       0.020627      -0.016381      -0.010716       0.027097             11.831428      14.021525       0.543769      -6.747526       8.975209       3.310730      12.497551          -0.000001
           71              C       4.794076       4.083959       8.805456      -0.109224      34.297098 0.45955399E+03  0.11025275E+05                                 9.347331                            7.279523      -0.219426       1.895694                    0.999184      30.433435      90.247709       0.590409       0.432415      -1.047501      -0.020975      -0.023148       0.005568       0.031730       0.004647      -0.001705      -0.021226       0.010010       0.010909      -0.023711       0.002455       0.021256             10.550500      10.995382       0.872154      -3.571206       9.908924       4.027807      10.747195          -0.000001
           72              C       1.312751       2.849747      10.855930      -0.151415      36.974167 0.46752113E+03  0.11216220E+05                                 9.690703                            7.234379       0.094111       1.992507                    0.999685      30.319312      88.650268       0.608175       0.419790      -1.059852       0.006264       0.017537      -0.003685       0.018984       0.014676       0.006607       0.010030      -0.024318      -0.026765      -0.015565      -0.011851       0.027416             11.389456      13.553233       1.037598      -5.426990       9.395358       2.982553      11.219776          -0.000000
           73              C       4.837724      -0.153848       3.924567       0.627847      24.491190 0.25201620E+03  0.52296242E+04                                 7.850788                            5.657314      -0.092681       2.027043                    0.999546      22.211396      62.286601       0.619785       0.476237      -1.017320      -0.009436       0.025084       0.050905       0.057529      -0.070057      -0.000116       0.032368      -0.043973      -0.346627      -0.121676      -0.012290       0.133967              9.577176       7.654138       1.897898       0.743588       5.337847       0.152724      15.739542          -0.000000
           74              C       4.894418      -0.072112       2.437024      -0.016876      36.933992 0.43241479E+03  0.10091739E+05                                 9.654403                            6.927595      -0.026310       2.005302                    0.998929      27.034384      75.934566       0.630587       0.416194      -1.070740      -0.013087       0.013105      -0.042778       0.046615       0.006602       0.002639       0.003997       0.000430      -0.031299      -0.011478      -0.001290       0.012768             11.835815      11.040467       0.807934       0.397907       5.350280       0.400954      19.116699          -0.000000
           75              C       3.698468      -0.239785       1.699160      -0.111183      33.033624 0.43824637E+03  0.10367142E+05                                 9.046444                            7.060313       0.090501       2.002836                    0.999619      29.625860      86.610794       0.607022       0.426541      -1.053409       0.028715       0.014581       0.004505       0.032519      -0.005474      -0.011744       0.002431      -0.001142      -0.037262      -0.018208       0.002685       0.015522             10.158067      11.181607       1.027848       1.495532       5.130494       0.558918      14.162099          -0.000000
           76              C       6.084026       0.088159       1.791601      -0.139966      35.480006 0.47000205E+03  0.11330835E+05                                 9.569897                            7.375154      -0.128596       1.934228                    0.998669      30.248124      89.692341       0.585424       0.433984      -1.047352      -0.011359       0.012941      -0.011269       0.020579      -0.003731       0.019288       0.000861      -0.044811      -0.089531      -0.041045       0.003400       0.037645             10.994177      11.023431       0.366683      -1.924626       5.418804       1.290843      16.540294          -0.000000
           77              C       6.148766       0.079662       0.368103       0.084493      33.398887 0.41496775E+03  0.96271744E+04                                 9.153017                            6.893072      -0.053342       2.001395                    0.999280      26.481004      75.221586       0.614864       0.429381      -1.057808       0.013515       0.004632       0.009586       0.017205       0.002555      -0.013477       0.003007       0.005959       0.054431      -0.015669      -0.008562       0.024231             10.654911      11.719256       0.188048      -2.034568       4.955449       1.223571      15.290028           0.000001
           78              C       0.440614      10.372523       0.337221      -0.133625      34.866419 0.46278031E+03  0.11104343E+05                                 9.406242                            7.281797      -0.061283       1.953733                    0.998592      30.129095      88.886427       0.594093       0.429669      -1.050850       0.019134       0.004387       0.005737       0.020452      -0.003703       0.011946       0.013500      -0.020217      -0.021341      -0.023055       0.002575       0.020480             10.604700      12.880167       0.558768      -0.774560       5.169003       0.821281      13.764930          -0.000000
           79              C      -3.497904       5.700298      17.802424       0.648289      23.486319 0.24596307E+03  0.50813708E+04                                 7.697834                            5.627154      -0.140849       2.017515                    0.999262      22.044313      62.010381       0.614124       0.482769      -1.012209       0.041725      -0.050972      -0.026476       0.070994       0.001679       0.091370      -0.032842       0.089942       0.047019      -0.086444      -0.034445       0.120889              9.473936       8.116435      -1.757701      -4.603354       9.969099       2.464745      10.336274           0.000001
           80              C      -4.270229       6.600176      18.745274      -0.027487      38.337547 0.44313959E+03  0.10389753E+05                                 9.892307                            6.982106       0.014259       2.009185                    0.999265      27.336720      76.579147       0.633254       0.412538      -1.074739      -0.019934       0.038102       0.022222       0.048404       0.008964       0.011876      -0.010183      -0.007787      -0.022097      -0.022314       0.008424       0.013890             12.758306      11.023263      -3.660241      -6.897843      12.264292       3.660481      14.987362          -0.000000
           81              C      -1.121862      -2.614844      18.450957      -0.108403      33.201354 0.44116077E+03  0.10407557E+05                                 8.986451                            7.029415       0.062047       1.986226                    0.999667      29.439385      84.723050       0.618132       0.420023      -1.062129      -0.001864      -0.021800       0.015169       0.026624       0.015836      -0.001420      -0.021405       0.010755       0.026555      -0.029301       0.002212       0.027089             10.274202       8.341238      -2.854995      -3.791575      11.539731       2.066396      10.941638          -0.000001
           82              C      -4.777486       6.116666      19.916115      -0.165368      37.069746 0.46677056E+03  0.11206022E+05                                 9.757285                            7.266774       0.033192       1.973004                    0.999624      30.497550      89.523248       0.601377       0.424240      -1.055901      -0.002213       0.012886       0.001869       0.013208       0.000227       0.023083      -0.011015       0.000843      -0.083810      -0.040032       0.013866       0.026166             11.837661      10.680509      -1.963821      -6.522959      10.430650       2.532740      14.401825          -0.000000
           83              C       7.864909       9.905990       0.151718       0.080379      34.786085 0.42068083E+03  0.97835921E+04                                 9.402016                            6.932794      -0.047320       2.001252                    0.999381      26.542428      75.248181       0.614703       0.428445      -1.059417       0.003445      -0.011332       0.002648       0.012137      -0.007430      -0.013754       0.007014       0.007396       0.041349      -0.015300      -0.008907       0.024207             11.481739      10.229384      -2.096588      -6.159510      10.397452       1.868433      13.818380          -0.000000
           84              C      -1.739116      -1.757449      19.334529      -0.147045      34.423556 0.44207878E+03  0.10407481E+05                                 9.079720                            6.944513       0.316624       2.067093                    0.999785      29.394230      83.788702       0.635982       0.409087      -1.071947       0.000293      -0.015356       0.002648       0.015585       0.002022      -0.007522      -0.008123      -0.036016      -0.039774      -0.020436      -0.006200       0.026636             10.484772       8.781318      -1.611202      -4.548502      10.690687       0.995798      11.982313          -0.000000
           85              C      -0.467163       3.604203      17.613398       0.661596      22.681367 0.24155783E+03  0.49672414E+04                                 7.502721                            5.572982      -0.156518       2.014541                    0.999133      21.856004      61.312882       0.617770       0.482154      -1.012659      -0.041733      -0.004049      -0.059747       0.072991      -0.031651      -0.081524       0.060218      -0.023331       0.037646      -0.088575      -0.030840       0.119415              8.972902       8.344342      -0.037071       4.161514       8.535558      -2.860483      10.038805           0.000000
           86              C       0.487479       3.329186      18.751699      -0.029723      38.946418 0.44008573E+03  0.10297269E+05                                 9.946319                            6.928914       0.027679       2.010437                    0.999320      27.363889      76.503333       0.639878       0.409095      -1.077313       0.034898       0.002500       0.038010       0.051661       0.007062      -0.009595       0.007253      -0.006067      -0.014188      -0.017042       0.006883       0.010159             12.608930      10.944460      -0.789878       6.793677      12.741250      -4.571680      14.141081          -0.000001
           87              C       0.436974       2.130866      19.414740      -0.170291      39.939732 0.47628044E+03  0.11488802E+05                                10.247198                            7.340858      -0.044164       1.941491                    0.999648      30.863081      90.725853       0.598456       0.424289      -1.056176       0.011665       0.006396       0.004486       0.014039       0.010313      -0.010576       0.026876      -0.001471      -0.032677      -0.035838       0.009749       0.026089             12.585922       9.835615      -1.618553       5.755470      14.080188      -6.035026      13.841964          -0.000001
           88              C       1.289481       1.869905      20.518842       0.081307      36.016666 0.40755391E+03  0.93958978E+04                                 9.574669                            6.776509      -0.136407       1.968082                    0.999243      26.505708      74.619746       0.628774       0.422531      -1.063964      -0.005573      -0.007114      -0.005021       0.010338      -0.008322       0.012480      -0.016106      -0.012469       0.020627      -0.016382      -0.010716       0.027097             11.831443       9.109783      -0.978088       5.159407      13.886972      -5.465419      12.497573          -0.000001
           89              C       1.401850       4.322296      19.168717      -0.109217      34.296887 0.45955045E+03  0.11025167E+05                                 9.347286                            7.279488      -0.219417       1.895698                    0.999184      30.433331      90.247266       0.590411       0.432414      -1.047501      -0.015903      -0.026886       0.005568       0.031730       0.001004      -0.019770      -0.007911      -0.013511       0.010908      -0.023710       0.002455       0.021256             10.550448       9.510920       0.412229       4.904258      11.393286      -2.219148      10.747137          -0.000001
           90              C       3.413866       3.563038       0.492669      -0.151409      36.973989 0.46751827E+03  0.11216132E+05                                 9.690666                            7.234351       0.094119       1.992511                    0.999685      30.319216      88.649862       0.608177       0.419790      -1.059853       0.014898       0.011174      -0.003685       0.018984       0.018980       0.007626       0.009279       0.003462      -0.026764      -0.015565      -0.011851       0.027416             11.389411       9.172863      -0.319595       4.455083      13.775639      -4.301134      11.219733          -0.000000
           91              C      -2.659024       3.109775      14.287828       0.627847      24.491197 0.25201630E+03  0.52296268E+04                                 7.850789                            5.657315      -0.092681       2.027043                    0.999546      22.211397      62.286606       0.619784       0.476237      -1.017320       0.026753      -0.001590       0.050905       0.057529      -0.045353       0.030952       0.009469       0.115490      -0.346627      -0.121676      -0.012291       0.133967              9.577178       4.467665       0.910606      -0.074190       8.524322       0.755471      15.739546          -0.000000
           92              C      -2.597729       3.188120      12.800285      -0.016876      36.933984 0.43241460E+03  0.10091733E+05                                 9.654401                            6.927593      -0.026311       2.005302                    0.998929      27.034386      75.934572       0.630587       0.416194      -1.070740       0.016391      -0.008622      -0.042778       0.046615       0.005324       0.003038       0.003704      -0.007820      -0.031299      -0.011478      -0.001290       0.012768             11.835813       5.391885      -0.942216       0.265229      10.998858       0.498739      19.116696          -0.000000
           93              C      -2.403939       1.996123      12.062421      -0.111183      33.033636 0.43824670E+03  0.10367151E+05                                 9.046447                            7.060315       0.090502       2.002836                    0.999619      29.625862      86.610802       0.607022       0.426541      -1.053409       0.005430       0.031744       0.004505       0.032519      -0.004192       0.005798      -0.010499       0.007132      -0.037262      -0.018208       0.002686       0.015522             10.158068       5.079375      -0.862860       0.091263      11.232733       1.593951      14.162097          -0.000000
           94              C      -2.796712       4.371867      12.154862      -0.139966      35.480001 0.47000170E+03  0.11330825E+05                                 9.569897                            7.375152      -0.128596       1.934228                    0.998669      30.248124      89.692349       0.585424       0.433984      -1.047352       0.015723      -0.007021      -0.011269       0.020579       0.009590      -0.004886       0.018679       0.041180      -0.089531      -0.041044       0.003400       0.037645             10.994178       5.702397      -1.281979       1.802625      10.739837      -1.456372      16.540299          -0.000000
           95              C      -2.823989       4.431192      10.731364       0.084492      33.398903 0.41496786E+03  0.96271775E+04                                 9.153020                            6.893073      -0.053342       2.001394                    0.999280      26.481012      75.221617       0.614864       0.429381      -1.057808       0.000425       0.014280       0.009586       0.017205       0.000423       0.006861      -0.011983      -0.007804       0.054432      -0.015669      -0.008562       0.024231             10.654916       5.441579      -1.757022       1.770905      11.233133      -1.581295      15.290036           0.000001
           96              C       8.697136       2.025017      10.700482      -0.133625      34.866419 0.46278034E+03  0.11104345E+05                                 9.406243                            7.281798      -0.061285       1.953732                    0.998592      30.129097      88.886441       0.594093       0.429669      -1.050850      -0.001472       0.019576       0.005737       0.020452       0.002661       0.009360       0.015406       0.020864      -0.021340      -0.023056       0.002575       0.020480             10.604701       5.528507      -1.719061       1.013725      12.520671      -0.496792      13.764923          -0.000000
           97              C      -1.910296       7.854269      13.287359       0.648289      23.486328 0.24596305E+03  0.50813702E+04                                 7.697835                            5.627154      -0.140849       2.017515                    0.999262      22.044313      62.010379       0.614124       0.482768      -1.012209       0.061038      -0.024770       0.026476       0.070994      -0.024042      -0.058412       0.077557      -0.076085       0.047019      -0.086444      -0.034445       0.120889              9.473940      10.800625      -0.926039       3.716733       7.284914      -3.667671      10.336281           0.000001
           98              C      -2.998435       8.325668      12.344509      -0.027487      38.337555 0.44313944E+03  0.10389748E+05                                 9.892309                            6.982104       0.014260       2.009185                    0.999265      27.336719      76.579148       0.633254       0.412538      -1.074739      -0.042294       0.007764      -0.022222       0.048404       0.009595      -0.013241       0.008330      -0.003713      -0.022097      -0.022314       0.008424       0.013890             12.758311      14.225087      -2.668196       5.537977       9.062473      -5.505481      14.987373          -0.000000
           99              C      -4.358655       8.045605      12.638826      -0.108403      33.201361 0.44116088E+03  0.10407560E+05                                 8.986452                            7.029416       0.062047       1.986226                    0.999667      29.439386      84.723055       0.618132       0.420023      -1.062129       0.020272       0.008232      -0.015169       0.026624       0.010021      -0.020026      -0.007691      -0.026778       0.026555      -0.029301       0.002212       0.027089             10.274205      12.873785      -1.450640       3.095975       7.007189      -3.010151      10.941641          -0.000001
          100              C      -2.686713       8.953299      11.173668      -0.165368      37.069760 0.46677061E+03  0.11206024E+05                                 9.757288                            7.266775       0.033189       1.973003                    0.999624      30.497556      89.523273       0.601377       0.424240      -1.055901      -0.012964      -0.001699      -0.001869       0.013208      -0.000051      -0.017353       0.018789      -0.000953      -0.083810      -0.040032       0.013865       0.026167             11.837667      11.562882      -1.690432       4.349805       9.548283      -5.481155      14.401834          -0.000000
          101              C      -0.404050      -1.312828      10.211543       0.080379      34.786094 0.42068086E+03  0.97835925E+04                                 9.402014                            6.932792      -0.047311       2.001254                    0.999381      26.542433      75.248184       0.614703       0.428445      -1.059418       0.011844       0.000062      -0.002648       0.012137      -0.008218       0.010770      -0.011061       0.002297       0.041345      -0.015298      -0.008908       0.024206             11.481738      11.568140      -1.681791       3.607688       9.058694      -5.330590      13.818380          -0.000000
          102              C       5.733879       8.381454      11.755254      -0.147045      34.423611 0.44207958E+03  0.10407506E+05                                 9.079736                            6.944524       0.316617       2.067091                    0.999785      29.394250      83.788822       0.635981       0.409087      -1.071947       0.014754       0.004265      -0.002648       0.015585       0.011850      -0.005532      -0.009589       0.027420      -0.039774      -0.020436      -0.006200       0.026636             10.484792      11.434431      -0.789174       2.297360       8.037606      -4.050029      11.982338          -0.000000
          103              C       0.988869       5.579658      13.476385       0.661596      22.681381 0.24155803E+03  0.49672463E+04                                 7.502724                            5.572984      -0.156519       2.014541                    0.999133      21.856004      61.312881       0.617769       0.482154      -1.012659      -0.008483       0.041062       0.059746       0.072991      -0.019511       0.081648      -0.060050       0.055035       0.037647      -0.088575      -0.030840       0.119415              8.972906       8.539775       0.023479      -3.963973       8.340132       3.128501      10.038810           0.000000
          104              C       1.534099       4.749177      12.338084      -0.029723      38.946411 0.44008570E+03  0.10297268E+05                                 9.946318                            6.928914       0.027679       2.010437                    0.999320      27.363888      76.503331       0.639878       0.409095      -1.077313       0.007940      -0.034074      -0.038010       0.051661       0.007540       0.009768      -0.007018      -0.002981      -0.014189      -0.017042       0.006883       0.010159             12.608929      13.030457      -0.143556      -6.377516      10.655249       5.136304      14.141081          -0.000001
          105              C       2.663788       5.152072      11.675043      -0.170291      39.939722 0.47628053E+03  0.11488805E+05                                10.247196                            7.340858      -0.044164       1.941491                    0.999648      30.863082      90.725854       0.598456       0.424289      -1.056176      -0.002658      -0.013035      -0.004486       0.014039       0.008923       0.028802      -0.002148      -0.010449      -0.032677      -0.035838       0.009749       0.026089             12.585920      14.623523      -0.135075      -7.468038       9.292277       3.711517      13.841960          -0.000001
          106              C       3.165365       4.414989      10.570941       0.081307      36.016657 0.40755383E+03  0.93958958E+04                                 9.574667                            6.776509      -0.136407       1.968082                    0.999243      26.505708      74.619747       0.628774       0.422531      -1.063964       0.005146       0.007428       0.005021       0.010338      -0.003339      -0.019078       0.007154       0.019695       0.020627      -0.016382      -0.010716       0.027097             11.831441      14.021541       0.543769      -6.747536       8.975217       3.310734      12.497565          -0.000001
          107              C       0.856096       3.581849      11.921066      -0.109217      34.296897 0.45955059E+03  0.11025171E+05                                 9.347287                            7.279489      -0.219417       1.895698                    0.999184      30.433329      90.247254       0.590411       0.432414      -1.047502       0.020975       0.023148      -0.005568       0.031730       0.004647      -0.001705      -0.021226       0.010010       0.010908      -0.023710       0.002455       0.021256             10.550449      10.995334       0.872153      -3.571191       9.908874       4.027780      10.747141          -0.000001
          108              C       4.337421       4.816061       9.870592      -0.151409      36.973972 0.46751804E+03  0.11216125E+05                                 9.690662                            7.234349       0.094118       1.992511                    0.999685      30.319219      88.649873       0.608177       0.419790      -1.059853      -0.006264      -0.017537       0.003685       0.018984       0.014676       0.006606       0.010030      -0.024317      -0.026764      -0.015565      -0.011851       0.027416             11.389407      13.553169       1.037599      -5.426959       9.395326       2.982542      11.219726          -0.000000
          109              C       0.812448       7.819656      16.801955       0.627847      24.491192 0.25201622E+03  0.52296246E+04                                 7.850788                            5.657314      -0.092681       2.027043                    0.999546      22.211397      62.286603       0.619785       0.476237      -1.017320       0.009436      -0.025084      -0.050905       0.057529      -0.070057      -0.000116       0.032368      -0.043973      -0.346627      -0.121676      -0.012290       0.133967              9.577176       7.654138       1.897898       0.743588       5.337847       0.152723      15.739543          -0.000000
          110              C       0.755754       7.737920      18.289498      -0.016876      36.934000 0.43241487E+03  0.10091741E+05                                 9.654404                            6.927596      -0.026311       2.005302                    0.998929      27.034387      75.934577       0.630587       0.416194      -1.070740       0.013087      -0.013105       0.042778       0.046615       0.006602       0.002639       0.003998       0.000430      -0.031299      -0.011478      -0.001290       0.012768             11.835817      11.040468       0.807934       0.397907       5.350281       0.400954      19.116702          -0.000000
          111              C       5.235123      -2.691597      19.027362      -0.111183      33.033624 0.43824636E+03  0.10367141E+05                                 9.046444                            7.060313       0.090500       2.002836                    0.999619      29.625860      86.610795       0.607022       0.426541      -1.053409      -0.028715      -0.014581      -0.004505       0.032519      -0.005474      -0.011744       0.002431      -0.001142      -0.037262      -0.018208       0.002685       0.015522             10.158067      11.181608       1.027849       1.495532       5.130494       0.558918      14.162098          -0.000000
          112              C      -0.433854       7.577649      18.934921      -0.139966      35.480010 0.47000210E+03  0.11330837E+05                                 9.569899                            7.375155      -0.128597       1.934228                    0.998669      30.248127      89.692358       0.585423       0.433984      -1.047352       0.011359      -0.012940       0.011269       0.020579      -0.003731       0.019288       0.000861      -0.044811      -0.089531      -0.041044       0.003400       0.037645             10.994178      11.023433       0.366683      -1.924627       5.418805       1.290844      16.540298          -0.000000
          113              C      -0.498594       7.586146      20.358419       0.084492      33.398902 0.41496797E+03  0.96271807E+04                                 9.153020                            6.893074      -0.053343       2.001394                    0.999280      26.481012      75.221617       0.614864       0.429381      -1.057808      -0.013515      -0.004632      -0.009586       0.017205       0.002555      -0.013477       0.003007       0.005959       0.054431      -0.015669      -0.008562       0.024231             10.654915      11.719260       0.188048      -2.034569       4.955450       1.223572      15.290034           0.000001
          114              C       5.209558      -2.706715      20.389301      -0.133625      34.866428 0.46278048E+03  0.11104349E+05                                 9.406244                            7.281798      -0.061283       1.953733                    0.998592      30.129100      88.886445       0.594093       0.429669      -1.050850      -0.019134      -0.004387      -0.005737       0.020452      -0.003703       0.011946       0.013500      -0.020217      -0.021341      -0.023055       0.002575       0.020480             10.604702      12.880168       0.558768      -0.774560       5.169004       0.821281      13.764932          -0.000000
          115              O       9.222629       3.197059       2.739424      -0.708562      34.000632 0.53070091E+03  0.12681848E+05                                 8.141908                            6.944232       0.642568       2.221376                    0.998939      29.014108      75.364346       0.752218       0.340745      -1.157099      -0.035355      -0.095510      -0.072823       0.125201      -0.001418       0.064828      -0.018571      -0.026817      -0.078286      -0.081025       0.022726       0.058299              8.928599       6.403676      -1.455468      -1.464788      13.191732       2.443550       7.190390          -0.000000
          116              O       8.494696       1.378275       3.832541      -0.625098      42.628679 0.60614916E+03  0.15002161E+05                                 9.791333                            7.643485       0.136243       2.085860                    0.995053      28.512767      75.833324       0.684695       0.361439      -1.138047       0.047492      -0.017693      -0.022768       0.055560       0.047498       0.046335      -0.047898       0.074127       0.096817      -0.106026       0.032500       0.073526             11.913739      11.795794       0.011948      -6.821969       7.480963       0.177320      16.464462           0.000000
          117              O       6.985669       4.937764       3.334276      -0.721907      34.752778 0.54914252E+03  0.13237740E+05                                 8.232512                            7.066319       0.505584       2.172151                    0.999029      29.315844      76.531843       0.745152       0.340983      -1.156665      -0.115272      -0.004787      -0.008371       0.115674       0.015855      -0.049094       0.056847       0.009808      -0.026592      -0.085575       0.020791       0.064784              8.891733      10.915065       1.895151       3.694675       7.901991       0.338146       7.858142          -0.000000
          118              O       5.990699       2.969217       3.728494      -0.642725      40.717807 0.61652937E+03  0.15326939E+05                                 9.471326                            7.706722       0.231408       2.110234                    0.995842      28.794038      76.799892       0.682005       0.361258      -1.137970      -0.042331       0.035630      -0.041538       0.069187      -0.008987      -0.083137       0.015161      -0.084101      -0.015757      -0.107259       0.034058       0.073201             11.104618       6.975283      -1.194854       2.211924      13.125911      -5.983200      13.212661           0.000000
          119              O      -2.565426       5.661328       5.896903      -0.647282      28.947403 0.43725588E+03  0.99439024E+04                                 7.202239                            6.228006       0.887797       2.309196                    0.999626      27.888504      70.412312       0.809639       0.332655      -1.165367      -0.076723       0.032122       0.094390       0.125808      -0.013511       0.013292      -0.057974       0.021846      -0.203885      -0.096418       0.030005       0.066412              7.748383       4.768007       1.127663      -0.597182       9.431343      -1.696653       9.045798          -0.000002
          120              O       8.231649       3.495927       5.727360      -0.728782      46.991233 0.70786701E+03  0.18253878E+05                                10.380170                            8.242173      -0.083066       1.974231                    0.996484      30.903960      84.522159       0.659993       0.359884      -1.136690      -0.001255      -0.001954       0.098614       0.098641      -0.060529       0.018584       0.050017       0.045351      -0.180682      -0.101198       0.005160       0.096038             12.326827       7.118116       1.883119       0.981430      13.143035       5.511763      16.719330           0.000000
          121              O       6.406156      -0.624161       7.623837      -0.708562      34.000611 0.53070044E+03  0.12681833E+05                                 8.141904                            6.944229       0.642569       2.221376                    0.998939      29.014100      75.364313       0.752218       0.340745      -1.157099       0.080767       0.062038       0.072823       0.125201       0.006412      -0.036925       0.056428       0.023721      -0.078287      -0.081025       0.022726       0.058299              8.928596      13.420073       0.718484       2.767598       6.175327      -0.675978       7.190387           0.000000
          122              O       7.928022       0.609446       6.530720      -0.625098      42.628694 0.60614938E+03  0.15002167E+05                                 9.791335                            7.643486       0.136243       2.085860                    0.995053      28.512767      75.833321       0.684695       0.361439      -1.138047       0.030956      -0.040128       0.022768       0.055560       0.018221      -0.059465       0.030083      -0.114852       0.096817      -0.106026       0.032500       0.073526             11.913744       7.852150      -1.209949       2.188398      11.424615      -6.463875      16.464466           0.000000
          123              O       4.081385       0.997410       7.028985      -0.721907      34.752773 0.54914255E+03  0.13237740E+05                                 8.232511                            7.066319       0.505584       2.172151                    0.999029      29.315841      76.531829       0.745152       0.340983      -1.156665      -0.029543       0.111525       0.008371       0.115674       0.010305       0.068830      -0.030070      -0.026019      -0.026592      -0.085575       0.020791       0.064784              8.891731       7.094394       0.711360      -0.770471      11.722658       3.629233       7.858142          -0.000000
          124              O       5.667275       2.530414       6.634767      -0.642725      40.717862 0.61653051E+03  0.15326974E+05                                 9.471334                            7.706730       0.231410       2.110234                    0.995842      28.794055      76.799952       0.682005       0.361258      -1.137970      -0.046561       0.029890       0.041537       0.069186       0.016362       0.039089      -0.074925       0.079529      -0.015758      -0.107258       0.034056       0.073202             11.104629      13.262753       0.753241      -6.369801       6.838460       0.342059      13.212675           0.000000
          125              O       0.563512       9.906480       4.466358      -0.647282      28.947402 0.43725588E+03  0.99439024E+04                                 7.202239                            6.228006       0.887797       2.309196                    0.999626      27.888503      70.412310       0.809639       0.332655      -1.165367      -0.053390       0.063779      -0.094390       0.125808      -0.017320      -0.059311      -0.004461      -0.002740      -0.203885      -0.096418       0.030005       0.066412              7.748383       8.385298       2.248439      -1.443903       5.814054      -1.072567       9.045796          -0.000002
          126              O       5.827387       0.233972       4.635901      -0.728781      46.991225 0.70786663E+03  0.18253866E+05                                10.380168                            8.242170      -0.083065       1.974231                    0.996484      30.903959      84.522153       0.659994       0.359884      -1.136690       0.001495       0.001777      -0.098614       0.098641      -0.062746       0.042276       0.032554       0.031040      -0.180682      -0.101198       0.005160       0.096038             12.326825      11.550591       3.256473       4.974379       8.710560       2.568715      16.719326          -0.000000
          127              O      -3.572457       4.468749      17.987098      -0.708562      34.000629 0.53070084E+03  0.12681846E+05                                 8.141907                            6.944232       0.642568       2.221376                    0.998939      29.014106      75.364339       0.752218       0.340745      -1.157099       0.035355       0.095510       0.072823       0.125201      -0.001417       0.064828      -0.018571      -0.026817      -0.078286      -0.081025       0.022726       0.058299              8.928599       6.403675      -1.455468      -1.464788      13.191731       2.443550       7.190389          -0.000000
          128              O      -2.844524       6.287533      16.893981      -0.625098      42.628676 0.60614914E+03  0.15002160E+05                                 9.791332                            7.643485       0.136243       2.085860                    0.995053      28.512766      75.833320       0.684695       0.361439      -1.138047      -0.047492       0.017693       0.022768       0.055560       0.047498       0.046335      -0.047898       0.074127       0.096817      -0.106026       0.032500       0.073526             11.913738      11.795791       0.011948      -6.821967       7.480963       0.177320      16.464461           0.000000
          129              O      -1.335497       2.728044      17.392246      -0.721907      34.752773 0.54914242E+03  0.13237737E+05                                 8.232511                            7.066319       0.505584       2.172151                    0.999029      29.315841      76.531833       0.745152       0.340983      -1.156665       0.115272       0.004787       0.008371       0.115675       0.015855      -0.049094       0.056847       0.009808      -0.026592      -0.085575       0.020791       0.064784              8.891732      10.915064       1.895150       3.694675       7.901990       0.338146       7.858141          -0.000000
          130              O      -0.340527       4.696591      16.998028      -0.642725      40.717821 0.61652966E+03  0.15326948E+05                                 9.471329                            7.706725       0.231407       2.110234                    0.995842      28.794043      76.799916       0.682005       0.361258      -1.137970       0.042331      -0.035630       0.041538       0.069187      -0.008987      -0.083138       0.015161      -0.084101      -0.015757      -0.107259       0.034058       0.073201             11.104622       6.975284      -1.194853       2.211923      13.125916      -5.983202      13.212665          -0.000000
          131              O       8.215598       2.004480      14.829619      -0.647282      28.947412 0.43725603E+03  0.99439068E+04                                 7.202241                            6.228008       0.887796       2.309196                    0.999626      27.888507      70.412324       0.809638       0.332655      -1.165367       0.076723      -0.032122      -0.094390       0.125808      -0.013511       0.013292      -0.057974       0.021846      -0.203885      -0.096418       0.030005       0.066412              7.748385       4.768008       1.127663      -0.597182       9.431346      -1.696654       9.045800          -0.000002
          132              O      -2.581477       4.169881      14.999162      -0.728781      46.991229 0.70786695E+03  0.18253876E+05                                10.380169                            8.242172      -0.083065       1.974231                    0.996484      30.903959      84.522155       0.659993       0.359884      -1.136690       0.001255       0.001954      -0.098614       0.098641      -0.060529       0.018584       0.050017       0.045351      -0.180682      -0.101198       0.005160       0.096038             12.326826       7.118116       1.883119       0.981429      13.143035       5.511761      16.719326           0.000000
          133              O      -0.755984       8.289969      13.102685      -0.708562      34.000614 0.53070050E+03  0.12681835E+05                                 8.141905                            6.944229       0.642568       2.221376                    0.998939      29.014101      75.364318       0.752218       0.340745      -1.157099      -0.080767      -0.062038      -0.072823       0.125201       0.006412      -0.036925       0.056428       0.023721      -0.078287      -0.081025       0.022726       0.058299              8.928596      13.420074       0.718484       2.767599       6.175327      -0.675978       7.190388          -0.000000
          134              O      -2.277850       7.056362      14.195802      -0.625098      42.628690 0.60614929E+03  0.15002164E+05                                 9.791335                            7.643485       0.136243       2.085860                    0.995053      28.512765      75.833315       0.684695       0.361439      -1.138047      -0.030956       0.040128      -0.022768       0.055560       0.018221      -0.059465       0.030083      -0.114852       0.096817      -0.106026       0.032500       0.073526             11.913743       7.852150      -1.209950       2.188399      11.424615      -6.463876      16.464463           0.000000
          135              O       1.568787       6.668398      13.697537      -0.721907      34.752774 0.54914259E+03  0.13237741E+05                                 8.232512                            7.066320       0.505584       2.172151                    0.999029      29.315840      76.531829       0.745152       0.340983      -1.156665       0.029543      -0.111525      -0.008371       0.115674       0.010305       0.068830      -0.030070      -0.026019      -0.026592      -0.085575       0.020791       0.064784              8.891732       7.094395       0.711360      -0.770471      11.722658       3.629233       7.858142          -0.000000
          136              O      -0.017103       5.135394      14.091755      -0.642725      40.717879 0.61653077E+03  0.15326982E+05                                 9.471337                            7.706731       0.231409       2.110234                    0.995842      28.794061      76.799977       0.682004       0.361258      -1.137970       0.046561      -0.029890      -0.041537       0.069186       0.016362       0.039089      -0.074925       0.079529      -0.015758      -0.107258       0.034056       0.073202             11.104633      13.262759       0.753241      -6.369804       6.838461       0.342059      13.212678           0.000000
          137              O       5.086660      -2.240672      16.260164      -0.647282      28.947402 0.43725588E+03  0.99439023E+04                                 7.202239                            6.228006       0.887797       2.309196                    0.999626      27.888503      70.412309       0.809639       0.332655      -1.165367       0.053390      -0.063779       0.094390       0.125808      -0.017320      -0.059311      -0.004461      -0.002741      -0.203885      -0.096418       0.030005       0.066412              7.748382       8.385297       2.248439      -1.443903       5.814054      -1.072567       9.045796          -0.000002
          138              O      -0.177215       7.431836      16.090621      -0.728782      46.991231 0.70786670E+03  0.18253868E+05                                10.380169                            8.242171      -0.083065       1.974231                    0.996484      30.903960      84.522157       0.659994       0.359884      -1.136690      -0.001495      -0.001777       0.098614       0.098641      -0.062746       0.042277       0.032554       0.031040      -0.180682      -0.101198       0.005160       0.096038             12.326827      11.550591       3.256473       4.974381       8.710560       2.568717      16.719330           0.000000

******************************************************
Auxiliary information for the entire system
The total spin magnetic moment of the unit cell is   0.000013
The total net atomic charge of the unit cell is   -0.000002
Accuracy of reproducing the electrostatic potential in the unit cell:
  The inner radius (bohr) =    5.0000
  The outer radius (bohr) =   12.0000
  Valid grid points have density less than (e/(bohr^3)) =    0.0001
  The number of valid grid points were=       109142
  The rms potential error without charges in kcal/mol is=     10.43681
  The rms potential error with partial charges in kcal/mol is=      1.27657
  The RRMSE value at monopole order=      0.12231
  The rms potential error with partial charges and cloud penetration in kcal/mol is=      1.27556
  The RRMSE value at monopole order with cloud penetration is=      0.12222
  The rms potential error with partial charges and atomic dipoles in kcal/mol is=      0.74134
  The RRMSE value at dipole order=      0.07103
  The rms potential error with partial charges, atomic dipoles and cloud penetration in kcal/mol is=      0.73813
  The RRMSE value at dipole order with cloud penetration=      0.07072

******************************************************
The electron densities and ab initio electrostatic potential were computed in VASP using the PBE functional and
projector augmented wave method. See the main text of the journal article for a description of computational details.
The atomic charges, dipoles, and quadrupoles were computed with the DDEC6 method as described in
(a) T. A. Manz and N. Gabaldon Limas, RSC Adv. 6 (2016) 47771-47801 DOI: 10.1039/c6ra04656h
(b) N. Gabaldon Limas and T. A. Manz, RSC Adv. 8 (2018) 2678-2707 DOI: 10.1039/c7ra11829e.
For each atom in the material, the electron cloud parameters were fit to the spherically averaged atom-in-material
electron density using radial positions for which this density was between 10^-4 and 10^-2 electrons per cubic bohr.
The polarizabilities, dispersion coefficients, and quantum Drude oscillator (QDO) parameters were fit using the MCLF method.
The magnetic structure of the system was optimized in VASP from the default ferromagnetic initial guess using spin polarization.
The atomic spin moments (ASMs) were computed on this optimized magnetic structure using the DDEC6 partition as inputs
to the method of T. A. Manz and D. S. Sholl, J. Chem. Theory Comput. 7 (2011) 4146-4164 DOI: 10.1021/ct200539n.
The RMSE and RRMSE were computed using a uniform grid with Ewald summation.
