# Supplementary material for: A collection of forcefield precursors for metal–organic frameworks
Source: RSC Adv. 2019 Nov 13;9(63):36492–507. doi: 10.1039/c9ra07327b (PMC9075174; doi:10.1039/c9ra07327b)
Supplement: RA-009-C9RA07327B-s4715 [file RA-009-C9RA07327B-s4715.xyz]

  108
jmolscript: load "" {1 1 1} spacegroup "x,y,z" unitcell [{     10.094000     0.000000     0.000000 }, {      5.047006    11.730003     0.000000 }, {      5.046984     2.416555    11.814444 }]
Co    17.389933     9.379277    10.601101     0.937124
Co     4.700268     2.599940     3.136262     1.009977
Co    12.342939    11.840560     7.120565     0.936621
Co     9.747269     4.473339     2.770960     1.009257
Co     2.798057     4.767281     1.213343     0.937150
Co    15.487722    11.546618     8.678182     1.010005
Co     7.845051     2.305998     4.693879     0.936609
Co    10.440721     9.673219     9.043484     1.009240
H     13.884300    10.800429     1.792251     0.124868
H      3.985115     8.909348     0.500932     0.091370
H     10.217151     8.614405     0.217386     0.093763
H      9.936537    10.522179     1.475624     0.135369
H      9.919367    12.691364     8.794672     0.086450
H      3.356245     1.653622     7.098118     0.153508
H      4.553393     2.340577     7.812892     0.156052
H     13.884295     8.002853     4.114971     0.124967
H     14.079108     9.893934     5.406290     0.090772
H     10.217144    10.188877     5.689836     0.093157
H      9.936531     8.281103     4.431598     0.134488
H     14.966365     8.528473     8.926994     0.085330
H     13.450244     7.836212    10.623548     0.152201
H     14.647393     7.149257     9.908774     0.155962
H      6.303690     3.346129    10.022193     0.124869
H      6.108875     5.237210    11.313512     0.091370
H      9.970839     5.532153    11.597058     0.093763
H     10.251453     3.624379    10.338820     0.135369
H     10.268623     1.455194     3.019772     0.086450
H     16.831745    12.492936     4.716326     0.153508
H     15.634597    11.805981     4.001552     0.156052
H      6.303695     6.143705     7.699473     0.124966
H      6.108882     4.252624     6.408154     0.090772
H      9.970846     3.957681     6.124608     0.093157
H     10.251459     5.865455     7.382846     0.134488
H      5.221625     5.618085     2.887450     0.085330
H      6.737746     6.310346     1.190896     0.152200
H      5.540597     6.997301     1.905670     0.155962
C     11.697939    12.112125     2.625169     0.599235
C     11.883669    10.867461     1.781618     0.024445
C     13.120184    10.374381     1.475624    -0.163713
C     13.228191     9.236571     0.689964     0.086288
C     10.971172     9.065705     0.519836     0.082457
C     10.792508    10.208136     1.293682    -0.146707
C      8.356816    11.659653     8.883280     0.588197
C      9.532768    12.185807     8.049181     0.132158
C      4.310128     1.579538     7.263520    -0.389224
C      4.989456     1.770115     5.941484     0.688256
C     11.697935     6.691157     3.282053     0.599811
C     11.883664     7.935821     4.125604     0.024134
C     13.120179     8.428901     4.431598    -0.164541
C     13.228184     9.566711     5.217258     0.088356
C     10.971166     9.737577     5.387386     0.082840
C     10.792502     8.595146     4.613540    -0.145432
C     13.403815     9.560184     8.838386     0.588560
C     14.579764     9.034030     9.672485     0.133128
C     14.404127     7.910296    10.458146    -0.386902
C     15.083451     7.719719    11.780182     0.687692
C      8.490051     2.034433     9.189275     0.599235
C      8.304321     3.279097    10.032826     0.024446
C      7.067806     3.772177    10.338820    -0.163712
C      6.959799     4.909987    11.124480     0.086287
C      9.216818     5.080853    11.294608     0.082458
C      9.395482     3.938422    10.520762    -0.146707
C     11.831174     2.486905     2.931164     0.588197
C     10.655222     1.960751     3.765263     0.132158
C     15.877862    12.567020     4.550924    -0.389223
C     15.198534    12.376443     5.872960     0.688256
C      8.490055     7.455401     8.532391     0.599811
C      8.304326     6.210737     7.688840     0.024132
C      7.067811     5.717657     7.382846    -0.164541
C      6.959806     4.579847     6.597186     0.088356
C      9.216824     4.408981     6.427058     0.082840
C      9.395488     5.551412     7.200904    -0.145433
C      6.784175     4.586374     2.976058     0.588560
C      5.608226     5.112528     2.141959     0.133128
C      5.783863     6.236262     1.356298    -0.386903
C      5.104539     6.426839     0.034262     0.687692
N     12.175387     8.582799     0.189031    -0.236399
N     12.175380    10.220483     5.718191    -0.236849
N      8.012603     5.563759    11.625413    -0.236404
N      8.012610     3.926075     6.096253    -0.236846
O      7.620966     0.759677     3.306863    -0.541473
O      5.509302     0.900684     2.562553    -0.570824
O      8.548600    10.537402     9.406660    -0.608185
O     17.399021    12.313372     8.982522    -0.559826
O     10.604751    11.285720     7.983020    -0.609176
O      4.415109     2.507927     5.115654    -0.563061
O      6.243131     1.477401     5.874142    -0.599951
O     12.667969     6.313602     2.600359    -0.541934
O     10.556303     6.172595     3.344669    -0.571180
O     13.595602    10.682435     8.315006    -0.608542
O     12.352020     8.906465     8.739144    -0.559686
O     15.651747     9.934117     9.738646    -0.609985
O      9.462117     4.565352     0.791568    -0.563579
O     11.290142     5.595878     0.033080    -0.599631
O     12.567024    13.386881     8.507581    -0.541475
O     14.678688    13.245874     9.251891    -0.570827
O     11.639390     3.609156     2.407784    -0.608189
O      2.788969     1.833186     2.831922    -0.559823
O      9.583239     2.860838     3.831424    -0.609180
O     15.772881    11.638631     6.698790    -0.563064
O     13.944859    12.669157     5.940302    -0.599951
O      7.520021     7.832956     9.214085    -0.541930
O      9.631687     7.973963     8.469775    -0.571178
O      6.592388     3.464123     3.499438    -0.608539
O      7.835970     5.240093     3.075300    -0.559687
O      4.536243     4.212441     2.075798    -0.609983
O     10.725873     9.581206    11.022876    -0.563577
O      8.897848     8.550680    11.781364    -0.599631

The following XYZ coordinates are in angstroms. Other properties are in atomic units.
The sperically averaged electron density of each atom fit to a function of the form exp(a - br)
eigen_1, eigen_2 and eigen_3 are the three eigenvalues of traceless quadrupole moment tensor
  atom number  atomic symbol              X              Y              Z     net charge C6 coefficient C8 coefficient C10 coefficient fluctuating dipole atomic polarizability isotropic forcefield polarizability              a              b squared Pearson coefficient          <r^3>          <r^4>         wp_QDO          m_QDO          q_QDO       dipole_x       dipole_y       dipole_z         dipole            Qxy            Qxz            Qyz     Q(x^2-y^2)  Q(3z^2 - R^2)        eigen_1        eigen_2        eigen_3 static polarizability      alpha(xx)      alpha(xy)      alpha(xz)      alpha(yy)      alpha(yz)      alpha(zz) atomic spin moment
            1             Co      17.389933       9.379277      10.601101       0.937124      83.897706 0.16198499E+04  0.49500675E+05                                15.863265                           13.319971       0.680445       2.095300                    0.993231      45.662138     120.401674       0.487985       0.410736      -1.141405       0.017904      -0.073529      -0.042855       0.086969      -0.033220       0.012684      -0.045525       0.165057       0.030244      -0.109277       0.019030       0.090248             18.575152      17.093962      -1.312164      -0.523723      19.035736      -0.403798      19.595757           2.817811
            2             Co       4.700268       2.599940       3.136262       1.009977      97.836433 0.20302143E+04  0.64930132E+05                                15.859449                           13.544727       0.547087       2.066669                    0.996407      43.941413     114.372795       0.565160       0.338867      -1.210798      -0.056568      -0.028144       0.000111       0.063182      -0.000928      -0.036513       0.030626      -0.122042       0.049770      -0.083469       0.010481       0.072988             17.990196      20.005036      -1.484425       2.436963      17.806031      -4.146701      16.159519           2.792584
            3             Co      12.342939      11.840560       7.120565       0.936621      83.916472 0.16204477E+04  0.49526181E+05                                15.868423                           13.324657       0.682267       2.095502                    0.993247      45.683691     120.488528       0.487751       0.410874      -1.141248       0.018089       0.072948       0.042424       0.086304       0.033476      -0.012588      -0.046126       0.165197       0.029962      -0.109764       0.019274       0.090490             18.580797      17.099205       1.313625       0.524476      19.041017      -0.404433      19.602170           2.813437
            4             Co       9.747269       4.473339       2.770960       1.009257      97.874243 0.20311852E+04  0.64968203E+05                                15.861924                           13.546628       0.549553       2.067191                    0.996364      43.954127     114.407792       0.565211       0.338801      -1.210872      -0.056585       0.028087      -0.000662       0.063176       0.001033       0.036240       0.030521      -0.121952       0.048074      -0.083055       0.010173       0.072881             17.993101      20.007785       1.484149      -2.437518      17.807924      -4.147452      16.163595           2.792111
            5             Co       2.798057       4.767281       1.213343       0.937150      83.897590 0.16198462E+04  0.49500452E+05                                15.863154                           13.319881       0.680482       2.095317                    0.993231      45.661651     120.399588       0.487992       0.410732      -1.141410      -0.017904       0.073529       0.042854       0.086968      -0.033224       0.012686      -0.045522       0.165055       0.030252      -0.109277       0.019029       0.090248             18.575020      17.093825      -1.312157      -0.523715      19.035611      -0.403787      19.595623           2.817827
            6             Co      15.487722      11.546618       8.678182       1.010005      97.834498 0.20301632E+04  0.64928025E+05                                15.859188                           13.544512       0.547137       2.066690                    0.996407      43.940949     114.370795       0.565168       0.338865      -1.210802       0.056568       0.028143      -0.000111       0.063182      -0.000923      -0.036508       0.030628      -0.122048       0.049783      -0.083469       0.010480       0.072989             17.989892      20.004672      -1.484384       2.436895      17.805746      -4.146616      16.159256           2.792602
            7             Co       7.845051       2.305998       4.693879       0.936609      83.916504 0.16204490E+04  0.49526271E+05                                15.868472                           13.324697       0.682248       2.095494                    0.993248      45.683873     120.489360       0.487748       0.410876      -1.141246      -0.018089      -0.072948      -0.042424       0.086304       0.033475      -0.012590      -0.046129       0.165197       0.029971      -0.109766       0.019276       0.090490             18.580853      17.099273       1.313626       0.524480      19.041063      -0.404442      19.602224           2.813430
            8             Co      10.440721       9.673219       9.043484       1.009240      97.875585 0.20312203E+04  0.64969649E+05                                15.862101                           13.546772       0.549523       2.067178                    0.996364      43.954451     114.409160       0.565206       0.338802      -1.210870       0.056585      -0.028087       0.000662       0.063176       0.001034       0.036241       0.030521      -0.121952       0.048073      -0.083055       0.010173       0.072882             17.993308      20.008039       1.484177      -2.437565      17.808114      -4.147507      16.163771           2.792102
            9              H      13.884300      10.800429       1.792251       0.124868       1.000233 0.72146129E+01  0.68292706E+02                                 1.582094                            1.517610      -0.929221       2.441981                    0.998953       3.246672       8.620984       0.540513       1.197123      -0.728544       0.029481       0.017633       0.011828       0.036331       0.002233       0.002876       0.006351       0.019638      -0.039112      -0.016251      -0.000787       0.017038              1.588977       1.757638       0.322752       0.211932       1.570096       0.237151       1.439195           0.000369
           10              H       3.985115       8.909348       0.500932       0.091370       1.131440 0.83288009E+01  0.82476255E+02                                 1.781877                            1.678001      -0.971983       2.410904                    0.997542       3.568873       9.988137       0.487895       1.267748      -0.711605       0.042787      -0.014812      -0.008415       0.046053       0.001255       0.002223       0.008487       0.020154      -0.033394      -0.016971       0.000934       0.016037              1.815898       2.182970      -0.449390      -0.249220       1.730026       0.175258       1.534698          -0.000076
           11              H      10.217151       8.614405       0.217386       0.093763       1.074337 0.78032279E+01  0.75640155E+02                                 1.692013                            1.602469      -0.824087       2.480556                    0.999297       3.394345       9.245224       0.512025       1.234061      -0.720037      -0.042783      -0.021885      -0.012076       0.049550       0.005992       0.003094       0.007913       0.022906      -0.059361      -0.022758      -0.000640       0.023398              1.723511       1.872885       0.374472       0.302451       1.712911       0.273890       1.584736           0.000083
           12              H       9.936537      10.522179       1.475624       0.135369       1.014163 0.74814337E+01  0.71406598E+02                                 1.601620                            1.551792      -0.890964       2.468557                    0.999365       3.168992       8.427331       0.531666       1.207017      -0.727633      -0.035931       0.015014       0.006457       0.039474      -0.000232      -0.000233       0.006520       0.025420      -0.029005      -0.015354      -0.002196       0.017550              1.594786       1.890115      -0.271527      -0.101841       1.518733       0.123343       1.375509           0.000330
           13              H       9.919367      12.691364       8.794672       0.086450       1.205666 0.10149969E+02  0.10609436E+03                                 1.889248                            1.865451      -1.218197       2.283519                    0.992780       3.941037      11.504614       0.455768       1.285684      -0.705835       0.035404       0.025963       0.019809       0.048166      -0.005659       0.006718       0.003106      -0.007291       0.013638      -0.012254       0.004402       0.007852              1.912369       1.811400       0.184693       0.178690       1.872458       0.080242       2.053249           0.003627
           14              H       3.356245       1.653622       7.098118       0.153508       1.042933 0.77389706E+01  0.75057497E+02                                 1.676464                            1.604550      -1.167847       2.332459                    0.997074       3.382042       9.292866       0.506222       1.247540      -0.716217      -0.024252      -0.003654      -0.004221       0.024886      -0.003027       0.008533       0.001319       0.000894      -0.019967      -0.011915       0.002692       0.009223              1.708647       2.267185       0.002581       0.138103       1.361352      -0.108957       1.497403           0.000633
           15              H       4.553393       2.340577       7.812892       0.156052       0.980795 0.75800638E+01  0.73095381E+02                                 1.625446                            1.603831      -0.767330       2.538815                    0.999238       3.196005       8.740641       0.499130       1.272552      -0.713067       0.005889       0.012137       0.023810       0.027366      -0.001918       0.001563       0.004155      -0.011708       0.014892      -0.009020       0.000621       0.008399              1.631853       1.451097       0.232878       0.115229       1.869908       0.179557       1.574555          -0.000086
           16              H      13.884295       8.002853       4.114971       0.124967       1.000803 0.72216720E+01  0.68391654E+02                                 1.584373                            1.519699      -0.941332       2.437122                    0.998800       3.248091       8.633132       0.539302       1.199247      -0.728057       0.029473      -0.017712      -0.011746       0.036336      -0.002174      -0.002813       0.006360       0.019716      -0.039027      -0.016242      -0.000787       0.017029              1.591292       1.760359      -0.323454      -0.212382       1.572361       0.237694       1.441156           0.000368
           17              H      14.079108       9.893934       5.406290       0.090772       1.134221 0.83511061E+01  0.82731532E+02                                 1.782685                            1.678554      -0.972948       2.409788                    0.997489       3.571890       9.990408       0.488676       1.265197      -0.712144       0.043014       0.014942       0.008710       0.046361      -0.001242      -0.002227       0.008540       0.020271      -0.033387      -0.017037       0.000945       0.016092              1.816797       2.184549       0.450038       0.249568       1.730707       0.175430       1.535134          -0.000077
           18              H      10.217144      10.188877       5.689836       0.093157       1.077258 0.78296564E+01  0.75957743E+02                                 1.694635                            1.604819      -0.822031       2.480656                    0.999326       3.399728       9.262525       0.511842       1.233505      -0.720144      -0.043182       0.022085       0.012012       0.049968      -0.005837      -0.003032       0.007889       0.022776      -0.059382      -0.022740      -0.000512       0.023252              1.726233       1.875931      -0.375373      -0.303194       1.715634       0.274607       1.587133           0.000082
           19              H       9.936531       8.281103       4.431598       0.134488       1.016999 0.75077458E+01  0.71722487E+02                                 1.604877                            1.554736      -0.896106       2.466491                    0.999350       3.173375       8.443503       0.531038       1.207355      -0.727564      -0.036367      -0.015033      -0.006274       0.039849       0.000226       0.000299       0.006515       0.025352      -0.028775      -0.015307      -0.002172       0.017479              1.598064       1.894572       0.272594       0.102269       1.521698       0.123806       1.377923           0.000330
           20              H      14.966365       8.528473       8.926994       0.085330       1.208801 0.10182287E+02  0.10650064E+03                                 1.891182                            1.867286      -1.291067       2.258119                    0.992556       3.946501      11.518561       0.456028       1.284126      -0.706156       0.035562      -0.026268      -0.020329       0.048662       0.005757      -0.006740       0.003007      -0.007216       0.013433      -0.012267       0.004456       0.007810              1.914361       1.813317      -0.185035      -0.178981       1.874332       0.080425       2.055434           0.003629
           21              H      13.450244       7.836212      10.623548       0.152201       1.045312 0.77587622E+01  0.75278559E+02                                 1.677136                            1.605101      -1.159651       2.335288                    0.997166       3.385411       9.296275       0.506971       1.245213      -0.716732      -0.024784       0.003715       0.004518       0.025465       0.003064      -0.008490       0.001296       0.000845      -0.019866      -0.011864       0.002669       0.009195              1.709357       2.268548      -0.002538      -0.138240       1.361683      -0.109026       1.497841           0.000634
           22              H      14.647393       7.149257       9.908774       0.155962       0.982069 0.75899293E+01  0.73193531E+02                                 1.624571                            1.602957      -0.768096       2.537593                    0.999245       3.197435       8.736625       0.500304       1.269514      -0.713696       0.005541      -0.012217      -0.024012       0.027505       0.001650      -0.001684       0.004070      -0.011634       0.014776      -0.008901       0.000612       0.008289              1.630968       1.450291      -0.232783      -0.115246       1.868882       0.179596       1.573731          -0.000086
           23              H       6.303690       3.346129      10.022193       0.124869       1.000232 0.72146054E+01  0.68292616E+02                                 1.582093                            1.517609      -0.929221       2.441981                    0.998953       3.246670       8.620977       0.540513       1.197122      -0.728544      -0.029481      -0.017633      -0.011828       0.036331       0.002233       0.002876       0.006351       0.019638      -0.039112      -0.016251      -0.000787       0.017037              1.588975       1.757637       0.322752       0.211932       1.570095       0.237151       1.439194           0.000369
           24              H       6.108875       5.237210      11.313512       0.091370       1.131439 0.83287898E+01  0.82476121E+02                                 1.781876                            1.678000      -0.971983       2.410905                    0.997542       3.568871       9.988131       0.487895       1.267749      -0.711605      -0.042787       0.014812       0.008415       0.046054       0.001255       0.002223       0.008487       0.020154      -0.033394      -0.016971       0.000934       0.016037              1.815897       2.182969      -0.449390      -0.249219       1.730025       0.175258       1.534698          -0.000076
           25              H       9.970839       5.532153      11.597058       0.093763       1.074336 0.78032203E+01  0.75640060E+02                                 1.692012                            1.602468      -0.824086       2.480557                    0.999297       3.394343       9.245216       0.512026       1.234060      -0.720037       0.042783       0.021885       0.012076       0.049550       0.005992       0.003094       0.007913       0.022906      -0.059361      -0.022758      -0.000640       0.023398              1.723510       1.872884       0.374471       0.302451       1.712910       0.273889       1.584735           0.000083
           26              H      10.251453       3.624379      10.338820       0.135369       1.014161 0.74814221E+01  0.71406461E+02                                 1.601620                            1.551791      -0.890963       2.468558                    0.999365       3.168989       8.427322       0.531666       1.207018      -0.727633       0.035931      -0.015014      -0.006458       0.039474      -0.000232      -0.000233       0.006520       0.025420      -0.029005      -0.015354      -0.002196       0.017550              1.594785       1.890114      -0.271527      -0.101841       1.518732       0.123343       1.375508           0.000330
           27              H      10.268623       1.455194       3.019772       0.086450       1.205666 0.10149966E+02  0.10609433E+03                                 1.889247                            1.865451      -1.218196       2.283520                    0.992780       3.941037      11.504613       0.455768       1.285684      -0.705835      -0.035404      -0.025963      -0.019809       0.048166      -0.005659       0.006718       0.003106      -0.007291       0.013638      -0.012254       0.004402       0.007852              1.912369       1.811400       0.184693       0.178690       1.872458       0.080242       2.053249           0.003627
           28              H      16.831745      12.492936       4.716326       0.153508       1.042934 0.77389805E+01  0.75057614E+02                                 1.676465                            1.604551      -1.167849       2.332458                    0.997074       3.382044       9.292872       0.506222       1.247540      -0.716217       0.024252       0.003654       0.004221       0.024886      -0.003027       0.008533       0.001319       0.000894      -0.019967      -0.011915       0.002692       0.009223              1.708648       2.267186       0.002581       0.138103       1.361353      -0.108957       1.497403           0.000633
           29              H      15.634597      11.805981       4.001552       0.156052       0.980795 0.75800650E+01  0.73095404E+02                                 1.625447                            1.603832      -0.767331       2.538814                    0.999238       3.196005       8.740645       0.499129       1.272554      -0.713067      -0.005889      -0.012137      -0.023810       0.027366      -0.001918       0.001563       0.004155      -0.011708       0.014893      -0.009020       0.000621       0.008399              1.631854       1.451097       0.232878       0.115229       1.869909       0.179557       1.574556          -0.000086
           30              H       6.303695       6.143705       7.699473       0.124966       1.000804 0.72216807E+01  0.68391756E+02                                 1.584374                            1.519700      -0.941333       2.437121                    0.998800       3.248093       8.633138       0.539302       1.199247      -0.728057      -0.029473       0.017712       0.011746       0.036336      -0.002174      -0.002813       0.006360       0.019716      -0.039027      -0.016242      -0.000787       0.017029              1.591293       1.760360      -0.323455      -0.212382       1.572362       0.237694       1.441156           0.000368
           31              H       6.108882       4.252624       6.408154       0.090772       1.134220 0.83510989E+01  0.82731435E+02                                 1.782684                            1.678553      -0.972946       2.409789                    0.997489       3.571888       9.990398       0.488676       1.265196      -0.712144      -0.043014      -0.014942      -0.008710       0.046361      -0.001242      -0.002227       0.008540       0.020271      -0.033386      -0.017037       0.000945       0.016092              1.816795       2.184547       0.450037       0.249568       1.730705       0.175430       1.535133          -0.000077
           32              H       9.970846       3.957681       6.124608       0.093157       1.077257 0.78296483E+01  0.75957644E+02                                 1.694634                            1.604818      -0.822030       2.480657                    0.999326       3.399726       9.262518       0.511842       1.233505      -0.720144       0.043182      -0.022085      -0.012012       0.049968      -0.005837      -0.003032       0.007889       0.022776      -0.059382      -0.022740      -0.000512       0.023252              1.726232       1.875930      -0.375373      -0.303194       1.715633       0.274606       1.587132           0.000083
           33              H      10.251459       5.865455       7.382846       0.134488       1.017000 0.75077529E+01  0.71722564E+02                                 1.604877                            1.554736      -0.896108       2.466490                    0.999350       3.173377       8.443506       0.531038       1.207353      -0.727564       0.036367       0.015033       0.006274       0.039849       0.000226       0.000299       0.006515       0.025353      -0.028775      -0.015307      -0.002172       0.017479              1.598064       1.894571       0.272594       0.102269       1.521698       0.123806       1.377923           0.000330
           34              H       5.221625       5.618085       2.887450       0.085330       1.208802 0.10182293E+02  0.10650070E+03                                 1.891182                            1.867286      -1.291066       2.258119                    0.992556       3.946501      11.518556       0.456028       1.284125      -0.706156      -0.035562       0.026268       0.020329       0.048662       0.005757      -0.006740       0.003007      -0.007216       0.013433      -0.012267       0.004456       0.007810              1.914360       1.813316      -0.185035      -0.178981       1.874332       0.080425       2.055433           0.003629
           35              H       6.737746       6.310346       1.190896       0.152200       1.045311 0.77587577E+01  0.75278507E+02                                 1.677136                            1.605101      -1.159648       2.335289                    0.997166       3.385411       9.296275       0.506971       1.245214      -0.716732       0.024784      -0.003715      -0.004518       0.025465       0.003064      -0.008490       0.001296       0.000845      -0.019867      -0.011864       0.002669       0.009195              1.709357       2.268547      -0.002538      -0.138240       1.361683      -0.109026       1.497841           0.000634
           36              H       5.540597       6.997301       1.905670       0.155962       0.982069 0.75899305E+01  0.73193546E+02                                 1.624571                            1.602957      -0.768095       2.537593                    0.999245       3.197436       8.736628       0.500304       1.269514      -0.713696      -0.005541       0.012217       0.024012       0.027505       0.001650      -0.001684       0.004070      -0.011634       0.014776      -0.008901       0.000612       0.008289              1.630968       1.450291      -0.232783      -0.115246       1.868882       0.179595       1.573731          -0.000086
           37              C      11.697939      12.112125       2.625169       0.599235      23.245983 0.24475492E+03  0.50455489E+04                                 7.532853                            5.570402      -0.074062       2.040210                    0.999287      22.146100      62.043114       0.624966       0.475415      -1.017035      -0.016285       0.056917       0.037388       0.070018       0.035717      -0.036355      -0.071299      -0.012969       0.095443      -0.064793      -0.040634       0.105427              8.862842       8.389348      -1.081562       1.502520      10.546350       3.965644       7.652828          -0.005153
           38              C      11.883669      10.867461       1.781618       0.024445      33.037388 0.41615674E+03  0.96254268E+04                                 9.019077                            6.828523      -0.060999       1.995292                    0.999377      26.608627      74.548464       0.630253       0.420173      -1.067560       0.004693      -0.035698      -0.025774       0.044279      -0.003686       0.010697      -0.028416       0.013935       0.044603      -0.031929      -0.003663       0.035592             10.660400       8.691425      -0.925954      -0.153149      13.984529       6.474851       9.305247          -0.004737
           39              C      13.120184      10.374381       1.475624      -0.163713      30.887692 0.43092403E+03  0.10102077E+05                                 8.515545                            6.917355       0.129154       2.010026                    0.999722      29.406186      84.238462       0.627459       0.416400      -1.064905      -0.017183      -0.000370      -0.002345       0.017346       0.016890       0.013247      -0.010373       0.022092      -0.021417      -0.028323       0.002896       0.025428              9.341622       8.495634      -0.941363      -0.629681      11.319483       4.928381       8.209750           0.001863
           40              C      13.228191       9.236571       0.689964       0.086288      25.595634 0.34035370E+03  0.75704863E+04                                 7.704880                            6.279959       0.117602       2.056878                    0.999287      26.337179      75.055358       0.633721       0.434525      -1.046849      -0.051593      -0.012492      -0.010940       0.054200      -0.009588      -0.008323      -0.035125       0.040722       0.016292      -0.049110       0.019776       0.029334              8.442552       8.021431      -0.725562      -0.276681       9.789591       4.132201       7.516633          -0.008825
           41              C      10.971172       9.065705       0.519836       0.082457      25.709576 0.34695543E+03  0.77447322E+04                                 7.707182                            6.328464       0.117694       2.049014                    0.999698      26.463757      75.240019       0.633898       0.432867      -1.049169       0.048166       0.001115      -0.004103       0.048354       0.019479       0.009408      -0.042026       0.030663      -0.028819      -0.057527       0.021256       0.036271              8.438764       7.932773      -0.319569       0.108619       9.830138       4.086731       7.553380          -0.008694
           42              C      10.792508      10.208136       1.293682      -0.146707      30.308010 0.42489848E+03  0.99355772E+04                                 8.462318                            6.911183       0.162686       2.032134                    0.999726      28.990545      83.209206       0.621366       0.421552      -1.060593       0.012048       0.007264      -0.009524       0.016989      -0.008531      -0.006351      -0.019104       0.031836      -0.004738      -0.030993       0.011906       0.019087              9.281167       8.107454      -0.086245       0.574727      11.469871       4.890109       8.266176           0.001588
           43              C       8.356816      11.659653       8.883280       0.588197      23.275505 0.24719289E+03  0.51070059E+04                                 7.538502                            5.596170       0.124047       2.105703                    0.999630      22.195813      62.193236       0.624020       0.475091      -1.017496      -0.053539      -0.029697       0.064250       0.088748       0.028640       0.063571       0.069685      -0.049607       0.134118      -0.080473      -0.043279       0.123752              8.909649      11.555348      -0.268905      -2.500661       8.424655      -2.842534       6.748943           0.004695
           44              C       9.532768      12.185807       8.049181       0.132158      24.776616 0.30779321E+03  0.66739369E+04                                 7.489902                            5.847440      -0.051632       2.022933                    0.999471      25.146998      70.674987       0.678077       0.416585      -1.058313       0.092483      -0.025847      -0.124900       0.157547      -0.030011       0.018775       0.029929      -0.054807      -0.004972      -0.056610       0.005980       0.050630              8.795479       8.878629       0.426011      -1.916567       9.289236      -3.375080       8.218572           0.009442
           45              C       4.310128       1.579538       7.263520      -0.389224      31.692945 0.43137387E+03  0.10160291E+05                                 8.703387                            6.833881      -0.177602       1.927350                    0.997531      30.696029      89.428569       0.640533       0.405987      -1.066919       0.034799      -0.062752       0.037614       0.081016      -0.019078       0.020044       0.014129      -0.016426      -0.047835      -0.038938       0.010174       0.028764             10.116013       8.408054       1.123276      -1.852995       9.340439      -4.623184      12.599545           0.006611
           46              C       4.989456       1.770115       5.941484       0.688256      21.462264 0.23107202E+03  0.47037214E+04                                 7.261034                            5.499363       0.146855       2.131950                    0.999765      21.118122      59.129384       0.613060       0.490805      -1.007195       0.022056       0.004609      -0.027027       0.035188       0.035232       0.010769       0.045410      -0.100339      -0.086531      -0.049923      -0.043529       0.093453              8.432236       8.665011      -0.881222      -0.530714       5.991514      -3.268380      10.640183          -0.000623
           47              C      11.697935       6.691157       3.282053       0.599811      23.237801 0.24467026E+03  0.50433950E+04                                 7.530936                            5.569401      -0.069969       2.041356                    0.999324      22.142804      62.032470       0.625025       0.475409      -1.017033      -0.016931      -0.057763      -0.037442       0.070888      -0.035369       0.036415      -0.070955      -0.012286       0.092328      -0.064453      -0.040190       0.104643              8.860145       8.387699       1.081372      -1.502223      10.542438       3.963544       7.650298          -0.005158
           48              C      11.883664       7.935821       4.125604       0.024134      33.033894 0.41611355E+03  0.96241520E+04                                 9.018825                            6.828631      -0.061841       1.995095                    0.999350      26.605765      74.538716       0.630186       0.420230      -1.067527       0.005607       0.035789       0.025261       0.044164       0.003764      -0.010369      -0.027964       0.011736       0.045265      -0.030726      -0.004655       0.035382             10.659570       8.693155       0.924620       0.151989      13.981698       6.473101       9.303857          -0.004738
           49              C      13.120179       8.428901       4.431598      -0.164541      30.908572 0.43131277E+03  0.10113242E+05                                 8.517701                            6.919090       0.131800       2.010726                    0.999711      29.421185      84.283789       0.627583       0.416233      -1.065035      -0.017410      -0.000001       0.001986       0.017523      -0.016518      -0.013735      -0.010797       0.022155      -0.022422      -0.028737       0.003264       0.025473              9.343884       8.498745       0.940571       0.629058      11.321519       4.929208       8.211388           0.001865
           50              C      13.228184       9.566711       5.217258       0.088356      25.531402 0.33921890E+03  0.75380953E+04                                 7.689097                            6.267207       0.122851       2.059083                    0.999278      26.291168      74.861068       0.634783       0.434210      -1.047157      -0.051600       0.012501       0.011199       0.054262       0.009475       0.007440      -0.035003       0.040164       0.015189      -0.048598       0.019663       0.028935              8.424956       8.008177       0.724505       0.276072       9.767185       4.121303       7.499506          -0.008825
           51              C      10.971166       9.737577       5.387386       0.082840      25.707890 0.34688678E+03  0.77430095E+04                                 7.707432                            6.328209       0.110882       2.047123                    0.999720      26.464210      75.246493       0.633839       0.432917      -1.049112       0.047811      -0.001189       0.003477       0.047952      -0.020175      -0.010040      -0.041296       0.030484      -0.028181      -0.057253       0.021331       0.035922              8.439332       7.933296       0.319102      -0.108983       9.830930       4.087471       7.553771          -0.008692
           52              C      10.792502       8.595146       4.613540      -0.145432      30.265008 0.42407578E+03  0.99110259E+04                                 8.452114                            6.902340       0.166315       2.033521                    0.999740      28.964995      83.099612       0.622086       0.421289      -1.060813       0.011320      -0.008855       0.008783       0.016843       0.008174       0.006416      -0.018798       0.032672      -0.004707      -0.030860       0.011452       0.019408              9.270026       8.101030       0.086948      -0.573447      11.454170       4.882863       8.254876           0.001590
           53              C      13.403815       9.560184       8.838386       0.588560      23.251309 0.24689927E+03  0.50996128E+04                                 7.535411                            5.594224       0.121397       2.105220                    0.999592      22.181184      62.151670       0.623875       0.475326      -1.017333      -0.052697       0.029727      -0.064471       0.088415      -0.028787      -0.063606       0.069030      -0.048191       0.134898      -0.079913      -0.043393       0.123306              8.905743      11.551091       0.269201       2.498937       8.420874      -2.840553       6.745263           0.004696
           54              C      14.579764       9.034030       9.672485       0.133128      24.762058 0.30761986E+03  0.66693815E+04                                 7.487928                            5.846383      -0.047605       2.024336                    0.999441      25.141144      70.659252       0.678021       0.416669      -1.058237       0.093221       0.025169       0.123936       0.157110       0.030420      -0.019059       0.030255      -0.054736      -0.005487      -0.057197       0.006198       0.050999              8.792802       8.876392      -0.425517       1.915132       9.285798      -3.372939       8.216217           0.009443
           55              C      14.404127       7.910296      10.458146      -0.386902      31.616904 0.43010984E+03  0.10122972E+05                                 8.691230                            6.825070      -0.177296       1.928141                    0.997481      30.647069      89.249278       0.640784       0.406131      -1.066837       0.034140       0.062717      -0.036676       0.080275       0.019313      -0.019869       0.013421      -0.013989      -0.048890      -0.038398       0.009704       0.028695             10.101130       8.396933      -1.120596       1.847780       9.326032      -4.614178      12.580424           0.006609
           56              C      15.083451       7.719719      11.780182       0.687692      21.470431 0.23118528E+03  0.47067384E+04                                 7.263419                            5.501106       0.149406       2.132546                    0.999780      21.125149      59.159076       0.612879       0.490875      -1.007130       0.021636      -0.005363       0.027066       0.035064      -0.035343      -0.011451       0.045232      -0.100465      -0.087737      -0.049405      -0.044293       0.093697              8.435031       8.667979       0.881758       0.530328       5.993532      -3.269667      10.643582          -0.000623
           57              C       8.490051       2.034433       9.189275       0.599235      23.246003 0.24475514E+03  0.50455552E+04                                 7.532859                            5.570405      -0.074071       2.040207                    0.999287      22.146125      62.043226       0.624965       0.475415      -1.017035       0.016285      -0.056917      -0.037388       0.070018       0.035717      -0.036355      -0.071299      -0.012969       0.095444      -0.064793      -0.040634       0.105427              8.862850       8.389353      -1.081561       1.502521      10.546361       3.965650       7.652836          -0.005154
           58              C       8.304321       3.279097      10.032826       0.024446      33.037400 0.41615675E+03  0.96254271E+04                                 9.019079                            6.828522      -0.060997       1.995292                    0.999377      26.608627      74.548459       0.630253       0.420173      -1.067561      -0.004693       0.035697       0.025774       0.044279      -0.003686       0.010697      -0.028416       0.013936       0.044602      -0.031928      -0.003663       0.035591             10.660405       8.691425      -0.925955      -0.153150      13.984539       6.474857       9.305251          -0.004737
           59              C       7.067806       3.772177      10.338820      -0.163712      30.887673 0.43092364E+03  0.10102065E+05                                 8.515540                            6.917350       0.129156       2.010027                    0.999722      29.406171      84.238395       0.627460       0.416400      -1.064905       0.017183       0.000370       0.002345       0.017346       0.016890       0.013246      -0.010373       0.022092      -0.021415      -0.028323       0.002896       0.025427              9.341618       8.495628      -0.941363      -0.629681      11.319480       4.928380       8.209747           0.001862
           60              C       6.959799       4.909987      11.124480       0.086287      25.595634 0.34035370E+03  0.75704869E+04                                 7.704882                            6.279961       0.117598       2.056877                    0.999287      26.337182      75.055387       0.633721       0.434525      -1.046849       0.051593       0.012491       0.010940       0.054200      -0.009588      -0.008323      -0.035126       0.040723       0.016292      -0.049111       0.019777       0.029334              8.442555       8.021432      -0.725563      -0.276681       9.789595       4.132203       7.516636          -0.008825
           61              C       9.216818       5.080853      11.294608       0.082458      25.709552 0.34695502E+03  0.77447212E+04                                 7.707179                            6.328461       0.117692       2.049014                    0.999698      26.463742      75.239976       0.633898       0.432867      -1.049169      -0.048166      -0.001115       0.004103       0.048354       0.019479       0.009408      -0.042026       0.030664      -0.028818      -0.057528       0.021256       0.036272              8.438760       7.932769      -0.319568       0.108619       9.830134       4.086729       7.553377          -0.008693
           62              C       9.395482       3.938422      10.520762      -0.146707      30.307993 0.42489813E+03  0.99355667E+04                                 8.462314                            6.911179       0.162689       2.032135                    0.999726      28.990530      83.209136       0.621366       0.421552      -1.060594      -0.012048      -0.007264       0.009524       0.016989      -0.008532      -0.006351      -0.019103       0.031835      -0.004738      -0.030993       0.011906       0.019087              9.281163       8.107449      -0.086245       0.574726      11.469867       4.890108       8.266173           0.001588
           63              C      11.831174       2.486905       2.931164       0.588197      23.275502 0.24719286E+03  0.51070050E+04                                 7.538502                            5.596169       0.124049       2.105704                    0.999630      22.195811      62.193227       0.624020       0.475091      -1.017496       0.053539       0.029697      -0.064249       0.088749       0.028641       0.063571       0.069685      -0.049606       0.134117      -0.080472      -0.043280       0.123752              8.909649      11.555352      -0.268904      -2.500662       8.424651      -2.842532       6.748943           0.004694
           64              C      10.655222       1.960751       3.765263       0.132158      24.776593 0.30779286E+03  0.66739276E+04                                 7.489899                            5.847438      -0.051633       2.022933                    0.999471      25.146984      70.674943       0.678077       0.416585      -1.058313      -0.092483       0.025847       0.124900       0.157547      -0.030011       0.018775       0.029930      -0.054807      -0.004972      -0.056610       0.005980       0.050630              8.795475       8.878624       0.426012      -1.916567       9.289231      -3.375078       8.218569           0.009442
           65              C      15.877862      12.567020       4.550924      -0.389223      31.692933 0.43137363E+03  0.10160284E+05                                 8.703385                            6.833879      -0.177601       1.927350                    0.997531      30.696021      89.428542       0.640533       0.405987      -1.066919      -0.034800       0.062752      -0.037614       0.081016      -0.019078       0.020045       0.014129      -0.016427      -0.047834      -0.038938       0.010175       0.028764             10.116010       8.408051       1.123275      -1.852994       9.340436      -4.623182      12.599543           0.006611
           66              C      15.198534      12.376443       5.872960       0.688256      21.462272 0.23107214E+03  0.47037248E+04                                 7.261037                            5.499365       0.146852       2.131948                    0.999765      21.118137      59.129450       0.613060       0.490805      -1.007195      -0.022056      -0.004609       0.027027       0.035188       0.035232       0.010770       0.045410      -0.100338      -0.086532      -0.049923      -0.043530       0.093453              8.432240       8.665016      -0.881223      -0.530715       5.991516      -3.268381      10.640187          -0.000623
           67              C       8.490055       7.455401       8.532391       0.599811      23.237817 0.24467045E+03  0.50433995E+04                                 7.530938                            5.569402      -0.069966       2.041357                    0.999324      22.142806      62.032465       0.625025       0.475408      -1.017033       0.016931       0.057763       0.037442       0.070888      -0.035369       0.036415      -0.070955      -0.012287       0.092329      -0.064452      -0.040190       0.104643              8.860148       8.387703       1.081374      -1.502223      10.542442       3.963545       7.650299          -0.005157
           68              C       8.304326       6.210737       7.688840       0.024132      33.033925 0.41611406E+03  0.96241671E+04                                 9.018830                            6.828636      -0.061843       1.995094                    0.999350      26.605786      74.538795       0.630186       0.420230      -1.067527      -0.005607      -0.035789      -0.025261       0.044164       0.003764      -0.010369      -0.027964       0.011736       0.045265      -0.030726      -0.004655       0.035382             10.659575       8.693161       0.924621       0.151990      13.981704       6.473102       9.303861          -0.004738
           69              C       7.067811       5.717657       7.382846      -0.164541      30.908596 0.43131322E+03  0.10113256E+05                                 8.517706                            6.919094       0.131796       2.010724                    0.999711      29.421204      84.283869       0.627583       0.416233      -1.065035       0.017410       0.000002      -0.001986       0.017522      -0.016518      -0.013735      -0.010797       0.022156      -0.022422      -0.028737       0.003264       0.025473              9.343889       8.498751       0.940572       0.629059      11.321524       4.929209       8.211391           0.001864
           70              C       6.959806       4.579847       6.597186       0.088356      25.531400 0.33921886E+03  0.75380935E+04                                 7.689095                            6.267206       0.122855       2.059084                    0.999278      26.291161      74.861026       0.634783       0.434209      -1.047157       0.051600      -0.012501      -0.011200       0.054261       0.009475       0.007441      -0.035003       0.040163       0.015189      -0.048598       0.019662       0.028936              8.424953       8.008174       0.724504       0.276072       9.767183       4.121301       7.499503          -0.008824
           71              C       9.216824       4.408981       6.427058       0.082840      25.707884 0.34688670E+03  0.77430064E+04                                 7.707428                            6.328206       0.110885       2.047124                    0.999720      26.464201      75.246439       0.633839       0.432917      -1.049112      -0.047810       0.001189      -0.003477       0.047951      -0.020175      -0.010040      -0.041296       0.030484      -0.028182      -0.057253       0.021331       0.035922              8.439328       7.933293       0.319102      -0.108983       9.830925       4.087469       7.553766          -0.008692
           72              C       9.395488       5.551412       7.200904      -0.145433      30.265020 0.42407604E+03  0.99110336E+04                                 8.452117                            6.902342       0.166313       2.033520                    0.999740      28.965007      83.099657       0.622086       0.421289      -1.060813      -0.011320       0.008855      -0.008783       0.016843       0.008174       0.006416      -0.018798       0.032673      -0.004707      -0.030860       0.011452       0.019408              9.270027       8.101033       0.086947      -0.573448      11.454172       4.882862       8.254877           0.001590
           73              C       6.784175       4.586374       2.976058       0.588560      23.251283 0.24689899E+03  0.50996051E+04                                 7.535404                            5.594220       0.121402       2.105222                    0.999592      22.181161      62.151574       0.623875       0.475325      -1.017333       0.052697      -0.029727       0.064471       0.088415      -0.028786      -0.063606       0.069030      -0.048191       0.134897      -0.079913      -0.043393       0.123305              8.905733      11.551073       0.269203       2.498932       8.420869      -2.840551       6.745256           0.004696
           74              C       5.608226       5.112528       2.141959       0.133128      24.762061 0.30761995E+03  0.66693833E+04                                 7.487927                            5.846383      -0.047602       2.024336                    0.999441      25.141143      70.659226       0.678022       0.416669      -1.058237      -0.093221      -0.025169      -0.123935       0.157110       0.030420      -0.019059       0.030255      -0.054736      -0.005487      -0.057198       0.006198       0.051000              8.792799       8.876385      -0.425514       1.915127       9.285798      -3.372938       8.216215           0.009443
           75              C       5.783863       6.236262       1.356298      -0.386903      31.616943 0.43011049E+03  0.10122991E+05                                 8.691239                            6.825076      -0.177298       1.928140                    0.997481      30.647096      89.249384       0.640783       0.406131      -1.066837      -0.034140      -0.062717       0.036676       0.080275       0.019313      -0.019869       0.013421      -0.013989      -0.048890      -0.038398       0.009704       0.028694             10.101140       8.396940      -1.120597       1.847783       9.326041      -4.614185      12.580437           0.006609
           76              C       5.104539       6.426839       0.034262       0.687692      21.470440 0.23118537E+03  0.47067406E+04                                 7.263420                            5.501107       0.149407       2.132546                    0.999780      21.125150      59.159074       0.612880       0.490875      -1.007130      -0.021637       0.005363      -0.027066       0.035064      -0.035343      -0.011451       0.045231      -0.100465      -0.087736      -0.049405      -0.044292       0.093697              8.435033       8.667981       0.881758       0.530329       5.993533      -3.269668      10.643586          -0.000623
           77              N      12.175387       8.582799       0.189031      -0.236399      34.531428 0.56206398E+03  0.13871220E+05                                 8.919779                            7.746777      -0.113890       1.979062                    0.998598      28.628596      80.114274       0.619854       0.400394      -1.091676      -0.013590       0.139724       0.097010       0.170642       0.014756       0.005099      -0.064282       0.120192      -0.040650      -0.102039       0.033239       0.068801              9.611637       9.993423      -0.357563       0.099930       9.922493       3.879374       8.918995           0.026805
           78              N      12.175380      10.220483       5.718191      -0.236849      34.555507 0.56257051E+03  0.13886973E+05                                 8.924560                            7.750841      -0.111675       1.979447                    0.998651      28.639678      80.157048       0.619617       0.400453      -1.091626      -0.014907      -0.139662      -0.096737       0.170546      -0.014104      -0.005384      -0.064444       0.121499      -0.041621      -0.102554       0.033173       0.069381              9.616934       9.999282       0.358405      -0.099696       9.927579       3.881654       8.923941           0.026847
           79              N       8.012603       5.563759      11.625413      -0.236404      34.531575 0.56206696E+03  0.13871313E+05                                 8.919807                            7.746799      -0.113892       1.979061                    0.998598      28.628676      80.114575       0.619853       0.400394      -1.091676       0.013590      -0.139725      -0.097011       0.170643       0.014756       0.005099      -0.064283       0.120192      -0.040650      -0.102040       0.033239       0.068801              9.611669       9.993448      -0.357566       0.099930       9.922530       3.879391       8.919028           0.026805
           80              N       8.012610       3.926075       6.096253      -0.236846      34.555386 0.56256805E+03  0.13886895E+05                                 8.924536                            7.750821      -0.111670       1.979450                    0.998651      28.639608      80.156768       0.619618       0.400453      -1.091626       0.014907       0.139661       0.096737       0.170545      -0.014104      -0.005383      -0.064444       0.121499      -0.041622      -0.102554       0.033173       0.069381              9.616906       9.999258       0.358402      -0.099697       9.927548       3.881638       8.923912           0.026846
           81              O       7.620966       0.759677       3.306863      -0.541473      38.926541 0.57757175E+03  0.14149206E+05                                 9.203903                            7.513793       0.181649       2.113192                    0.995728      27.668433      73.651007       0.682081       0.366559      -1.131977      -0.024434       0.011573      -0.004394       0.027391       0.049774       0.021496      -0.030088       0.027690       0.081799      -0.078246       0.037625       0.040621             10.506046      10.381641       3.338267       4.472281      10.266477       4.347826      10.870019           0.031813
           82              O       5.509302       0.900684       2.562553      -0.570824      38.381285 0.56522292E+03  0.13751825E+05                                 8.970074                            7.333612       0.336482       2.150128                    0.997571      27.928794      73.733749       0.705534       0.356818      -1.141303       0.029365      -0.024072       0.012344       0.039927      -0.016000      -0.025673      -0.037951       0.049483      -0.063910      -0.064697       0.019363       0.045334             10.014075      12.086343      -5.668788      -0.054364      11.777472       1.403486       6.178410           0.038615
           83              O       8.548600      10.537402       9.406660      -0.608185      45.429698 0.70211832E+03  0.18110238E+05                                10.157349                            8.247701      -0.042148       1.990028                    0.999358      30.111357      82.984017       0.653590       0.363318      -1.131398      -0.028708       0.031961      -0.014475       0.045334       0.014142       0.049130       0.014060      -0.072440       0.068039      -0.073229       0.014540       0.058689             11.619005       9.946172      -0.692264      -1.738727      14.683811      -5.230273      10.227033           0.054625
           84              O      17.399021      12.313372       8.982522      -0.559826      35.682707 0.51344003E+03  0.12208923E+05                                 8.572190                            6.999697       0.350643       2.160399                    0.997448      27.585905      72.258889       0.719811       0.357849      -1.139221       0.023228      -0.012775       0.019475       0.032893      -0.029506       0.026131       0.049742       0.051777      -0.051462      -0.080450       0.032199       0.048251              9.693463      16.040249      -2.809684      -0.704560       6.941373      -0.295625       6.098766           0.028822
           85              O      10.604751      11.285720       7.983020      -0.609176      45.528477 0.74615937E+03  0.19447538E+05                                10.067587                            8.389134       0.022848       2.015744                    0.998415      29.937042      81.642872       0.664415       0.353699      -1.144497      -0.096555       0.111826      -0.000075       0.147742      -0.076244       0.015191      -0.017114       0.028399      -0.149934      -0.056351      -0.049479       0.105830             11.366730      13.599840      -1.921449      -2.956765      11.859636      -2.013602       8.640714           0.120932
           86              O       4.415109       2.507927       5.115654      -0.563061      33.013334 0.45941682E+03  0.10588899E+05                                 8.014568                            6.487777       0.627432       2.251690                    0.999236      26.899309      68.605968       0.773474       0.343571      -1.154787       0.024229       0.012827       0.020595       0.034289       0.005943       0.046330       0.005307      -0.085528       0.032471      -0.073665       0.029300       0.044365              9.152213       7.494261      -1.600112       2.758901       7.189505      -4.268835      12.772873           0.037990
           87              O       6.243131       1.477401       5.874142      -0.599951      45.984613 0.75138038E+03  0.19699636E+05                                10.302304                            8.616742      -0.259435       1.943610                    0.995921      29.778730      82.566680       0.630449       0.370559      -1.126550      -0.012878       0.016023       0.007688       0.021947       0.000155       0.004159       0.024568       0.042647      -0.099912      -0.047568       0.009279       0.038290             11.510599      15.606393      -1.346371      -0.778866       9.205751      -2.208839       9.719652           0.051432
           88              O      12.667969       6.313602       2.600359      -0.541934      38.951904 0.57803853E+03  0.14163747E+05                                 9.208328                            7.517305       0.178026       2.112021                    0.995700      27.678019      73.688790       0.681845       0.366605      -1.131922      -0.024604      -0.011002       0.004487       0.027323      -0.050057      -0.020930      -0.030457       0.027918       0.081153      -0.078416       0.037390       0.041027             10.511261      10.386821      -3.339867      -4.474669      10.271779       4.350075      10.875183           0.031768
           89              O      10.556303       6.172595       3.344669      -0.571180      38.391128 0.56540520E+03  0.13757733E+05                                 8.972887                            7.335918       0.328765       2.147814                    0.997537      27.928562      73.743448       0.705243       0.356928      -1.141185       0.028565       0.023723      -0.012020       0.039029       0.016351       0.026061      -0.037930       0.048626      -0.064462      -0.064885       0.019593       0.045292             10.017156      12.090378       5.670544       0.054076      11.780885       1.403946       6.180203           0.038604
           90              O      13.595602      10.682435       8.315006      -0.608542      45.438940 0.70233867E+03  0.18116860E+05                                10.157264                            8.247753      -0.039591       1.990682                    0.999368      30.117103      82.994783       0.653753       0.363208      -1.131513      -0.029119      -0.031916       0.014872       0.045691      -0.013726      -0.049638       0.013882      -0.073213       0.068654      -0.073945       0.015132       0.058812             11.618778       9.946856       0.692381       1.739019      14.683004      -5.229737      10.226475           0.054628
           91              O      12.352020       8.906465       8.739144      -0.559686      35.695893 0.51368918E+03  0.12216551E+05                                 8.575095                            7.001881       0.348997       2.159888                    0.997366      27.590047      72.279075       0.719611       0.357899      -1.139161       0.023481       0.013045      -0.019327       0.033092       0.029753      -0.025763       0.049814       0.052141      -0.052415      -0.080579       0.031969       0.048610              9.697022      16.046868       2.810994       0.704294       6.943651      -0.295838       6.100549           0.028781
           92              O      15.651747       9.934117       9.738646      -0.609985      45.568911 0.74695858E+03  0.19473868E+05                                10.073755                            8.393818       0.024742       2.015967                    0.998390      29.952093      81.699415       0.664196       0.353715      -1.144467      -0.096292      -0.111814       0.000178       0.147562       0.076001      -0.015278      -0.016892       0.028567      -0.148974      -0.055939      -0.049500       0.105439             11.374215      13.609362       1.921625       2.960008      11.867014      -2.015245       8.646268           0.120897
           93              O       9.462117       4.565352       0.791568      -0.563579      33.051536 0.46006463E+03  0.10607892E+05                                 8.021548                            6.493045       0.626385       2.251162                    0.999222      26.912627      68.659956       0.773013       0.343644      -1.154690       0.023908      -0.013087      -0.020035       0.033827      -0.006113      -0.046128       0.005649      -0.086186       0.030017      -0.073620       0.028800       0.044820              9.160425       7.501397       1.601864      -2.762042       7.195268      -4.272884      12.784610           0.037981
           94              O      11.290142       5.595878       0.033080      -0.599631      45.994928 0.75155276E+03  0.19705785E+05                                10.304910                            8.618612      -0.259363       1.943618                    0.995958      29.781099      82.583507       0.630268       0.370635      -1.126464      -0.013630      -0.015917      -0.007353       0.022208       0.000025      -0.004480       0.024537       0.043615      -0.100571      -0.047830       0.008921       0.038909             11.513774      15.610310       1.348043       0.776965       9.209041      -2.210031       9.721971           0.051409
           95              O      12.567024      13.386881       8.507581      -0.541475      38.926705 0.57757460E+03  0.14149294E+05                                 9.203930                            7.513812       0.181646       2.113190                    0.995728      27.668496      73.651241       0.682080       0.366559      -1.131977       0.024434      -0.011573       0.004394       0.027391       0.049773       0.021496      -0.030088       0.027690       0.081799      -0.078246       0.037624       0.040621             10.506079      10.381670       3.338280       4.472297      10.266512       4.347844      10.870053           0.031813
           96              O      14.678688      13.245874       9.251891      -0.570827      38.381498 0.56522672E+03  0.13751941E+05                                 8.970107                            7.333637       0.336487       2.150127                    0.997571      27.928888      73.734068       0.705533       0.356818      -1.141303      -0.029365       0.024074      -0.012343       0.039927      -0.015999      -0.025672      -0.037952       0.049485      -0.063909      -0.064697       0.019363       0.045334             10.014114      12.086390      -5.668813      -0.054365      11.777521       1.403495       6.178432           0.038615
           97              O      11.639390       3.609156       2.407784      -0.608189      45.429924 0.70212269E+03  0.18110377E+05                                10.157377                            8.247724      -0.042131       1.990031                    0.999359      30.111453      82.984312       0.653590       0.363318      -1.131398       0.028708      -0.031962       0.014476       0.045335       0.014142       0.049131       0.014061      -0.072440       0.068040      -0.073229       0.014539       0.058690             11.619038       9.946201      -0.692264      -1.738734      14.683850      -5.230290      10.227064           0.054625
           98              O       2.788969       1.833186       2.831922      -0.559823      35.682566 0.51343754E+03  0.12208848E+05                                 8.572167                            6.999679       0.350641       2.160400                    0.997448      27.585843      72.258677       0.719812       0.357849      -1.139221      -0.023227       0.012776      -0.019475       0.032894      -0.029506       0.026131       0.049742       0.051777      -0.051463      -0.080450       0.032199       0.048251              9.693436      16.040203      -2.809675      -0.704557       6.941355      -0.295623       6.098750           0.028822
           99              O       9.583239       2.860838       3.831424      -0.609180      45.528587 0.74616157E+03  0.19447614E+05                                10.067613                            8.389154       0.022831       2.015739                    0.998415      29.937078      81.643066       0.664413       0.353700      -1.144496       0.096554      -0.111826       0.000076       0.147743      -0.076243       0.015191      -0.017114       0.028400      -0.149933      -0.056350      -0.049479       0.105829             11.366762      13.599882      -1.921449      -2.956778      11.859665      -2.013612       8.640739           0.120932
          100              O      15.772881      11.638631       6.698790      -0.563064      33.013522 0.45942002E+03  0.10588992E+05                                 8.014598                            6.487800       0.627428       2.251686                    0.999236      26.899401      68.606273       0.773473       0.343571      -1.154787      -0.024229      -0.012826      -0.020596       0.034289       0.005944       0.046330       0.005308      -0.085529       0.032471      -0.073665       0.029299       0.044366              9.152250       7.494291      -1.600119       2.758913       7.189531      -4.268854      12.772928           0.037989
          101              O      13.944859      12.669157       5.940302      -0.599951      45.984642 0.75138095E+03  0.19699656E+05                                10.302309                            8.616746      -0.259438       1.943609                    0.995921      29.778741      82.566734       0.630449       0.370559      -1.126550       0.012878      -0.016022      -0.007689       0.021947       0.000155       0.004159       0.024568       0.042646      -0.099912      -0.047568       0.009279       0.038289             11.510605      15.606402      -1.346373      -0.778866       9.205757      -2.208841       9.719656           0.051432
          102              O       7.520021       7.832956       9.214085      -0.541930      38.951751 0.57803583E+03  0.14163663E+05                                 9.208300                            7.517283       0.178032       2.112024                    0.995700      27.677965      73.688579       0.681847       0.366605      -1.131922       0.024605       0.011003      -0.004487       0.027324      -0.050058      -0.020931      -0.030456       0.027918       0.081154      -0.078416       0.037391       0.041026             10.511227      10.386792      -3.339855      -4.474654      10.271743       4.350057      10.875147           0.031767
          103              O       9.631687       7.973963       8.469775      -0.571178      38.391035 0.56540348E+03  0.13757680E+05                                 8.972870                            7.335904       0.328768       2.147816                    0.997537      27.928526      73.743311       0.705244       0.356928      -1.141185      -0.028566      -0.023722       0.012020       0.039028       0.016352       0.026062      -0.037930       0.048625      -0.064462      -0.064885       0.019593       0.045292             10.017136      12.090355       5.670532       0.054076      11.780861       1.403941       6.180191           0.038604
          104              O       6.592388       3.464123       3.499438      -0.608539      45.438689 0.70233393E+03  0.18116709E+05                                10.157232                            8.247728      -0.039602       1.990681                    0.999368      30.116998      82.994444       0.653754       0.363209      -1.131513       0.029118       0.031915      -0.014872       0.045690      -0.013725      -0.049637       0.013882      -0.073213       0.068654      -0.073944       0.015132       0.058812             11.618739       9.946824       0.692381       1.739012      14.682954      -5.229715      10.226439           0.054628
          105              O       7.835970       5.240093       3.075300      -0.559687      35.695892 0.51368926E+03  0.12216553E+05                                 8.575094                            7.001881       0.349001       2.159890                    0.997366      27.590053      72.279078       0.719611       0.357899      -1.139161      -0.023482      -0.013044       0.019327       0.033092       0.029753      -0.025763       0.049814       0.052140      -0.052415      -0.080579       0.031970       0.048610              9.697020      16.046861       2.810993       0.704294       6.943650      -0.295838       6.100548           0.028781
          106              O       4.536243       4.212441       2.075798      -0.609983      45.568773 0.74695583E+03  0.19473776E+05                                10.073729                            8.393798       0.024752       2.015971                    0.998390      29.952038      81.699181       0.664198       0.353715      -1.144467       0.096293       0.111813      -0.000178       0.147562       0.076001      -0.015278      -0.016892       0.028567      -0.148974      -0.055939      -0.049500       0.105439             11.374183      13.609316       1.921624       2.959993      11.866989      -2.015239       8.646245           0.120898
          107              O      10.725873       9.581206      11.022876      -0.563577      33.051439 0.46006294E+03  0.10607843E+05                                 8.021532                            6.493033       0.626387       2.251164                    0.999222      26.912576      68.659792       0.773013       0.343644      -1.154690      -0.023909       0.013087       0.020034       0.033827      -0.006113      -0.046128       0.005648      -0.086186       0.030018      -0.073620       0.028800       0.044820              9.160406       7.501382       1.601860      -2.762036       7.195255      -4.272874      12.784582           0.037981
          108              O       8.897848       8.550680      11.781364      -0.599631      45.994900 0.75155218E+03  0.19705764E+05                                10.304902                            8.618605      -0.259353       1.943621                    0.995958      29.781091      82.583444       0.630269       0.370635      -1.126464       0.013630       0.015918       0.007352       0.022208       0.000024      -0.004479       0.024537       0.043615      -0.100571      -0.047830       0.008921       0.038909             11.513764      15.610300       1.348040       0.776967       9.209031      -2.210027       9.721962           0.051409

******************************************************
Auxiliary information for the entire system
The total spin magnetic moment of the unit cell is   23.999990
The total net atomic charge of the unit cell is   0.000006
Accuracy of reproducing the electrostatic potential in the unit cell:
  The inner radius (bohr) =    5.0000
  The outer radius (bohr) =   12.0000
  Valid grid points have density less than (e/(bohr^3)) =    0.0001
  The number of valid grid points were=        13212
  The rms potential error without charges in kcal/mol is=      2.74156
  The rms potential error with partial charges in kcal/mol is=      0.61493
  The RRMSE value at monopole order=      0.22430
  The rms potential error with partial charges and cloud penetration in kcal/mol is=      0.58925
  The RRMSE value at monopole order with cloud penetration is=      0.21493
  The rms potential error with partial charges and atomic dipoles in kcal/mol is=      0.46231
  The RRMSE value at dipole order=      0.16863
  The rms potential error with partial charges, atomic dipoles and cloud penetration in kcal/mol is=      0.43959
  The RRMSE value at dipole order with cloud penetration=      0.16034

******************************************************
The electron densities and ab initio electrostatic potential were computed in VASP using the PBE functional and
projector augmented wave method. See the main text of the journal article for a description of computational details.
The atomic charges, dipoles, and quadrupoles were computed with the DDEC6 method as described in
(a) T. A. Manz and N. Gabaldon Limas, RSC Adv. 6 (2016) 47771-47801 DOI: 10.1039/c6ra04656h
(b) N. Gabaldon Limas and T. A. Manz, RSC Adv. 8 (2018) 2678-2707 DOI: 10.1039/c7ra11829e.
For each atom in the material, the electron cloud parameters were fit to the spherically averaged atom-in-material
electron density using radial positions for which this density was between 10^-4 and 10^-2 electrons per cubic bohr.
The polarizabilities, dispersion coefficients, and quantum Drude oscillator (QDO) parameters were fit using the MCLF method.
The magnetic structure of the system was optimized in VASP from the default ferromagnetic initial guess using spin polarization.
The atomic spin moments (ASMs) were computed on this optimized magnetic structure using the DDEC6 partition as inputs
to the method of T. A. Manz and D. S. Sholl, J. Chem. Theory Comput. 7 (2011) 4146-4164 DOI: 10.1021/ct200539n.
The RMSE and RRMSE were computed using a uniform grid with Ewald summation.
