# Supplementary material for: A collection of forcefield precursors for metal–organic frameworks
Source: RSC Adv. 2019 Nov 13;9(63):36492–507. doi: 10.1039/c9ra07327b (PMC9075174; doi:10.1039/c9ra07327b)
Supplement: RA-009-C9RA07327B-s4716 [file RA-009-C9RA07327B-s4716.xyz]

  108
jmolscript: load "" {1 1 1} spacegroup "x,y,z" unitcell [{     10.027600     0.000000     0.000000 }, {      5.013776    11.760662     0.000000 }, {      5.013772     2.408094    11.708194 }]
Co    17.270696     9.377340    10.511382     0.937127
Co     4.673452     2.601635     3.088036     1.001364
Co    12.256898    11.875794     7.050909     0.933332
Co     9.687249     4.482743     2.766061     0.989625
Co     2.784452     4.791416     1.196812     0.935328
Co    15.381696    11.567121     8.620158     1.000107
Co     7.798250     2.292962     4.657285     0.756231
Co    10.367899     9.686013     8.942133     1.000227
H     13.832046    10.782404     1.819453     0.123022
H      3.998988     8.926201     0.462474     0.092692
H     10.125852     8.578920     0.243530     0.089770
H      9.836048    10.495803     1.500990     0.133161
H      9.906222    13.056807     8.686309     0.084543
H      8.573561    12.084019     6.335304     0.157145
H      3.241906     1.720565     7.033112     0.154281
H     13.832047     8.062636     4.034644     0.122680
H     14.026576     9.918839     5.391623     0.091071
H     10.125838    10.266120     5.610567     0.090497
H      9.836047     8.349237     4.353107     0.132913
H     14.920032     8.196327     8.875982     0.083623
H     13.587357     9.169115    11.226987     0.155757
H     13.269486     7.771907    10.529179     0.153931
H      6.223102     3.386352     9.888741     0.122764
H     16.056160     5.242555    11.245720     0.092437
H      9.929296     5.589836    11.464664     0.089193
H     10.219100     3.672953    10.207204     0.132753
H     10.148926     1.111949     3.021885     0.083755
H     11.481587     2.084737     5.372890     0.156695
H     16.813242    12.448191     4.675082     0.153338
H      6.223101     6.106120     7.673550     0.124830
H      6.028572     4.249917     6.316571     0.094595
H      9.929310     3.902636     6.097627     0.094380
H     10.219101     5.819519     7.355087     0.134739
H      5.135116     5.972429     2.832212     0.083881
H      6.467791     4.999641     0.481207     0.155982
H      6.785662     6.396849     1.179015     0.154303
C     11.627975    12.126415     2.607415     0.594493
C     11.809479    10.874904     1.783158     0.020950
C     13.049895    10.362101     1.479916    -0.157881
C     13.159199     9.243385     0.683759     0.090805
C     10.893965     9.052191     0.543260     0.088467
C     10.712462    10.188621     1.305464    -0.144853
C      8.297798    11.681028     8.830320     0.607495
C      9.533198    12.312774     8.133682     0.111784
C      8.982684    12.843728     6.821194    -0.396816
C      4.942589     1.777570     5.869318     0.674146
C     11.627985     6.718625     3.246682     0.597300
C     11.809480     7.970136     4.070939     0.020871
C     13.049893     8.482939     4.374181    -0.156260
C     13.159190     9.601655     5.170338     0.089691
C     10.893954     9.792849     5.310837     0.083591
C     10.712458     8.656419     4.548633    -0.145855
C     13.311602     9.572106     8.731971     0.606526
C     14.547002     8.940360     9.428609     0.113958
C     13.996486     8.409406    10.741097    -0.398108
C      9.956393     5.306808    -0.015221     0.678196
C      8.427173     2.042341     9.100779     0.598214
C      8.245669     3.293852     9.925036     0.020534
C      7.005253     3.806655    10.228278    -0.157928
C      6.895949     4.925371    11.024435     0.089437
C      9.161183     5.116565    11.164934     0.087110
C      9.342686     3.980135    10.402730    -0.146990
C     11.757350     2.487728     2.877874     0.608757
C     10.521950     1.855982     3.574512     0.112132
C     11.072464     1.325028     4.887000    -0.398505
C     15.112559    12.391186     5.838876     0.676226
C      8.427163     7.450131     8.461512     0.597309
C      8.245668     6.198620     7.637255     0.022163
C      7.005255     5.685817     7.334013    -0.154182
C      6.895958     4.567101     6.537856     0.086235
C      9.161194     4.375907     6.397357     0.080716
C      9.342690     5.512337     7.159561    -0.143864
C      6.743546     4.596650     2.976223     0.600438
C      5.508146     5.228396     2.279585     0.115766
C      6.058662     5.759350     0.967097    -0.397830
C      5.084983     6.453854     0.015221     0.679065
N     12.096276     8.582522     0.209577    -0.237929
N     12.096262    10.262518     5.644520    -0.239723
N      7.958872     5.586234    11.498617    -0.238868
N      7.958886     3.906238     6.063674    -0.185627
O      7.595899     0.753752     3.274782    -0.499963
O      5.477068     0.885406     2.523116    -0.562356
O      8.476290    10.551980     9.317381    -0.600083
O     17.280520    12.346306     8.948573    -0.553287
O     10.520919    11.318360     7.901860    -0.614676
O      6.186012     1.471300     5.815460    -0.551398
O      4.349958     2.521658     5.055598    -0.567331
O     12.609689     6.330626     2.579315    -0.546347
O     10.490856     6.198972     3.330981    -0.565099
O     13.490092    10.701154     8.244910    -0.600365
O     12.266728     8.906828     8.613718    -0.552447
O     15.534719     9.934774     9.660431    -0.615226
O     11.199815     5.613078     0.038637    -0.585353
O      9.363762     4.562720     0.798499    -0.566854
O     12.459249    13.415004     8.433412    -0.547195
O     14.578080    13.283350     9.185078    -0.566098
O     11.578858     3.616776     2.390813    -0.598393
O      2.774628     1.822450     2.759621    -0.551181
O      9.534229     2.850396     3.806334    -0.578769
O     13.869136    12.697456     5.892734    -0.554976
O     15.705190    11.647098     6.652596    -0.566475
O      7.445459     7.838130     9.128879    -0.545310
O      9.564292     7.969784     8.377213    -0.564476
O      6.565056     3.467602     3.463284    -0.568704
O      7.788420     5.261928     3.094476    -0.551172
O      4.520429     4.233982     2.047763    -0.617187
O      8.855333     8.555678    11.669557    -0.585010
O     10.691386     9.606036    10.909695    -0.567491

The following XYZ coordinates are in angstroms. Other properties are in atomic units.
The sperically averaged electron density of each atom fit to a function of the form exp(a - br)
eigen_1, eigen_2 and eigen_3 are the three eigenvalues of traceless quadrupole moment tensor
  atom number  atomic symbol              X              Y              Z     net charge C6 coefficient C8 coefficient C10 coefficient fluctuating dipole atomic polarizability isotropic forcefield polarizability              a              b squared Pearson coefficient          <r^3>          <r^4>         wp_QDO          m_QDO          q_QDO       dipole_x       dipole_y       dipole_z         dipole            Qxy            Qxz            Qyz     Q(x^2-y^2)  Q(3z^2 - R^2)        eigen_1        eigen_2        eigen_3 static polarizability      alpha(xx)      alpha(xy)      alpha(xz)      alpha(yy)      alpha(yz)      alpha(zz) atomic spin moment
            1             Co      17.270696       9.377340      10.511382       0.937127      82.691726 0.15724380E+04  0.47761520E+05                                15.796220                           13.181873       0.654787       2.087483                    0.993143      45.735064     120.767063       0.486620       0.414393      -1.137324       0.013285      -0.073165      -0.041415       0.085116      -0.030720      -0.010366      -0.057012       0.174696      -0.003770      -0.120193       0.026968       0.093226             18.555482      17.375889      -1.515127      -0.551478      18.971438      -0.451110      19.319119           2.824946
            2             Co       4.673452       2.601635       3.088036       1.001364      96.221402 0.20446216E+04  0.65505749E+05                                15.677703                           13.586741       0.593728       2.079108                    0.996874      44.066133     114.793184       0.564665       0.338570      -1.211080      -0.051903      -0.033003      -0.003106       0.061586      -0.001501      -0.038540       0.024938      -0.120022       0.095052      -0.088538       0.020095       0.068444             17.629620      19.474812      -1.315427       2.115113      17.553378      -4.323527      15.860672           2.790891
            3             Co      12.256898      11.875794       7.050909       0.933332      82.911822 0.15779465E+04  0.47966178E+05                                15.816614                           13.199169       0.655109       2.087295                    0.993106      45.781811     120.899891       0.486666       0.414030      -1.137681       0.012804       0.073024       0.042674       0.085543       0.031313       0.007974      -0.056860       0.168723       0.010018      -0.118645       0.030257       0.088388             18.583073      17.378896       1.531727       0.553293      19.011525      -0.429439      19.358798           2.815710
            4             Co       9.687249       4.482743       2.766061       0.989625      97.206734 0.20713935E+04  0.66592722E+05                                15.789237                           13.679790       0.604288       2.079082                    0.996952      44.349947     115.806164       0.562360       0.338788      -1.210648      -0.049600       0.030809       0.004252       0.058544       0.009397       0.039320       0.017280      -0.112048       0.081243      -0.083617       0.022370       0.061247             17.759053      19.669844       1.317790      -2.140905      17.651225      -4.339491      15.956090           2.778512
            5             Co       2.784452       4.791416       1.196812       0.935328      82.707658 0.15725789E+04  0.47771776E+05                                15.803662                           13.186354       0.653324       2.086623                    0.993162      45.777816     120.928102       0.486272       0.414637      -1.137039      -0.013062       0.072893       0.041349       0.084816      -0.029039      -0.006968      -0.057248       0.172278       0.003956      -0.119132       0.028809       0.090323             18.567492      17.378613      -1.520814      -0.554013      18.992043      -0.436253      19.331820           2.822591
            6             Co      15.381696      11.567121       8.620158       1.000107      96.490227 0.20511004E+04  0.65773129E+05                                15.709817                           13.610631       0.599860       2.079832                    0.996949      44.148372     115.104410       0.563954       0.338689      -1.210830       0.052344       0.031099       0.005051       0.061095       0.003684      -0.041038       0.025271      -0.118837       0.081552      -0.088770       0.021779       0.066991             17.668728      19.548191      -1.303992       2.111894      17.581160      -4.321289      15.876833           2.796261
            7             Co       7.798250       2.292962       4.657285       0.756231      86.744854 0.16768737E+04  0.52085399E+05                                16.609266                           13.849211       0.469318       1.997628                    0.994339      49.469869     134.837526       0.459737       0.428925      -1.120502      -0.014630      -0.076508      -0.041591       0.088302      -0.011195      -0.009033      -0.038510       0.045752      -0.033652      -0.055329       0.024251       0.031078             19.509253      18.289228       1.612997       0.585273      19.936568      -0.580088      20.301962          -0.861640
            8             Co      10.367899       9.686013       8.942133       1.000227      96.471712 0.20510272E+04  0.65769530E+05                                15.707642                           13.610322       0.603330       2.080870                    0.996910      44.145003     115.090742       0.563970       0.338686      -1.210845       0.052593      -0.031294      -0.004554       0.061368      -0.003583       0.039933       0.025439      -0.120562       0.081301      -0.088768       0.021374       0.067393             17.665457      19.547506       1.301517      -2.120838      17.566685      -4.324826      15.882179           2.800428
            9              H      13.832046      10.782404       1.819453       0.123022       1.075502 0.79262611E+01  0.76555430E+02                                 1.637681                            1.572231      -1.044110       2.380977                    0.997941       3.312928       8.788405       0.542254       1.169487      -0.735290       0.031285       0.015706       0.014131       0.037750       0.000334       0.003997       0.005815       0.020348      -0.034696      -0.015171      -0.001421       0.016592              1.642381       1.813990       0.335678       0.223181       1.622150       0.245801       1.491004           0.000288
           10              H       3.998988       8.926201       0.462474       0.092692       1.172894 0.87086876E+01  0.86990338E+02                                 1.809340                            1.703309      -1.041870       2.374970                    0.996825       3.575554       9.969772       0.490820       1.249296      -0.715982       0.044466      -0.012537      -0.009490       0.047165       0.002574       0.003371       0.006955       0.022042      -0.025636      -0.014684      -0.001652       0.016336              1.843354       2.221787      -0.434880      -0.304729       1.724720       0.203450       1.583554           0.000063
           11              H      10.125852       8.578920       0.243530       0.089770       1.148334 0.84224200E+01  0.83584041E+02                                 1.793474                            1.680937      -0.999529       2.388852                    0.997539       3.610703      10.095353       0.490594       1.258049      -0.713422      -0.041409      -0.021943      -0.011687       0.048299       0.002182       0.000467       0.006512       0.020271      -0.054125      -0.020259       0.000833       0.019426              1.840552       1.992414       0.468030       0.339676       1.868908       0.318553       1.660334           0.000223
           12              H       9.836048      10.495803       1.500990       0.133161       1.073936 0.81019164E+01  0.78853551E+02                                 1.663711                            1.614825      -0.921782       2.450579                    0.998939       3.233074       8.670953       0.521408       1.206965      -0.727927      -0.037783       0.014629       0.006997       0.041116      -0.000081      -0.000958       0.006794       0.026022      -0.030116      -0.015900      -0.002167       0.018067              1.653671       1.950990      -0.277613      -0.117453       1.576619       0.132833       1.433405           0.000276
           13              H       9.906222      13.056807       8.686309       0.084543       1.204443 0.96975865E+01  0.99524231E+02                                 1.848685                            1.799015      -0.900010       2.431284                    0.997381       3.726247      10.536898       0.476874       1.251518      -0.715550       0.025952       0.034953       0.020708       0.048209      -0.007127       0.006689       0.003086      -0.012203       0.002846      -0.013589       0.004681       0.008908              1.866244       1.815869       0.370108       0.203877       1.980223       0.324649       1.802639           0.001476
           14              H       8.573561      12.084019       6.335304       0.157145       0.962801 0.77369585E+01  0.75981009E+02                                 1.675416                            1.676659      -1.044714       2.401756                    0.995659       3.501933      10.087876       0.457742       1.362545      -0.691860      -0.011521      -0.024173      -0.007429       0.027790       0.005477       0.003311       0.003150      -0.016631       0.005945      -0.011357       0.000556       0.010801              1.671897       1.677597       0.137107       0.131200       1.728768       0.145593       1.609326           0.000051
           15              H       3.241906       1.720565       7.033112       0.154281       1.176611 0.93985558E+01  0.95704493E+02                                 1.822460                            1.775089      -1.325944       2.260149                    0.994612       3.533778       9.954173       0.478437       1.257217      -0.714726      -0.019779       0.019379       0.010005       0.029442      -0.008826       0.001422       0.005665      -0.008267      -0.021817      -0.011353      -0.002814       0.014167              1.841117       2.113337      -0.344376      -0.112920       1.759016      -0.015672       1.650999           0.000427
           16              H      13.832047       8.062636       4.034644       0.122680       1.076201 0.79314004E+01  0.76606701E+02                                 1.637256                            1.571778      -1.040295       2.382268                    0.998040       3.314466       8.788538       0.542907       1.168057      -0.735619       0.030984      -0.016018      -0.014415       0.037741      -0.000292      -0.003948       0.005896       0.020391      -0.034804      -0.015260      -0.001351       0.016611              1.642016       1.813281      -0.335594      -0.223171       1.621956       0.245988       1.490810           0.000331
           17              H      14.026576       9.918839       5.391623       0.091071       1.181380 0.87822347E+01  0.87857689E+02                                 1.812577                            1.706085      -1.030591       2.377044                    0.997004       3.589123       9.995859       0.492611       1.242875      -0.717328       0.044579       0.012431       0.009673       0.047279      -0.002553      -0.003347       0.006860       0.022824      -0.025824      -0.014780      -0.001924       0.016704              1.846785       2.226058       0.436142       0.305652       1.727883       0.204185       1.586414           0.000058
           18              H      10.125838      10.266120       5.610567       0.090497       1.147961 0.84245661E+01  0.83659241E+02                                 1.797515                            1.684610      -1.012193       2.384106                    0.997401       3.615562      10.131400       0.488267       1.263230      -0.712276      -0.041142       0.021421       0.011776       0.047856      -0.002045      -0.000373       0.006523       0.020129      -0.053974      -0.020216       0.000921       0.019295              1.844876       1.996549      -0.469093      -0.340522       1.873586       0.319767       1.664492           0.000247
           19              H       9.836047       8.349237       4.353107       0.132913       1.076767 0.81299634E+01  0.79198267E+02                                 1.666628                            1.617599      -0.926177       2.447891                    0.998925       3.239312       8.692822       0.520948       1.206937      -0.727901      -0.037540      -0.014688      -0.006944       0.040904       0.000047       0.001011       0.007079       0.025596      -0.030079      -0.016089      -0.001763       0.017852              1.656563       1.954285       0.278128       0.117693       1.579490       0.133349       1.435915           0.000266
           20              H      14.920032       8.196327       8.875982       0.083623       1.205485 0.97111819E+01  0.99721821E+02                                 1.852077                            1.802228      -0.919391       2.423798                    0.997302       3.727892      10.552620       0.475564       1.254234      -0.714996       0.025985      -0.035044      -0.020347       0.048138       0.007187      -0.006450       0.003064      -0.012450       0.002580      -0.013491       0.004411       0.009080              1.869627       1.819179      -0.371163      -0.204373       1.983908       0.325529       1.805795           0.001483
           21              H      13.587357       9.169115      11.226987       0.155757       0.965615 0.77644588E+01  0.76301119E+02                                 1.677085                            1.678320      -1.035704       2.404919                    0.995712       3.505771      10.094627       0.458160       1.360409      -0.692292      -0.011586       0.024026       0.007799       0.027790      -0.005298      -0.003240       0.003163      -0.016701       0.006104      -0.011302       0.000591       0.010711              1.673542       1.679409      -0.137491      -0.131492       1.730466       0.145786       1.610752          -0.000041
           22              H      13.269486       7.771907      10.529179       0.153931       1.177430 0.94054357E+01  0.95778818E+02                                 1.822071                            1.774738      -1.316402       2.263710                    0.994726       3.535137       9.953723       0.478955       1.255801      -0.715027      -0.019334      -0.019136      -0.009702       0.028881       0.008825      -0.001409       0.005560      -0.008398      -0.021764      -0.011267      -0.002892       0.014159              1.840692       2.113052       0.344398       0.112926       1.758532      -0.015555       1.650492           0.000732
           23              H       6.223102       3.386352       9.888741       0.122764       1.076282 0.79332120E+01  0.76636949E+02                                 1.638132                            1.572617      -1.044457       2.380393                    0.997940       3.315101       8.794092       0.542361       1.169037      -0.735384      -0.031012      -0.015990      -0.014112       0.037638       0.000251       0.003926       0.005892       0.020224      -0.035119      -0.015308      -0.001260       0.016568              1.642900       1.814221       0.335775       0.223200       1.622973       0.246164       1.491505           0.000327
           24              H      16.056160       5.242555      11.245720       0.092437       1.175278 0.87305726E+01  0.87262543E+02                                 1.811520                            1.705203      -1.045150       2.373106                    0.996792       3.580034       9.984905       0.490660       1.248937      -0.716042      -0.044401       0.012493       0.009518       0.047097       0.002626       0.003398       0.006985       0.021981      -0.025619      -0.014697      -0.001635       0.016332              1.845660       2.224489      -0.435763      -0.305279       1.727103       0.203982       1.585388           0.000061
           25              H       9.929296       5.589836      11.464664       0.089193       1.151644 0.84526165E+01  0.83963257E+02                                 1.797128                            1.684076      -1.002023       2.387237                    0.997493       3.617846      10.121876       0.490055       1.258240      -0.713357       0.041348       0.021841       0.011685       0.048200       0.002174       0.000410       0.006579       0.020269      -0.054155      -0.020309       0.000884       0.019425              1.844503       1.996513       0.469541       0.340722       1.873269       0.319787       1.663728           0.000256
           26              H      10.219100       3.672953      10.207204       0.132753       1.076641 0.81283293E+01  0.79174202E+02                                 1.666207                            1.617194      -0.926014       2.448127                    0.998902       3.238573       8.688898       0.521158       1.206575      -0.727994       0.037532      -0.014757      -0.007015       0.040934      -0.000031      -0.000937       0.006886       0.025802      -0.030163      -0.015950      -0.002012       0.017962              1.656139       1.953854      -0.278066      -0.117616       1.579126       0.133229       1.435438           0.000251
           27              H      10.148926       1.111949       3.021885       0.083755       1.203826 0.96902244E+01  0.99407127E+02                                 1.846399                            1.797068      -0.892809       2.434131                    0.997458       3.723379      10.518751       0.477745       1.249760      -0.715964      -0.026262      -0.034858      -0.020162       0.048076      -0.007038       0.006459       0.003096      -0.012063       0.003156      -0.013355       0.004610       0.008745              1.863821       1.813312       0.369315       0.203251       1.977650       0.323863       1.800501           0.001212
           28              H      11.481587       2.084737       5.372890       0.156695       0.965684 0.77666092E+01  0.76338713E+02                                 1.677987                            1.679217      -1.045269       2.400808                    0.995674       3.507000      10.104087       0.457698       1.361488      -0.692053       0.011211       0.023826       0.007542       0.027390       0.005400       0.003312       0.003279      -0.016348       0.006219      -0.011231       0.000487       0.010745              1.674402       1.679991       0.137735       0.131598       1.731518       0.145990       1.611698           0.000020
           29              H      16.813242      12.448191       4.675082       0.153338       1.179236 0.94248090E+01  0.96028404E+02                                 1.824273                            1.776824      -1.323241       2.260573                    0.994661       3.538101       9.965771       0.478554       1.256168      -0.714953       0.019496      -0.019380      -0.009837       0.029197      -0.008895       0.001360       0.005544      -0.008157      -0.021415      -0.011202      -0.002910       0.014112              1.842928       2.115534      -0.345023      -0.113196       1.760792      -0.015642       1.652458           0.000655
           30              H       6.223101       6.106120       7.673550       0.124830       1.066696 0.78447655E+01  0.75574217E+02                                 1.629364                            1.564652      -1.035598       2.386633                    0.998099       3.295870       8.732485       0.543282       1.170272      -0.735153      -0.031202       0.016429       0.014728       0.038215      -0.000382      -0.004007       0.005817       0.020352      -0.034705      -0.015172      -0.001433       0.016604              1.633942       1.804438      -0.333050      -0.221441       1.613711       0.243721       1.483676           0.000040
           31              H       6.028572       4.249917       6.316571       0.094595       1.167981 0.86610438E+01  0.86364564E+02                                 1.801394                            1.696356      -1.022900       2.383219                    0.997171       3.563767       9.916554       0.492999       1.245934      -0.716724      -0.044937      -0.012713      -0.009549       0.047667      -0.002721      -0.003493       0.007078       0.022512      -0.026367      -0.014993      -0.001763       0.016756              1.835162       2.210801       0.431729       0.302637       1.717294       0.202010       1.577392          -0.000019
           32              H       9.929310       3.902636       6.097627       0.094380       1.136382 0.83207529E+01  0.82379966E+02                                 1.786615                            1.675205      -1.018111       2.383959                    0.997411       3.591391      10.051468       0.489151       1.264749      -0.711998       0.041199      -0.022025      -0.011640       0.048145      -0.002003      -0.000017       0.006549       0.019563      -0.055157      -0.020545       0.001355       0.019190              1.833417       1.983672      -0.464408      -0.337112       1.861881       0.316511       1.654699           0.000039
           33              H      10.219101       5.819519       7.355087       0.134739       1.068432 0.80517255E+01  0.78259869E+02                                 1.659848                            1.611342      -0.919537       2.452957                    0.998995       3.223220       8.644659       0.521121       1.209254      -0.727430       0.037820       0.014984       0.007062       0.041289       0.000125       0.001079       0.006973       0.025642      -0.030223      -0.016012      -0.001895       0.017906              1.649769       1.945971       0.276255       0.116792       1.572934       0.132212       1.430403          -0.000029
           34              H       5.135116       5.972429       2.832212       0.083881       1.205379 0.97104648E+01  0.99727963E+02                                 1.853153                            1.803105      -0.923642       2.422262                    0.997257       3.728965      10.561680       0.475003       1.255547      -0.714699      -0.026184       0.035224       0.020368       0.048386       0.007202      -0.006459       0.003073      -0.012345       0.002701      -0.013490       0.004454       0.009036              1.870844       1.820257      -0.371622      -0.204609       1.985316       0.326023       1.806959           0.001351
           35              H       6.467791       4.999641       0.481207       0.155982       0.965784 0.77664683E+01  0.76330776E+02                                 1.677682                            1.678855      -1.037848       2.404022                    0.995691       3.506677      10.100040       0.457927       1.360925      -0.692181       0.011623      -0.024036      -0.007784       0.027810      -0.005290      -0.003258       0.003237      -0.016666       0.005998      -0.011267       0.000505       0.010762              1.674169       1.680065      -0.137561      -0.131594       1.731093       0.145894       1.611350          -0.000053
           36              H       6.785662       6.396849       1.179015       0.154303       1.175593 0.93870370E+01  0.95553603E+02                                 1.821070                            1.773743      -1.314423       2.265053                    0.994739       3.531904       9.945686       0.478744       1.256852      -0.714810       0.019441       0.019116       0.009728       0.028948       0.008822      -0.001390       0.005536      -0.008301      -0.021897      -0.011253      -0.002896       0.014149              1.839716       2.111821       0.344175       0.112842       1.757678      -0.015505       1.649650           0.000710
           37              C      11.627975      12.126415       2.607415       0.594493      23.231857 0.24557990E+03  0.50670163E+04                                 7.529795                            5.580778      -0.055968       2.045791                    0.999326      22.169516      62.144085       0.624193       0.475585      -1.016904      -0.017045       0.058526       0.033108       0.069368       0.035646      -0.037937      -0.067655      -0.009328       0.103656      -0.062893      -0.040925       0.103818              8.849153       8.362235      -1.020180       1.519348      10.674082       3.895687       7.511140           0.001552
           38              C      11.809479      10.874904       1.783158       0.020950      33.730688 0.42685150E+03  0.99344256E+04                                 9.152192                            6.920370      -0.084236       1.985199                    0.999319      26.809161      75.314873       0.625500       0.420739      -1.067329       0.004353      -0.033219      -0.026290       0.042587      -0.005127       0.010239      -0.025947       0.010427       0.040965      -0.028191      -0.005277       0.033469             10.851033       8.608709      -0.896219      -0.172155      14.589112       6.620354       9.355278          -0.004183
           39              C      13.049895      10.362101       1.479916      -0.157881      31.039738 0.43513788E+03  0.10221119E+05                                 8.528231                            6.943573       0.121738       2.008208                    0.999728      29.397397      84.173353       0.627573       0.415499      -1.065960      -0.017995      -0.001439       0.000774       0.018069       0.015173       0.014796      -0.015380       0.023060      -0.013773      -0.032198       0.008553       0.023644              9.332263       8.386998      -0.900733      -0.596612      11.260769       4.973885       8.349021           0.003220
           40              C      13.159199       9.243385       0.683759       0.090805      25.676259 0.34063292E+03  0.75694437E+04                                 7.686567                            6.258527       0.115196       2.055827                    0.999323      26.223324      74.411947       0.639204       0.431210      -1.050075      -0.050404      -0.012525      -0.011052       0.053100      -0.008486      -0.003252      -0.039546       0.041960       0.029664      -0.052583       0.017002       0.035580              8.414222       8.011244      -0.626622      -0.439084       9.615203       4.163370       7.616220          -0.004480
           41              C      10.893965       9.052191       0.543260       0.088467      25.934627 0.34651940E+03  0.77369127E+04                                 7.762295                            6.324305       0.125982       2.055567                    0.999599      26.405167      75.220621       0.633777       0.432842      -1.048595       0.049392       0.001193      -0.006458       0.049827       0.017869       0.008235      -0.041207       0.021053      -0.011837      -0.052873       0.015906       0.036968              8.544681       7.977800      -0.099838       0.143970      10.040484       4.183827       7.615759          -0.004003
           42              C      10.712462      10.188621       1.305464      -0.144853      30.799082 0.43359933E+03  0.10184547E+05                                 8.531535                            6.960136       0.164381       2.030089                    0.999729      29.114077      83.590209       0.622408       0.418965      -1.062852       0.014479       0.010717      -0.008639       0.019978      -0.009063      -0.006773      -0.021041       0.034854      -0.007498      -0.033898       0.012784       0.021114              9.382862       8.034438      -0.015403       0.511270      11.759351       5.006525       8.354796           0.002623
           43              C       8.297798      11.681028       8.830320       0.607495      22.657312 0.24469647E+03  0.50637637E+04                                 7.529140                            5.659254      -0.245768       1.991122                    0.998881      22.225381      63.185222       0.603029       0.490820      -1.005030      -0.059671      -0.043690       0.028233       0.079161       0.011287       0.050048       0.068083      -0.043131       0.265374      -0.082687      -0.050707       0.133394              8.796113      11.051346      -0.671869      -2.262149       8.458444      -2.815166       6.878548           0.004772
           44              C       9.533198      12.312774       8.133682       0.111784      25.820029 0.36515054E+03  0.82257585E+04                                 7.660066                            6.358747      -0.134683       1.982170                    0.998739      26.056644      73.543813       0.654786       0.415243      -1.063988       0.089135      -0.042642      -0.092530       0.135370      -0.044776       0.025500       0.001593      -0.025429      -0.007701      -0.054368       0.002538       0.051829              8.643269       9.713607       0.483204      -1.129640       7.587845      -1.812250       8.628356           0.008232
           45              C       8.982684      12.843728       6.821194      -0.396816      33.858323 0.52187730E+03  0.12865804E+05                                 9.093115                            7.524375      -0.344591       1.864363                    0.998207      32.162307      95.242846       0.610708       0.406821      -1.068491       0.035590      -0.024703       0.046191       0.063328      -0.023729       0.023575       0.008417      -0.032329       0.001375      -0.043093       0.013906       0.029187             10.344770      10.167278       0.794909      -1.678252       8.525295      -4.063255      12.341738           0.005448
           46              C       4.942589       1.777570       5.869318       0.674146      21.811418 0.23749675E+03  0.48738614E+04                                 7.355141                            5.592025       0.067756       2.103290                    0.999729      21.466005      60.594877       0.604476       0.493755      -1.004429       0.023600       0.017011      -0.026308       0.039223       0.016539       0.012761       0.067403      -0.077920       0.006941      -0.049641      -0.043394       0.093035              8.488849      10.187495      -0.117575      -0.590454       6.714834      -3.433854       8.564217           0.002577
           47              C      11.627985       6.718625       3.246682       0.597300      23.223905 0.24535269E+03  0.50626631E+04                                 7.528735                            5.578035      -0.056505       2.044557                    0.999351      22.211119      62.323311       0.624187       0.475557      -1.016616      -0.014632      -0.057101      -0.033976       0.068037      -0.035341       0.038782      -0.069539      -0.007989       0.105204      -0.064536      -0.041239       0.105775              8.851178       8.357989       1.020657      -1.515313      10.680924       3.900179       7.514620          -0.001720
           48              C      11.809480       7.970136       4.070939       0.020871      33.750719 0.42638709E+03  0.99215595E+04                                 9.159732                            6.918325      -0.085354       1.985435                    0.999319      26.793721      75.279621       0.625318       0.420949      -1.067127       0.005192       0.034537       0.026477       0.043827       0.004023      -0.011525      -0.028100       0.012364       0.047397      -0.031194      -0.005243       0.036436             10.871695       8.610314       0.883732       0.163787      14.623307       6.648848       9.381465          -0.001740
           49              C      13.049893       8.482939       4.374181      -0.156260      31.018054 0.43447731E+03  0.10201541E+05                                 8.524483                            6.938055       0.120511       2.008280                    0.999739      29.374016      84.084638       0.627867       0.415470      -1.065998      -0.018249       0.000258      -0.001006       0.018278      -0.015153      -0.014244      -0.013520       0.022352      -0.013252      -0.030287       0.006965       0.023322              9.332382       8.378576       0.899901       0.596673      11.264008       4.981909       8.354563           0.002203
           50              C      13.159190       9.601655       5.170338       0.089691      25.735842 0.34138163E+03  0.75903742E+04                                 7.697083                            6.264699       0.108649       2.052937                    0.999352      26.268345      74.564889       0.638986       0.431113      -1.050116      -0.049986       0.012962       0.012721       0.053183       0.008644       0.002884      -0.039319       0.045825       0.029218      -0.053679       0.018839       0.034841              8.428320       8.023795       0.629501       0.441100       9.629565       4.173980       7.631600          -0.004346
           51              C      10.893954       9.792849       5.310837       0.083591      26.130160 0.34959748E+03  0.78242510E+04                                 7.801044                            6.351398       0.117928       2.050878                    0.999624      26.547991      75.759834       0.632456       0.432715      -1.048493       0.050949      -0.001566       0.007159       0.051474      -0.018195      -0.008303      -0.042283       0.022851      -0.011257      -0.054383       0.016662       0.037720              8.591898       8.013576       0.100300      -0.144181      10.098942       4.216025       7.663176          -0.003544
           52              C      10.712458       8.656419       4.548633      -0.145855      30.887585 0.43465451E+03  0.10216964E+05                                 8.550626                            6.969963       0.162531       2.028972                    0.999747      29.165097      83.806226       0.621699       0.419129      -1.062600       0.013778      -0.010364       0.008974       0.019437       0.009361       0.007151      -0.020596       0.034188      -0.004623      -0.033511       0.012924       0.020588              9.409997       8.049255       0.010795      -0.514990      11.797423       5.031122       8.383312           0.001800
           53              C      13.311602       9.572106       8.731971       0.606526      22.690091 0.24513778E+03  0.50749565E+04                                 7.534027                            5.662768      -0.245079       1.990914                    0.998850      22.247177      63.250854       0.603122       0.490545      -1.005215      -0.059917       0.043967      -0.027712       0.079316      -0.011005      -0.049560       0.068915      -0.045198       0.269617      -0.083863      -0.050914       0.134777              8.801981      11.061182       0.671536       2.264882       8.462364      -2.816181       6.882396           0.004864
           54              C      14.547002       8.940360       9.428609       0.113958      25.782083 0.36454972E+03  0.82088251E+04                                 7.652031                            6.352878      -0.132075       1.983014                    0.998742      26.034038      73.464258       0.655189       0.415160      -1.064043       0.089982       0.040906       0.092425       0.135324       0.044379      -0.024944       0.001127      -0.025004      -0.006144      -0.053614       0.002382       0.051231              8.633417       9.703172      -0.485170       1.130072       7.578632      -1.808052       8.618446           0.008161
           55              C      13.996486       8.409406      10.741097      -0.398108      33.844230 0.52158857E+03  0.12856493E+05                                 9.089453                            7.521559      -0.344905       1.864645                    0.998252      32.155826      95.205507       0.610932       0.406742      -1.068578       0.035209       0.026556      -0.045192       0.063145       0.024024      -0.024163       0.009468      -0.034600      -0.000410      -0.044572       0.014547       0.030026             10.339931      10.174031      -0.798404       1.682788       8.517280      -4.056673      12.328481           0.007772
           56              C       9.956393       5.306808      -0.015221       0.678196      21.750885 0.23681900E+03  0.48574409E+04                                 7.342297                            5.584393       0.053603       2.098237                    0.999742      21.464629      60.614424       0.604712       0.493818      -1.004199       0.025347      -0.015783       0.026444       0.039885      -0.015569      -0.013672       0.069393      -0.081374       0.005582      -0.051419      -0.044432       0.095851              8.472400      10.159950       0.115620       0.586680       6.706795      -3.428013       8.550455           0.000533
           57              C       8.427173       2.042341       9.100779       0.598214      23.197394 0.24496473E+03  0.50526960E+04                                 7.523403                            5.573841      -0.059416       2.043946                    0.999334      22.193757      62.264008       0.624381       0.475595      -1.016589       0.015563      -0.059162      -0.033075       0.069543       0.035712      -0.038383      -0.070284      -0.007370       0.104225      -0.065548      -0.040608       0.106156              8.845230       8.353935      -1.021797       1.512727      10.676399       3.895724       7.505355          -0.001711
           58              C       8.245669       3.293852       9.925036       0.020534      33.771920 0.42667233E+03  0.99298255E+04                                 9.162883                            6.920208      -0.082000       1.986094                    0.999328      26.804949      75.316571       0.625293       0.420896      -1.067164      -0.005660       0.033589       0.026920       0.043416      -0.003758       0.011161      -0.027005       0.011949       0.042550      -0.029952      -0.004561       0.034513             10.875806       8.614577      -0.887232      -0.165472      14.634715       6.649161       9.378126          -0.001726
           59              C       7.005253       3.806655      10.228278      -0.157928      31.073451 0.43538559E+03  0.10228499E+05                                 8.534691                            6.945159       0.120863       2.007645                    0.999726      29.409456      84.217150       0.627548       0.415453      -1.065979       0.018362       0.000026      -0.000731       0.018377       0.015104       0.014641      -0.014043       0.021271      -0.015318      -0.030772       0.007499       0.023272              9.344468       8.387374      -0.901667      -0.597163      11.285682       4.988974       8.360347           0.002264
           60              C       6.895949       4.925371      11.024435       0.089437      25.726444 0.34128649E+03  0.75877087E+04                                 7.695411                            6.263327       0.117368       2.055828                    0.999342      26.258122      74.532478       0.639134       0.431045      -1.050161       0.050615       0.012538       0.011590       0.053418      -0.008665      -0.003369      -0.039371       0.042396       0.028313      -0.052598       0.017480       0.035118              8.426747       8.018973      -0.628320      -0.440025       9.634944       4.173439       7.626326          -0.004339
           61              C       9.161183       5.116565      11.164934       0.087110      25.992305 0.34727101E+03  0.77582644E+04                                 7.773034                            6.330127       0.127320       2.055184                    0.999611      26.447317      75.374607       0.633611       0.432701      -1.048630      -0.049624      -0.001349       0.006826       0.050110       0.018182       0.008409      -0.040996       0.021572      -0.012797      -0.053017       0.016318       0.036699              8.559746       7.987511      -0.098112       0.145155      10.063780       4.195553       7.627948          -0.003557
           62              C       9.342686       3.980135      10.402730      -0.146990      30.883125 0.43467625E+03  0.10216464E+05                                 8.546121                            6.967642       0.165864       2.029792                    0.999733      29.162443      83.763958       0.622206       0.418829      -1.062908      -0.014260      -0.011274       0.008788       0.020192      -0.009355      -0.006998      -0.020331       0.034082      -0.008227      -0.033185       0.012126       0.021059              9.403933       8.046496      -0.011865       0.513946      11.793413       5.024188       8.371892           0.001826
           63              C      11.757350       2.487728       2.877874       0.608757      22.667531 0.24493545E+03  0.50699209E+04                                 7.531077                            5.662076      -0.251812       1.988888                    0.998851      22.232695      63.212529       0.602873       0.490830      -1.005030       0.058849       0.042439      -0.027564       0.077615       0.011940       0.049301       0.067036      -0.043144       0.264366      -0.081677      -0.050556       0.132234              8.795952      11.038235      -0.672284      -2.258091       8.467929      -2.820156       6.881691           0.002113
           64              C      10.521950       1.855982       3.574512       0.112132      25.816389 0.36522084E+03  0.82264805E+04                                 7.661158                            6.361631      -0.145388       1.979705                    0.998745      26.020248      73.400579       0.654387       0.415540      -1.063960      -0.088921       0.041087       0.093313       0.135286      -0.042912       0.022166       0.000369      -0.020306      -0.011684      -0.049283      -0.000373       0.049656              8.642837       9.713155       0.480494      -1.135243       7.587917      -1.814099       8.627438           0.007462
           65              C      11.072464       1.325028       4.887000      -0.398505      33.806667 0.52113193E+03  0.12842173E+05                                 9.081233                            7.517840      -0.338656       1.866647                    0.998199      32.140636      95.143094       0.611147       0.406696      -1.068629      -0.036685       0.024855      -0.045923       0.063816      -0.025445       0.024255       0.008979      -0.029614       0.001009      -0.044270       0.014025       0.030246             10.328852      10.157903       0.798400      -1.680180       8.510679      -4.050726      12.317974           0.007193
           66              C      15.112559      12.391186       5.838876       0.676226      21.755030 0.23685807E+03  0.48572581E+04                                 7.341170                            5.583440       0.069122       2.104121                    0.999735      21.434142      60.474015       0.605141       0.493568      -1.004571      -0.023395      -0.015844       0.025322       0.037941       0.014402       0.014980       0.067810      -0.080751       0.005292      -0.051231      -0.042898       0.094129              8.470940      10.165172      -0.120013      -0.584892       6.702918      -3.425419       8.544729           0.002910
           67              C       8.427163       7.450131       8.461512       0.597309      23.198337 0.24516497E+03  0.50575260E+04                                 7.522347                            5.575865      -0.055888       2.045199                    0.999341      22.194415      62.256764       0.624351       0.475551      -1.016679       0.014827       0.056855       0.033839       0.067804      -0.035313       0.038764      -0.069291      -0.008434       0.105731      -0.064211      -0.041434       0.105644              8.839194       8.354702       1.019652      -1.516367      10.660988       3.887158       7.501892          -0.000950
           68              C       8.245668       6.198620       7.637255       0.022163      33.674740 0.42571884E+03  0.99018747E+04                                 9.146056                            6.914263      -0.085772       1.985832                    0.999313      26.763483      75.172724       0.625333       0.421114      -1.067049      -0.005103      -0.033671      -0.025724       0.042679       0.003750      -0.011671      -0.030098       0.013902       0.047991      -0.033590      -0.004421       0.038012             10.844536       8.600968       0.879777       0.160734      14.579556       6.618902       9.353084           0.007327
           69              C       7.005255       5.685817       7.334013      -0.154182      30.904638 0.43315586E+03  0.10161213E+05                                 8.501337                            6.926830       0.120925       2.009284                    0.999733      29.307944      83.815164       0.628563       0.415390      -1.066213       0.016822      -0.000309       0.001148       0.016864      -0.014078      -0.013188      -0.013072       0.020132      -0.013328      -0.028453       0.007019       0.021434              9.298975       8.360998       0.904000       0.599814      11.216725       4.949205       8.319202          -0.000893
           70              C       6.895958       4.567101       6.537856       0.086235      25.727246 0.34160272E+03  0.75926212E+04                                 7.690631                            6.264132       0.122222       2.058668                    0.999344      26.200196      74.233804       0.639741       0.430756      -1.050873       0.048639      -0.012873      -0.011499       0.051611       0.008220       0.002530      -0.036511       0.043916       0.024963      -0.050279       0.018421       0.031857              8.417235       8.013472       0.621603       0.436395       9.618688       4.165207       7.619544           0.002134
           71              C       9.161194       4.375907       6.397357       0.080716      26.131327 0.34990684E+03  0.78296173E+04                                 7.800106                            6.354389       0.128914       2.055886                    0.999613      26.481234      75.458217       0.632545       0.432739      -1.048918      -0.049140       0.001232      -0.006585       0.049594      -0.017126      -0.007566      -0.040811       0.020158      -0.012951      -0.051842       0.015152       0.036689              8.587738       8.011272       0.109412      -0.139389      10.094851       4.210551       7.657091           0.002080
           72              C       9.342690       5.512337       7.159561      -0.143864      30.790532 0.43351510E+03  0.10182454E+05                                 8.532293                            6.961363       0.161659       2.029627                    0.999742      29.105086      83.574129       0.622074       0.419195      -1.062667      -0.012243       0.010163      -0.008923       0.018243       0.008635       0.006342      -0.020313       0.030954      -0.004058      -0.031864       0.013319       0.018545              9.382918       8.032681       0.001700      -0.521942      11.758593       5.005527       8.357481          -0.001111
           73              C       6.743546       4.596650       2.976223       0.600438      22.785070 0.24618573E+03  0.51001993E+04                                 7.547383                            5.669725      -0.225591       1.997071                    0.998892      22.261377      63.236646       0.603795       0.489657      -1.006043       0.060841      -0.042743       0.026650       0.078986      -0.013081      -0.048074       0.066605      -0.044475       0.265275      -0.081105      -0.050791       0.131896              8.819715      11.075316       0.671077       2.268529       8.488105      -2.829965       6.895724           0.007068
           74              C       5.508146       5.228396       2.279585       0.115766      25.780194 0.36453810E+03  0.82091843E+04                                 7.653915                            6.354581      -0.137342       1.981157                    0.998738      26.037870      73.497920       0.654767       0.415396      -1.063803      -0.089380      -0.040199      -0.092572       0.134812       0.044119      -0.024316       0.001362      -0.022087      -0.007516      -0.052549       0.001876       0.050673              8.634834       9.707205      -0.482315       1.127615       7.578514      -1.803856       8.618783           0.003699
           75              C       6.058662       5.759350       0.967097      -0.397830      33.825401 0.52128208E+03  0.12847483E+05                                 9.087797                            7.520633      -0.348245       1.863965                    0.998228      32.143756      95.174838       0.610792       0.406881      -1.068450      -0.035347      -0.026429       0.045280       0.063231       0.023886      -0.024136       0.009415      -0.033881      -0.000893      -0.044267       0.014443       0.029823             10.337585      10.173181      -0.796779       1.679808       8.514876      -4.053365      12.324698           0.007837
           76              C       5.084983       6.453854       0.015221       0.679065      21.735380 0.23661677E+03  0.48523343E+04                                 7.339754                            5.582681       0.053927       2.098518                    0.999744      21.453778      60.580974       0.604685       0.493937      -1.004122      -0.025025       0.016054      -0.026079       0.039549      -0.015517      -0.013983       0.069566      -0.081653       0.005380      -0.051689      -0.044449       0.096138              8.469344      10.156304       0.117218       0.584470       6.704819      -3.426753       8.546910           0.000589
           77              N      12.096276       8.582522       0.209577      -0.237929      34.555865 0.56375638E+03  0.13931969E+05                                 8.938445                            7.772118      -0.128272       1.974330                    0.998498      28.703398      80.539180       0.616831       0.401808      -1.090048      -0.015345       0.140458       0.098639       0.172318       0.018723       0.005600      -0.066470       0.116118      -0.031825      -0.103449       0.036586       0.066863              9.614763      10.078391      -0.247640       0.009017       9.881857       3.808326       8.884040           0.030095
           78              N      12.096262      10.262518       5.644520      -0.239723      34.615718 0.56454742E+03  0.13957389E+05                                 8.948646                            7.776911      -0.131484       1.972966                    0.998460      28.739945      80.677176       0.616676       0.401740      -1.090017      -0.015516      -0.140699      -0.096931       0.171559      -0.018446      -0.005445      -0.065319       0.112913      -0.030723      -0.101277       0.036157       0.065119              9.629548      10.091469       0.250297      -0.006181       9.895451       3.820089       8.901723           0.028968
           79              N       7.958872       5.586234      11.498617      -0.238868      34.598341 0.56441426E+03  0.13953109E+05                                 8.946825                            7.777072      -0.129324       1.973674                    0.998496      28.727829      80.637197       0.616549       0.401851      -1.089955       0.015241      -0.140690      -0.098414       0.172370       0.018511       0.005570      -0.066004       0.115895      -0.032329      -0.102901       0.036161       0.066740              9.626686      10.086219      -0.248223       0.008745       9.900232       3.817821       8.893608           0.028843
           80              N       7.958886       3.906238       6.063674      -0.185627      33.057429 0.53321132E+03  0.12987587E+05                                 8.674652                            7.555082      -0.104156       1.993918                    0.998710      27.860608      77.467898       0.626422       0.401430      -1.090916       0.012528       0.121518       0.085059       0.148858      -0.015484      -0.003650      -0.053615       0.102906      -0.036445      -0.086385       0.026194       0.060192              9.314160       9.822972       0.231251      -0.012837       9.541501       3.641482       8.578008          -0.002758
           81              O       7.595899       0.753752       3.274782      -0.499963      38.136504 0.56475971E+03  0.13763010E+05                                 9.098479                            7.441417       0.144058       2.105239                    0.996848      27.309946      72.593315       0.683561       0.367687      -1.130693      -0.029468       0.025265       0.000087       0.038817       0.048007       0.019488      -0.018109       0.014075       0.086284      -0.069988       0.032062       0.037926             10.376127      10.279460       3.475422       4.302763      10.307462       4.286121      10.541459           0.006123
           82              O       5.477068       0.885406       2.523116      -0.562356      37.771652 0.55828307E+03  0.13537321E+05                                 8.868626                            7.289600       0.354385       2.160792                    0.997371      27.702395      72.946611       0.707691       0.356931      -1.141531       0.026075      -0.021777       0.011291       0.035800      -0.017627      -0.025114      -0.038687       0.052737      -0.048849      -0.065115       0.020217       0.044898              9.868785      11.849605      -5.593340       0.010787      11.666787       1.272613       6.089965           0.038788
           83              O       8.476290      10.551980       9.317381      -0.600083      44.701777 0.69269350E+03  0.17820770E+05                                10.062724                            8.202029      -0.019312       2.000720                    0.999322      29.977044      82.717112       0.653714       0.364194      -1.129835      -0.025846       0.031133      -0.010706       0.041856       0.010248       0.046050       0.014126      -0.077220       0.112630      -0.076237       0.013341       0.062897             11.443204       9.845221      -0.905814      -1.622705      14.529656      -5.061426       9.954735           0.056366
           84              O      17.280520      12.346306       8.948573      -0.553287      35.118186 0.51210385E+03  0.12177832E+05                                 8.498867                            7.005086       0.342477       2.162259                    0.996938      27.501148      72.205549       0.716793       0.359336      -1.137237       0.019634      -0.008727       0.020673       0.029816      -0.041726       0.020160       0.046019       0.058114       0.016539      -0.082257       0.033536       0.048721              9.552840      15.373308      -2.995074      -0.813602       6.947942      -0.256471       6.337270           0.030580
           85              O      10.520919      11.318360       7.901860      -0.614676      46.447877 0.78529561E+03  0.20764073E+05                                10.278610                            8.658759      -0.191154       1.940856                    0.998403      30.529400      84.299335       0.647019       0.358022      -1.139200      -0.090019       0.112937       0.005651       0.144534      -0.079551      -0.014482       0.001461      -0.008385      -0.134175      -0.062574      -0.040277       0.102851             11.593244      13.904241      -1.611384      -2.965463      11.716276      -2.294730       9.159216           0.116692
           86              O       6.186012       1.471300       5.815460      -0.551398      45.480426 0.71349927E+03  0.18468541E+05                                10.239709                            8.393542      -0.233010       1.960301                    0.996787      29.109885      80.231818       0.639056       0.370278      -1.126615      -0.011675       0.008825      -0.006883       0.016173      -0.002076       0.000364       0.025791       0.046225      -0.053991      -0.041957       0.009736       0.032221             11.578293      16.429855      -0.995413      -0.245476       9.018647      -2.255987       9.286377           0.024715
           87              O       4.349958       2.521658       5.055598      -0.567331      33.016455 0.47927649E+03  0.11180124E+05                                 8.041241                            6.669443       0.491487       2.208689                    0.998394      27.156801      70.006542       0.754434       0.348036      -1.149419       0.011067      -0.004264       0.015313       0.019369      -0.004387       0.042388       0.005389      -0.080209       0.033391      -0.068690       0.031597       0.037093              9.030148       7.762620      -1.441246       2.278152       7.593028      -4.286321      11.734796           0.039205
           88              O      12.609689       6.330626       2.579315      -0.546347      39.688865 0.59252113E+03  0.14614552E+05                                 9.334683                            7.618056       0.141515       2.094175                    0.996407      27.953610      74.765513       0.676096       0.367296      -1.130938      -0.020628      -0.010901       0.008445       0.024812      -0.050261      -0.018337      -0.030801       0.029124       0.090118      -0.079009       0.035249       0.043760             10.667317      10.537262      -3.588217      -4.433003      10.621997       4.444526      10.842694           0.033620
           89              O      10.490856       6.198972       3.330981      -0.565099      37.899294 0.56051356E+03  0.13604620E+05                                 8.883178                            7.299530       0.369952       2.163865                    0.997602      27.770474      73.155418       0.707898       0.356480      -1.141920       0.027319       0.021450      -0.010667       0.036335       0.017284       0.027229      -0.039999       0.051680      -0.051030      -0.066993       0.020899       0.046094              9.884681      11.878034       5.599743      -0.013850      11.676416       1.275513       6.099592           0.037313
           90              O      13.490092      10.701154       8.244910      -0.600365      44.697535 0.69277600E+03  0.17822894E+05                                10.059915                            8.201020      -0.015334       2.001616                    0.999291      29.982401      82.723868       0.653953       0.364061      -1.129972      -0.026390      -0.031168       0.010132       0.042078      -0.010774      -0.045890       0.015604      -0.076119       0.112854      -0.075671       0.011745       0.063927             11.438509       9.843398       0.907339       1.621947      14.523803      -5.053591       9.948326           0.056131
           91              O      12.266728       8.906828       8.613718      -0.552447      35.104611 0.51186961E+03  0.12171069E+05                                 8.497103                            7.003959       0.338431       2.160879                    0.996915      27.496403      72.193423       0.716766       0.359384      -1.137179       0.019457       0.009765      -0.020235       0.029722       0.041708      -0.020008       0.046301       0.056303       0.015218      -0.081945       0.033279       0.048666              9.550965      15.371076       2.993309       0.812942       6.944819      -0.256045       6.336999           0.030973
           92              O      15.534719       9.934774       9.660431      -0.615226      46.473399 0.78581848E+03  0.20780987E+05                                10.281734                            8.661031      -0.187720       1.941792                    0.998397      30.538787      84.326638       0.647014       0.357971      -1.139260      -0.091470      -0.113458      -0.004879       0.145819       0.079329       0.014137       0.000390      -0.007438      -0.133910      -0.062761      -0.039663       0.102423             11.597580      13.907001       1.606594       2.970376      11.721907      -2.301647       9.163832           0.117583
           93              O      11.199815       5.613078       0.038637      -0.585353      46.787968 0.73881159E+03  0.19296630E+05                                10.440492                            8.549730      -0.271704       1.942520                    0.996103      29.589787      81.998566       0.632057       0.371024      -1.125728      -0.018226      -0.001967      -0.002811       0.018546       0.003187      -0.006308       0.033308       0.047429      -0.054752      -0.050330       0.016696       0.033635             11.815939      16.747726       1.017181       0.239415       9.210691      -2.327403       9.489400           0.054228
           94              O       9.363762       4.562720       0.798499      -0.566854      33.020940 0.47937334E+03  0.11182646E+05                                 8.040052                            6.667673       0.494317       2.208858                    0.998372      27.166912      70.027255       0.754969       0.347781      -1.149660       0.009659       0.003513      -0.014522       0.017791       0.005118      -0.042103       0.005816      -0.083371       0.032719      -0.069747       0.031547       0.038200              9.028181       7.767449       1.442866      -2.280197       7.590935      -4.282881      11.726159           0.039405
           95              O      12.459249      13.415004       8.433412      -0.547195      39.765498 0.59376236E+03  0.14653492E+05                                 9.347794                            7.627099       0.136166       2.092120                    0.996472      27.979700      74.867582       0.675523       0.367399      -1.130807       0.020019      -0.011455       0.009231       0.024843       0.050692       0.017797      -0.030201       0.029035       0.092640      -0.079203       0.035175       0.044028             10.683362      10.552451       3.595137       4.438163      10.644239       4.453627      10.853397           0.033546
           96              O      14.578080      13.283350       9.185078      -0.566098      37.947923 0.56116665E+03  0.13624458E+05                                 8.891658                            7.304397       0.366316       2.162538                    0.997566      27.782723      73.198747       0.707572       0.356540      -1.141870      -0.026823       0.022356      -0.009413       0.036165      -0.017270      -0.025770      -0.039564       0.052211      -0.051092      -0.066098       0.020800       0.045298              9.896746      11.892521      -5.610704       0.013515      11.695479       1.276270       6.102239           0.038185
           97              O      11.578858       3.616776       2.390813      -0.598393      44.641810 0.69151895E+03  0.17783441E+05                                10.054811                            8.196166      -0.016975       2.002052                    0.999280      29.950616      82.634258       0.653801       0.364291      -1.129732       0.025515      -0.029686       0.009846       0.040364       0.009358       0.046422       0.014917      -0.078016       0.112830      -0.076769       0.013334       0.063434             11.432786       9.825936      -0.913806      -1.611549      14.529596      -5.056038       9.942828           0.054786
           98              O       2.774628       1.822450       2.759621      -0.551181      35.036815 0.51102600E+03  0.12145750E+05                                 8.486122                            6.998186       0.343029       2.162860                    0.996941      27.473858      72.113770       0.717076       0.359384      -1.137203      -0.019370       0.008345      -0.021024       0.029779      -0.041192       0.019147       0.045018       0.056945       0.017956      -0.080574       0.032644       0.047930              9.534212      15.331528      -2.989887      -0.810180       6.941048      -0.256880       6.330060           0.029457
           99              O       9.534229       2.850396       3.806334      -0.578769      45.008821 0.75622984E+03  0.19802838E+05                                10.059207                            8.489402      -0.101835       1.975434                    0.998580      29.992710      82.348629       0.654487       0.357381      -1.140001       0.072751      -0.125249       0.000088       0.144845      -0.073869      -0.025186      -0.007634      -0.003214      -0.177500      -0.076768      -0.027626       0.104394             11.328990      13.573580      -1.590732      -2.879990      11.462271      -2.226306       8.951119           0.067795
          100              O      13.869136      12.697456       5.892734      -0.554976      45.614187 0.71634572E+03  0.18568200E+05                                10.276620                            8.424116      -0.282236       1.945576                    0.996281      29.156889      80.524039       0.636065       0.371499      -1.125233       0.014795       0.008316      -0.011469       0.020484      -0.007487       0.008931       0.026020       0.044513      -0.051641      -0.043338       0.010632       0.032706             11.620165      16.474014      -1.015061      -0.228863       9.061446      -2.274436       9.325033           0.013263
          101              O      15.705190      11.647098       6.652596      -0.566475      33.012563 0.47937117E+03  0.11182479E+05                                 8.040042                            6.668575       0.488655       2.207150                    0.998439      27.164625      70.018851       0.754770       0.347877      -1.149592      -0.008522       0.003025      -0.015924       0.018312      -0.004419       0.042700       0.005900      -0.081714       0.030339      -0.069395       0.031253       0.038142              9.027989       7.761781      -1.438602       2.275824       7.591075      -4.284528      11.731110           0.036272
          102              O       7.445459       7.838130       9.128879      -0.545310      39.614328 0.59144196E+03  0.14580917E+05                                 9.322240                            7.611100       0.141637       2.094638                    0.996396      27.929915      74.677970       0.676425       0.367294      -1.130967       0.020483       0.011084      -0.008026       0.024634      -0.050151      -0.018439      -0.031024       0.029087       0.090265      -0.079069       0.035155       0.043914             10.647821      10.526190      -3.579804      -4.424201      10.598298       4.427250      10.818975           0.034520
          103              O       9.564292       7.969784       8.377213      -0.564476      37.809246 0.55901950E+03  0.13558105E+05                                 8.866818                            7.288360       0.374678       2.165928                    0.997594      27.739407      73.024831       0.708713       0.356339      -1.142134      -0.027227      -0.022140       0.009936       0.036473       0.017629       0.026267      -0.039706       0.053379      -0.050089      -0.066707       0.020648       0.046058              9.864018      11.857996       5.586225      -0.018816      11.647081       1.265515       6.086978           0.038669
          104              O       6.565056       3.467602       3.463284      -0.568704      43.500621 0.66967642E+03  0.17082523E+05                                 9.885654                            8.063890      -0.000267       2.013346                    0.999290      29.495973      81.025979       0.659422       0.364129      -1.129962       0.038878       0.026794      -0.003472       0.047344      -0.013537      -0.040370       0.010693      -0.067969       0.105858      -0.068396       0.011670       0.056727             11.233199       9.639550       0.885921       1.575887      14.284020      -4.968344       9.776029           0.017162
          105              O       7.788420       5.261928       3.094476      -0.551172      35.072571 0.51121766E+03  0.12151499E+05                                 8.490660                            6.999033       0.345224       2.162935                    0.996948      27.486679      72.152014       0.717101       0.359337      -1.137235      -0.018429      -0.011710       0.018964       0.028920       0.041388      -0.019301       0.044606       0.053632       0.010481      -0.079387       0.030935       0.048452              9.543565      15.358548       2.989160       0.812238       6.939213      -0.255827       6.332934           0.030458
          106              O       4.520429       4.233982       2.047763      -0.617187      46.552729 0.78747268E+03  0.20835150E+05                                10.290449                            8.668169      -0.184151       1.942263                    0.998412      30.574081      84.438147       0.646985       0.357808      -1.139419       0.090273       0.114012       0.004239       0.145485       0.079927       0.013541       0.000722      -0.008507      -0.133246      -0.062740      -0.040168       0.102908             11.606647      13.910662       1.613167       2.967254      11.739405      -2.302712       9.169874           0.116614
          107              O       8.855333       8.555678      11.669557      -0.585010      46.786811 0.73880070E+03  0.19296499E+05                                10.440948                            8.550196      -0.273555       1.941963                    0.996102      29.588225      81.997682       0.631973       0.371070      -1.125680       0.017851       0.001555       0.003195       0.018201       0.003383      -0.006069       0.033655       0.047275      -0.054559      -0.050613       0.017157       0.033456             11.816469      16.748386       1.018469       0.238103       9.211498      -2.327969       9.489525           0.054112
          108              O      10.691386       9.606036      10.909695      -0.567491      33.029456 0.47945591E+03  0.11184916E+05                                 8.041961                            6.668589       0.492384       2.208349                    0.998377      27.166500      70.024451       0.754869       0.347817      -1.149645      -0.009475      -0.003863       0.015477       0.018553       0.004243      -0.042324       0.006260      -0.083750       0.031875      -0.069953       0.030902       0.039052              9.031264       7.769744       1.444860      -2.282636       7.593437      -4.286737      11.730611           0.039519

******************************************************
Auxiliary information for the entire system
The total spin magnetic moment of the unit cell is   20.219586
The total net atomic charge of the unit cell is   0.000006
Accuracy of reproducing the electrostatic potential in the unit cell:
  The inner radius (bohr) =    5.0000
  The outer radius (bohr) =   12.0000
  Valid grid points have density less than (e/(bohr^3)) =    0.0001
  The number of valid grid points were=        14392
  The rms potential error without charges in kcal/mol is=      2.63775
  The rms potential error with partial charges in kcal/mol is=      0.48669
  The RRMSE value at monopole order=      0.18451
  The rms potential error with partial charges and cloud penetration in kcal/mol is=      0.46887
  The RRMSE value at monopole order with cloud penetration is=      0.17775
  The rms potential error with partial charges and atomic dipoles in kcal/mol is=      0.40391
  The RRMSE value at dipole order=      0.15313
  The rms potential error with partial charges, atomic dipoles and cloud penetration in kcal/mol is=      0.38277
  The RRMSE value at dipole order with cloud penetration=      0.14511

******************************************************
The electron densities and ab initio electrostatic potential were computed in VASP using the PBE functional and
projector augmented wave method. See the main text of the journal article for a description of computational details.
The atomic charges, dipoles, and quadrupoles were computed with the DDEC6 method as described in
(a) T. A. Manz and N. Gabaldon Limas, RSC Adv. 6 (2016) 47771-47801 DOI: 10.1039/c6ra04656h
(b) N. Gabaldon Limas and T. A. Manz, RSC Adv. 8 (2018) 2678-2707 DOI: 10.1039/c7ra11829e.
For each atom in the material, the electron cloud parameters were fit to the spherically averaged atom-in-material
electron density using radial positions for which this density was between 10^-4 and 10^-2 electrons per cubic bohr.
The polarizabilities, dispersion coefficients, and quantum Drude oscillator (QDO) parameters were fit using the MCLF method.
The magnetic structure of the system was optimized in VASP from the default ferromagnetic initial guess using spin polarization.
The atomic spin moments (ASMs) were computed on this optimized magnetic structure using the DDEC6 partition as inputs
to the method of T. A. Manz and D. S. Sholl, J. Chem. Theory Comput. 7 (2011) 4146-4164 DOI: 10.1021/ct200539n.
The RMSE and RRMSE were computed using a uniform grid with Ewald summation.
