# Supplementary material for: A collection of forcefield precursors for metal–organic frameworks
Source: RSC Adv. 2019 Nov 13;9(63):36492–507. doi: 10.1039/c9ra07327b (PMC9075174; doi:10.1039/c9ra07327b)
Supplement: RA-009-C9RA07327B-s4717 [file RA-009-C9RA07327B-s4717.xyz]

  108
jmolscript: load "" {1 1 1} spacegroup "x,y,z" unitcell [{     10.059700     0.000000     0.000000 }, {      5.029832    11.740967     0.000000 }, {      5.029812     2.466971    11.725181 }]
Co    17.327084     9.429515    10.516080     0.938140
Co    10.392333     9.713834     8.958390     1.004137
Co    12.297240    11.882392     7.071691     0.937718
Co    15.422181    11.598073     8.629381     1.004685
Co     2.792260     4.778423     1.209101     0.938140
Co     9.727011     4.494104     2.766791     1.004136
Co     7.822104     2.325546     4.653490     0.937718
Co     4.697163     2.609865     3.095800     1.004687
H      6.264143     6.181581     7.622540     0.126539
H      6.088105     4.337002     6.294077     0.089268
H      9.923870     3.980721     6.079506     0.089366
H     10.216601     5.896828     7.329411     0.134773
H      9.904735    13.051718     8.668426     0.085174
H      3.279439     1.691794     6.969448     0.155534
H      8.693556    12.077141     6.296422     0.161203
H      6.264141     3.389359     9.965231     0.128011
H      6.088089     5.233938    11.293694     0.090012
H      9.923852     5.590219    11.508265     0.088764
H     10.216596     3.674112    10.258361     0.134625
H     14.934592     8.260189     8.919345     0.085279
H     13.339119     7.879146    10.618324     0.156750
H     13.723396     9.234766    11.291349     0.161412
H     13.855201     8.026357     4.102641     0.126540
H     14.031239     9.870936     5.431104     0.089267
H     10.195474    10.227217     5.645675     0.089366
H      9.902743     8.311110     4.395770     0.134773
H     10.214609     1.156220     3.056755     0.085174
H     16.839905    12.516144     4.755733     0.155535
H     11.425788     2.130797     5.428759     0.161203
H     13.855203    10.818579     1.759950     0.128011
H      3.971555     8.974000     0.431487     0.090012
H     10.195492     8.617719     0.216916     0.088764
H      9.902748    10.533826     1.466820     0.134625
H      5.184752     5.947749     2.805836     0.085279
H      6.780225     6.328792     1.106857     0.156749
H      6.395948     4.973172     0.433832     0.161413
C      8.454136     7.497090     8.462063     0.600407
C      8.280107     6.254809     7.619023     0.022799
C      7.024658     5.761263     7.298925    -0.159450
C      6.935131     4.651884     6.501613     0.089111
C      9.176433     4.439793     6.380844     0.084178
C      9.359515     5.591143     7.148843    -0.147672
C      8.326370    11.699479     8.792713     0.608269
C      9.558684    12.310777     8.126723     0.115423
C      9.049667    12.832624     6.790052    -0.409479
C      4.988585     1.814714     5.890731     0.690235
C      8.454142     2.073850     9.125708     0.601868
C      8.280105     3.316131     9.968749     0.022190
C      7.024653     3.809677    10.288846    -0.162318
C      6.935117     4.919056    11.086159     0.090014
C      9.176418     5.131147    11.206928     0.084669
C      9.359508     3.979797    10.438929    -0.147139
C     13.356223     9.612428     8.795058     0.608908
C     14.588536     9.001130     9.461049     0.114257
C     14.079512     8.479283    10.797719    -0.410761
C     10.018447     5.289255    -0.028140     0.690030
C     11.665208     6.710848     3.263118     0.600407
C     11.839237     7.953129     4.106158     0.022799
C     13.094686     8.446675     4.426256    -0.159450
C     13.184213     9.556054     5.223568     0.089112
C     10.942911     9.768145     5.344337     0.084178
C     10.759829     8.616795     4.576338    -0.147673
C     11.792974     2.508459     2.932468     0.608270
C     10.560660     1.897161     3.598458     0.115423
C     11.069677     1.375314     4.935129    -0.409480
C     15.130759    12.393224     5.834450     0.690236
C     11.665202    12.134088     2.599473     0.601867
C     11.839239    10.891807     1.756432     0.022190
C     13.094691    10.398261     1.436335    -0.162318
C     13.184227     9.288882     0.639022     0.090015
C     10.942926     9.076791     0.518253     0.084669
C     10.759836    10.228141     1.286252    -0.147138
C      6.763121     4.595510     2.930123     0.608908
C      5.530808     5.206808     2.264132     0.114257
C      6.039832     5.728655     0.927462    -0.410760
C      5.071085     6.451712     0.028140     0.690030
N      7.982348     3.972839     6.043158    -0.234239
N      7.982330     5.598101    11.544613    -0.235507
N     12.136996    10.235099     5.682023    -0.234239
N     12.137014     8.609837     0.180568    -0.235506
O      9.604965     7.998905     8.416335    -0.572192
O      7.487396     7.876578     9.136261    -0.541490
O      8.499397    10.581564     9.308621    -0.599108
O     17.330806    12.364569     8.893550    -0.557071
O     10.561639    11.346221     7.926222    -0.613883
O      6.225929     1.502901     5.823897    -0.587815
O      4.420213     2.574576     5.078176    -0.572446
O     14.634804    13.313002     9.171437    -0.572380
O     12.517239    13.435329     8.451510    -0.541538
O     13.529250    10.730343     8.279150    -0.599471
O     12.300962     8.947338     8.694222    -0.556628
O     15.591486     9.965686     9.661549    -0.612941
O     11.255790     5.601068     0.038693    -0.587835
O      9.450073     4.529393     0.784415    -0.572391
O     10.514379     6.209033     3.308846    -0.572192
O     12.631948     6.331360     2.588920    -0.541491
O     11.619947     3.626374     2.416560    -0.599106
O      2.788538     1.843369     2.831631    -0.557072
O      9.557705     2.861717     3.798959    -0.613881
O     13.893415    12.705037     5.901284    -0.587813
O     15.699131    11.633362     6.647005    -0.572444
O      5.484540     0.894936     2.553744    -0.572379
O      7.602105     0.772609     3.273671    -0.541537
O      6.590094     3.477595     3.446031    -0.599473
O      7.818382     5.260600     3.030959    -0.556629
O      4.527858     4.242252     2.063632    -0.612939
O      8.863554     8.606870    11.686488    -0.587835
O     10.669271     9.678545    10.940766    -0.572392

The following XYZ coordinates are in angstroms. Other properties are in atomic units.
The sperically averaged electron density of each atom fit to a function of the form exp(a - br)
eigen_1, eigen_2 and eigen_3 are the three eigenvalues of traceless quadrupole moment tensor
  atom number  atomic symbol              X              Y              Z     net charge C6 coefficient C8 coefficient C10 coefficient fluctuating dipole atomic polarizability isotropic forcefield polarizability              a              b squared Pearson coefficient          <r^3>          <r^4>         wp_QDO          m_QDO          q_QDO       dipole_x       dipole_y       dipole_z         dipole            Qxy            Qxz            Qyz     Q(x^2-y^2)  Q(3z^2 - R^2)        eigen_1        eigen_2        eigen_3 static polarizability      alpha(xx)      alpha(xy)      alpha(xz)      alpha(yy)      alpha(yz)      alpha(zz) atomic spin moment
            1             Co      17.327084       9.429515      10.516080       0.938140      84.035070 0.15977213E+04  0.48672874E+05                                15.901465                           13.242038       0.682452       2.096488                    0.993162      45.631482     120.263234       0.488518       0.411566      -1.140454       0.016297      -0.073514      -0.041539       0.085997      -0.031911      -0.006624      -0.056429       0.179004       0.010730      -0.122372       0.029009       0.093363             18.709065      17.704860      -1.572323      -0.576994      18.973604      -0.668718      19.448730           2.819802
            2             Co      10.392333       9.713834       8.958390       1.004137      96.243544 0.20389318E+04  0.65281004E+05                                15.680188                           13.566582       0.602639       2.081488                    0.996956      44.062557     114.764010       0.565135       0.338508      -1.211079       0.052971      -0.031705       0.002950       0.061805      -0.004784       0.035386       0.027634      -0.125339       0.074769      -0.087640       0.017907       0.069733             17.668020      19.690161       1.404635      -2.087023      17.528960      -4.176430      15.784938           2.797235
            3             Co      12.297240      11.882392       7.071691       0.937718      84.046703 0.15980923E+04  0.48690017E+05                                15.905868                           13.246139       0.679872       2.095281                    0.993047      45.653233     120.352128       0.488270       0.411726      -1.140273       0.015854       0.073784       0.041515       0.086133       0.031614       0.006497      -0.057127       0.179415       0.010634      -0.122949       0.029462       0.093486             18.713993      17.708975       1.572977       0.575475      18.977520      -0.673976      19.455485           2.815219
            4             Co      15.422181      11.598073       8.629381       1.004685      96.209405 0.20380689E+04  0.65246253E+05                                15.676973                           13.564031       0.605271       2.082183                    0.996998      44.052518     114.730357       0.565170       0.338524      -1.211069       0.052980       0.032107      -0.003444       0.062045       0.004623      -0.034952       0.027027      -0.125319       0.074807      -0.087309       0.018181       0.069128             17.664046      19.689016      -1.403425       2.086318      17.525948      -4.173250      15.777172           2.794773
            5             Co       2.792260       4.778423       1.209101       0.938140      84.035019 0.15977201E+04  0.48672832E+05                                15.901465                           13.242038       0.682448       2.096486                    0.993162      45.631493     120.263299       0.488517       0.411567      -1.140453      -0.016300       0.073515       0.041540       0.085998      -0.031911      -0.006599      -0.056447       0.179003       0.010816      -0.122389       0.029038       0.093351             18.709065      17.704856      -1.572325      -0.576992      18.973606      -0.668717      19.448733           2.819801
            6             Co       9.727011       4.494104       2.766791       1.004136      96.243582 0.20389332E+04  0.65281062E+05                                15.680193                           13.566588       0.602635       2.081486                    0.996956      44.062567     114.764051       0.565135       0.338508      -1.211079      -0.052972       0.031705      -0.002950       0.061805      -0.004781       0.035387       0.027631      -0.125337       0.074755      -0.087637       0.017907       0.069730             17.668024      19.690162       1.404636      -2.087025      17.528962      -4.176431      15.784946           2.797232
            7             Co       7.822104       2.325546       4.653490       0.937718      84.046809 0.15980949E+04  0.48690107E+05                                15.905869                           13.246141       0.679882       2.095284                    0.993047      45.653224     120.352043       0.488271       0.411725      -1.140273      -0.015850      -0.073782      -0.041515       0.086131       0.031614       0.006531      -0.057104       0.179416       0.010514      -0.122926       0.029423       0.093503             18.713994      17.708974       1.572976       0.575476      18.977521      -0.673974      19.455486           2.815222
            8             Co       4.697163       2.609865       3.095800       1.004687      96.209361 0.20380678E+04  0.65246200E+05                                15.676958                           13.564018       0.605285       2.082186                    0.996998      44.052518     114.730290       0.565171       0.338524      -1.211069      -0.052979      -0.032107       0.003444       0.062045       0.004626      -0.034949       0.027030      -0.125323       0.074824      -0.087312       0.018181       0.069131             17.664027      19.688992      -1.403420       2.086317      17.525925      -4.173246      15.777165           2.794778
            9              H       6.264143       6.181581       7.622540       0.126539       1.002527 0.72005046E+01  0.67883190E+02                                 1.561638                            1.498496      -0.952658       2.431531                    0.998845       3.200903       8.383951       0.555555       1.169445      -0.735436      -0.030039       0.016137       0.013614       0.036716      -0.000789      -0.003013       0.005932       0.019100      -0.034215      -0.014831      -0.000871       0.015702              1.566571       1.728692      -0.318745      -0.203009       1.552298       0.231568       1.418724           0.000339
           10              H       6.088105       4.337002       6.294077       0.089268       1.118474 0.81746147E+01  0.80338475E+02                                 1.748214                            1.646844      -0.988258       2.400823                    0.997693       3.513905       9.704611       0.500935       1.244138      -0.717037      -0.041997      -0.012428      -0.007840       0.044493      -0.002779      -0.003461       0.006564       0.020918      -0.025998      -0.014111      -0.001842       0.015953              1.779774       2.143973       0.412078       0.285623       1.668750       0.195924       1.526598          -0.000042
           11              H       9.923870       3.980721       6.079506       0.089366       1.094187 0.79055226E+01  0.77329156E+02                                 1.746312                            1.636879      -0.991030       2.399004                    0.997814       3.549427       9.897377       0.492674       1.270966      -0.710616       0.038513      -0.020995      -0.011627       0.045379      -0.001769      -0.000665       0.006177       0.019924      -0.052523      -0.019584       0.000671       0.018914              1.791313       1.937680      -0.446502      -0.329073       1.818416       0.308622       1.617844           0.000094
           12              H      10.216601       5.896828       7.329411       0.134773       1.019049 0.75541500E+01  0.72308630E+02                                 1.611005                            1.563245      -0.892305       2.469351                    0.999392       3.172159       8.460682       0.527475       1.213110      -0.726382       0.036006       0.014171       0.006256       0.039197      -0.000006       0.000403       0.006283       0.025109      -0.028800      -0.015031      -0.002330       0.017361              1.601659       1.889234       0.266741       0.101458       1.529453       0.125895       1.386291           0.000306
           13              H       9.904735      13.051718       8.668426       0.085174       1.156052 0.92086354E+01  0.93279919E+02                                 1.800093                            1.754782      -0.870951       2.451302                    0.997759       3.640112      10.222084       0.482204       1.253957      -0.715292       0.024916       0.034690       0.020086       0.047198      -0.007082       0.006256       0.002662      -0.011807       0.001884      -0.012938       0.004022       0.008916              1.815350       1.747398       0.338671       0.181399       1.935707       0.312885       1.762944           0.001551
           14              H       3.279439       1.691794       6.969448       0.155534       1.111083 0.86738957E+01  0.86673334E+02                                 1.760736                            1.710430      -1.288562       2.281720                    0.994903       3.470695       9.721971       0.484626       1.264817      -0.712810      -0.018865       0.018043       0.007978       0.027296      -0.008007       0.001894       0.005264      -0.007880      -0.019898      -0.010838      -0.002053       0.012891              1.782256       2.078868      -0.330164      -0.104121       1.676829      -0.031903       1.591072           0.000766
           15              H       8.693556      12.077141       6.296422       0.161203       0.903127 0.71081721E+01  0.68226902E+02                                 1.597945                            1.601764      -0.862498       2.493333                    0.998022       3.352494       9.494975       0.471452       1.353538      -0.694180      -0.009951      -0.022698      -0.007941       0.026025       0.005012       0.002876       0.003187      -0.015154       0.007083      -0.010544       0.000607       0.009937              1.592829       1.558946       0.102562       0.100792       1.677922       0.151896       1.541620          -0.000003
           16              H       6.264141       3.389359       9.965231       0.128011       0.998660 0.71682475E+01  0.67522325E+02                                 1.559764                            1.496871      -0.955399       2.431504                    0.998840       3.194356       8.371002       0.554734       1.172161      -0.734802      -0.029707      -0.015861      -0.013229       0.036181       0.000687       0.002998       0.005940       0.018804      -0.034030      -0.014771      -0.000739       0.015510              1.564638       1.726322       0.317939       0.202461       1.550420       0.231019       1.417172           0.000339
           17              H       6.088089       5.233938      11.293694       0.090012       1.115726 0.81482724E+01  0.80005027E+02                                 1.744391                            1.643433      -0.979597       2.404521                    0.997767       3.508291       9.680653       0.501862       1.242996      -0.717291      -0.041726       0.012476       0.007908       0.044264       0.002776       0.003462       0.006629       0.020880      -0.025959      -0.014162      -0.001771       0.015933              1.775792       2.138930      -0.410778      -0.284723       1.665029       0.195205       1.523415          -0.000042
           18              H       9.923852       5.590219      11.508265       0.088764       1.092951 0.78896889E+01  0.77077801E+02                                 1.739256                            1.630767      -0.968219       2.408047                    0.998074       3.542864       9.848753       0.496000       1.264024      -0.712123       0.038948       0.020996       0.011755       0.045782       0.001738       0.000631       0.006129       0.019675      -0.052221      -0.019457       0.000724       0.018733              1.783836       1.929351       0.443611       0.326905       1.810701       0.306479       1.611457           0.000092
           19              H      10.216596       3.674112      10.258361       0.134625       1.017132 0.75328464E+01  0.72024382E+02                                 1.605803                            1.558446      -0.874940       2.475939                    0.999469       3.169402       8.437348       0.529822       1.209082      -0.727283       0.035916      -0.014326      -0.006326       0.039182      -0.000010      -0.000408       0.006314       0.025301      -0.029532      -0.015191      -0.002388       0.017579              1.596460       1.882459      -0.265215      -0.100871       1.524609       0.125150       1.382311           0.000307
           20              H      14.934592       8.260189       8.919345       0.085279       1.153965 0.91860206E+01  0.92979334E+02                                 1.796780                            1.751718      -0.862141       2.455019                    0.997856       3.635641      10.200471       0.483076       1.252657      -0.715588       0.024873      -0.034588      -0.020172       0.047137       0.006984      -0.006274       0.002654      -0.011831       0.001545      -0.012873       0.003969       0.008904              1.811959       1.744210      -0.337660      -0.180923       1.931909       0.311941       1.759757           0.001551
           21              H      13.339119       7.879146      10.618324       0.156750       1.109262 0.86612838E+01  0.86563344E+02                                 1.763244                            1.712814      -1.306452       2.275300                    0.994702       3.469007       9.735586       0.482486       1.270192      -0.711664      -0.018581      -0.017862      -0.008000       0.026987       0.007885      -0.001927       0.005360      -0.007691      -0.020323      -0.010926      -0.001905       0.012831              1.784829       2.082033       0.330646       0.104331       1.679058      -0.032136       1.593396           0.000765
           22              H      13.723396       9.234766      11.291349       0.161412       0.902349 0.71002806E+01  0.68130408E+02                                 1.596862                            1.600753      -0.861294       2.494002                    0.998064       3.350756       9.487778       0.471668       1.353333      -0.694225      -0.009678       0.022662       0.007976       0.025901      -0.005148      -0.002769       0.003220      -0.015191       0.006797      -0.010550       0.000521       0.010029              1.591733       1.557891      -0.102361      -0.100632       1.676690       0.151618       1.540618          -0.000003
           23              H      13.855201       8.026357       4.102641       0.126540       1.002524 0.72004776E+01  0.67882865E+02                                 1.561635                            1.498493      -0.952655       2.431533                    0.998845       3.200897       8.383928       0.555556       1.169444      -0.735436       0.030039      -0.016137      -0.013615       0.036716      -0.000789      -0.003013       0.005932       0.019100      -0.034216      -0.014831      -0.000871       0.015702              1.566568       1.728687      -0.318744      -0.203008       1.552295       0.231567       1.418721           0.000339
           24              H      14.031239       9.870936       5.431104       0.089267       1.118476 0.81746291E+01  0.80338637E+02                                 1.748214                            1.646844      -0.988261       2.400821                    0.997693       3.513907       9.704612       0.500935       1.244137      -0.717037       0.041997       0.012428       0.007840       0.044493      -0.002779      -0.003461       0.006564       0.020918      -0.025997      -0.014111      -0.001842       0.015953              1.779774       2.143974       0.412078       0.285623       1.668751       0.195925       1.526598          -0.000042
           25              H      10.195474      10.227217       5.645675       0.089366       1.094190 0.79055504E+01  0.77329496E+02                                 1.746315                            1.636882      -0.991039       2.399000                    0.997813       3.549433       9.897398       0.492674       1.270965      -0.710616      -0.038513       0.020995       0.011627       0.045379      -0.001769      -0.000665       0.006177       0.019924      -0.052523      -0.019584       0.000671       0.018914              1.791316       1.937683      -0.446503      -0.329074       1.818419       0.308623       1.617847           0.000094
           26              H       9.902743       8.311110       4.395770       0.134773       1.019048 0.75541440E+01  0.72308551E+02                                 1.611004                            1.563244      -0.892304       2.469351                    0.999392       3.172158       8.460675       0.527475       1.213109      -0.726382      -0.036006      -0.014171      -0.006257       0.039197      -0.000006       0.000403       0.006283       0.025109      -0.028800      -0.015031      -0.002330       0.017361              1.601658       1.889232       0.266741       0.101458       1.529452       0.125895       1.386290           0.000306
           27              H      10.214609       1.156220       3.056755       0.085174       1.156052 0.92086242E+01  0.93279758E+02                                 1.800090                            1.754780      -0.870944       2.451305                    0.997759       3.640109      10.222066       0.482205       1.253955      -0.715293      -0.024916      -0.034690      -0.020086       0.047198      -0.007082       0.006256       0.002662      -0.011806       0.001884      -0.012938       0.004022       0.008916              1.815347       1.747395       0.338670       0.181398       1.935704       0.312884       1.762941           0.001551
           28              H      16.839905      12.516144       4.755733       0.155535       1.111079 0.86738592E+01  0.86672879E+02                                 1.760732                            1.710427      -1.288560       2.281722                    0.994903       3.470688       9.721947       0.484627       1.264817      -0.712810       0.018866      -0.018043      -0.007978       0.027297      -0.008007       0.001894       0.005264      -0.007880      -0.019898      -0.010838      -0.002053       0.012891              1.782253       2.078863      -0.330162      -0.104120       1.676826      -0.031903       1.591069           0.000767
           29              H      11.425788       2.130797       5.428759       0.161203       0.903128 0.71081837E+01  0.68227046E+02                                 1.597946                            1.601766      -0.862501       2.493331                    0.998022       3.352497       9.494988       0.471452       1.353539      -0.694180       0.009951       0.022698       0.007941       0.026025       0.005012       0.002876       0.003187      -0.015154       0.007083      -0.010544       0.000607       0.009937              1.592831       1.558948       0.102562       0.100792       1.677924       0.151896       1.541622          -0.000003
           30              H      13.855203      10.818579       1.759950       0.128011       0.998658 0.71682242E+01  0.67522041E+02                                 1.559761                            1.496868      -0.955394       2.431506                    0.998840       3.194351       8.370981       0.554735       1.172160      -0.734802       0.029707       0.015861       0.013229       0.036181       0.000687       0.002998       0.005940       0.018804      -0.034030      -0.014771      -0.000739       0.015510              1.564634       1.726318       0.317938       0.202461       1.550416       0.231018       1.417169           0.000339
           31              H       3.971555       8.974000       0.431487       0.090012       1.115727 0.81482740E+01  0.80005043E+02                                 1.744391                            1.643433      -0.979597       2.404521                    0.997767       3.508291       9.680652       0.501862       1.242996      -0.717291       0.041726      -0.012476      -0.007908       0.044264       0.002776       0.003462       0.006629       0.020880      -0.025959      -0.014162      -0.001771       0.015933              1.775791       2.138930      -0.410778      -0.284723       1.665029       0.195205       1.523415          -0.000042
           32              H      10.195492       8.617719       0.216916       0.088764       1.092950 0.78896796E+01  0.77077688E+02                                 1.739255                            1.630766      -0.968214       2.408049                    0.998074       3.542862       9.848746       0.496000       1.264024      -0.712123      -0.038948      -0.020996      -0.011755       0.045782       0.001738       0.000631       0.006129       0.019675      -0.052221      -0.019457       0.000724       0.018733              1.783835       1.929350       0.443611       0.326905       1.810700       0.306479       1.611456           0.000092
           33              H       9.902748      10.533826       1.466820       0.134625       1.017132 0.75328472E+01  0.72024386E+02                                 1.605802                            1.558446      -0.874940       2.475939                    0.999469       3.169402       8.437346       0.529822       1.209081      -0.727284      -0.035916       0.014326       0.006326       0.039182      -0.000011      -0.000408       0.006314       0.025301      -0.029532      -0.015191      -0.002388       0.017579              1.596459       1.882458      -0.265215      -0.100871       1.524609       0.125150       1.382310           0.000307
           34              H       5.184752       5.947749       2.805836       0.085279       1.153962 0.91859901E+01  0.92978942E+02                                 1.796777                            1.751715      -0.862139       2.455021                    0.997856       3.635634      10.200445       0.483076       1.252657      -0.715588      -0.024873       0.034589       0.020172       0.047138       0.006984      -0.006274       0.002654      -0.011831       0.001544      -0.012873       0.003969       0.008904              1.811955       1.744207      -0.337659      -0.180923       1.931906       0.311941       1.759754           0.001551
           35              H       6.780225       6.328792       1.106857       0.156749       1.109259 0.86612496E+01  0.86562896E+02                                 1.763240                            1.712810      -1.306446       2.275302                    0.994703       3.469000       9.735553       0.482487       1.270191      -0.711664       0.018581       0.017862       0.008000       0.026987       0.007885      -0.001927       0.005360      -0.007691      -0.020323      -0.010926      -0.001905       0.012831              1.784824       2.082027       0.330644       0.104330       1.679054      -0.032135       1.593392           0.000765
           36              H       6.395948       4.973172       0.433832       0.161413       0.902347 0.71002545E+01  0.68130098E+02                                 1.596860                            1.600751      -0.861292       2.494003                    0.998064       3.350750       9.487758       0.471668       1.353333      -0.694225       0.009678      -0.022662      -0.007976       0.025901      -0.005148      -0.002769       0.003220      -0.015191       0.006797      -0.010550       0.000521       0.010029              1.591730       1.557889      -0.102361      -0.100631       1.676687       0.151617       1.540615          -0.000003
           37              C       8.454136       7.497090       8.462063       0.600407      22.950488 0.24195344E+03  0.49740781E+04                                 7.470901                            5.538495      -0.048125       2.049733                    0.999393      22.074034      61.781067       0.626675       0.475426      -1.016903       0.017729       0.056604       0.037104       0.069965      -0.034697       0.037174      -0.072782      -0.012474       0.096371      -0.065678      -0.041057       0.106735              8.783894       8.276432       0.924592      -1.471372      10.470521       4.000107       7.604731          -0.005047
           38              C       8.280107       6.254809       7.619023       0.022799      33.184184 0.41745581E+03  0.96594458E+04                                 9.043395                            6.835678      -0.042706       2.001186                    0.999371      26.590226      74.422755       0.630638       0.419743      -1.068226      -0.006599      -0.035357      -0.023538       0.042985       0.007465      -0.009583      -0.026965       0.015836       0.041452      -0.031109      -0.003280       0.034389             10.713334       8.570361       0.767298       0.151329      14.166050       6.604077       9.403590          -0.003909
           39              C       7.024658       5.761263       7.298925      -0.159450      30.534423 0.42518642E+03  0.99291268E+04                                 8.442283                            6.873006       0.141283       2.017114                    0.999736      29.175475      83.276452       0.629548       0.416625      -1.065308       0.016396       0.002299       0.003760       0.016978      -0.011995      -0.012570      -0.012051       0.027515      -0.026827      -0.027730       0.002928       0.024802              9.225547       8.319181       0.786426       0.611464      11.109838       4.929285       8.247622           0.002032
           40              C       6.935131       4.651884       6.501613       0.089111      25.126815 0.32944191E+03  0.72688848E+04                                 7.597627                            6.174536       0.096743       2.051428                    0.999329      26.116478      74.145437       0.639670       0.433971      -1.047101       0.050710      -0.012937      -0.012787       0.053874       0.009969       0.003150      -0.038325       0.046452       0.030386      -0.053388       0.019160       0.034228              8.309867       7.902836       0.503313       0.385372       9.555614       4.131146       7.471150          -0.007236
           41              C       9.176433       4.439793       6.380844       0.084178      25.710478 0.34361018E+03  0.76608844E+04                                 7.741572                            6.313979       0.120059       2.053479                    0.999630      26.429439      75.398634       0.631425       0.435082      -1.046548      -0.046332       0.003995      -0.000397       0.046506      -0.018306      -0.009195      -0.042617       0.020339      -0.012952      -0.054585       0.016403       0.038183              8.520970       7.960129       0.104493      -0.146004      10.029726       4.168743       7.573054          -0.008391
           42              C       9.359515       5.591143       7.148843      -0.147672      30.103200 0.41985614E+03  0.97916353E+04                                 8.428347                            6.866922       0.158408       2.031298                    0.999747      28.946331      83.061335       0.623586       0.421168      -1.060486      -0.010289       0.005233      -0.010514       0.015614       0.009791       0.009051      -0.017971       0.030027      -0.001742      -0.030748       0.011212       0.019536              9.274484       7.971037       0.005118      -0.559614      11.619997       4.939694       8.232418           0.001588
           43              C       8.326370      11.699479       8.792713       0.608269      22.790567 0.24289231E+03  0.50163825E+04                                 7.560195                            5.636027      -0.238850       1.995217                    0.999020      22.120610      62.793614       0.604736       0.490415      -1.005388      -0.060094      -0.040682       0.027911       0.077752       0.012641       0.047991       0.069153      -0.046659       0.257138      -0.081513      -0.050436       0.131949              8.891115      11.358877      -0.592268      -2.334198       8.371130      -2.857100       6.943339           0.002199
           44              C       9.558684      12.310777       8.126723       0.115423      25.234037 0.34972720E+03  0.78015455E+04                                 7.559798                            6.229960      -0.133652       1.986178                    0.998813      25.794239      72.683844       0.659755       0.416172      -1.062335       0.091041      -0.043292      -0.087718       0.133630      -0.042505       0.028009      -0.003008      -0.024540       0.009438      -0.053787       0.002637       0.051150              8.582940       9.710017       0.499213      -1.309425       7.440517      -1.842540       8.598285           0.007991
           45              C       9.049667      12.832624       6.790052      -0.409479      33.259164 0.50364710E+03  0.12321741E+05                                 9.041942                            7.429512      -0.270525       1.885741                    0.997286      31.980845      94.726223       0.609165       0.410985      -1.064456       0.035948      -0.026547       0.049314       0.066550      -0.025974       0.026183       0.010967      -0.033729       0.012362      -0.048282       0.018730       0.029552             10.349558      10.087220       0.923724      -1.876966       8.572946      -4.194846      12.388510           0.007772
           46              C       4.988585       1.814714       5.890731       0.690235      21.293730 0.22929262E+03  0.46671658E+04                                 7.253700                            5.499513       0.064061       2.105418                    0.999745      21.210805      59.748888       0.608350       0.494641      -1.003368       0.023574       0.016299      -0.021212       0.035656       0.015755       0.012252       0.070878      -0.077358       0.016354      -0.051816      -0.044282       0.096098              8.394391       9.950438       0.038330      -0.733426       6.787432      -3.497363       8.445303          -0.000951
           47              C       8.454142       2.073850       9.125708       0.601868      22.954420 0.24197815E+03  0.49751215E+04                                 7.474550                            5.540768      -0.046938       2.049790                    0.999351      22.074757      61.802988       0.626157       0.475768      -1.016637       0.016748      -0.055697      -0.036171       0.068491       0.034711      -0.037491      -0.072051      -0.012062       0.093579      -0.065041      -0.040931       0.105972              8.788488       8.280104      -0.925415       1.471800      10.476899       4.002787       7.608461          -0.005047
           48              C       8.280105       3.316131       9.968749       0.022190      33.179751 0.41741244E+03  0.96577233E+04                                 9.039771                            6.833220      -0.037129       2.002892                    0.999371      26.592451      74.414431       0.631074       0.419485      -1.068442      -0.007621       0.036378       0.025033       0.044811      -0.007263       0.008888      -0.027825       0.017647       0.041812      -0.032559      -0.002009       0.034568             10.708876       8.564997      -0.768002      -0.152261      14.161663       6.601501       9.399969          -0.003907
           49              C       7.024653       3.809677      10.288846      -0.162318      30.598473 0.42640960E+03  0.99644570E+04                                 8.451676                            6.881287       0.137086       2.015371                    0.999755      29.217547      83.414258       0.629413       0.416432      -1.065473       0.016937      -0.001596      -0.003538       0.017376       0.012012       0.012102      -0.012445       0.027125      -0.022291      -0.027606       0.003833       0.023773              9.235617       8.326195      -0.788187      -0.612960      11.123317       4.935517       8.257339           0.002036
           50              C       6.935117       4.919056      11.086159       0.090014      25.091805 0.32889593E+03  0.72531940E+04                                 7.588295                            6.168001       0.096683       2.051942                    0.999311      26.091069      74.033508       0.640285       0.433772      -1.047313       0.052449       0.012974       0.011648       0.055271      -0.009396      -0.003568      -0.038955       0.046639       0.030987      -0.053950       0.019269       0.034681              8.299146       7.891854      -0.502356      -0.384671       9.543703       4.125107       7.461881          -0.007231
           51              C       9.176418       5.131147      11.206928       0.084669      25.689641 0.34329347E+03  0.76525850E+04                                 7.741894                            6.315657       0.114344       2.052208                    0.999612      26.414391      75.366526       0.630610       0.435715      -1.046096      -0.046073      -0.003190       0.000763       0.046190       0.018534       0.009036      -0.042762       0.019831      -0.014676      -0.054724       0.016227       0.038497              8.520805       7.957265      -0.106886       0.144300      10.030878       4.168672       7.574271          -0.008393
           52              C       9.359508       3.979797      10.438929      -0.147139      30.113805 0.42008715E+03  0.97989714E+04                                 8.434459                            6.872704       0.151639       2.029301                    0.999751      28.948079      83.091263       0.622756       0.421645      -1.060121      -0.010310      -0.005093       0.010406       0.015509      -0.009541      -0.008708      -0.017586       0.030673      -0.002329      -0.030372       0.010721       0.019651              9.281067       7.973412      -0.004246       0.560441      11.630115       4.944152       8.239673           0.001586
           53              C      13.356223       9.612428       8.795058       0.608908      22.808470 0.24310447E+03  0.50220933E+04                                 7.565009                            5.639194      -0.238975       1.994764                    0.999037      22.132258      62.844523       0.604424       0.490538      -1.005279      -0.059535       0.041319      -0.027893       0.077651      -0.013019      -0.047742       0.069396      -0.046632       0.256111      -0.081131      -0.050745       0.131876              8.897140      11.365583       0.592229       2.336534       8.376748      -2.860038       6.949090           0.002203
           54              C      14.588536       9.001130       9.461049       0.114257      25.251839 0.35000138E+03  0.78087227E+04                                 7.561770                            6.231291      -0.133349       1.986288                    0.998746      25.802327      72.697315       0.659900       0.416023      -1.062493       0.091170       0.042310       0.087863       0.133499       0.041747      -0.028215      -0.002713      -0.025266       0.010409      -0.053650       0.003242       0.050408              8.585564       9.713211      -0.498656       1.310355       7.442290      -1.845352       8.601189           0.007992
           55              C      14.079512       8.479283      10.797719      -0.410761      33.321848 0.50476273E+03  0.12356169E+05                                 9.052439                            7.436785      -0.271947       1.884830                    0.997276      32.019107      94.874485       0.608969       0.410879      -1.064498       0.037055       0.026874      -0.048716       0.066847       0.024851      -0.026138       0.010593      -0.034141       0.013056      -0.047535       0.018874       0.028661             10.362907      10.100058      -0.925052       1.881067       8.583303      -4.203763      12.405359           0.007775
           56              C      10.018447       5.289255      -0.028140       0.690030      21.280546 0.22910234E+03  0.46622607E+04                                 7.250091                            5.496613       0.064442       2.105883                    0.999772      21.204129      59.720785       0.608621       0.494529      -1.003438       0.024371      -0.016458       0.021550       0.036458      -0.015941      -0.012438       0.071119      -0.077340       0.015428      -0.052176      -0.044199       0.096374              8.390357       9.946244      -0.038378       0.733636       6.783378      -3.495085       8.441450          -0.000952
           57              C      11.665208       6.710848       3.263118       0.600407      22.950487 0.24195342E+03  0.49740775E+04                                 7.470901                            5.538495      -0.048126       2.049733                    0.999393      22.074032      61.781059       0.626675       0.475426      -1.016903      -0.017729      -0.056604      -0.037104       0.069965      -0.034697       0.037174      -0.072782      -0.012475       0.096371      -0.065678      -0.041057       0.106735              8.783894       8.276430       0.924591      -1.471373      10.470520       4.000107       7.604732          -0.005046
           58              C      11.839237       7.953129       4.106158       0.022799      33.184177 0.41745568E+03  0.96594422E+04                                 9.043395                            6.835677      -0.042707       2.001186                    0.999371      26.590222      74.422744       0.630638       0.419744      -1.068226       0.006599       0.035357       0.023538       0.042985       0.007465      -0.009583      -0.026965       0.015835       0.041452      -0.031109      -0.003281       0.034389             10.713333       8.570358       0.767296       0.151328      14.166050       6.604077       9.403591          -0.003908
           59              C      13.094686       8.446675       4.426256      -0.159450      30.534422 0.42518647E+03  0.99291277E+04                                 8.442282                            6.873006       0.141284       2.017114                    0.999736      29.175472      83.276430       0.629548       0.416625      -1.065308      -0.016397      -0.002298      -0.003760       0.016978      -0.011995      -0.012570      -0.012051       0.027516      -0.026827      -0.027730       0.002928       0.024803              9.225546       8.319179       0.786427       0.611466      11.109836       4.929284       8.247621           0.002032
           60              C      13.184213       9.556054       5.223568       0.089112      25.126813 0.32944186E+03  0.72688830E+04                                 7.597624                            6.174534       0.096745       2.051429                    0.999329      26.116478      74.145418       0.639671       0.433971      -1.047102      -0.050710       0.012937       0.012787       0.053873       0.009969       0.003150      -0.038325       0.046453       0.030387      -0.053389       0.019160       0.034228              8.309863       7.902834       0.503313       0.385372       9.555608       4.131143       7.471147          -0.007235
           61              C      10.942911       9.768145       5.344337       0.084178      25.710491 0.34361034E+03  0.76608891E+04                                 7.741575                            6.313980       0.120055       2.053477                    0.999630      26.429452      75.398680       0.631425       0.435082      -1.046548       0.046332      -0.003995       0.000398       0.046506      -0.018307      -0.009195      -0.042617       0.020339      -0.012949      -0.054586       0.016402       0.038183              8.520973       7.960132       0.104491      -0.146005      10.029730       4.168745       7.573057          -0.008391
           62              C      10.759829       8.616795       4.576338      -0.147673      30.103222 0.41985650E+03  0.97916460E+04                                 8.428351                            6.866926       0.158408       2.031298                    0.999747      28.946344      83.061383       0.623586       0.421168      -1.060486       0.010289      -0.005233       0.010513       0.015614       0.009791       0.009052      -0.017971       0.030027      -0.001743      -0.030748       0.011212       0.019536              9.274490       7.971039       0.005116      -0.559616      11.620006       4.939699       8.232425           0.001587
           63              C      11.792974       2.508459       2.932468       0.608270      22.790566 0.24289230E+03  0.50163825E+04                                 7.560196                            5.636028      -0.238854       1.995215                    0.999020      22.120609      62.793617       0.604735       0.490415      -1.005388       0.060094       0.040682      -0.027911       0.077752       0.012641       0.047991       0.069154      -0.046660       0.257139      -0.081514      -0.050436       0.131950              8.891116      11.358876      -0.592269      -2.334198       8.371131      -2.857101       6.943341           0.002199
           64              C      10.560660       1.897161       3.598458       0.115423      25.234052 0.34972747E+03  0.78015521E+04                                 7.559799                            6.229961      -0.133648       1.986179                    0.998813      25.794243      72.683833       0.659755       0.416171      -1.062335      -0.091041       0.043292       0.087717       0.133630      -0.042505       0.028009      -0.003007      -0.024541       0.009438      -0.053788       0.002637       0.051151              8.582940       9.710018       0.499212      -1.309426       7.440516      -1.842540       8.598285           0.007991
           65              C      11.069677       1.375314       4.935129      -0.409480      33.259204 0.50364790E+03  0.12321766E+05                                 9.041947                            7.429517      -0.270524       1.885741                    0.997286      31.980869      94.726301       0.609165       0.410984      -1.064456      -0.035948       0.026547      -0.049314       0.066550      -0.025974       0.026183       0.010968      -0.033730       0.012362      -0.048282       0.018731       0.029552             10.349565      10.087227       0.923727      -1.876968       8.572950      -4.194848      12.388518           0.007772
           66              C      15.130759      12.393224       5.834450       0.690236      21.293730 0.22929263E+03  0.46671654E+04                                 7.253695                            5.499510       0.064068       2.105420                    0.999745      21.210797      59.748831       0.608350       0.494640      -1.003368      -0.023574      -0.016299       0.021212       0.035656       0.015754       0.012251       0.070878      -0.077357       0.016354      -0.051816      -0.044282       0.096098              8.394385       9.950432       0.038330      -0.733426       6.787427      -3.497359       8.445296          -0.000950
           67              C      11.665202      12.134088       2.599473       0.601867      22.954407 0.24197803E+03  0.49751178E+04                                 7.474544                            5.540765      -0.046932       2.049792                    0.999351      22.074747      61.802930       0.626158       0.475767      -1.016638      -0.016748       0.055697       0.036171       0.068491       0.034711      -0.037491      -0.072051      -0.012061       0.093578      -0.065041      -0.040930       0.105972              8.788480       8.280097      -0.925414       1.471799      10.476887       4.002783       7.608454          -0.005048
           68              C      11.839239      10.891807       1.756432       0.022190      33.179717 0.41741201E+03  0.96577104E+04                                 9.039763                            6.833216      -0.037125       2.002894                    0.999371      26.592435      74.414357       0.631074       0.419485      -1.068442       0.007621      -0.036378      -0.025033       0.044811      -0.007264       0.008888      -0.027825       0.017646       0.041810      -0.032559      -0.002009       0.034568             10.708866       8.564990      -0.768000      -0.152260      14.161646       6.601493       9.399961          -0.003908
           69              C      13.094691      10.398261       1.436335      -0.162318      30.598450 0.42640927E+03  0.99644463E+04                                 8.451669                            6.881282       0.137091       2.015373                    0.999755      29.217531      83.414172       0.629414       0.416431      -1.065473      -0.016937       0.001596       0.003538       0.017376       0.012012       0.012102      -0.012445       0.027125      -0.022291      -0.027606       0.003833       0.023773              9.235609       8.326188      -0.788187      -0.612960      11.123306       4.935512       8.257332           0.002036
           70              C      13.184227       9.288882       0.639022       0.090015      25.091789 0.32889570E+03  0.72531877E+04                                 7.588291                            6.167999       0.096683       2.051943                    0.999311      26.091057      74.033466       0.640285       0.433772      -1.047313      -0.052449      -0.012974      -0.011648       0.055271      -0.009396      -0.003568      -0.038955       0.046639       0.030987      -0.053950       0.019269       0.034681              8.299142       7.891852      -0.502356      -0.384671       9.543696       4.125103       7.461877          -0.007232
           71              C      10.942926       9.076791       0.518253       0.084669      25.689633 0.34329337E+03  0.76525821E+04                                 7.741893                            6.315656       0.114346       2.052208                    0.999612      26.414384      75.366501       0.630610       0.435715      -1.046096       0.046073       0.003190      -0.000763       0.046190       0.018534       0.009036      -0.042761       0.019831      -0.014678      -0.054723       0.016227       0.038496              8.520803       7.957264      -0.106886       0.144300      10.030875       4.168670       7.574270          -0.008393
           72              C      10.759836      10.228141       1.286252      -0.147138      30.113804 0.42008716E+03  0.97989716E+04                                 8.434459                            6.872704       0.151638       2.029301                    0.999751      28.948078      83.091254       0.622756       0.421645      -1.060121       0.010310       0.005093      -0.010407       0.015510      -0.009541      -0.008708      -0.017586       0.030673      -0.002330      -0.030372       0.010721       0.019651              9.281065       7.973411      -0.004246       0.560441      11.630112       4.944151       8.239673           0.001586
           73              C       6.763121       4.595510       2.930123       0.608908      22.808442 0.24310416E+03  0.50220848E+04                                 7.565000                            5.639189      -0.238971       1.994766                    0.999037      22.132236      62.844421       0.604425       0.490537      -1.005279       0.059535      -0.041319       0.027893       0.077652      -0.013019      -0.047742       0.069396      -0.046632       0.256111      -0.081131      -0.050745       0.131876              8.897128      11.365566       0.592230       2.336529       8.376738      -2.860033       6.949081           0.002203
           74              C       5.530808       5.206808       2.264132       0.114257      25.251823 0.35000116E+03  0.78087159E+04                                 7.561767                            6.231289      -0.133348       1.986289                    0.998746      25.802309      72.697238       0.659900       0.416023      -1.062493      -0.091170      -0.042309      -0.087864       0.133499       0.041747      -0.028215      -0.002713      -0.025267       0.010408      -0.053650       0.003243       0.050408              8.585558       9.713203      -0.498655       1.310354       7.442286      -1.845351       8.601185           0.007992
           75              C       6.039832       5.728655       0.927462      -0.410760      33.321817 0.50476217E+03  0.12356151E+05                                 9.052432                            7.436780      -0.271946       1.884831                    0.997276      32.019072      94.874332       0.608969       0.410879      -1.064498      -0.037056      -0.026873       0.048716       0.066847       0.024852      -0.026138       0.010594      -0.034142       0.013056      -0.047535       0.018874       0.028661             10.362898      10.100048      -0.925051       1.881064       8.583297      -4.203759      12.405349           0.007775
           76              C       5.071085       6.451712       0.028140       0.690030      21.280543 0.22910230E+03  0.46622599E+04                                 7.250091                            5.496614       0.064440       2.105883                    0.999772      21.204128      59.720786       0.608621       0.494530      -1.003438      -0.024371       0.016458      -0.021549       0.036458      -0.015940      -0.012438       0.071119      -0.077340       0.015428      -0.052175      -0.044199       0.096374              8.390357       9.946243      -0.038377       0.733634       6.783378      -3.495085       8.441450          -0.000953
           77              N       7.982348       3.972839       6.043158      -0.234239      34.012714 0.55025702E+03  0.13512689E+05                                 8.829392                            7.668618      -0.085129       1.990874                    0.998654      28.474711      79.577527       0.622343       0.400774      -1.091035       0.012535       0.141066       0.098190       0.172331      -0.019667      -0.006028      -0.066932       0.120745      -0.028326      -0.105590       0.036892       0.068697              9.488761       9.987549       0.191171       0.007801       9.840688       3.750985       8.638045           0.026998
           78              N       7.982330       5.598101      11.544613      -0.235507      34.072118 0.55152761E+03  0.13552032E+05                                 8.839474                            7.677352      -0.084137       1.990462                    0.998568      28.509273      79.704382       0.621988       0.400762      -1.091016       0.014003      -0.141189      -0.097257       0.172015       0.018767       0.005122      -0.067544       0.121322      -0.029569      -0.106069       0.037056       0.069013              9.500451       9.992034      -0.192830      -0.008924       9.857782       3.759712       8.651537           0.027023
           79              N      12.136996      10.235099       5.682023      -0.234239      34.012729 0.55025731E+03  0.13512696E+05                                 8.829388                            7.668614      -0.085108       1.990880                    0.998654      28.474719      79.577508       0.622344       0.400774      -1.091035      -0.012534      -0.141066      -0.098190       0.172331      -0.019665      -0.006028      -0.066934       0.120743      -0.028324      -0.105590       0.036895       0.068696              9.488756       9.987546       0.191171       0.007801       9.840681       3.750982       8.638040           0.026997
           80              N      12.137014       8.609837       0.180568      -0.235506      34.072090 0.55152709E+03  0.13552017E+05                                 8.839474                            7.677353      -0.084153       1.990458                    0.998568      28.509257      79.704358       0.621987       0.400763      -1.091016      -0.014003       0.141189       0.097257       0.172015       0.018768       0.005122      -0.067542       0.121323      -0.029570      -0.106068       0.037054       0.069014              9.500451       9.992035      -0.192830      -0.008924       9.857781       3.759711       8.651537           0.027024
           81              O       9.604965       7.998905       8.416335      -0.572192      37.714504 0.56039189E+03  0.13598292E+05                                 8.846169                            7.289316       0.378808       2.165532                    0.997713      27.817569      73.224007       0.709906       0.355560      -1.142880      -0.026858      -0.026028       0.014905       0.040261       0.018328       0.026739      -0.036132       0.050612      -0.059235      -0.064146       0.017819       0.046326              9.836987      11.849696       5.511742       0.141062      11.544041       1.401332       6.117223           0.038616
           82              O       7.487396       7.876578       9.136261      -0.541490      39.089933 0.57953255E+03  0.14215458E+05                                 9.235332                            7.532910       0.163250       2.103959                    0.996443      27.773434      74.083128       0.680055       0.367180      -1.131006       0.022813       0.010079      -0.005791       0.025604      -0.049985      -0.016825      -0.034298       0.021433       0.088024      -0.078709       0.030856       0.047853             10.544540      10.407648      -3.501792      -4.433731      10.410688       4.384592      10.815284           0.031881
           83              O       8.499397      10.581564       9.308621      -0.599108      44.693944 0.68975470E+03  0.17723415E+05                                10.062069                            8.180901      -0.009554       2.004827                    0.999283      29.908109      82.432265       0.655110       0.363864      -1.130276      -0.024965       0.032219      -0.009560       0.041865       0.012304       0.046431       0.014466      -0.079936       0.109873      -0.077580       0.014176       0.063405             11.477254       9.885879      -0.817128      -1.672524      14.427685      -5.160158      10.118197           0.053164
           84              O      17.330806      12.364569       8.893550      -0.557071      35.498601 0.51312127E+03  0.12202073E+05                                 8.554541                            7.000000       0.432334       2.190110                    0.997440      27.532156      72.170938       0.719259       0.358102      -1.138775       0.020187      -0.009293       0.019595       0.029628      -0.043993       0.019719       0.046213       0.059839       0.001466      -0.083383       0.029832       0.053551              9.680190      15.798435      -3.035064      -0.802996       6.917462      -0.293687       6.324673           0.030960
           85              O      10.561639      11.346221       7.926222      -0.613883      46.242519 0.77307304E+03  0.20366745E+05                                10.249802                            8.590459      -0.155329       1.952880                    0.998356      30.444363      83.990764       0.649474       0.357967      -1.138915      -0.093783       0.115349       0.003984       0.148716      -0.078517      -0.011916      -0.001324       0.001093      -0.126363      -0.061936      -0.038043       0.099979             11.599397      14.173310      -1.643087      -2.900609      11.566025      -2.311646       9.058858           0.114829
           86              O       6.225929       1.502901       5.823897      -0.587815      46.531293 0.73161111E+03  0.19059046E+05                                10.399648                            8.502443      -0.259893       1.947519                    0.996023      29.508802      81.629099       0.634522       0.370543      -1.126258      -0.016953       0.002225      -0.000721       0.017114      -0.003799       0.005972       0.034043       0.048369      -0.048500      -0.050752       0.017755       0.032997             11.783619      16.704435      -0.991649      -0.331516       9.115637      -2.378830       9.530783           0.052815
           87              O       4.420213       2.574576       5.078176      -0.572446      32.729007 0.47489259E+03  0.11049808E+05                                 7.987725                            6.627904       0.531884       2.220662                    0.998490      27.149529      69.844746       0.758854       0.346887      -1.150643       0.014891      -0.004721       0.016072       0.022414      -0.001413       0.042407       0.004496      -0.088501       0.040464      -0.072122       0.032329       0.039793              8.979726       7.543464      -1.421607       2.203191       7.717978      -4.328280      11.677738           0.038167
           88              O      14.634804      13.313002       9.171437      -0.572380      37.730377 0.56065731E+03  0.13606645E+05                                 8.849484                            7.291605       0.380869       2.166142                    0.997695      27.821316      73.244322       0.709696       0.355615      -1.142810      -0.026895       0.026132      -0.014664       0.040265      -0.018020      -0.026720      -0.036344       0.051211      -0.059298      -0.064308       0.017781       0.046527              9.840991      11.854536      -5.514778      -0.141259      11.549306       1.401733       6.119131           0.038644
           89              O      12.517239      13.435329       8.451510      -0.541538      39.053235 0.57887145E+03  0.14194550E+05                                 9.227649                            7.527082       0.166546       2.105119                    0.996439      27.760986      74.026773       0.680556       0.367031      -1.131172       0.022801      -0.010488       0.004767       0.025547       0.050175       0.016475      -0.034269       0.021299       0.085538      -0.078430       0.030668       0.047762             10.535090      10.399474       3.498472       4.429373      10.400741       4.379202      10.805055           0.031973
           90              O      13.529250      10.730343       8.279150      -0.599471      44.695018 0.68974462E+03  0.17723281E+05                                10.062624                            8.181099      -0.009927       2.004852                    0.999274      29.907114      82.432705       0.655065       0.363887      -1.130246      -0.024855      -0.031922       0.009000       0.041446      -0.012482      -0.046367       0.014777      -0.079705       0.108749      -0.077334       0.013919       0.063415             11.478167       9.885416       0.816525       1.672813      14.429226      -5.161411      10.119860           0.053131
           91              O      12.300962       8.947338       8.694222      -0.556628      35.464401 0.51251028E+03  0.12183782E+05                                 8.548715                            6.995697       0.434525       2.191161                    0.997445      27.516989      72.117508       0.719509       0.358089      -1.138798       0.019892       0.009270      -0.019211       0.029167       0.043659      -0.019706       0.046528       0.060975       0.002023      -0.083698       0.030225       0.053473              9.673102      15.785193       3.032466       0.802786       6.912972      -0.293229       6.321142           0.030901
           92              O      15.591486       9.965686       9.661549      -0.612941      46.200847 0.77222322E+03  0.20338439E+05                                10.243869                            8.585746      -0.157335       1.952634                    0.998283      30.428459      83.930316       0.649661       0.357968      -1.138933      -0.094359      -0.116038      -0.003849       0.149611       0.078299       0.011998      -0.001167       0.001098      -0.127358      -0.061650      -0.038294       0.099944             11.592290      14.166273       1.643401       2.897312      11.558725      -2.309588       9.051873           0.114808
           93              O      11.255790       5.601068       0.038693      -0.587835      46.550561 0.73193457E+03  0.19069760E+05                                10.403375                            8.504748      -0.259269       1.947498                    0.996099      29.514524      81.652345       0.634383       0.370580      -1.126219      -0.017164      -0.002011       0.000424       0.017287       0.003965      -0.005980       0.034187       0.048989      -0.047906      -0.051018       0.017811       0.033207             11.788499      16.713901       0.992966       0.331090       9.117985      -2.379435       9.533610           0.052748
           94              O       9.450073       4.529393       0.784415      -0.572391      32.786574 0.47585458E+03  0.11078587E+05                                 7.999810                            6.636955       0.531787       2.220341                    0.998434      27.163073      69.916089       0.757881       0.347132      -1.150358       0.014769       0.004702      -0.015674       0.022043       0.001304      -0.041786       0.004752      -0.088865       0.041472      -0.071846       0.031857       0.039989              8.994212       7.554674       1.423720      -2.206396       7.729335      -4.337210      11.698628           0.038151
           95              O      10.514379       6.209033       3.308846      -0.572192      37.714464 0.56039122E+03  0.13598272E+05                                 8.846163                            7.289312       0.378804       2.165531                    0.997713      27.817552      73.223951       0.709906       0.355560      -1.142879       0.026859       0.026027      -0.014905       0.040261       0.018327       0.026739      -0.036132       0.050611      -0.059236      -0.064146       0.017819       0.046326              9.836979      11.849686       5.511736       0.141061      11.544031       1.401331       6.117220           0.038617
           96              O      12.631948       6.331360       2.588920      -0.541491      39.089963 0.57953311E+03  0.14215474E+05                                 9.235331                            7.532910       0.163263       2.103963                    0.996443      27.773458      74.083178       0.680056       0.367180      -1.131006      -0.022814      -0.010080       0.005790       0.025605      -0.049986      -0.016825      -0.034300       0.021431       0.088026      -0.078710       0.030855       0.047855             10.544540      10.407646      -3.501792      -4.433730      10.410688       4.384593      10.815285           0.031880
           97              O      11.619947       3.626374       2.416560      -0.599106      44.693881 0.68975354E+03  0.17723377E+05                                10.062059                            8.180893      -0.009553       2.004828                    0.999283      29.908084      82.432168       0.655111       0.363864      -1.130276       0.024964      -0.032219       0.009559       0.041864       0.012304       0.046431       0.014466      -0.079937       0.109876      -0.077581       0.014175       0.063406             11.477241       9.885864      -0.817129      -1.672520      14.427670      -5.160152      10.118187           0.053164
           98              O       2.788538       1.843369       2.831631      -0.557072      35.498612 0.51312151E+03  0.12202080E+05                                 8.554543                            7.000002       0.432333       2.190110                    0.997440      27.532162      72.170962       0.719259       0.358103      -1.138775      -0.020187       0.009293      -0.019596       0.029629      -0.043993       0.019718       0.046213       0.059839       0.001467      -0.083383       0.029832       0.053550              9.680192      15.798438      -3.035065      -0.802995       6.917463      -0.293687       6.324675           0.030961
           99              O       9.557705       2.861717       3.798959      -0.613881      46.242421 0.77307110E+03  0.20366676E+05                                10.249777                            8.590441      -0.155307       1.952888                    0.998356      30.444333      83.990580       0.649475       0.357967      -1.138916       0.093782      -0.115349      -0.003985       0.148716      -0.078517      -0.011916      -0.001324       0.001093      -0.126365      -0.061936      -0.038043       0.099980             11.599367      14.173273      -1.643086      -2.900599      11.565994      -2.311637       9.058834           0.114828
          100              O      13.893415      12.705037       5.901284      -0.587813      46.531187 0.73160902E+03  0.19058982E+05                                10.399645                            8.502441      -0.259925       1.947510                    0.996022      29.508749      81.628983       0.634521       0.370544      -1.126257       0.016953      -0.002226       0.000721       0.017114      -0.003796       0.005973       0.034042       0.048370      -0.048502      -0.050752       0.017753       0.032999             11.783614      16.704430      -0.991648      -0.331518       9.115633      -2.378828       9.530780           0.052815
          101              O      15.699131      11.633362       6.647005      -0.572444      32.728914 0.47489097E+03  0.11049760E+05                                 7.987708                            6.627891       0.531895       2.220667                    0.998490      27.149495      69.844609       0.758856       0.346887      -1.150644      -0.014891       0.004721      -0.016072       0.022413      -0.001413       0.042408       0.004495      -0.088500       0.040463      -0.072122       0.032330       0.039793              8.979706       7.543447      -1.421603       2.203184       7.717962      -4.328268      11.677708           0.038168
          102              O       5.484540       0.894936       2.553744      -0.572379      37.730342 0.56065680E+03  0.13606629E+05                                 8.849475                            7.291599       0.380881       2.166145                    0.997695      27.821314      73.244286       0.709697       0.355615      -1.142810       0.026894      -0.026132       0.014664       0.040264      -0.018019      -0.026720      -0.036344       0.051212      -0.059298      -0.064308       0.017781       0.046527              9.840979      11.854522      -5.514768      -0.141258      11.549290       1.401731       6.119126           0.038644
          103              O       7.602105       0.772609       3.273671      -0.541537      39.053197 0.57887079E+03  0.14194531E+05                                 9.227648                            7.527083       0.166527       2.105114                    0.996439      27.760960      74.026722       0.680556       0.367031      -1.131172      -0.022800       0.010487      -0.004768       0.025545       0.050174       0.016475      -0.034268       0.021301       0.085535      -0.078428       0.030669       0.047759             10.535090      10.399473       3.498471       4.429372      10.400741       4.379201      10.805055           0.031975
          104              O       6.590094       3.477595       3.446031      -0.599473      44.695078 0.68974580E+03  0.17723320E+05                                10.062635                            8.181108      -0.009933       2.004850                    0.999274      29.907137      82.432806       0.655064       0.363887      -1.130246       0.024855       0.031922      -0.009001       0.041446      -0.012481      -0.046366       0.014777      -0.079705       0.108747      -0.077333       0.013919       0.063414             11.478181       9.885429       0.816526       1.672816      14.429240      -5.161417      10.119873           0.053131
          105              O       7.818382       5.260600       3.030959      -0.556629      35.464309 0.51250873E+03  0.12183736E+05                                 8.548699                            6.995685       0.434529       2.191163                    0.997445      27.516956      72.117378       0.719509       0.358089      -1.138798      -0.019892      -0.009270       0.019211       0.029166       0.043659      -0.019707       0.046527       0.060974       0.002019      -0.083697       0.030224       0.053473              9.673083      15.785157       3.032461       0.802782       6.912961      -0.293228       6.321131           0.030900
          106              O       4.527858       4.242252       2.063632      -0.612939      46.200830 0.77222294E+03  0.20338430E+05                                10.243866                            8.585744      -0.157341       1.952632                    0.998283      30.428454      83.930295       0.649661       0.357968      -1.138933       0.094359       0.116039       0.003848       0.149611       0.078299       0.011998      -0.001167       0.001098      -0.127359      -0.061650      -0.038294       0.099944             11.592286      14.166266       1.643398       2.897312      11.558720      -2.309588       9.051873           0.114809
          107              O       8.863554       8.606870      11.686488      -0.587835      46.550603 0.73193545E+03  0.19069785E+05                                10.403372                            8.504746      -0.259246       1.947504                    0.996099      29.514549      81.652377       0.634384       0.370579      -1.126220       0.017165       0.002011      -0.000424       0.017287       0.003967      -0.005979       0.034187       0.048988      -0.047904      -0.051019       0.017813       0.033206             11.788495      16.713896       0.992967       0.331088       9.117983      -2.379435       9.533607           0.052748
          108              O      10.669271       9.678545      10.940766      -0.572392      32.786592 0.47585493E+03  0.11078597E+05                                 7.999812                            6.636957       0.531784       2.220340                    0.998434      27.163084      69.916123       0.757881       0.347132      -1.150358      -0.014768      -0.004703       0.015674       0.022043       0.001305      -0.041785       0.004752      -0.088865       0.041474      -0.071846       0.031857       0.039988              8.994215       7.554678       1.423721      -2.206398       7.729337      -4.337210      11.698631           0.038151

******************************************************
Auxiliary information for the entire system
The total spin magnetic moment of the unit cell is   23.999945
The total net atomic charge of the unit cell is   0.000000
Accuracy of reproducing the electrostatic potential in the unit cell:
  The inner radius (bohr) =    5.0000
  The outer radius (bohr) =   12.0000
  Valid grid points have density less than (e/(bohr^3)) =    0.0001
  The number of valid grid points were=        15678
  The rms potential error without charges in kcal/mol is=      2.36990
  The rms potential error with partial charges in kcal/mol is=      0.38789
  The RRMSE value at monopole order=      0.16367
  The rms potential error with partial charges and cloud penetration in kcal/mol is=      0.37407
  The RRMSE value at monopole order with cloud penetration is=      0.15784
  The rms potential error with partial charges and atomic dipoles in kcal/mol is=      0.37548
  The RRMSE value at dipole order=      0.15844
  The rms potential error with partial charges, atomic dipoles and cloud penetration in kcal/mol is=      0.35630
  The RRMSE value at dipole order with cloud penetration=      0.15034

******************************************************
The electron densities and ab initio electrostatic potential were computed in VASP using the PBE functional and
projector augmented wave method. See the main text of the journal article for a description of computational details.
The atomic charges, dipoles, and quadrupoles were computed with the DDEC6 method as described in
(a) T. A. Manz and N. Gabaldon Limas, RSC Adv. 6 (2016) 47771-47801 DOI: 10.1039/c6ra04656h
(b) N. Gabaldon Limas and T. A. Manz, RSC Adv. 8 (2018) 2678-2707 DOI: 10.1039/c7ra11829e.
For each atom in the material, the electron cloud parameters were fit to the spherically averaged atom-in-material
electron density using radial positions for which this density was between 10^-4 and 10^-2 electrons per cubic bohr.
The polarizabilities, dispersion coefficients, and quantum Drude oscillator (QDO) parameters were fit using the MCLF method.
The magnetic structure of the system was optimized in VASP from the default ferromagnetic initial guess using spin polarization.
The atomic spin moments (ASMs) were computed on this optimized magnetic structure using the DDEC6 partition as inputs
to the method of T. A. Manz and D. S. Sholl, J. Chem. Theory Comput. 7 (2011) 4146-4164 DOI: 10.1021/ct200539n.
The RMSE and RRMSE were computed using a uniform grid with Ewald summation.
