# Supplementary material for: A collection of forcefield precursors for metal–organic frameworks
Source: RSC Adv. 2019 Nov 13;9(63):36492–507. doi: 10.1039/c9ra07327b (PMC9075174; doi:10.1039/c9ra07327b)
Supplement: RA-009-C9RA07327B-s4718 [file RA-009-C9RA07327B-s4718.xyz]

  178
jmolscript: load "" {1 1 1} spacegroup "x,y,z" unitcell [{     11.727100     0.000000     0.000000 }, {      0.000000    11.770700     0.000000 }, {     -2.763782     0.000000    18.052968 }]
Ag     4.129292     7.080311     0.274586     0.146819
Ag     2.827119     1.557028     9.102848     0.228950
Ag     7.757893     7.098556    16.645017     0.229422
Ag     4.834026     1.194961    17.778382     0.146819
Ag     6.136199     7.442378     8.950120     0.228949
Ag     1.205425     1.213206     1.407951     0.229422
P      1.377849    10.735349     2.073383     0.267912
P      5.771913     9.518847     7.949986     0.252058
P      3.055132     8.411931    17.314241     0.284177
P      7.585469     4.849999    15.979585     0.267912
P      3.191405     3.633497    10.102982     0.252058
P      5.908186     2.526581     0.738727     0.284177
H      8.450741     9.089335    13.725672     0.122438
H     -0.641682     5.289753    13.398913     0.113615
H      3.492027    10.040407     1.227602     0.121704
H      2.335089     9.599006     0.213025     0.150128
H      1.294811    10.739587     4.457278     0.137000
H      2.820696    10.738410     3.973458     0.130202
H     11.303419     9.560163     1.066930     0.142195
H     10.918398     9.953304     2.570743     0.138627
H      1.344501     6.668102     1.857650     0.096043
H      0.978359     7.666257     0.664349     0.109190
H      3.852369     8.797421     3.278419     0.099558
H      3.175595     7.364927     3.486028     0.091233
H      0.741017     7.324907     4.175651     0.105936
H      0.020300     8.736214     4.386871     0.115086
H      6.022562     0.886334     9.179934     0.105975
H      5.733147     1.817396     7.914421     0.101200
H      7.980964    10.293477     7.602105     0.151343
H      7.451857    10.790201     9.028289     0.158394
H      7.266732    11.416402     5.580172     0.108560
H      6.472374     1.028759     5.659605     0.103525
H      3.371397    11.334007     6.443104     0.113204
H      4.049351     0.989916     6.204805     0.103495
H      4.608787    10.752534     9.613205     0.138294
H      3.577352    10.236978     8.506559     0.146261
H      4.503392     9.332988     5.943037     0.136805
H      6.067184     9.318863     5.594615     0.141520
H      8.804214     9.786160     0.041522     0.119389
H      6.604159    10.339383    16.702606     0.107446
H      4.745353     6.783454    16.948126     0.129439
H      7.853242     7.632122     0.209414     0.143393
H      6.032804     9.011648    14.628320     0.107907
H      5.161778     7.683913    14.817876     0.104516
H      4.958503    11.180988    15.027291     0.096485
H      3.409396    11.243373    15.410013     0.101625
H      6.520243    10.142812     0.658933     0.143437
H      2.691764    10.691327    17.653997     0.136032
H      2.033613     9.265895    15.357660     0.157404
H      2.702067     7.843994    15.043538     0.148220
H      0.512577     3.203985     4.327296     0.122438
H      9.605000    11.175103     4.654055     0.113615
H      5.471291     4.155057    16.825366     0.121704
H      6.628229     3.713656    17.839943     0.150128
H      7.668507     4.854237    13.595690     0.137000
H      6.142622     4.853060    14.079510     0.130202
H     -2.340101     3.674813    16.986038     0.142195
H     -1.955080     4.067954    15.482225     0.138627
H      7.618817     0.782752    16.195318     0.096043
H      7.984959     1.780907    17.388619     0.109190
H      5.110949     2.912071    14.774549     0.099558
H      5.787723     1.479577    14.566940     0.091234
H      8.222301     1.439557    13.877317     0.105936
H      8.943018     2.850864    13.666097     0.115086
H      2.940756     6.771684     8.873034     0.105976
H      3.230171     7.702746    10.138547     0.101200
H      0.982354     4.408127    10.450863     0.151344
H      1.511461     4.904851     9.024679     0.158394
H      1.696586     5.531052    12.472796     0.108560
H      2.490944     6.914109    12.393363     0.103525
H      5.591921     5.448657    11.609864     0.113204
H      4.913967     6.875266    11.848163     0.103495
H      4.354531     4.867184     8.439763     0.138294
H      5.385966     4.351628     9.546409     0.146261
H      4.459926     3.447638    12.109931     0.136805
H      2.896134     3.433513    12.458353     0.141520
H      0.159104     3.900810    18.011446     0.119389
H      2.359159     4.454033     1.350362     0.107446
H      4.217965     0.898104     1.104842     0.129439
H      1.110076     1.746772    17.843554     0.143393
H      2.930514     3.126298     3.424648     0.107906
H      3.801540     1.798563     3.235092     0.104515
H      4.004815     5.295638     3.025677     0.096486
H      5.553922     5.358023     2.642955     0.101625
H      2.443075     4.257462    17.394035     0.143437
H      6.271554     4.805977     0.398971     0.136031
H      6.929705     3.380545     2.695308     0.157403
H      6.261251     1.958644     3.009430     0.148220
C     -1.063533     6.852902    14.599435    -0.050565
C     -1.860722     8.001722    14.689700    -0.039466
C      8.972336     8.297166    13.666097    -0.152446
C      8.814092     7.454384    12.539592    -0.032440
C      9.637775     6.309095    12.429468    -0.015226
C     -1.196598     6.057202    13.469319    -0.143848
C     -0.136058     6.466823    15.718719     0.569808
C     -1.780161     9.010471    15.848701     0.590160
C      9.620675     5.334481    11.284910     0.547670
C      7.806925     7.775724    11.488909     0.567992
C      2.587330     9.640203     1.169832    -0.267217
C      1.929407    10.338206     3.812787    -0.261662
C     -0.085205     9.595475     1.996658    -0.251969
C      1.271234     7.623882     1.608519    -0.046557
C      3.007974     8.291281     3.179128    -0.061488
C      0.695708     8.255969     3.843477    -0.039115
C      5.804539     0.875740     8.214100    -0.062927
C      7.203478    10.683087     8.076898    -0.256067
C      6.535810     0.120061     6.049550    -0.046977
C      4.202608     0.084749     6.574891    -0.053745
C      4.464854    10.654838     8.638345    -0.261789
C      5.372803     9.759087     6.147036    -0.270923
C      5.842344     9.872086    17.128656    -0.037922
C      4.769404     7.698038    17.327239    -0.286531
C      5.303316     8.603205    15.157272    -0.049196
C      4.239577    10.718399    15.525552    -0.052922
C      3.494562    10.121625    17.756899    -0.279627
C      2.837435     8.707964    15.507500    -0.257853
C     10.026851     0.967552     3.453533    -0.050565
C     10.824040     2.116372     3.363268    -0.039467
C     -0.009018     2.411816     4.386871    -0.152445
C      0.149226     1.569034     5.513376    -0.032440
C     -0.674457     0.423745     5.623500    -0.015225
C     10.159916     0.171852     4.583649    -0.143848
C      9.099376     0.581473     2.334249     0.569809
C     10.743479     3.125121     2.204267     0.590161
C     -0.657357    11.219831     6.768058     0.547672
C      1.156393     1.890374     6.564059     0.567993
C      6.375988     3.754853    16.883136    -0.267217
C      7.033911     4.452856    14.240181    -0.261662
C      9.048523     3.710125    16.056310    -0.251969
C      7.692084     1.738532    16.444449    -0.046557
C      5.955344     2.405931    14.873840    -0.061488
C      8.267610     2.370619    14.209491    -0.039115
C      3.158779     6.761090     9.838868    -0.062927
C      1.759840     4.797737     9.976070    -0.256068
C      2.427508     6.005411    12.003418    -0.046977
C      4.760710     5.970099    11.478077    -0.053745
C      4.498464     4.769488     9.414623    -0.261789
C      3.590515     3.873737    11.905932    -0.270924
C      3.120974     3.986736     0.924312    -0.037922
C      4.193914     1.812688     0.725729    -0.286531
C      3.660002     2.717855     2.895696    -0.049195
C      4.723741     4.833049     2.527416    -0.052923
C      5.468756     4.236275     0.296069    -0.279627
C      6.125883     2.822614     2.545468    -0.257853
N      2.630583     8.258323     1.722253    -0.085433
N      1.998611     8.893941     4.034838    -0.110790
N      0.258704     8.243021     2.438956    -0.120242
N      4.455968     0.208341     8.029960    -0.065879
N      6.901406     0.247185     7.499203    -0.095110
N      5.307977    11.199821     5.796808    -0.138365
N      4.592072    10.704275    16.953542    -0.073497
N      5.717285     8.529049    16.543740    -0.073154
N      4.042430     9.400081    14.944247    -0.137366
N      6.332735     2.372973    16.330715    -0.085433
N      6.964707     3.008591    14.018130    -0.110791
N      8.704614     2.357671    15.614012    -0.120242
N      4.507350     6.093691    10.023008    -0.065879
N      2.061912     6.132535    10.553765    -0.095110
N      3.655341     5.314471    12.256160    -0.138365
N      4.371246     4.818925     1.099426    -0.073497
N      3.246033     2.643699     1.509228    -0.073154
N      4.920888     3.514731     3.108721    -0.137366
O     -0.407235     6.848193    16.854251    -0.519936
O      0.848534     5.697019    15.446119    -0.627819
O      9.010979     8.969273    16.684553    -0.525937
O     -0.905857     9.872086    15.790931    -0.540109
O     -1.301024     5.521635    10.344351    -0.420833
O      8.874666     4.345742    11.393228    -0.470027
O      7.067527     8.802129    11.645970    -0.600752
O      7.696305     6.998858    10.533907    -0.478058
O      9.370553     0.962843     1.198717    -0.519936
O      8.114784    11.582369     2.606849    -0.627820
O     -0.047661     3.083923     1.368415    -0.525937
O      9.869175     3.986736     2.262037    -0.540110
O     10.264342    11.406985     7.708617    -0.420828
O      0.088652    10.231092     6.659740    -0.470037
O      1.895791     2.916779     6.406998    -0.600755
O      1.267013     1.113508     7.519061    -0.478059

The following XYZ coordinates are in angstroms. Other properties are in atomic units.
The sperically averaged electron density of each atom fit to a function of the form exp(a - br)
eigen_1, eigen_2 and eigen_3 are the three eigenvalues of traceless quadrupole moment tensor
  atom number  atomic symbol              X              Y              Z     net charge C6 coefficient C8 coefficient C10 coefficient fluctuating dipole atomic polarizability isotropic forcefield polarizability              a              b squared Pearson coefficient          <r^3>          <r^4>         wp_QDO          m_QDO          q_QDO       dipole_x       dipole_y       dipole_z         dipole            Qxy            Qxz            Qyz     Q(x^2-y^2)  Q(3z^2 - R^2)        eigen_1        eigen_2        eigen_3 static polarizability      alpha(xx)      alpha(xy)      alpha(xz)      alpha(yy)      alpha(yz)      alpha(zz) atomic spin moment
            1             Ag       4.129292       7.080311       0.274586       0.146819     196.137708 0.59039616E+04  0.24067169E+06                                26.451929                           24.733342       1.898657       2.197317                    0.997526      91.634847     248.784764       0.386697       0.388556      -1.198780      -0.278298      -0.149414      -0.052009       0.320123      -0.064379       0.028344      -0.008595       0.007751       0.156804      -0.091880       0.018474       0.073406             29.238691      31.200744       1.502898      -4.333025      34.227684      -3.020664      22.287644           0.003201
            2             Ag       2.827119       1.557028       9.102848       0.228950     191.711358 0.49238027E+04  0.19270135E+06                                26.423890                           22.866267       1.581103       2.121052                    0.999109      89.371285     241.373186       0.393007       0.398218      -1.185930      -0.211277      -0.271735      -0.182923       0.389793       0.105786      -0.064605      -0.154924      -0.158148      -0.340534      -0.188929      -0.074389       0.263318             30.374216      21.982089      -3.116279       2.562645      35.593962      16.699324      33.546597           0.010609
            3             Ag       7.757893       7.098556      16.645017       0.229422     178.953926 0.53380883E+04  0.21237416E+06                                25.084552                           23.730737       1.882479       2.208190                    0.998695      88.807136     238.863296       0.389155       0.395611      -1.192372       0.100221       0.302466       0.127214       0.343094       0.028151       0.009480       0.034001       0.056481       0.520395      -0.129210      -0.048894       0.178104             27.177229      29.633561       1.216498      -0.465668      36.275311       2.848346      15.622815           0.028304
            4             Ag       4.834026       1.194961      17.778382       0.146819     196.137689 0.59039609E+04  0.24067165E+06                                26.451927                           24.733340       1.898658       2.197318                    0.997526      91.634845     248.784750       0.386697       0.388556      -1.198780       0.278298      -0.149413       0.052009       0.320123       0.064379       0.028344       0.008595       0.007751       0.156804      -0.091880       0.018474       0.073406             29.238688      31.200741      -1.502898      -4.333024      34.227680       3.020663      22.287642           0.003200
            5             Ag       6.136199       7.442378       8.950120       0.228949     191.711581 0.49238096E+04  0.19270170E+06                                26.423914                           22.866286       1.581099       2.121050                    0.999109      89.371318     241.373345       0.393007       0.398218      -1.185930       0.211276      -0.271735       0.182922       0.389792      -0.105786      -0.064604       0.154923      -0.158146      -0.340534      -0.188929      -0.074388       0.263317             30.374245      21.982109       3.116282       2.562649      35.593993     -16.699342      33.546633           0.010613
            6             Ag       1.205425       1.213206       1.407951       0.229422     178.953919 0.53380880E+04  0.21237414E+06                                25.084551                           23.730736       1.882479       2.208190                    0.998695      88.807135     238.863291       0.389155       0.395611      -1.192372      -0.100221       0.302466      -0.127214       0.343093      -0.028151       0.009480      -0.034001       0.056481       0.520395      -0.129210      -0.048894       0.178104             27.177228      29.633561      -1.216499      -0.465668      36.275310      -2.848345      15.622814           0.028306
            7              P       1.377849      10.735349       2.073383       0.267912     117.274007 0.36010558E+04  0.13761907E+06                                17.640617                           17.342268       0.629923       1.882468                    0.999774      67.266296     214.444669       0.511734       0.313194      -1.192624      -0.021916      -0.162646       0.044783       0.170116      -0.014478      -0.017280       0.092711       0.186059       0.227419      -0.166663       0.048180       0.118483             18.690002      14.819337      -2.384395       0.047386      27.055762       0.316774      14.194907           0.001069
            8              P       5.771913       9.518847       7.949986       0.252058     126.925794 0.35319950E+04  0.13417047E+06                                18.467273                           16.949113       0.666178       1.884764                    0.999647      67.524999     213.802181       0.528645       0.305004      -1.201960       0.006806       0.179386      -0.023767       0.181082      -0.029944      -0.002485       0.042629       0.304799       0.348046      -0.218641       0.095638       0.123004             20.470751      14.091935      -1.366242       1.483296      26.044437      -9.629619      21.275881           0.001640
            9              P       3.055132       8.411931      17.314241       0.284177     118.018979 0.33733420E+04  0.12674290E+06                                17.536191                           16.570717       0.758123       1.920779                    0.999729      66.082240     208.426146       0.534059       0.305248      -1.201121       0.095536       0.082246      -0.120902       0.174668      -0.081576       0.123949       0.111304      -0.015418      -0.181856      -0.222773       0.110231       0.112541             19.310341      25.226190       6.450147      -4.052465      19.167090      -1.583086      13.537743           0.000403
           10              P       7.585469       4.849999      15.979585       0.267912     117.274005 0.36010558E+04  0.13761908E+06                                17.640617                           17.342269       0.629923       1.882468                    0.999774      67.266297     214.444675       0.511734       0.313194      -1.192624       0.021916      -0.162646      -0.044783       0.170116       0.014478      -0.017280      -0.092711       0.186059       0.227419      -0.166663       0.048180       0.118483             18.690002      14.819337       2.384395       0.047386      27.055763      -0.316773      14.194907           0.001067
           11              P       3.191405       3.633497      10.102982       0.252058     126.925792 0.35319950E+04  0.13417047E+06                                18.467272                           16.949113       0.666178       1.884764                    0.999647      67.525001     213.802184       0.528645       0.305004      -1.201960      -0.006806       0.179386       0.023767       0.181082       0.029944      -0.002485      -0.042629       0.304799       0.348046      -0.218641       0.095638       0.123004             20.470750      14.091934       1.366242       1.483295      26.044437       9.629619      21.275880           0.001640
           12              P       5.908186       2.526581       0.738727       0.284177     118.018988 0.33733423E+04  0.12674292E+06                                17.536192                           16.570718       0.758123       1.920780                    0.999729      66.082243     208.426155       0.534059       0.305248      -1.201121      -0.095536       0.082246       0.120902       0.174668       0.081576       0.123949      -0.111304      -0.015418      -0.181856      -0.222773       0.110231       0.112541             19.310342      25.226191      -6.450147      -4.052465      19.167091       1.583086      13.537743           0.000404
           13              H       8.450741       9.089335      13.725672       0.122438       1.206754 0.92995404E+01  0.94961506E+02                                 1.884059                            1.793159      -1.271274       2.279297                    0.994924       3.669920      10.537912       0.462608       1.296603      -0.705384      -0.014718       0.036853       0.000928       0.039694      -0.006156      -0.001253       0.009896      -0.018178      -0.013952      -0.010394      -0.007260       0.017655              1.916972       1.908076      -0.449602       0.025702       2.155757       0.105711       1.687084          -0.000105
           14              H      -0.641682       5.289753      13.398913       0.113615       1.256345 0.99013846E+01  0.10262632E+03                                 1.932606                            1.847079      -1.259872       2.278660                    0.995125       3.732400      10.770613       0.457338       1.292130      -0.706534       0.022737      -0.029996      -0.006539       0.038203      -0.009613      -0.001212       0.008064      -0.021124      -0.005327      -0.013719      -0.004616       0.018335              1.962757       2.134393      -0.387958      -0.082462       2.001989       0.085260       1.751888          -0.000367
           15              H       3.492027      10.040407       1.227602       0.121704       1.069892 0.83468858E+01  0.83725225E+02                                 1.799484                            1.741672      -1.149732       2.326283                    0.994036       3.799026      11.140217       0.448059       1.362823      -0.690300       0.027526       0.009542       0.002134       0.029211       0.009952       0.004918      -0.005724       0.010307      -0.010038      -0.014521       0.001532       0.012989              1.837269       2.247781       0.428359      -0.054948       1.757781       0.016540       1.506245           0.000036
           16              H       2.335089       9.599006       0.213025       0.150128       0.985751 0.77265933E+01  0.76987408E+02                                 1.778434                            1.734534      -1.576628       2.145140                    0.990641       3.981217      12.125513       0.420984       1.460189      -0.669979      -0.011220      -0.008243      -0.032236       0.035115       0.006263       0.000101       0.002178      -0.007716       0.002880      -0.007946       0.000479       0.007467              1.787577       1.607997       0.062384       0.253598       1.496443       0.096917       2.258292           0.000110
           17              H       1.294811      10.739587       4.457278       0.137000       1.011150 0.77653370E+01  0.77558025E+02                                 1.810810                            1.738161      -1.583325       2.126291                    0.991488       4.132914      12.649234       0.420328       1.458985      -0.669359      -0.018053       0.007300       0.023233       0.030315       0.003418       0.000544       0.003788      -0.004075      -0.003645      -0.004444      -0.001874       0.006318              1.852048       1.940231      -0.323764      -0.391572       1.759410       0.398686       1.856502           0.001078
           18              H       2.820696      10.738410       3.973458       0.130202       1.040145 0.81148977E+01  0.80900060E+02                                 1.773000                            1.723655      -1.179436       2.321509                    0.993591       3.751132      10.998632       0.447498       1.372931      -0.688400       0.023673       0.007981       0.011037       0.027311      -0.000595       0.001069       0.002612      -0.008712      -0.007385      -0.004378      -0.001990       0.006368              1.800123       2.122677       0.360945       0.210022       1.708106       0.163334       1.569585           0.000015
           19              H      11.303419       9.560163       1.066930       0.142195       0.970139 0.73226100E+01  0.71542717E+02                                 1.726281                            1.663169      -1.241657       2.297037                    0.993977       3.750095      11.082452       0.442556       1.416571      -0.679291      -0.011722      -0.005638      -0.028959       0.031746      -0.002074       0.009096       0.001477      -0.000328      -0.007793      -0.010521       0.001901       0.008620              1.750989       1.632347      -0.086197       0.346491       1.422857       0.075092       2.197763           0.000025
           20              H      10.918398       9.953304       2.570743       0.138627       1.116062 0.86934820E+01  0.87986182E+02                                 1.849681                            1.777329      -1.213667       2.311635                    0.993798       3.708065      10.878949       0.444132       1.362614      -0.691167      -0.026925       0.005674       0.019109       0.033501      -0.001632      -0.006295      -0.005041       0.007758       0.000582      -0.009362       0.000552       0.008809              1.892014       2.062094      -0.473658      -0.317230       1.796499       0.312332       1.817450           0.000048
           21              H       1.344501       6.668102       1.857650       0.096043       1.138596 0.86235594E+01  0.86711228E+02                                 1.843475                            1.743379      -0.939777       2.418995                    0.996367       3.749102      10.803501       0.460881       1.321686      -0.699599      -0.003941      -0.036514       0.006902       0.037369       0.003710      -0.002805      -0.003526      -0.016627      -0.017252      -0.008404      -0.004460       0.012863              1.921457       1.511306      -0.159273       0.015291       2.733718      -0.092367       1.519348           0.000030
           22              H       0.978359       7.666257       0.664349       0.109190       1.085811 0.83981890E+01  0.85207988E+02                                 1.873249                            1.787786      -1.514573       2.149086                    0.991451       4.183815      12.744212       0.422994       1.427173      -0.675664      -0.009656       0.004936      -0.035182       0.036816       0.001697       0.003721      -0.000340       0.007144      -0.004667      -0.004227      -0.002132       0.006358              1.908986       1.617092      -0.016725       0.287058       1.595169       0.116471       2.514697           0.000059
           23              H       3.852369       8.797421       3.278419       0.099558       1.219106 0.98846778E+01  0.10241118E+03                                 1.902709                            1.850353      -1.018400       2.387285                    0.995969       3.739709      10.789929       0.455138       1.298907      -0.705602       0.030616       0.022741       0.006425       0.038675       0.005843       0.004884      -0.001430       0.009403      -0.008636      -0.008479      -0.001629       0.010108              1.918667       2.251638       0.378824       0.183280       1.850735       0.144514       1.653627           0.000031
           24              H       3.175595       7.364927       3.486028       0.091233       1.281978 0.98909033E+01  0.10191000E+03                                 1.923283                            1.811746      -1.024336       2.371865                    0.996402       3.725786      10.522543       0.477678       1.244485      -0.717264       0.004801      -0.032725       0.018247       0.037775      -0.002896       0.005188      -0.009948      -0.007234       0.004130      -0.008920      -0.004979       0.013898              1.992875       1.618663      -0.366394       0.077083       2.761471      -0.179264       1.598491          -0.000020
           25              H       0.741017       7.324907       4.175651       0.105936       1.204234 0.91667755E+01  0.91566364E+02                                 1.777482                            1.697600      -0.732866       2.522301                    0.999381       3.314715       8.863618       0.520118       1.178922      -0.735803      -0.002498      -0.035167       0.016689       0.039006       0.003717      -0.000461      -0.006838      -0.009797      -0.003493      -0.006824      -0.003720       0.010545              1.808182       1.426072      -0.007220      -0.041521       2.404037      -0.330675       1.594437          -0.000021
           26              H       0.020300       8.736214       4.386871       0.115086       1.284172 0.10098797E+02  0.10448414E+03                                 1.924330                            1.834895      -1.052071       2.380118                    0.996174       3.596789      10.144250       0.473523       1.250213      -0.717198      -0.027678       0.017729       0.022739       0.039968       0.000780      -0.003655      -0.002716       0.015827      -0.013799      -0.008054      -0.003127       0.011181              1.957115       2.022284      -0.364357      -0.470466       1.865929       0.336584       1.983133           0.000116
           27              H       6.022562       0.886334       9.179934       0.105975       1.292890 0.10413387E+02  0.10845575E+03                                 1.930464                            1.862813      -1.000458       2.397695                    0.996643       3.596651      10.143104       0.470617       1.249619      -0.718028       0.020256      -0.001307       0.036749       0.041983       0.007698       0.011970       0.000038       0.006190       0.015212      -0.013995      -0.002195       0.016190              1.963077       1.582263      -0.016509       0.206340       1.677445       0.182557       2.629523           0.000004
           28              H       5.733147       1.817396       7.914421       0.101200       1.308083 0.10569081E+02  0.11070022E+03                                 1.960201                            1.886949      -0.947851       2.417977                    0.997249       3.656526      10.406592       0.462893       1.263323      -0.714690       0.005964       0.038643      -0.013922       0.041505       0.007457       0.003363      -0.005376      -0.017473      -0.025758      -0.013255      -0.003154       0.016408              1.972823       1.557290      -0.146482       0.008330       2.670754      -0.070165       1.690427           0.000003
           29              H       7.980964      10.293477       7.602105       0.151343       1.202508 0.95394190E+01  0.98343095E+02                                 1.919911                            1.845538      -1.145049       2.349781                    0.996005       3.601771      10.499278       0.443740       1.338923      -0.697538       0.029125      -0.008943      -0.014304       0.033658      -0.009922      -0.005740       0.001504      -0.005013       0.015738      -0.013587       0.002091       0.011497              1.945722       2.372388      -0.285074      -0.396192       1.645054       0.081054       1.819726          -0.000202
           30              H       7.451857      10.790201       9.028289       0.158394       1.110537 0.86815908E+01  0.86928062E+02                                 1.795716                            1.744071      -0.859624       2.499375                    0.998452       3.310285       9.337671       0.465570       1.313894      -0.704770       0.016437       0.009092       0.031980       0.037088      -0.000196       0.007878       0.005172      -0.005888       0.007934      -0.010238       0.000203       0.010034              1.820078       1.583154      -0.054979       0.202441       1.483718      -0.080555       2.393360           0.000078
           31              H       7.266732      11.416402       5.580172       0.108560       1.119210 0.85113644E+01  0.85618879E+02                                 1.846145                            1.750580      -1.177794       2.318422                    0.993667       3.782502      11.034299       0.450962       1.350193      -0.693312       0.027558      -0.019239      -0.016662       0.037513      -0.002966      -0.001530       0.004142       0.002160      -0.017927      -0.007757       0.000545       0.007213              1.903755       2.314038      -0.238239      -0.538396       1.547266       0.117409       1.849959           0.000025
           32              H       6.472374       1.028759       5.659605       0.103525       1.215715 0.96486847E+01  0.98732372E+02                                 1.862636                            1.799814      -0.840057       2.472519                    0.998120       3.548339       9.964643       0.475441       1.258978      -0.715681       0.000777       0.034598      -0.015942       0.038102       0.004690       0.000809      -0.007177      -0.011585      -0.011511      -0.009006      -0.003107       0.012114              1.878869       1.566624      -0.009085      -0.058045       2.208389      -0.486266       1.861594          -0.000009
           33              H       3.371397      11.334007       6.443104       0.113204       0.999968 0.77264980E+01  0.76082611E+02                                 1.730015                            1.684095      -1.160465       2.332606                    0.993803       3.719765      10.836429       0.451878       1.376517      -0.688012      -0.034787      -0.021554      -0.004355       0.041154       0.007151       0.004407       0.001269       0.005121      -0.004112      -0.007378      -0.002581       0.009959              1.750381       2.109707       0.270001       0.252051       1.587291       0.109039       1.554146           0.000118
           34              H       4.049351       0.989916       6.204805       0.103495       1.189094 0.96067970E+01  0.99517509E+02                                 1.912223                            1.853907      -1.211433       2.294592                    0.993250       3.905067      11.526070       0.440714       1.341617      -0.695048      -0.008876       0.035641      -0.015017       0.039681       0.000091       0.003108      -0.008162      -0.005020       0.009824      -0.007580      -0.003104       0.010684              1.934472       1.725584      -0.280723       0.161195       2.269734      -0.378211       1.808099          -0.000035
           35              H       4.608787      10.752534       9.613205       0.138294       1.244410 0.10052364E+02  0.10433474E+03                                 1.923955                            1.865318      -0.989641       2.417991                    0.997098       3.535700      10.130071       0.454649       1.297983      -0.707436       0.006949       0.004850       0.031821       0.032930       0.003937       0.003217      -0.003209       0.000423       0.022563      -0.008956       0.000181       0.008775              1.954550       1.569612       0.022100       0.143592       1.654629      -0.120919       2.639410          -0.000007
           36              H       3.577352      10.236978       8.506559       0.146261       1.006713 0.78097375E+01  0.76021698E+02                                 1.661820                            1.637746      -0.745565       2.541207                    0.999378       3.267866       9.036417       0.488559       1.287917      -0.709552      -0.034794      -0.010868      -0.006826       0.037085       0.005355       0.001874      -0.002542       0.007070      -0.017600      -0.008028      -0.001335       0.009363              1.651186       1.861077       0.306615       0.082574       1.610232      -0.055163       1.482249           0.000147
           37              H       4.503392       9.332988       5.943037       0.136805       1.131687 0.89197414E+01  0.90698188E+02                                 1.855302                            1.793236      -1.186528       2.326329                    0.993844       3.684286      10.772344       0.445560       1.351929      -0.693748      -0.028147      -0.008847      -0.007585       0.030464      -0.000123      -0.000842       0.003237      -0.002854      -0.012321      -0.005394       0.000679       0.004715              1.873825       2.178543       0.370710       0.287933       1.755544       0.164881       1.687389           0.000140
           38              H       6.067184       9.318863       5.594615       0.141520       1.165512 0.92781251E+01  0.93597694E+02                                 1.790639                            1.753983      -0.757826       2.529231                    0.999436       3.286348       9.031040       0.488292       1.243432      -0.721112       0.025006      -0.008697      -0.021072       0.033837      -0.002550      -0.007364       0.003427       0.001895      -0.007665      -0.008126      -0.001298       0.009425              1.787645       1.899236      -0.214846      -0.281359       1.707463       0.249043       1.756235           0.000007
           39              H       8.804214       9.786160       0.041522       0.119389       1.011832 0.79178386E+01  0.78073923E+02                                 1.718429                            1.686461      -1.014511       2.406999                    0.995954       3.577754      10.269580       0.461136       1.347030      -0.695034       0.009196      -0.003466       0.040394       0.041573      -0.002500       0.005417      -0.003211      -0.002102       0.017084      -0.006586      -0.002937       0.009522              1.724200       1.618715       0.017373       0.268415       1.480928       0.061917       2.072956          -0.000006
           40              H       6.604159      10.339383      16.702606       0.107446       1.099881 0.85410164E+01  0.86111772E+02                                 1.827992                            1.756419      -1.246278       2.279917                    0.993452       3.861515      11.328982       0.448513       1.354496      -0.691796       0.032571       0.016070      -0.013818       0.038859       0.007377      -0.004919      -0.001292       0.001657      -0.001158      -0.008071      -0.001642       0.009713              1.877847       2.196105       0.390789      -0.213146       1.889830      -0.123684       1.547607          -0.000039
           41              H       4.745353       6.783454      16.948126       0.129439       1.076569 0.84262629E+01  0.84818275E+02                                 1.814696                            1.756807      -1.215714       2.300610                    0.993939       3.803017      11.213151       0.443004       1.373549      -0.688163      -0.003403      -0.028388      -0.014714       0.032155       0.007151       0.002104       0.003809      -0.021206       0.008031      -0.014177       0.000996       0.013181              1.851390       1.533179       0.040451      -0.030645       2.480555       0.193343       1.540436           0.000011
           42              H       7.853242       7.632122       0.209414       0.143393       1.165798 0.96998820E+01  0.99687506E+02                                 1.838858                            1.832803      -0.868215       2.480338                    0.998312       3.440962       9.779829       0.458918       1.298663      -0.708013       0.014572       0.000084       0.034163       0.037142       0.005559       0.005777      -0.001694      -0.005411       0.032711      -0.013048       0.000529       0.012519              1.812863       1.635726       0.016937       0.180564       1.690705      -0.081269       2.112157           0.000063
           43              H       6.032804       9.011648      14.628320       0.107907       1.143277 0.90116142E+01  0.92004348E+02                                 1.873542                            1.804269      -1.237588       2.288980                    0.993054       3.849830      11.334203       0.442863       1.354662      -0.692365       0.029363       0.016888      -0.023102       0.041002       0.006644      -0.003795      -0.003825       0.002377      -0.004448      -0.006107      -0.003894       0.010001              1.900084       2.174358       0.183065      -0.499433       1.656498      -0.092019       1.869395          -0.000004
           44              H       5.161778       7.683913      14.817876       0.104516       1.051793 0.80972573E+01  0.80290670E+02                                 1.757897                            1.699822      -0.953597       2.420591                    0.996546       3.687902      10.614976       0.461614       1.338136      -0.696194      -0.008952      -0.032947      -0.015519       0.037504       0.001312       0.000657       0.005764      -0.007296       0.011138      -0.005756      -0.002968       0.008724              1.791156       1.481896       0.040839       0.007290       2.234275       0.405700       1.657297          -0.000022
           45              H       4.958503      11.180988      15.027291       0.096485       1.246594 0.96368056E+01  0.98996266E+02                                 1.914729                            1.809991      -1.038308       2.372733                    0.996008       3.725433      10.627514       0.467702       1.274827      -0.710449       0.026620       0.012946      -0.023782       0.037971       0.002472      -0.005267      -0.005749       0.007758       0.020915      -0.009428      -0.002478       0.011906              1.977001       2.020802       0.513299      -0.350875       2.176813      -0.330153       1.733389          -0.000002
           46              H       3.409396      11.243373      15.410013       0.101625       1.367004 0.11284049E+02  0.11930829E+03                                 1.970948                            1.915546      -0.981525       2.403843                    0.997051       3.582525      10.014652       0.475060       1.219415      -0.726057      -0.036566       0.014577      -0.009739       0.040552      -0.005650       0.006917      -0.007057       0.015405       0.006150      -0.012485      -0.002426       0.014911              1.980270       2.262364      -0.421175       0.078250       2.079635      -0.093879       1.598812           0.000034
           47              H       6.520243      10.142812       0.658933       0.143437       1.183257 0.98924807E+01  0.10341867E+03                                 1.921483                            1.897066      -1.346305       2.249031                    0.993159       3.827563      11.416844       0.429459       1.364240      -0.690889       0.012638      -0.000905       0.032293       0.034690      -0.003899      -0.003894      -0.006520       0.011238       0.031815      -0.014346       0.001303       0.013043              1.910597       1.777497       0.023902       0.122457       1.637788       0.127076       2.316505          -0.000003
           48              H       2.691764      10.691327      17.653997       0.136032       1.021189 0.79193326E+01  0.78287433E+02                                 1.742549                            1.696552      -1.021729       2.401263                    0.995667       3.615168      10.475202       0.454596       1.362942      -0.691270      -0.025469       0.017598      -0.007208       0.031785      -0.008582       0.000545      -0.003745       0.016172      -0.009933      -0.011438      -0.002247       0.013685              1.773273       2.147405      -0.366089      -0.099713       1.723430       0.066108       1.448984           0.000021
           49              H       2.033613       9.265895      15.357660       0.157404       1.074057 0.84685394E+01  0.84558159E+02                                 1.768790                            1.731539      -0.994974       2.430312                    0.997146       3.402188       9.691080       0.462032       1.327661      -0.700538      -0.026705       0.018484      -0.010141       0.034025      -0.000837       0.001453      -0.004359      -0.005692      -0.004020      -0.004266      -0.002063       0.006329              1.781810       2.264692      -0.258623       0.070272       1.660852       0.023644       1.419887           0.000009
           50              H       2.702067       7.843994      15.043538       0.148220       0.977876 0.74423117E+01  0.72598685E+02                                 1.704524                            1.654138      -1.063545       2.387334                    0.996173       3.576169      10.368239       0.455427       1.378691      -0.687761      -0.005386      -0.026423      -0.017765       0.032292      -0.001659      -0.000403       0.005883       0.000825      -0.001254      -0.006308       0.000329       0.005979              1.728485       1.576432       0.219608       0.087753       2.033961       0.390373       1.575063          -0.000011
           51              H       0.512577       3.203985       4.327296       0.122438       1.206755 0.92995531E+01  0.94961645E+02                                 1.884058                            1.793158      -1.271273       2.279297                    0.994924       3.669921      10.537907       0.462609       1.296601      -0.705385       0.014718       0.036853      -0.000928       0.039694       0.006156      -0.001253      -0.009896      -0.018178      -0.013952      -0.010394      -0.007260       0.017655              1.916972       1.908075       0.449602       0.025702       2.155756      -0.105711       1.687083          -0.000104
           52              H       9.605000      11.175103       4.654055       0.113615       1.256345 0.99013813E+01  0.10262627E+03                                 1.932605                            1.847078      -1.259871       2.278661                    0.995125       3.732399      10.770605       0.457338       1.292129      -0.706534      -0.022737      -0.029996       0.006539       0.038203       0.009613      -0.001212      -0.008064      -0.021124      -0.005327      -0.013719      -0.004616       0.018334              1.962755       2.134391       0.387958      -0.082462       2.001988      -0.085260       1.751887          -0.000367
           53              H       5.471291       4.155057      16.825366       0.121704       1.069892 0.83468857E+01  0.83725228E+02                                 1.799484                            1.741672      -1.149732       2.326283                    0.994036       3.799026      11.140219       0.448058       1.362823      -0.690300      -0.027526       0.009542      -0.002134       0.029211      -0.009952       0.004918       0.005724       0.010307      -0.010038      -0.014521       0.001532       0.012989              1.837270       2.247781      -0.428359      -0.054948       1.757782      -0.016540       1.506246           0.000035
           54              H       6.628229       3.713656      17.839943       0.150128       0.985750 0.77265888E+01  0.76987355E+02                                 1.778434                            1.734534      -1.576628       2.145140                    0.990641       3.981216      12.125511       0.420984       1.460189      -0.669979       0.011220      -0.008243       0.032236       0.035115      -0.006263       0.000101      -0.002179      -0.007716       0.002880      -0.007946       0.000479       0.007467              1.787577       1.607997      -0.062384       0.253598       1.496443      -0.096917       2.258292           0.000110
           55              H       7.668507       4.854237      13.595690       0.137000       1.011152 0.77653590E+01  0.77558298E+02                                 1.810813                            1.738163      -1.583328       2.126289                    0.991488       4.132920      12.649256       0.420328       1.458984      -0.669359       0.018053       0.007300      -0.023233       0.030315      -0.003418       0.000544      -0.003788      -0.004075      -0.003645      -0.004444      -0.001874       0.006318              1.852050       1.940234       0.323765      -0.391573       1.759412      -0.398687       1.856505           0.001078
           56              H       6.142622       4.853060      14.079510       0.130202       1.040145 0.81149010E+01  0.80900104E+02                                 1.773001                            1.723655      -1.179436       2.321509                    0.993591       3.751133      10.998637       0.447498       1.372932      -0.688400      -0.023673       0.007981      -0.011037       0.027311       0.000595       0.001069      -0.002612      -0.008712      -0.007385      -0.004378      -0.001990       0.006368              1.800123       2.122678      -0.360945       0.210022       1.708107      -0.163334       1.569585           0.000014
           57              H      -2.340101       3.674813      16.986038       0.142195       0.970139 0.73226109E+01  0.71542726E+02                                 1.726281                            1.663169      -1.241657       2.297037                    0.993977       3.750095      11.082451       0.442556       1.416570      -0.679291       0.011722      -0.005638       0.028959       0.031746       0.002074       0.009096      -0.001477      -0.000328      -0.007793      -0.010521       0.001901       0.008620              1.750989       1.632347       0.086197       0.346491       1.422856      -0.075092       2.197763           0.000025
           58              H      -1.955080       4.067954      15.482225       0.138627       1.116062 0.86934815E+01  0.87986177E+02                                 1.849681                            1.777329      -1.213667       2.311635                    0.993798       3.708065      10.878950       0.444132       1.362615      -0.691167       0.026925       0.005674      -0.019109       0.033501       0.001632      -0.006295       0.005041       0.007758       0.000582      -0.009362       0.000552       0.008809              1.892014       2.062094       0.473658      -0.317230       1.796499      -0.312332       1.817450           0.000048
           59              H       7.618817       0.782752      16.195318       0.096043       1.138596 0.86235587E+01  0.86711221E+02                                 1.843475                            1.743379      -0.939777       2.418995                    0.996367       3.749102      10.803502       0.460881       1.321686      -0.699599       0.003941      -0.036514      -0.006902       0.037369      -0.003710      -0.002805       0.003526      -0.016627      -0.017252      -0.008404      -0.004460       0.012863              1.921457       1.511306       0.159273       0.015291       2.733718       0.092367       1.519348           0.000030
           60              H       7.984959       1.780907      17.388619       0.109190       1.085811 0.83981832E+01  0.85207920E+02                                 1.873248                            1.787786      -1.514573       2.149086                    0.991451       4.183814      12.744211       0.422994       1.427174      -0.675664       0.009656       0.004936       0.035182       0.036816      -0.001697       0.003721       0.000340       0.007144      -0.004667      -0.004227      -0.002132       0.006358              1.908986       1.617092       0.016725       0.287058       1.595169      -0.116471       2.514697           0.000059
           61              H       5.110949       2.912071      14.774549       0.099558       1.219106 0.98846758E+01  0.10241116E+03                                 1.902709                            1.850353      -1.018400       2.387285                    0.995969       3.739709      10.789930       0.455138       1.298907      -0.705602      -0.030616       0.022741      -0.006425       0.038675      -0.005843       0.004884       0.001430       0.009403      -0.008636      -0.008479      -0.001629       0.010108              1.918667       2.251638      -0.378824       0.183280       1.850735      -0.144514       1.653627           0.000030
           62              H       5.787723       1.479577      14.566940       0.091234       1.281976 0.98908836E+01  0.10190975E+03                                 1.923281                            1.811744      -1.024335       2.371866                    0.996402       3.725783      10.522534       0.477678       1.244486      -0.717264      -0.004801      -0.032725      -0.018247       0.037775       0.002896       0.005188       0.009948      -0.007234       0.004130      -0.008920      -0.004979       0.013898              1.992873       1.618662       0.366394       0.077083       2.761468       0.179264       1.598489          -0.000020
           63              H       8.222301       1.439557      13.877317       0.105936       1.204235 0.91667842E+01  0.91566493E+02                                 1.777485                            1.697602      -0.732865       2.522301                    0.999381       3.314716       8.863629       0.520116       1.178925      -0.735803       0.002498      -0.035167      -0.016689       0.039006      -0.003717      -0.000461       0.006838      -0.009797      -0.003493      -0.006824      -0.003720       0.010545              1.808185       1.426073       0.007220      -0.041521       2.404041       0.330676       1.594440          -0.000021
           64              H       8.943018       2.850864      13.666097       0.115086       1.284177 0.10098842E+02  0.10448473E+03                                 1.924335                            1.834900      -1.052075       2.380115                    0.996174       3.596796      10.144281       0.473522       1.250214      -0.717198       0.027678       0.017729      -0.022739       0.039968      -0.000780      -0.003655       0.002716       0.015827      -0.013799      -0.008054      -0.003127       0.011181              1.957121       2.022290       0.364358      -0.470468       1.865934      -0.336585       1.983138           0.000114
           65              H       2.940756       6.771684       8.873034       0.105976       1.292889 0.10413374E+02  0.10845558E+03                                 1.930463                            1.862811      -1.000457       2.397695                    0.996643       3.596649      10.143095       0.470618       1.249619      -0.718028      -0.020256      -0.001307      -0.036749       0.041983      -0.007698       0.011970      -0.000038       0.006190       0.015212      -0.013995      -0.002195       0.016190              1.963075       1.582262       0.016509       0.206339       1.677443      -0.182556       2.629520           0.000004
           66              H       3.230171       7.702746      10.138547       0.101200       1.308082 0.10569079E+02  0.11070021E+03                                 1.960201                            1.886949      -0.947852       2.417977                    0.997249       3.656526      10.406593       0.462893       1.263323      -0.714690      -0.005964       0.038643       0.013922       0.041505      -0.007457       0.003363       0.005376      -0.017473      -0.025758      -0.013255      -0.003154       0.016408              1.972823       1.557290       0.146482       0.008330       2.670754       0.070165       1.690427           0.000003
           67              H       0.982354       4.408127      10.450863       0.151344       1.202507 0.95394086E+01  0.98342964E+02                                 1.919910                            1.845537      -1.145047       2.349782                    0.996005       3.601769      10.499272       0.443740       1.338923      -0.697538      -0.029125      -0.008943       0.014304       0.033658       0.009922      -0.005740      -0.001504      -0.005013       0.015738      -0.013587       0.002090       0.011497              1.945721       2.372386       0.285073      -0.396191       1.645053      -0.081054       1.819725          -0.000202
           68              H       1.511461       4.904851       9.024679       0.158394       1.110535 0.86815694E+01  0.86927794E+02                                 1.795713                            1.744069      -0.859622       2.499376                    0.998452       3.310281       9.337657       0.465570       1.313894      -0.704770      -0.016437       0.009092      -0.031980       0.037088       0.000196       0.007878      -0.005172      -0.005888       0.007934      -0.010238       0.000203       0.010034              1.820076       1.583153       0.054979       0.202440       1.483717       0.080555       2.393357           0.000078
           69              H       1.696586       5.531052      12.472796       0.108560       1.119210 0.85113677E+01  0.85618925E+02                                 1.846145                            1.750580      -1.177795       2.318422                    0.993667       3.782503      11.034304       0.450962       1.350194      -0.693312      -0.027558      -0.019239       0.016662       0.037513       0.002966      -0.001530      -0.004142       0.002160      -0.017927      -0.007757       0.000545       0.007213              1.903755       2.314039       0.238239      -0.538396       1.547267      -0.117409       1.849960           0.000025
           70              H       2.490944       6.914109      12.393363       0.103525       1.215715 0.96486861E+01  0.98732397E+02                                 1.862637                            1.799814      -0.840058       2.472518                    0.998120       3.548339       9.964646       0.475440       1.258979      -0.715681      -0.000777       0.034598       0.015942       0.038102      -0.004690       0.000809       0.007177      -0.011585      -0.011511      -0.009006      -0.003107       0.012114              1.878869       1.566625       0.009085      -0.058045       2.208390       0.486266       1.861594          -0.000010
           71              H       5.591921       5.448657      11.609864       0.113204       0.999969 0.77265088E+01  0.76082749E+02                                 1.730016                            1.684096      -1.160466       2.332605                    0.993803       3.719768      10.836442       0.451878       1.376518      -0.688012       0.034787      -0.021554       0.004355       0.041154      -0.007151       0.004408      -0.001269       0.005121      -0.004112      -0.007378      -0.002581       0.009959              1.750383       2.109709      -0.270001       0.252052       1.587292      -0.109040       1.554147           0.000117
           72              H       4.913967       6.875266      11.848163       0.103495       1.189095 0.96068053E+01  0.99517624E+02                                 1.912224                            1.853908      -1.211435       2.294591                    0.993250       3.905069      11.526081       0.440713       1.341618      -0.695048       0.008876       0.035641       0.015017       0.039681      -0.000091       0.003108       0.008162      -0.005020       0.009824      -0.007580      -0.003104       0.010684              1.934474       1.725585       0.280724       0.161195       2.269736       0.378211       1.808101          -0.000035
           73              H       4.354531       4.867184       8.439763       0.138294       1.244409 0.10052350E+02  0.10433456E+03                                 1.923954                            1.865317      -0.989640       2.417992                    0.997098       3.535698      10.130064       0.454649       1.297983      -0.707436      -0.006949       0.004850      -0.031821       0.032930      -0.003937       0.003217       0.003209       0.000423       0.022563      -0.008956       0.000181       0.008775              1.954549       1.569611      -0.022100       0.143592       1.654628       0.120919       2.639408          -0.000007
           74              H       5.385966       4.351628       9.546409       0.146261       1.006714 0.78097485E+01  0.76021831E+02                                 1.661821                            1.637747      -0.745566       2.541206                    0.999378       3.267868       9.036424       0.488559       1.287917      -0.709552       0.034794      -0.010868       0.006826       0.037085      -0.005355       0.001874       0.002542       0.007070      -0.017600      -0.008028      -0.001335       0.009363              1.651187       1.861078      -0.306616       0.082574       1.610233       0.055163       1.482250           0.000146
           75              H       4.459926       3.447638      12.109931       0.136805       1.131686 0.89197352E+01  0.90698112E+02                                 1.855302                            1.793236      -1.186528       2.326330                    0.993844       3.684285      10.772341       0.445559       1.351930      -0.693748       0.028147      -0.008847       0.007585       0.030464       0.000123      -0.000842      -0.003237      -0.002854      -0.012321      -0.005394       0.000678       0.004715              1.873825       2.178543      -0.370710       0.287933       1.755543      -0.164881       1.687389           0.000140
           76              H       2.896134       3.433513      12.458353       0.141520       1.165512 0.92781268E+01  0.93597726E+02                                 1.790640                            1.753984      -0.757826       2.529231                    0.999436       3.286348       9.031044       0.488291       1.243433      -0.721112      -0.025006      -0.008697       0.021072       0.033837       0.002550      -0.007364      -0.003427       0.001895      -0.007665      -0.008126      -0.001298       0.009424              1.787646       1.899237       0.214846      -0.281359       1.707464      -0.249043       1.756236           0.000008
           77              H       0.159104       3.900810      18.011446       0.119389       1.011833 0.79178394E+01  0.78073934E+02                                 1.718429                            1.686461      -1.014511       2.406999                    0.995954       3.577754      10.269581       0.461136       1.347030      -0.695034      -0.009196      -0.003466      -0.040394       0.041573       0.002500       0.005417       0.003211      -0.002102       0.017084      -0.006586      -0.002937       0.009522              1.724200       1.618715      -0.017373       0.268415       1.480928      -0.061917       2.072957          -0.000005
           78              H       2.359159       4.454033       1.350362       0.107446       1.099880 0.85410163E+01  0.86111774E+02                                 1.827993                            1.756419      -1.246279       2.279916                    0.993452       3.861515      11.328984       0.448513       1.354497      -0.691796      -0.032571       0.016070       0.013818       0.038859      -0.007377      -0.004919       0.001292       0.001657      -0.001158      -0.008071      -0.001642       0.009713              1.877848       2.196105      -0.390790      -0.213146       1.889831       0.123684       1.547607          -0.000039
           79              H       4.217965       0.898104       1.104842       0.129439       1.076570 0.84262676E+01  0.84818333E+02                                 1.814696                            1.756807      -1.215715       2.300610                    0.993939       3.803018      11.213154       0.443004       1.373549      -0.688163       0.003403      -0.028388       0.014714       0.032155      -0.007151       0.002104      -0.003809      -0.021206       0.008031      -0.014177       0.000996       0.013181              1.851390       1.533179      -0.040451      -0.030645       2.480556      -0.193344       1.540436           0.000012
           80              H       1.110076       1.746772      17.843554       0.143393       1.165798 0.96998806E+01  0.99687493E+02                                 1.838858                            1.832803      -0.868215       2.480338                    0.998312       3.440962       9.779831       0.458918       1.298663      -0.708013      -0.014572       0.000084      -0.034163       0.037142      -0.005559       0.005777       0.001694      -0.005411       0.032711      -0.013048       0.000529       0.012519              1.812863       1.635727      -0.016937       0.180564       1.690706       0.081269       2.112157           0.000063
           81              H       2.930514       3.126298       3.424648       0.107906       1.143277 0.90116154E+01  0.92004360E+02                                 1.873542                            1.804269      -1.237588       2.288980                    0.993054       3.849830      11.334202       0.442863       1.354662      -0.692365      -0.029363       0.016888       0.023102       0.041002      -0.006644      -0.003795       0.003825       0.002377      -0.004448      -0.006107      -0.003894       0.010001              1.900084       2.174358      -0.183065      -0.499433       1.656499       0.092019       1.869395          -0.000004
           82              H       3.801540       1.798563       3.235092       0.104515       1.051793 0.80972563E+01  0.80290658E+02                                 1.757897                            1.699822      -0.953597       2.420591                    0.996546       3.687902      10.614976       0.461613       1.338137      -0.696194       0.008952      -0.032948       0.015519       0.037504      -0.001312       0.000657      -0.005764      -0.007296       0.011138      -0.005756      -0.002968       0.008724              1.791156       1.481896      -0.040839       0.007290       2.234276      -0.405700       1.657297          -0.000021
           83              H       4.004815       5.295638       3.025677       0.096486       1.246593 0.96367903E+01  0.98996064E+02                                 1.914727                            1.809989      -1.038307       2.372734                    0.996008       3.725430      10.627501       0.467702       1.274826      -0.710449      -0.026620       0.012946       0.023782       0.037971      -0.002472      -0.005267       0.005749       0.007758       0.020915      -0.009428      -0.002478       0.011906              1.976999       2.020799      -0.513298      -0.350875       2.176810       0.330153       1.733387          -0.000002
           84              H       5.553922       5.358023       2.642955       0.101625       1.367002 0.11284026E+02  0.11930798E+03                                 1.970945                            1.915544      -0.981524       2.403843                    0.997051       3.582522      10.014638       0.475061       1.219414      -0.726058       0.036566       0.014577       0.009739       0.040552       0.005650       0.006917       0.007057       0.015405       0.006150      -0.012485      -0.002426       0.014911              1.980268       2.262361       0.421174       0.078250       2.079632       0.093879       1.598811           0.000034
           85              H       2.443075       4.257462      17.394035       0.143437       1.183258 0.98924861E+01  0.10341875E+03                                 1.921484                            1.897066      -1.346305       2.249030                    0.993159       3.827564      11.416849       0.429459       1.364240      -0.690889      -0.012638      -0.000905      -0.032293       0.034690       0.003899      -0.003894       0.006520       0.011238       0.031815      -0.014346       0.001303       0.013043              1.910598       1.777498      -0.023902       0.122457       1.637788      -0.127076       2.316506          -0.000003
           86              H       6.271554       4.805977       0.398971       0.136031       1.021189 0.79193376E+01  0.78287489E+02                                 1.742550                            1.696553      -1.021729       2.401263                    0.995667       3.615169      10.475203       0.454596       1.362941      -0.691270       0.025469       0.017598       0.007208       0.031785       0.008582       0.000545       0.003745       0.016172      -0.009933      -0.011438      -0.002247       0.013685              1.773273       2.147405       0.366089      -0.099713       1.723430      -0.066108       1.448984           0.000021
           87              H       6.929705       3.380545       2.695308       0.157403       1.074058 0.84685507E+01  0.84558297E+02                                 1.768791                            1.731540      -0.994975       2.430312                    0.997146       3.402190       9.691086       0.462032       1.327661      -0.700538       0.026705       0.018484       0.010141       0.034025       0.000837       0.001453       0.004359      -0.005692      -0.004020      -0.004266      -0.002063       0.006329              1.781812       2.264694       0.258623       0.070273       1.660853      -0.023644       1.419888           0.000010
           88              H       6.261251       1.958644       3.009430       0.148220       0.977875 0.74423066E+01  0.72598626E+02                                 1.704523                            1.654138      -1.063544       2.387334                    0.996173       3.576168      10.368237       0.455426       1.378691      -0.687761       0.005386      -0.026423       0.017765       0.032292       0.001659      -0.000403      -0.005883       0.000825      -0.001254      -0.006308       0.000329       0.005979              1.728485       1.576432      -0.219608       0.087753       2.033961      -0.390373       1.575062          -0.000011
           89              C      -1.063533       6.852902      14.599435      -0.050565      39.361401 0.48724927E+03  0.11775542E+05                                10.149987                            7.445185      -0.091916       1.960927                    0.999352      28.832948      83.788735       0.594081       0.426610      -1.058763      -0.007174       0.015295      -0.044750       0.047832       0.009967      -0.021970      -0.009836       0.005688      -0.018469      -0.023069      -0.006247       0.029316             12.095200      11.495124      -2.635405       5.228061       9.681598       1.662787      15.108876           0.000549
           90              C      -1.860722       8.001722      14.689700      -0.039466      38.576965 0.49920140E+03  0.12121793E+05                                 9.950630                            7.500638      -0.267544       1.899431                    0.998780      28.968928      84.023051       0.596847       0.422622      -1.062645       0.017091      -0.007425      -0.054072       0.057193       0.032015      -0.041898      -0.028955       0.031499      -0.028113      -0.041534      -0.030603       0.072137             11.636120      10.075346      -2.304365       3.649764      10.994630       3.271742      13.838386           0.058908
           91              C       8.972336       8.297166      13.666097      -0.152446      37.254753 0.49417037E+03  0.12088106E+05                                 9.881880                            7.571094      -0.173105       1.900240                    0.999255      31.516202      94.756544       0.575642       0.434983      -1.044643       0.038747       0.003374      -0.022022       0.044695       0.006744      -0.026668      -0.012236      -0.012698      -0.074318      -0.041073       0.008632       0.032441             11.398963       9.837758      -1.556452       4.795466       9.085446       2.339784      15.273685           0.007658
           92              C       8.814092       7.454384      12.539592      -0.032440      39.063821 0.46729480E+03  0.11133308E+05                                10.048495                            7.237656       0.075522       2.024641                    0.999447      27.901010      79.507434       0.611557       0.420374      -1.066728       0.041710       0.010909       0.024609       0.049642       0.016352      -0.017587      -0.008209      -0.005477      -0.032273      -0.023159      -0.006754       0.029913             12.243196      11.713514      -2.915274       6.010578       9.502562       1.083510      15.513513           0.027475
           93              C       9.637775       6.309095      12.429468      -0.015226      36.920355 0.47369571E+03  0.11346377E+05                                 9.697692                            7.335615      -0.167501       1.944540                    0.998973      28.069839      80.715672       0.600266       0.425995      -1.061119       0.016646       0.035294       0.024256       0.045947       0.037979      -0.020686      -0.029913       0.018364      -0.051015      -0.041296      -0.021628       0.062924             11.183026       9.811914      -2.592521       3.007746       9.797666       2.623068      13.939498           0.032167
           94              C      -1.196598       6.057202      13.469319      -0.143848      35.667207 0.47456472E+03  0.11495383E+05                                 9.587759                            7.404696      -0.135361       1.920151                    0.998819      31.007389      92.870264       0.583617       0.433262      -1.045338      -0.001429       0.034721      -0.008324       0.035734       0.004795      -0.030336      -0.017626      -0.017276      -0.092729      -0.050143       0.012448       0.037695             10.957207       9.953201      -1.246397       3.990912       8.126118       2.342312      14.792301           0.028185
           95              C      -0.136058       6.466823      15.718719       0.569808      23.133156 0.26561097E+03  0.56094394E+04                                 7.560706                            5.846412      -0.178589       1.988539                    0.999287      23.329709      66.963553       0.600992       0.482574      -1.009474       0.037386      -0.007577       0.042244       0.056918       0.070973      -0.004840      -0.015399      -0.078608      -0.107819      -0.063667      -0.037240       0.100907              8.614097       9.512902      -2.068395       2.198225       5.704643       0.528328      10.624744          -0.000528
           96              C      -1.780161       9.010471      15.848701       0.590160      22.661452 0.26630796E+03  0.56223294E+04                                 7.454462                            5.866350      -0.302855       1.948751                    0.998924      23.139479      66.194365       0.598675       0.484600      -1.009407      -0.010213       0.038785       0.042606       0.058514      -0.068716       0.056705      -0.056813       0.009179       0.043702      -0.076325      -0.045361       0.121686              8.342886       8.436446       2.158540      -0.858555       8.079755       2.545878       8.512456          -0.004823
           97              C       9.620675       5.334481      11.284910       0.547670      24.505843 0.28244494E+03  0.60373467E+04                                 7.777615                            6.004931      -0.357519       1.922703                    0.998923      23.569192      67.330546       0.598522       0.478755      -1.014825      -0.006366      -0.026131      -0.041133       0.049146      -0.062594       0.071951      -0.035878       0.041365      -0.029242      -0.071097      -0.048655       0.119752              8.734051       8.412650       1.630318      -2.752822       7.534053       1.585729      10.255450          -0.015377
           98              C       7.806925       7.775724      11.488909       0.567992      22.593312 0.25945736E+03  0.54238346E+04                                 7.379613                            5.716284      -0.018146       2.045035                    0.999613      22.752666      64.058648       0.620401       0.472273      -1.019357      -0.021269       0.018444      -0.048092       0.055726       0.060783      -0.048378      -0.035867       0.024957      -0.029025      -0.057623      -0.042302       0.099925              8.494130       8.376146      -1.868382       3.978760       6.834037       0.181717      10.272208          -0.002209
           99              C       2.587330       9.640203       1.169832      -0.267217      27.482380 0.51246748E+03  0.12636662E+05                                 7.990296                            7.567013      -0.497588       1.824407                    0.996266      31.831798      95.756143       0.592825       0.419000      -1.055590      -0.025986      -0.076612       0.052056       0.096200       0.031045       0.001251      -0.019335      -0.013291      -0.007539      -0.036114      -0.002190       0.038304              8.293640       7.800498       0.210760      -0.682504       9.263951       0.079610       7.816471           0.000013
          100              C       1.929407      10.338206       3.812787      -0.261662      27.435308 0.50248042E+03  0.12319132E+05                                 7.973182                            7.485105      -0.464120       1.838807                    0.995819      31.479117      94.161283       0.597499       0.418127      -1.057037      -0.008804      -0.081481      -0.013359       0.083037       0.017263       0.004230       0.032477      -0.008545      -0.033531      -0.036146      -0.004348       0.040494              8.304321       7.269963      -0.124907       0.195702       9.887455       2.005481       7.755544           0.000360
          101              C      -0.085205       9.595475       1.996658      -0.251969      26.871931 0.48109503E+03  0.11660044E+05                                 7.853055                            7.320815      -0.432680       1.856604                    0.995739      30.908725      91.739137       0.604947       0.417753      -1.057930       0.049556      -0.055427       0.025991       0.078763      -0.028343       0.004146      -0.000906       0.046734       0.018959      -0.039913       0.005725       0.034187              8.216052       8.633901      -2.068157       0.819279       8.733986       0.339929       7.280268           0.000677
          102              C       1.271234       7.623882       1.608519      -0.046557      24.059080 0.38685704E+03  0.89441880E+04                                 7.512676                            6.696854      -0.411721       1.880839                    0.996276      28.604168      84.935116       0.609387       0.434733      -1.039776       0.032009       0.067850       0.041142       0.085562       0.011007       0.003349       0.002512      -0.057190      -0.008717      -0.029491      -0.002872       0.032363              8.101960       7.395074      -0.395366      -0.277071       9.104294       1.910772       7.806511           0.000118
          103              C       3.007974       8.291281       3.179128      -0.061488      23.560094 0.38311023E+03  0.88001235E+04                                 7.223644                            6.531596      -0.193441       1.933995                    0.998626      28.696642      83.810591       0.638550       0.417586      -1.054575      -0.067917       0.031672      -0.035177       0.082785       0.006518       0.034851      -0.023879      -0.002812      -0.081070      -0.055583       0.020054       0.035529              7.592935       7.448723      -1.289220       0.275747       7.799466       0.849925       7.530615           0.000044
          104              C       0.695708       8.255969       3.843477      -0.039115      21.835008 0.35248857E+03  0.79098826E+04                                 6.833967                            6.264032      -0.225566       1.943774                    0.997401      27.439002      78.557612       0.653863       0.417440      -1.057331       0.036880       0.034035      -0.048020       0.069458       0.000737      -0.039434      -0.024982      -0.021584      -0.000277      -0.049708       0.003807       0.045901              7.011182       6.567864       0.369648      -0.567000       6.913764      -0.048547       7.551917           0.000144
          105              C       5.804539       0.875740       8.214100      -0.062927      23.054585 0.37626300E+03  0.85939349E+04                                 7.085585                            6.451770      -0.196626       1.936230                    0.998348      28.424295      82.465274       0.646410       0.414856      -1.057539      -0.006049      -0.069437      -0.045191       0.083068       0.031242       0.044716      -0.003880      -0.045697      -0.005298      -0.065981       0.017181       0.048800              7.343276       7.050328      -0.552882      -0.375395       7.849109       1.474369       7.130390           0.000184
          106              C       7.203478      10.683087       8.076898      -0.256067      26.646197 0.47709576E+03  0.11537617E+05                                 7.810946                            7.295215      -0.409721       1.864005                    0.995728      30.873485      91.497363       0.605471       0.418314      -1.057703      -0.029109       0.060184      -0.026704       0.071990      -0.023356       0.023470      -0.001364       0.014433       0.024035      -0.033285      -0.002527       0.035813              8.008046       8.656134      -1.003674       0.348202       7.561002      -1.396526       7.807002           0.000609
          107              C       6.535810       0.120061       6.049550      -0.046977      23.338032 0.37208537E+03  0.84844825E+04                                 7.236286                            6.481342      -0.293580       1.917815                    0.997017      28.065933      81.661454       0.634461       0.423368      -1.050985      -0.039203      -0.029776       0.059685       0.077367      -0.005211      -0.033200      -0.018585      -0.030049      -0.044561      -0.048887       0.015870       0.033017              7.682611       8.286079       0.870780      -1.203186       6.209570      -0.922515       8.552184           0.000091
          108              C       4.202608       0.084749       6.574891      -0.053745      23.895377 0.39527182E+03  0.91703156E+04                                 7.434602                            6.742762      -0.351909       1.896936                    0.996965      28.613537      84.574646       0.612078       0.431331      -1.043833       0.065921      -0.026935       0.054064       0.089410      -0.003063       0.022071      -0.016705       0.016668      -0.062737      -0.036084       0.004025       0.032059              7.891790       8.485185      -1.291878       0.991719       6.610498      -0.015031       8.579687           0.000010
          109              C       4.464854      10.654838       8.638345      -0.261789      26.270348 0.47270315E+03  0.11412508E+05                                 7.729111                            7.260519      -0.301029       1.891338                    0.996777      31.076183      92.220341       0.606646       0.418194      -1.057081       0.025121       0.063083      -0.056793       0.088521       0.019482       0.002880      -0.025324       0.029245       0.018177      -0.040138       0.012182       0.027956              7.935765       6.590939      -0.009071      -0.194738       8.838618      -1.915245       8.377736           0.000060
          110              C       5.372803       9.759087       6.147036      -0.270923      27.308855 0.49594981E+03  0.12116939E+05                                 7.939409                            7.447696      -0.388880       1.856116                    0.996791      31.692521      94.574676       0.597741       0.419409      -1.056436       0.009583       0.083634       0.007748       0.084537       0.007815      -0.018044       0.041508       0.025800      -0.080900      -0.061149       0.026449       0.034700              8.154197       7.095763       0.343009       0.642275       9.039389       0.446235       8.327437          -0.000018
          111              C       5.842344       9.872086      17.128656      -0.037922      23.709640 0.38150454E+03  0.87580111E+04                                 7.365828                            6.601960      -0.283540       1.928145                    0.996928      27.907474      81.602135       0.622763       0.428427      -1.047365      -0.071016      -0.027470      -0.030240       0.081929       0.002807       0.013080       0.005209       0.019382      -0.007191      -0.012893      -0.006957       0.019850              8.008818       8.842242       0.185497       0.616380       9.040446       1.279176       6.143765          -0.000030
          112              C       4.769404       7.698038      17.327239      -0.286531      27.760355 0.51385066E+03  0.12679572E+05                                 8.029703                            7.573130      -0.444666       1.830650                    0.997552      32.274579      97.128379       0.593053       0.418548      -1.055853       0.030179       0.064123      -0.046216       0.084607       0.027913       0.019160      -0.006281      -0.061265       0.074883      -0.058766       0.028268       0.030498              8.366727       8.780560       0.447565      -0.817299       9.609532      -0.994079       6.710088           0.000154
          113              C       5.303316       8.603205      15.157272      -0.049196      23.166054 0.38741318E+03  0.89415425E+04                                 7.260608                            6.672863      -0.293854       1.915577                    0.996953      28.469624      83.887351       0.615725       0.431004      -1.044200      -0.043689       0.033072       0.058729       0.080321       0.016652      -0.020732       0.020271      -0.012284       0.019681      -0.039107       0.013153       0.025954              7.580873       7.974094      -1.131688      -0.834084       7.083367       1.000369       7.685158          -0.000028
          114              C       4.239577      10.718399      15.525552      -0.052922      22.621166 0.36295169E+03  0.82296156E+04                                 7.029218                            6.353994      -0.199130       1.937883                    0.998345      28.302907      82.271144       0.647589       0.417134      -1.054292       0.003218      -0.069280       0.041633       0.080891      -0.006934      -0.003722      -0.043437       0.042816      -0.001398      -0.056246       0.022250       0.033995              7.422309       6.225943       0.617746       0.053804       9.455748      -0.046743       6.585237           0.000025
          115              C       3.494562      10.121625      17.756899      -0.279627      27.492242 0.49532281E+03  0.12120794E+05                                 7.989929                            7.429136      -0.385098       1.851649                    0.995862      31.825667      95.638742       0.599023       0.417849      -1.055414       0.065073       0.004131      -0.068197       0.094353      -0.014870      -0.008678      -0.010531       0.073014       0.048132      -0.049652       0.015650       0.034001              8.435752       9.404918       0.681210      -1.555781       8.478691       0.838176       7.423647           0.000016
          116              C       2.837435       8.707964      15.507500      -0.257853      26.720375 0.48148140E+03  0.11648209E+05                                 7.804376                            7.321737      -0.331523       1.891542                    0.995511      30.642359      90.268594       0.606382       0.417523      -1.060214       0.061934       0.034298      -0.006043       0.071054       0.010114       0.012068       0.005861       0.029812      -0.091775      -0.033366      -0.002589       0.035955              8.146093      10.567339       1.937856       0.358757       7.462330       0.683950       6.408608          -0.000025
          117              C      10.026851       0.967552       3.453533      -0.050565      39.361386 0.48724907E+03  0.11775536E+05                                10.149985                            7.445184      -0.091916       1.960927                    0.999352      28.832941      83.788717       0.594080       0.426610      -1.058763       0.007174       0.015295       0.044750       0.047833      -0.009967      -0.021970       0.009836       0.005689      -0.018470      -0.023069      -0.006247       0.029316             12.095197      11.495122       2.635404       5.228059       9.681597      -1.662787      15.108874           0.000550
          118              C      10.824040       2.116372       3.363268      -0.039467      38.576980 0.49920166E+03  0.12121802E+05                                 9.950635                            7.500643      -0.267546       1.899430                    0.998780      28.968935      84.023097       0.596847       0.422622      -1.062645      -0.017090      -0.007425       0.054072       0.057193      -0.032015      -0.041898       0.028955       0.031499      -0.028113      -0.041534      -0.030604       0.072138             11.636127      10.075351       2.304367       3.649765      10.994636      -3.271744      13.838394           0.058908
          119              C      -0.009018       2.411816       4.386871      -0.152445      37.254707 0.49416966E+03  0.12088084E+05                                 9.881871                            7.571087      -0.173103       1.900241                    0.999255      31.516181      94.756445       0.575643       0.434982      -1.044643      -0.038747       0.003373       0.022022       0.044695      -0.006745      -0.026668       0.012236      -0.012698      -0.074320      -0.041073       0.008632       0.032441             11.398951       9.837748       1.556451       4.795460       9.085438      -2.339781      15.273667           0.007659
          120              C       0.149226       1.569034       5.513376      -0.032440      39.063806 0.46729468E+03  0.11133304E+05                                10.048494                            7.237655       0.075520       2.024640                    0.999447      27.901003      79.507410       0.611557       0.420374      -1.066728      -0.041710       0.010908      -0.024610       0.049642      -0.016352      -0.017587       0.008209      -0.005477      -0.032274      -0.023159      -0.006754       0.029913             12.243193      11.713511       2.915273       6.010576       9.502560      -1.083510      15.513509           0.027475
          121              C      -0.674457       0.423745       5.623500      -0.015225      36.920326 0.47369535E+03  0.11346366E+05                                 9.697687                            7.335612      -0.167499       1.944541                    0.998973      28.069823      80.715607       0.600266       0.425995      -1.061119      -0.016647       0.035294      -0.024256       0.045947      -0.037978      -0.020687       0.029913       0.018365      -0.051012      -0.041296      -0.021629       0.062924             11.183019       9.811908       2.592518       3.007744       9.797662      -2.623067      13.939489           0.032168
          122              C      10.159916       0.171852       4.583649      -0.143848      35.667204 0.47456470E+03  0.11495382E+05                                 9.587760                            7.404697      -0.135361       1.920151                    0.998819      31.007386      92.870259       0.583617       0.433262      -1.045338       0.001429       0.034721       0.008324       0.035733      -0.004795      -0.030336       0.017626      -0.017275      -0.092730      -0.050143       0.012448       0.037696             10.957208       9.953202       1.246397       3.990912       8.126119      -2.342313      14.792303           0.028186
          123              C       9.099376       0.581473       2.334249       0.569809      23.133134 0.26561068E+03  0.56094318E+04                                 7.560701                            5.846408      -0.178588       1.988539                    0.999287      23.329694      66.963492       0.600992       0.482574      -1.009474      -0.037386      -0.007577      -0.042244       0.056918      -0.070972      -0.004840       0.015399      -0.078608      -0.107819      -0.063667      -0.037240       0.100907              8.614090       9.512894       2.068394       2.198222       5.704639      -0.528328      10.624735          -0.000527
          124              C      10.743479       3.125121       2.204267       0.590161      22.661439 0.26630777E+03  0.56223243E+04                                 7.454458                            5.866347      -0.302854       1.948751                    0.998924      23.139469      66.194323       0.598675       0.484599      -1.009407       0.010213       0.038786      -0.042606       0.058514       0.068716       0.056704       0.056813       0.009179       0.043702      -0.076325      -0.045361       0.121686              8.342881       8.436442      -2.158539      -0.858555       8.079750      -2.545876       8.512451          -0.004822
          125              C      -0.657357      11.219831       6.768058       0.547672      24.505756 0.28244373E+03  0.60373139E+04                                 7.777595                            6.004917      -0.357516       1.922705                    0.998923      23.569136      67.330331       0.598523       0.478755      -1.014825       0.006367      -0.026132       0.041132       0.049146       0.062593       0.071950       0.035877       0.041364      -0.029242      -0.071097      -0.048653       0.119750              8.734029       8.412630      -1.630315      -2.752814       7.534035      -1.585723      10.255422          -0.015376
          126              C       1.156393       1.890374       6.564059       0.567993      22.593271 0.25945680E+03  0.54238207E+04                                 7.379611                            5.716283      -0.018148       2.045035                    0.999613      22.752634      64.058572       0.620401       0.472274      -1.019356       0.021269       0.018444       0.048092       0.055726      -0.060784      -0.048379       0.035868       0.024957      -0.029025      -0.057624      -0.042303       0.099927              8.494127       8.376143       1.868381       3.978758       6.834035      -0.181718      10.272204          -0.002209
          127              C       6.375988       3.754853      16.883136      -0.267217      27.482374 0.51246736E+03  0.12636658E+05                                 7.990295                            7.567012      -0.497588       1.824407                    0.996266      31.831793      95.756124       0.592825       0.419000      -1.055590       0.025986      -0.076612      -0.052056       0.096200      -0.031045       0.001251       0.019335      -0.013291      -0.007539      -0.036114      -0.002190       0.038304              8.293639       7.800497      -0.210760      -0.682504       9.263949      -0.079610       7.816470           0.000013
          128              C       7.033911       4.452856      14.240181      -0.261662      27.435309 0.50248041E+03  0.12319131E+05                                 7.973182                            7.485104      -0.464120       1.838807                    0.995819      31.479123      94.161310       0.597499       0.418127      -1.057037       0.008804      -0.081481       0.013359       0.083037      -0.017263       0.004230      -0.032477      -0.008545      -0.033531      -0.036146      -0.004348       0.040495              8.304321       7.269964       0.124907       0.195702       9.887456      -2.005482       7.755543           0.000359
          129              C       9.048523       3.710125      16.056310      -0.251969      26.871926 0.48109492E+03  0.11660041E+05                                 7.853054                            7.320814      -0.432680       1.856604                    0.995739      30.908721      91.739121       0.604947       0.417753      -1.057930      -0.049556      -0.055427      -0.025991       0.078762       0.028343       0.004146       0.000906       0.046734       0.018959      -0.039913       0.005725       0.034188              8.216051       8.633899       2.068156       0.819280       8.733984      -0.339929       7.280268           0.000677
          130              C       7.692084       1.738532      16.444449      -0.046557      24.059081 0.38685707E+03  0.89441887E+04                                 7.512676                            6.696854      -0.411721       1.880839                    0.996276      28.604168      84.935115       0.609387       0.434733      -1.039776      -0.032009       0.067850      -0.041142       0.085562      -0.011007       0.003349      -0.002512      -0.057190      -0.008717      -0.029491      -0.002872       0.032363              8.101960       7.395073       0.395366      -0.277071       9.104294      -1.910772       7.806512           0.000118
          131              C       5.955344       2.405931      14.873840      -0.061488      23.560102 0.38311043E+03  0.88001292E+04                                 7.223646                            6.531598      -0.193441       1.933995                    0.998626      28.696649      83.810621       0.638550       0.417586      -1.054575       0.067917       0.031672       0.035177       0.082785      -0.006518       0.034851       0.023879      -0.002812      -0.081070      -0.055583       0.020054       0.035529              7.592937       7.448726       1.289221       0.275747       7.799467      -0.849926       7.530617           0.000044
          132              C       8.267610       2.370619      14.209491      -0.039115      21.835010 0.35248859E+03  0.79098843E+04                                 6.833970                            6.264033      -0.225569       1.943774                    0.997401      27.439012      78.557678       0.653863       0.417440      -1.057331      -0.036880       0.034035       0.048020       0.069458      -0.000737      -0.039434       0.024982      -0.021583      -0.000278      -0.049708       0.003807       0.045901              7.011185       6.567867      -0.369647      -0.567001       6.913768       0.048547       7.551920           0.000142
          133              C       3.158779       6.761090       9.838868      -0.062927      23.054585 0.37626301E+03  0.85939351E+04                                 7.085585                            6.451770      -0.196626       1.936230                    0.998348      28.424294      82.465269       0.646410       0.414856      -1.057539       0.006049      -0.069437       0.045191       0.083068      -0.031242       0.044716       0.003880      -0.045697      -0.005298      -0.065981       0.017181       0.048800              7.343276       7.050328       0.552882      -0.375395       7.849109      -1.474369       7.130389           0.000184
          134              C       1.759840       4.797737       9.976070      -0.256068      26.646205 0.47709597E+03  0.11537623E+05                                 7.810947                            7.295216      -0.409719       1.864006                    0.995728      30.873488      91.497366       0.605471       0.418313      -1.057703       0.029109       0.060184       0.026704       0.071990       0.023356       0.023470       0.001364       0.014433       0.024035      -0.033285      -0.002527       0.035813              8.008047       8.656136       1.003674       0.348202       7.561004       1.396526       7.807002           0.000609
          135              C       2.427508       6.005411      12.003418      -0.046977      23.338031 0.37208536E+03  0.84844825E+04                                 7.236286                            6.481342      -0.293581       1.917815                    0.997017      28.065935      81.661468       0.634461       0.423368      -1.050985       0.039203      -0.029776      -0.059685       0.077368       0.005211      -0.033200       0.018585      -0.030049      -0.044562      -0.048888       0.015870       0.033018              7.682611       8.286080      -0.870780      -1.203187       6.209570       0.922515       8.552183           0.000091
          136              C       4.760710       5.970099      11.478077      -0.053745      23.895378 0.39527185E+03  0.91703170E+04                                 7.434603                            6.742763      -0.351911       1.896935                    0.996965      28.613544      84.574683       0.612078       0.431331      -1.043833      -0.065921      -0.026935      -0.054064       0.089410       0.003063       0.022071       0.016704       0.016668      -0.062737      -0.036084       0.004025       0.032059              7.891791       8.485187       1.291878       0.991719       6.610500       0.015031       8.579687           0.000010
          137              C       4.498464       4.769488       9.414623      -0.261789      26.270346 0.47270312E+03  0.11412507E+05                                 7.729110                            7.260518      -0.301029       1.891338                    0.996777      31.076182      92.220336       0.606646       0.418194      -1.057081      -0.025121       0.063083       0.056793       0.088521      -0.019482       0.002880       0.025324       0.029245       0.018177      -0.040138       0.012182       0.027956              7.935764       6.590939       0.009071      -0.194738       8.838618       1.915245       8.377735           0.000060
          138              C       3.590515       3.873737      11.905932      -0.270924      27.308860 0.49594996E+03  0.12116945E+05                                 7.939411                            7.447698      -0.388880       1.856116                    0.996791      31.692527      94.574707       0.597741       0.419409      -1.056436      -0.009583       0.083634      -0.007748       0.084537      -0.007815      -0.018044      -0.041508       0.025800      -0.080900      -0.061149       0.026449       0.034700              8.154198       7.095764      -0.343008       0.642275       9.039392      -0.446235       8.327439          -0.000018
          139              C       3.120974       3.986736       0.924312      -0.037922      23.709637 0.38150447E+03  0.87580091E+04                                 7.365827                            6.601959      -0.283540       1.928145                    0.996928      27.907471      81.602122       0.622763       0.428427      -1.047365       0.071016      -0.027470       0.030240       0.081929      -0.002807       0.013080      -0.005209       0.019382      -0.007191      -0.012893      -0.006957       0.019850              8.008817       8.842241      -0.185497       0.616379       9.040444      -1.279175       6.143765          -0.000029
          140              C       4.193914       1.812688       0.725729      -0.286531      27.760352 0.51385058E+03  0.12679569E+05                                 8.029702                            7.573130      -0.444666       1.830650                    0.997552      32.274577      97.128373       0.593053       0.418548      -1.055853      -0.030179       0.064123       0.046216       0.084607      -0.027913       0.019160       0.006281      -0.061265       0.074883      -0.058766       0.028268       0.030498              8.366726       8.780559      -0.447565      -0.817299       9.609531       0.994079       6.710088           0.000155
          141              C       3.660002       2.717855       2.895696      -0.049195      23.166049 0.38741307E+03  0.89415390E+04                                 7.260606                            6.672861      -0.293854       1.915578                    0.996953      28.469618      83.887321       0.615725       0.431004      -1.044200       0.043689       0.033072      -0.058729       0.080321      -0.016652      -0.020731      -0.020271      -0.012284       0.019681      -0.039107       0.013153       0.025954              7.580871       7.974092       1.131687      -0.834084       7.083365      -1.000369       7.685156          -0.000028
          142              C       4.723741       4.833049       2.527416      -0.052923      22.621174 0.36295187E+03  0.82296206E+04                                 7.029220                            6.353996      -0.199130       1.937883                    0.998345      28.302910      82.271149       0.647589       0.417134      -1.054292      -0.003218      -0.069280      -0.041633       0.080891       0.006934      -0.003722       0.043437       0.042816      -0.001398      -0.056246       0.022250       0.033995              7.422311       6.225943      -0.617746       0.053804       9.455750       0.046742       6.585240           0.000025
          143              C       5.468756       4.236275       0.296069      -0.279627      27.492240 0.49532276E+03  0.12120793E+05                                 7.989928                            7.429136      -0.385098       1.851649                    0.995862      31.825667      95.638741       0.599023       0.417849      -1.055414      -0.065073       0.004131       0.068197       0.094353       0.014870      -0.008678       0.010531       0.073014       0.048132      -0.049652       0.015650       0.034001              8.435752       9.404918      -0.681210      -1.555781       8.478690      -0.838176       7.423647           0.000016
          144              C       6.125883       2.822614       2.545468      -0.257853      26.720370 0.48148126E+03  0.11648205E+05                                 7.804375                            7.321736      -0.331523       1.891542                    0.995511      30.642355      90.268577       0.606382       0.417523      -1.060214      -0.061934       0.034298       0.006043       0.071054      -0.010114       0.012068      -0.005861       0.029812      -0.091775      -0.033366      -0.002589       0.035955              8.146091      10.567337      -1.937855       0.358757       7.462329      -0.683950       6.408607          -0.000024
          145              N       2.630583       8.258323       1.722253      -0.085433      26.156384 0.47345458E+03  0.11231164E+05                                 7.744106                            7.373041      -0.211278       1.980783                    0.997911      26.377788      73.160246       0.599672       0.430572      -1.068464      -0.104661       0.103551       0.044394       0.153778       0.054006       0.049966      -0.036834      -0.057632       0.101881      -0.105601       0.042717       0.062884              8.089263       7.392681       0.385633       0.251167       8.415583       0.296900       8.459526           0.000996
          146              N       1.998611       8.893941       4.034838      -0.110790      25.906923 0.44023598E+03  0.10194269E+05                                 7.294716                            6.751502       0.157975       2.088652                    0.998787      25.955140      69.759318       0.681222       0.388281      -1.102967      -0.076631       0.059546      -0.219424       0.239927       0.013249      -0.108900       0.053688      -0.043523      -0.628117      -0.253484       0.117929       0.135555              7.617199       7.929306      -0.237290      -0.691638       8.989843       1.564807       5.932449           0.001326
          147              N       0.258704       8.243021       2.438956      -0.120242      26.104850 0.43695693E+03  0.10096038E+05                                 7.319775                            6.705682       0.179842       2.094199                    0.998315      26.023334      69.788559       0.686934       0.385903      -1.105035       0.188760       0.153999       0.005934       0.243682      -0.184359      -0.025875      -0.021681      -0.156448       0.364159      -0.263881       0.123422       0.140460              7.710428       6.629398      -2.178008      -0.172226       8.205267       0.762986       8.296619           0.004556
          148              N       4.455968       0.208341       8.029960      -0.065879      26.968286 0.47162139E+03  0.11129375E+05                                 7.645487                            7.113178      -0.179882       1.994844                    0.998092      25.757656      70.270365       0.645154       0.402314      -1.091385       0.089239      -0.103208      -0.053684       0.146620       0.053435       0.038869      -0.050970      -0.020731       0.025194      -0.096346       0.035429       0.060917              8.032959       7.160194       0.021593       0.684084       8.099801      -0.587504       8.838881           0.003698
          149              N       6.901406       0.247185       7.499203      -0.095110      25.200416 0.42126845E+03  0.96131273E+04                                 7.111202                            6.557539       0.214166       2.116753                    0.998858      25.283959      66.660757       0.701207       0.382784      -1.110948      -0.169614      -0.151902      -0.002968       0.227710      -0.172710      -0.016402      -0.019650      -0.120034       0.344149      -0.241918       0.113046       0.128872              7.421675       6.983030      -1.832707      -0.532005       6.802302      -0.095878       8.479692           0.015249
          150              N       5.307977      11.199821       5.796808      -0.138365      26.700347 0.46140415E+03  0.10792107E+05                                 7.385116                            6.860990       0.243724       2.106819                    0.997819      26.402608      70.920202       0.684476       0.382581      -1.108953       0.066910      -0.044528       0.246337       0.259117       0.001306      -0.098048       0.027204      -0.041174      -0.730795      -0.271244       0.125415       0.145828              7.648518       8.843232       0.542515      -0.523989       8.228181       0.163289       5.874141           0.003052
          151              N       4.592072      10.704275      16.953542      -0.073497      26.566508 0.46800594E+03  0.11044247E+05                                 7.704168                            7.218543      -0.193704       1.988122                    0.998117      26.019830      71.437735       0.621645       0.417522      -1.079212      -0.045505      -0.144164      -0.020821       0.152602      -0.017112      -0.013518      -0.040753       0.133193       0.114964      -0.100726       0.042388       0.058338              8.168093       8.823804      -0.124997      -0.585753       8.016992       0.243799       7.663484           0.000497
          152              N       5.717285       8.529049      16.543740      -0.073154      26.159211 0.44997374E+03  0.10504063E+05                                 7.532628                            6.993553      -0.152491       2.001039                    0.998321      25.732924      70.030922       0.643719       0.407605      -1.086838      -0.148034       0.055056       0.005066       0.158021       0.074240      -0.010148      -0.005132      -0.098801       0.173431      -0.118321       0.049785       0.068536              8.000888       7.190089       0.648426      -0.208973       9.280116       0.536388       7.532458           0.004362
          153              N       4.042430       9.400081      14.944247      -0.137366      26.848589 0.44336671E+03  0.10245151E+05                                 7.401910                            6.700231       0.215048       2.104040                    0.998148      26.009077      68.951442       0.698077       0.379706      -1.113453       0.010704      -0.034582       0.249660       0.252271       0.011310      -0.059904       0.036257       0.009837      -0.799829      -0.278743       0.129762       0.148981              7.944870       9.201399       0.669525      -0.264121       9.303894       1.007380       5.329317           0.000900
          154              N       6.332735       2.372973      16.330715      -0.085433      26.156383 0.47345455E+03  0.11231164E+05                                 7.744107                            7.373041      -0.211278       1.980782                    0.997911      26.377789      73.160254       0.599671       0.430573      -1.068464       0.104661       0.103551      -0.044394       0.153778      -0.054006       0.049966       0.036834      -0.057632       0.101881      -0.105601       0.042717       0.062884              8.089264       7.392681      -0.385633       0.251167       8.415584      -0.296900       8.459527           0.000996
          155              N       6.964707       3.008591      14.018130      -0.110791      25.906940 0.44023635E+03  0.10194280E+05                                 7.294720                            6.751506       0.157973       2.088652                    0.998787      25.955150      69.759366       0.681222       0.388282      -1.102967       0.076631       0.059546       0.219424       0.239927      -0.013249      -0.108900      -0.053687      -0.043523      -0.628117      -0.253484       0.117929       0.135555              7.617204       7.929312       0.237289      -0.691639       8.989849      -1.564808       5.932452           0.001324
          156              N       8.704614       2.357671      15.614012      -0.120242      26.104848 0.43695689E+03  0.10096037E+05                                 7.319775                            6.705682       0.179843       2.094199                    0.998315      26.023332      69.788554       0.686934       0.385903      -1.105035      -0.188760       0.153999      -0.005934       0.243682       0.184359      -0.025875       0.021681      -0.156448       0.364159      -0.263881       0.123422       0.140460              7.710428       6.629397       2.178008      -0.172226       8.205266      -0.762986       8.296620           0.004556
          157              N       4.507350       6.093691      10.023008      -0.065879      26.968286 0.47162142E+03  0.11129377E+05                                 7.645489                            7.113180      -0.179883       1.994843                    0.998092      25.757660      70.270392       0.645154       0.402314      -1.091385      -0.089239      -0.103208       0.053684       0.146620      -0.053435       0.038869       0.050970      -0.020732       0.025194      -0.096346       0.035429       0.060917              8.032961       7.160196      -0.021593       0.684084       8.099803       0.587504       8.838883           0.003699
          158              N       2.061912       6.132535      10.553765      -0.095110      25.200427 0.42126871E+03  0.96131347E+04                                 7.111204                            6.557541       0.214166       2.116753                    0.998858      25.283968      66.660785       0.701207       0.382784      -1.110948       0.169614      -0.151903       0.002968       0.227711       0.172710      -0.016402       0.019650      -0.120034       0.344149      -0.241918       0.113046       0.128872              7.421676       6.983032       1.832707      -0.532005       6.802303       0.095878       8.479694           0.015248
          159              N       3.655341       5.314471      12.256160      -0.138365      26.700352 0.46140426E+03  0.10792111E+05                                 7.385117                            6.860991       0.243725       2.106819                    0.997819      26.402611      70.920216       0.684475       0.382581      -1.108953      -0.066910      -0.044528      -0.246338       0.259118      -0.001306      -0.098048      -0.027204      -0.041174      -0.730795      -0.271244       0.125415       0.145829              7.648519       8.843234      -0.542515      -0.523989       8.228182      -0.163289       5.874142           0.003051
          160              N       4.371246       4.818925       1.099426      -0.073497      26.566507 0.46800590E+03  0.11044246E+05                                 7.704168                            7.218543      -0.193705       1.988122                    0.998117      26.019829      71.437732       0.621645       0.417522      -1.079212       0.045505      -0.144164       0.020821       0.152602       0.017112      -0.013518       0.040753       0.133193       0.114964      -0.100726       0.042388       0.058338              8.168093       8.823804       0.124997      -0.585753       8.016991      -0.243799       7.663483           0.000497
          161              N       3.246033       2.643699       1.509228      -0.073154      26.159214 0.44997380E+03  0.10504064E+05                                 7.532629                            6.993553      -0.152491       2.001039                    0.998321      25.732925      70.030923       0.643719       0.407605      -1.086838       0.148034       0.055056      -0.005066       0.158021      -0.074240      -0.010148       0.005132      -0.098801       0.173431      -0.118321       0.049785       0.068536              8.000888       7.190089      -0.648427      -0.208973       9.280116      -0.536388       7.532458           0.004362
          162              N       4.920888       3.514731       3.108721      -0.137366      26.848587 0.44336666E+03  0.10245150E+05                                 7.401909                            6.700230       0.215048       2.104040                    0.998148      26.009077      68.951438       0.698077       0.379706      -1.113453      -0.010704      -0.034582      -0.249660       0.252271      -0.011310      -0.059904      -0.036257       0.009837      -0.799829      -0.278743       0.129762       0.148981              7.944869       9.201399      -0.669524      -0.264121       9.303892      -1.007380       5.329317           0.000900
          163              O      -0.407235       6.848193      16.854251      -0.519936      37.106655 0.59443855E+03  0.14686218E+05                                 8.907995                            7.653357       0.104759       2.091743                    0.994782      27.635283      74.181973       0.670926       0.369512      -1.128275       0.066534      -0.008966       0.004441       0.067282       0.030957       0.013562       0.028660      -0.019408       0.132477      -0.054954      -0.007955       0.062908              9.673134       7.750045      -0.469719       0.983932       6.851824       2.481388      14.417534           0.003815
          164              O       0.848534       5.697019      15.446119      -0.627819      32.553914 0.52890677E+03  0.12614571E+05                                 7.852496                            6.957267       1.088272       2.356973                    0.999239      28.828000      74.543679       0.748313       0.343186      -1.156292      -0.032040       0.019622       0.009605       0.038779      -0.016659      -0.045035       0.006744      -0.000481      -0.215737      -0.088274       0.024501       0.063773              8.440119      11.422277      -2.903989      -0.307541       7.146024       0.209838       6.752054           0.005423
          165              O       9.010979       8.969273      16.684553      -0.525937      34.983187 0.57182322E+03  0.13954144E+05                                 8.452754                            7.423972       0.325357       2.163583                    0.995185      27.378461      72.411134       0.694421       0.361445      -1.137527       0.009833      -0.038960      -0.025958       0.047837       0.044568      -0.029527      -0.061153       0.065893      -0.058139      -0.083761      -0.010109       0.093871              9.018192      10.868599       0.392963      -2.844017       6.728028       0.995838       9.457949           0.026929
          166              O      -0.905857       9.872086      15.790931      -0.540109      28.472530 0.43423188E+03  0.98966679E+04                                 7.252616                            6.350848       0.797372       2.290857                    0.999105      27.350865      70.019525       0.771553       0.348316      -1.147541      -0.032904      -0.021071       0.003248       0.039208       0.009062       0.045845      -0.058457       0.053252      -0.080749      -0.091635       0.022247       0.069388              7.784394       9.203448       3.448761       0.547432       8.750286       0.721825       5.399447           0.070206
          167              O      -1.301024       5.521635      10.344351      -0.420833      29.666456 0.41976643E+03  0.94976117E+04                                 7.631974                            6.339092       0.568655       2.242409                    0.997486      26.213602      67.125300       0.754087       0.358986      -1.137559      -0.032302       0.001273       0.018847       0.037420       0.007162      -0.026498      -0.031032       0.065446      -0.033559      -0.052578      -0.002132       0.054710              8.559659      10.361709      -0.070106      -4.788304       4.860715       0.086245      10.456554           0.278258
          168              O       8.874666       4.345742      11.393228      -0.470027      28.138711 0.43779097E+03  0.10002300E+05                                 7.249756                            6.439254       0.647407       2.254447                    0.998171      26.794683      68.772680       0.754810       0.355169      -1.141492       0.015882       0.035327      -0.014731       0.041440       0.026235      -0.015199      -0.057257       0.034726      -0.051503      -0.070891       0.004607       0.066284              7.533322       7.913817       3.150310      -0.707688       8.582135      -0.245791       6.104015           0.224018
          169              O       7.067527       8.802129      11.645970      -0.600752      30.324301 0.49734941E+03  0.11683788E+05                                 7.466294                            6.742658       0.968698       2.321104                    0.999602      28.422875      73.001500       0.760593       0.342793      -1.156335       0.035313      -0.025485      -0.011415       0.045020      -0.019311      -0.051768      -0.007352      -0.026069      -0.129802      -0.077659       0.026270       0.051388              7.760897       7.569763      -2.786182       0.979337       8.788611      -0.647973       6.924316           0.059081
          170              O       7.696305       6.998858      10.533907      -0.478058      32.363710 0.51608385E+03  0.12324166E+05                                 8.193657                            7.155461       0.124414       2.113739                    0.994857      26.743267      70.886520       0.689418       0.372037      -1.124850      -0.029174       0.040934      -0.016025       0.052759       0.023550       0.030263       0.025412       0.012888       0.085798      -0.038811      -0.021110       0.059921              8.935037       8.023131      -0.057582       3.392628       6.699946       1.447662      12.082033           0.023444
          171              O       9.370553       0.962843       1.198717      -0.519936      37.106678 0.59443903E+03  0.14686233E+05                                 8.908000                            7.653362       0.104759       2.091742                    0.994782      27.635291      74.182011       0.670926       0.369512      -1.128275      -0.066534      -0.008966      -0.004441       0.067282      -0.030956       0.013562      -0.028660      -0.019407       0.132477      -0.054953      -0.007955       0.062908              9.673140       7.750051       0.469720       0.983933       6.851828      -2.481389      14.417542           0.003814
          172              O       8.114784      11.582369       2.606849      -0.627820      32.553913 0.52890674E+03  0.12614571E+05                                 7.852500                            6.957271       1.088268       2.356972                    0.999239      28.827982      74.543652       0.748312       0.343186      -1.156291       0.032040       0.019622      -0.009605       0.038779       0.016659      -0.045035      -0.006744      -0.000482      -0.215731      -0.088272       0.024500       0.063772              8.440123      11.422283       2.903990      -0.307541       7.146028      -0.209838       6.752058           0.005420
          173              O      -0.047661       3.083923       1.368415      -0.525937      34.983200 0.57182351E+03  0.13954154E+05                                 8.452758                            7.423974       0.325357       2.163583                    0.995185      27.378465      72.411157       0.694420       0.361445      -1.137527      -0.009833      -0.038960       0.025958       0.047837      -0.044568      -0.029527       0.061153       0.065892      -0.058139      -0.083761      -0.010110       0.093871              9.018196      10.868603      -0.392963      -2.844018       6.728031      -0.995839       9.457953           0.026930
          174              O       9.869175       3.986736       2.262037      -0.540110      28.472529 0.43423187E+03  0.98966676E+04                                 7.252616                            6.350847       0.797372       2.290857                    0.999105      27.350870      70.019533       0.771553       0.348316      -1.147541       0.032904      -0.021071      -0.003248       0.039208      -0.009063       0.045845       0.058457       0.053252      -0.080749      -0.091636       0.022247       0.069389              7.784393       9.203447      -3.448761       0.547431       8.750285      -0.721825       5.399446           0.070208
          175              O      10.264342      11.406985       7.708617      -0.420828      29.666360 0.41976465E+03  0.94975640E+04                                 7.631976                            6.339093       0.568644       2.242407                    0.997486      26.213477      67.125016       0.754085       0.358988      -1.137558       0.032303       0.001273      -0.018848       0.037421      -0.007169      -0.026495       0.031021       0.065431      -0.033572      -0.052562      -0.002141       0.054703              8.559661      10.361712       0.070105      -4.788305       4.860716      -0.086244      10.456555           0.278268
          176              O       0.088652      10.231092       6.659740      -0.470037      28.138863 0.43779399E+03  0.10002387E+05                                 7.249785                            6.439279       0.647402       2.254445                    0.998171      26.794753      68.772932       0.754808       0.355170      -1.141492      -0.015881       0.035326       0.014730       0.041438      -0.026237      -0.015198       0.057261       0.034729      -0.051513      -0.070897       0.004609       0.066288              7.533352       7.913849      -3.150324      -0.707691       8.582169       0.245791       6.104039           0.223994
          177              O       1.895791       2.916779       6.406998      -0.600755      30.324290 0.49734922E+03  0.11683782E+05                                 7.466291                            6.742655       0.968692       2.321102                    0.999602      28.422875      73.001488       0.760593       0.342793      -1.156335      -0.035313      -0.025486       0.011415       0.045020       0.019312      -0.051768       0.007352      -0.026068      -0.129799      -0.077657       0.026269       0.051388              7.760894       7.569760       2.786181       0.979336       8.788608       0.647972       6.924313           0.059057
          178              O       1.267013       1.113508       7.519061      -0.478059      32.363678 0.51608324E+03  0.12324147E+05                                 8.193648                            7.155454       0.124410       2.113738                    0.994857      26.743258      70.886467       0.689419       0.372037      -1.124850       0.029174       0.040934       0.016025       0.052759      -0.023551       0.030263      -0.025412       0.012887       0.085800      -0.038812      -0.021109       0.059922              8.935027       8.023121       0.057582       3.392623       6.699941      -1.447661      12.082020           0.023436

******************************************************
Auxiliary information for the entire system
The total spin magnetic moment of the unit cell is   1.813566
The total net atomic charge of the unit cell is   0.000005
Accuracy of reproducing the electrostatic potential in the unit cell:
  The inner radius (bohr) =    5.0000
  The outer radius (bohr) =   12.0000
  Valid grid points have density less than (e/(bohr^3)) =    0.0001
  The number of valid grid points were=        58900
  The rms potential error without charges in kcal/mol is=     12.13773
  The rms potential error with partial charges in kcal/mol is=      2.22486
  The RRMSE value at monopole order=      0.18330
  The rms potential error with partial charges and cloud penetration in kcal/mol is=      2.22021
  The RRMSE value at monopole order with cloud penetration is=      0.18292
  The rms potential error with partial charges and atomic dipoles in kcal/mol is=      0.63152
  The RRMSE value at dipole order=      0.05203
  The rms potential error with partial charges, atomic dipoles and cloud penetration in kcal/mol is=      0.63469
  The RRMSE value at dipole order with cloud penetration=      0.05229

******************************************************
The electron densities and ab initio electrostatic potential were computed in VASP using the PBE functional and
projector augmented wave method. See the main text of the journal article for a description of computational details.
The atomic charges, dipoles, and quadrupoles were computed with the DDEC6 method as described in
(a) T. A. Manz and N. Gabaldon Limas, RSC Adv. 6 (2016) 47771-47801 DOI: 10.1039/c6ra04656h
(b) N. Gabaldon Limas and T. A. Manz, RSC Adv. 8 (2018) 2678-2707 DOI: 10.1039/c7ra11829e.
For each atom in the material, the electron cloud parameters were fit to the spherically averaged atom-in-material
electron density using radial positions for which this density was between 10^-4 and 10^-2 electrons per cubic bohr.
The polarizabilities, dispersion coefficients, and quantum Drude oscillator (QDO) parameters were fit using the MCLF method.
The magnetic structure of the system was optimized in VASP from the default ferromagnetic initial guess using spin polarization.
The atomic spin moments (ASMs) were computed on this optimized magnetic structure using the DDEC6 partition as inputs
to the method of T. A. Manz and D. S. Sholl, J. Chem. Theory Comput. 7 (2011) 4146-4164 DOI: 10.1021/ct200539n.
The RMSE and RRMSE were computed using a uniform grid with Ewald summation.
