# Supplementary material for: A collection of forcefield precursors for metal–organic frameworks
Source: RSC Adv. 2019 Nov 13;9(63):36492–507. doi: 10.1039/c9ra07327b (PMC9075174; doi:10.1039/c9ra07327b)
Supplement: RA-009-C9RA07327B-s4719 [file RA-009-C9RA07327B-s4719.xyz]

   64
jmolscript: load "" {1 1 1} spacegroup "x,y,z" unitcell [{      9.631000     0.000000     0.000000 }, {     -0.959396    12.174256     0.000000 }, {     -0.959396    -1.249554    12.109959 }]
Tb     4.023481     2.914756     2.869455     2.075542
Tb    -1.126773     8.369569     8.916078     2.075542
Tb     3.688727     8.009946     9.240504     2.075542
Tb     8.838981     2.555133     3.193881     2.075542
H      3.165183    -0.105097     6.528479     0.131938
H      5.025041     4.655608     5.992008     0.143950
H      4.932322    -1.056344    11.511727     0.142661
H     -0.268475     4.419915    11.544424     0.131938
H      7.502667     5.442187     6.863925     0.143947
H      7.595386    -0.634651    11.979171     0.142658
H      4.547025    11.029799     5.581480     0.131936
H      2.687167     6.269094     6.117951     0.143950
H      2.779886    11.981046     0.598232     0.142661
H      7.980683     6.504787     0.565535     0.131936
H      0.209541     5.482515     5.246034     0.143947
H      0.116822    11.559353     0.130788     0.142658
C      4.000699     0.866658     4.874258     0.643975
C      3.897511    -0.148382     5.956889    -0.171460
C      6.675205     3.824681     4.995358     0.714716
C      5.955591     4.674744     5.983531    -0.164753
C      6.382673     1.542532     0.943366     0.753146
C      5.665308    -0.682284    11.945264    -0.173534
C     -1.103991     6.165139    10.747589     0.643975
C     -1.000803     4.984043    11.646148    -0.171460
C      5.852503     6.348287     7.792759     0.714712
C      6.572117     5.452583     6.845760    -0.164707
C      6.145035    10.144642    10.478748     0.753142
C      6.862400    -1.027504    11.562589    -0.173491
C      3.711509    10.058044     7.235701     0.643972
C      3.814697    11.073084     6.153070    -0.171425
C      1.037003     7.100021     7.114601     0.714716
C      1.756617     6.249958     6.126428    -0.164753
C      1.329535     9.382170    11.166593     0.753146
C      2.046900    11.606986     0.164695    -0.173534
C      8.816199     4.759563     1.362370     0.643972
C      8.713011     5.940659     0.463811    -0.171426
C      1.859705     4.576415     4.317200     0.714712
C      1.140091     5.472119     5.264199    -0.164707
C      1.567173     0.780060     1.631211     0.753142
C      0.849808    11.952206     0.547370    -0.173491
O      3.250582     1.872059     4.946918    -0.652652
O      4.814155     0.719565     3.930650    -0.627944
O      5.992511     3.263181     4.100069    -0.737356
O      7.918226     3.682532     5.083397    -0.666396
O      5.187595     1.870442     1.142211    -0.707800
O      7.329173     1.982755     1.585194    -0.704086
O     -0.353874     6.196056     9.740040    -0.652652
O      7.713553     7.088666    10.990757    -0.627944
O      6.535197     7.181217     8.443185    -0.737357
O      4.609482     6.246123     7.925120    -0.666394
O      7.340113     9.980503    10.132160    -0.707801
O      5.198535     9.551388     9.974973    -0.704086
O      4.461626     9.052643     7.163041    -0.652652
O      2.898053    10.205137     8.179309    -0.627943
O      1.719697     7.661521     8.009890    -0.737357
O     -0.206018     7.242170     7.026562    -0.666396
O      2.524613     9.054260    10.967748    -0.707800
O      0.383035     8.941947    10.524765    -0.704086
O      8.066082     4.728646     2.369919    -0.652653
O     -0.001345     3.836036     1.119202    -0.627943
O      1.177011     3.743485     3.666774    -0.737357
O      3.102726     4.678579     4.184839    -0.666394
O      0.372095     0.944199     1.977799    -0.707801
O      2.513673     1.373314     2.134986    -0.704086

The following XYZ coordinates are in angstroms. Other properties are in atomic units.
The sperically averaged electron density of each atom fit to a function of the form exp(a - br)
eigen_1, eigen_2 and eigen_3 are the three eigenvalues of traceless quadrupole moment tensor
  atom number  atomic symbol              X              Y              Z     net charge C6 coefficient C8 coefficient C10 coefficient fluctuating dipole atomic polarizability isotropic forcefield polarizability              a              b squared Pearson coefficient          <r^3>          <r^4>         wp_QDO          m_QDO          q_QDO       dipole_x       dipole_y       dipole_z         dipole            Qxy            Qxz            Qyz     Q(x^2-y^2)  Q(3z^2 - R^2)        eigen_1        eigen_2        eigen_3 static polarizability      alpha(xx)      alpha(xy)      alpha(xz)      alpha(yy)      alpha(yz)      alpha(zz) atomic spin moment
            1             Tb       4.023481       2.914756       2.869455       2.075542     100.603655 0.21495060E+04  0.67195766E+05                                14.268996                           12.434421       2.291787       2.466319                    0.999833      73.115536     166.692672       0.726372       0.269739      -1.330282       0.008690      -0.019128      -0.015366       0.026029       0.047294       0.084059      -0.080519       0.005390      -0.058765      -0.145263       0.056662       0.088601             16.166463      18.417534       0.424763       0.323825      14.740222       2.815127      15.341633           0.000008
            2             Tb      -1.126773       8.369569       8.916078       2.075542     100.603687 0.21495068E+04  0.67195796E+05                                14.268999                           12.434424       2.291787       2.466319                    0.999833      73.115527     166.692657       0.726372       0.269739      -1.330282      -0.008691       0.013322       0.020604       0.026029       0.078761       0.055672      -0.081547       0.015356      -0.028868      -0.145263       0.056662       0.088601             16.166464      18.417535       0.278508       0.455742      14.760465       2.817216      15.321392           0.000008
            3             Tb       3.688727       8.009946       9.240504       2.075542     100.603688 0.21495069E+04  0.67195802E+05                                14.269001                           12.434425       2.291786       2.466319                    0.999833      73.115535     166.692685       0.726372       0.269739      -1.330282      -0.008690       0.019128       0.015366       0.026029       0.047294       0.084059      -0.080519       0.005390      -0.058765      -0.145263       0.056661       0.088601             16.166468      18.417539       0.424763       0.323824      14.740227       2.815127      15.341639           0.000008
            4             Tb       8.838981       2.555133       3.193881       2.075542     100.603689 0.21495069E+04  0.67195801E+05                                14.269000                           12.434424       2.291787       2.466319                    0.999833      73.115524     166.692655       0.726372       0.269739      -1.330282       0.008691      -0.013321      -0.020604       0.026029       0.078761       0.055672      -0.081547       0.015356      -0.028868      -0.145263       0.056662       0.088601             16.166465      18.417535       0.278507       0.455743      14.760466       2.817215      15.321393           0.000009
            5              H       3.165183      -0.105097       6.528479       0.131938       1.202593 0.94674274E+01  0.95801804E+02                                 1.796905                            1.745348      -1.139777       2.349660                    0.996702       3.386508       9.260791       0.501650       1.206600      -0.727987      -0.023583       0.000199       0.022580       0.032650      -0.004830      -0.007281      -0.000787       0.006429      -0.005786      -0.008705      -0.001413       0.010118              1.792574       1.929402      -0.073102      -0.358597       1.616550      -0.142898       1.831771           0.000005
            6              H       5.025041       4.655608       5.992008       0.143950       1.010714 0.73361808E+01  0.70893615E+02                                 1.699488                            1.608967      -1.308450       2.282455                    0.994720       3.470356       9.825924       0.478976       1.323291      -0.698900      -0.035756       0.001499       0.005882       0.036268       0.002075      -0.004304       0.001515       0.010387      -0.019733      -0.008353      -0.001499       0.009852              1.744642       2.310634       0.036837       0.075463       1.461874       0.150975       1.461417           0.000002
            7              H       4.932322      -1.056344      11.511727       0.142661       1.014101 0.72261538E+01  0.69583259E+02                                 1.703021                            1.596233      -1.283866       2.292552                    0.994871       3.479179       9.840946       0.481052       1.322260      -0.698873      -0.025779      -0.013960      -0.020683       0.035878      -0.001026       0.004778       0.002044       0.015549       0.002709      -0.008942      -0.000927       0.009869              1.763985       2.136788       0.307681       0.254457       1.543752       0.272006       1.611414           0.000001
            8              H      -0.268475       4.419915      11.544424       0.131938       1.202594 0.94674372E+01  0.95801949E+02                                 1.796907                            1.745350      -1.139777       2.349660                    0.996702       3.386510       9.260805       0.501649       1.206602      -0.727987       0.023583      -0.022440      -0.002515       0.032650      -0.006747      -0.005552      -0.000738       0.005950      -0.007222      -0.008705      -0.001413       0.010118              1.792577       1.929405      -0.349201      -0.109523       1.858685      -0.117915       1.589640           0.000005
            9              H       7.502667       5.442187       6.863925       0.143947       1.010739 0.73363928E+01  0.70896149E+02                                 1.699513                            1.608987      -1.308470       2.282442                    0.994720       3.470393       9.826050       0.478974       1.323286      -0.698901       0.035756      -0.005697      -0.002095       0.036268      -0.004494       0.001622       0.001006       0.015321      -0.004934      -0.008354      -0.001499       0.009852              1.744668       2.310682       0.071286       0.044390       1.430609       0.147750       1.492713           0.000002
           10              H       7.595386      -0.634651      11.979171       0.142658       1.014127 0.72263738E+01  0.69585885E+02                                 1.703047                            1.596255      -1.283887       2.292538                    0.994871       3.479219       9.841085       0.481050       1.322255      -0.698874       0.025779       0.019141       0.016009       0.035878       0.004858      -0.000531       0.002933       0.006934      -0.023138      -0.008943      -0.000927       0.009869              1.764014       2.136830       0.221543       0.332186       1.555181       0.273191       1.600030           0.000001
           11              H       4.547025      11.029799       5.581480       0.131936       1.202624 0.94677196E+01  0.95805475E+02                                 1.796933                            1.745373      -1.139798       2.349647                    0.996702       3.386544       9.260916       0.501648       1.206597      -0.727988       0.023583      -0.000199      -0.022580       0.032650      -0.004830      -0.007281      -0.000788       0.006429      -0.005786      -0.008706      -0.001413       0.010118              1.792602       1.929436      -0.073104      -0.358610       1.616570      -0.142901       1.831801           0.000005
           12              H       2.687167       6.269094       6.117951       0.143950       1.010713 0.73361787E+01  0.70893599E+02                                 1.699489                            1.608967      -1.308451       2.282455                    0.994720       3.470356       9.825928       0.478975       1.323292      -0.698899       0.035756      -0.001499      -0.005882       0.036268       0.002075      -0.004304       0.001515       0.010387      -0.019733      -0.008353      -0.001499       0.009852              1.744642       2.310635       0.036837       0.075463       1.461874       0.150975       1.461417           0.000002
           13              H       2.779886      11.981046       0.598232       0.142661       1.014101 0.72261585E+01  0.69583312E+02                                 1.703021                            1.596233      -1.283866       2.292551                    0.994871       3.479180       9.840948       0.481052       1.322259      -0.698873       0.025779       0.013960       0.020682       0.035878      -0.001026       0.004778       0.002044       0.015549       0.002709      -0.008942      -0.000927       0.009869              1.763985       2.136788       0.307681       0.254457       1.543752       0.272007       1.611414           0.000001
           14              H       7.980683       6.504787       0.565535       0.131936       1.202622 0.94677072E+01  0.95805328E+02                                 1.796932                            1.745372      -1.139796       2.349648                    0.996702       3.386543       9.260915       0.501648       1.206598      -0.727988      -0.023583       0.022440       0.002515       0.032650      -0.006747      -0.005552      -0.000738       0.005950      -0.007222      -0.008706      -0.001413       0.010118              1.792602       1.929435      -0.349212      -0.109526       1.858712      -0.117916       1.589658           0.000005
           15              H       0.209541       5.482515       5.246034       0.143947       1.010739 0.73363970E+01  0.70896198E+02                                 1.699513                            1.608987      -1.308471       2.282442                    0.994720       3.470394       9.826053       0.478975       1.323286      -0.698901      -0.035756       0.005697       0.002095       0.036268      -0.004494       0.001622       0.001006       0.015321      -0.004934      -0.008354      -0.001499       0.009852              1.744668       2.310683       0.071286       0.044390       1.430609       0.147750       1.492713           0.000002
           16              H       0.116822      11.559353       0.130788       0.142658       1.014127 0.72263749E+01  0.69585894E+02                                 1.703047                            1.596254      -1.283888       2.292538                    0.994871       3.479219       9.841083       0.481050       1.322254      -0.698874      -0.025779      -0.019141      -0.016009       0.035878       0.004858      -0.000531       0.002933       0.006934      -0.023138      -0.008943      -0.000927       0.009869              1.764013       2.136830       0.221543       0.332186       1.555180       0.273191       1.600030           0.000001
           17              C       4.000699       0.866658       4.874258       0.643975      22.383562 0.23956731E+03  0.49091216E+04                                 7.388476                            5.508319      -0.100436       2.031529                    0.999543      21.768935      60.678605       0.629344       0.474943      -1.017931      -0.003198       0.019020      -0.015815       0.024942       0.046364       0.051445       0.067928       0.068613      -0.053978      -0.089709      -0.024387       0.114096              8.873967       6.134313      -1.733204      -0.750420      10.997232      -4.265216       9.490357           0.000004
           18              C       3.897511      -0.148382       5.956889      -0.171460      36.326863 0.41692897E+03  0.96912750E+04                                 9.557605                            6.786757       0.085673       2.008602                    0.999402      29.053131      82.807822       0.636053       0.414280      -1.066526       0.001528       0.001888       0.009539       0.009843       0.011046       0.008031       0.046613      -0.004857       0.017655      -0.044219      -0.008298       0.052517             12.034308       7.790446      -3.190206       0.772880      16.253540      -8.080885      12.058938           0.000012
           19              C       6.675205       3.824681       4.995358       0.714716      22.218029 0.22356753E+03  0.45316427E+04                                 7.479447                            5.437634      -0.251988       1.998549                    0.999182      21.291665      60.271100       0.609280       0.495955      -1.000559       0.023128      -0.026217      -0.036300       0.050397       0.048183      -0.002521      -0.086016      -0.096436      -0.016738      -0.087871      -0.035337       0.123208              8.930442      10.008582      -0.208800      -0.263175       7.352120       4.113167       9.430623           0.000004
           20              C       5.955591       4.674744       5.983531      -0.164753      36.714086 0.41844940E+03  0.97238442E+04                                 9.595967                            6.800626       0.169219       2.046241                    0.999296      28.531339      80.992225       0.635953       0.414463      -1.067683      -0.004748       0.011794       0.010238       0.016323       0.008665       0.005858      -0.059795      -0.030749      -0.019349      -0.057244      -0.010041       0.067284             11.873206       9.647538      -0.070907      -0.227694      12.038737       8.025251      13.933344           0.000006
           21              C       6.382673       1.542532       0.943366       0.753146      21.558563 0.20502476E+03  0.40670849E+04                                 7.328531                            5.217051      -0.256784       2.012136                    0.998867      20.498283      57.415873       0.620232       0.497823      -0.999549      -0.013255       0.038991       0.039483       0.057052       0.033842      -0.010619      -0.091846      -0.070343      -0.016277      -0.081818      -0.036112       0.117930              8.827265      10.907931      -0.200325      -0.474298       7.136484       3.749680       8.437379           0.000003
           22              C       5.665308      -0.682284      11.945264      -0.173534      35.586805 0.41716061E+03  0.96840804E+04                                 9.386386                            6.784889       0.208335       2.057563                    0.999480      28.570994      80.999700       0.637584       0.413822      -1.068355       0.001490      -0.012607      -0.013554       0.018571       0.008428       0.012758      -0.058695      -0.016311      -0.008609      -0.059962      -0.002499       0.062461             11.371234      12.446674      -2.266698      -2.818951       9.987611       6.021527      11.679418           0.000005
           23              C      -1.103991       6.165139      10.747589       0.643975      22.383575 0.23956746E+03  0.49091266E+04                                 7.388484                            5.508325      -0.100436       2.031529                    0.999543      21.768948      60.678689       0.629343       0.474944      -1.017931       0.003198       0.017683      -0.017296       0.024942       0.046415       0.051399       0.067244       0.075244      -0.034086      -0.089709      -0.024387       0.114096              8.873978       6.134318      -0.568563      -1.801076      10.377177      -4.329205      10.110440           0.000004
           24              C      -1.000803       4.984043      11.646148      -0.171460      36.326871 0.41692896E+03  0.96912757E+04                                 9.557609                            6.786758       0.085672       2.008602                    0.999402      29.053137      82.807870       0.636053       0.414280      -1.066526      -0.001528      -0.009295      -0.002858       0.009843       0.006855       0.011812       0.046284      -0.001670       0.027216      -0.044219      -0.008298       0.052517             12.034315       7.790449       1.096239      -3.094033      13.753204      -8.338887      14.559293           0.000013
           25              C       5.852503       6.348287       7.792759       0.714712      22.218201 0.22356964E+03  0.45316953E+04                                 7.479481                            5.437659      -0.251989       1.998547                    0.999182      21.291747      60.271360       0.609279       0.495955      -1.000560      -0.023129       0.033417       0.029805       0.050398      -0.007453       0.047670      -0.089981      -0.058009       0.098544      -0.087871      -0.035337       0.123208              8.930486      10.008629      -0.240356      -0.234710       8.568887       4.238740       8.213942           0.000004
           26              C       6.572117       5.452583       6.845760      -0.164707      36.712605 0.41843010E+03  0.97232729E+04                                 9.595658                            6.800425       0.169279       2.046267                    0.999296      28.530742      80.989718       0.635969       0.414458      -1.067688       0.004747      -0.008974      -0.012784       0.016325       0.004938       0.009221      -0.061089      -0.018172       0.018375      -0.057241      -0.010040       0.067281             11.872799       9.647297      -0.219198      -0.093890      12.274217       8.049253      13.696882           0.000006
           27              C       6.145035      10.144642      10.478748       0.753142      21.558713 0.20502644E+03  0.40671266E+04                                 7.328564                            5.217073      -0.256787       2.012133                    0.998867      20.498365      57.416158       0.620230       0.497823      -0.999549       0.013255      -0.035273      -0.042839       0.057053      -0.014036       0.032573      -0.094333      -0.046243       0.056022      -0.081818      -0.036112       0.117930              8.827308      10.907979      -0.451238      -0.247950       7.658054       3.803519       7.915891           0.000003
           28              C       6.862400      -1.027504      11.562589      -0.173491      35.585516 0.41714297E+03  0.96835594E+04                                 9.386115                            6.784706       0.208388       2.057586                    0.999480      28.570458      80.997467       0.637599       0.413817      -1.068359      -0.001492       0.012189       0.013932       0.018572       0.011825       0.009693      -0.058727      -0.015965      -0.007575      -0.059960      -0.002498       0.062458             11.370888      12.446335      -2.571287      -2.543937      10.431700       6.067161      11.234629           0.000005
           29              C       3.711509      10.058044       7.235701       0.643972      22.383679 0.23956887E+03  0.49091614E+04                                 7.388501                            5.508337      -0.100438       2.031527                    0.999543      21.769005      60.678844       0.629343       0.474944      -1.017931       0.003198      -0.019020       0.015815       0.024943       0.046363       0.051445       0.067928       0.068613      -0.053980      -0.089709      -0.024387       0.114096              8.874001       6.134332      -1.733206      -0.750424      10.997275      -4.265241       9.490398           0.000004
           30              C       3.814697      11.073084       6.153070      -0.171425      36.325751 0.41691447E+03  0.96908468E+04                                 9.557373                            6.786607       0.085712       2.008620                    0.999402      29.052686      82.805970       0.636065       0.414276      -1.066529      -0.001529      -0.001887      -0.009539       0.009843       0.011044       0.008030       0.046611      -0.004858       0.017655      -0.044217      -0.008298       0.052515             12.033992       7.790290      -3.190109       0.772821      16.253063      -8.080621      12.058623           0.000012
           31              C       1.037003       7.100021       7.114601       0.714716      22.218028 0.22356751E+03  0.45316421E+04                                 7.479446                            5.437634      -0.251988       1.998549                    0.999182      21.291664      60.271093       0.609280       0.495955      -1.000559      -0.023128       0.026217       0.036299       0.050397       0.048183      -0.002521      -0.086016      -0.096436      -0.016738      -0.087871      -0.035337       0.123208              8.930440      10.008582      -0.208800      -0.263175       7.352119       4.113166       9.430621           0.000004
           32              C       1.756617       6.249958       6.126428      -0.164753      36.714086 0.41844941E+03  0.97238445E+04                                 9.595967                            6.800626       0.169220       2.046241                    0.999296      28.531339      80.992225       0.635953       0.414463      -1.067683       0.004748      -0.011794      -0.010238       0.016323       0.008665       0.005858      -0.059795      -0.030749      -0.019349      -0.057244      -0.010041       0.067284             11.873206       9.647539      -0.070906      -0.227693      12.038736       8.025250      13.933343           0.000006
           33              C       1.329535       9.382170      11.166593       0.753146      21.558565 0.20502478E+03  0.40670854E+04                                 7.328531                            5.217051      -0.256785       2.012136                    0.998867      20.498284      57.415872       0.620232       0.497823      -0.999549       0.013255      -0.038991      -0.039483       0.057052       0.033842      -0.010619      -0.091846      -0.070343      -0.016277      -0.081818      -0.036112       0.117930              8.827264      10.907931      -0.200325      -0.474298       7.136484       3.749679       8.437378           0.000003
           34              C       2.046900      11.606986       0.164695      -0.173534      35.586812 0.41716070E+03  0.96840829E+04                                 9.386387                            6.784889       0.208335       2.057563                    0.999480      28.570998      80.999715       0.637584       0.413822      -1.068355      -0.001490       0.012607       0.013554       0.018571       0.008428       0.012758      -0.058695      -0.016311      -0.008609      -0.059962      -0.002499       0.062461             11.371236      12.446676      -2.266698      -2.818952       9.987613       6.021527      11.679419           0.000005
           35              C       8.816199       4.759563       1.362370       0.643972      22.383691 0.23956901E+03  0.49091661E+04                                 7.388510                            5.508343      -0.100439       2.031527                    0.999543      21.769018      60.678931       0.629342       0.474944      -1.017931      -0.003198      -0.017684       0.017297       0.024943       0.046415       0.051399       0.067244       0.075244      -0.034086      -0.089709      -0.024387       0.114096              8.874012       6.134337      -0.568566      -1.801079      10.377221      -4.329228      10.110479           0.000004
           36              C       8.713011       5.940659       0.463811      -0.171426      36.325764 0.41691454E+03  0.96908495E+04                                 9.557379                            6.786609       0.085712       2.008620                    0.999402      29.052692      82.806013       0.636065       0.414276      -1.066529       0.001529       0.009295       0.002856       0.009843       0.006854       0.011810       0.046282      -0.001671       0.027216      -0.044217      -0.008298       0.052515             12.034001       7.790294       1.096172      -3.093944      13.752834      -8.338615      14.558874           0.000012
           37              C       1.859705       4.576415       4.317200       0.714712      22.218209 0.22356973E+03  0.45316975E+04                                 7.479483                            5.437659      -0.251989       1.998546                    0.999182      21.291752      60.271376       0.609279       0.495955      -1.000560       0.023129      -0.033417      -0.029805       0.050398      -0.007453       0.047670      -0.089981      -0.058009       0.098544      -0.087871      -0.035337       0.123208              8.930488      10.008632      -0.240356      -0.234710       8.568888       4.238741       8.213943           0.000004
           38              C       1.140091       5.472119       5.264199      -0.164707      36.712594 0.41842997E+03  0.97232686E+04                                 9.595656                            6.800423       0.169279       2.046267                    0.999296      28.530739      80.989700       0.635969       0.414458      -1.067688      -0.004747       0.008974       0.012784       0.016325       0.004938       0.009220      -0.061089      -0.018172       0.018375      -0.057241      -0.010040       0.067281             11.872795       9.647296      -0.219197      -0.093889      12.274213       8.049250      13.696876           0.000005
           39              C       1.567173       0.780060       1.631211       0.753142      21.558712 0.20502643E+03  0.40671263E+04                                 7.328564                            5.217073      -0.256787       2.012133                    0.998867      20.498364      57.416152       0.620230       0.497823      -0.999549      -0.013255       0.035273       0.042839       0.057053      -0.014036       0.032573      -0.094333      -0.046243       0.056023      -0.081818      -0.036112       0.117930              8.827307      10.907979      -0.451238      -0.247950       7.658053       3.803518       7.915890           0.000003
           40              C       0.849808      11.952206       0.547370      -0.173491      35.585514 0.41714294E+03  0.96835586E+04                                 9.386115                            6.784705       0.208388       2.057586                    0.999480      28.570458      80.997464       0.637599       0.413817      -1.068359       0.001492      -0.012189      -0.013932       0.018572       0.011825       0.009693      -0.058727      -0.015965      -0.007576      -0.059960      -0.002498       0.062458             11.370887      12.446335      -2.571287      -2.543937      10.431699       6.067160      11.234628           0.000005
           41              O       3.250582       1.872059       4.946918      -0.652652      35.959933 0.56202846E+03  0.13666843E+05                                 8.633225                            7.316411       0.478143       2.169440                    0.998480      29.174317      77.224658       0.705224       0.357165      -1.140015      -0.011933      -0.032206       0.062536       0.071346      -0.028719       0.057843       0.048981      -0.047841      -0.172685      -0.111688       0.039370       0.072317              9.683834       8.739379      -4.347833       0.695915      13.422354      -1.597695       6.889768           0.000007
           42              O       4.814155       0.719565       3.930650      -0.627944      32.920929 0.54887510E+03  0.13265757E+05                                 8.100587                            7.239720       0.491810       2.181987                    0.997720      28.785212      75.916655       0.707695       0.358098      -1.139483       0.003933      -0.051229       0.027256       0.058161       0.053983      -0.020353       0.053807       0.080050       0.146855      -0.112040       0.041593       0.070447              8.652581       8.015102       0.368935      -2.915608       6.979331      -1.250810      10.963311           0.000007
           43              O       5.992511       3.263181       4.100069      -0.737356      54.497004 0.80656631E+03  0.21513929E+05                                11.545889                            8.934815      -0.063183       1.973737                    0.997160      31.828370      88.870072       0.618677       0.371161      -1.126647       0.039504       0.011157       0.069495       0.080713       0.061081       0.025301      -0.054526      -0.116646       0.064688      -0.111333       0.013262       0.098071             13.716975      15.181205       5.233954       4.665716      11.834207       5.565648      14.135512           0.000006
           44              O       7.918226       3.682532       5.083397      -0.666396      36.294256 0.54312340E+03  0.13109024E+05                                 8.700549                            7.198615       0.442540       2.168437                    0.997397      28.956945      76.638457       0.709257       0.357792      -1.138265      -0.029446       0.083131       0.053307       0.103051       0.022851       0.007059      -0.057997       0.058263      -0.077416      -0.082672       0.028774       0.053898              9.754291      15.339507      -0.652994      -1.193283       6.203163       1.222933       7.720203           0.000005
           45              O       5.187595       1.870442       1.142211      -0.707800      42.471895 0.59157294E+03  0.14586794E+05                                 9.680413                            7.516919       0.398035       2.137459                    0.998035      29.844408      79.837004       0.693509       0.358181      -1.137950       0.041378      -0.077229      -0.048031       0.099917       0.013737      -0.017578      -0.063938       0.037776      -0.033621      -0.076259       0.012145       0.064114             11.425497      18.381148      -1.888669      -3.668814       7.129791       1.811662       8.765553           0.000005
           46              O       7.329173       1.982755       1.585194      -0.704086      50.622218 0.70944097E+03  0.18334058E+05                                10.992100                            8.385339       0.040750       2.023278                    0.996934      30.451370      83.813075       0.637687       0.371669      -1.125760      -0.039513      -0.001384      -0.094763       0.102680       0.035160       0.009428      -0.073979      -0.043142      -0.029590      -0.081528      -0.007724       0.089252             13.084073      16.950186       5.179006       5.180076      10.773224       4.555202      11.528810           0.000005
           47              O      -0.353874       6.196056       9.740040      -0.652652      35.960011 0.56202994E+03  0.13666888E+05                                 8.633239                            7.316422       0.478125       2.169434                    0.998479      29.174334      77.224738       0.705223       0.357165      -1.140015       0.011933      -0.065511       0.025617       0.071347       0.060485      -0.022631       0.036692       0.071262       0.184626      -0.111687       0.039370       0.072318              9.683851       8.739390       1.138499      -4.253452       7.284839      -2.230997      13.027323           0.000007
           48              O       7.713553       7.088666      10.990757      -0.627944      32.920963 0.54887592E+03  0.13265782E+05                                 8.100595                            7.239728       0.491808       2.181987                    0.997720      28.785220      75.916706       0.707695       0.358098      -1.139483      -0.003933      -0.032370       0.048161       0.058161      -0.025787       0.051609       0.064257      -0.021220      -0.156954      -0.112040       0.041593       0.070447              8.652589       8.015106      -2.938081       0.067731      11.176763      -0.817706       6.765899           0.000007
           49              O       6.535197       7.181217       8.443185      -0.737357      54.497120 0.80656938E+03  0.21514035E+05                                11.545908                            8.934837      -0.063190       1.973734                    0.997160      31.828418      88.870293       0.618676       0.371161      -1.126647      -0.039505      -0.067982      -0.018231       0.080713       0.018899       0.063355      -0.056030      -0.102074       0.108404      -0.111333       0.013262       0.098071             13.716990      15.181241       4.103872       5.685204      12.974805       5.683329      12.994925           0.000006
           50              O       4.609482       6.246123       7.925120      -0.666394      36.294138 0.54312109E+03  0.13108953E+05                                 8.700528                            7.198598       0.442543       2.168438                    0.997397      28.956904      76.638294       0.709258       0.357792      -1.138265       0.029446      -0.044493      -0.088163       0.103051       0.004677       0.023456      -0.057753       0.055897      -0.084516      -0.082672       0.028774       0.053898              9.754267      15.339467      -1.119943      -0.772008       7.454487       1.352049       6.468848           0.000005
           51              O       7.340113       9.980503      10.132160      -0.707801      42.472171 0.59157785E+03  0.14586949E+05                                 9.680462                            7.516959       0.398024       2.137454                    0.998035      29.844485      79.837372       0.693505       0.358182      -1.137949      -0.041378       0.039851       0.081750       0.099916      -0.018895       0.011860      -0.062380       0.022666      -0.078954      -0.076260       0.012145       0.064115             11.425554      18.381242      -3.455603      -2.255260       8.378433       1.940505       7.516987           0.000005
           52              O       5.198535       9.551388       9.974973      -0.704086      50.622209 0.70944046E+03  0.18334042E+05                                10.992100                            8.385337       0.040748       2.023278                    0.996934      30.451367      83.813072       0.637687       0.371669      -1.125760       0.039513       0.094120       0.011103       0.102680       0.005769       0.035941      -0.076133      -0.022265       0.033041      -0.081528      -0.007725       0.089252             13.084075      16.950206       4.621143       5.683328      10.590697       4.536361      11.711321           0.000005
           53              O       4.461626       9.052643       7.163041      -0.652652      35.960031 0.56203088E+03  0.13666919E+05                                 8.633244                            7.316431       0.478135       2.169437                    0.998480      29.174361      77.224864       0.705222       0.357166      -1.140015       0.011933       0.032205      -0.062535       0.071346      -0.028720       0.057843       0.048982      -0.047840      -0.172687      -0.111688       0.039371       0.072318              9.683850       8.739397      -4.347837       0.695914      13.422370      -1.597692       6.889782           0.000007
           54              O       2.898053      10.205137       8.179309      -0.627943      32.920932 0.54887499E+03  0.13265754E+05                                 8.100588                            7.239720       0.491808       2.181987                    0.997720      28.785211      75.916656       0.707695       0.358098      -1.139483      -0.003933       0.051229      -0.027256       0.058161       0.053983      -0.020353       0.053807       0.080050       0.146855      -0.112040       0.041592       0.070447              8.652583       8.015106       0.368931      -2.915608       6.979334      -1.250807      10.963308           0.000007
           55              O       1.719697       7.661521       8.009890      -0.737357      54.497005 0.80656626E+03  0.21513928E+05                                11.545890                            8.934815      -0.063184       1.973737                    0.997160      31.828369      88.870072       0.618677       0.371161      -1.126647      -0.039504      -0.011157      -0.069495       0.080713       0.061081       0.025301      -0.054526      -0.116646       0.064688      -0.111333       0.013262       0.098070             13.716976      15.181209       5.233955       4.665716      11.834208       5.565648      14.135512           0.000006
           56              O      -0.206018       7.242170       7.026562      -0.666396      36.294269 0.54312361E+03  0.13109030E+05                                 8.700551                            7.198617       0.442539       2.168436                    0.997397      28.956950      76.638476       0.709257       0.357792      -1.138265       0.029446      -0.083131      -0.053308       0.103051       0.022852       0.007059      -0.057997       0.058263      -0.077416      -0.082672       0.028774       0.053898              9.754294      15.339512      -0.652994      -1.193284       6.203165       1.222933       7.720205           0.000005
           57              O       2.524613       9.054260      10.967748      -0.707800      42.471895 0.59157292E+03  0.14586793E+05                                 9.680413                            7.516919       0.398034       2.137459                    0.998035      29.844407      79.837002       0.693509       0.358181      -1.137950      -0.041378       0.077229       0.048031       0.099917       0.013737      -0.017578      -0.063938       0.037776      -0.033621      -0.076259       0.012145       0.064114             11.425498      18.381149      -1.888670      -3.668815       7.129792       1.811662       8.765554           0.000005
           58              O       0.383035       8.941947      10.524765      -0.704086      50.622216 0.70944095E+03  0.18334057E+05                                10.992099                            8.385339       0.040750       2.023278                    0.996934      30.451372      83.813074       0.637687       0.371669      -1.125760       0.039513       0.001384       0.094763       0.102680       0.035160       0.009428      -0.073979      -0.043142      -0.029589      -0.081528      -0.007724       0.089252             13.084072      16.950185       5.179005       5.180074      10.773223       4.555200      11.528807           0.000005
           59              O       8.066082       4.728646       2.369919      -0.652653      35.960110 0.56203236E+03  0.13666964E+05                                 8.633258                            7.316442       0.478116       2.169430                    0.998479      29.174380      77.224947       0.705222       0.357166      -1.140015      -0.011933       0.065511      -0.025617       0.071346       0.060484      -0.022631       0.036693       0.071263       0.184626      -0.111688       0.039370       0.072318              9.683866       8.739409       1.138497      -4.253456       7.284851      -2.230993      13.027339           0.000007
           60              O      -0.001345       3.836036       1.119202      -0.627943      32.920977 0.54887605E+03  0.13265787E+05                                 8.100598                            7.239729       0.491806       2.181986                    0.997720      28.785220      75.916719       0.707694       0.358098      -1.139483       0.003933       0.032370      -0.048160       0.058161      -0.025786       0.051609       0.064257      -0.021220      -0.156954      -0.112039       0.041593       0.070447              8.652593       8.015113      -2.938080       0.067726      11.176762      -0.817704       6.765905           0.000007
           61              O       1.177011       3.743485       3.666774      -0.737357      54.497125 0.80656942E+03  0.21514036E+05                                11.545909                            8.934837      -0.063190       1.973734                    0.997160      31.828421      88.870301       0.618676       0.371161      -1.126647       0.039505       0.067982       0.018231       0.080713       0.018899       0.063355      -0.056030      -0.102074       0.108404      -0.111333       0.013262       0.098071             13.716991      15.181243       4.103872       5.685205      12.974804       5.683329      12.994926           0.000006
           62              O       3.102726       4.678579       4.184839      -0.666394      36.294146 0.54312120E+03  0.13108957E+05                                 8.700529                            7.198599       0.442543       2.168438                    0.997397      28.956908      76.638307       0.709258       0.357792      -1.138265      -0.029446       0.044493       0.088163       0.103051       0.004677       0.023456      -0.057753       0.055897      -0.084516      -0.082672       0.028774       0.053898              9.754269      15.339470      -1.119943      -0.772008       7.454488       1.352049       6.468849           0.000005
           63              O       0.372095       0.944199       1.977799      -0.707801      42.472167 0.59157776E+03  0.14586946E+05                                 9.680462                            7.516958       0.398023       2.137454                    0.998035      29.844484      79.837367       0.693505       0.358182      -1.137949       0.041378      -0.039850      -0.081750       0.099916      -0.018895       0.011860      -0.062380       0.022666      -0.078954      -0.076260       0.012145       0.064115             11.425554      18.381242      -3.455603      -2.255260       8.378432       1.940505       7.516986           0.000005
           64              O       2.513673       1.373314       2.134986      -0.704086      50.622211 0.70944050E+03  0.18334043E+05                                10.992099                            8.385337       0.040748       2.023277                    0.996934      30.451369      83.813075       0.637687       0.371669      -1.125760      -0.039513      -0.094120      -0.011103       0.102680       0.005769       0.035941      -0.076133      -0.022265       0.033041      -0.081528      -0.007725       0.089252             13.084074      16.950206       4.621142       5.683327      10.590695       4.536359      11.711320           0.000005

******************************************************
Auxiliary information for the entire system
The total spin magnetic moment of the unit cell is   0.000346
The total net atomic charge of the unit cell is   -0.000003
Accuracy of reproducing the electrostatic potential in the unit cell:
  The inner radius (bohr) =    5.0000
  The outer radius (bohr) =   12.0000
  Valid grid points have density less than (e/(bohr^3)) =    0.0001
  The number of valid grid points were=        89594
  The rms potential error without charges in kcal/mol is=      9.73566
  The rms potential error with partial charges in kcal/mol is=      1.52878
  The RRMSE value at monopole order=      0.15703
  The rms potential error with partial charges and cloud penetration in kcal/mol is=      1.52038
  The RRMSE value at monopole order with cloud penetration is=      0.15617
  The rms potential error with partial charges and atomic dipoles in kcal/mol is=      0.74779
  The RRMSE value at dipole order=      0.07681
  The rms potential error with partial charges, atomic dipoles and cloud penetration in kcal/mol is=      0.72933
  The RRMSE value at dipole order with cloud penetration=      0.07491

******************************************************
The electron densities and ab initio electrostatic potential were computed in VASP using the PBE functional and
projector augmented wave method. See the main text of the journal article for a description of computational details.
The atomic charges, dipoles, and quadrupoles were computed with the DDEC6 method as described in
(a) T. A. Manz and N. Gabaldon Limas, RSC Adv. 6 (2016) 47771-47801 DOI: 10.1039/c6ra04656h
(b) N. Gabaldon Limas and T. A. Manz, RSC Adv. 8 (2018) 2678-2707 DOI: 10.1039/c7ra11829e.
For each atom in the material, the electron cloud parameters were fit to the spherically averaged atom-in-material
electron density using radial positions for which this density was between 10^-4 and 10^-2 electrons per cubic bohr.
The polarizabilities, dispersion coefficients, and quantum Drude oscillator (QDO) parameters were fit using the MCLF method.
The magnetic structure of the system was optimized in VASP from the default ferromagnetic initial guess using spin polarization.
The atomic spin moments (ASMs) were computed on this optimized magnetic structure using the DDEC6 partition as inputs
to the method of T. A. Manz and D. S. Sholl, J. Chem. Theory Comput. 7 (2011) 4146-4164 DOI: 10.1021/ct200539n.
The RMSE and RRMSE were computed using a uniform grid with Ewald summation.
