# Supplementary material for: A collection of forcefield precursors for metal–organic frameworks
Source: RSC Adv. 2019 Nov 13;9(63):36492–507. doi: 10.1039/c9ra07327b (PMC9075174; doi:10.1039/c9ra07327b)
Supplement: RA-009-C9RA07327B-s4720 [file RA-009-C9RA07327B-s4720.xyz]

   56
jmolscript: load "" {1 1 1} spacegroup "x,y,z" unitcell [{      6.860400     0.000000     0.000000 }, {      0.000000     9.992500     0.000000 }, {      0.000000     0.000000    10.884100 }]
Mg     5.883410     2.030276     3.149205     1.353036
Mg     4.407190     7.962224     8.591255     1.353037
Mg     0.976990     7.026526     2.292845     1.353037
Mg     2.453210     2.965974     7.734895     1.353037
H      3.841824     8.913310     3.384955     0.132430
H      4.623910     9.203092     4.658395     0.126073
H      3.649733     0.849363     5.583543     0.123013
H      2.545208     1.249062     4.538670     0.138774
H      6.448776     1.079190     8.827005     0.132430
H      5.666690     0.789408    10.100445     0.126073
H      6.640867     9.143137     0.141493     0.123013
H      0.884992     8.743437     9.980720     0.138775
H      3.018576     3.917060     2.057095     0.132430
H      2.236490     4.206842     0.783655     0.126072
H      3.210667     5.845612    10.742607     0.123012
H      4.315192     6.245312     0.903380     0.138774
H      0.411624     6.075440     7.499145     0.132430
H      1.193710     5.785657     6.225705     0.126073
H      0.219533     4.146887     5.300557     0.123013
H      5.975408     3.747188     6.345430     0.138774
C      5.845061     9.154529     3.007603     0.676866
C      3.749895     2.804895     4.899151     0.670397
C      4.542957     9.414934     3.743042    -0.177622
C      3.445293     1.323007     4.728053    -0.190692
C      4.445539     0.837971     8.449653     0.676866
C      6.540705     7.187605    10.341201     0.670397
C      5.747643     0.577566     9.185092    -0.177622
C     -0.015093     8.669493    10.170103    -0.190692
C      1.015339     4.158279     2.434447     0.676866
C      3.110505     7.801145     0.542899     0.670397
C      2.317443     4.418684     1.699008    -0.177622
C      3.415107     6.319257     0.713997    -0.190691
C      2.414861     5.834221     7.876497     0.676866
C      0.319695     2.191355     5.984949     0.670397
C      1.112757     5.573816     7.141058    -0.177622
C      0.015093     3.673243     6.156047    -0.190692
O      4.265797     0.820384     3.681003    -0.261953
O      6.157895     7.934545     2.890490    -0.657453
O      3.199005     3.414137     5.840082    -0.643755
O      4.541585     3.340493     4.075987    -0.662026
O      6.504345     0.125106     2.583776    -0.627090
O      6.024803     9.172116     9.123053    -0.261953
O      4.132705     2.057955     8.332540    -0.657452
O      0.231195     6.578363     0.398032    -0.643754
O      5.749015     6.652007     9.518037    -0.662026
O      3.786255     9.867394     8.025826    -0.627090
O      2.594603     5.816634     1.761047    -0.261953
O      0.702505     2.938295     2.551560    -0.657452
O      3.661395     8.410387    10.486068    -0.643754
O      2.318815     8.336743     1.366063    -0.662026
O      0.356055     5.121356     2.858274    -0.627089
O      0.835597     4.175866     7.203097    -0.261953
O      2.727695     7.054205     7.993610    -0.657453
O      6.629205     1.582113     5.044018    -0.643754
O      1.111385     1.655757     6.808113    -0.662026
O      3.074145     4.871144     8.300324    -0.627089

The following XYZ coordinates are in angstroms. Other properties are in atomic units.
The sperically averaged electron density of each atom fit to a function of the form exp(a - br)
eigen_1, eigen_2 and eigen_3 are the three eigenvalues of traceless quadrupole moment tensor
  atom number  atomic symbol              X              Y              Z     net charge C6 coefficient C8 coefficient C10 coefficient fluctuating dipole atomic polarizability isotropic forcefield polarizability              a              b squared Pearson coefficient          <r^3>          <r^4>         wp_QDO          m_QDO          q_QDO       dipole_x       dipole_y       dipole_z         dipole            Qxy            Qxz            Qyz     Q(x^2-y^2)  Q(3z^2 - R^2)        eigen_1        eigen_2        eigen_3 static polarizability      alpha(xx)      alpha(xy)      alpha(xz)      alpha(yy)      alpha(yz)      alpha(zz) atomic spin moment
            1             Mg       5.883410       2.030276       3.149205       1.353036      28.960556 0.49348934E+03  0.12047298E+05                                10.587393                            9.559631      -0.865713       1.817836                    0.999050      20.192031      60.321037       0.361292       0.694442      -0.930887       0.009697       0.028886      -0.082546       0.087990      -0.052870       0.068435      -0.028966      -0.011949       0.271462      -0.104931      -0.026505       0.131437             11.391597      12.013698       2.094575      -1.624278      11.962616       0.092861      10.198477          -0.000003
            2             Mg       4.407190       7.962224       8.591255       1.353037      28.960537 0.49348889E+03  0.12047284E+05                                10.587388                            9.559626      -0.865712       1.817836                    0.999050      20.192025      60.321008       0.361292       0.694442      -0.930887      -0.009697      -0.028886      -0.082546       0.087990      -0.052870      -0.068435       0.028966      -0.011949       0.271461      -0.104931      -0.026505       0.131436             11.391591      12.013692       2.094575       1.624277      11.962610      -0.092860      10.198471          -0.000002
            3             Mg       0.976990       7.026526       2.292845       1.353037      28.960535 0.49348886E+03  0.12047284E+05                                10.587388                            9.559626      -0.865713       1.817836                    0.999050      20.192023      60.321005       0.361292       0.694442      -0.930887      -0.009697       0.028886       0.082546       0.087990       0.052870       0.068435       0.028966      -0.011949       0.271461      -0.104931      -0.026505       0.131436             11.391592      12.013693      -2.094575      -1.624277      11.962610      -0.092860      10.198472          -0.000002
            4             Mg       2.453210       2.965974       7.734895       1.353037      28.960541 0.49348900E+03  0.12047288E+05                                10.587389                            9.559627      -0.865712       1.817836                    0.999050      20.192026      60.321012       0.361292       0.694442      -0.930887       0.009697      -0.028886       0.082546       0.087990       0.052870      -0.068435      -0.028966      -0.011949       0.271462      -0.104931      -0.026505       0.131437             11.391592      12.013693      -2.094574       1.624277      11.962610       0.092861      10.198473          -0.000002
            5              H       3.841824       8.913310       3.384955       0.132430       0.917927 0.65233443E+01  0.60987232E+02                                 1.581935                            1.507626      -0.814283       2.504570                    0.999695       3.276453       9.014303       0.501406       1.306617      -0.703737      -0.024073      -0.010707      -0.010456       0.028345      -0.007353      -0.000039      -0.000111      -0.002824      -0.016832      -0.005622      -0.004671       0.010293              1.615631       1.719791       0.345223       0.311092       1.591600       0.313732       1.535503          -0.000000
            6              H       4.623910       9.203092       4.658395       0.126073       0.979145 0.74938247E+01  0.72312860E+02                                 1.633484                            1.602733      -0.783746       2.512482                    0.999618       3.351741       9.276309       0.493792       1.285434      -0.708761      -0.000642      -0.000819       0.028964       0.028982      -0.002713       0.004604       0.000011      -0.010963       0.007420      -0.009103       0.003526       0.005576              1.639071       1.366346      -0.058400       0.037850       1.467236      -0.056975       2.083632          -0.000001
            7              H       3.649733       0.849363       5.583543       0.123013       1.100120 0.89702603E+01  0.92043463E+02                                 1.859466                            1.824052      -1.465706       2.177688                    0.991671       4.042006      12.172971       0.429158       1.390916      -0.683575       0.005832      -0.016130       0.025215       0.030495      -0.005094       0.004075       0.001702       0.006179       0.011810      -0.008914       0.001806       0.007108              1.870817       1.588458      -0.149076       0.122921       1.727000      -0.300170       2.296993           0.000002
            8              H       2.545208       1.249062       4.538670       0.138774       0.861198 0.62077557E+01  0.57833925E+02                                 1.568614                            1.513074      -0.884148       2.483166                    0.999052       3.350317       9.472690       0.475380       1.382984      -0.687669      -0.034396      -0.004475      -0.011042       0.036401      -0.001680       0.000950       0.007478       0.002739       0.006264      -0.008393       0.000738       0.007655              1.594818       2.154023      -0.060390       0.128778       1.307169       0.027471       1.323264           0.000003
            9              H       6.448776       1.079190       8.827005       0.132430       0.917927 0.65233443E+01  0.60987232E+02                                 1.581935                            1.507626      -0.814283       2.504570                    0.999695       3.276453       9.014303       0.501406       1.306617      -0.703737       0.024073       0.010707      -0.010456       0.028345      -0.007353       0.000039       0.000111      -0.002824      -0.016832      -0.005622      -0.004671       0.010293              1.615631       1.719791       0.345223      -0.311092       1.591600      -0.313732       1.535503          -0.000000
           10              H       5.666690       0.789408      10.100445       0.126073       0.979144 0.74938175E+01  0.72312768E+02                                 1.633483                            1.602732      -0.783745       2.512482                    0.999618       3.351739       9.276300       0.493792       1.285434      -0.708761       0.000642       0.000819       0.028964       0.028982      -0.002713      -0.004604      -0.000011      -0.010963       0.007420      -0.009103       0.003526       0.005576              1.639070       1.366345      -0.058400      -0.037850       1.467235       0.056975       2.083630          -0.000001
           11              H       6.640867       9.143137       0.141493       0.123013       1.100119 0.89702493E+01  0.92043318E+02                                 1.859465                            1.824051      -1.465706       2.177689                    0.991671       4.042003      12.172959       0.429158       1.390916      -0.683575      -0.005832       0.016130       0.025215       0.030496      -0.005094      -0.004075      -0.001702       0.006179       0.011810      -0.008914       0.001806       0.007108              1.870815       1.588457      -0.149075      -0.122921       1.726999       0.300169       2.296991           0.000002
           12              H       0.884992       8.743437       9.980720       0.138775       0.861198 0.62077508E+01  0.57833876E+02                                 1.568614                            1.513074      -0.884148       2.483166                    0.999052       3.350316       9.472691       0.475380       1.382985      -0.687669       0.034396       0.004475      -0.011042       0.036401      -0.001680      -0.000950      -0.007478       0.002739       0.006264      -0.008393       0.000738       0.007655              1.594819       2.154023      -0.060390      -0.128778       1.307169      -0.027471       1.323264           0.000003
           13              H       3.018576       3.917060       2.057095       0.132430       0.917927 0.65233458E+01  0.60987244E+02                                 1.581934                            1.507626      -0.814283       2.504570                    0.999695       3.276453       9.014300       0.501406       1.306616      -0.703737       0.024073      -0.010707       0.010456       0.028345       0.007353      -0.000039       0.000111      -0.002824      -0.016832      -0.005622      -0.004671       0.010293              1.615630       1.719790      -0.345223       0.311092       1.591599      -0.313732       1.535502          -0.000000
           14              H       2.236490       4.206842       0.783655       0.126072       0.979145 0.74938227E+01  0.72312828E+02                                 1.633484                            1.602732      -0.783746       2.512482                    0.999618       3.351740       9.276302       0.493792       1.285434      -0.708761       0.000642      -0.000819      -0.028964       0.028982       0.002713       0.004604      -0.000011      -0.010963       0.007420      -0.009103       0.003526       0.005576              1.639071       1.366345       0.058400       0.037850       1.467236       0.056975       2.083631          -0.000001
           15              H       3.210667       5.845612      10.742607       0.123012       1.100119 0.89702567E+01  0.92043413E+02                                 1.859466                            1.824052      -1.465706       2.177689                    0.991671       4.042004      12.172963       0.429158       1.390916      -0.683575      -0.005832      -0.016130      -0.025215       0.030495       0.005094       0.004075      -0.001702       0.006179       0.011810      -0.008914       0.001806       0.007108              1.870816       1.588457       0.149076       0.122921       1.727000       0.300170       2.296992           0.000002
           16              H       4.315192       6.245312       0.903380       0.138774       0.861198 0.62077574E+01  0.57833942E+02                                 1.568614                            1.513074      -0.884148       2.483166                    0.999052       3.350317       9.472689       0.475380       1.382984      -0.687669       0.034396      -0.004475       0.011042       0.036401       0.001680       0.000950      -0.007478       0.002739       0.006264      -0.008393       0.000738       0.007655              1.594818       2.154023       0.060390       0.128778       1.307169      -0.027471       1.323264           0.000003
           17              H       0.411624       6.075440       7.499145       0.132430       0.917928 0.65233494E+01  0.60987287E+02                                 1.581935                            1.507626      -0.814283       2.504570                    0.999695       3.276454       9.014304       0.501406       1.306616      -0.703737      -0.024073       0.010707       0.010456       0.028345       0.007353       0.000039      -0.000111      -0.002824      -0.016832      -0.005622      -0.004671       0.010293              1.615631       1.719791      -0.345223      -0.311092       1.591600       0.313733       1.535503          -0.000000
           18              H       1.193710       5.785657       6.225705       0.126073       0.979145 0.74938246E+01  0.72312859E+02                                 1.633484                            1.602733      -0.783746       2.512482                    0.999618       3.351741       9.276309       0.493792       1.285434      -0.708761      -0.000642       0.000819      -0.028964       0.028982       0.002713      -0.004604       0.000011      -0.010963       0.007420      -0.009103       0.003526       0.005576              1.639072       1.366346       0.058400      -0.037850       1.467236      -0.056975       2.083632          -0.000001
           19              H       0.219533       4.146887       5.300557       0.123013       1.100119 0.89702575E+01  0.92043426E+02                                 1.859466                            1.824052      -1.465706       2.177688                    0.991671       4.042005      12.172967       0.429158       1.390916      -0.683575       0.005832       0.016130      -0.025215       0.030495       0.005094      -0.004075       0.001702       0.006179       0.011810      -0.008914       0.001806       0.007108              1.870816       1.588457       0.149076      -0.122921       1.726999      -0.300170       2.296992           0.000002
           20              H       5.975408       3.747188       6.345430       0.138774       0.861198 0.62077557E+01  0.57833925E+02                                 1.568614                            1.513074      -0.884148       2.483166                    0.999052       3.350317       9.472690       0.475380       1.382984      -0.687669      -0.034396       0.004475       0.011042       0.036401       0.001680      -0.000950       0.007478       0.002739       0.006264      -0.008393       0.000738       0.007655              1.594818       2.154023       0.060390      -0.128778       1.307169       0.027471       1.323264           0.000003
           21              C       5.845061       9.154529       3.007603       0.676866      20.934645 0.23677803E+03  0.48376527E+04                                 7.073242                            5.518595      -0.116399       2.032113                    0.999319      21.403085      59.565666       0.621535       0.482333      -1.014037       0.041357      -0.025040      -0.028847       0.056298       0.020996       0.066443       0.014880       0.062519       0.199234      -0.071204      -0.038959       0.110163              7.957021       7.535564      -1.333645      -2.286576      10.734307       1.579201       5.601192           0.000002
           22              C       3.749895       2.804895       4.899151       0.670397      20.329036 0.24074868E+03  0.49623373E+04                                 6.993593                            5.625720      -0.183264       2.009044                    0.999502      21.886996      62.119781       0.602782       0.492973      -1.003832       0.002924       0.074131      -0.001269       0.074200      -0.014015       0.088212      -0.021160       0.066517      -0.043950      -0.080942      -0.028659       0.109601              7.673296       7.227840      -0.067834      -3.145232       7.776556       1.185372       8.015492           0.000005
           23              C       4.542957       9.414934       3.743042      -0.177622      25.859629 0.38001406E+03  0.86898625E+04                                 7.747828                            6.555913      -0.114659       1.971640                    0.996799      28.565428      82.572431       0.631531       0.424129      -1.053078      -0.049770       0.087255      -0.003438       0.100510      -0.041048       0.008435      -0.001095      -0.083380      -0.062305      -0.050000      -0.019089       0.069089              8.509553       8.347345      -1.242343      -1.352335       9.506849       2.437798       7.674466           0.000002
           24              C       3.445293       1.323007       4.728053      -0.190692      26.328179 0.41173967E+03  0.96185693E+04                                 7.806614                            6.810124      -0.216721       1.931393                    0.996402      29.413889      86.306186       0.620726       0.422395      -1.052777       0.031785      -0.070153      -0.089520       0.118091      -0.029170      -0.021719       0.032776      -0.000162       0.063447      -0.041344      -0.017412       0.058756              8.410012       8.558618      -1.506695      -1.302002       9.113421       1.620506       7.557997           0.000005
           25              C       4.445539       0.837971       8.449653       0.676866      20.934639 0.23677796E+03  0.48376509E+04                                 7.073241                            5.518594      -0.116399       2.032114                    0.999319      21.403081      59.565651       0.621535       0.482333      -1.014037      -0.041357       0.025040      -0.028847       0.056298       0.020996      -0.066443      -0.014881       0.062518       0.199234      -0.071204      -0.038959       0.110163              7.957019       7.535563      -1.333645       2.286575      10.734305      -1.579201       5.601190           0.000003
           26              C       6.540705       7.187605      10.341201       0.670397      20.329011 0.24074834E+03  0.49623288E+04                                 6.993590                            5.625718      -0.183263       2.009044                    0.999502      21.886978      62.119727       0.602782       0.492974      -1.003832      -0.002924      -0.074131      -0.001269       0.074199      -0.014015      -0.088212       0.021160       0.066517      -0.043950      -0.080942      -0.028659       0.109601              7.673292       7.227836      -0.067834       3.145230       7.776552      -1.185372       8.015489           0.000005
           27              C       5.747643       0.577566       9.185092      -0.177622      25.859623 0.38001396E+03  0.86898593E+04                                 7.747827                            6.555912      -0.114659       1.971640                    0.996799      28.565423      82.572409       0.631531       0.424129      -1.053078       0.049770      -0.087255      -0.003438       0.100510      -0.041048      -0.008435       0.001095      -0.083380      -0.062306      -0.050000      -0.019089       0.069089              8.509552       8.347343      -1.242342       1.352335       9.506848      -2.437797       7.674464           0.000001
           28              C      -0.015093       8.669493      10.170103      -0.190692      26.328163 0.41173936E+03  0.96185614E+04                                 7.806616                            6.810126      -0.216721       1.931392                    0.996402      29.413879      86.306190       0.620725       0.422395      -1.052777      -0.031785       0.070153      -0.089520       0.118091      -0.029170       0.021719      -0.032776      -0.000162       0.063447      -0.041343      -0.017412       0.058756              8.410015       8.558622      -1.506698       1.302003       9.113424      -1.620507       7.558000           0.000005
           29              C       1.015339       4.158279       2.434447       0.676866      20.934643 0.23677801E+03  0.48376520E+04                                 7.073241                            5.518595      -0.116399       2.032114                    0.999319      21.403082      59.565650       0.621536       0.482333      -1.014037      -0.041357      -0.025040       0.028847       0.056298      -0.020996       0.066443      -0.014880       0.062518       0.199233      -0.071204      -0.038959       0.110163              7.957019       7.535562       1.333645      -2.286575      10.734305      -1.579201       5.601191           0.000003
           30              C       3.110505       7.801145       0.542899       0.670397      20.329037 0.24074869E+03  0.49623376E+04                                 6.993594                            5.625720      -0.183264       2.009044                    0.999502      21.886996      62.119783       0.602782       0.492974      -1.003832      -0.002924       0.074131       0.001269       0.074200       0.014015       0.088212       0.021160       0.066517      -0.043950      -0.080942      -0.028659       0.109601              7.673297       7.227841       0.067835      -3.145233       7.776556      -1.185373       8.015494           0.000005
           31              C       2.317443       4.418684       1.699008      -0.177622      25.859618 0.38001386E+03  0.86898564E+04                                 7.747825                            6.555911      -0.114659       1.971640                    0.996799      28.565419      82.572390       0.631532       0.424129      -1.053078       0.049770       0.087255       0.003438       0.100510       0.041048       0.008435       0.001095      -0.083380      -0.062306      -0.050000      -0.019089       0.069089              8.509550       8.347341       1.242342      -1.352335       9.506846      -2.437796       7.674463           0.000002
           32              C       3.415107       6.319257       0.713997      -0.190691      26.328176 0.41173960E+03  0.96185668E+04                                 7.806612                            6.810122      -0.216721       1.931393                    0.996402      29.413879      86.306141       0.620726       0.422395      -1.052777      -0.031785      -0.070153       0.089520       0.118091       0.029170      -0.021719      -0.032776      -0.000162       0.063447      -0.041343      -0.017412       0.058756              8.410010       8.558616       1.506694      -1.302001       9.113421      -1.620504       7.557994           0.000005
           33              C       2.414861       5.834221       7.876497       0.676866      20.934646 0.23677804E+03  0.48376531E+04                                 7.073243                            5.518596      -0.116400       2.032113                    0.999319      21.403085      59.565668       0.621535       0.482333      -1.014037       0.041357       0.025040       0.028847       0.056298      -0.020996      -0.066443       0.014881       0.062519       0.199234      -0.071204      -0.038959       0.110163              7.957022       7.535565       1.333646       2.286576      10.734309       1.579202       5.601192           0.000003
           34              C       0.319695       2.191355       5.984949       0.670397      20.329037 0.24074869E+03  0.49623378E+04                                 6.993594                            5.625720      -0.183264       2.009044                    0.999502      21.886998      62.119792       0.602782       0.492974      -1.003832       0.002924      -0.074131       0.001269       0.074199       0.014015      -0.088212      -0.021160       0.066517      -0.043950      -0.080942      -0.028659       0.109601              7.673297       7.227841       0.067834       3.145233       7.776557       1.185372       8.015493           0.000005
           35              C       1.112757       5.573816       7.141058      -0.177622      25.859620 0.38001385E+03  0.86898564E+04                                 7.747826                            6.555911      -0.114659       1.971640                    0.996799      28.565423      82.572409       0.631532       0.424129      -1.053078      -0.049770      -0.087255       0.003438       0.100510       0.041048      -0.008435      -0.001095      -0.083379      -0.062305      -0.050000      -0.019089       0.069089              8.509551       8.347342       1.242342       1.352335       9.506846       2.437800       7.674466           0.000001
           36              C       0.015093       3.673243       6.156047      -0.190692      26.328181 0.41173972E+03  0.96185708E+04                                 7.806614                            6.810124      -0.216721       1.931393                    0.996402      29.413891      86.306197       0.620726       0.422395      -1.052777       0.031785       0.070153       0.089520       0.118091       0.029170       0.021719       0.032776      -0.000163       0.063447      -0.041343      -0.017412       0.058756              8.410013       8.558619       1.506695       1.302002       9.113423       1.620507       7.557998           0.000005
           37              O       4.265797       0.820384       3.681003      -0.261953      29.405816 0.41109536E+03  0.92524322E+04                                 7.647738                            6.254039       0.154593       2.128130                    0.998891      24.256282      61.936777       0.762751       0.356788      -1.139379      -0.114263      -0.157816       0.180352       0.265497      -0.091485      -0.089241       0.075521      -0.138604      -0.179219      -0.139534      -0.052356       0.191890              8.659741       7.644573      -2.535768      -2.486981      11.286500       3.113907       7.048150           0.000005
           38              O       6.157895       7.934545       2.890490      -0.657453      36.798714 0.51501440E+03  0.12182042E+05                                 8.638502                            6.851827       0.798595       2.307555                    0.997489      27.634690      70.787945       0.757497       0.341841      -1.159301      -0.067772       0.027858      -0.011672       0.074198      -0.021522       0.045598       0.023810      -0.100425      -0.029151      -0.083542       0.020161       0.063380              9.871988       8.221480      -4.274358      -1.589280      14.770015       2.857366       6.624469          -0.000006
           39              O       3.199005       3.414137       5.840082      -0.643755      39.894951 0.60259594E+03  0.14894399E+05                                 9.237138                            7.597195       0.307940       2.139944                    0.995879      28.575204      75.983607       0.689918       0.359180      -1.139673       0.022772       0.030430      -0.065678       0.075882      -0.045461       0.027332       0.030944       0.101722       0.076961      -0.093712       0.030573       0.063140             10.290357      10.046238      -2.443670      -5.029304       7.791384       3.335249      13.033450           0.000007
           40              O       4.541585       3.340493       4.075987      -0.662026      35.111442 0.58338470E+03  0.14285058E+05                                 8.369088                            7.401696       0.468803       2.182710                    0.996401      28.772682      75.835558       0.710298       0.352159      -1.146767      -0.044214       0.071082       0.055256       0.100303       0.012757       0.008850      -0.057546       0.131531       0.074608      -0.105382       0.049137       0.056245              8.864338      10.286521       0.731811      -2.968238       7.137272      -1.615561       9.169221           0.000006
           41              O       6.504345       0.125106       2.583776      -0.627090      34.407562 0.55970833E+03  0.13552813E+05                                 8.254195                            7.255913       0.560927       2.225059                    0.997384      28.017668      73.234504       0.717108       0.352739      -1.147249       0.052792      -0.053175       0.000324       0.074931       0.075080       0.043352      -0.019957      -0.014858       0.076756      -0.104345       0.034995       0.069349              8.751467       7.154175       1.796233      -1.114096      12.215006       0.870561       6.885220           0.000001
           42              O       6.024803       9.172116       9.123053      -0.261953      29.405842 0.41109581E+03  0.92524448E+04                                 7.647743                            6.254042       0.154593       2.128130                    0.998891      24.256295      61.936820       0.762751       0.356788      -1.139379       0.114262       0.157816       0.180352       0.265497      -0.091485       0.089241      -0.075521      -0.138604      -0.179219      -0.139534      -0.052356       0.191890              8.659746       7.644577      -2.535770       2.486983      11.286507      -3.113909       7.048153           0.000005
           43              O       4.132705       2.057955       8.332540      -0.657452      36.798682 0.51501387E+03  0.12182026E+05                                 8.638497                            6.851823       0.798596       2.307556                    0.997489      27.634680      70.787905       0.757497       0.341841      -1.159301       0.067772      -0.027858      -0.011672       0.074198      -0.021522      -0.045598      -0.023810      -0.100425      -0.029151      -0.083542       0.020161       0.063380              9.871981       8.221474      -4.274354       1.589278      14.770005      -2.857363       6.624464          -0.000006
           44              O       0.231195       6.578363       0.398032      -0.643754      39.894919 0.60259538E+03  0.14894381E+05                                 9.237132                            7.597190       0.307940       2.139944                    0.995879      28.575192      75.983559       0.689919       0.359179      -1.139673      -0.022772      -0.030430      -0.065678       0.075882      -0.045461      -0.027332      -0.030944       0.101722       0.076961      -0.093712       0.030573       0.063140             10.290351      10.046231      -2.443669       5.029300       7.791380      -3.335247      13.033442           0.000008
           45              O       5.749015       6.652007       9.518037      -0.662026      35.111446 0.58338484E+03  0.14285062E+05                                 8.369088                            7.401696       0.468803       2.182710                    0.996401      28.772686      75.835567       0.710298       0.352159      -1.146768       0.044214      -0.071083       0.055256       0.100304       0.012757      -0.008850       0.057546       0.131531       0.074607      -0.105381       0.049137       0.056245              8.864338      10.286520       0.731811       2.968237       7.137272       1.615561       9.169221           0.000006
           46              O       3.786255       9.867394       8.025826      -0.627090      34.407590 0.55970892E+03  0.13552831E+05                                 8.254199                            7.255917       0.560926       2.225058                    0.997384      28.017680      73.234547       0.717108       0.352739      -1.147249      -0.052792       0.053175       0.000325       0.074931       0.075080      -0.043352       0.019957      -0.014858       0.076756      -0.104345       0.034995       0.069349              8.751472       7.154179       1.796234       1.114097      12.215013      -0.870563       6.885224           0.000001
           47              O       2.594603       5.816634       1.761047      -0.261953      29.405823 0.41109552E+03  0.92524365E+04                                 7.647739                            6.254040       0.154593       2.128130                    0.998891      24.256287      61.936792       0.762751       0.356788      -1.139379       0.114262      -0.157816      -0.180352       0.265497       0.091485      -0.089241      -0.075521      -0.138604      -0.179219      -0.139534      -0.052356       0.191890              8.659742       7.644574       2.535768      -2.486982      11.286501      -3.113907       7.048150           0.000005
           48              O       0.702505       2.938295       2.551560      -0.657452      36.798679 0.51501384E+03  0.12182025E+05                                 8.638496                            6.851823       0.798596       2.307556                    0.997489      27.634679      70.787902       0.757497       0.341841      -1.159301       0.067772       0.027858       0.011672       0.074198       0.021522       0.045598      -0.023810      -0.100425      -0.029151      -0.083542       0.020161       0.063380              9.871980       8.221473       4.274354      -1.589278      14.770004      -2.857363       6.624464          -0.000006
           49              O       3.661395       8.410387      10.486068      -0.643754      39.894936 0.60259564E+03  0.14894390E+05                                 9.237135                            7.597192       0.307940       2.139944                    0.995879      28.575198      75.983584       0.689919       0.359180      -1.139673      -0.022772       0.030430       0.065678       0.075882       0.045461       0.027332      -0.030944       0.101721       0.076961      -0.093712       0.030573       0.063140             10.290354      10.046235       2.443669      -5.029303       7.791381      -3.335248      13.033447           0.000008
           50              O       2.318815       8.336743       1.366063      -0.662026      35.111446 0.58338478E+03  0.14285061E+05                                 8.369088                            7.401696       0.468802       2.182710                    0.996401      28.772685      75.835566       0.710298       0.352159      -1.146768       0.044214       0.071082      -0.055256       0.100303      -0.012757       0.008850       0.057546       0.131531       0.074608      -0.105381       0.049137       0.056245              8.864338      10.286521      -0.731811      -2.968237       7.137272       1.615561       9.169222           0.000006
           51              O       0.356055       5.121356       2.858274      -0.627089      34.407564 0.55970837E+03  0.13552814E+05                                 8.254195                            7.255913       0.560927       2.225059                    0.997384      28.017670      73.234507       0.717108       0.352739      -1.147249      -0.052792      -0.053175      -0.000324       0.074931      -0.075080       0.043352       0.019957      -0.014858       0.076756      -0.104345       0.034995       0.069349              8.751467       7.154175      -1.796233      -1.114096      12.215005      -0.870561       6.885220           0.000001
           52              O       0.835597       4.175866       7.203097      -0.261953      29.405815 0.41109538E+03  0.92524325E+04                                 7.647738                            6.254039       0.154593       2.128130                    0.998891      24.256283      61.936778       0.762751       0.356788      -1.139379      -0.114263       0.157816      -0.180352       0.265497       0.091485       0.089241       0.075521      -0.138604      -0.179219      -0.139534      -0.052356       0.191890              8.659740       7.644572       2.535768       2.486981      11.286500       3.113906       7.048149           0.000005
           53              O       2.727695       7.054205       7.993610      -0.657453      36.798725 0.51501459E+03  0.12182048E+05                                 8.638504                            6.851828       0.798595       2.307555                    0.997489      27.634695      70.787961       0.757497       0.341841      -1.159301      -0.067772      -0.027858       0.011672       0.074198       0.021522      -0.045598       0.023810      -0.100425      -0.029151      -0.083542       0.020161       0.063380              9.871990       8.221481       4.274359       1.589280      14.770018       2.857367       6.624470          -0.000006
           54              O       6.629205       1.582113       5.044018      -0.643754      39.894947 0.60259585E+03  0.14894396E+05                                 9.237138                            7.597194       0.307939       2.139944                    0.995879      28.575201      75.983599       0.689918       0.359180      -1.139673       0.022772      -0.030430       0.065678       0.075882       0.045461      -0.027332       0.030944       0.101722       0.076961      -0.093712       0.030573       0.063140             10.290357      10.046238       2.443670       5.029304       7.791384       3.335249      13.033450           0.000007
           55              O       1.111385       1.655757       6.808113      -0.662026      35.111458 0.58338503E+03  0.14285068E+05                                 8.369090                            7.401698       0.468802       2.182710                    0.996401      28.772689      75.835583       0.710298       0.352159      -1.146767      -0.044214      -0.071082      -0.055256       0.100303      -0.012757      -0.008850      -0.057546       0.131531       0.074608      -0.105382       0.049137       0.056245              8.864340      10.286524      -0.731811       2.968238       7.137274      -1.615561       9.169223           0.000006
           56              O       3.074145       4.871144       8.300324      -0.627089      34.407544 0.55970797E+03  0.13552802E+05                                 8.254191                            7.255910       0.560928       2.225059                    0.997384      28.017662      73.234477       0.717109       0.352739      -1.147249       0.052792       0.053175      -0.000324       0.074931      -0.075080      -0.043352      -0.019958      -0.014857       0.076755      -0.104345       0.034995       0.069349              8.751463       7.154172      -1.796233       1.114095      12.215000       0.870560       6.885217           0.000001

******************************************************
Auxiliary information for the entire system
The total spin magnetic moment of the unit cell is   0.000119
The total net atomic charge of the unit cell is   0.000002
Accuracy of reproducing the electrostatic potential in the unit cell:
  The inner radius (bohr) =    5.0000
  The outer radius (bohr) =   12.0000
  Valid grid points have density less than (e/(bohr^3)) =    0.0001
  The number of valid grid points were=         3240
  The rms potential error without charges in kcal/mol is=      7.27184
  The rms potential error with partial charges in kcal/mol is=      0.96340
  The RRMSE value at monopole order=      0.13248
  The rms potential error with partial charges and cloud penetration in kcal/mol is=      0.95940
  The RRMSE value at monopole order with cloud penetration is=      0.13193
  The rms potential error with partial charges and atomic dipoles in kcal/mol is=      0.57002
  The RRMSE value at dipole order=      0.07839
  The rms potential error with partial charges, atomic dipoles and cloud penetration in kcal/mol is=      0.56404
  The RRMSE value at dipole order with cloud penetration=      0.07757

******************************************************
The electron densities and ab initio electrostatic potential were computed in VASP using the PBE functional and
projector augmented wave method. See the main text of the journal article for a description of computational details.
The atomic charges, dipoles, and quadrupoles were computed with the DDEC6 method as described in
(a) T. A. Manz and N. Gabaldon Limas, RSC Adv. 6 (2016) 47771-47801 DOI: 10.1039/c6ra04656h
(b) N. Gabaldon Limas and T. A. Manz, RSC Adv. 8 (2018) 2678-2707 DOI: 10.1039/c7ra11829e.
For each atom in the material, the electron cloud parameters were fit to the spherically averaged atom-in-material
electron density using radial positions for which this density was between 10^-4 and 10^-2 electrons per cubic bohr.
The polarizabilities, dispersion coefficients, and quantum Drude oscillator (QDO) parameters were fit using the MCLF method.
The magnetic structure of the system was optimized in VASP from the default ferromagnetic initial guess using spin polarization.
The atomic spin moments (ASMs) were computed on this optimized magnetic structure using the DDEC6 partition as inputs
to the method of T. A. Manz and D. S. Sholl, J. Chem. Theory Comput. 7 (2011) 4146-4164 DOI: 10.1021/ct200539n.
The RMSE and RRMSE were computed using a uniform grid with Ewald summation.
