# Supplementary material for: A collection of forcefield precursors for metal–organic frameworks
Source: RSC Adv. 2019 Nov 13;9(63):36492–507. doi: 10.1039/c9ra07327b (PMC9075174; doi:10.1039/c9ra07327b)
Supplement: RA-009-C9RA07327B-s4721 [file RA-009-C9RA07327B-s4721.xyz]

  188
jmolscript: load "" {1 1 1} spacegroup "x,y,z" unitcell [{     12.228000     0.000000     0.000000 }, {      0.500333    13.644830     0.000000 }, {      5.425740     3.606787    15.656507 }]
Co    13.984370    11.812103    13.845832     0.864236
Co    13.148149    10.892343     9.993079     0.860956
Co     4.169703     5.439514     1.810675     0.864375
Co     5.005924     6.359274     5.663428     0.860851
H     12.323271    14.367818    14.184795     0.096139
H     12.524297    16.631244    14.219240     0.121197
H     16.262419    16.246939    12.864952     0.130830
H     15.953789    14.004355    12.915053     0.088609
H     14.945072     4.862732    13.248536     0.114168
H     12.587649     5.118980    14.591865     0.110290
H     15.559428     7.035473    13.860706     0.120946
H     15.685655     9.263065    13.757373     0.090946
H     11.906368     9.610028    14.552723     0.094433
H     11.654102     7.377934    14.677975     0.127706
H     12.232021     8.829867     1.061511     0.114547
H     13.211012     9.362333     3.053019     0.104336
H      8.619749     9.063254     2.732060     0.117039
H     13.027270    10.004870     5.445333     0.117564
H      9.421714    10.162989     7.180074     0.118026
H      8.430678     9.547885     5.208920     0.109524
H      9.729346    10.968653    10.588496     0.132772
H      7.308865    12.126907    14.396158     0.118613
H      9.595718    12.163136    14.429037     0.106720
H      5.165521    11.768902    13.126415     0.132692
H      5.318061    10.736323     9.248299     0.114991
H      7.595573    10.694963     9.323450     0.115889
H     11.228843    13.244802    10.494557     0.085927
H     11.171604    15.512017    10.723142     0.133177
H     14.926874    15.607337     9.342238     0.122634
H     14.871381    13.306744     9.199764     0.093414
H     11.760989     4.046522    10.552486     0.112065
H     14.235724     4.105806     9.536378     0.113816
H     11.825041     6.152212    11.258594     0.116615
H     11.814699     8.432307    11.371321     0.093988
H     14.928861     8.603658     9.058855     0.097530
H     15.009018     6.318327     8.881936     0.137836
H      5.830802     2.883799     1.471712     0.096114
H      5.629776     0.620373     1.437267     0.121162
H      1.891654     1.004678     2.791555     0.130823
H      2.200284     3.247262     2.741454     0.088592
H      3.209001    12.388885     2.407971     0.114137
H      5.566424    12.132637     1.064642     0.110255
H      2.594645    10.216144     1.795801     0.120918
H      2.468418     7.988552     1.899134     0.090932
H      6.247705     7.641589     1.103784     0.094410
H      6.499971     9.873683     0.978532     0.127675
H      5.922052     8.421750    14.594996     0.114542
H      4.943061     7.889284    12.603488     0.104317
H      9.534324     8.188363    12.924447     0.117026
H      5.126803     7.246747    10.211174     0.117544
H      8.732359     7.088628     8.476433     0.118016
H      9.723395     7.703732    10.447587     0.109509
H      8.424727     6.282964     5.068011     0.132763
H     10.845208     5.124710     1.260349     0.118597
H      8.558355     5.088481     1.227470     0.106701
H     12.988552     5.482715     2.530092     0.132687
H     12.836012     6.515294     6.408208     0.114979
H     10.558500     6.556654     6.333057     0.115873
H      6.925230     4.006815     5.161950     0.085917
H      6.982469     1.739600     4.933365     0.133164
H      3.227199     1.644280     6.314269     0.122623
H      3.282692     3.944873     6.456743     0.093403
H      6.393084    13.205095     5.104021     0.112046
H      3.918349    13.145811     6.120129     0.113806
H      6.329032    11.099405     4.397913     0.116601
H      6.339374     8.819310     4.285186     0.093983
H      3.225212     8.647959     6.597652     0.097520
H      3.145055    10.933290     6.774571     0.137822
C     13.135106    14.749551    13.940554     0.090252
C     13.251180    16.112261    13.962473    -0.214356
C     14.448273    16.730650    13.602373     0.158542
C     15.457178    15.896650    13.168688    -0.201526
C     15.252371    14.548854    13.193738     0.103774
C     14.165587     4.544278    13.643080    -0.147041
C     13.358833     5.441010    14.183230    -0.138218
C     13.559831     6.895423    14.200452     0.151358
C     14.788082     7.541096    13.976564    -0.200923
C     14.857279     8.875296    13.928029     0.093669
C     12.650274     9.074841    14.391461     0.115039
C     12.485065     7.735780    14.460350    -0.186817
C      9.686141     8.560189     0.418029     0.545662
C     10.303574     8.909113     1.725347    -0.005373
C     11.706526     8.993081     1.811458    -0.116628
C     12.284134     9.315236     2.996655    -0.154478
C     11.515022     9.577810     4.136449     0.086609
C     10.110273     9.452782     4.067561     0.081286
C      9.543806     9.126959     2.807212    -0.167724
C     12.103047     9.925669     5.385838    -0.169539
C     11.345747    10.146557     6.492753    -0.014839
C      9.943636    10.012338     6.425430    -0.118533
C      9.353822     9.657435     5.240233    -0.147246
C     11.969210    10.505627     7.820425     0.548283
C     11.390372    11.461957    12.558084     0.581056
C      9.898190    11.514750    12.497024    -0.029625
C      9.238651    11.203902    11.343139    -0.167114
C      7.821844    11.231335    11.272685     0.085174
C      7.079540    11.575935    12.425004     0.085737
C      7.785646    11.908880    13.627424    -0.146874
C      9.149432    11.906824    13.654040    -0.116072
C      5.660581    11.562589    12.367075    -0.174313
C      5.019935    11.248856    11.200665    -0.028294
C      5.759317    10.934557    10.043649    -0.119561
C      7.118450    10.918088    10.090619    -0.139506
C     15.743347    11.247022    11.163089     0.586914
C     11.995645    13.724808    10.280062     0.103133
C     11.941902    15.096031    10.410012    -0.198904
C     13.046414    15.836454    10.070265     0.160889
C     14.161571    15.145255     9.599004    -0.207567
C     14.119658    13.752466     9.517591     0.090972
C     12.535371     3.669277    10.200214    -0.143544
C     13.455747     4.473782     9.883953    -0.127217
C     13.412556     5.937147    10.017033     0.155750
C     12.464305     6.632023    10.782636    -0.207518
C     12.456117     8.013301    10.843697     0.084140
C     14.274105     8.105562     9.490975     0.097344
C     14.335628     6.715549     9.386076    -0.191936
C      5.018967     2.502066     1.715953     0.090219
C      4.902893     1.139356     1.694034    -0.214395
C      3.705800     0.520967     2.054134     0.158526
C      2.696895     1.354967     2.487819    -0.201565
C      2.901702     2.702763     2.462769     0.103763
C      3.988486    12.707339     2.013427    -0.147081
C      4.795240    11.810607     1.473277    -0.138287
C      4.594242    10.356194     1.456055     0.151353
C      3.365991     9.710521     1.679943    -0.200953
C      3.296794     8.376321     1.728478     0.093648
C      5.503799     8.176776     1.265046     0.115006
C      5.669008     9.515837     1.196157    -0.186864
C      8.467932     8.691428    15.238478     0.545670
C      7.850499     8.342504    13.931160    -0.005359
C      6.447547     8.258536    13.845049    -0.116638
C      5.869939     7.936381    12.659852    -0.154515
C      6.639051     7.673807    11.520058     0.086594
C      8.043800     7.798835    11.588946     0.081276
C      8.610267     8.124658    12.849295    -0.167746
C      6.051026     7.325948    10.270669    -0.169574
C      6.808326     7.105060     9.163754    -0.014857
C      8.210437     7.239279     9.231077    -0.118543
C      8.800251     7.594182    10.416274    -0.147275
C      6.184863     6.745990     7.836082     0.548246
C      6.763701     5.789660     3.098423     0.581037
C      8.255883     5.736867     3.159483    -0.029641
C      8.915422     6.047715     4.313368    -0.167128
C     10.332229     6.020282     4.383822     0.085163
C     11.074533     5.675682     3.231503     0.085727
C     10.368427     5.342737     2.029083    -0.146895
C      9.004641     5.344793     2.002467    -0.116110
C     12.493492     5.689028     3.289432    -0.174322
C     13.134138     6.002761     4.455842    -0.028301
C     12.394756     6.317060     5.612858    -0.119588
C     11.035623     6.333529     5.565888    -0.139528
C      2.410726     6.004595     4.493418     0.586898
C      6.158428     3.526809     5.376445     0.103113
C      6.212171     2.155586     5.246495    -0.198924
C      5.107659     1.415163     5.586242     0.160886
C      3.992502     2.106362     6.057503    -0.207589
C      4.034415     3.499151     6.138916     0.090946
C      5.618702    13.582340     5.456293    -0.143538
C      4.698326    12.777835     5.772554    -0.127225
C      4.741517    11.314470     5.639474     0.155751
C      5.689768    10.619594     4.873871    -0.207516
C      5.697956     9.238316     4.812810     0.084128
C      3.879968     9.146055     6.165532     0.097322
C      3.818445    10.536068     6.270431    -0.191965
N     14.133341    13.950963    13.583585    -0.229091
N     13.805218     9.689432    14.109644    -0.237946
N     13.063566    13.030942     9.868296    -0.232070
N     13.328064     8.767754    10.179861    -0.225700
N      4.020732     3.300654     2.072922    -0.229142
N      4.348855     7.562185     1.546863    -0.238009
N      5.090507     4.220675     5.788211    -0.232035
N      4.826009     8.483863     5.476646    -0.225679
O     15.838750    11.899493    15.085201    -0.544860
O      8.423823     8.582656     0.302327    -0.547304
O     11.278412    10.667312     8.830270    -0.529839
O     13.234629    10.650305     7.862072    -0.556857
O     11.955806    11.998947    13.568242    -0.546389
O     12.005229    10.873076    11.648441    -0.573828
O     15.106101    11.540473    12.194070    -0.586323
O     15.189492    10.954628    10.077467    -0.543414
O      2.315323     5.352124     0.571306    -0.544940
O      9.730250     8.668961    15.354180    -0.547459
O      6.875661     6.584305     6.826237    -0.529803
O      4.919444     6.601312     7.794435    -0.556820
O      6.198267     5.252670     2.088265    -0.546437
O      6.148844     6.378541     4.008066    -0.573767
O      3.047972     5.711144     3.462437    -0.586360
O      2.964581     6.296989     5.579040    -0.543426

The following XYZ coordinates are in angstroms. Other properties are in atomic units.
The sperically averaged electron density of each atom fit to a function of the form exp(a - br)
eigen_1, eigen_2 and eigen_3 are the three eigenvalues of traceless quadrupole moment tensor
  atom number  atomic symbol              X              Y              Z     net charge C6 coefficient C8 coefficient C10 coefficient fluctuating dipole atomic polarizability isotropic forcefield polarizability              a              b squared Pearson coefficient          <r^3>          <r^4>         wp_QDO          m_QDO          q_QDO       dipole_x       dipole_y       dipole_z         dipole            Qxy            Qxz            Qyz     Q(x^2-y^2)  Q(3z^2 - R^2)        eigen_1        eigen_2        eigen_3 static polarizability      alpha(xx)      alpha(xy)      alpha(xz)      alpha(yy)      alpha(yz)      alpha(zz) atomic spin moment
            1             Co      13.984370      11.812103      13.845832       0.864236     102.096132 0.19575699E+04  0.62448460E+05                                17.725511                           14.381752       0.941499       2.143950                    0.995613      47.680607     126.639795       0.484578       0.396221      -1.156748       0.004113      -0.000382      -0.023849       0.024204      -0.009816      -0.038468       0.056738       0.440539       0.400133      -0.294532       0.107333       0.187199             21.962748      17.179146       1.596324       2.688514      24.307783       0.726630      24.401316           2.864445
            2             Co      13.148149      10.892343       9.993079       0.860956     100.718278 0.19564619E+04  0.62369185E+05                                17.550675                           14.350688       0.908535       2.137548                    0.995256      47.544281     126.001540       0.486746       0.394735      -1.158487       0.001688      -0.012540       0.020833       0.024374       0.048799      -0.026110       0.019721       0.436259       0.440262      -0.298037       0.125236       0.172801             21.602431      17.887933       0.913999       3.319380      24.399050       2.831022      22.520311           2.852199
            3             Co       4.169703       5.439514       1.810675       0.864375     102.086199 0.19573141E+04  0.62438340E+05                                17.724674                           14.381027       0.941550       2.143995                    0.995612      47.676260     126.626808       0.484579       0.396233      -1.156738      -0.004099       0.000365       0.023860       0.024213      -0.009888      -0.038431       0.056789       0.440747       0.400396      -0.294690       0.107442       0.187248             21.961848      17.178294       1.596255       2.688403      24.307032       0.726570      24.400218           2.864957
            4             Co       5.005924       6.359274       5.663428       0.860851     100.721814 0.19565469E+04  0.62372803E+05                                17.551293                           14.351155       0.908398       2.137488                    0.995257      47.546399     126.009572       0.486728       0.394743      -1.158476      -0.001677       0.012518      -0.020808       0.024341       0.048982      -0.026248       0.019636       0.435993       0.439796      -0.297864       0.125010       0.172855             21.603282      17.888547       0.914047       3.319605      24.400197       2.831185      22.521101           2.850227
            5              H      12.323271      14.367818      14.184795       0.096139       1.171732 0.84883945E+01  0.84794048E+02                                 1.853326                            1.715013      -1.039216       2.382035                    0.997093       3.643089      10.374790       0.471874       1.299392      -0.704417      -0.040678      -0.018578       0.011755       0.046239      -0.003305      -0.008517      -0.002231       0.016601      -0.042621      -0.017060      -0.000980       0.018040              1.920726       2.194342       0.528390      -0.311907       1.961473      -0.160038       1.606363           0.000042
            6              H      12.524297      16.631244      14.219240       0.121197       1.089523 0.80349554E+01  0.78143950E+02                                 1.683790                            1.610307      -0.867920       2.467656                    0.999161       3.297126       8.878073       0.520390       1.210223      -0.726467      -0.025922       0.018208       0.005777       0.032201      -0.000119      -0.005915       0.000389       0.005938      -0.049691      -0.017775       0.005313       0.012462              1.691497       1.716885      -0.299851      -0.233066       1.918654       0.142676       1.438950           0.000251
            7              H      16.262419      16.246939      12.864952       0.130830       1.019224 0.73794861E+01  0.69432408E+02                                 1.542715                            1.491899      -0.814429       2.502676                    0.999678       3.028072       7.715844       0.575554       1.131056      -0.747649       0.030391       0.012603      -0.012290       0.035121       0.000564      -0.010571       0.000440       0.000610      -0.041789      -0.018315       0.006650       0.011665              1.527061       1.754240       0.208429      -0.188564       1.529338      -0.091635       1.297605           0.000262
            8              H      15.953789      14.004355      12.915053       0.088609       1.175395 0.84579973E+01  0.84151479E+02                                 1.833039                            1.691504      -1.047577       2.374448                    0.996644       3.637787      10.233975       0.485291       1.268556      -0.710875       0.036813      -0.025834      -0.013041       0.046826      -0.001896      -0.009816       0.000652       0.011041      -0.039606      -0.016561       0.000807       0.015755              1.913647       2.033960      -0.627238      -0.226927       2.200875       0.210407       1.506106          -0.000028
            9              H      14.945072       4.862732      13.248536       0.114168       1.067748 0.82037112E+01  0.80646304E+02                                 1.699827                            1.653734      -0.890472       2.459940                    0.998802       3.409736       9.399235       0.498402       1.250121      -0.716620       0.027891       0.016269      -0.014283       0.035307       0.001528      -0.010069      -0.000385      -0.001038      -0.023951      -0.013850       0.004084       0.009766              1.707197       1.783864       0.227325      -0.231162       1.863990      -0.067940       1.473735          -0.000113
           10              H      12.587649       5.118980      14.591865       0.110290       1.019858 0.76465887E+01  0.74147351E+02                                 1.664227                            1.607708      -0.969483       2.419038                    0.997876       3.477186       9.641512       0.498311       1.267587      -0.711366      -0.025166      -0.014827       0.015070       0.032868      -0.000066      -0.007343       0.000407      -0.003938      -0.013842      -0.009893       0.004221       0.005672              1.676342       1.722608       0.167157      -0.328338       1.789595      -0.070448       1.516823          -0.000131
           11              H      15.559428       7.035473      13.860706       0.120946       1.073849 0.78543885E+01  0.76672522E+02                                 1.724535                            1.633412      -1.016930       2.398790                    0.997600       3.453168       9.606085       0.492570       1.273827      -0.710512       0.026394      -0.018048      -0.000995       0.031990      -0.002596      -0.000247      -0.000383      -0.000505      -0.042193      -0.014075       0.004434       0.009641              1.755070       2.113786      -0.244491      -0.158709       1.781585       0.070337       1.369838           0.000263
           12              H      15.685655       9.263065      13.757373       0.090946       1.002963 0.69883030E+01  0.67134213E+02                                 1.726872                            1.596750      -1.128073       2.341054                    0.995432       3.704401      10.672985       0.466016       1.368149      -0.688788       0.041940       0.020023      -0.008130       0.047180       0.004139      -0.003053      -0.002705       0.011209      -0.041536      -0.014519       0.000130       0.014390              1.815797       2.337607       0.371245      -0.245615       1.677179      -0.083359       1.432606          -0.000045
           13              H      11.906368       9.610028      14.552723       0.094433       0.961794 0.66821580E+01  0.63799720E+02                                 1.706972                            1.582481      -1.196343       2.307219                    0.994772       3.796453      11.086034       0.456470       1.405373      -0.680734      -0.038506       0.024699       0.011701       0.047219      -0.007772      -0.003833       0.003365       0.003620      -0.022831      -0.008880      -0.004162       0.013042              1.802576       2.097504      -0.456516      -0.136435       1.837924       0.067524       1.472301          -0.000061
           14              H      11.654102       7.377934      14.677975       0.127706       1.065432 0.76909851E+01  0.75419222E+02                                 1.775516                            1.661477      -1.161815       2.332903                    0.996407       3.620039      10.421451       0.464053       1.345978      -0.693960      -0.031315      -0.011277       0.010974       0.035046       0.006758      -0.002861       0.000887      -0.005738      -0.022677      -0.009089      -0.002070       0.011160              1.833609       2.274315       0.192280      -0.280466       1.666895      -0.088847       1.559617           0.000271
           15              H      12.232021       8.829867       1.061511       0.114547       1.058100 0.76127575E+01  0.74087588E+02                                 1.737890                            1.630437      -0.995443       2.406582                    0.997853       3.526062       9.947502       0.480624       1.309475      -0.702273       0.021911      -0.009211      -0.030054       0.038317      -0.001583      -0.007951       0.003188       0.019991       0.009198      -0.012195      -0.002347       0.014542              1.795091       1.890417      -0.069705      -0.371761       1.347291       0.158375       2.147566           0.000298
           16              H      13.211012       9.362333       3.053019       0.104336       1.044354 0.73002775E+01  0.70586595E+02                                 1.741088                            1.607240      -1.130757       2.336908                    0.995418       3.672412      10.462040       0.477386       1.326946      -0.697167       0.033324      -0.001840       0.003614       0.033570       0.000049       0.001433       0.006388       0.022085       0.022754      -0.016532       0.006541       0.009991              1.825332       2.608017       0.078134      -0.089407       1.335182       0.041826       1.532796          -0.000024
           17              H       8.619749       9.063254       2.732060       0.117039       0.979393 0.70801726E+01  0.68300195E+02                                 1.707085                            1.615414      -1.083392       2.369964                    0.996149       3.645955      10.557211       0.459381       1.382149      -0.686424      -0.035471      -0.004864      -0.003115       0.035939      -0.000186      -0.004201       0.003128       0.023297      -0.004613      -0.011878      -0.001749       0.013627              1.762605       2.332782       0.021223       0.117205       1.334687       0.047769       1.620346           0.000324
           18              H      13.027270      10.004870       5.445333       0.117564       1.047736 0.76787247E+01  0.75164554E+02                                 1.742983                            1.649509      -1.206393       2.309123                    0.995247       3.651317      10.454594       0.470902       1.328775      -0.697162       0.034596       0.000963       0.003721       0.034809       0.000142      -0.003328       0.002068       0.015042       0.002603      -0.008467      -0.000095       0.008562              1.787045       2.355044       0.128136       0.123954       1.365639       0.093435       1.640453           0.000256
           19              H       9.421714      10.162989       7.180074       0.118026       1.048219 0.74119615E+01  0.71311675E+02                                 1.694928                            1.583772      -1.008395       2.403587                    0.998034       3.427902       9.466525       0.501643       1.269064      -0.711186      -0.023023       0.005140       0.029990       0.038156       0.000600      -0.006934       0.005744       0.025362       0.002621      -0.015503      -0.000157       0.015660              1.752267       1.717731      -0.071257      -0.390862       1.337009       0.189247       2.202061           0.000268
           20              H       8.430678       9.547885       5.208920       0.109524       0.964591 0.67093215E+01  0.63642207E+02                                 1.663410                            1.551129      -1.029139       2.386968                    0.996906       3.606317      10.241035       0.480166       1.344771      -0.693488      -0.032271      -0.009283       0.001620       0.033619       0.003429      -0.000165       0.005177       0.017398       0.031587      -0.015617       0.004004       0.011613              1.721340       2.425918       0.047198       0.059869       1.300335       0.045090       1.437767          -0.000053
           21              H       9.729346      10.968653      10.588496       0.132772       0.968220 0.68938136E+01  0.66461311E+02                                 1.728482                            1.618240      -1.356010       2.248507                    0.993599       3.759312      11.099261       0.446004       1.424484      -0.677157       0.020321      -0.010212      -0.029319       0.037105      -0.000715       0.000165       0.002108       0.006066       0.011042      -0.005446       0.001274       0.004172              1.799393       1.967928      -0.058482      -0.409415       1.419127       0.173135       2.011123          -0.000118
           22              H       7.308865      12.126907      14.396158       0.118613       1.026344 0.74400177E+01  0.71827534E+02                                 1.692454                            1.605430      -0.835645       2.487225                    0.999212       3.412617       9.517437       0.488370       1.299092      -0.705285      -0.019732       0.004458       0.030608       0.036689      -0.001204      -0.003373       0.005627       0.022503       0.015178      -0.015337       0.003944       0.011392              1.730539       1.761749      -0.103556      -0.320486       1.364833       0.212667       2.065034           0.000005
           23              H       9.595718      12.163136      14.429037       0.106720       1.095733 0.79126680E+01  0.78734700E+02                                 1.850336                            1.713230      -1.439061       2.192249                    0.992171       3.955795      11.756070       0.442510       1.391039      -0.683126       0.016234       0.007997       0.030710       0.035646       0.000615       0.000357       0.006260       0.007329       0.022247      -0.009688      -0.000052       0.009740              1.944293       1.923001       0.170028       0.459841       1.506056       0.305027       2.403821           0.000080
           24              H       5.165521      11.768902      13.126415       0.132692       0.971474 0.68846399E+01  0.66204609E+02                                 1.717293                            1.606029      -1.350746       2.252519                    0.993638       3.717237      10.882437       0.453359       1.404936      -0.681000      -0.019299       0.005637       0.031801       0.037623      -0.000080      -0.000232       0.003963       0.005400       0.015707      -0.006641       0.000073       0.006568              1.789362       1.987017      -0.167158      -0.397947       1.421838       0.178390       1.959230          -0.000119
           25              H       5.318061      10.736323       9.248299       0.114991       0.996404 0.70734734E+01  0.67806407E+02                                 1.685403                            1.582732      -1.051741       2.378803                    0.997549       3.558828      10.070712       0.481122       1.328046      -0.697534      -0.015393      -0.010414      -0.032036       0.037036      -0.000840      -0.000556       0.007316       0.011356       0.034730      -0.013624      -0.000122       0.013746              1.742999       1.756263       0.056575       0.399926       1.352999       0.145453       2.119733           0.000107
           26              H       7.595573      10.694963       9.323450       0.115889       1.000742 0.71940857E+01  0.68737897E+02                                 1.652167                            1.569059      -0.791661       2.507158                    0.999530       3.358446       9.258843       0.499518       1.283317      -0.708823       0.017529      -0.010670      -0.030866       0.037066       0.001721       0.000036       0.007337       0.025005       0.032336      -0.019763       0.007180       0.012583              1.687271       1.713174      -0.108262      -0.350704       1.348878       0.175523       1.999760           0.000054
           27              H      11.228843      13.244802      10.494557       0.085927       1.208869 0.86853177E+01  0.87130294E+02                                 1.875799                            1.719543      -1.197444       2.302610                    0.994800       3.724238      10.576876       0.478245       1.276650      -0.708587      -0.039463      -0.021725       0.007708       0.045703       0.000238      -0.003876       0.004366       0.007794      -0.041755      -0.015530       0.004058       0.011472              1.970625       2.247356       0.671057      -0.256015       2.139496      -0.216548       1.525022          -0.000230
           28              H      11.171604      15.512017      10.723142       0.133177       1.022289 0.74783392E+01  0.70642089E+02                                 1.550209                            1.505780      -0.821903       2.500904                    0.999677       3.036746       7.769504       0.570294       1.136970      -0.746198      -0.029801       0.014990       0.011594       0.035316      -0.000422      -0.009832       0.001514       0.002968      -0.044149      -0.018348       0.005816       0.012532              1.528073       1.730861      -0.208574      -0.170812       1.553672       0.077515       1.299685           0.000250
           29              H      14.926874      15.607337       9.342238       0.122634       1.086479 0.80290264E+01  0.78093206E+02                                 1.681054                            1.609501      -0.888687       2.460593                    0.998981       3.308019       8.915750       0.520481       1.209903      -0.726317       0.028544       0.016875      -0.008520       0.034236       0.000111      -0.007266       0.000603       0.002904      -0.044723      -0.016966       0.006017       0.010948              1.687031       1.754892       0.309784      -0.255609       1.841495      -0.137917       1.464705           0.000227
           30              H      14.871381      13.306744       9.199764       0.093414       1.100385 0.79635330E+01  0.77985694E+02                                 1.752886                            1.643484      -0.903981       2.443681                    0.998774       3.500551       9.744853       0.491745       1.271911      -0.710970       0.038679      -0.022427      -0.015976       0.047479       0.001253      -0.010657       0.005747       0.014520      -0.033026      -0.017269       0.000383       0.016886              1.792401       1.961408      -0.448409      -0.284447       1.869872       0.146155       1.545922          -0.000074
           31              H      11.760989       4.046522      10.552486       0.112065       1.079133 0.83506067E+01  0.82300852E+02                                 1.699006                            1.658302      -0.880572       2.460973                    0.998880       3.408467       9.350303       0.503245       1.234925      -0.720164      -0.023564       0.018457       0.009883       0.031521      -0.001174      -0.006643       0.001829       0.000484      -0.027401      -0.011891       0.003615       0.008276              1.694667       1.769079      -0.181805      -0.188032       1.886747       0.100642       1.428173           0.000020
           32              H      14.235724       4.105806       9.536378       0.113816       1.042141 0.78891337E+01  0.76817340E+02                                 1.674826                            1.623975      -0.832962       2.484959                    0.999269       3.364922       9.238574       0.501783       1.253605      -0.715955       0.024348      -0.016179      -0.010681       0.031123      -0.000740      -0.005711       0.000365       0.001673      -0.027337      -0.011092       0.003545       0.007547              1.677783       1.742256      -0.148889      -0.268287       1.817064       0.075497       1.474030          -0.000080
           33              H      11.825041       6.152212      11.258594       0.116615       1.093696 0.83233421E+01  0.82436296E+02                                 1.746892                            1.684287      -0.975733       2.417571                    0.997874       3.496684       9.797653       0.483860       1.278103      -0.709922      -0.024249      -0.017943       0.017780       0.035015       0.002436      -0.016516       0.000195      -0.006140      -0.012107      -0.019259       0.004917       0.014342              1.755151       1.772196       0.187936      -0.259988       1.858625      -0.177706       1.634632           0.000264
           34              H      11.814699       8.432307      11.371321       0.093988       0.969659 0.67633327E+01  0.64546117E+02                                 1.695394                            1.576447      -1.115163       2.344045                    0.995681       3.723558      10.748511       0.465766       1.377936      -0.686470      -0.032045       0.022009       0.025258       0.046360      -0.001975      -0.015373       0.000913       0.007253      -0.016749      -0.016093      -0.001082       0.017175              1.772794       1.911875      -0.339772      -0.367642       1.718466       0.286364       1.688042           0.000055
           35              H      14.928861       8.603658       9.058855       0.097530       1.007463 0.70519521E+01  0.67973870E+02                                 1.738263                            1.609063      -1.185859       2.317701                    0.995012       3.715882      10.762548       0.461536       1.376791      -0.686951       0.034404       0.024238      -0.022894       0.047909       0.003930      -0.012188      -0.003364       0.002657      -0.016383      -0.013808      -0.000610       0.014417              1.822954       1.949997       0.388766      -0.351626       1.812816      -0.231050       1.706049          -0.000111
           36              H      15.009018       6.318327       8.881936       0.137836       0.982434 0.68054919E+01  0.64729187E+02                                 1.679155                            1.559738      -1.153493       2.344463                    0.996402       3.514875       9.966995       0.480386       1.340525      -0.694630       0.023941      -0.015515      -0.022210       0.036155      -0.002876      -0.008215       0.002543      -0.015912      -0.009042      -0.013142       0.001797       0.011346              1.736544       1.925912      -0.151299      -0.435358       1.575775       0.157621       1.707944           0.000295
           37              H       5.830802       2.883799       1.471712       0.096114       1.171811 0.84890939E+01  0.84802642E+02                                 1.853392                            1.715070      -1.039243       2.382004                    0.997093       3.643245      10.375277       0.471872       1.299372      -0.704421       0.040675       0.018579      -0.011751       0.046235      -0.003305      -0.008518      -0.002232       0.016600      -0.042621      -0.017060      -0.000979       0.018040              1.920799       2.194422       0.528422      -0.311921       1.961559      -0.160047       1.606415           0.000049
           38              H       5.629776       0.620373       1.437267       0.121162       1.089623 0.80358957E+01  0.78155373E+02                                 1.683889                            1.610399      -0.868024       2.467589                    0.999160       3.297326       8.878738       0.520376       1.210219      -0.726468       0.025918      -0.018209      -0.005772       0.032196      -0.000118      -0.005916       0.000389       0.005935      -0.049695      -0.017777       0.005315       0.012461              1.691598       1.716982      -0.299872      -0.233084       1.918785       0.142688       1.439027           0.000258
           39              H       1.891654       1.004678       2.791555       0.130823       1.019251 0.73797284E+01  0.69435067E+02                                 1.542716                            1.491902      -0.814489       2.502637                    0.999678       3.028155       7.716007       0.575568       1.131022      -0.747656      -0.030388      -0.012602       0.012290       0.035118       0.000563      -0.010572       0.000440       0.000611      -0.041792      -0.018317       0.006651       0.011666              1.527061       1.754234       0.208422      -0.188561       1.529342      -0.091632       1.297607           0.000292
           40              H       2.200284       3.247262       2.741454       0.088592       1.175434 0.84583205E+01  0.84155388E+02                                 1.833068                            1.691527      -1.047603       2.374428                    0.996644       3.637862      10.234184       0.485292       1.268543      -0.710878      -0.036811       0.025835       0.013040       0.046825      -0.001896      -0.009817       0.000652       0.011040      -0.039609      -0.016563       0.000808       0.015755              1.913681       2.033993      -0.627256      -0.226932       2.200922       0.210413       1.506127          -0.000019
           41              H       3.209001      12.388885       2.407971       0.114137       1.067800 0.82042537E+01  0.80653181E+02                                 1.699902                            1.653805      -0.890515       2.459911                    0.998801       3.409873       9.399783       0.498382       1.250147      -0.716614      -0.027888      -0.016269       0.014283       0.035305       0.001528      -0.010069      -0.000384      -0.001041      -0.023952      -0.013851       0.004086       0.009765              1.707275       1.783938       0.227336      -0.231173       1.864092      -0.067941       1.473796          -0.000105
           42              H       5.566424      12.132637       1.064642       0.110255       1.019928 0.76472820E+01  0.74155866E+02                                 1.664312                            1.607789      -0.969540       2.418996                    0.997875       3.477375       9.642200       0.498294       1.267599      -0.711363       0.025163       0.014828      -0.015065       0.032863      -0.000067      -0.007345       0.000407      -0.003942      -0.013845      -0.009896       0.004223       0.005673              1.676430       1.722688       0.167163      -0.328357       1.789707      -0.070448       1.516895          -0.000132
           43              H       2.594645      10.216144       1.795801       0.120918       1.073906 0.78549327E+01  0.76679288E+02                                 1.724609                            1.633479      -1.016990       2.398753                    0.997599       3.453305       9.606609       0.492555       1.273843      -0.710509      -0.026391       0.018050       0.000997       0.031988      -0.002595      -0.000248      -0.000383      -0.000505      -0.042196      -0.014076       0.004436       0.009640              1.755146       2.113882      -0.244504      -0.158718       1.781668       0.070342       1.369888           0.000263
           44              H       2.468418       7.988552       1.899134       0.090932       1.003000 0.69886218E+01  0.67138068E+02                                 1.726915                            1.596787      -1.128098       2.341035                    0.995432       3.704504      10.673359       0.466010       1.368150      -0.688788      -0.041937      -0.020024       0.008131       0.047178       0.004138      -0.003054      -0.002705       0.011210      -0.041537      -0.014520       0.000130       0.014390              1.815845       2.337673       0.371263      -0.245623       1.677226      -0.083363       1.432638          -0.000040
           45              H       6.247705       7.641589       1.103784       0.094410       0.961861 0.66827302E+01  0.63806535E+02                                 1.707045                            1.582544      -1.196372       2.307191                    0.994771       3.796630      11.086660       0.456463       1.405365      -0.680735       0.038502      -0.024699      -0.011696       0.047215      -0.007770      -0.003834       0.003366       0.003623      -0.022836      -0.008882      -0.004160       0.013042              1.802659       2.097604      -0.456548      -0.136443       1.838013       0.067528       1.472359          -0.000061
           46              H       6.499971       9.873683       0.978532       0.127675       1.065500 0.76915953E+01  0.75426568E+02                                 1.775577                            1.661532      -1.161812       2.332888                    0.996406       3.620179      10.421888       0.464051       1.345961      -0.693963       0.031312       0.011277      -0.010969       0.035042       0.006756      -0.002862       0.000887      -0.005738      -0.022682      -0.009091      -0.002068       0.011159              1.833674       2.274399       0.192285      -0.280480       1.666955      -0.088849       1.559667           0.000270
           47              H       5.922052       8.421750      14.594996       0.114542       1.058123 0.76129622E+01  0.74090059E+02                                 1.737911                            1.630455      -0.995496       2.406552                    0.997853       3.526113       9.947669       0.480623       1.309470      -0.702274      -0.021907       0.009209       0.030056       0.038315      -0.001583      -0.007951       0.003188       0.019991       0.009195      -0.012194      -0.002348       0.014542              1.795115       1.890439      -0.069707      -0.371767       1.347306       0.158379       2.147600           0.000299
           48              H       4.943061       7.889284      12.603488       0.104317       1.044421 0.73008572E+01  0.70593522E+02                                 1.741150                            1.607294      -1.130795       2.336876                    0.995417       3.672557      10.462512       0.477383       1.326930      -0.697170      -0.033321       0.001838      -0.003614       0.033566       0.000049       0.001431       0.006389       0.022087       0.022758      -0.016533       0.006542       0.009991              1.825400       2.608125       0.078136      -0.089412       1.335224       0.041829       1.532851          -0.000029
           49              H       9.534324       8.188363      12.924447       0.117026       0.979435 0.70805580E+01  0.68304824E+02                                 1.707130                            1.615454      -1.083423       2.369939                    0.996148       3.646058      10.557571       0.459377       1.382143      -0.686425       0.035468       0.004863       0.003117       0.035935      -0.000185      -0.004202       0.003128       0.023296      -0.004611      -0.011878      -0.001749       0.013627              1.762653       2.332851       0.021225       0.117211       1.334717       0.047772       1.620392           0.000323
           50              H       5.126803       7.246747      10.211174       0.117544       1.047779 0.76791381E+01  0.75169713E+02                                 1.743041                            1.649561      -1.206434       2.309095                    0.995246       3.651434      10.455052       0.470891       1.328787      -0.697159      -0.034594      -0.000965      -0.003721       0.034807       0.000142      -0.003327       0.002068       0.015043       0.002605      -0.008467      -0.000094       0.008561              1.787106       2.355127       0.128141       0.123961       1.365679       0.093441       1.640511           0.000248
           51              H       8.732359       7.088628       8.476433       0.118016       1.048224 0.74120029E+01  0.71312244E+02                                 1.694942                            1.583784      -1.008421       2.403575                    0.998034       3.427920       9.466617       0.501637       1.269076      -0.711184       0.023021      -0.005142      -0.029991       0.038156       0.000600      -0.006933       0.005744       0.025361       0.002625      -0.015503      -0.000156       0.015659              1.752283       1.717746      -0.071258      -0.390868       1.337019       0.189250       2.202084           0.000265
           52              H       9.723395       7.703732      10.447587       0.109509       0.964622 0.67095915E+01  0.63645394E+02                                 1.663443                            1.551158      -1.029158       2.386951                    0.996905       3.606399      10.241311       0.480162       1.344767      -0.693489       0.032270       0.009282      -0.001620       0.033617       0.003429      -0.000166       0.005177       0.017401       0.031588      -0.015619       0.004006       0.011614              1.721376       2.425973       0.047199       0.059870       1.300358       0.045092       1.437796          -0.000056
           53              H       8.424727       6.282964       5.068011       0.132763       0.968224 0.68938478E+01  0.66461674E+02                                 1.728484                            1.618242      -1.356012       2.248505                    0.993599       3.759313      11.099240       0.446005       1.424480      -0.677158      -0.020321       0.010210       0.029319       0.037105      -0.000714       0.000165       0.002108       0.006067       0.011042      -0.005446       0.001274       0.004172              1.799395       1.967930      -0.058482      -0.409415       1.419129       0.173136       2.011126          -0.000115
           54              H      10.845208       5.124710       1.260349       0.118597       1.026400 0.74405232E+01  0.71833598E+02                                 1.692510                            1.605479      -0.835669       2.487202                    0.999212       3.412733       9.517823       0.488365       1.299084      -0.705287       0.019734      -0.004459      -0.030604       0.036687      -0.001203      -0.003372       0.005627       0.022505       0.015179      -0.015338       0.003945       0.011392              1.730598       1.761812      -0.103562      -0.320504       1.364872       0.212677       2.065110           0.000009
           55              H       8.558355       5.088481       1.227470       0.106701       1.095811 0.79133439E+01  0.78742756E+02                                 1.850384                            1.713271      -1.439088       2.192221                    0.992170       3.955932      11.756405       0.442519       1.390988      -0.683136      -0.016235      -0.007998      -0.030705       0.035641       0.000615       0.000357       0.006260       0.007330       0.022250      -0.009689      -0.000053       0.009741              1.944344       1.923056       0.170034       0.459858       1.506090       0.305036       2.403886           0.000082
           56              H      12.988552       5.482715       2.530092       0.132687       0.971470 0.68846028E+01  0.66204289E+02                                 1.717303                            1.606036      -1.350765       2.252512                    0.993638       3.717257      10.882566       0.453352       1.404957      -0.680997       0.019301      -0.005638      -0.031799       0.037623      -0.000080      -0.000232       0.003963       0.005401       0.015704      -0.006641       0.000074       0.006567              1.789373       1.987031      -0.167160      -0.397952       1.421846       0.178392       1.959243          -0.000116
           57              H      12.836012       6.515294       6.408208       0.114979       0.996460 0.70739627E+01  0.67812172E+02                                 1.685451                            1.582774      -1.051780       2.378771                    0.997548       3.558952      10.071095       0.481122       1.328025      -0.697537       0.015394       0.010413       0.032031       0.037032      -0.000840      -0.000556       0.007316       0.011358       0.034730      -0.013625      -0.000121       0.013746              1.743049       1.756317       0.056577       0.399941       1.353033       0.145459       2.119798           0.000109
           58              H      10.558500       6.556654       6.333057       0.115873       1.000797 0.71945832E+01  0.68743859E+02                                 1.652227                            1.569112      -0.791701       2.507128                    0.999530       3.358571       9.259278       0.499510       1.283316      -0.708823      -0.017530       0.010669       0.030864       0.037064       0.001721       0.000036       0.007338       0.025007       0.032333      -0.019764       0.007182       0.012582              1.687335       1.713241      -0.108268      -0.350725       1.348921       0.175533       1.999842           0.000053
           59              H       6.925230       4.006815       5.161950       0.085917       1.208857 0.86852170E+01  0.87129125E+02                                 1.875798                            1.719543      -1.197424       2.302621                    0.994800       3.724233      10.576889       0.478241       1.276664      -0.708584       0.039462       0.021726      -0.007710       0.045702       0.000239      -0.003876       0.004366       0.007794      -0.041755      -0.015530       0.004058       0.011472              1.970625       2.247352       0.671056      -0.256013       2.139500      -0.216547       1.525022          -0.000224
           60              H       6.982469       1.739600       4.933365       0.133164       1.022335 0.74787875E+01  0.70647487E+02                                 1.550265                            1.505833      -0.821934       2.500885                    0.999677       3.036833       7.769828       0.570279       1.136982      -0.746195       0.029799      -0.014988      -0.011596       0.035314      -0.000421      -0.009832       0.001514       0.002969      -0.044151      -0.018349       0.005816       0.012533              1.528127       1.730924      -0.208582      -0.170820       1.553730       0.077518       1.299728           0.000275
           61              H       3.227199       1.644280       6.314269       0.122623       1.086508 0.80292906E+01  0.78096271E+02                                 1.681066                            1.609514      -0.888701       2.460576                    0.998981       3.308083       8.915896       0.520487       1.209883      -0.726321      -0.028543      -0.016874       0.008516       0.034234       0.000111      -0.007266       0.000603       0.002905      -0.044724      -0.016966       0.006017       0.010949              1.687043       1.754902       0.309783      -0.255610       1.841512      -0.137916       1.464716           0.000235
           62              H       3.282692       3.944873       6.456743       0.093403       1.100401 0.79636735E+01  0.77987320E+02                                 1.752894                            1.643491      -0.903985       2.443672                    0.998774       3.500585       9.744925       0.491748       1.271899      -0.710973      -0.038676       0.022429       0.015972       0.047476       0.001254      -0.010655       0.005747       0.014516      -0.033027      -0.017269       0.000385       0.016884              1.792409       1.961413      -0.448411      -0.284447       1.869885       0.146155       1.545929          -0.000070
           63              H       6.393084      13.205095       5.104021       0.112046       1.079163 0.83509308E+01  0.82305105E+02                                 1.699063                            1.658356      -0.880604       2.460958                    0.998879       3.408542       9.350665       0.503225       1.234957      -0.720157       0.023563      -0.018456      -0.009886       0.031521      -0.001174      -0.006643       0.001830       0.000484      -0.027398      -0.011890       0.003615       0.008276              1.694725       1.769138      -0.181813      -0.188040       1.886820       0.100647       1.428216           0.000029
           64              H       3.918349      13.145811       6.120129       0.113806       1.042178 0.78894772E+01  0.76821439E+02                                 1.674854                            1.624002      -0.833003       2.484933                    0.999269       3.364992       9.238779       0.501783       1.253592      -0.715957      -0.024346       0.016179       0.010677       0.031121      -0.000740      -0.005711       0.000365       0.001671      -0.027336      -0.011091       0.003546       0.007546              1.677813       1.742285      -0.148890      -0.268293       1.817100       0.075497       1.474053          -0.000070
           65              H       6.329032      11.099405       4.397913       0.116601       1.093710 0.83234745E+01  0.82437973E+02                                 1.746911                            1.684305      -0.975749       2.417561                    0.997874       3.496720       9.797790       0.483855       1.278109      -0.709921       0.024246       0.017944      -0.017783       0.035015       0.002436      -0.016515       0.000195      -0.006141      -0.012108      -0.019259       0.004917       0.014342              1.755171       1.772215       0.187940      -0.259993       1.858648      -0.177710       1.634649           0.000267
           66              H       6.339374       8.819310       4.285186       0.093983       0.969668 0.67634131E+01  0.64547036E+02                                 1.695400                            1.576453      -1.115146       2.344050                    0.995681       3.723572      10.748542       0.465767       1.377931      -0.686472       0.032040      -0.022010      -0.025258       0.046357      -0.001975      -0.015371       0.000911       0.007253      -0.016749      -0.016092      -0.001082       0.017174              1.772802       1.911882      -0.339775      -0.367644       1.718474       0.286365       1.688049           0.000059
           67              H       3.225212       8.647959       6.597652       0.097520       1.007497 0.70522527E+01  0.67977499E+02                                 1.738300                            1.609096      -1.185874       2.317686                    0.995012       3.715972      10.762870       0.461532       1.376788      -0.686952      -0.034402      -0.024239       0.022890       0.047906       0.003930      -0.012188      -0.003364       0.002655      -0.016382      -0.013808      -0.000609       0.014417              1.822996       1.950041       0.388779      -0.351637       1.812860      -0.231057       1.706086          -0.000106
           68              H       3.145055      10.933290       6.774571       0.137822       0.982484 0.68059188E+01  0.64734159E+02                                 1.679197                            1.559774      -1.153514       2.344439                    0.996401       3.514986       9.967328       0.480387       1.340504      -0.694634      -0.023940       0.015514       0.022207       0.036152      -0.002875      -0.008216       0.002542      -0.015911      -0.009042      -0.013143       0.001798       0.011345              1.736588       1.925963      -0.151302      -0.435375       1.575814       0.157625       1.707988           0.000295
           69              C      13.135106      14.749551      13.940554       0.090252      26.734316 0.33511713E+03  0.74297254E+04                                 7.926767                            6.206209       0.048373       2.027087                    0.999608      26.436223      75.365593       0.640977       0.431010      -1.048333       0.049145      -0.017563      -0.015054       0.054317       0.006899       0.008367      -0.010327       0.060872       0.074234      -0.045387       0.014644       0.030743              9.119332       8.007080       0.679526      -1.436211      14.353547      -0.141634       4.997369          -0.006794
           70              C      13.251180      16.112261      13.962473      -0.214356      33.206989 0.44653507E+03  0.10566431E+05                                 8.965657                            7.037414       0.236583       2.043077                    0.999752      29.968679      86.381549       0.622345       0.415912      -1.064729       0.007374      -0.000843      -0.006286       0.009726      -0.027443      -0.001395       0.007500       0.013227      -0.045155      -0.023792      -0.012608       0.036400             10.374599       7.973981       1.490229      -1.475909      17.701313      -0.321581       5.448502           0.000484
           71              C      14.448273      16.730650      13.602373       0.158542      34.793217 0.38716861E+03  0.88105838E+04                                 9.476403                            6.642999      -0.173742       1.963651                    0.999345      25.664329      71.740917       0.629712       0.427425      -1.061094      -0.001714       0.011496       0.003452       0.012125       0.003302      -0.009145      -0.001749      -0.027050      -0.052652      -0.022312      -0.000598       0.022910             12.449925       7.878409       0.104237      -1.196353      23.945051       0.860052       5.526315          -0.014291
           72              C      15.457178      15.896650      13.168688      -0.201526      31.603994 0.41730616E+03  0.96885854E+04                                 8.630717                            6.769232       0.297317       2.068704                    0.999797      29.180352      82.739910       0.640686       0.411770      -1.069652       0.003569      -0.004982      -0.000526       0.006151       0.016661      -0.011457      -0.009811       0.029301      -0.015408      -0.021170      -0.009501       0.030670              9.962871       7.804638      -1.048282      -1.256434      16.932445       0.399533       5.151532           0.000323
           73              C      15.252371      14.548854      13.193738       0.103774      25.915632 0.32783260E+03  0.72275582E+04                                 7.788138                            6.157573       0.079981       2.042643                    0.999706      26.115081      74.213273       0.640573       0.433709      -1.046821      -0.045367      -0.001873       0.024241       0.051471      -0.020577       0.006326       0.006192       0.051722       0.092220      -0.049208       0.016653       0.032555              8.899581       7.719807      -0.341548      -1.327979      14.126869      -0.124592       4.852066          -0.009594
           74              C      14.165587       4.544278      13.643080      -0.147041      41.046789 0.43706024E+03  0.10302042E+05                                10.476988                            7.003726       0.102090       2.004248                    0.999403      29.643603      85.688477       0.617413       0.420870      -1.060021      -0.000030      -0.020088      -0.003543       0.020398       0.014831      -0.001417      -0.013055       0.033042      -0.041425      -0.026567      -0.003419       0.029986             14.242645       7.475117      -1.559673      -1.373874      28.506449       2.700522       6.746369          -0.010558
           75              C      13.358833       5.441010      14.183230      -0.138218      39.907799 0.42979052E+03  0.10080104E+05                                10.230221                            6.923182       0.190624       2.033643                    0.999715      29.353641      84.413973       0.624471       0.418202      -1.062571       0.001710       0.023836      -0.002567       0.024035       0.012652       0.002129      -0.008373       0.037793      -0.003825      -0.025215       0.001830       0.023385             13.589310       7.462921      -1.853363      -1.681213      26.431771       2.868793       6.873238          -0.010443
           76              C      13.559831       6.895423      14.200452       0.151358      35.089387 0.39309932E+03  0.89758818E+04                                 9.484083                            6.684654      -0.062590       1.999513                    0.999146      25.642604      71.704352       0.629281       0.426272      -1.062251       0.007638      -0.014854      -0.003465       0.017058       0.003867      -0.013140      -0.000710      -0.023580      -0.040324      -0.023117       0.003696       0.019422             12.189725       9.635137       0.201809      -1.076862      21.315634       1.386576       5.618404          -0.014117
           77              C      14.788082       7.541096      13.976564      -0.200923      31.788270 0.43549917E+03  0.10260539E+05                                 8.746177                            6.980840       0.251373       2.057933                    0.999357      29.630475      85.752908       0.619532       0.419623      -1.060346      -0.007836       0.000767       0.005839       0.009802      -0.023811       0.003948       0.009374       0.002361       0.019013      -0.029549       0.007912       0.021637              9.864363      10.465257       1.847200      -1.009117      14.040121       0.015915       5.087712           0.000871
           78              C      14.857279       8.875296      13.928029       0.093669      26.064491 0.33864080E+03  0.75448939E+04                                 7.891478                            6.321294       0.079188       2.046658                    0.999131      26.381016      75.963905       0.621281       0.442491      -1.039066      -0.047745       0.021675       0.007600       0.052983       0.012176       0.010882      -0.003470       0.054950       0.136676      -0.053160       0.004882       0.048278              8.897097      10.100231       0.132380      -1.214585      11.660656      -0.028018       4.930405          -0.006257
           79              C      12.650274       9.074841      14.391461       0.115039      26.525450 0.34387756E+03  0.77213317E+04                                 8.134038                            6.480920      -0.247795       1.948364                    0.997678      26.541880      77.716829       0.595548       0.458037      -1.026090       0.044643      -0.001758      -0.003467       0.044811      -0.010324       0.007423       0.006785       0.044069       0.155343      -0.050889      -0.002159       0.053048              9.318608      10.438883       0.237107      -1.178693      12.077551      -0.355255       5.439390          -0.009242
           80              C      12.485065       7.735780      14.460350      -0.186817      33.527083 0.44822425E+03  0.10664122E+05                                 9.156180                            7.143314      -0.019493       1.975364                    0.998421      29.815307      87.444236       0.603033       0.426909      -1.053073      -0.005746       0.014847       0.013074       0.020601       0.015506       0.002803       0.001117       0.014967       0.068241      -0.028596       0.005338       0.023259             10.592558      10.873632      -1.443244      -1.813377      14.810986       0.578536       6.093056           0.000386
           81              C       9.686141       8.560189       0.418029       0.545662      25.257320 0.26793692E+03  0.56521219E+04                                 7.957184                            5.775317      -0.184899       1.978033                    0.999154      23.363899      66.300952       0.621981       0.466821      -1.021268      -0.023755      -0.017200      -0.046388       0.054882       0.004277      -0.019032      -0.038193      -0.107991      -0.167478      -0.072293      -0.020177       0.092471              9.963931       9.712127       0.262920       2.984725       4.832824       1.843905      15.346841          -0.006253
           82              C      10.303574       8.909113       1.725347      -0.005373      37.486532 0.42703007E+03  0.99659585E+04                                 9.815462                            6.924675      -0.151566       1.961286                    0.999099      27.261687      77.357353       0.623267       0.421087      -1.064288       0.032439       0.000693       0.035848       0.048351      -0.004316      -0.002695      -0.009426       0.004532      -0.033038      -0.016487       0.005605       0.010882             12.507753      12.870524       0.799790       3.407079       5.479496       2.575702      19.173239           0.001458
           83              C      11.706526       8.993081       1.811458      -0.116628      33.896836 0.44272180E+03  0.10516971E+05                                 9.255682                            7.136208      -0.060145       1.951335                    0.999543      29.969626      88.273521       0.597738       0.431355      -1.048727      -0.025668      -0.017749       0.012367       0.033568      -0.016139      -0.018921       0.000353      -0.008269       0.000680      -0.026170       0.002037       0.024134             10.709640      13.410942       0.806651       2.352597       5.165638       1.840344      13.552341           0.000487
           84              C      12.284134       9.315236       2.996655      -0.154478      35.454552 0.45258465E+03  0.10803310E+05                                 9.502802                            7.188654      -0.008057       1.965626                    0.999078      30.286083      89.223093       0.599270       0.428180      -1.051380      -0.018551      -0.019482       0.011211       0.029144       0.001358       0.010954       0.001449       0.035757      -0.056163      -0.021296      -0.008491       0.029787             11.102419      12.400292       0.384252      -0.177474       5.459720       2.369405      15.447246          -0.000182
           85              C      11.515022       9.577810       4.136449       0.086609      34.496570 0.40701566E+03  0.94088963E+04                                 9.385825                            6.834028      -0.225245       1.944566                    0.999180      26.592374      75.711746       0.615751       0.430302      -1.055918       0.017243      -0.010125       0.003042       0.020226      -0.002327       0.003435       0.011883       0.002349       0.069047      -0.017712      -0.009083       0.026795             11.525914      10.930510       0.554665       0.519615       5.612295       3.382857      18.034937          -0.000548
           86              C      10.110273       9.452782       4.067561       0.081286      34.460845 0.41104700E+03  0.95231109E+04                                 9.365594                            6.866818      -0.193577       1.953339                    0.999246      26.655140      75.911355       0.614565       0.430181      -1.056261      -0.013833      -0.014082      -0.000237       0.019741       0.004549      -0.000105       0.011230       0.011855       0.071784      -0.021954      -0.004830       0.026784             11.452231      10.847040       0.389716       0.594880       5.478694       3.091517      18.030959          -0.000586
           87              C       9.543806       9.126959       2.807212      -0.167724      36.778241 0.47008221E+03  0.11346677E+05                                 9.813223                            7.378638      -0.141623       1.918890                    0.999222      30.835664      91.845141       0.584253       0.434320      -1.045910       0.012239      -0.012046       0.009620       0.019683      -0.003175       0.001281      -0.013340       0.008432      -0.118200      -0.042475       0.016921       0.025554             11.838926      10.829066       0.372127       1.325224       5.741857       2.796181      18.945854          -0.001448
           88              C      12.103047       9.925669       5.385838      -0.169539      38.270924 0.47243155E+03  0.11397864E+05                                10.027992                            7.363143      -0.091736       1.932174                    0.999498      30.817416      91.251273       0.589933       0.430347      -1.050132      -0.009522      -0.011903      -0.002674       0.015476      -0.002238      -0.000523      -0.011775       0.010355      -0.104827      -0.037732       0.014545       0.023188             12.279905      10.621758       0.822168       1.305599       6.221341       3.995234      19.996618          -0.001451
           89              C      11.345747      10.146557       6.492753      -0.014839      39.166867 0.43390074E+03  0.10125057E+05                                 9.997320                            6.906345       0.003047       2.005125                    0.999355      27.221249      76.206957       0.636739       0.412228      -1.074371      -0.024866      -0.015589      -0.032203       0.043570      -0.001497      -0.003702      -0.002457       0.004022      -0.039575      -0.014183       0.004712       0.009471             12.959076      12.112169       1.288737       3.100679       6.126218       4.247371      20.638842           0.001583
           90              C       9.943636      10.012338       6.425430      -0.118533      34.224450 0.44006652E+03  0.10404373E+05                                 9.213770                            7.048903       0.032930       1.976239                    0.999663      29.771434      86.559599       0.611861       0.423405      -1.057040       0.023125      -0.009268      -0.009014       0.026494       0.002888      -0.020999       0.002514       0.008158      -0.002252      -0.020183      -0.002838       0.023021             10.634516      11.916963       0.976746       2.066423       5.418218       2.680842      14.568368           0.000390
           91              C       9.353822       9.657435       5.240233      -0.147246      36.109356 0.45609902E+03  0.10880436E+05                                 9.557992                            7.184114       0.077274       1.994855                    0.999312      29.972577      87.538408       0.605063       0.424344      -1.056443       0.021119      -0.019120       0.004429       0.028831       0.011832       0.000455       0.000014       0.036121      -0.036317      -0.015542      -0.012106       0.027648             11.198394      11.708009       0.385173       0.395118       5.694878       2.946426      16.192295          -0.000210
           92              C      11.969210      10.505627       7.820425       0.548283      25.577393 0.26241890E+03  0.54893810E+04                                 7.964378                            5.672397      -0.116646       2.002514                    0.999258      22.993212      64.298972       0.636808       0.459800      -1.028434       0.022058       0.012385       0.044956       0.051584      -0.016060      -0.011853      -0.035216      -0.124850      -0.194406      -0.077054      -0.026526       0.103580             10.113119       9.295637       1.094634       2.579627       5.162551       2.996948      15.881167          -0.006376
           93              C      11.390372      11.461957      12.558084       0.581056      24.693438 0.25482437E+03  0.53333784E+04                                 7.910082                            5.717641      -0.114083       2.014881                    0.999373      23.063398      66.194389       0.608304       0.481087      -1.008884       0.066692      -0.012108       0.009381       0.068428       0.012032      -0.004330      -0.046897      -0.121446       0.027298      -0.066455      -0.019689       0.086143              9.834455      14.290569       0.157399       0.705172       5.908416       2.125058       9.304379          -0.002390
           94              C       9.898190      11.514750      12.497024      -0.029625      39.408225 0.45714128E+03  0.10827415E+05                                10.074485                            7.114016       0.059863       2.020329                    0.999452      27.690315      78.572129       0.622904       0.415155      -1.070493      -0.051713      -0.008708       0.016029       0.054836      -0.002132      -0.003933       0.008599      -0.025212       0.032261      -0.018552       0.000250       0.018302             12.965672      21.869116       0.544687       0.873822       5.739346       1.626681      11.288554           0.003304
           95              C       9.238651      11.203902      11.343139      -0.167114      39.602496 0.48336688E+03  0.11745777E+05                                10.343985                            7.495977      -0.186919       1.909056                    0.998541      30.835801      92.073548       0.578216       0.435924      -1.045225      -0.015403      -0.008984       0.010575       0.020731      -0.010022      -0.020663      -0.012290      -0.062655       0.009634      -0.045043       0.010440       0.034603             12.998922      22.109312       1.213897       2.521208       5.943365       1.450653      10.944089          -0.001091
           96              C       7.821844      11.231335      11.272685       0.085174      34.997069 0.40997061E+03  0.94947116E+04                                 9.497651                            6.866786      -0.218902       1.947353                    0.999139      26.611373      75.844959       0.613185       0.431306      -1.055264       0.011463      -0.015522      -0.011527       0.022477       0.005337       0.010347       0.005187       0.040035      -0.006931      -0.020501      -0.005622       0.026123             11.927542      19.874226       0.564131       2.825314       5.275923       1.472139      10.632478          -0.001282
           97              C       7.079540      11.575935      12.425004       0.085737      35.687881 0.41541114E+03  0.96410995E+04                                 9.602941                            6.894516      -0.190581       1.955037                    0.999217      26.615448      75.645060       0.615031       0.429102      -1.057862      -0.009969      -0.007695       0.016992       0.021151       0.002821       0.012721       0.003650       0.037435       0.009128      -0.020822      -0.004260       0.025082             12.147226      20.314365       0.257808       2.976564       5.332681       1.540881      10.794631           0.000097
           98              C       7.785646      11.908880      13.627424      -0.146874      35.001546 0.45131567E+03  0.10743267E+05                                 9.379450                            7.141286       0.082094       1.995451                    0.999346      30.022319      87.730465       0.607221       0.423744      -1.056298      -0.002054      -0.026010      -0.007529       0.027156      -0.006602      -0.022283      -0.004197       0.016818       0.020952      -0.022135      -0.006181       0.028317             11.049937      16.716898       0.551426       2.537145       5.371739       1.660533      11.061174          -0.000753
           99              C       9.149432      11.906824      13.654040      -0.116072      35.611249 0.47060703E+03  0.11375794E+05                                 9.655639                            7.412546      -0.246466       1.890215                    0.998540      30.662987      91.746315       0.578729       0.437832      -1.042588       0.003574      -0.027460      -0.023303       0.036192       0.006503       0.008730      -0.007268      -0.026277       0.037303      -0.023788       0.005939       0.017850             11.347950      16.953466       0.275438       0.212014       5.621964       1.857840      11.468419           0.000246
          100              C       5.660581      11.562589      12.367075      -0.174313      39.381984 0.48521159E+03  0.11790304E+05                                10.274410                            7.486816      -0.127269       1.924226                    0.999026      30.902927      91.978607       0.581859       0.433206      -1.047885       0.012072      -0.016817      -0.001903       0.020788      -0.005627      -0.021513      -0.004801      -0.047629       0.032006      -0.039418       0.017549       0.021869             12.876151      22.131870      -0.411764       2.378243       5.824725       1.322007      10.671859          -0.004318
          101              C       5.019935      11.248856      11.200665      -0.028294      38.745313 0.44865277E+03  0.10569952E+05                                 9.948502                            7.033555       0.059606       2.018208                    0.999443      27.611793      77.978642       0.628742       0.413495      -1.072249       0.050510      -0.014276      -0.007417       0.053010      -0.000873      -0.001275       0.005213      -0.006822       0.031707      -0.008830      -0.003739       0.012569             12.773756      21.955746      -0.840281       0.624243       5.540917       1.444586      10.824605           0.004783
          102              C       5.759317      10.934557      10.043649      -0.119561      34.330476 0.44948262E+03  0.10702985E+05                                 9.297810                            7.164870      -0.049913       1.950736                    0.999635      30.027301      88.141081       0.600591       0.428287      -1.052085       0.002369      -0.008467       0.028456       0.029783       0.000346       0.006948       0.010237      -0.018188       0.055361      -0.019722      -0.004266       0.023988             10.833536      16.760736      -0.816978      -0.018505       5.253561       1.244597      10.486311          -0.000634
          103              C       7.118450      10.918088      10.090619      -0.139506      34.138069 0.44161710E+03  0.10458532E+05                                 9.233225                            7.079487       0.012073       1.975843                    0.999279      29.797533      86.933583       0.607704       0.425588      -1.054843      -0.004711      -0.013349       0.017254       0.022318      -0.000797      -0.022509       0.009951       0.002724       0.047262      -0.022303      -0.009373       0.031676             10.777403      16.430066       0.020643       2.140771       5.260838       1.322559      10.641305           0.000297
          104              C      15.743347      11.247022      11.163089       0.586914      24.540853 0.24546847E+03  0.50831869E+04                                 7.850977                            5.595912       0.024569       2.066725                    0.999532      22.651632      64.395928       0.618285       0.478385      -1.011609      -0.070272      -0.007506      -0.000160       0.070672      -0.000375      -0.000631      -0.030147      -0.154001      -0.052196      -0.068313      -0.025555       0.093868              9.769323      14.601801      -0.478468       0.590463       4.969388       1.402318       9.736779          -0.004979
          105              C      11.995645      13.724808      10.280062       0.103133      26.183520 0.33417514E+03  0.74075251E+04                                 7.890975                            6.247225       0.051131       2.035661                    0.999368      26.251673      74.961530       0.630922       0.437957      -1.043602       0.048578      -0.006308      -0.015067       0.051250       0.014936       0.010798      -0.005345       0.060180       0.105662      -0.051889       0.012354       0.039535              8.996450       8.253481       1.178814      -1.359505      13.952570       0.009324       4.783300          -0.010808
          106              C      11.941902      15.096031      10.410012      -0.198904      31.377065 0.41848873E+03  0.97219321E+04                                 8.590501                            6.777428       0.319509       2.076066                    0.999809      29.160611      82.681627       0.640560       0.411602      -1.069870      -0.003474      -0.008606       0.003312       0.009854      -0.020686      -0.007843       0.001864       0.022090      -0.020370      -0.020530      -0.007994       0.028524              9.845724       8.267758       2.199266      -1.190337      16.231512      -0.424782       5.037903           0.000967
          107              C      13.046414      15.836454      10.070265       0.160889      33.735748 0.38498031E+03  0.87496505E+04                                 9.293039                            6.634782      -0.164726       1.969974                    0.999298      25.565949      71.454354       0.628504       0.428791      -1.060094       0.003027       0.010963       0.001136       0.011430      -0.002843      -0.005028      -0.001333      -0.031678      -0.051567      -0.019412      -0.005294       0.024706             11.920680       8.052619       1.942783      -1.259692      22.255389      -0.177910       5.454032          -0.013946
          108              C      14.161571      15.145255       9.599004      -0.207567      32.421296 0.45349430E+03  0.10760579E+05                                 8.805695                            7.084564       0.217830       2.036777                    0.999702      29.929310      86.069941       0.621952       0.415036      -1.066488       0.000689      -0.000074       0.006327       0.006365       0.022893      -0.007926      -0.013863       0.008052      -0.061992      -0.026618      -0.010860       0.037478              9.911574       7.632425      -0.319092      -1.601694      16.504978       0.263652       5.597319           0.001326
          109              C      14.119658      13.752466       9.517591       0.090972      26.339072 0.33758837E+03  0.74835025E+04                                 7.822894                            6.219243       0.149320       2.059305                    0.999756      26.324048      74.558917       0.643087       0.429654      -1.051231      -0.044478      -0.013761       0.025246       0.052962      -0.017813       0.011888       0.006374       0.059850       0.083298      -0.049842       0.014444       0.035399              8.816191       7.804974       0.237211      -1.518617      13.648457      -0.070425       4.995141          -0.007685
          110              C      12.535371       3.669277      10.200214      -0.143544      38.354517 0.41184733E+03  0.95832832E+04                                10.056258                            6.827478       0.078744       2.002835                    0.999356      29.283669      84.641379       0.620172       0.424439      -1.055724      -0.002228      -0.026908      -0.004629       0.027394      -0.022310       0.003504       0.009539       0.016058       0.012158      -0.028694       0.006582       0.022112             13.382341       7.907078       3.797637      -1.120056      26.229225      -1.295923       6.010720          -0.006191
          111              C      13.455747       4.473782       9.883953      -0.127217      37.018832 0.39791049E+03  0.91668664E+04                                 9.758992                            6.679110       0.177277       2.040726                    0.999728      28.658012      82.045788       0.632394       0.420420      -1.059713       0.002407       0.032320      -0.003800       0.032631      -0.020429       0.000790       0.001128       0.016979       0.059356      -0.032052       0.012230       0.019822             12.771487       7.828592       3.692063      -1.384305      24.402964      -1.271704       6.082904          -0.008057
          112              C      13.412556       5.937147      10.017033       0.155750      34.096026 0.37465116E+03  0.84409490E+04                                 9.243689                            6.485596      -0.003628       2.021698                    0.998948      25.217308      69.733837       0.645711       0.421021      -1.067001      -0.007219      -0.019374      -0.004705       0.021204      -0.000778      -0.003561       0.002025      -0.021585      -0.049580      -0.017468      -0.001747       0.019215             11.776595       7.826027       1.466233      -2.495944      20.456511      -0.220209       7.047247          -0.010872
          113              C      12.464305       6.632023      10.782636      -0.207518      33.407575 0.47224504E+03  0.11343985E+05                                 9.027060                            7.263460       0.109705       2.000575                    0.999366      30.376885      88.515894       0.608635       0.418939      -1.061706       0.005707       0.003639      -0.008361       0.010758       0.025498      -0.008975      -0.013121       0.009293       0.002826      -0.027180      -0.005674       0.032853             10.129023       7.851742      -1.292775      -2.353208      15.434568       1.136236       7.100758           0.001145
          114              C      12.456117       8.013301      10.843697       0.084140      27.169731 0.35565133E+03  0.80082177E+04                                 8.079308                            6.455407      -0.020231       2.007258                    0.999167      26.737825      76.979769       0.619071       0.439394      -1.042628       0.039670       0.019463      -0.029004       0.052856      -0.012438       0.018988       0.009449       0.050238       0.066745      -0.042207       0.004651       0.037556              9.097336       7.996967      -0.202175      -2.598545      12.505807       0.304040       6.789235          -0.005005
          115              C      14.274105       8.105562       9.490975       0.097344      27.371024 0.35148291E+03  0.78723397E+04                                 8.060707                            6.375070       0.112284       2.051800                    0.999688      26.315072      74.977162       0.630681       0.433608      -1.048577      -0.043037       0.001113       0.024417       0.049494       0.010208       0.015446      -0.003336       0.055601       0.073282      -0.042396       0.006157       0.036239              9.139397       8.465571      -0.023670      -2.712912      12.204183       0.628706       6.748437          -0.010237
          116              C      14.335628       6.715549       9.386076      -0.191936      34.334948 0.44598048E+03  0.10551759E+05                                 9.194698                            7.058719       0.180995       2.037588                    0.999504      29.417460      84.831890       0.617917       0.418955      -1.062616      -0.002829       0.015795      -0.011472       0.019725      -0.018241       0.009446       0.009832       0.014516       0.036515      -0.030012       0.012381       0.017631             10.644823       9.351605       1.907460      -3.232771      14.857855      -0.712998       7.725010           0.001164
          117              C       5.018967       2.502066       1.715953       0.090219      26.735346 0.33513041E+03  0.74301057E+04                                 7.926979                            6.206332       0.048339       2.027060                    0.999608      26.437043      75.368767       0.640970       0.431010      -1.048332      -0.049149       0.017568       0.015069       0.054326       0.006908       0.008370      -0.010335       0.060882       0.074206      -0.045393       0.014651       0.030742              9.119641       8.007262       0.679588      -1.436231      14.354180      -0.141657       4.997481          -0.006781
          118              C       4.902893       1.139356       1.694034      -0.214395      33.208608 0.44655724E+03  0.10567113E+05                                 8.965992                            7.037612       0.236484       2.043030                    0.999752      29.969700      86.385823       0.622332       0.415915      -1.064724      -0.007380       0.000837       0.006304       0.009743      -0.027452      -0.001391       0.007504       0.013216      -0.045202      -0.023800      -0.012615       0.036415             10.375088       7.974236       1.490316      -1.475947      17.702357      -0.321595       5.448672           0.000497
          119              C       3.705800       0.520967       2.054134       0.158526      34.793745 0.38716925E+03  0.88106256E+04                                 9.476596                            6.643054      -0.173786       1.963640                    0.999345      25.664436      71.741961       0.629701       0.427431      -1.061087       0.001718      -0.011491      -0.003449       0.012119       0.003299      -0.009142      -0.001750      -0.027054      -0.052655      -0.022311      -0.000601       0.022912             12.450345       7.878541       0.104243      -1.196366      23.946076       0.860097       5.526417          -0.014272
          120              C       2.696895       1.354967       2.487819      -0.201565      31.605568 0.41732892E+03  0.96892654E+04                                 8.631066                            6.769460       0.297225       2.068662                    0.999797      29.181221      82.743558       0.640668       0.411776      -1.069647      -0.003563       0.004979       0.000527       0.006145       0.016665      -0.011462      -0.009814       0.029304      -0.015418      -0.021172      -0.009506       0.030679              9.963358       7.804901      -1.048401      -1.256470      16.933452       0.399578       5.151721           0.000358
          121              C       2.901702       2.702763       2.462769       0.103763      25.915896 0.32783503E+03  0.72276364E+04                                 7.788224                            6.157616       0.079920       2.042619                    0.999706      26.115329      74.214488       0.640566       0.433712      -1.046817       0.045374       0.001875      -0.024241       0.051478      -0.020583       0.006325       0.006192       0.051718       0.092223      -0.049211       0.016655       0.032555              8.899729       7.719881      -0.341606      -1.327991      14.127187      -0.124581       4.852118          -0.009574
          122              C       3.988486      12.707339       2.013427      -0.147081      41.049041 0.43707948E+03  0.10302655E+05                                10.477529                            7.003979       0.101969       2.004203                    0.999403      29.644376      85.692644       0.617386       0.420882      -1.060009       0.000034       0.020084       0.003548       0.020395       0.014834      -0.001418      -0.013057       0.033038      -0.041438      -0.026570      -0.003420       0.029989             14.243592       7.475445      -1.559766      -1.373921      28.508642       2.700717       6.746688          -0.010549
          123              C       4.795240      11.810607       1.473277      -0.138287      39.910984 0.42982275E+03  0.10081086E+05                                10.230863                            6.923502       0.190487       2.033582                    0.999715      29.354963      84.419758       0.624446       0.418209      -1.062562      -0.001708      -0.023831       0.002580       0.024032       0.012659       0.002121      -0.008375       0.037786      -0.003875      -0.025210       0.001815       0.023395             13.590371       7.463313      -1.853517      -1.681286      26.434170       2.869053       6.873630          -0.010442
          124              C       4.594242      10.356194       1.456055       0.151353      35.089795 0.39309870E+03  0.89758792E+04                                 9.484220                            6.684677      -0.062669       1.999488                    0.999146      25.642679      71.705002       0.629275       0.426276      -1.062247      -0.007636       0.014846       0.003480       0.017054       0.003864      -0.013139      -0.000708      -0.023579      -0.040331      -0.023117       0.003697       0.019420             12.190042       9.635233       0.201793      -1.076870      21.316420       1.386643       5.618472          -0.014111
          125              C       3.365991       9.710521       1.679943      -0.200953      31.788979 0.43550848E+03  0.10260825E+05                                 8.746324                            6.980916       0.251348       2.057917                    0.999358      29.630958      85.754915       0.619528       0.419623      -1.060344       0.007846      -0.000761      -0.005825       0.009801      -0.023819       0.003947       0.009377       0.002354       0.018989      -0.029553       0.007904       0.021649              9.864588      10.465395       1.847254      -1.009119      14.040596       0.015928       5.087772           0.000872
          126              C       3.296794       8.376321       1.728478       0.093648      26.064939 0.33864649E+03  0.75450598E+04                                 7.891570                            6.321340       0.079182       2.046646                    0.999132      26.381455      75.965611       0.621279       0.442490      -1.039066       0.047753      -0.021680      -0.007589       0.052990       0.012184       0.010879      -0.003468       0.054956       0.136673      -0.053166       0.004890       0.048276              8.897235      10.100330       0.132418      -1.214592      11.660928      -0.028015       4.930447          -0.006250
          127              C       5.503799       8.176776       1.265046       0.115006      26.526312 0.34388938E+03  0.77216706E+04                                 8.134190                            6.481007      -0.247757       1.948360                    0.997679      26.542670      77.719740       0.595547       0.458034      -1.026092      -0.044648       0.001754       0.003484       0.044818      -0.010335       0.007421       0.006790       0.044072       0.155317      -0.050892      -0.002148       0.053039              9.318821      10.439061       0.237066      -1.178711      12.077931      -0.355246       5.439472          -0.009237
          128              C       5.669008       9.515837       1.196157      -0.186864      33.528408 0.44824239E+03  0.10664663E+05                                 9.156383                            7.143420      -0.019406       1.975375                    0.998422      29.816187      87.447295       0.603033       0.426905      -1.053076       0.005743      -0.014839      -0.013054       0.020581       0.015518       0.002795       0.001116       0.014975       0.068195      -0.028602       0.005360       0.023242             10.592862      10.873823      -1.443330      -1.813414      14.811597       0.578584       6.093166           0.000387
          129              C       8.467932       8.691428      15.238478       0.545670      25.256746 0.26793008E+03  0.56519498E+04                                 7.957080                            5.775249      -0.184985       1.978009                    0.999154      23.363824      66.300892       0.621982       0.466822      -1.021266       0.023755       0.017187       0.046390       0.054879       0.004280      -0.019023      -0.038185      -0.107991      -0.167447      -0.072277      -0.020186       0.092463              9.963810       9.711966       0.262921       2.984687       4.832789       1.843884      15.346674          -0.006249
          130              C       7.850499       8.342504      13.931160      -0.005359      37.486263 0.42702394E+03  0.99657910E+04                                 9.815480                            6.924665      -0.151578       1.961285                    0.999099      27.261455      77.356885       0.623261       0.421092      -1.064284      -0.032437      -0.000711      -0.035840       0.048344      -0.004317      -0.002697      -0.009433       0.004515      -0.033071      -0.016499       0.005610       0.010888             12.507824      12.870557       0.799803       3.407156       5.479507       2.575729      19.173409           0.001458
          131              C       6.447547       8.258536      13.845049      -0.116638      33.897175 0.44272527E+03  0.10517079E+05                                 9.255749                            7.136236      -0.060134       1.951335                    0.999543      29.969831      88.274353       0.597737       0.431355      -1.048726       0.025675       0.017733      -0.012358       0.033562      -0.016142      -0.018918       0.000350      -0.008287       0.000697      -0.026175       0.002045       0.024130             10.709742      13.411009       0.806659       2.352665       5.165669       1.840378      13.552547           0.000488
          132              C       5.869939       7.936381      12.659852      -0.154515      35.455851 0.45260262E+03  0.10803850E+05                                 9.503005                            7.188773      -0.008015       1.965625                    0.999079      30.286932      89.226175       0.599268       0.428177      -1.051381       0.018555       0.019469      -0.011211       0.029138       0.001355       0.010957       0.001452       0.035779      -0.056160      -0.021296      -0.008502       0.029798             11.102689      12.400554       0.384256      -0.177454       5.459825       2.369484      15.447688          -0.000195
          133              C       6.639051       7.673807      11.520058       0.086594      34.496933 0.40701806E+03  0.94089774E+04                                 9.385931                            6.834070      -0.225252       1.944563                    0.999180      26.592530      75.712606       0.615745       0.430305      -1.055915      -0.017238       0.010113      -0.003036       0.020215      -0.002328       0.003435       0.011884       0.002349       0.069058      -0.017715      -0.009083       0.026798             11.526089      10.930632       0.554675       0.519642       5.612356       3.382932      18.035278          -0.000568
          134              C       8.043800       7.798835      11.588946       0.081276      34.461078 0.41104839E+03  0.95231558E+04                                 9.365650                            6.866836      -0.193566       1.953341                    0.999246      26.655237      75.911803       0.614563       0.430181      -1.056260       0.013831       0.014069       0.000239       0.019730       0.004550      -0.000106       0.011229       0.011851       0.071784      -0.021954      -0.004830       0.026784             11.452335      10.847119       0.389731       0.594918       5.478724       3.091557      18.031162          -0.000597
          135              C       8.610267       8.124658      12.849295      -0.167746      36.778848 0.47008975E+03  0.11346903E+05                                 9.813300                            7.378670      -0.141595       1.918892                    0.999222      30.836047      91.846419       0.584256       0.434317      -1.045912      -0.012236       0.012032      -0.009612       0.019669      -0.003168       0.001284      -0.013341       0.008438      -0.118172      -0.042467       0.016920       0.025547             11.839061      10.829157       0.372149       1.325298       5.741896       2.796225      18.946130          -0.001452
          136              C       6.051026       7.325948      10.270669      -0.169574      38.272116 0.47244671E+03  0.11398345E+05                                10.028259                            7.363299      -0.091761       1.932160                    0.999498      30.818028      91.254180       0.589921       0.430351      -1.050127       0.009524       0.011890       0.002676       0.015467      -0.002237      -0.000521      -0.011774       0.010366      -0.104817      -0.037729       0.014538       0.023191             12.280282      10.622038       0.822197       1.305671       6.221502       3.995387      19.997306          -0.001481
          137              C       6.808326       7.105060       9.163754      -0.014857      39.167495 0.43390599E+03  0.10125241E+05                                 9.997544                            6.906466       0.002997       2.005111                    0.999355      27.221409      76.208373       0.636721       0.412237      -1.074362       0.024868       0.015578       0.032203       0.043567      -0.001497      -0.003702      -0.002459       0.004017      -0.039572      -0.014183       0.004715       0.009468             12.959419      12.112451       1.288777       3.100788       6.126356       4.247510      20.639449           0.001563
          138              C       8.210437       7.239279       9.231077      -0.118543      34.224587 0.44006763E+03  0.10404416E+05                                 9.213823                            7.048929       0.032907       1.976232                    0.999663      29.771502      86.560138       0.611857       0.423407      -1.057037      -0.023129       0.009256       0.009015       0.026493       0.002888      -0.020999       0.002514       0.008152      -0.002231      -0.020182      -0.002839       0.023020             10.634590      11.917050       0.976754       2.066424       5.418244       2.680866      14.568475           0.000373
          139              C       8.800251       7.594182      10.416274      -0.147275      36.110284 0.45611224E+03  0.10880833E+05                                 9.558132                            7.184200       0.077312       1.994856                    0.999312      29.973154      87.540475       0.605061       0.424342      -1.056445      -0.021120       0.019110      -0.004425       0.028824       0.011836       0.000456       0.000018       0.036140      -0.036314      -0.015553      -0.012106       0.027659             11.198578      11.708202       0.385191       0.395132       5.694952       2.946483      16.192580          -0.000224
          140              C       6.184863       6.745990       7.836082       0.548246      25.577560 0.26242000E+03  0.54894092E+04                                 7.964432                            5.672418      -0.116612       2.002527                    0.999259      22.993180      64.298888       0.636805       0.459802      -1.028433      -0.022055      -0.012388      -0.044948       0.051578      -0.016061      -0.011855      -0.035221      -0.124855      -0.194426      -0.077063      -0.026525       0.103588             10.113223       9.295689       1.094652       2.579695       5.162594       2.997005      15.881386          -0.006366
          141              C       6.763701       5.789660       3.098423       0.581037      24.693606 0.25482603E+03  0.53334206E+04                                 7.910110                            5.717652      -0.114095       2.014877                    0.999373      23.063477      66.194614       0.608305       0.481086      -1.008884      -0.066695       0.012094      -0.009373       0.068427       0.012030      -0.004331      -0.046893      -0.121433       0.027290      -0.066446      -0.019689       0.086135              9.834511      14.290686       0.157388       0.705170       5.908452       2.125060       9.304396          -0.002405
          142              C       8.255883       5.736867       3.159483      -0.029641      39.408992 0.45714894E+03  0.10827661E+05                                10.074680                            7.114121       0.059798       2.020304                    0.999452      27.690617      78.573692       0.622892       0.415161      -1.070488       0.051714       0.008693      -0.016028       0.054834      -0.002131      -0.003933       0.008597      -0.025218       0.032247      -0.018552       0.000253       0.018299             12.965978      21.869711       0.544716       0.873886       5.739453       1.626711      11.288770           0.003291
          143              C       8.915422       6.047715       4.313368      -0.167128      39.602489 0.48336589E+03  0.11745741E+05                                10.343958                            7.495948      -0.186887       1.909064                    0.998542      30.835807      92.073372       0.578220       0.435922      -1.045227       0.015403       0.008971      -0.010571       0.020724      -0.010020      -0.020666      -0.012287      -0.062654       0.009640      -0.045044       0.010444       0.034600             12.998907      22.109272       1.213910       2.521260       5.943357       1.450660      10.944093          -0.001095
          144              C      10.332229       6.020282       4.383822       0.085163      34.997059 0.40996912E+03  0.94946627E+04                                 9.497633                            6.866759      -0.218888       1.947356                    0.999139      26.611335      75.844647       0.613188       0.431304      -1.055265      -0.011461       0.015513       0.011528       0.022470       0.005339       0.010347       0.005188       0.040036      -0.006936      -0.020501      -0.005624       0.026125             11.927547      19.874229       0.564147       2.825367       5.275916       1.472148      10.632495          -0.001300
          145              C      11.074533       5.675682       3.231503       0.085727      35.687843 0.41540955E+03  0.96410476E+04                                 9.602917                            6.894490      -0.190572       1.955039                    0.999217      26.615400      75.644710       0.615034       0.429101      -1.057864       0.009965       0.007686      -0.016990       0.021143       0.002822       0.012722       0.003651       0.037436       0.009124      -0.020822      -0.004262       0.025083             12.147217      20.314358       0.257814       2.976584       5.332670       1.540882      10.794624           0.000092
          146              C      10.368427       5.342737       2.029083      -0.146895      35.002241 0.45132422E+03  0.10743512E+05                                 9.379499                            7.141294       0.082136       1.995453                    0.999346      30.022845      87.731940       0.607228       0.423737      -1.056303       0.002059       0.026000       0.007541       0.027150      -0.006604      -0.022294      -0.004196       0.016830       0.020951      -0.022143      -0.006188       0.028331             11.050019      16.717083       0.551416       2.537121       5.371754       1.660538      11.061221          -0.000732
          147              C       9.004641       5.344793       2.002467      -0.116110      35.612532 0.47062488E+03  0.11376333E+05                                 9.655824                            7.412655      -0.246430       1.890210                    0.998541      30.663862      91.749358       0.578728       0.437828      -1.042590      -0.003580       0.027447       0.023316       0.036191       0.006505       0.008739      -0.007268      -0.026268       0.037305      -0.023792       0.005941       0.017851             11.348199      16.953940       0.275444       0.212017       5.622054       1.857861      11.468605           0.000242
          148              C      12.493492       5.689028       3.289432      -0.174322      39.381891 0.48520944E+03  0.11790237E+05                                10.274386                            7.486791      -0.127278       1.924224                    0.999026      30.902850      91.978291       0.581861       0.433205      -1.047886      -0.012067       0.016807       0.001906       0.020778      -0.005626      -0.021514      -0.004801      -0.047625       0.031986      -0.039416       0.017548       0.021868             12.876139      22.131834      -0.411766       2.378219       5.824719       1.322014      10.671862          -0.004311
          149              C      13.134138       6.002761       4.455842      -0.028301      38.745477 0.44865271E+03  0.10569968E+05                                 9.948604                            7.033604       0.059554       2.018193                    0.999443      27.611794      77.979140       0.628733       0.413501      -1.072243      -0.050506       0.014270       0.007418       0.053005      -0.000873      -0.001276       0.005213      -0.006833       0.031700      -0.008834      -0.003734       0.012568             12.773922      21.956052      -0.840305       0.624200       5.540977       1.444615      10.824738           0.004775
          150              C      12.394756       6.317060       5.612858      -0.119588      34.331605 0.44949820E+03  0.10703455E+05                                 9.297998                            7.164981      -0.049943       1.950713                    0.999635      30.028044      88.143828       0.600588       0.428285      -1.052085      -0.002364       0.008464      -0.028459       0.029785       0.000349       0.006955       0.010240      -0.018180       0.055343      -0.019718      -0.004270       0.023988             10.833789      16.761182      -0.817004      -0.018526       5.253658       1.244634      10.486528          -0.000648
          151              C      11.035623       6.333529       5.565888      -0.139528      34.138964 0.44162887E+03  0.10458880E+05                                 9.233340                            7.079543       0.012062       1.975828                    0.999280      29.798159      86.935671       0.607707       0.425583      -1.054846       0.004709       0.013342      -0.017258       0.022317      -0.000797      -0.022517       0.009957       0.002737       0.047255      -0.022309      -0.009376       0.031684             10.777569      16.430353       0.020639       2.140782       5.260895       1.322590      10.641458           0.000295
          152              C       2.410726       6.004595       4.493418       0.586898      24.540786 0.24546740E+03  0.50831643E+04                                 7.850995                            5.595919       0.024492       2.066699                    0.999532      22.651644      64.396168       0.618280       0.478388      -1.011606       0.070265       0.007501       0.000165       0.070665      -0.000377      -0.000630      -0.030146      -0.154013      -0.052189      -0.068320      -0.025552       0.093872              9.769361      14.601869      -0.478472       0.590458       4.969413       1.402326       9.736803          -0.004979
          153              C       6.158428       3.526809       5.376445       0.103113      26.183770 0.33417854E+03  0.74076326E+04                                 7.891091                            6.247302       0.051116       2.035658                    0.999367      26.251764      74.962392       0.630910       0.437963      -1.043596      -0.048574       0.006308       0.015056       0.051244       0.014938       0.010800      -0.005342       0.060170       0.105664      -0.051885       0.012349       0.039537              8.996611       8.253586       1.178834      -1.359521      13.952882       0.009332       4.783365          -0.010774
          154              C       6.212171       2.155586       5.246495      -0.198924      31.377860 0.41850099E+03  0.97223176E+04                                 8.590739                            6.777595       0.319425       2.076038                    0.999809      29.161055      82.684129       0.640541       0.411610      -1.069862       0.003468       0.008610      -0.003326       0.009860      -0.020681      -0.007845       0.001867       0.022092      -0.020374      -0.020525      -0.007997       0.028522              9.846027       8.267988       2.199353      -1.190371      16.232061      -0.424797       5.038031           0.000989
          155              C       5.107659       1.415163       5.586242       0.160886      33.735986 0.38498177E+03  0.87497144E+04                                 9.293170                            6.634850      -0.164763       1.969966                    0.999298      25.566028      71.455297       0.628491       0.428799      -1.060086      -0.003032      -0.010962      -0.001150       0.011431      -0.002843      -0.005024      -0.001331      -0.031684      -0.051557      -0.019407      -0.005299       0.024707             11.920900       8.052729       1.942834      -1.259709      22.255868      -0.177911       5.454103          -0.013898
          156              C       3.992502       2.106362       6.057503      -0.207589      32.422296 0.45351074E+03  0.10761089E+05                                 8.805939                            7.084741       0.217752       2.036745                    0.999702      29.929916      86.072752       0.621936       0.415042      -1.066482      -0.000693       0.000075      -0.006346       0.006384       0.022895      -0.007925      -0.013861       0.008054      -0.062007      -0.026621      -0.010861       0.037481              9.911878       7.632608      -0.319126      -1.601734      16.505560       0.263673       5.597465           0.001332
          157              C       4.034415       3.499151       6.138916       0.090946      26.339571 0.33759552E+03  0.74837147E+04                                 7.823052                            6.219353       0.149290       2.059293                    0.999756      26.324349      74.560493       0.643073       0.429660      -1.051225       0.044469       0.013764      -0.025256       0.052961      -0.017815       0.011895       0.006379       0.059831       0.083283      -0.049835       0.014435       0.035400              8.816393       7.805106       0.237206      -1.518638      13.648842      -0.070421       4.995231          -0.007669
          158              C       5.618702      13.582340       5.456293      -0.143538      38.354545 0.41184559E+03  0.95832521E+04                                10.056340                            6.827507       0.078665       2.002815                    0.999356      29.283613      84.641821       0.620164       0.424445      -1.055718       0.002222       0.026911       0.004608       0.027392      -0.022309       0.003506       0.009540       0.016056       0.012173      -0.028696       0.006587       0.022108             13.382503       7.907150       3.797693      -1.120071      26.229592      -1.295941       6.010766          -0.006157
          159              C       4.698326      12.777835       5.772554      -0.127225      37.019211 0.39791396E+03  0.91669724E+04                                 9.759077                            6.679147       0.177230       2.040708                    0.999728      28.658206      82.046640       0.632390       0.420421      -1.059712      -0.002415      -0.032319       0.003780       0.032629      -0.020430       0.000791       0.001127       0.016974       0.059359      -0.032052       0.012229       0.019823             12.771645       7.828669       3.692153      -1.384325      24.403309      -1.271750       6.082956          -0.008008
          160              C       4.741517      11.314470       5.639474       0.155751      34.096101 0.37465123E+03  0.84409524E+04                                 9.243709                            6.485598      -0.003666       2.021687                    0.998948      25.217330      69.733950       0.645710       0.421021      -1.067001       0.007211       0.019373       0.004692       0.021198      -0.000776      -0.003558       0.002022      -0.021594      -0.049569      -0.017464      -0.001754       0.019218             11.776651       7.826045       1.466281      -2.495955      20.456643      -0.220247       7.047265          -0.010833
          161              C       5.689768      10.619594       4.873871      -0.207516      33.407310 0.47224049E+03  0.11343850E+05                                 9.027015                            7.263424       0.109695       2.000574                    0.999366      30.376746      88.515410       0.608637       0.418939      -1.061706      -0.005724      -0.003637       0.008342       0.010751       0.025498      -0.008974      -0.013123       0.009288       0.002839      -0.027181      -0.005671       0.032852             10.128981       7.851695      -1.292749      -2.353196      15.434519       1.136209       7.100727           0.001157
          162              C       5.697956       9.238316       4.812810       0.084128      27.169660 0.35565017E+03  0.80081874E+04                                 8.079311                            6.455407      -0.020212       2.007266                    0.999167      26.737771      76.979670       0.619069       0.439395      -1.042627      -0.039676      -0.019466       0.028987       0.052852      -0.012444       0.018996       0.009444       0.050222       0.066751      -0.042203       0.004642       0.037561              9.097349       7.996959      -0.202176      -2.598545      12.505847       0.304032       6.789242          -0.004990
          163              C       3.879968       9.146055       6.165532       0.097322      27.371532 0.35148997E+03  0.78725398E+04                                 8.060793                            6.375121       0.112285       2.051793                    0.999688      26.315450      74.978515       0.630680       0.433606      -1.048578       0.043029      -0.001114      -0.024425       0.049490       0.010211       0.015450      -0.003340       0.055587       0.073270      -0.042390       0.006152       0.036238              9.139512       8.465646      -0.023661      -2.712943      12.204388       0.628713       6.748504          -0.010203
          164              C       3.818445      10.536068       6.270431      -0.191965      34.336015 0.44599576E+03  0.10552212E+05                                 9.194860                            7.058818       0.181030       2.037586                    0.999505      29.418158      84.834314       0.617915       0.418952      -1.062618       0.002825      -0.015796       0.011459       0.019718      -0.018243       0.009439       0.009834       0.014516       0.036516      -0.030012       0.012388       0.017624             10.645040       9.351760       1.907521      -3.232844      14.858214      -0.713033       7.725147           0.001177
          165              N      14.133341      13.950963      13.583585      -0.229091      35.075070 0.53356570E+03  0.13000234E+05                                 9.040321                            7.549488       0.025978       2.028847                    0.999057      28.207783      78.481973       0.627573       0.400570      -1.091346       0.015896       0.158562       0.007125       0.159516      -0.016236      -0.009160       0.000276       0.160289       0.118350      -0.101501       0.036218       0.065283             10.184594       9.732165      -0.189552      -1.629313      14.708831      -0.584991       6.112784           0.022721
          166              N      13.805218       9.689432      14.109644      -0.237946      36.446142 0.54949052E+03  0.13467909E+05                                 9.206570                            7.607987       0.111066       2.054467                    0.999057      28.282431      78.558397       0.632638       0.395012      -1.096720      -0.005936      -0.161381       0.005762       0.161593      -0.013463      -0.009715       0.007620       0.164128       0.096853      -0.099656       0.029792       0.069864             10.454091      12.237025       0.198605      -1.197343      12.831745      -0.592242       6.293504           0.023920
          167              N      13.063566      13.030942       9.868296      -0.232070      34.358556 0.52355648E+03  0.12682288E+05                                 8.868786                            7.440066       0.109537       2.053427                    0.999257      28.148884      77.812996       0.637750       0.396480      -1.095342       0.001912       0.159871       0.007656       0.160065      -0.005497      -0.007036      -0.004144       0.165391       0.110764      -0.101477       0.035422       0.066055              9.866697       9.870534       0.681683      -1.672200      13.968343      -0.059754       5.761214           0.021808
          168              N      13.328064       8.767754      10.179861      -0.225700      35.832545 0.52345715E+03  0.12661321E+05                                 9.069997                            7.402610       0.168582       2.075792                    0.999366      27.870479      76.631344       0.645043       0.392572      -1.099615      -0.004987      -0.156242      -0.004741       0.156393       0.004151      -0.015724      -0.001951       0.150944       0.139405      -0.098836       0.033377       0.065460             10.253860       9.708274      -0.206054      -3.294079      12.969963       0.011549       8.083343           0.025296
          169              N       4.020732       3.300654       2.072922      -0.229142      35.076182 0.53358451E+03  0.13000827E+05                                 9.040557                            7.549650       0.026027       2.028853                    0.999057      28.208358      78.484362       0.627562       0.400573      -1.091342      -0.015899      -0.158577      -0.007123       0.159531      -0.016240      -0.009152       0.000274       0.160301       0.118390      -0.101514       0.036234       0.065279             10.184940       9.732366      -0.189568      -1.629334      14.709522      -0.585036       6.112932           0.022734
          170              N       4.348855       7.562185       1.546863      -0.238009      36.448143 0.54952628E+03  0.13469031E+05                                 9.206950                            7.608265       0.111100       2.054459                    0.999057      28.283493      78.562569       0.632622       0.395015      -1.096716       0.005939       0.161403      -0.005758       0.161615      -0.013461      -0.009709       0.007628       0.164147       0.096892      -0.099672       0.029808       0.069864             10.454579      12.237480       0.198647      -1.197382      12.832517      -0.592267       6.293739           0.023926
          171              N       5.090507       4.220675       5.788211      -0.232035      34.357165 0.52352904E+03  0.12681489E+05                                 8.868676                            7.439964       0.109399       2.053402                    0.999256      28.148021      77.810829       0.637741       0.396490      -1.095332      -0.001919      -0.159834      -0.007664       0.160030      -0.005505      -0.007042      -0.004140       0.165360       0.110717      -0.101454       0.035404       0.066050              9.866596       9.870413       0.681662      -1.672175      13.968229      -0.059736       5.761145           0.021823
          172              N       4.826009       8.483863       5.476646      -0.225679      35.831817 0.52344321E+03  0.12660926E+05                                 9.069974                            7.402585       0.168424       2.075749                    0.999366      27.870067      76.630563       0.645033       0.392580      -1.099607       0.004990       0.156213       0.004738       0.156364       0.004137      -0.015724      -0.001959       0.150931       0.139378      -0.098825       0.033370       0.065454             10.253849       9.708243      -0.206058      -3.294072      12.969975       0.011552       8.083330           0.025319
          173              O      15.838750      11.899493      15.085201      -0.544860      36.695980 0.56179490E+03  0.13643451E+05                                 8.795072                            7.354956       0.472454       2.199603                    0.997545      27.687465      72.956440       0.698467       0.361089      -1.138264      -0.008728      -0.000229       0.014941       0.017305      -0.009887      -0.041632       0.003317      -0.059075       0.090269      -0.063923       0.013828       0.050095             10.100781       8.821606      -0.729127      -1.916305       6.217609       1.733749      15.263127           0.039571
          174              O       8.423823       8.582656       0.302327      -0.547304      39.531049 0.61845933E+03  0.15400999E+05                                 9.326156                            7.787115       0.152235       2.101548                    0.994340      27.974699      74.900971       0.668952       0.367683      -1.131931       0.009526      -0.006622       0.008473       0.014366       0.005036       0.023196      -0.019624       0.072437      -0.127132      -0.057224      -0.005318       0.062542             10.834441      14.921638      -0.173441       2.454638       6.159152       0.326689      11.422533           0.046048
          175              O      11.278412      10.667312       8.830270      -0.529839      35.664149 0.52020278E+03  0.12405530E+05                                 8.659797                            7.081976       0.461289       2.200611                    0.998108      27.294292      71.509247       0.710388       0.361549      -1.136729       0.008890       0.000695      -0.013287       0.016002      -0.015339      -0.035844      -0.005965      -0.069609       0.086397      -0.066298       0.023529       0.042769             10.101070       8.672892      -0.143277      -2.130184       6.027308       2.367669      15.603011           0.039012
          176              O      13.234629      10.650305       7.862072      -0.556857      36.575008 0.56744277E+03  0.13828801E+05                                 8.808675                            7.412292       0.312014       2.146614                    0.996310      27.937278      73.982158       0.692197       0.363090      -1.135567      -0.014941      -0.006322      -0.003383       0.016573       0.004617       0.027476      -0.008234       0.077020      -0.135373      -0.053988      -0.013849       0.067837             10.020679      13.007555       1.234055       1.930655       6.110010       1.281423      10.944472           0.048828
          177              O      11.955806      11.998947      13.568242      -0.546389      43.268925 0.63951410E+03  0.16078009E+05                                 9.944979                            7.934678       0.015403       2.055983                    0.994207      28.195996      76.145887       0.659909       0.369181      -1.129454      -0.003057      -0.016933      -0.008504       0.019193       0.030525       0.045035      -0.003396      -0.043348       0.053887      -0.067452       0.017268       0.050184             12.013375      14.080096       2.886522       5.165580       9.151836       3.144426      12.808192           0.047461
          178              O      12.005229      10.873076      11.648441      -0.573828      48.329926 0.71630173E+03  0.18610446E+05                                10.741744                            8.497802      -0.335536       1.920999                    0.995450      29.609691      82.500755       0.623587       0.378049      -1.117698      -0.026163      -0.001927       0.017412       0.031487      -0.015266      -0.032239      -0.006412      -0.094292       0.058764      -0.071230       0.031289       0.039942             12.715495      12.729129      -2.557733      -5.387314       9.768182       3.467095      15.649175           0.041591
          179              O      15.106101      11.540473      12.194070      -0.586323      49.911990 0.71925550E+03  0.18691186E+05                                10.925918                            8.488719      -0.196220       1.961239                    0.995560      29.720846      82.599164       0.627365       0.375692      -1.120359       0.030845      -0.009540      -0.020384       0.038182      -0.007102      -0.032559      -0.002921      -0.094497       0.054523      -0.069107       0.030390       0.038717             13.007975      13.388608      -1.981777      -6.336488       8.435066       2.704065      17.200251           0.044376
          180              O      15.189492      10.954628      10.077467      -0.543414      41.827780 0.60778196E+03  0.15091254E+05                                 9.706411                            7.721489       0.071541       2.075000                    0.996162      27.938874      75.051727       0.670568       0.367863      -1.130151      -0.003787      -0.000090       0.021466       0.021797       0.007531       0.050018      -0.004427      -0.042709       0.032832      -0.062376       0.016838       0.045538             11.578195      14.164061       1.250183       5.461728       7.614727       1.961668      12.955796           0.044626
          181              O       2.315323       5.352124       0.571306      -0.544940      36.698678 0.56184479E+03  0.13644983E+05                                 8.795541                            7.355314       0.472423       2.199571                    0.997545      27.688495      72.960333       0.698445       0.361092      -1.138260       0.008740       0.000218      -0.014934       0.017304      -0.009887      -0.041635       0.003317      -0.059081       0.090274      -0.063928       0.013830       0.050098             10.101365       8.822101      -0.729166      -1.916382       6.217930       1.733863      15.264064           0.039592
          182              O       9.730250       8.668961      15.354180      -0.547459      39.535806 0.61855115E+03  0.15403892E+05                                 9.326953                            7.787738       0.152278       2.101523                    0.994341      27.976608      74.908109       0.668918       0.367687      -1.131925      -0.009542       0.006615      -0.008453       0.014362       0.005037       0.023201      -0.019621       0.072429      -0.127141      -0.057225      -0.005317       0.062542             10.835436      14.922871      -0.173430       2.454943       6.159657       0.326737      11.423779           0.046034
          183              O       6.875661       6.584305       6.826237      -0.529803      35.662362 0.52017049E+03  0.12404564E+05                                 8.659526                            7.081766       0.461333       2.200642                    0.998108      27.293434      71.506368       0.710398       0.361550      -1.136728      -0.008875      -0.000699       0.013284       0.015992      -0.015339      -0.035842      -0.005963      -0.069622       0.086406      -0.066302       0.023534       0.042768             10.100754       8.672591      -0.143279      -2.130111       6.027148       2.367597      15.602521           0.039031
          184              O       4.919444       6.601312       7.794435      -0.556820      36.573600 0.56741598E+03  0.13827982E+05                                 8.808461                            7.412122       0.312056       2.146640                    0.996310      27.936603      73.979870       0.692204       0.363090      -1.135567       0.014940       0.006311       0.003385       0.016568       0.004624       0.027489      -0.008236       0.077012      -0.135378      -0.053997      -0.013844       0.067840             10.020438      13.007216       1.234032       1.930686       6.109892       1.281402      10.944205           0.048830
          185              O       6.198267       5.252670       2.088265      -0.546437      43.270329 0.63953734E+03  0.16078748E+05                                 9.945225                            7.934846       0.015376       2.055968                    0.994207      28.196401      76.147487       0.659899       0.369184      -1.129452       0.003052       0.016926       0.008515       0.019191       0.030524       0.045040      -0.003396      -0.043343       0.053894      -0.067455       0.017265       0.050189             12.013733      14.080612       2.886650       5.165799       9.152120       3.144491      12.808468           0.047467
          186              O       6.148844       6.378541       4.008066      -0.573767      48.327571 0.71625912E+03  0.18609045E+05                                10.741372                            8.497525      -0.335534       1.921014                    0.995450      29.608837      82.497472       0.623600       0.378047      -1.117700       0.026166       0.001925      -0.017408       0.031487      -0.015265      -0.032233      -0.006396      -0.094315       0.058773      -0.071235       0.031288       0.039947             12.715040      12.728654      -2.557664      -5.387100       9.767899       3.466966      15.648568           0.041593
          187              O       3.047972       5.711144       3.462437      -0.586360      49.913007 0.71927204E+03  0.18691736E+05                                10.926109                            8.488846      -0.196238       1.961228                    0.995560      29.721112      82.600351       0.627356       0.375695      -1.120357      -0.030862       0.009529       0.020377       0.038190      -0.007115      -0.032557      -0.002931      -0.094507       0.054526      -0.069113       0.030389       0.038724             13.008249      13.388854      -1.981822      -6.336625       8.435262       2.704137      17.200630           0.044388
          188              O       2.964581       6.296989       5.579040      -0.543426      41.828016 0.60778595E+03  0.15091379E+05                                 9.706443                            7.721506       0.071585       2.075010                    0.996162      27.938988      75.052128       0.670568       0.367862      -1.130151       0.003778       0.000082      -0.021469       0.021799       0.007521       0.050032      -0.004430      -0.042716       0.032786      -0.062389       0.016848       0.045541             11.578252      14.164127       1.250194       5.461758       7.614784       1.961690      12.955846           0.044648

******************************************************
Auxiliary information for the entire system
The total spin magnetic moment of the unit cell is   11.993121
The total net atomic charge of the unit cell is   0.000003
Accuracy of reproducing the electrostatic potential in the unit cell:
  The inner radius (bohr) =    5.0000
  The outer radius (bohr) =   12.0000
  Valid grid points have density less than (e/(bohr^3)) =    0.0001
  The number of valid grid points were=        87461
  The rms potential error without charges in kcal/mol is=      3.03836
  The rms potential error with partial charges in kcal/mol is=      0.47688
  The RRMSE value at monopole order=      0.15695
  The rms potential error with partial charges and cloud penetration in kcal/mol is=      0.48596
  The RRMSE value at monopole order with cloud penetration is=      0.15994
  The rms potential error with partial charges and atomic dipoles in kcal/mol is=      0.34557
  The RRMSE value at dipole order=      0.11374
  The rms potential error with partial charges, atomic dipoles and cloud penetration in kcal/mol is=      0.33230
  The RRMSE value at dipole order with cloud penetration=      0.10937

******************************************************
The electron densities and ab initio electrostatic potential were computed in VASP using the PBE functional and
projector augmented wave method. See the main text of the journal article for a description of computational details.
The atomic charges, dipoles, and quadrupoles were computed with the DDEC6 method as described in
(a) T. A. Manz and N. Gabaldon Limas, RSC Adv. 6 (2016) 47771-47801 DOI: 10.1039/c6ra04656h
(b) N. Gabaldon Limas and T. A. Manz, RSC Adv. 8 (2018) 2678-2707 DOI: 10.1039/c7ra11829e.
For each atom in the material, the electron cloud parameters were fit to the spherically averaged atom-in-material
electron density using radial positions for which this density was between 10^-4 and 10^-2 electrons per cubic bohr.
The polarizabilities, dispersion coefficients, and quantum Drude oscillator (QDO) parameters were fit using the MCLF method.
The magnetic structure of the system was optimized in VASP from the default ferromagnetic initial guess using spin polarization.
The atomic spin moments (ASMs) were computed on this optimized magnetic structure using the DDEC6 partition as inputs
to the method of T. A. Manz and D. S. Sholl, J. Chem. Theory Comput. 7 (2011) 4146-4164 DOI: 10.1021/ct200539n.
The RMSE and RRMSE were computed using a uniform grid with Ewald summation.
