# Supplementary material for: A collection of forcefield precursors for metal–organic frameworks
Source: RSC Adv. 2019 Nov 13;9(63):36492–507. doi: 10.1039/c9ra07327b (PMC9075174; doi:10.1039/c9ra07327b)
Supplement: RA-009-C9RA07327B-s4722 [file RA-009-C9RA07327B-s4722.xyz]

   45
jmolscript: load "" {1 1 1} spacegroup "x,y,z" unitcell [{      9.746000     0.000000     0.000000 }, {      1.765764     9.584706     0.000000 }, {      1.765764     1.470177     9.471282 }]
Eu     6.638764     1.564630     9.361036     1.326445
Eu    10.535992     4.809466     0.110246     1.326447
Eu     2.741536    10.208229     4.735641     1.326448
H      5.156965     5.511685     0.000000     0.154048
H      1.765764     4.918446     5.446461     0.154033
H      6.354799     0.624752     4.024821     0.154046
C      7.678997     6.384614     0.035517     0.582264
C      7.121214     4.985410     0.001989     0.173904
C      2.388898     7.368121     6.303612     0.582259
C      2.044188     6.864457     4.926108     0.173886
C      7.670218     1.016036     6.314030     0.582264
C      6.193113     0.937648     6.027619     0.173905
C      3.841546     3.189549    -0.035517     0.582263
C      5.318651     3.484595    -0.001989     0.173905
C      3.832767     0.455758     3.167670     0.582266
C      4.390550     0.703510     4.545174     0.173905
C      1.142630     3.695688     3.157252     0.582260
C      1.487340     5.134146     3.443663     0.173886
C      5.751493     4.797625     0.000000    -0.180518
C      7.498367     2.699532     0.000000     0.593425
C      1.765764     5.522979     4.740850    -0.180462
C      1.765764     7.299249     2.667587     0.593424
C      5.760271     0.734280     4.730432    -0.180518
C      4.013397     1.056102     6.803695     0.593425
N      7.995147     3.987087     0.006440    -0.397874
N      2.056256     7.750873     3.938917    -0.397862
N      5.369649     1.101623     7.054969    -0.397877
N      6.142115     2.444250    -0.006440    -0.397875
N      3.516617     0.852242     5.532365    -0.397876
N      1.475272     5.973690     2.416313    -0.397863
O      8.648576     8.792072     9.332622    -0.574420
O      8.910379     6.502660     0.260650    -0.559147
O     11.962768     6.590248     7.256517    -0.574424
O      2.848591     8.535537     6.385728    -0.559148
O     10.213500    10.282475     5.399199    -0.574423
O      8.009410     1.420977     7.455035    -0.559149
O      3.064028     4.142372     0.138660    -0.574423
O      5.268118     3.470110     9.210632    -0.559142
O      4.628952     0.484106     2.214765    -0.574420
O      4.367149     9.799889     3.085554    -0.559153
O      1.314760     2.873376     4.072083    -0.574423
O     10.428937     3.435477     2.016247    -0.559148
O      8.301178     1.735311     0.000000    -0.342847
O      1.765764     8.115571     1.714776    -0.342870
O      3.210586     1.204001     7.756506    -0.342847

The following XYZ coordinates are in angstroms. Other properties are in atomic units.
The sperically averaged electron density of each atom fit to a function of the form exp(a - br)
eigen_1, eigen_2 and eigen_3 are the three eigenvalues of traceless quadrupole moment tensor
  atom number  atomic symbol              X              Y              Z     net charge C6 coefficient C8 coefficient C10 coefficient fluctuating dipole atomic polarizability isotropic forcefield polarizability              a              b squared Pearson coefficient          <r^3>          <r^4>         wp_QDO          m_QDO          q_QDO       dipole_x       dipole_y       dipole_z         dipole            Qxy            Qxz            Qyz     Q(x^2-y^2)  Q(3z^2 - R^2)        eigen_1        eigen_2        eigen_3 static polarizability      alpha(xx)      alpha(xy)      alpha(xz)      alpha(yy)      alpha(yz)      alpha(zz) atomic spin moment
            1             Eu       6.638764       1.564630       9.361036       1.326445     253.540914 0.64257769E+04  0.26709973E+06                                27.896084                           23.060984       0.448614       1.826108                    0.998716      95.230726     259.651868       0.474785       0.310357      -1.270184      -0.000002      -0.043961       0.051304       0.067563       0.012319       0.010554      -0.069088       0.404203      -0.361315      -0.201643      -0.061245       0.262888             32.874955      18.642505      -3.084959      -2.643036      41.090553       7.082465      38.891807           0.008751
            2             Eu      10.535992       4.809466       0.110246       1.326447     253.542279 0.64258159E+04  0.26710180E+06                                27.896193                           23.061065       0.448606       1.826105                    0.998716      95.230911     259.652703       0.474784       0.310357      -1.270183       0.043234      -0.007963      -0.051314       0.067570       0.083529      -0.066033       0.022896      -0.368883      -0.361314      -0.201642      -0.061243       0.262885             32.875090      39.254502      -6.882269       6.486416      20.478819      -3.882526      38.891947           0.008765
            3             Eu       2.741536      10.208229       4.735641       1.326448     253.541985 0.64258058E+04  0.26710126E+06                                27.896165                           23.061042       0.448611       1.826106                    0.998716      95.230882     259.652533       0.474784       0.310357      -1.270183      -0.043221       0.051929       0.000001       0.067562      -0.052441       0.092669       0.077158      -0.019320       0.687390      -0.201643      -0.061242       0.262885             32.875057      39.254469       5.353988      -7.795753      37.281711      -6.490758      22.088992           0.008778
            4              H       5.156965       5.511685       0.000000       0.154048       1.031749 0.75347727E+01  0.72461402E+02                                 1.642946                            1.572888      -1.283160       2.291061                    0.996250       3.312851       9.011910       0.517265       1.231280      -0.719847      -0.024459       0.029377       0.000000       0.038227      -0.014573       0.002899       0.002414      -0.005370      -0.009748      -0.014464      -0.001980       0.016443              1.652351       1.777647      -0.299407      -0.014960       1.887964      -0.012456       1.291442           0.001323
            5              H       1.765764       4.918446       5.446461       0.154033       1.031801 0.75352258E+01  0.72466731E+02                                 1.642989                            1.572925      -1.283163       2.291049                    0.996249       3.312933       9.012146       0.517265       1.231263      -0.719850      -0.000000      -0.024871       0.029030       0.038227       0.000816       0.000699      -0.015226      -0.000748       0.010201      -0.014464      -0.001981       0.016445              1.652395       1.295715       0.028082       0.024059       1.783708      -0.302960       1.877762           0.001327
            6              H       6.354799       0.624752       4.024821       0.154046       1.031759 0.75348612E+01  0.72462451E+02                                 1.642955                            1.572896      -1.283173       2.291054                    0.996250       3.312867       9.011960       0.517264       1.231277      -0.719847       0.024459      -0.004506      -0.029030       0.038227       0.000630      -0.014846       0.003446       0.001280       0.010200      -0.014463      -0.001980       0.016444              1.652360       1.777657      -0.060709      -0.293572       1.301706       0.078547       1.877717           0.001325
            7              C       7.678997       6.384614       0.035517       0.582264      23.396556 0.24367820E+03  0.49908527E+04                                 7.426948                            5.483751       0.020604       2.071537                    0.999335      21.814765      59.853987       0.646216       0.462775      -1.029442       0.024740       0.079974      -0.004908       0.083857       0.006773      -0.035474       0.003862       0.006969       0.334023      -0.066787      -0.051950       0.118737              8.606144       9.774129      -0.338492       0.994969      11.733129      -0.553808       4.311172           0.004060
            8              C       7.121214       4.985410       0.001989       0.173904      30.630689 0.35845263E+03  0.79920337E+04                                 8.558414                            6.360931       0.054609       2.042668                    0.999206      25.064987      69.086446       0.648993       0.423293      -1.064929       0.001950      -0.067366      -0.003879       0.067506      -0.016000      -0.003842      -0.007198       0.015273       0.277831      -0.064456      -0.028579       0.093035             10.019595      11.847824       2.191932      -0.008696      13.878112      -0.130775       4.332850          -0.005996
            9              C       2.388898       7.368121       6.303612       0.582259      23.396674 0.24367977E+03  0.49908919E+04                                 7.426960                            5.483761       0.020605       2.071536                    0.999335      21.814866      59.854276       0.646217       0.462774      -1.029443       0.011778       0.022988       0.079784       0.083861      -0.060416      -0.019600       0.015948       0.125898      -0.168955      -0.066788      -0.051956       0.118743              8.606155       4.828887       1.842321       0.499079       9.263169      -0.587261      11.726409           0.004060
           10              C       2.044188       6.864457       4.926108       0.173886      30.631064 0.35845775E+03  0.79921775E+04                                 8.558492                            6.360984       0.054585       2.042657                    0.999206      25.065164      69.087097       0.648989       0.423294      -1.064928      -0.013580       0.004483      -0.065979       0.067511      -0.028230      -0.031349      -0.009703       0.112961      -0.144950      -0.064461      -0.028583       0.093045             10.019689       4.875185       1.612193       1.692983      11.490557       1.891912      13.693323          -0.006001
           11              C       7.670218       1.016036       6.314030       0.582264      23.396580 0.24367837E+03  0.49908572E+04                                 7.426954                            5.483755       0.020600       2.071535                    0.999335      21.814778      59.854041       0.646216       0.462775      -1.029442       0.083134      -0.003341       0.010477       0.083858      -0.001437       0.007884      -0.059100      -0.153160      -0.120394      -0.066788      -0.051952       0.118740              8.606152      11.548221      -0.462117      -0.601563       4.771101       1.884139       9.499133           0.004064
           12              C       6.193113       0.937648       6.027619       0.173905      30.630775 0.35845381E+03  0.79920659E+04                                 8.558424                            6.360937       0.054604       2.042665                    0.999206      25.065038      69.086592       0.648993       0.423292      -1.064929      -0.065899      -0.001667       0.014551       0.067507      -0.009558      -0.010892      -0.021468      -0.148034      -0.089259      -0.064455      -0.028579       0.093034             10.019608      14.592619       0.130006       1.686285       4.497445       1.045199      10.968758          -0.005996
           13              C       3.841546       3.189549      -0.035517       0.582263      23.396569 0.24367832E+03  0.49908553E+04                                 7.426949                            5.483752       0.020601       2.071536                    0.999335      21.814768      59.853986       0.646217       0.462775      -1.029442      -0.083133      -0.009840       0.004909       0.083857       0.007571      -0.002629      -0.035586      -0.001684       0.334019      -0.066787      -0.051949       0.118736              8.606146      11.548209      -0.665326      -0.364377       9.959056       1.078840       4.311172           0.004057
           14              C       5.318651       3.484595      -0.001989       0.173905      30.630703 0.35845290E+03  0.79920411E+04                                 8.558418                            6.360933       0.054607       2.042667                    0.999206      25.064987      69.086450       0.648992       0.423293      -1.064929       0.065898      -0.014122       0.003879       0.067506      -0.012229      -0.007775      -0.002475      -0.025673       0.277830      -0.064456      -0.028579       0.093034             10.019599      14.592601       1.686273      -0.130188      11.133346       0.015142       4.332851          -0.005998
           15              C       3.832767       0.455758       3.167670       0.582266      23.396558 0.24367821E+03  0.49908534E+04                                 7.426951                            5.483754       0.020602       2.071536                    0.999335      21.814774      59.854040       0.646216       0.462776      -1.029442      -0.024741      -0.007417      -0.079781       0.083858      -0.034016       0.012134      -0.022163      -0.160690      -0.168951      -0.066788      -0.051953       0.118741              8.606146       9.774134       0.931272      -0.487109       4.317911       0.597218      11.726394           0.004066
           16              C       4.390550       0.703510       4.545174       0.173905      30.630745 0.35845347E+03  0.79920566E+04                                 8.558419                            6.360934       0.054607       2.042666                    0.999206      25.065029      69.086561       0.648993       0.423292      -1.064929      -0.001950       0.014166       0.065975       0.067507      -0.006251      -0.015221      -0.029072      -0.125649      -0.144932      -0.064455      -0.028579       0.093034             10.019600      11.847830       0.327623       2.167324       4.517787       1.322180      13.693184          -0.005994
           17              C       1.142630       3.695688       3.157252       0.582260      23.396646 0.24367932E+03  0.49908803E+04                                 7.426952                            5.483755       0.020607       2.071537                    0.999335      21.814853      59.854219       0.646218       0.462774      -1.029443      -0.011779      -0.082366      -0.010478       0.083862      -0.028635      -0.056695       0.018460       0.142085      -0.120394      -0.066788      -0.051956       0.118743              8.606146       4.828881       0.775760       1.743964      11.490419      -0.932989       9.499138           0.004060
           18              C       1.487340       5.134146       3.443663       0.173886      30.631077 0.35845803E+03  0.79921852E+04                                 8.558494                            6.360986       0.054584       2.042657                    0.999206      25.065164      69.087094       0.648988       0.423294      -1.064928       0.013579       0.064511      -0.014551       0.067512      -0.035308      -0.023087      -0.006822       0.131520      -0.089272      -0.064461      -0.028584       0.093045             10.019691       4.875187       1.920242       1.333432      14.215031       1.469014      10.968856          -0.006002
           19              C       5.751493       4.797625       0.000000      -0.180518      32.516133 0.42574938E+03  0.99526472E+04                                 8.818496                            6.894982       0.013860       1.981571                    0.999518      29.234689      83.683416       0.625717       0.418739      -1.063203      -0.000090       0.000108      -0.000000       0.000140      -0.015710       0.010936       0.009106      -0.005788       0.283639      -0.064520      -0.031299       0.095820              9.868274      13.080676       2.742307      -0.148681      12.070241      -0.123791       4.453906           0.198049
           20              C       7.498367       2.699532       0.000000       0.593425      23.806967 0.25426860E+03  0.52790176E+04                                 7.598794                            5.664871      -0.160097       2.011064                    0.999379      21.970606      61.281256       0.623343       0.473280      -1.020661      -0.001620       0.001946       0.000000       0.002531      -0.000639       0.009506       0.007915      -0.000235       0.320447      -0.055003      -0.052759       0.107761              8.683488      10.807166      -0.738490       0.071744      11.079276       0.059734       4.164022          -0.020479
           21              C       1.765764       5.522979       4.740850      -0.180462      32.514852 0.42572865E+03  0.99520339E+04                                 8.818233                            6.894785       0.013904       1.981590                    0.999518      29.234019      83.680748       0.625730       0.418736      -1.063206      -0.000000      -0.000089       0.000103       0.000136      -0.017852      -0.015294      -0.014672       0.140721      -0.131612      -0.064520      -0.031300       0.095820              9.867966       4.971501       1.767545       1.514345      12.704185       2.499486      11.928212           0.198120
           22              C       1.765764       7.299249       2.667587       0.593424      23.807098 0.25426993E+03  0.52790521E+04                                 7.598819                            5.664884      -0.160100       2.011061                    0.999379      21.970673      61.281470       0.623343       0.473280      -1.020661      -0.000000      -0.001646       0.001921       0.002530      -0.019655      -0.016839       0.000971       0.155178      -0.155783      -0.055018      -0.052759       0.107777              8.683522       4.541872       1.111868       0.952595      10.610184      -0.928716      10.898509          -0.020497
           23              C       5.760271       0.734280       4.730432      -0.180518      32.516221 0.42575080E+03  0.99526843E+04                                 8.818486                            6.894973       0.013875       1.981574                    0.999518      29.234780      83.683568       0.625721       0.418737      -1.063205       0.000090      -0.000016      -0.000106       0.000140       0.008397      -0.017202      -0.012379      -0.144194      -0.131601      -0.064517      -0.031294       0.095812              9.868261      13.080654       0.273715       2.732646       4.595569       1.036461      11.928561           0.198037
           24              C       4.013397       1.056102       6.803695       0.593425      23.806999 0.25426893E+03  0.52790271E+04                                 7.598804                            5.664876      -0.160103       2.011061                    0.999379      21.970628      61.281360       0.623342       0.473281      -1.020660       0.001620      -0.000298      -0.001923       0.002532       0.009294      -0.002090      -0.016726      -0.158972      -0.155767      -0.055003      -0.052758       0.107760              8.683500      10.807182      -0.042379      -0.740754       4.344836       1.105089      10.898484          -0.020484
           25              N       7.995147       3.987087       0.006440      -0.397874      41.340844 0.58998524E+03  0.14642763E+05                                 9.793417                            7.782427       0.253061       2.081208                    0.998626      29.528749      81.133435       0.641068       0.384964      -1.109613      -0.139146      -0.005992       0.001309       0.139281      -0.033968      -0.008441      -0.011485      -0.158326       0.283556      -0.133894       0.037307       0.096586             10.968745      11.095738       0.373829       0.234427      16.341665      -0.206788       5.468833           0.127143
           26              N       2.056256       7.750873       3.938917      -0.397862      41.340612 0.58998048E+03  0.14642608E+05                                 9.793351                            7.782373       0.253097       2.081219                    0.998626      29.528691      81.133028       0.641073       0.384962      -1.109615      -0.024852      -0.136918      -0.006118       0.139290      -0.051147      -0.025937      -0.028038       0.192171       0.110546      -0.133899       0.037304       0.096595             10.968672       5.943276       1.238197       1.487357      10.814282       0.065028      16.148457           0.127172
           27              N       5.369649       1.101623       7.054969      -0.397877      41.341053 0.58998901E+03  0.14642881E+05                                 9.793448                            7.782451       0.253056       2.081205                    0.998626      29.528848      81.133784       0.641067       0.384964      -1.109613      -0.031104      -0.019531      -0.134354       0.139284      -0.021866      -0.057273      -0.036793      -0.073239      -0.307331      -0.133894       0.037309       0.096585             10.968781      16.302738      -0.248787      -0.553818       5.683403       1.114202      10.920203           0.127131
           28              N       6.142115       2.444250      -0.006440      -0.397875      41.340902 0.58998661E+03  0.14642806E+05                                 9.793426                            7.782436       0.253056       2.081206                    0.998626      29.528773      81.133518       0.641067       0.384964      -1.109613       0.031103       0.135758      -0.001309       0.139281      -0.059949      -0.012824      -0.006221       0.123722       0.283557      -0.133894       0.037307       0.096586             10.968754      16.302692      -0.585429      -0.160893      11.134732       0.268015       5.468838           0.127140
           29              N       3.516617       0.852242       5.532365      -0.397876      41.340943 0.58998676E+03  0.14642811E+05                                 9.793430                            7.782436       0.253062       2.081208                    0.998626      29.528803      81.133618       0.641068       0.384964      -1.109613       0.139148      -0.000373       0.006122       0.139283      -0.013551      -0.032272      -0.020433      -0.215984       0.110574      -0.133892       0.037308       0.096584             10.968761      11.095758       0.288996       0.333450       5.661966       1.450970      16.148560           0.127137
           30              N       1.475272       5.973690       2.416313      -0.397863      41.340665 0.58998183E+03  0.14642650E+05                                 9.793360                            7.782382       0.253096       2.081218                    0.998626      29.528710      81.133103       0.641073       0.384962      -1.109615       0.024852       0.027047       0.134359       0.139290      -0.033476      -0.046563      -0.049660       0.052872      -0.307349      -0.133900       0.037305       0.096595             10.968682       5.943283       1.659681       0.995405      16.042679      -0.746536      10.920083           0.127171
           31              O       8.648576       8.792072       9.332622      -0.574420      35.993211 0.48743190E+03  0.11371709E+05                                 8.483083                            6.697205       0.778851       2.305501                    0.998936      26.836790      68.265256       0.760834       0.345068      -1.156615       0.047464      -0.032738       0.000135       0.057660      -0.045733      -0.013320      -0.001615      -0.014201       0.102576      -0.064646       0.024295       0.040351              9.776917       8.059629      -4.351187       0.762773      15.520371      -1.499301       5.750749           0.042665
           32              O       8.910379       6.502660       0.260650      -0.559147      34.748822 0.52272918E+03  0.12463036E+05                                 8.397849                            7.058922       0.453821       2.193963                    0.998199      27.470432      71.627164       0.718667       0.357463      -1.141596      -0.033807       0.043696      -0.015714       0.057439      -0.012273      -0.003749      -0.001074       0.144138       0.111058      -0.091631       0.036308       0.055323              9.238278      14.576877      -0.286798       2.020234       6.869007       0.097163       6.268950           0.041739
           33              O      11.962768       6.590248       7.256517      -0.574424      35.993435 0.48743538E+03  0.11371811E+05                                 8.483114                            6.697228       0.778840       2.305496                    0.998936      26.836891      68.265589       0.760833       0.345068      -1.156615       0.003791       0.047563      -0.032371       0.057658      -0.028991      -0.015926      -0.040951       0.038755      -0.025419      -0.064662       0.024301       0.040361              9.776954       5.640046       0.532085      -0.749014       7.945736      -4.353057      15.745080           0.042639
           34              O       2.848591       8.535537       6.385728      -0.559148      34.748796 0.52272866E+03  0.12463016E+05                                 8.397824                            7.058902       0.453857       2.193974                    0.998199      27.470485      71.627187       0.718671       0.357461      -1.141598      -0.014803      -0.031648       0.045587       0.057436      -0.001679      -0.022123      -0.007671      -0.022545      -0.261805      -0.091648       0.036317       0.055332              9.238248       7.279514       3.296687       0.073013      13.609818      -0.616719       6.825412           0.041702
           35              O      10.213500      10.282475       5.399199      -0.574423      35.993335 0.48743379E+03  0.11371764E+05                                 8.483097                            6.697215       0.778845       2.305498                    0.998936      26.836848      68.265422       0.760834       0.345068      -1.156615      -0.023597       0.008203       0.051966       0.057659      -0.010898      -0.044113      -0.018515      -0.056092      -0.007714      -0.064649       0.024297       0.040352              9.776935      13.724919      -2.147989      -5.126080       6.157074       1.595819       9.448813           0.042660
           36              O       8.009410       1.420977       7.455035      -0.559149      34.748624 0.52272554E+03  0.12462925E+05                                 8.397806                            7.058889       0.453855       2.193975                    0.998199      27.470381      71.626895       0.718670       0.357462      -1.141597       0.036849      -0.021841      -0.038266       0.057438       0.000468       0.014316      -0.000875      -0.126570       0.161643      -0.091636       0.036311       0.055325              9.238229       7.019785       0.625670       1.021535       7.057785       3.112907      13.637117           0.041731
           37              O       3.064028       4.142372       0.138660      -0.574423      35.993366 0.48743431E+03  0.11371780E+05                                 8.483107                            6.697222       0.778845       2.305498                    0.998936      26.836847      68.265457       0.760833       0.345068      -1.156615       0.023597      -0.052610      -0.000135       0.057660      -0.045262      -0.004002      -0.012807      -0.019327       0.102572      -0.064646       0.024296       0.040350              9.776947      13.724936      -5.394899      -1.336295       9.855141       1.021792       5.750764           0.042664
           38              O       5.268118       3.470110       9.210632      -0.559142      34.748504 0.52272329E+03  0.12462860E+05                                 8.397802                            7.058885       0.453851       2.193975                    0.998199      27.470275      71.626641       0.718668       0.357463      -1.141596      -0.036850       0.041164       0.015713       0.057440       0.014216      -0.001735      -0.003492      -0.143416       0.111052      -0.091627       0.036306       0.055321              9.238225       7.019778       1.105414       0.461574      14.425978       1.969182       6.268918           0.041751
           39              O       4.628952       0.484106       2.214765      -0.574420      35.993207 0.48743177E+03  0.11371704E+05                                 8.483077                            6.697201       0.778852       2.305501                    0.998936      26.836805      68.265276       0.760835       0.345068      -1.156615      -0.047463       0.004888       0.032371       0.057659      -0.020178      -0.043149      -0.008238      -0.056862      -0.025402      -0.064648       0.024296       0.040352              9.776909       8.059629       0.086326      -4.416694       5.526097       0.052059      15.745003           0.042660
           40              O       4.367149       9.799889       3.085554      -0.559153      34.748953 0.52273159E+03  0.12463106E+05                                 8.397857                            7.058928       0.453824       2.193963                    0.998199      27.470527      71.627401       0.718668       0.357462      -1.141597       0.033807       0.008825      -0.045587       0.057437      -0.005587      -0.011552      -0.020365       0.019867      -0.261782      -0.091641       0.036313       0.055328              9.238287      14.576892       1.952334      -0.593285       6.312527       0.183544       6.825442           0.041721
           41              O       1.314760       2.873376       4.072083      -0.574423      35.993365 0.48743400E+03  0.11371770E+05                                 8.483102                            6.697217       0.778842       2.305497                    0.998936      26.836868      68.265498       0.760833       0.345068      -1.156615      -0.003791       0.024692      -0.051965       0.057658      -0.020184      -0.026206      -0.040034       0.044657      -0.007712      -0.064662       0.024301       0.040361              9.776940       5.640038      -0.658535       0.640677      14.241951      -5.330382       9.448831           0.042640
           42              O      10.428937       3.435477       2.016247      -0.559148      34.748744 0.52272760E+03  0.12462984E+05                                 8.397813                            7.058893       0.453859       2.193975                    0.998199      27.470473      71.627124       0.718672       0.357461      -1.141598       0.014803      -0.040194       0.038266       0.057436      -0.022118       0.001734       0.014239       0.118609       0.161660      -0.091648       0.036317       0.055331              9.238236       7.279502       0.577820       3.246470       6.798071       0.440630      13.637134           0.041702
           43              O       8.301178       1.735311       0.000000      -0.342847      27.390895 0.36905702E+03  0.80387595E+04                                 7.132781                            5.869782       0.955151       2.399393                    0.999684      24.333036      59.982926       0.803210       0.350092      -1.151412      -0.013439       0.016141       0.000000       0.021003      -0.074158       0.058474       0.048685      -0.027325       0.276412      -0.145806       0.029337       0.116468              7.922474       8.692324      -3.551845       0.162384      10.001021       0.135200       5.074077           0.360159
           44              O       1.765764       8.115571       1.714776      -0.342870      27.391568 0.36906833E+03  0.80390634E+04                                 7.132868                            5.869849       0.955173       2.399396                    0.999683      24.333449      59.984066       0.803210       0.350089      -1.151415       0.000000      -0.013658       0.015942       0.020992       0.014107       0.012086      -0.085914       0.186091      -0.132749      -0.145849       0.029357       0.116492              7.922575       5.207698       0.257633       0.220727       8.715786      -3.634917       9.844241           0.360100
           45              O       3.210586       1.204001       7.756506      -0.342847      27.390938 0.36905768E+03  0.80387783E+04                                 7.132793                            5.869791       0.955142       2.399391                    0.999683      24.333026      59.982938       0.803208       0.350092      -1.151411       0.013439      -0.002476      -0.015950       0.021003       0.046404      -0.082247       0.027515      -0.163688      -0.132696      -0.145799       0.029337       0.116462              7.922489       8.692342      -0.384347      -3.534729       5.230990       0.875628       9.844135           0.360165

******************************************************
Auxiliary information for the entire system
The total spin magnetic moment of the unit cell is   2.900985
The total net atomic charge of the unit cell is   -0.000001
Accuracy of reproducing the electrostatic potential in the unit cell:
  The inner radius (bohr) =    5.0000
  The outer radius (bohr) =   12.0000
  Valid grid points have density less than (e/(bohr^3)) =    0.0001
  The number of valid grid points were=        26195
  The rms potential error without charges in kcal/mol is=      2.24322
  The rms potential error with partial charges in kcal/mol is=      0.57883
  The RRMSE value at monopole order=      0.25804
  The rms potential error with partial charges and cloud penetration in kcal/mol is=      0.56187
  The RRMSE value at monopole order with cloud penetration is=      0.25048
  The rms potential error with partial charges and atomic dipoles in kcal/mol is=      0.28347
  The RRMSE value at dipole order=      0.12637
  The rms potential error with partial charges, atomic dipoles and cloud penetration in kcal/mol is=      0.27487
  The RRMSE value at dipole order with cloud penetration=      0.12254

******************************************************
The electron densities and ab initio electrostatic potential were computed in VASP using the PBE functional and
projector augmented wave method. See the main text of the journal article for a description of computational details.
The atomic charges, dipoles, and quadrupoles were computed with the DDEC6 method as described in
(a) T. A. Manz and N. Gabaldon Limas, RSC Adv. 6 (2016) 47771-47801 DOI: 10.1039/c6ra04656h
(b) N. Gabaldon Limas and T. A. Manz, RSC Adv. 8 (2018) 2678-2707 DOI: 10.1039/c7ra11829e.
For each atom in the material, the electron cloud parameters were fit to the spherically averaged atom-in-material
electron density using radial positions for which this density was between 10^-4 and 10^-2 electrons per cubic bohr.
The polarizabilities, dispersion coefficients, and quantum Drude oscillator (QDO) parameters were fit using the MCLF method.
The magnetic structure of the system was optimized in VASP from the default ferromagnetic initial guess using spin polarization.
The atomic spin moments (ASMs) were computed on this optimized magnetic structure using the DDEC6 partition as inputs
to the method of T. A. Manz and D. S. Sholl, J. Chem. Theory Comput. 7 (2011) 4146-4164 DOI: 10.1021/ct200539n.
The RMSE and RRMSE were computed using a uniform grid with Ewald summation.
