# Supplementary material for: A collection of forcefield precursors for metal–organic frameworks
Source: RSC Adv. 2019 Nov 13;9(63):36492–507. doi: 10.1039/c9ra07327b (PMC9075174; doi:10.1039/c9ra07327b)
Supplement: RA-009-C9RA07327B-s4723 [file RA-009-C9RA07327B-s4723.xyz]

  164
jmolscript: load "" {1 1 1} spacegroup "x,y,z" unitcell [{     14.045500     0.000000     0.000000 }, {      0.000000    14.045500     0.000000 }, {      0.000000     0.000000    14.607500 }]
Cu     7.022750     7.022750     0.000000     0.815309
Cu     0.000000     0.000000     0.000000     0.785740
Cu     0.000000     7.022750     7.303750     0.812150
Cu     7.022750     0.000000     7.303750     0.813759
Cu    11.710857     9.357393     3.047271     0.668609
Cu     9.357393    11.710857     3.047271     0.672003
Cu    11.710857    11.710857    10.351021     0.670339
Cu     9.357393     9.357393    10.351021     0.682706
Cu     2.334643     2.334643     4.256479     0.670144
Cu     4.688107     4.688107     4.256479     0.659538
Cu     2.334643     4.688107    11.560229     0.678026
Cu     4.688107     2.334643    11.560229     0.671768
H     10.895094     6.598576     1.945719     0.184969
H      9.638022     5.989001     1.235794     0.194114
H     10.709694     6.768526     0.397324     0.184527
H     10.173156     0.424174     1.945719     0.184230
H     11.430228     1.033749     1.235794     0.194562
H     10.358556     0.254224     0.397324     0.184273
H      0.424174    10.895094     9.249469     0.185239
H      1.033749     9.638022     8.539545     0.195091
H      0.254224    10.709694     7.701074     0.185302
H      6.598576    10.173156     9.249469     0.184575
H      5.989001    11.430228     8.539545     0.195587
H      6.768526    10.358556     7.701074     0.185322
H      3.150406    13.621326     5.358031     0.185329
H      4.407478    13.011751     6.067956     0.195674
H      3.335806    13.791276     6.906426     0.185381
H      3.872344     7.446924     5.358031     0.184849
H      2.615272     8.056499     6.067956     0.195793
H      3.686944     7.276974     6.906426     0.185270
H     13.621326     3.872344    12.661781     0.184465
H     13.011751     2.615272    13.371705     0.195635
H     13.791276     3.686944    14.210176     0.184844
H      7.446924     3.150406    12.661781     0.185530
H      8.056499     4.407478    13.371705     0.195172
H      7.276974     3.335806    14.210176     0.185058
H      3.150406     7.446924    12.661781     0.185238
H      4.407478     8.056499    13.371705     0.195387
H      3.335806     7.276974    14.210176     0.185135
H      3.872344    13.621326    12.661781     0.184665
H      2.615272    13.011751    13.371705     0.195467
H      3.686944    13.791276    14.210176     0.184769
H     13.621326     3.150406     5.358031     0.185354
H     13.011751     4.407478     6.067956     0.195657
H     13.791276     3.335806     6.906426     0.185317
H      7.446924     3.872344     5.358031     0.184819
H      8.056499     2.615272     6.067956     0.195809
H      7.276974     3.686944     6.906426     0.185345
H     10.895094     0.424174     9.249469     0.185223
H      9.638022     1.033749     8.539545     0.195162
H     10.709694     0.254224     7.701074     0.185282
H     10.173156     6.598576     9.249469     0.184588
H     11.430228     5.989001     8.539545     0.195527
H     10.358556     6.768526     7.701074     0.185339
H      0.424174    10.173156     1.945719     0.184249
H      1.033749    11.430228     1.235794     0.194525
H      0.254224    10.358556     0.397324     0.184224
H      6.598576    10.895094     1.945719     0.184944
H      5.989001     9.638022     1.235794     0.194161
H      6.768526    10.709694     0.397324     0.184582
C      9.507399     8.000317     1.472436     0.445041
C     10.254620     6.724985     1.241637    -0.563026
C     12.417627     7.563502     4.969471     0.466559
C     11.560851    13.067933     1.472436     0.443787
C     10.813630     0.297765     1.241637    -0.563017
C      8.650623    13.504748     4.969471     0.466611
C     13.067933     9.507399     8.776186     0.447926
C      0.297765    10.254620     8.545387    -0.563271
C     13.504748    12.417627    12.273221     0.466095
C      8.000317    11.560851     8.776186     0.446952
C      6.724985    10.813630     8.545387    -0.563469
C      7.563502     8.650623    12.273221     0.466628
C      4.538101     0.977567     5.831314     0.447078
C      3.790880    13.747735     6.062112    -0.563224
C      1.627873     0.540752     2.334278     0.465481
C      2.484649     6.045183     5.831314     0.446025
C      3.231870     7.320515     6.062112    -0.563221
C      5.394877     6.481998     2.334278     0.464855
C      0.977567     2.484649    13.135064     0.445852
C     13.747735     3.231870    13.365863    -0.563275
C      0.540752     5.394877     9.638028     0.466269
C      6.045183     4.538101    13.135064     0.447337
C      7.320515     3.790880    13.365863    -0.563343
C      6.481998     1.627873     9.638028     0.466636
C      4.538101     6.045183    13.135064     0.446460
C      3.790880     7.320515    13.365863    -0.563352
C      1.627873     6.481998     9.638028     0.466548
C      2.484649     0.977567    13.135064     0.446159
C      3.231870    13.747735    13.365863    -0.563119
C      5.394877     0.540752     9.638028     0.466424
C      0.977567     4.538101     5.831314     0.446968
C     13.747735     3.790880     6.062112    -0.563207
C      0.540752     1.627873     2.334278     0.465471
C      6.045183     2.484649     5.831314     0.446164
C      7.320515     3.231870     6.062112    -0.563246
C      6.481998     5.394877     2.334278     0.464895
C      9.507399    13.067933     8.776186     0.448029
C     10.254620     0.297765     8.545387    -0.563280
C     12.417627    13.504748    12.273221     0.466084
C     11.560851     8.000317     8.776186     0.446844
C     10.813630     6.724985     8.545387    -0.563460
C      8.650623     7.563502    12.273221     0.466687
C     13.067933    11.560851     1.472436     0.443778
C      0.297765    10.813630     1.241637    -0.562958
C     13.504748     8.650623     4.969471     0.466467
C      8.000317     9.507399     1.472436     0.445052
C      6.724985    10.254620     1.241637    -0.563078
C      7.563502    12.417627     4.969471     0.466709
N     10.011632     9.034066     2.096176    -0.282352
N     11.056618    12.034184     2.096176    -0.282783
N     12.034184    10.011632     9.399926    -0.283160
N      9.034066    11.056618     9.399926    -0.280763
N      4.033868     2.011316     5.207574    -0.280698
N      2.988882     5.011434     5.207574    -0.276737
N      2.011316     2.988882    12.511324    -0.281562
N      5.011434     4.033868    12.511324    -0.282413
N      4.033868     5.011434    12.511324    -0.279929
N      2.988882     2.011316    12.511324    -0.282657
N      2.011316     4.033868     5.207574    -0.280677
N      5.011434     2.988882     5.207574    -0.276785
N     10.011632    12.034184     9.399926    -0.283124
N     11.056618     9.034066     9.399926    -0.280758
N     12.034184    11.056618     2.096176    -0.282638
N      9.034066    10.011632     2.096176    -0.282483
N      8.240495     8.240495     1.047358    -0.470619
N     12.827755    12.827755     1.047358    -0.460270
N     12.827755     8.240495     8.351108    -0.464741
N      8.240495    12.827755     8.351108    -0.464652
N      5.805005     1.217745     6.256392    -0.462050
N      1.217745     5.805005     6.256392    -0.462056
N      1.217745     1.217745    13.560142    -0.459689
N      5.805005     5.805005    13.560142    -0.467713
O     12.447122     6.687063     5.842124    -0.459647
O     11.529951     7.680079     4.072717    -0.484478
O      8.621128     0.335687     5.842124    -0.460184
O      9.538299    13.388171     4.072717    -0.483484
O      0.335687    12.447122    13.145874    -0.454893
O     13.388171    11.529951    11.376467    -0.484259
O      6.687063     8.621128    13.145874    -0.457385
O      7.680079     9.538299    11.376467    -0.481656
O      1.598378    13.709813     1.461626    -0.452303
O      2.515549     0.657329     3.231033    -0.481492
O      5.424372     7.358437     1.461626    -0.451576
O      4.507201     6.365421     3.231033    -0.473645
O     13.709813     5.424372     8.765376    -0.458814
O      0.657329     4.507201    10.534783    -0.481903
O      7.358437     1.598378     8.765376    -0.458897
O      6.365421     2.515549    10.534783    -0.484156
O      1.598378     7.358437     8.765376    -0.458641
O      2.515549     6.365421    10.534783    -0.482774
O      5.424372    13.709813     8.765376    -0.458999
O      4.507201     0.657329    10.534783    -0.482785
O     13.709813     1.598378     1.461626    -0.452512
O      0.657329     2.515549     3.231033    -0.481533
O      7.358437     5.424372     1.461626    -0.451349
O      6.365421     4.507201     3.231033    -0.473604
O     12.447122     0.335687    13.145874    -0.454844
O     11.529951    13.388171    11.376467    -0.484215
O      8.621128     6.687063    13.145874    -0.457125
O      9.538299     7.680079    11.376467    -0.481655
O      0.335687     8.621128     5.842124    -0.459418
O     13.388171     9.538299     4.072717    -0.483080
O      6.687063    12.447122     5.842124    -0.460473
O      7.680079    11.529951     4.072717    -0.484888

The following XYZ coordinates are in angstroms. Other properties are in atomic units.
The sperically averaged electron density of each atom fit to a function of the form exp(a - br)
eigen_1, eigen_2 and eigen_3 are the three eigenvalues of traceless quadrupole moment tensor
  atom number  atomic symbol              X              Y              Z     net charge C6 coefficient C8 coefficient C10 coefficient fluctuating dipole atomic polarizability isotropic forcefield polarizability              a              b squared Pearson coefficient          <r^3>          <r^4>         wp_QDO          m_QDO          q_QDO       dipole_x       dipole_y       dipole_z         dipole            Qxy            Qxz            Qyz     Q(x^2-y^2)  Q(3z^2 - R^2)        eigen_1        eigen_2        eigen_3 static polarizability      alpha(xx)      alpha(xy)      alpha(xz)      alpha(yy)      alpha(yz)      alpha(zz) atomic spin moment
            1             Cu       7.022750       7.022750       0.000000       0.815309      75.762806 0.11459996E+04  0.31792319E+05                                15.167048                           11.481828       1.614248       2.433227                    0.996629      40.831641      99.223921       0.511799       0.431389      -1.139041       0.000872       0.000870      -0.001063       0.001628      -0.045222       0.003128       0.003312      -0.000432      -0.110291      -0.038536      -0.025068       0.063604             20.499423      18.900848      10.177949       2.079213      18.902193       2.079616      23.695227           0.683847
            2             Cu       0.000000       0.000000       0.000000       0.785740      78.312812 0.11899486E+04  0.33363076E+05                                15.555271                           11.746242       1.407715       2.365293                    0.994755      41.323772     101.344242       0.502420       0.434811      -1.135448      -0.000303      -0.000350      -0.000157       0.000489      -0.045928      -0.002386      -0.002437       0.000205      -0.108600      -0.037413      -0.026615       0.064028             21.071086      19.416568      10.489870      -2.108692      19.415623      -2.108136      24.381066           0.060744
            3             Cu       0.000000       7.022750       7.303750       0.812150      76.008495 0.11506355E+04  0.31956883E+05                                15.204112                           11.509279       1.605051       2.430022                    0.996521      40.881977      99.439961       0.510846       0.431708      -1.138698       0.000199      -0.000139       0.000738       0.000777       0.038887      -0.005675       0.006037      -0.000392      -0.105896      -0.039132      -0.017405       0.056537             20.550651      18.930396     -10.191504      -2.040621      18.939078       2.042906      23.782478           0.689285
            4             Cu       7.022750       0.000000       7.303750       0.813759      75.871068 0.11482391E+04  0.31871648E+05                                15.183185                           11.494824       1.609188       2.431540                    0.996573      40.854234      99.322406       0.511364       0.431523      -1.138894       0.000156      -0.000134      -0.000022       0.000207       0.038758       0.006298      -0.005947       0.000398      -0.106539      -0.039555      -0.016961       0.056516             20.520842      18.910519     -10.173986       2.036547      18.902075      -2.034120      23.749930           0.748681
            5             Cu      11.710857       9.357393       3.047271       0.668609      74.835437 0.11480235E+04  0.32326004E+05                                15.485359                           11.847247       0.709950       2.101670                    0.996405      45.162642     115.909110       0.474449       0.458475      -1.105747       0.037152      -0.037169       0.035566       0.063457       0.023785       0.008023      -0.007349       0.000486      -0.104276      -0.038448      -0.002721       0.041169             19.262098      18.946589      -0.908068       8.203372      18.955281      -8.211483      19.884425           0.614497
            6             Cu       9.357393      11.710857       3.047271       0.672003      74.518688 0.11424610E+04  0.32126704E+05                                15.437359                           11.814099       0.714133       2.103756                    0.996398      45.083891     115.587523       0.475434       0.458133      -1.106079      -0.036958       0.036941       0.035719       0.063296       0.023709      -0.007200       0.007879      -0.000485      -0.104371      -0.038342      -0.002767       0.041109             19.198926      18.894264      -0.903165      -8.180681      18.885611       8.172592      19.816902           0.624431
            7             Cu      11.710857      11.710857      10.351021       0.670339      74.579907 0.11436360E+04  0.32168756E+05                                15.445903                           11.820247       0.714895       2.103586                    0.996439      45.113156     115.687519       0.475295       0.458138      -1.106050       0.038006       0.038022       0.034618       0.063942      -0.024210       0.007111       0.007124       0.000041      -0.101365      -0.037181      -0.003923       0.041104             19.209787      18.893418       0.902332       8.184397      18.892968       8.184266      19.842976           0.617024
            8             Cu       9.357393       9.357393      10.351021       0.682706      73.307712 0.11225013E+04  0.31414323E+05                                15.256000                           11.696644       0.773733       2.124845                    0.996431      44.802944     114.445305       0.478849       0.457053      -1.107165      -0.036560      -0.036556       0.035966       0.062980      -0.023501      -0.006183      -0.006193      -0.000069      -0.102554      -0.036712      -0.003881       0.040593             18.946302      18.644432       0.875280      -8.046560      18.644541      -8.046457      19.549933          -0.618790
            9             Cu       2.334643       2.334643       4.256479       0.670144      74.527265 0.11434869E+04  0.32163355E+05                                15.440171                           11.821258       0.708591       2.101978                    0.996452      45.097859     115.644272       0.475169       0.458276      -1.105972      -0.037624      -0.037645      -0.034793       0.063587      -0.023414       0.006603       0.006603       0.000016      -0.103154      -0.037199      -0.003407       0.040607             19.196799      18.886910       0.907152       8.173955      18.887498       8.174235      19.815989          -0.554258
           10             Cu       4.688107       4.688107       4.256479       0.659538      75.299953 0.11586373E+04  0.32707322E+05                                15.561015                           11.914531       0.686570       2.093407                    0.996479      45.302923     116.500989       0.472249       0.459449      -1.104913       0.037445       0.037429      -0.035083       0.063513      -0.022700      -0.005940      -0.005963      -0.000016      -0.101446      -0.036149      -0.003459       0.039608             19.340101      19.033039       0.912760      -8.232968      19.032372      -8.232683      19.954892          -0.085981
           11             Cu       2.334643       4.688107      11.560229       0.678026      73.851098 0.11314091E+04  0.31732042E+05                                15.338263                           11.749707       0.766436       2.121326                    0.996432      44.928385     114.958189       0.477268       0.457579      -1.106645      -0.037503       0.037479      -0.035164       0.063621       0.023688       0.006517      -0.006383       0.000484      -0.103463      -0.037193      -0.003740       0.040933             19.063043      18.751651      -0.886507       8.101052      18.764318      -8.111704      19.673161          -0.601901
           12             Cu       4.688107       2.334643      11.560229       0.671768      74.464365 0.11417818E+04  0.32102534E+05                                15.429314                           11.810136       0.712907       2.103372                    0.996431      45.081955     115.569954       0.475545       0.458098      -1.106110       0.038148      -0.038223      -0.034570       0.064120       0.024184      -0.006703       0.007282      -0.000457      -0.102992      -0.037536      -0.003817       0.041354             19.185889      18.881789      -0.895282      -8.172093      18.870354       8.162609      19.805524           0.604007
           13              H      10.895094       6.598576       1.945719       0.184969       0.946871 0.65289417E+01  0.60142913E+02                                 1.522417                            1.435660      -1.041096       2.409261                    0.999067       3.018436       7.848724       0.561659       1.183837      -0.732225       0.006266      -0.005518       0.014552       0.016777      -0.006115       0.001969      -0.000278      -0.004927      -0.001020      -0.006769      -0.000241       0.007010              1.563040       1.668810      -0.083429       0.475101       1.298096      -0.034552       1.722215          -0.000083
           14              H       9.638022       5.989001       1.235794       0.194114       0.905338 0.62542735E+01  0.57352828E+02                                 1.516472                            1.435371      -1.034560       2.423191                    0.998892       3.018089       7.990903       0.540687       1.235328      -0.719977      -0.009581      -0.013490       0.000195       0.016547      -0.002088       0.000246       0.002529      -0.007521      -0.008144      -0.004014      -0.002282       0.006297              1.558785       1.685352       0.410299       0.043685       1.743131       0.034544       1.247873           0.000027
           15              H      10.709694       6.768526       0.397324       0.184527       0.911978 0.65296731E+01  0.59856517E+02                                 1.466100                            1.423727      -0.800173       2.524635                    0.999963       2.888411       7.373016       0.573975       1.164108      -0.738929       0.004530      -0.000982      -0.012892       0.013700      -0.002076      -0.005991      -0.003730      -0.006713       0.006575      -0.009197       0.002244       0.006953              1.475804       1.404195      -0.028667      -0.271903       1.230022       0.024270       1.793194          -0.000119
           16              H      10.173156       0.424174       1.945719       0.184230       0.950011 0.65553270E+01  0.60443429E+02                                 1.525242                            1.438093      -1.043063       2.407556                    0.999054       3.024473       7.866694       0.561488       1.183071      -0.732385      -0.006095       0.005519       0.014536       0.016700      -0.006148      -0.001971       0.000281      -0.004950      -0.000867      -0.006823      -0.000198       0.007022              1.566088       1.672130      -0.083671      -0.476628       1.300267       0.034627       1.725865          -0.000065
           17              H      11.430228       1.033749       1.235794       0.194562       0.906041 0.62611895E+01  0.57442649E+02                                 1.518324                            1.436990      -1.038907       2.421399                    0.998873       3.020552       8.004056       0.539817       1.236751      -0.719638       0.009760       0.013372       0.000067       0.016555      -0.002144      -0.000325      -0.002611      -0.007409      -0.007891      -0.004104      -0.002166       0.006271              1.560782       1.687811       0.411188      -0.043776       1.745287      -0.034600       1.249248           0.000043
           18              H      10.358556       0.254224       0.397324       0.184273       0.915336 0.65614420E+01  0.60229670E+02                                 1.470516                            1.427832      -0.804598       2.522206                    0.999957       2.894801       7.397931       0.572675       1.165163      -0.738653      -0.004341       0.000976      -0.012931       0.013675      -0.002095       0.005989       0.003758      -0.006707       0.006498      -0.009210       0.002255       0.006955              1.480316       1.408330      -0.028857       0.273153       1.233376      -0.024438       1.799242          -0.000148
           19              H       0.424174      10.895094       9.249469       0.185239       0.944993 0.65121399E+01  0.59943901E+02                                 1.519884                            1.433406      -1.039029       2.410369                    0.999086       3.014323       7.832745       0.562392       1.183167      -0.732397       0.005717       0.006247       0.014515       0.016805       0.006185       0.000303       0.001986       0.004969      -0.000998      -0.006840      -0.000247       0.007087              1.560397       1.296003       0.083163       0.034449       1.665893       0.473972       1.719294          -0.000109
           20              H       1.033749       9.638022       8.539545       0.195091       0.902971 0.62339741E+01  0.57122067E+02                                 1.514063                            1.433235      -1.036125       2.423113                    0.998896       3.013239       7.975783       0.540961       1.235665      -0.719905       0.013564      -0.009558       0.000120       0.016594       0.002163      -0.002580       0.000283       0.007521      -0.008062      -0.004091      -0.002247       0.006337              1.556222       1.739934      -0.409342      -0.034409       1.682605       0.043536       1.246126          -0.000116
           21              H       0.254224      10.709694       7.701074       0.185302       0.909203 0.65041799E+01  0.59564421E+02                                 1.463225                            1.421044      -0.798833       2.525871                    0.999967       2.882772       7.354967       0.574458       1.164270      -0.738905       0.001164       0.004517      -0.013007       0.013818       0.002138       0.003701      -0.006046       0.006704       0.006701      -0.009266       0.002306       0.006960              1.472883       1.227757       0.028490      -0.024076       1.401448      -0.271098       1.789445          -0.000087
           22              H       6.598576      10.173156       9.249469       0.184575       0.946418 0.65235808E+01  0.60064295E+02                                 1.520101                            1.433626      -1.038734       2.409871                    0.999085       3.016450       7.834451       0.563065       1.181455      -0.732800      -0.005884      -0.006081       0.014445       0.016741       0.006222      -0.000345      -0.001960       0.005018      -0.000775      -0.006895      -0.000208       0.007103              1.560582       1.296322       0.083335      -0.034593       1.666018      -0.473910       1.719405           0.000057
           23              H       5.989001      11.430228       8.539545       0.195587       0.900949 0.62167570E+01  0.56927299E+02                                 1.512169                            1.431560      -1.035624       2.423889                    0.998899       3.009440       7.964220       0.541082       1.236193      -0.719799      -0.013646       0.009648       0.000075       0.016712       0.002162       0.002576      -0.000296       0.007608      -0.007952      -0.004097      -0.002258       0.006355              1.554237       1.737651      -0.408467       0.034286       1.680272      -0.043398       1.244788           0.000096
           24              H       6.768526      10.358556       7.701074       0.185322       0.909564 0.65076636E+01  0.59606234E+02                                 1.463810                            1.421582      -0.799972       2.525372                    0.999965       2.883430       7.358036       0.574235       1.164528      -0.738840      -0.001222      -0.004397      -0.013093       0.013866       0.002165      -0.003707       0.006035       0.006767       0.006720      -0.009289       0.002333       0.006956              1.473487       1.228282       0.028603       0.024201       1.402002       0.271194       1.790178           0.000051
           25              H       3.150406      13.621326       5.358031       0.185329       0.943415 0.64984765E+01  0.59784038E+02                                 1.518002                            1.431772      -1.036049       2.411903                    0.999103       3.011149       7.821118       0.562814       1.182953      -0.732463      -0.006232      -0.005866      -0.014487       0.016826       0.006217       0.001988       0.000313      -0.004946      -0.000997      -0.006863      -0.000254       0.007117              1.558396       1.663709       0.083021       0.472961       1.294577       0.034419       1.716903           0.000041
           26              H       4.407478      13.011751       6.067956       0.195674       0.900992 0.62171502E+01  0.56932906E+02                                 1.512328                            1.431690      -1.035663       2.423815                    0.998905       3.009517       7.965070       0.540999       1.236339      -0.719763       0.009559      -0.013672      -0.000131       0.016683       0.002192       0.000295      -0.002593      -0.007611      -0.008023      -0.004125      -0.002262       0.006387              1.554410       1.680595      -0.408611       0.043375       1.737774      -0.034291       1.244862           0.000005
           27              H       3.335806      13.791276       6.906426       0.185381       0.908818 0.65004328E+01  0.59519599E+02                                 1.462600                            1.420464      -0.798954       2.525833                    0.999967       2.881943       7.351424       0.574697       1.163990      -0.738973      -0.004525      -0.001310       0.012985       0.013813       0.002185      -0.006067       0.003659      -0.006687       0.006652      -0.009286       0.002372       0.006914              1.472251       1.400958       0.028485      -0.270935       1.227313      -0.024103       1.788482           0.000068
           28              H       3.872344       7.446924       5.358031       0.184849       0.944382 0.65063846E+01  0.59866614E+02                                 1.518090                            1.431901      -1.035254       2.411864                    0.999104       3.012385       7.821394       0.563305       1.181728      -0.732755       0.006157       0.005877      -0.014389       0.016718       0.006178      -0.001980      -0.000307      -0.004983      -0.001014      -0.006832      -0.000254       0.007086              1.558415       1.663721       0.083076      -0.472836       1.294733      -0.034475       1.716791          -0.000023
           29              H       2.615272       8.056499       6.067956       0.195793       0.900726 0.62149396E+01  0.56908630E+02                                 1.512164                            1.431544      -1.035978       2.423820                    0.998903       3.008987       7.963854       0.540955       1.236527      -0.719723      -0.009609       0.013701      -0.000101       0.016735       0.002198      -0.000299       0.002584      -0.007654      -0.008012      -0.004130      -0.002271       0.006401              1.554237       1.680327      -0.408522      -0.043310       1.737654       0.034231       1.244730          -0.000078
           30              H       3.686944       7.276974       6.906426       0.185270       0.909650 0.65081635E+01  0.59608799E+02                                 1.463534                            1.421340      -0.800220       2.525148                    0.999965       2.883443       7.356672       0.574494       1.164042      -0.738956       0.004463       0.001305       0.012993       0.013800       0.002184       0.006045      -0.003666      -0.006718       0.006602      -0.009277       0.002376       0.006902              1.473192       1.401878       0.028561       0.271211       1.228058       0.024166       1.789639           0.000047
           31              H      13.621326       3.872344      12.661781       0.184465       0.946854 0.65275117E+01  0.60113987E+02                                 1.521049                            1.434425      -1.038454       2.409930                    0.999085       3.017885       7.840953       0.562651       1.182060      -0.732652      -0.005817       0.006074      -0.014473       0.016740      -0.006219       0.000319      -0.001976       0.004978      -0.000817      -0.006890      -0.000205       0.007096              1.561645       1.296984      -0.083330       0.034521       1.667267      -0.474505       1.720685           0.000080
           32              H      13.011751       2.615272      13.371705       0.195635       0.902551 0.62313795E+01  0.57103785E+02                                 1.514886                            1.433961      -1.038206       2.422605                    0.998889       3.013352       7.981685       0.540136       1.237434      -0.719504      -0.013547      -0.009701      -0.000023       0.016662      -0.002218      -0.002645      -0.000349       0.007533      -0.007880      -0.004185      -0.002181       0.006366              1.557134       1.740956       0.409709      -0.034429       1.683716      -0.043552       1.246730           0.000106
           33              H      13.791276       3.686944      14.210176       0.184844       0.912679 0.65366715E+01  0.59941802E+02                                 1.467360                            1.424903      -0.803022       2.523391                    0.999960       2.889383       7.378841       0.573439       1.164784      -0.738759      -0.001261       0.004378       0.012962       0.013739      -0.002174       0.003681       0.006044       0.006693       0.006468      -0.009265       0.002372       0.006893              1.477094       1.230983      -0.028733      -0.024350       1.405479       0.272285       1.794820           0.000076
           34              H       7.446924       3.150406      12.661781       0.185530       0.942854 0.64940570E+01  0.59735784E+02                                 1.517699                            1.431528      -1.036385       2.411979                    0.999100       3.010317       7.819556       0.562694       1.183355      -0.732369       0.005775      -0.006287      -0.014505       0.016830      -0.006180      -0.000308       0.001975       0.004942      -0.001058      -0.006817      -0.000270       0.007087              1.558052       1.294370      -0.082992      -0.034389       1.663334       0.472752       1.716452          -0.000103
           35              H       8.056499       4.407478      13.371705       0.195172       0.902333 0.62284941E+01  0.57059307E+02                                 1.513399                            1.432652      -1.034871       2.423785                    0.998905       3.011909       7.971386       0.541045       1.235747      -0.719893       0.013641       0.009485      -0.000192       0.016616      -0.002198       0.002580       0.000276       0.007601      -0.008095      -0.004111      -0.002280       0.006391              1.555524       1.739251       0.409023       0.034373       1.681728       0.043468       1.245594          -0.000117
           36              H       7.276974       3.335806      14.210176       0.185058       0.909551 0.65070271E+01  0.59593504E+02                                 1.463209                            1.421040      -0.798138       2.525967                    0.999967       2.883315       7.355122       0.574683       1.163754      -0.739030       0.001264      -0.004628       0.012860       0.013726      -0.002144      -0.003637      -0.006048       0.006678       0.006502      -0.009236       0.002361       0.006875              1.472849       1.227816      -0.028534       0.024164       1.401608      -0.271144       1.789122          -0.000076
           37              H       3.150406       7.446924      12.661781       0.185238       0.943420 0.64985693E+01  0.59783618E+02                                 1.517833                            1.431650      -1.036110       2.411832                    0.999101       3.011231       7.820612       0.562930       1.182734      -0.732515      -0.006233       0.005867      -0.014472       0.016814      -0.006207       0.001967      -0.000332      -0.004943      -0.000974      -0.006844      -0.000260       0.007105              1.558192       1.663482      -0.083075       0.472774       1.294531      -0.034455       1.716562           0.000054
           38              H       4.407478       8.056499      13.371705       0.195387       0.901382 0.62204417E+01  0.56968289E+02                                 1.512516                            1.431878      -1.034524       2.424207                    0.998907       3.010136       7.966026       0.541093       1.236010      -0.719840       0.009522       0.013682      -0.000163       0.016670      -0.002197       0.000279       0.002590      -0.007639      -0.008079      -0.004120      -0.002288       0.006409              1.554592       1.680647       0.408588       0.043436       1.738152       0.034343       1.244979           0.000111
           39              H       3.335806       7.276974      14.210176       0.185135       0.909155 0.65034055E+01  0.59552246E+02                                 1.462821                            1.420677      -0.797960       2.526153                    0.999967       2.882595       7.352866       0.574735       1.163808      -0.739019      -0.004589       0.001299       0.012911       0.013764      -0.002162      -0.006048      -0.003633      -0.006697       0.006507      -0.009249       0.002381       0.006868              1.472459       1.401242      -0.028549      -0.270987       1.227555       0.024189       1.788580           0.000059
           40              H       3.872344      13.621326      12.661781       0.184665       0.946574 0.65254227E+01  0.60093515E+02                                 1.521152                            1.434514      -1.038751       2.409982                    0.999084       3.017528       7.841469       0.562412       1.182585      -0.732527       0.006120      -0.005731      -0.014497       0.016747      -0.006195      -0.001989       0.000292      -0.004970      -0.000917      -0.006865      -0.000218       0.007082              1.561753       1.667400      -0.083280      -0.474585       1.297024       0.034472       1.720837          -0.000084
           41              H       2.615272      13.011751      13.371705       0.195467       0.903211 0.62369767E+01  0.57167414E+02                                 1.515538                            1.434530      -1.038275       2.422394                    0.998888       3.014643       7.985741       0.540076       1.237305      -0.719529      -0.009682      -0.013526      -0.000043       0.016635      -0.002212      -0.000342      -0.002645      -0.007520      -0.007924      -0.004179      -0.002185       0.006365              1.557824       1.684529       0.410036      -0.043579       1.741760      -0.034457       1.247184          -0.000123
           42              H       3.686944      13.791276      14.210176       0.184769       0.912951 0.65391571E+01  0.59970133E+02                                 1.467623                            1.425150      -0.802876       2.523379                    0.999960       2.889905       7.380450       0.573406       1.164745      -0.738767       0.004408      -0.001233       0.012922       0.013708      -0.002162       0.006046       0.003677      -0.006686       0.006462      -0.009257       0.002363       0.006894              1.477358       1.405723      -0.028719       0.272389       1.231158      -0.024329       1.795192          -0.000056
           43              H      13.621326       3.150406       5.358031       0.185354       0.943288 0.64974157E+01  0.59772065E+02                                 1.517897                            1.431681      -1.035949       2.411981                    0.999103       3.010931       7.820503       0.562815       1.182996      -0.732453      -0.005864      -0.006235      -0.014493       0.016832       0.006218       0.000315       0.001986       0.004942      -0.001001      -0.006861      -0.000257       0.007117              1.558282       1.294490       0.083003       0.034403       1.663598       0.472905       1.716759           0.000042
           44              H      13.011751       4.407478       6.067956       0.195657       0.901073 0.62178754E+01  0.56941463E+02                                 1.512448                            1.431798      -1.035610       2.423825                    0.998906       3.009664       7.965710       0.540962       1.236382      -0.719754      -0.013673       0.009559      -0.000143       0.016683       0.002188      -0.002592       0.000291       0.007616      -0.008036      -0.004120      -0.002268       0.006389              1.554536       1.737926      -0.408663      -0.034298       1.680741       0.043374       1.244941           0.000008
           45              H      13.791276       3.335806       6.906426       0.185317       0.908978 0.65017585E+01  0.59533464E+02                                 1.462613                            1.420477      -0.799191       2.525651                    0.999966       2.882250       7.351786       0.574787       1.163774      -0.739024      -0.001311      -0.004534       0.012960       0.013792       0.002183       0.003662      -0.006070       0.006675       0.006617      -0.009285       0.002372       0.006913              1.472261       1.227321       0.028482      -0.024105       1.400989      -0.270955       1.788474           0.000096
           46              H       7.446924       3.872344       5.358031       0.184819       0.944532 0.65076380E+01  0.59880803E+02                                 1.518218                            1.432012      -1.035380       2.411769                    0.999104       3.012645       7.822146       0.563301       1.181684      -0.732765       0.005879       0.006154      -0.014381       0.016711       0.006178      -0.000305      -0.001982       0.004988      -0.001009      -0.006834      -0.000251       0.007085              1.558553       1.294838       0.083096      -0.034491       1.663857      -0.472903       1.716963          -0.000024
           47              H       8.056499       2.615272       6.067956       0.195809       0.900657 0.62143195E+01  0.56901316E+02                                 1.512061                            1.431451      -1.036064       2.423792                    0.998902       3.008863       7.963313       0.540987       1.236490      -0.719731       0.013700      -0.009609      -0.000086       0.016734       0.002201       0.002587      -0.000304       0.007649      -0.007998      -0.004135      -0.002264       0.006399              1.554129       1.737524      -0.408477       0.034224       1.680200      -0.043312       1.244664          -0.000082
           48              H       7.276974       3.686944       6.906426       0.185345       0.909469 0.65066723E+01  0.59593251E+02                                 1.463525                            1.421330      -0.799939       2.525364                    0.999965       2.883092       7.356274       0.574388       1.164293      -0.738898       0.001305       0.004452       0.013022       0.013824       0.002186      -0.003663       0.006040       0.006731       0.006644      -0.009278       0.002374       0.006903              1.473186       1.228053       0.028564       0.024164       1.401849       0.271192       1.789655           0.000018
           49              H      10.895094       0.424174       9.249469       0.185223       0.945042 0.65125217E+01  0.59947578E+02                                 1.519851                            1.433381      -1.039061       2.410333                    0.999086       3.014366       7.832562       0.562443       1.183056      -0.732423       0.006229       0.005721       0.014518       0.016802       0.006182       0.001981       0.000303      -0.004971      -0.000987      -0.006838      -0.000244       0.007082              1.560357       1.665847       0.083155       0.473944       1.295982       0.034439       1.719243          -0.000108
           50              H       9.638022       1.033749       8.539545       0.195162       0.902643 0.62311213E+01  0.57089840E+02                                 1.513764                            1.432962      -1.035938       2.423260                    0.998898       3.012637       7.973968       0.540978       1.235760      -0.719886      -0.009572       0.013579       0.000131       0.016614       0.002154       0.000282      -0.002573      -0.007544      -0.008039      -0.004083      -0.002254       0.006337              1.555918       1.682285      -0.409237       0.043501       1.739562      -0.034392       1.245907          -0.000139
           51              H      10.709694       0.254224       7.701074       0.185282       0.909270 0.65047238E+01  0.59570113E+02                                 1.463230                            1.421047      -0.799047       2.525739                    0.999966       2.882905       7.355135       0.574497       1.164177      -0.738926       0.004509       0.001172      -0.013007       0.013816       0.002139      -0.006051       0.003700      -0.006705       0.006719      -0.009271       0.002306       0.006965              1.472892       1.401455       0.028493      -0.271101       1.227761      -0.024086       1.789460          -0.000089
           52              H      10.173156       6.598576       9.249469       0.184588       0.946328 0.65228173E+01  0.60055820E+02                                 1.520047                            1.433575      -1.038643       2.409934                    0.999086       3.016311       7.834129       0.563053       1.181509      -0.732787      -0.006099      -0.005883       0.014441       0.016744       0.006225      -0.001967      -0.000346      -0.005015      -0.000790      -0.006897      -0.000212       0.007110              1.560527       1.665959       0.083335      -0.473891       1.296275      -0.034600       1.719347           0.000057
           53              H      11.430228       5.989001       8.539545       0.195527       0.901249 0.62193644E+01  0.56956703E+02                                 1.512436                            1.431805      -1.035844       2.423734                    0.998897       3.009987       7.965852       0.541071       1.236099      -0.719818       0.009636      -0.013633       0.000064       0.016695       0.002171      -0.000296       0.002583      -0.007586      -0.007973      -0.004104      -0.002252       0.006356              1.554508       1.680552      -0.408558      -0.043427       1.737987       0.034299       1.244984           0.000120
           54              H      10.358556       6.768526       7.701074       0.185339       0.909502 0.65071747E+01  0.59601146E+02                                 1.463808                            1.421583      -0.799750       2.525505                    0.999965       2.883307       7.357890       0.574197       1.164618      -0.738820      -0.004404      -0.001216      -0.013093       0.013867       0.002164       0.006029      -0.003707      -0.006766       0.006701      -0.009283       0.002333       0.006950              1.473482       1.402001       0.028601       0.271194       1.228281       0.024192       1.790164           0.000052
           55              H       0.424174      10.173156       1.945719       0.184249       0.950097 0.65561820E+01  0.60454475E+02                                 1.525463                            1.438288      -1.043136       2.407546                    0.999053       3.024689       7.867968       0.561379       1.183238      -0.732345       0.005489      -0.006101       0.014541       0.016697      -0.006134       0.000268      -0.001977       0.004953      -0.000896      -0.006813      -0.000198       0.007012              1.566316       1.300428      -0.083673       0.034622       1.672377      -0.476739       1.726143          -0.000063
           56              H       1.033749      11.430228       1.235794       0.194525       0.906195 0.62625119E+01  0.57457996E+02                                 1.518512                            1.437153      -1.038898       2.421369                    0.998872       3.020876       8.005221       0.539778       1.236770      -0.719633       0.013371       0.009758       0.000068       0.016554      -0.002142      -0.002610      -0.000324       0.007417      -0.007903      -0.004104      -0.002170       0.006275              1.560982       1.745515       0.411287      -0.034604       1.688050      -0.043780       1.249381           0.000047
           57              H       0.254224      10.358556       0.397324       0.184224       0.915644 0.65643201E+01  0.60263110E+02                                 1.470878                            1.428171      -0.804825       2.522049                    0.999956       2.895386       7.400023       0.572589       1.165203      -0.738641       0.000965      -0.004335      -0.012919       0.013661      -0.002091       0.003758       0.005984       0.006716       0.006490      -0.009206       0.002252       0.006954              1.480683       1.233642      -0.028867      -0.024443       1.408663       0.273260       1.799743          -0.000146
           58              H       6.598576      10.895094       1.945719       0.184944       0.946801 0.65282006E+01  0.60133010E+02                                 1.522192                            1.435460      -1.041028       2.409262                    0.999068       3.018236       7.847420       0.561780       1.183641      -0.732272      -0.005548       0.006259       0.014546       0.016780      -0.006129      -0.000291       0.001965       0.004926      -0.000988      -0.006781      -0.000240       0.007020              1.562806       1.297932      -0.083430      -0.034561       1.668554       0.474987       1.721932          -0.000084
           59              H       5.989001       9.638022       1.235794       0.194161       0.905093 0.62521332E+01  0.57327808E+02                                 1.516151                            1.435090      -1.034490       2.423266                    0.998893       3.017564       7.988915       0.540764       1.235268      -0.719992      -0.013493      -0.009584       0.000188       0.016551      -0.002087       0.002536       0.000250       0.007519      -0.008131      -0.004019      -0.002278       0.006296              1.558446       1.742735       0.410143       0.034534       1.684957       0.043674       1.247645           0.000025
           60              H       6.768526      10.709694       0.397324       0.184582       0.911655 0.65266528E+01  0.59821436E+02                                 1.465714                            1.423366      -0.799982       2.524780                    0.999963       2.887795       7.370797       0.574071       1.164057      -0.738943      -0.000994       0.004532      -0.012907       0.013716      -0.002080      -0.003729      -0.005994       0.006706       0.006579      -0.009199       0.002247       0.006953              1.475413       1.229736      -0.028660       0.024267       1.403837      -0.271787       1.792665          -0.000121
           61              C       9.507399       8.000317       1.472436       0.445041      25.272658 0.29089489E+03  0.62239398E+04                                 7.902156                            5.976444      -0.082570       2.025443                    0.999183      22.975166      64.304599       0.621721       0.460448      -1.031354      -0.016288      -0.031618      -0.008653       0.036604      -0.020527      -0.024153      -0.023632      -0.030784       0.052720      -0.050106       0.012856       0.037250              9.142203       9.552590      -1.199537       1.950671      11.757133       2.717137       6.116885           0.002320
           62              C      10.254620       6.724985       1.241637      -0.563026      28.116098 0.43641382E+03  0.10241749E+05                                 7.802656                            6.753697       0.117571       2.003609                    0.997777      31.873221      90.732324       0.665908       0.391937      -1.083411      -0.024684       0.019359       0.011604       0.033448      -0.040105      -0.012058       0.005275      -0.053901      -0.034622      -0.044629      -0.011062       0.055691              8.261708       8.183271      -1.188717       0.520320       9.369567       0.874833       7.232287           0.000209
           63              C      12.417627       7.563502       4.969471       0.466559      25.209883 0.27748808E+03  0.58508290E+04                                 7.683441                            5.782804       0.180592       2.102785                    0.999668      23.064742      63.492933       0.642790       0.451922      -1.039131      -0.089522      -0.091964      -0.010597       0.128778      -0.073189      -0.076201       0.086106      -0.001011       0.019555      -0.084380      -0.073004       0.157384              9.008999       7.932512      -0.612097       3.854809       7.987196      -3.818203      11.107290          -0.000340
           64              C      11.560851      13.067933       1.472436       0.443787      25.304510 0.29125923E+03  0.62334349E+04                                 7.908345                            5.979727      -0.079940       2.026224                    0.999197      22.984927      64.332245       0.621647       0.460378      -1.031435       0.015820       0.032185      -0.008523       0.036862      -0.020030       0.024109       0.023406      -0.031207       0.053594      -0.049778       0.012450       0.037329              9.151511       9.564783      -1.199670      -1.955022      11.767002      -2.721281       6.122749           0.001757
           65              C      10.813630       0.297765       1.241637      -0.563017      28.134106 0.43672123E+03  0.10251928E+05                                 7.808008                            6.757407       0.112469       2.001808                    0.997766      31.895573      90.842667       0.665454       0.392091      -1.083182       0.025390      -0.019642       0.011443       0.034079      -0.040331       0.011637      -0.005342      -0.053341      -0.032856      -0.044700      -0.010715       0.055415              8.268079       8.192131      -1.188173      -0.522431       9.372309      -0.875476       7.239795           0.000122
           66              C       8.650623      13.504748       4.969471       0.466611      25.205084 0.27745035E+03  0.58496883E+04                                 7.681821                            5.782033       0.181822       2.103190                    0.999670      23.061744      63.477618       0.642912       0.451863      -1.039191       0.089802       0.092163      -0.010611       0.129116      -0.072976       0.076129      -0.086218      -0.000753       0.019277      -0.084569      -0.072701       0.157270              9.006650       7.932390      -0.610996      -3.854416       7.983632       3.815312      11.103929          -0.000202
           67              C      13.067933       9.507399       8.776186       0.447926      25.202790 0.29009549E+03  0.62024093E+04                                 7.889611                            5.970060      -0.082535       2.026344                    0.999190      22.929874      64.149602       0.621783       0.460731      -1.031222       0.031142      -0.016301      -0.008335       0.036125       0.019758       0.023863      -0.024335       0.030660       0.054892      -0.049906       0.011907       0.037998              9.124596      11.726955       1.194835      -2.708646       9.538825       1.949296       6.108008           0.000249
           68              C       0.297765      10.254620       8.545387      -0.563271      28.081403 0.43586484E+03  0.10224549E+05                                 7.794331                            6.748366       0.118916       2.004620                    0.997749      31.839869      90.586458       0.666403       0.391811      -1.083614      -0.018858      -0.024784       0.011442       0.033177       0.040919      -0.005411      -0.012020       0.054204      -0.034439      -0.045310      -0.011135       0.056445              8.251600       9.352998       1.184337      -0.871857       8.175110       0.520895       7.226692          -0.000443
           69              C      13.504748      12.417627      12.273221       0.466095      25.227541 0.27770270E+03  0.58566585E+04                                 7.688533                            5.785973       0.177393       2.101757                    0.999663      23.070991      63.523318       0.642440       0.452068      -1.039017       0.091136      -0.089472      -0.010785       0.128169       0.073263      -0.086330      -0.075495       0.000042       0.020870      -0.084882      -0.072243       0.157125              9.016286       7.990484       0.613304       3.821853       7.938740       3.860574      11.119634          -0.001376
           70              C       8.000317      11.560851       8.776186       0.446952      25.231726 0.29048083E+03  0.62122904E+04                                 7.892766                            5.971982      -0.078837       2.027108                    0.999195      22.946062      64.189235       0.622044       0.460416      -1.031468      -0.031183       0.016201      -0.008273       0.036101       0.019693      -0.023768       0.024768       0.031864       0.055583      -0.050404       0.012085       0.038320              9.128659      11.741518       1.199158       2.711828       9.536151      -1.944797       6.108309           0.000315
           71              C       6.724985      10.813630       8.545387      -0.563469      28.096350 0.43610742E+03  0.10231652E+05                                 7.797261                            6.750400       0.118555       2.004274                    0.997766      31.850454      90.622540       0.666280       0.391829      -1.083603       0.018413       0.025241       0.011231       0.033201       0.041328       0.005132       0.011947       0.054425      -0.033092      -0.045898      -0.010650       0.056548              8.255498       9.360134       1.189175       0.871554       8.177985      -0.519412       7.228374           0.000538
           72              C       7.563502       8.650623      12.273221       0.466628      25.175994 0.27728908E+03  0.58447101E+04                                 7.673523                            5.779374       0.184326       2.104257                    0.999670      23.043831      63.393952       0.643303       0.451710      -1.039408      -0.092424       0.090664      -0.010656       0.129907       0.072844       0.086991       0.075887      -0.000036       0.018834      -0.085584      -0.071962       0.157547              8.991408       7.971124       0.605915      -3.803417       7.921851      -3.844123      11.081249           0.001849
           73              C       4.538101       0.977567       5.831314       0.447078      25.227075 0.29044336E+03  0.62114148E+04                                 7.893105                            5.972697      -0.081156       2.026540                    0.999196      22.941499      64.180338       0.621822       0.460586      -1.031352       0.016316      -0.031536       0.007996       0.036396       0.019468      -0.024515       0.023907      -0.030676       0.055267      -0.049869       0.011664       0.038205              9.128672       9.543344       1.194482       1.949568      11.732964      -2.710311       6.109708          -0.000245
           74              C       3.790880      13.747735       6.062112      -0.563224      28.075955 0.43578254E+03  0.10221896E+05                                 7.793481                            6.748008       0.118889       2.004769                    0.997743      31.830995      90.551063       0.666395       0.391843      -1.083617       0.024834       0.018427      -0.011531       0.033003       0.041479      -0.012185      -0.005539      -0.054343      -0.034656      -0.045785      -0.011251       0.057037              8.250738       8.175579       1.184859       0.519292       9.352157      -0.871793       7.224479           0.000090
           75              C       1.627873       0.540752       2.334278       0.465481      25.227954 0.27777377E+03  0.58581029E+04                                 7.687562                            5.786180       0.179113       2.102395                    0.999664      23.066675      63.495941       0.642564       0.451985      -1.039141       0.089010      -0.091517       0.011371       0.128169       0.073422      -0.075440      -0.086504       0.000169       0.020379      -0.085160      -0.072138       0.157299              9.014262       7.938693       0.613877       3.859947       7.989588       3.820543      11.114507           0.001414
           76              C       2.484649       6.045183       5.831314       0.446025      25.247703 0.29071713E+03  0.62183108E+04                                 7.895264                            5.974016      -0.078121       2.027292                    0.999199      22.950576      64.196822       0.622029       0.460356      -1.031551      -0.016402       0.031637       0.008216       0.036571       0.019528       0.024620      -0.023744      -0.030974       0.054570      -0.049927       0.011937       0.037990              9.131436       9.542738       1.195217      -1.947099      11.741732       2.713879       6.109838          -0.000356
           77              C       3.231870       7.320515       6.062112      -0.563221      28.082801 0.43591110E+03  0.10225755E+05                                 7.794710                            6.749099       0.118792       2.004556                    0.997755      31.839084      90.580417       0.666321       0.391855      -1.083600      -0.024978      -0.018376      -0.011379       0.033032       0.041476       0.012024       0.005431      -0.054307      -0.034717      -0.045721      -0.011260       0.056982              8.252012       8.176852       1.186285      -0.517499       9.355807       0.871883       7.223377          -0.000244
           78              C       5.394877       6.481998       2.334278       0.464855      25.195131 0.27756361E+03  0.58513102E+04                                 7.676988                            5.781866       0.185527       2.104827                    0.999668      23.041309      63.368989       0.643296       0.451653      -1.039554      -0.089121       0.092058       0.011136       0.128612       0.073653       0.076231       0.086544      -0.000632       0.019047      -0.084980      -0.073009       0.157989              8.997130       7.924936       0.611424      -3.848181       7.977843      -3.810334      11.088611           0.000291
           79              C       0.977567       2.484649      13.135064       0.445852      25.269459 0.29086501E+03  0.62227367E+04                                 7.901519                            5.976246      -0.079627       2.026677                    0.999206      22.962693      64.253155       0.621755       0.460465      -1.031412      -0.031740      -0.015912       0.007857       0.036364      -0.019369       0.023488       0.024543       0.031697       0.055099      -0.049846       0.011887       0.037959              9.142301      11.754284      -1.196434      -2.717382       9.556168      -1.952457       6.116451           0.000115
           80              C      13.747735       3.231870      13.365863      -0.563275      28.107634 0.43629797E+03  0.10238281E+05                                 7.801330                            6.753177       0.115080       2.003105                    0.997753      31.864874      90.703235       0.665883       0.391980      -1.083388       0.018656      -0.025375      -0.011348       0.033477      -0.041382      -0.005520       0.011786       0.053671      -0.033274      -0.045562      -0.010944       0.056506              8.260271       9.362759      -1.187665      -0.873700       8.186296      -0.520460       7.231759           0.000523
           81              C       0.540752       5.394877       9.638028       0.466269      25.196371 0.27743497E+03  0.58487592E+04                                 7.678166                            5.780868       0.184097       2.104005                    0.999671      23.054859      63.436831       0.643202       0.451706      -1.039374      -0.092656      -0.089899       0.011207       0.129586      -0.072936      -0.086715       0.075835      -0.000037       0.018995      -0.085310      -0.072070       0.157380              9.000409       7.977447      -0.609416       3.809813       7.929529      -3.851472      11.094253           0.002023
           82              C       6.045183       4.538101      13.135064       0.447337      25.227810 0.29037752E+03  0.62100590E+04                                 7.894311                            5.972472      -0.083741       2.025618                    0.999190      22.946286      64.207650       0.621723       0.460656      -1.031246       0.031207       0.016560       0.007915       0.036205      -0.019804      -0.023872      -0.024518       0.030622       0.053870      -0.049987       0.012129       0.037857              9.131564      11.739746      -1.194900       2.712057       9.544863       1.949173       6.110084           0.000428
           83              C       7.320515       3.790880      13.365863      -0.563343      28.084103 0.43590192E+03  0.10225486E+05                                 7.794903                            6.748733       0.120028       2.004978                    0.997751      31.838511      90.578548       0.666383       0.391820      -1.083624      -0.018504       0.024438      -0.011706       0.032812      -0.041080       0.005590      -0.012368       0.054185      -0.035563      -0.045380      -0.011467       0.056847              8.252576       9.358124      -1.186281       0.873120       8.176170       0.518202       7.223433          -0.000459
           84              C       6.481998       1.627873       9.638028       0.466636      25.199925 0.27741815E+03  0.58486906E+04                                 7.680485                            5.781613       0.181952       2.103303                    0.999669      23.057700      63.459475       0.642966       0.451850      -1.039225       0.092510       0.089568       0.011222       0.129253      -0.073082       0.086383      -0.076065       0.000635       0.019239      -0.084778      -0.072631       0.157409              9.004393       7.983509      -0.611017      -3.814944       7.929649       3.851852      11.100021          -0.000375
           85              C       4.538101       6.045183      13.135064       0.446460      25.250488 0.29068223E+03  0.62178830E+04                                 7.896908                            5.974111      -0.080088       2.026499                    0.999198      22.958561      64.237856       0.621903       0.460426      -1.031428       0.016286       0.031463       0.007912       0.036301      -0.019678      -0.024736      -0.023833      -0.031187       0.054456      -0.050181       0.012101       0.038080              9.134823       9.545275      -1.197202       1.947987      11.747826       2.713734       6.111369           0.000441
           86              C       3.790880       7.320515      13.365863      -0.563352      28.090774 0.43600867E+03  0.10228614E+05                                 7.796395                            6.749805       0.119794       2.004812                    0.997762      31.842047      90.591296       0.666294       0.391849      -1.083604       0.024648      -0.018306      -0.011567       0.032809      -0.041343      -0.012350       0.005477      -0.054280      -0.035160      -0.045676      -0.011317       0.056993              8.254498       8.178170      -1.188683       0.518241       9.360906       0.872777       7.224419           0.000518
           87              C       1.627873       6.481998       9.638028       0.466548      25.193187 0.27738964E+03  0.58477050E+04                                 7.678259                            5.780906       0.183266       2.103775                    0.999671      23.053474      63.437458       0.643099       0.451786      -1.039304       0.089871       0.092696       0.011317       0.129605      -0.073035      -0.075822       0.086760      -0.000147       0.019101      -0.085306      -0.072165       0.157471              9.000480       7.927668      -0.609588       3.849847       7.979783      -3.811473      11.093989           0.002045
           88              C       2.484649       0.977567      13.135064       0.446159      25.258314 0.29071701E+03  0.62189427E+04                                 7.900294                            5.975501      -0.080708       2.026498                    0.999204      22.956614      64.238420       0.621656       0.460585      -1.031318      -0.015889      -0.031863       0.007908       0.036472      -0.019331       0.024344       0.023538      -0.031128       0.054811      -0.049567       0.011736       0.037831              9.140740       9.556964      -1.194551      -1.953711      11.749198      -2.716522       6.116059          -0.000162
           89              C       3.231870      13.747735      13.365863      -0.563119      28.102136 0.43620923E+03  0.10235778E+05                                 7.800467                            6.752601       0.114745       2.003083                    0.997746      31.861640      90.695060       0.665888       0.391993      -1.083369      -0.025254       0.018883      -0.011444       0.033546      -0.041183       0.011816      -0.005646      -0.053655      -0.033749      -0.045324      -0.011124       0.056448              8.259073       8.185258      -1.185767      -0.520596       9.360737      -0.873998       7.231224          -0.000439
           90              C       5.394877       0.540752       9.638028       0.466424      25.201740 0.27745130E+03  0.58494293E+04                                 7.680294                            5.781584       0.182617       2.103501                    0.999670      23.057800      63.455188       0.643045       0.451792      -1.039283      -0.089615      -0.092479       0.011155       0.129258      -0.072996       0.076055      -0.086369      -0.000485       0.019218      -0.084801      -0.072534       0.157335              9.004126       7.931195      -0.610688      -3.853129       7.981258       3.813280      11.099924          -0.000365
           91              C       0.977567       4.538101       5.831314       0.446968      25.229846 0.29047532E+03  0.62122482E+04                                 7.893518                            5.972897      -0.081119       2.026520                    0.999196      22.943007      64.184626       0.621834       0.460566      -1.031366      -0.031570       0.016315       0.007941       0.036413       0.019458       0.023894      -0.024507       0.030657       0.055130      -0.049839       0.011673       0.038166              9.129288      11.733723       1.194237      -2.710537       9.544379       1.949753       6.109763          -0.000227
           92              C      13.747735       3.790880       6.062112      -0.563207      28.076154 0.43578639E+03  0.10222019E+05                                 7.793537                            6.748063       0.118752       2.004718                    0.997743      31.831409      90.552684       0.666388       0.391846      -1.083614       0.018428       0.024816      -0.011575       0.033006       0.041466      -0.005539      -0.012221       0.054291      -0.034756      -0.045762      -0.011272       0.057034              8.250765       9.352238       1.184773      -0.871997       8.175923       0.519103       7.224133           0.000116
           93              C       0.540752       1.627873       2.334278       0.465471      25.228764 0.27778250E+03  0.58583398E+04                                 7.687679                            5.786236       0.178914       2.102312                    0.999664      23.067450      63.498593       0.642566       0.451979      -1.039143      -0.091516       0.088996       0.011385       0.128161       0.073427      -0.086508      -0.075429      -0.000153       0.020389      -0.085161      -0.072137       0.157298              9.014395       7.989529       0.613904       3.820397       7.939009       3.860228      11.114646           0.001422
           94              C       6.045183       2.484649       5.831314       0.446164      25.244580 0.29068026E+03  0.62173567E+04                                 7.894846                            5.973815      -0.078348       2.027255                    0.999198      22.948862      64.192242       0.622009       0.460383      -1.031531       0.031583      -0.016417       0.008276       0.036544       0.019544      -0.023755       0.024630       0.030995       0.054701      -0.049964       0.011937       0.038027              9.130816      11.740992       1.195463       2.713672       9.541664      -1.946899       6.109792          -0.000357
           95              C       7.320515       3.231870       6.062112      -0.563246      28.082672 0.43590880E+03  0.10225679E+05                                 7.794660                            6.749045       0.118952       2.004613                    0.997756      31.838759      90.579151       0.666330       0.391850      -1.083604      -0.018372      -0.024995      -0.011327       0.033024       0.041487       0.005435       0.011983       0.054363      -0.034602      -0.045744      -0.011239       0.056983              8.251990       9.355733       1.186360       0.871685       8.176477      -0.517699       7.223758          -0.000273
           96              C       6.481998       5.394877       2.334278       0.464895      25.193710 0.27754700E+03  0.58508744E+04                                 7.676814                            5.781773       0.185736       2.104922                    0.999668      23.040146      63.365394       0.643287       0.451665      -1.039547       0.092077      -0.089123       0.011119       0.128626       0.073660       0.086545       0.076243       0.000638       0.019016      -0.084980      -0.073021       0.158001              8.996924       7.977880       0.611391      -3.810467       7.924523      -3.847839      11.088369           0.000273
           97              C       9.507399      13.067933       8.776186       0.448029      25.199797 0.29006190E+03  0.62015018E+04                                 7.889021                            5.969760      -0.082663       2.026334                    0.999189      22.928092      64.143312       0.621793       0.460738      -1.031220      -0.016357       0.031156      -0.008274       0.036148       0.019748      -0.024368       0.023887      -0.030667       0.054936      -0.049935       0.011896       0.038039              9.123791       9.538025       1.194510       1.948798      11.726103      -2.708340       6.107245           0.000241
           98              C      10.254620       0.297765       8.545387      -0.563280      28.080968 0.43585899E+03  0.10224336E+05                                 7.794192                            6.748292       0.118834       2.004601                    0.997748      31.839277      90.583251       0.666414       0.391808      -1.083621      -0.024833      -0.018833       0.011483       0.033214       0.040920      -0.012062      -0.005407      -0.054209      -0.034261      -0.045354      -0.011070       0.056424              8.251456       8.175055       1.184129       0.520601       9.352701      -0.871976       7.226612          -0.000472
           99              C      12.417627      13.504748      12.273221       0.466084      25.227875 0.27771131E+03  0.58568594E+04                                 7.688482                            5.785996       0.177279       2.101710                    0.999663      23.071097      63.522790       0.642452       0.452058      -1.039027      -0.089482       0.091124      -0.010759       0.128165       0.073257      -0.075502      -0.086315      -0.000000       0.020868      -0.084878      -0.072237       0.157115              9.016122       7.938963       0.613144       3.860670       7.990085       3.821438      11.119317          -0.001353
          100              C      11.560851       8.000317       8.776186       0.446844      25.235021 0.29051868E+03  0.62133101E+04                                 7.893407                            5.972320      -0.078709       2.027115                    0.999196      22.947996      64.195993       0.622034       0.460408      -1.031471       0.016145      -0.031174      -0.008333       0.036082       0.019699       0.024738      -0.023746      -0.031862       0.055539      -0.050376       0.012093       0.038283              9.129523       9.536952       1.199458      -1.945272      11.742515       2.712198       6.109102           0.000334
          101              C      10.813630       6.724985       8.545387      -0.563460      28.096688 0.43611215E+03  0.10231821E+05                                 7.797363                            6.750458       0.118620       2.004288                    0.997766      31.850941      90.625037       0.666272       0.391832      -1.083598       0.025194       0.018433       0.011190       0.033163       0.041335       0.011904       0.005133      -0.054419      -0.033269      -0.045859      -0.010714       0.056574              8.255587       8.177975       1.189375      -0.519622       9.360421       0.871434       7.228365           0.000568
          102              C       8.650623       7.563502      12.273221       0.466687      25.174318 0.27726672E+03  0.58441368E+04                                 7.673379                            5.779273       0.184416       2.104317                    0.999670      23.042475      63.390232       0.643285       0.451731      -1.039394       0.090656      -0.092457      -0.010663       0.129925       0.072862       0.075891       0.087012      -0.000026       0.018858      -0.085587      -0.071989       0.157577              8.991272       7.921373       0.605949      -3.843799       7.971336      -3.803661      11.081105           0.001843
          103              C      13.067933      11.560851       1.472436       0.443778      25.303271 0.29124378E+03  0.62330344E+04                                 7.908229                            5.979675      -0.079902       2.026267                    0.999197      22.984047      64.329852       0.621632       0.460394      -1.031424       0.032253       0.015795      -0.008553       0.036917      -0.020019       0.023403       0.024045       0.031060       0.053501      -0.049690       0.012415       0.037276              9.151317      11.765991      -1.199113      -2.721316       9.565156      -1.955375       6.122803           0.001784
          104              C       0.297765      10.813630       1.241637      -0.562958      28.133502 0.43671543E+03  0.10251850E+05                                 7.808040                            6.757471       0.112239       2.001742                    0.997765      31.895908      90.846552       0.665428       0.392104      -1.083163      -0.019714       0.025383       0.011458       0.034120      -0.040267      -0.005378       0.011613       0.053372      -0.032950      -0.044629      -0.010761       0.055390              8.267998       9.371920      -1.187624      -0.875575       8.192075      -0.522490       7.240000           0.000129
          105              C      13.504748       8.650623       4.969471       0.466467      25.208571 0.27748423E+03  0.58506065E+04                                 7.682901                            5.782591       0.181347       2.103062                    0.999669      23.062412      63.481464       0.642844       0.451895      -1.039168       0.091967       0.089585      -0.010520       0.128818      -0.073114      -0.086100       0.076203       0.000883       0.019520      -0.084407      -0.072924       0.157331              9.008313       7.985184      -0.611691       3.816876       7.933157      -3.855336      11.106597          -0.000351
          106              C       8.000317       9.507399       1.472436       0.445052      25.274008 0.29091243E+03  0.62243979E+04                                 7.902305                            5.976528      -0.082628       2.025390                    0.999181      22.976113      64.307305       0.621733       0.460433      -1.031364      -0.031550      -0.016308      -0.008624       0.036548      -0.020538      -0.023636      -0.024225       0.030940       0.052853      -0.050203       0.012889       0.037314              9.142437      11.758124      -1.200088       2.717123       9.552303       1.950339       6.116883           0.002321
          107              C       6.724985      10.254620       1.241637      -0.563078      28.116256 0.43641098E+03  0.10241552E+05                                 7.802501                            6.753543       0.117789       2.003674                    0.997778      31.872443      90.726242       0.665943       0.391921      -1.083434       0.019282      -0.024699       0.011579       0.033405      -0.040171       0.005253      -0.012066       0.053894      -0.034515      -0.044700      -0.011023       0.055723              8.261660       9.369740      -1.189319       0.874701       8.183202       0.520274       7.232038           0.000201
          108              C       7.563502      12.417627       4.969471       0.466709      25.206171 0.27745132E+03  0.58498343E+04                                 7.682309                            5.782211       0.181083       2.102919                    0.999669      23.063987      63.488749       0.642861       0.451890      -1.039154      -0.092164      -0.089740      -0.010689       0.129081      -0.073041       0.086222      -0.076124       0.000881       0.019296      -0.084541      -0.072773       0.157314              9.007271       7.985592      -0.611392      -3.816609       7.931684       3.853846      11.104536          -0.000195
          109              N      10.011632       9.034066       2.096176      -0.282352      41.007243 0.53450927E+03  0.12986270E+05                                 9.847168                            7.360417       0.175291       2.052859                    0.999573      28.967428      79.622560       0.663279       0.380085      -1.109399      -0.127943       0.064854      -0.019039       0.144699      -0.057939      -0.019071      -0.028419      -0.075090      -0.082732      -0.075224      -0.009974       0.085197             11.961597      14.705813       1.789956       5.109946      12.325925       3.336271       8.853052           0.049129
          110              N      11.056618      12.034184       2.096176      -0.282783      41.032814 0.53493088E+03  0.12998886E+05                                 9.850652                            7.362847       0.176267       2.052893                    0.999573      28.981249      79.664028       0.663243       0.380036      -1.109450       0.127986      -0.065293      -0.018614       0.144880      -0.057873       0.018715       0.028003      -0.075151      -0.083667      -0.074696      -0.010551       0.085248             11.967039      14.709418       1.790459      -5.111999      12.334163      -3.340144       8.857536           0.048410
          111              N      12.034184      10.011632       9.399926      -0.283160      40.984697 0.53447462E+03  0.12983880E+05                                 9.840453                            7.358418       0.178646       2.053908                    0.999581      28.964153      79.582020       0.663675       0.379903      -1.109646      -0.064880      -0.126890      -0.018245       0.143678       0.057889       0.028749      -0.019541       0.074859      -0.081115      -0.075710      -0.009153       0.084863             11.949325      12.305789      -1.786486      -3.328079      14.694488       5.107249       8.847697           0.044843
          112              N       9.034066      11.056618       9.399926      -0.280763      40.874330 0.53311134E+03  0.12941028E+05                                 9.820380                            7.347551       0.184795       2.056211                    0.999583      28.925919      79.417665       0.664441       0.379751      -1.109883       0.065970       0.125775      -0.017458       0.143095       0.056607      -0.027585       0.018177       0.074223      -0.081832      -0.073165      -0.010493       0.083658             11.919703      12.296177      -1.778420       3.325656      14.640772      -5.079248       8.822160          -0.041562
          113              N       4.033868       2.011316       5.207574      -0.280698      40.873112 0.53285204E+03  0.12933094E+05                                 9.820619                            7.345598       0.182937       2.055874                    0.999581      28.914568      79.380125       0.664556       0.379734      -1.109901       0.125807       0.065397       0.017290       0.142839       0.057380      -0.018643       0.027701      -0.074397      -0.082956      -0.074079      -0.010382       0.084461             11.923090      14.653557      -1.779276       5.088936      12.288649      -3.323830       8.827063          -0.036690
          114              N       2.988882       5.011434       5.207574      -0.276737      40.700975 0.53036154E+03  0.12856555E+05                                 9.789650                            7.325764       0.187585       2.058144                    0.999583      28.849400      79.131149       0.665868       0.379459      -1.110190      -0.124480      -0.066101       0.016746       0.141933       0.056932       0.017880      -0.027049      -0.072743      -0.084175      -0.072620      -0.011132       0.083751             11.880383      14.595302      -1.771933      -5.060833      12.252457       3.314303       8.793390          -0.004760
          115              N       2.011316       2.988882      12.511324      -0.281562      40.958742 0.53408733E+03  0.12971630E+05                                 9.835355                            7.354796       0.182484       2.055044                    0.999581      28.956844      79.543394       0.663993       0.379805      -1.109760       0.065586      -0.126012       0.017317       0.143110      -0.057154       0.027796       0.018275       0.073870      -0.083621      -0.073610      -0.010696       0.084306             11.944879      12.314991       1.787487      -3.332969      14.679533      -5.097761       8.840114          -0.042096
          116              N       5.011434       4.033868      12.511324      -0.282413      40.980358 0.53431262E+03  0.12979129E+05                                 9.840584                            7.357731       0.178507       2.053945                    0.999579      28.959019      79.568766       0.663640       0.379948      -1.109599      -0.064952       0.126619       0.018107       0.143453      -0.057726      -0.028688      -0.019405       0.074377      -0.082213      -0.075383      -0.009385       0.084767             11.951250      12.314168       1.790449       3.331319      14.694856       5.104314       8.844725           0.044273
          117              N       4.033868       5.011434      12.511324      -0.279929      40.879589 0.53293497E+03  0.12936353E+05                                 9.823114                            7.347278       0.182300       2.055565                    0.999579      28.920444      79.414997       0.664291       0.379848      -1.109754       0.125747      -0.065817       0.017459       0.143000      -0.056797      -0.018391      -0.027787      -0.073875      -0.082862      -0.073483      -0.010408       0.083891             11.927153      14.656812       1.783519       5.087009      12.298387       3.326041       8.826260          -0.039294
          118              N       2.988882       2.011316      12.511324      -0.282657      41.006359 0.53468077E+03  0.12990295E+05                                 9.843889                            7.359464       0.180021       2.054110                    0.999580      28.973688      79.615631       0.663671       0.379865      -1.109661      -0.126620       0.065218       0.017697       0.143524      -0.057589       0.018893       0.028246      -0.074236      -0.083238      -0.074645      -0.010085       0.084730             11.957141      14.701514       1.791872      -5.108017      12.320189      -3.334938       8.849722           0.042146
          119              N       2.011316       4.033868       5.207574      -0.280677      40.874103 0.53285770E+03  0.12933273E+05                                 9.820803                            7.345640       0.182802       2.055828                    0.999581      28.914823      79.381103       0.664553       0.379734      -1.109901       0.065396       0.125821       0.017273       0.142849       0.057384       0.027710      -0.018660       0.074407      -0.083015      -0.074100      -0.010376       0.084476             11.923504      12.289180      -1.779751      -3.323911      14.654457       5.089038       8.826874          -0.036742
          120              N       5.011434       2.988882       5.207574      -0.276785      40.700922 0.53037038E+03  0.12856812E+05                                 9.789585                            7.325800       0.187745       2.058194                    0.999583      28.849565      79.131511       0.665871       0.379457      -1.110193      -0.066080      -0.124478       0.016775       0.141925       0.056951      -0.027055       0.017880       0.072737      -0.084108      -0.072634      -0.011121       0.083756             11.880117      12.252130      -1.771497       3.314294      14.594527      -5.060793       8.793694          -0.004727
          121              N      10.011632      12.034184       9.399926      -0.283124      40.980139 0.53441770E+03  0.12982082E+05                                 9.839583                            7.357937       0.178860       2.053999                    0.999581      28.962397      79.574520       0.663713       0.379894      -1.109658      -0.126899      -0.064868      -0.018196       0.143675       0.057865      -0.019550       0.028754      -0.074859      -0.081133      -0.075704      -0.009143       0.084847             11.948099      14.693096      -1.786521       5.106235      12.304917      -3.327596       8.846284           0.044803
          122              N      11.056618       9.034066       9.399926      -0.280758      40.877099 0.53314200E+03  0.12942005E+05                                 9.820903                            7.347802       0.184702       2.056167                    0.999582      28.926989      79.422254       0.664422       0.379755      -1.109876       0.125761       0.065991      -0.017509       0.143099       0.056623       0.018163      -0.027570      -0.074217      -0.081833      -0.073157      -0.010510       0.083667             11.920468      14.641559      -1.778333      -5.079968      12.296636       3.326050       8.823209          -0.041539
          123              N      12.034184      11.056618       2.096176      -0.282638      41.027839 0.53482152E+03  0.12995661E+05                                 9.849751                            7.361954       0.176038       2.052870                    0.999573      28.978854      79.657638       0.663297       0.380022      -1.109453      -0.065266       0.128042      -0.018659       0.144923      -0.057950       0.028068       0.018801       0.075144      -0.083707      -0.074841      -0.010477       0.085318             11.966075      12.330946       1.790832      -3.339299      14.710124      -5.112721       8.857154           0.047294
          124              N       9.034066      10.011632       2.096176      -0.282483      41.011581 0.53460965E+03  0.12989213E+05                                 9.847937                            7.361226       0.175542       2.052895                    0.999573      28.969593      79.627929       0.663232       0.380097      -1.109399       0.064874      -0.127891      -0.018999       0.144657      -0.057870      -0.028358      -0.018992       0.075098      -0.082697      -0.075090      -0.010044       0.085134             11.962391      12.328931       1.789539       3.337056      14.704928       5.109140       8.853315           0.050162
          125              N       8.240495       8.240495       1.047358      -0.470619      45.342850 0.62703838E+03  0.15797123E+05                                10.446377                            7.909139       0.299346       2.084304                    0.999249      30.433829      84.178065       0.649870       0.374107      -1.117864       0.031793       0.031725       0.030804       0.054463      -0.044479      -0.015273      -0.015242      -0.000090      -0.023668      -0.051267       0.002844       0.048423             12.982417      14.315034       3.402332       4.987837      14.314308       4.987581      10.317910           0.052406
          126              N      12.827755      12.827755       1.047358      -0.460270      44.966000 0.62047408E+03  0.15590188E+05                                10.390985                            7.867758       0.299717       2.086916                    0.999219      30.265737      83.593252       0.651582       0.374119      -1.117890      -0.029608      -0.029651       0.029306       0.051134      -0.043450       0.013790       0.013812       0.000042      -0.026991      -0.048576       0.000628       0.047948             12.912527      14.238201       3.377660      -4.957217      14.238935      -4.957427      10.260446           0.009557
          127              N      12.827755       8.240495       8.351108      -0.464741      45.082352 0.62314834E+03  0.15674123E+05                                10.409336                            7.887105       0.295827       2.084891                    0.999244      30.322916      83.794145       0.650488       0.374348      -1.117727      -0.029645       0.031267       0.029910       0.052451       0.044482       0.015458      -0.015996       0.001257      -0.023170      -0.051840       0.003490       0.048349             12.926696      14.246816      -3.377093      -4.955570      14.258434       4.960557      10.274839           0.049090
          128              N       8.240495      12.827755       8.351108      -0.464652      45.078528 0.62312841E+03  0.15673422E+05                                10.408778                            7.887098       0.295809       2.084899                    0.999245      30.321426      83.788215       0.650477       0.374359      -1.117723       0.031200      -0.029592       0.030021       0.052444       0.044524      -0.016010       0.015479      -0.001244      -0.022976      -0.051906       0.003547       0.048359             12.925609      14.257611      -3.376973       4.959251      14.246149      -4.954309      10.273067           0.049401
          129              N       5.805005       1.217745       6.256392      -0.462050      45.004074 0.62198969E+03  0.15637824E+05                                10.398983                            7.881268       0.294519       2.084904                    0.999242      30.290608      83.687870       0.650538       0.374490      -1.117612      -0.029684       0.029542      -0.030183       0.051623       0.044358      -0.015346       0.015307      -0.000246      -0.024382      -0.051201       0.002780       0.048421             12.911301      14.241584      -3.371142       4.950044      14.233893      -4.946117      10.258425           0.046581
          130              N       1.217745       5.805005       6.256392      -0.462056      45.005063 0.62196119E+03  0.15636940E+05                                10.399018                            7.880897       0.294642       2.084939                    0.999241      30.290799      83.688148       0.650576       0.374472      -1.117624       0.029456      -0.029648      -0.030296       0.051619       0.044338       0.015238      -0.015291       0.000275      -0.024422      -0.051113       0.002704       0.048408             12.911834      14.235127      -3.372338      -4.946480      14.242791       4.950361      10.257585           0.046266
          131              N       1.217745       1.217745      13.560142      -0.459689      44.933361 0.62003460E+03  0.15576471E+05                                10.387315                            7.866189       0.296376       2.086148                    0.999220      30.249831      83.543645       0.651492       0.374235      -1.117797       0.029299       0.028837      -0.029832       0.050793      -0.043928       0.014724       0.014561      -0.000380      -0.025760      -0.049992       0.001770       0.048222             12.906688      14.235834       3.378966      -4.953546      14.232038      -4.952049      10.252193           0.003547
          132              N       5.805005       5.805005      13.560142      -0.467713      45.230439 0.62534458E+03  0.15743631E+05                                10.431118                            7.900111       0.296673       2.084206                    0.999247      30.384010      84.008459       0.650043       0.374264      -1.117759      -0.029823      -0.031356      -0.031342       0.053431      -0.044575      -0.015480      -0.015970       0.001161      -0.024146      -0.051848       0.003244       0.048604             12.960382      14.290308       3.396617       4.973670      14.295227       4.975615      10.295612           0.048000
          133              O      12.447122       6.687063       5.842124      -0.459647      31.764570 0.45060544E+03  0.10341250E+05                                 7.919603                            6.535420       0.405013       2.200215                    0.997581      26.031541      66.367515       0.750840       0.355453      -1.144393      -0.016447       0.015737      -0.035218       0.041934      -0.069931      -0.011061      -0.003488      -0.031825       0.170101      -0.100813       0.042230       0.058583              9.086088       6.616496      -1.732557       2.087307       9.194699      -4.071714      11.447069           0.047040
          134              O      11.529951       7.680079       4.072717      -0.484478      34.938294 0.45899675E+03  0.10591793E+05                                 8.422663                            6.541587       0.309698       2.143117                    0.999374      26.792287      68.690753       0.759204       0.349613      -1.148137       0.021965      -0.021053       0.031845       0.044043      -0.047671       0.034964      -0.024581      -0.015868       0.101116      -0.066583      -0.007808       0.074391             10.023700       9.969320      -1.538019       6.057409       7.247340      -2.994552      12.854442           0.062183
          135              O       8.621128       0.335687       5.842124      -0.460184      31.765383 0.45066741E+03  0.10343000E+05                                 7.919561                            6.535878       0.404251       2.199968                    0.997579      26.033906      66.374017       0.750815       0.355454      -1.144396       0.016571      -0.015716      -0.035061       0.041843      -0.070173       0.011012       0.003473      -0.032089       0.170878      -0.101199       0.042386       0.058813              9.085472       6.617623      -1.732410      -2.087384       9.192507       4.070500      11.446286           0.048499
          136              O       9.538299      13.388171       4.072717      -0.483484      34.889521 0.45825388E+03  0.10570182E+05                                 8.415236                            6.536550       0.310259       2.143668                    0.999374      26.772201      68.620782       0.759464       0.349641      -1.148135      -0.021800       0.021394       0.032129       0.044331      -0.047226      -0.034941       0.024986      -0.016198       0.099963      -0.065957      -0.008385       0.074343             10.014615       9.962688      -1.535479      -6.053098       7.238306       2.988654      12.842851           0.063222
          137              O       0.335687      12.447122      13.145874      -0.454893      31.655470 0.44868730E+03  0.10286406E+05                                 7.902531                            6.521982       0.401374       2.200170                    0.997556      25.973040      66.186762       0.751518       0.355506      -1.144334      -0.016496      -0.014690      -0.033356       0.040007       0.070417       0.003538      -0.010878       0.031957       0.171571      -0.101525       0.042563       0.058963              9.066129       9.171914       1.727236       4.061764       6.602985       2.083054      11.423488           0.019852
          138              O      13.388171      11.529951      11.376467      -0.484259      34.941851 0.45908204E+03  0.10594304E+05                                 8.423595                            6.542280       0.310010       2.143104                    0.999374      26.795707      68.702349       0.759145       0.349622      -1.148124       0.021576       0.022349       0.032563       0.045004       0.046557       0.025131       0.034910       0.016563       0.099661      -0.065301      -0.008775       0.074075             10.025233       7.245428       1.537084       2.993235       9.971855       6.059694      12.858415           0.060926
          139              O       6.687063       8.621128      13.145874      -0.457385      31.637187 0.44873934E+03  0.10287320E+05                                 7.897383                            6.521863       0.401598       2.200036                    0.997585      25.984869      66.203863       0.751653       0.355452      -1.144441       0.015486       0.016476      -0.034206       0.041004       0.070991      -0.003345       0.011227       0.032191       0.172154      -0.102224       0.042844       0.059381              9.053681       9.163690       1.722463      -4.048603       6.596723      -2.072001      11.400628           0.016398
          140              O       7.680079       9.538299      11.376467      -0.481656      34.706351 0.45572652E+03  0.10496117E+05                                 8.382967                            6.516674       0.319307       2.147318                    0.999389      26.720916      68.411429       0.761032       0.349445      -1.148432      -0.023072      -0.021614       0.033706       0.046213       0.045940      -0.025984      -0.034302       0.018383       0.097215      -0.064344      -0.009412       0.073756              9.968837       7.207121       1.524674      -2.967994       9.919794      -6.018618      12.779595          -0.056743
          141              O       1.598378      13.709813       1.461626      -0.452303      31.564956 0.44718054E+03  0.10242929E+05                                 7.887120                            6.510751       0.402046       2.201016                    0.997558      25.935689      66.056122       0.752236       0.355476      -1.144393       0.013986       0.015516       0.033613       0.039575       0.070264      -0.010678       0.003555      -0.032006       0.171607      -0.101368       0.042490       0.058879              9.046590       6.590776       1.723284       2.076898       9.154621       4.051225      11.394375          -0.014763
          142              O       2.515549       0.657329       3.231033      -0.481492      34.796950 0.45693828E+03  0.10531846E+05                                 8.399061                            6.525882       0.314538       2.145340                    0.999378      26.746214      68.519314       0.760338       0.349504      -1.148293      -0.022604      -0.022128      -0.032567       0.045400       0.046019       0.034732       0.025723      -0.017485       0.097525      -0.064462      -0.009462       0.073924              9.993239       9.943042       1.531264       6.037076       7.224186       2.980342      12.812489          -0.055611
          143              O       5.424372       7.358437       1.461626      -0.451576      31.476158 0.44596406E+03  0.10207388E+05                                 7.870681                            6.501308       0.403901       2.201795                    0.997590      25.915738      65.965243       0.752937       0.355413      -1.144525      -0.015692      -0.014371       0.034787       0.040779       0.069623       0.010468      -0.003424      -0.031785       0.170410      -0.100493       0.042056       0.058437              9.021674       6.574390       1.716137      -2.061454       9.135715      -4.033638      11.354916           0.032197
          144              O       4.507201       6.365421       3.231033      -0.473645      34.400150 0.45100817E+03  0.10359626E+05                                 8.331846                            6.480573       0.324390       2.150929                    0.999384      26.602203      67.998491       0.763612       0.349200      -1.148726       0.022349       0.021346      -0.032172       0.044611       0.045596      -0.034121      -0.026602      -0.019047       0.096277      -0.063847      -0.009990       0.073836              9.904789       9.855806       1.513719      -5.971722       7.166062      -2.946091      12.692498          -0.001167
          145              O      13.709813       5.424372       8.765376      -0.458814      31.696053 0.44958829E+03  0.10311779E+05                                 7.907240                            6.527666       0.402812       2.199958                    0.997582      26.008759      66.283429       0.751373       0.355412      -1.144459       0.014880      -0.015791       0.034617       0.040855      -0.070920       0.003552       0.011401       0.032703       0.172384      -0.102287       0.042844       0.059443              9.068769       9.175919      -1.727926       4.059612       6.607920      -2.081619      11.422469           0.014081
          146              O       0.657329       4.507201      10.534783      -0.481903      34.763400 0.45643402E+03  0.10516942E+05                                 8.393425                            6.522389       0.315847       2.146036                    0.999381      26.734128      68.469626       0.760550       0.349516      -1.148325      -0.022865       0.022092      -0.032974       0.045806      -0.046156       0.025978      -0.034566       0.017760       0.097384      -0.064535      -0.009513       0.074048              9.985558       7.217100      -1.529182       2.975396       9.936995      -6.032762      12.802578          -0.056633
          147              O       7.358437       1.598378       8.765376      -0.458897      31.723043 0.44994283E+03  0.10322109E+05                                 7.912652                            6.530705       0.403938       2.200221                    0.997579      26.014631      66.308913       0.751105       0.355463      -1.144400      -0.014938       0.015982       0.035147       0.041399      -0.070330      -0.003483      -0.011182       0.032162       0.171396      -0.101463       0.042418       0.059044              9.076943       9.186137      -1.730428      -4.066121       6.611162       2.083747      11.433530           0.048751
          148              O       6.365421       2.515549      10.534783      -0.484156      34.867394 0.45800363E+03  0.10562590E+05                                 8.409795                            6.533400       0.313338       2.144549                    0.999378      26.774280      68.612183       0.759913       0.349495      -1.148296       0.022026      -0.022490      -0.032328       0.045122      -0.047056      -0.025296       0.034764       0.016820       0.099602      -0.065742      -0.008585       0.074327             10.006459       7.235357      -1.534231      -2.987139       9.953739       6.044549      12.830281           0.062657
          149              O       1.598378       7.358437       8.765376      -0.458641      31.699712 0.44962365E+03  0.10312880E+05                                 7.908369                            6.528266       0.402849       2.200036                    0.997578      26.007320      66.282538       0.751272       0.355449      -1.144420       0.015614      -0.014864       0.034682       0.040836      -0.070930      -0.011408      -0.003493      -0.032577       0.172652      -0.102322       0.042776       0.059546              9.070584       6.607518      -1.728296       2.081265       9.179947      -4.061493      11.424288           0.014396
          150              O       2.515549       6.365421      10.534783      -0.482774      34.793624 0.45692732E+03  0.10531206E+05                                 8.397861                            6.525689       0.316167       2.145859                    0.999384      26.748495      68.517013       0.760393       0.349492      -1.148338      -0.022478       0.022793      -0.033042       0.046006      -0.046395       0.034524      -0.025863      -0.018077       0.097683      -0.064863      -0.009220       0.074083              9.990492       9.939515      -1.530794       6.033788       7.223599      -2.979755      12.808361          -0.055785
          151              O       5.424372      13.709813       8.765376      -0.458999      31.715544 0.44984982E+03  0.10319342E+05                                 7.910874                            6.529678       0.403976       2.200199                    0.997583      26.014572      66.304641       0.751232       0.355424      -1.144442      -0.016109       0.014949       0.035012       0.041338      -0.070340       0.011169       0.003496      -0.032444       0.171488      -0.101519       0.042460       0.059059              9.074263       6.610893      -1.729717      -2.083587       9.181468       4.063776      11.430429           0.048458
          152              O       4.507201       0.657329      10.534783      -0.482785      34.820618 0.45726369E+03  0.10541193E+05                                 8.402857                            6.528444       0.313023       2.144856                    0.999375      26.752925      68.541888       0.760150       0.349530      -1.148275       0.022260      -0.022029      -0.032278       0.044974      -0.046741      -0.034807       0.025546      -0.016819       0.098939      -0.065311      -0.009011       0.074323              9.998213       9.947910      -1.531739      -6.040951       7.226768       2.981439      12.819963           0.062467
          153              O      13.709813       1.598378       1.461626      -0.452512      31.571156 0.44728687E+03  0.10245979E+05                                 7.888058                            6.511463       0.402127       2.200972                    0.997560      25.938874      66.066336       0.752206       0.355469      -1.144398       0.015488       0.013970       0.033612       0.039558       0.070310       0.003581      -0.010746       0.032062       0.171692      -0.101443       0.042517       0.058926              9.047670       9.155564       1.723527       4.051552       6.591671       2.077476      11.395775          -0.014352
          154              O       0.657329       2.515549       3.231033      -0.481533      34.800358 0.45698513E+03  0.10533213E+05                                 8.399636                            6.526237       0.314385       2.145268                    0.999378      26.747404      68.523658       0.760313       0.349506      -1.148289      -0.022142      -0.022628      -0.032559       0.045414       0.046004       0.025718       0.034749       0.017518       0.097484      -0.064450      -0.009472       0.073922              9.993994       7.224568       1.531355       2.980428       9.944068       6.037791      12.813344          -0.055587
          155              O       7.358437       5.424372       1.461626      -0.451349      31.470241 0.44586358E+03  0.10204514E+05                                 7.869822                            6.500664       0.403879       2.201869                    0.997585      25.912503      65.955172       0.752959       0.355422      -1.144517      -0.014415      -0.015663       0.034822       0.040813       0.069579      -0.003362       0.010358       0.031751       0.170353      -0.100421       0.042028       0.058393              9.020678       9.134901       1.715919      -4.033370       6.573550      -2.060878      11.353584           0.032431
          156              O       6.365421       4.507201       3.231033      -0.473604      34.396568 0.45095932E+03  0.10358204E+05                                 8.331240                            6.480199       0.324583       2.151017                    0.999384      26.600921      67.993822       0.763640       0.349197      -1.148730       0.021326       0.022313      -0.032171       0.044583       0.045627      -0.026596      -0.034100       0.018991       0.096303      -0.063868      -0.009967       0.073835              9.903986       7.165669       1.513627      -2.946007       9.854700      -5.970962      12.691589          -0.001185
          157              O      12.447122       0.335687      13.145874      -0.454844      31.650956 0.44861872E+03  0.10284399E+05                                 7.901582                            6.521342       0.401379       2.200170                    0.997557      25.972162      66.182254       0.751583       0.355490      -1.144351      -0.014719      -0.016522      -0.033348       0.040021       0.070358      -0.010837       0.003559      -0.031930       0.171441      -0.101441       0.042544       0.058897              9.064805       6.602374       1.726764       2.082762       9.170314       4.060799      11.421727           0.019138
          158              O      11.529951      13.388171      11.376467      -0.484215      34.936226 0.45900200E+03  0.10591955E+05                                 8.422545                            6.541603       0.310186       2.143181                    0.999374      26.794298      68.696264       0.759206       0.349611      -1.148138       0.022291       0.021559       0.032569       0.044971       0.046552       0.034908       0.025136      -0.016493       0.099641      -0.065282      -0.008790       0.074072             10.023805       9.970899       1.536527       6.058795       7.244279       2.992262      12.856235           0.060894
          159              O       8.621128       6.687063      13.145874      -0.457125      31.631418 0.44863469E+03  0.10284319E+05                                 7.896566                            6.521190       0.401778       2.200172                    0.997582      25.981396      66.193042       0.751677       0.355461      -1.144434       0.016443       0.015543      -0.034251       0.041049       0.070939       0.011159      -0.003290      -0.032021       0.172210      -0.102152       0.042768       0.059384              9.052816       6.595686       1.722322      -2.071444       9.163310      -4.048481      11.399453           0.016537
          160              O       9.538299       7.680079      11.376467      -0.481655      34.706721 0.45573644E+03  0.10496408E+05                                 8.383063                            6.516772       0.319319       2.147324                    0.999389      26.720912      68.411747       0.761021       0.349448      -1.148429      -0.021675      -0.023053       0.033666       0.046203       0.046003      -0.034310      -0.025964      -0.018479       0.097302      -0.064435      -0.009351       0.073786              9.968936       9.919528       1.524867      -6.018518       7.207379      -2.968333      12.779900          -0.056729
          161              O       0.335687       8.621128       5.842124      -0.459418      31.748850 0.45037156E+03  0.10334448E+05                                 7.916682                            6.533523       0.405140       2.200343                    0.997578      26.026747      66.348742       0.750991       0.355431      -1.144421      -0.015858       0.016519      -0.035119       0.041925      -0.069892       0.003417       0.010903       0.031937       0.170268      -0.100792       0.042206       0.058586              9.082107       9.189393      -1.731542       4.069222       6.614909      -2.086264      11.442020           0.046727
          162              O      13.388171       9.538299       4.072717      -0.483080      34.882873 0.45814085E+03  0.10566967E+05                                 8.414120                            6.535624       0.309907       2.143623                    0.999372      26.768697      68.610752       0.759536       0.349628      -1.148141       0.021013      -0.021763       0.031813       0.043901      -0.047379       0.024835      -0.034984       0.015898       0.100419      -0.066166      -0.008215       0.074381             10.013321       7.237776      -1.535185       2.988526       9.960805      -6.051851      12.841382           0.062195
          163              O       6.687063      12.447122       5.842124      -0.460473      31.782415 0.45092459E+03  0.10350473E+05                                 7.922689                            6.537937       0.404114       2.199827                    0.997582      26.039337      66.394875       0.750656       0.355475      -1.144368       0.015596      -0.016496      -0.035164       0.041855      -0.070234      -0.003546      -0.011178       0.031992       0.170745      -0.101248       0.042424       0.058824              9.089695       9.198041      -1.733474      -4.073095       6.619397       2.088499      11.451647           0.048835
          164              O       7.680079      11.529951       4.072717      -0.484888      34.944815 0.45910757E+03  0.10594945E+05                                 8.423758                            6.542497       0.310035       2.143160                    0.999376      26.795728      68.700552       0.759133       0.349626      -1.148132      -0.021445       0.022000       0.032166       0.044481      -0.047500      -0.024734       0.034918       0.016175       0.100626      -0.066352      -0.007989       0.074341             10.024971       7.247860      -1.538313      -2.994683       9.971173       6.058634      12.855880           0.063179

******************************************************
Auxiliary information for the entire system
The total spin magnetic moment of the unit cell is   3.807984
The total net atomic charge of the unit cell is   -0.000001
Accuracy of reproducing the electrostatic potential in the unit cell:
  The inner radius (bohr) =    5.0000
  The outer radius (bohr) =   12.0000
  Valid grid points have density less than (e/(bohr^3)) =    0.0001
  The number of valid grid points were=        85132
  The rms potential error without charges in kcal/mol is=      6.02537
  The rms potential error with partial charges in kcal/mol is=      1.52058
  The RRMSE value at monopole order=      0.25236
  The rms potential error with partial charges and cloud penetration in kcal/mol is=      1.50422
  The RRMSE value at monopole order with cloud penetration is=      0.24965
  The rms potential error with partial charges and atomic dipoles in kcal/mol is=      0.98971
  The RRMSE value at dipole order=      0.16426
  The rms potential error with partial charges, atomic dipoles and cloud penetration in kcal/mol is=      0.95881
  The RRMSE value at dipole order with cloud penetration=      0.15913

******************************************************
The electron densities and ab initio electrostatic potential were computed in VASP using the PBE functional and
projector augmented wave method. See the main text of the journal article for a description of computational details.
The atomic charges, dipoles, and quadrupoles were computed with the DDEC6 method as described in
(a) T. A. Manz and N. Gabaldon Limas, RSC Adv. 6 (2016) 47771-47801 DOI: 10.1039/c6ra04656h
(b) N. Gabaldon Limas and T. A. Manz, RSC Adv. 8 (2018) 2678-2707 DOI: 10.1039/c7ra11829e.
For each atom in the material, the electron cloud parameters were fit to the spherically averaged atom-in-material
electron density using radial positions for which this density was between 10^-4 and 10^-2 electrons per cubic bohr.
The polarizabilities, dispersion coefficients, and quantum Drude oscillator (QDO) parameters were fit using the MCLF method.
The magnetic structure of the system was optimized in VASP from the default ferromagnetic initial guess using spin polarization.
The atomic spin moments (ASMs) were computed on this optimized magnetic structure using the DDEC6 partition as inputs
to the method of T. A. Manz and D. S. Sholl, J. Chem. Theory Comput. 7 (2011) 4146-4164 DOI: 10.1021/ct200539n.
The RMSE and RRMSE were computed using a uniform grid with Ewald summation.
