# Supplementary material for: A collection of forcefield precursors for metal–organic frameworks
Source: RSC Adv. 2019 Nov 13;9(63):36492–507. doi: 10.1039/c9ra07327b (PMC9075174; doi:10.1039/c9ra07327b)
Supplement: RA-009-C9RA07327B-s4724 [file RA-009-C9RA07327B-s4724.xyz]

  320
jmolscript: load "" {1 1 1} spacegroup "x,y,z" unitcell [{     15.047300     0.000000     0.000000 }, {      0.000000    17.789200     0.000000 }, {      0.000000     0.000000    17.789200 }]
Zn    13.114625    13.341900    13.341900     0.721271
Zn     5.590975    13.341900    13.341900     0.721271
Zn     9.456325     4.447300     4.447300     0.721271
Zn     1.932675     4.447300     4.447300     0.721271
Si     9.351446    13.341900    13.341900     1.812526
Si     1.827796    13.341900    13.341900     1.812526
Si    13.219504     4.447300     4.447300     1.812526
Si     5.695854     4.447300     4.447300     1.812526
H     11.602973    14.708111    15.620697     0.104483
H     11.625544    14.950044     0.133419     0.126585
H     14.696698    12.315463     0.273954     0.126351
H     14.641023    12.208728    15.747000     0.103158
H     13.243129    11.769335     2.323270     0.121830
H     13.169397    15.997828     4.335228     0.118619
H     13.101684    15.812820     2.038642     0.111820
H     11.602973    11.975689    11.063103     0.104483
H     11.625544    11.733756     8.761181     0.126585
H     14.696698    14.368337     8.620646     0.126351
H     14.641023    14.475072    10.936800     0.103158
H     13.243129    14.914465     6.571330     0.121831
H     13.169397    10.685972     4.559372     0.118619
H     13.101684    10.870980     6.855958     0.111820
H     11.602973    11.063103    14.708111     0.104483
H     11.625544     8.761181    14.950044     0.126585
H     14.696698     8.620646    12.315463     0.126351
H     14.641023    10.936800    12.208728     0.103158
H     13.243129     6.571330    11.769335     0.121831
H     13.169397     4.559372    15.997828     0.118619
H     13.101684     6.855958    15.812820     0.111820
H     11.602973    15.620697    11.975689     0.104483
H     11.625544     0.133419    11.733756     0.126585
H     14.696698     0.273954    14.368337     0.126351
H     14.641023    15.747000    14.475072     0.103158
H     13.243129     2.323270    14.914465     0.121831
H     13.169397     4.335228    10.685972     0.118619
H     13.101684     2.038642    10.870980     0.111820
H      4.079323    14.708111    11.063103     0.104483
H      4.101894    14.950044     8.761181     0.126585
H      7.173048    12.315463     8.620646     0.126351
H      7.117373    12.208728    10.936800     0.103158
H      5.719479    11.769335     6.571330     0.121831
H      5.645747    15.997828     4.559372     0.118619
H      5.578034    15.812820     6.855958     0.111820
H      4.079323    11.975689    15.620697     0.104483
H      4.101894    11.733756     0.133419     0.126585
H      7.173048    14.368337     0.273954     0.126351
H      7.117373    14.475072    15.747000     0.103159
H      5.719479    14.914465     2.323270     0.121831
H      5.645747    10.685972     4.335228     0.118619
H      5.578034    10.870980     2.038642     0.111821
H      4.079323    11.063103    11.975689     0.104483
H      4.101894     8.761181    11.733756     0.126585
H      7.173048     8.620646    14.368337     0.126351
H      7.117373    10.936800    14.475072     0.103159
H      5.719479     6.571330    14.914465     0.121831
H      5.645747     4.559372    10.685972     0.118619
H      5.578034     6.855958    10.870980     0.111821
H      4.079323    15.620697    14.708111     0.104483
H      4.101894     0.133419    14.950044     0.126585
H      7.173048     0.273954    12.315463     0.126351
H      7.117373    15.747000    12.208728     0.103158
H      5.719479     2.323270    11.769335     0.121831
H      5.645747     4.335228    15.997828     0.118619
H      5.578034     2.038642    15.812820     0.111820
H     10.967977     3.081089     6.726097     0.104484
H     10.945406     2.839156     9.028019     0.126585
H      7.874252     5.473737     9.168554     0.126351
H      7.929927     5.580472     6.852400     0.103159
H      9.327821     6.019865    11.217870     0.121831
H      9.401553     1.791372    13.229828     0.118619
H      9.469266     1.976380    10.933242     0.111820
H     10.967977     5.813511     2.168503     0.104484
H     10.945406     6.055444    17.655781     0.126585
H      7.874252     3.420863    17.515246     0.126351
H      7.929927     3.314128     2.042200     0.103159
H      9.327821     2.874735    15.465930     0.121831
H      9.401553     7.103228    13.453972     0.118619
H      9.469266     6.918220    15.750558     0.111820
H     10.967977     6.726097     5.813511     0.104484
H     10.945406     9.028019     6.055444     0.126585
H      7.874252     9.168554     3.420863     0.126351
H      7.929927     6.852400     3.314128     0.103159
H      9.327821    11.217870     2.874735     0.121831
H      9.401553    13.229828     7.103228     0.118619
H      9.469266    10.933242     6.918220     0.111820
H     10.967977     2.168503     3.081089     0.104483
H     10.945406    17.655781     2.839156     0.126585
H      7.874252    17.515246     5.473737     0.126351
H      7.929927     2.042200     5.580472     0.103159
H      9.327821    15.465930     6.019865     0.121831
H      9.401553    13.453972     1.791372     0.118619
H      9.469266    15.750558     1.976380     0.111820
H      3.444327     3.081089     2.168503     0.104483
H      3.421756     2.839156    17.655781     0.126585
H      0.350602     5.473737    17.515246     0.126351
H      0.406277     5.580472     2.042200     0.103159
H      1.804171     6.019865    15.465930     0.121831
H      1.877903     1.791372    13.453972     0.118619
H      1.945616     1.976380    15.750558     0.111820
H      3.444327     5.813511     6.726097     0.104483
H      3.421756     6.055444     9.028019     0.126585
H      0.350602     3.420863     9.168554     0.126351
H      0.406277     3.314128     6.852400     0.103159
H      1.804171     2.874735    11.217870     0.121831
H      1.877903     7.103228    13.229828     0.118619
H      1.945616     6.918220    10.933242     0.111820
H      3.444327     6.726097     3.081089     0.104483
H      3.421756     9.028019     2.839156     0.126585
H      0.350602     9.168554     5.473737     0.126351
H      0.406277     6.852400     5.580472     0.103159
H      1.804171    11.217870     6.019865     0.121831
H      1.877903    13.229828     1.791372     0.118619
H      1.945616    10.933242     1.976380     0.111820
H      3.444327     2.168503     5.813511     0.104484
H      3.421756    17.655781     6.055444     0.126585
H      0.350602    17.515246     3.420863     0.126351
H      0.406277     2.042200     3.314128     0.103159
H      1.804171    15.465930     2.874735     0.121831
H      1.877903    13.453972     7.103228     0.118619
H      1.945616    15.750558     6.918220     0.111820
C     12.248502    14.228336    16.126443     0.107115
C     12.245493    14.366914    17.499058    -0.201271
C     13.162626    13.640759     0.469635     0.117525
C     14.057188    12.827792    17.580533    -0.198424
C     14.013550    12.761794    16.199023     0.112828
C     13.185799    13.751052     1.946138     0.069184
C     13.215592    12.624995     2.735801    -0.202610
C     13.206112    12.710383     4.138657     0.094416
C     13.173911    15.136830     3.933192    -0.135770
C     13.146826    15.028316     2.572318    -0.152158
C     12.248502    12.455464    10.557357     0.107115
C     12.245493    12.316886     9.184742    -0.201271
C     13.162626    13.043041     8.424965     0.117525
C     14.057188    13.856008     9.103267    -0.198424
C     14.013550    13.922006    10.484777     0.112828
C     13.185799    12.932748     6.948462     0.069184
C     13.215592    14.058805     6.158799    -0.202610
C     13.206112    13.973417     4.755943     0.094416
C     13.173911    11.546970     4.961408    -0.135770
C     13.146826    11.655484     6.322282    -0.152158
C     12.248502    10.557357    14.228336     0.107115
C     12.245493     9.184742    14.366914    -0.201271
C     13.162626     8.424965    13.640759     0.117525
C     14.057188     9.103267    12.827792    -0.198425
C     14.013550    10.484777    12.761794     0.112828
C     13.185799     6.948462    13.751052     0.069184
C     13.215592     6.158799    12.624995    -0.202610
C     13.206112     4.755943    12.710383     0.094416
C     13.173911     4.961408    15.136830    -0.135770
C     13.146826     6.322282    15.028316    -0.152158
C     12.248502    16.126443    12.455464     0.107115
C     12.245493    17.499058    12.316886    -0.201271
C     13.162626     0.469635    13.043041     0.117525
C     14.057188    17.580533    13.856008    -0.198424
C     14.013550    16.199023    13.922006     0.112828
C     13.185799     1.946138    12.932748     0.069184
C     13.215592     2.735801    14.058805    -0.202610
C     13.206112     4.138657    13.973417     0.094416
C     13.173911     3.933192    11.546970    -0.135770
C     13.146826     2.572318    11.655484    -0.152158
C      4.724852    14.228336    10.557357     0.107115
C      4.721843    14.366914     9.184742    -0.201271
C      5.638976    13.640759     8.424965     0.117525
C      6.533538    12.827792     9.103267    -0.198424
C      6.489900    12.761794    10.484777     0.112828
C      5.662149    13.751052     6.948462     0.069184
C      5.691942    12.624995     6.158799    -0.202610
C      5.682462    12.710383     4.755943     0.094416
C      5.650261    15.136830     4.961408    -0.135770
C      5.623176    15.028316     6.322282    -0.152158
C      4.724852    12.455464    16.126443     0.107115
C      4.721843    12.316886    17.499058    -0.201271
C      5.638976    13.043041     0.469635     0.117525
C      6.533538    13.856008    17.580533    -0.198424
C      6.489900    13.922006    16.199023     0.112828
C      5.662149    12.932748     1.946138     0.069184
C      5.691942    14.058805     2.735801    -0.202610
C      5.682462    13.973417     4.138657     0.094416
C      5.650261    11.546970     3.933192    -0.135770
C      5.623176    11.655484     2.572318    -0.152158
C      4.724852    10.557357    12.455464     0.107115
C      4.721843     9.184742    12.316886    -0.201271
C      5.638976     8.424965    13.043041     0.117525
C      6.533538     9.103267    13.856008    -0.198425
C      6.489900    10.484777    13.922006     0.112828
C      5.662149     6.948462    12.932748     0.069184
C      5.691942     6.158799    14.058805    -0.202610
C      5.682462     4.755943    13.973417     0.094416
C      5.650261     4.961408    11.546970    -0.135770
C      5.623176     6.322282    11.655484    -0.152158
C      4.724852    16.126443    14.228336     0.107115
C      4.721843    17.499058    14.366914    -0.201271
C      5.638976     0.469635    13.640759     0.117525
C      6.533538    17.580533    12.827792    -0.198424
C      6.489900    16.199023    12.761794     0.112828
C      5.662149     1.946138    13.751052     0.069184
C      5.691942     2.735801    12.624995    -0.202610
C      5.682462     4.138657    12.710383     0.094416
C      5.650261     3.933192    15.136830    -0.135770
C      5.623176     2.572318    15.028316    -0.152158
C     10.322448     3.560864     7.231843     0.107115
C     10.325457     3.422286     8.604458    -0.201271
C      9.408324     4.148441     9.364235     0.117525
C      8.513762     4.961408     8.685933    -0.198424
C      8.557400     5.027406     7.304423     0.112828
C      9.385151     4.038148    10.840738     0.069184
C      9.355358     5.164205    11.630401    -0.202610
C      9.364838     5.078817    13.033257     0.094416
C      9.397039     2.652370    12.827792    -0.135770
C      9.424124     2.760884    11.466918    -0.152158
C     10.322448     5.333736     1.662757     0.107115
C     10.325457     5.472314     0.290142    -0.201271
C      9.408324     4.746159    17.319565     0.117525
C      8.513762     3.933192     0.208667    -0.198424
C      8.557400     3.867194     1.590177     0.112828
C      9.385151     4.856452    15.843062     0.069184
C      9.355358     3.730395    15.053399    -0.202610
C      9.364838     3.815783    13.650543     0.094416
C      9.397039     6.242230    13.856008    -0.135770
C      9.424124     6.133716    15.216882    -0.152158
C     10.322448     7.231843     5.333736     0.107115
C     10.325457     8.604458     5.472314    -0.201271
C      9.408324     9.364235     4.746159     0.117525
C      8.513762     8.685933     3.933192    -0.198424
C      8.557400     7.304423     3.867194     0.112828
C      9.385151    10.840738     4.856452     0.069184
C      9.355358    11.630401     3.730395    -0.202610
C      9.364838    13.033257     3.815783     0.094416
C      9.397039    12.827792     6.242230    -0.135770
C      9.424124    11.466918     6.133716    -0.152158
C     10.322448     1.662757     3.560864     0.107115
C     10.325457     0.290142     3.422286    -0.201271
C      9.408324    17.319565     4.148441     0.117525
C      8.513762     0.208667     4.961408    -0.198424
C      8.557400     1.590177     5.027406     0.112828
C      9.385151    15.843062     4.038148     0.069184
C      9.355358    15.053399     5.164205    -0.202610
C      9.364838    13.650543     5.078817     0.094416
C      9.397039    13.856008     2.652370    -0.135770
C      9.424124    15.216882     2.760884    -0.152158
C      2.798798     3.560864     1.662757     0.107115
C      2.801807     3.422286     0.290142    -0.201271
C      1.884674     4.148441    17.319565     0.117525
C      0.990112     4.961408     0.208667    -0.198424
C      1.033750     5.027406     1.590177     0.112828
C      1.861501     4.038148    15.843062     0.069184
C      1.831708     5.164205    15.053399    -0.202610
C      1.841188     5.078817    13.650543     0.094416
C      1.873389     2.652370    13.856008    -0.135770
C      1.900474     2.760884    15.216882    -0.152158
C      2.798798     5.333736     7.231843     0.107115
C      2.801807     5.472314     8.604458    -0.201271
C      1.884674     4.746159     9.364235     0.117525
C      0.990112     3.933192     8.685933    -0.198424
C      1.033750     3.867194     7.304423     0.112828
C      1.861501     4.856452    10.840738     0.069184
C      1.831708     3.730395    11.630401    -0.202610
C      1.841188     3.815783    13.033257     0.094416
C      1.873389     6.242230    12.827792    -0.135770
C      1.900474     6.133716    11.466918    -0.152158
C      2.798798     7.231843     3.560864     0.107115
C      2.801807     8.604458     3.422286    -0.201271
C      1.884674     9.364235     4.148441     0.117525
C      0.990112     8.685933     4.961408    -0.198425
C      1.033750     7.304423     5.027406     0.112828
C      1.861501    10.840738     4.038148     0.069184
C      1.831708    11.630401     5.164205    -0.202610
C      1.841188    13.033257     5.078817     0.094416
C      1.873389    12.827792     2.652370    -0.135770
C      1.900474    11.466918     2.760884    -0.152158
C      2.798798     1.662757     5.333736     0.107115
C      2.801807     0.290142     5.472314    -0.201271
C      1.884674    17.319565     4.746159     0.117525
C      0.990112     0.208667     3.933192    -0.198424
C      1.033750     1.590177     3.867194     0.112828
C      1.861501    15.843062     4.856452     0.069184
C      1.831708    15.053399     3.730395    -0.202610
C      1.841188    13.650543     3.815783     0.094416
C      1.873389    13.856008     6.242230    -0.135770
C      1.900474    15.216882     6.133716    -0.152158
N     13.120192    13.448991    15.473758    -0.219586
N     13.120192    13.234809    11.210042    -0.219586
N     13.120192    11.210042    13.448991    -0.219585
N     13.120192    15.473758    13.234809    -0.219586
N      5.596542    13.448991    11.210042    -0.219586
N      5.596542    13.234809    15.473758    -0.219586
N      5.596542    11.210042    13.234809    -0.219585
N      5.596542    15.473758    13.448991    -0.219585
N      9.450758     4.340209     6.579158    -0.219586
N      9.450758     4.554391     2.315442    -0.219586
N      9.450758     6.579158     4.554391    -0.219586
N      9.450758     2.315442     4.340209    -0.219586
N      1.927108     4.340209     2.315442    -0.219586
N      1.927108     4.554391     6.579158    -0.219586
N      1.927108     6.579158     4.340209    -0.219586
N      1.927108     2.315442     4.554391    -0.219586
F      9.349941    12.439988    14.746535    -0.583084
F      9.349941    14.243812    11.937265    -0.583084
F      9.349941    11.937265    12.439988    -0.583084
F      9.349941    14.746535    14.243812    -0.583084
F      1.826291    12.439988    11.937265    -0.583084
F      1.826291    14.243812    14.746535    -0.583084
F      1.826291    11.937265    14.243812    -0.583084
F      1.826291    14.746535    12.439988    -0.583084
F     11.049232    13.341900    13.341900    -0.508381
F      7.654562    13.341900    13.341900    -0.509467
F      3.525582    13.341900    13.341900    -0.508381
F      0.130912    13.341900    13.341900    -0.509467
F     13.221009     5.349212     5.851935    -0.583084
F     13.221009     3.545388     3.042665    -0.583084
F     13.221009     5.851935     3.545388    -0.583084
F     13.221009     3.042665     5.349212    -0.583084
F      5.697359     5.349212     3.042665    -0.583084
F      5.697359     3.545388     5.851935    -0.583084
F      5.697359     5.851935     5.349212    -0.583084
F      5.697359     3.042665     3.545388    -0.583084
F     11.521718     4.447300     4.447300    -0.508381
F     14.916388     4.447300     4.447300    -0.509466
F      3.998068     4.447300     4.447300    -0.508381
F      7.392738     4.447300     4.447300    -0.509467

The following XYZ coordinates are in angstroms. Other properties are in atomic units.
The sperically averaged electron density of each atom fit to a function of the form exp(a - br)
eigen_1, eigen_2 and eigen_3 are the three eigenvalues of traceless quadrupole moment tensor
  atom number  atomic symbol              X              Y              Z     net charge C6 coefficient C8 coefficient C10 coefficient fluctuating dipole atomic polarizability isotropic forcefield polarizability              a              b squared Pearson coefficient          <r^3>          <r^4>         wp_QDO          m_QDO          q_QDO       dipole_x       dipole_y       dipole_z         dipole            Qxy            Qxz            Qyz     Q(x^2-y^2)  Q(3z^2 - R^2)        eigen_1        eigen_2        eigen_3 static polarizability      alpha(xx)      alpha(xy)      alpha(xz)      alpha(yy)      alpha(yz)      alpha(zz) atomic spin moment
            1             Zn      13.114625      13.341900      13.341900       0.721271     103.429560 0.17327261E+04  0.54389696E+05                                19.315476                           14.647050       0.675320       2.038570                    0.995332      49.423131     136.457353       0.420260       0.464303      -1.095957      -0.001528      -0.000000      -0.000000       0.001528      -0.000000      -0.000000      -0.000000       0.324780      -0.324780      -0.108260      -0.108260       0.216520             25.400297      22.360673       0.000000      -0.000000      26.920109       0.000000      26.920109          -0.000001
            2             Zn       5.590975      13.341900      13.341900       0.721271     103.429564 0.17327262E+04  0.54389699E+05                                19.315476                           14.647050       0.675320       2.038570                    0.995332      49.423132     136.457354       0.420260       0.464303      -1.095957      -0.001528      -0.000000       0.000000       0.001528      -0.000000       0.000000      -0.000000       0.324780      -0.324780      -0.108260      -0.108260       0.216520             25.400297      22.360674      -0.000000       0.000000      26.920108       0.000000      26.920108          -0.000001
            3             Zn       9.456325       4.447300       4.447300       0.721271     103.429563 0.17327262E+04  0.54389697E+05                                19.315476                           14.647050       0.675320       2.038570                    0.995332      49.423131     136.457352       0.420260       0.464303      -1.095957       0.001528      -0.000000       0.000000       0.001528      -0.000000      -0.000000      -0.000000       0.324780      -0.324780      -0.108260      -0.108260       0.216520             25.400297      22.360673      -0.000000      -0.000000      26.920109      -0.000000      26.920109          -0.000001
            4             Zn       1.932675       4.447300       4.447300       0.721271     103.429565 0.17327262E+04  0.54389699E+05                                19.315476                           14.647051       0.675320       2.038570                    0.995332      49.423131     136.457352       0.420260       0.464303      -1.095957       0.001528      -0.000000       0.000000       0.001528       0.000000       0.000000       0.000000       0.324780      -0.324780      -0.108260      -0.108260       0.216520             25.400297      22.360673       0.000000      -0.000000      26.920109      -0.000000      26.920109          -0.000001
            5             Si       9.351446      13.341900      13.341900       1.812526      46.631656 0.69165474E+03  0.18441039E+05                                13.089905                           10.346080       0.052286       1.892865                    0.999620      35.927271     113.549044       0.395837       0.580355      -0.969954      -0.001325      -0.000000       0.000000       0.001325      -0.000000       0.000000      -0.000000       0.036033      -0.036033      -0.012011      -0.012011       0.024022             15.833072      24.745165      -0.000000       0.000000      11.377025       0.000000      11.377025           0.000000
            6             Si       1.827796      13.341900      13.341900       1.812526      46.631650 0.69165464E+03  0.18441035E+05                                13.089904                           10.346080       0.052286       1.892865                    0.999620      35.927270     113.549041       0.395837       0.580355      -0.969954      -0.001325       0.000000       0.000000       0.001325       0.000000      -0.000000      -0.000000       0.036033      -0.036033      -0.012011      -0.012011       0.024022             15.833070      24.745162       0.000000       0.000000      11.377025       0.000000      11.377025           0.000000
            7             Si      13.219504       4.447300       4.447300       1.812526      46.631654 0.69165472E+03  0.18441038E+05                                13.089905                           10.346080       0.052286       1.892865                    0.999620      35.927271     113.549046       0.395837       0.580355      -0.969954       0.001325       0.000000       0.000000       0.001325       0.000000      -0.000000      -0.000000       0.036033      -0.036033      -0.012011      -0.012011       0.024022             15.833071      24.745163      -0.000000       0.000000      11.377025      -0.000000      11.377025           0.000000
            8             Si       5.695854       4.447300       4.447300       1.812526      46.631652 0.69165469E+03  0.18441037E+05                                13.089905                           10.346080       0.052286       1.892865                    0.999620      35.927270     113.549043       0.395837       0.580355      -0.969954       0.001325      -0.000000       0.000000       0.001325      -0.000000       0.000000      -0.000000       0.036033      -0.036033      -0.012011      -0.012011       0.024022             15.833071      24.745164       0.000000       0.000000      11.377025       0.000000      11.377025           0.000000
            9              H      11.602973      14.708111      15.620697       0.104483       1.347654 0.10018611E+02  0.10411066E+03                                 2.020364                            1.852030      -1.296426       2.264142                    0.993668       3.770316      10.881594       0.459091       1.283866      -0.707917      -0.039113       0.022663      -0.023225       0.050822      -0.017505       0.000514       0.000240      -0.004444       0.005283      -0.018541       0.001774       0.016767              2.120325       2.222561      -0.374480       0.565178       1.825054      -0.369904       2.313359           0.000001
           10              H      11.625544      14.950044       0.133419       0.126585       1.113527 0.81473043E+01  0.79611965E+02                                 1.717090                            1.626113      -0.957665       2.427541                    0.998325       3.332006       9.030153       0.515019       1.217079      -0.724532      -0.026290       0.020931       0.013210       0.036108      -0.016104       0.002859       0.000557       0.007586       0.007870      -0.018094       0.002579       0.015515              1.744592       1.789125      -0.339496      -0.296351       1.590853       0.261267       1.853799           0.000001
           11              H      14.696698      12.315463       0.273954       0.126351       1.104289 0.80761477E+01  0.78941390E+02                                 1.720200                            1.627996      -1.034329       2.391850                    0.997457       3.387069       9.256293       0.509181       1.230647      -0.720718       0.026271      -0.018950       0.014505       0.035492      -0.016712      -0.001133       0.001018       0.007290       0.003719      -0.017725       0.001090       0.016635              1.749807       1.829976      -0.314716       0.359954       1.507671      -0.221814       1.911775           0.000001
           12              H      14.641023      12.208728      15.747000       0.103158       1.361170 0.10183942E+02  0.10635508E+03                                 2.043465                            1.875336      -1.267930       2.277610                    0.993875       3.780545      10.969321       0.452888       1.295011      -0.705776       0.039336      -0.027172      -0.021492       0.052417      -0.017508       0.002346       0.000831      -0.003177       0.005740      -0.018790       0.002104       0.016687              2.139672       2.205659      -0.437830      -0.503950       1.959449       0.436282       2.253908           0.000001
           13              H      13.243129      11.769335       2.323270       0.121830       1.222924 0.97991131E+01  0.10030574E+03                                 1.838723                            1.795642      -1.049389       2.382980                    0.997343       3.464725       9.619990       0.484934       1.233912      -0.721830       0.000282      -0.034013      -0.013730       0.036681       0.000630       0.001279       0.002938      -0.030515       0.006746      -0.016475       0.001629       0.014846              1.826339       1.506254      -0.028081      -0.043268       2.071414       0.257026       1.901350           0.000000
           14              H      13.169397      15.997828       4.335228       0.118619       1.122272 0.84740096E+01  0.83936958E+02                                 1.756238                            1.683489      -0.792232       2.502009                    0.999399       3.395947       9.380547       0.493037       1.254188      -0.716416      -0.000302       0.035423       0.015969       0.038857      -0.000475       0.000601       0.002171      -0.031050       0.026730      -0.020001       0.007586       0.012415              1.773386       1.513825       0.010403       0.015958       2.201080       0.278932       1.605252           0.000000
           15              H      13.101684      15.812820       2.038642       0.111820       1.209895 0.92230115E+01  0.92629240E+02                                 1.793420                            1.715288      -0.947264       2.422092                    0.998345       3.409891       9.259979       0.509798       1.196280      -0.730269      -0.000840       0.033170      -0.018348       0.037916      -0.000440      -0.000741      -0.002792      -0.035349       0.011123      -0.019560       0.003125       0.016435              1.805967       1.483490      -0.039139       0.057846       2.047984      -0.342168       1.886426           0.000001
           16              H      11.602973      11.975689      11.063103       0.104483       1.347654 0.10018611E+02  0.10411066E+03                                 2.020364                            1.852030      -1.296426       2.264142                    0.993668       3.770316      10.881595       0.459091       1.283866      -0.707917      -0.039113      -0.022663       0.023225       0.050822       0.017505      -0.000514       0.000240      -0.004444       0.005283      -0.018541       0.001774       0.016767              2.120325       2.222561       0.374480      -0.565178       1.825054      -0.369904       2.313359           0.000001
           17              H      11.625544      11.733756       8.761181       0.126585       1.113527 0.81473043E+01  0.79611968E+02                                 1.717090                            1.626113      -0.957665       2.427541                    0.998325       3.332006       9.030154       0.515019       1.217079      -0.724532      -0.026290      -0.020931      -0.013210       0.036108       0.016104      -0.002859       0.000557       0.007586       0.007870      -0.018094       0.002579       0.015515              1.744593       1.789125       0.339496       0.296351       1.590853       0.261267       1.853800           0.000001
           18              H      14.696698      14.368337       8.620646       0.126351       1.104289 0.80761518E+01  0.78941440E+02                                 1.720201                            1.627996      -1.034329       2.391850                    0.997457       3.387070       9.256296       0.509181       1.230647      -0.720718       0.026271       0.018950      -0.014505       0.035492       0.016712       0.001133       0.001018       0.007290       0.003719      -0.017725       0.001090       0.016635              1.749808       1.829977       0.314716      -0.359954       1.507671      -0.221814       1.911775           0.000001
           19              H      14.641023      14.475072      10.936800       0.103158       1.361171 0.10183945E+02  0.10635512E+03                                 2.043465                            1.875336      -1.267930       2.277610                    0.993875       3.780546      10.969324       0.452888       1.295010      -0.705776       0.039336       0.027172       0.021492       0.052417       0.017508      -0.002346       0.000831      -0.003177       0.005740      -0.018790       0.002104       0.016687              2.139672       2.205659       0.437830       0.503950       1.959449       0.436282       2.253908           0.000001
           20              H      13.243129      14.914465       6.571330       0.121831       1.222923 0.97991050E+01  0.10030563E+03                                 1.838722                            1.795641      -1.049388       2.382980                    0.997343       3.464724       9.619985       0.484935       1.233911      -0.721830       0.000282       0.034013       0.013730       0.036681      -0.000630      -0.001279       0.002938      -0.030515       0.006746      -0.016475       0.001629       0.014846              1.826338       1.506253       0.028081       0.043268       2.071412       0.257025       1.901348           0.000000
           21              H      13.169397      10.685972       4.559372       0.118619       1.122272 0.84740083E+01  0.83936938E+02                                 1.756237                            1.683488      -0.792232       2.502009                    0.999399       3.395947       9.380545       0.493037       1.254187      -0.716417      -0.000302      -0.035423      -0.015969       0.038857       0.000475      -0.000601       0.002171      -0.031050       0.026730      -0.020001       0.007586       0.012415              1.773385       1.513824      -0.010403      -0.015958       2.201079       0.278932       1.605251           0.000000
           22              H      13.101684      10.870980       6.855958       0.111820       1.209895 0.92230073E+01  0.92629189E+02                                 1.793419                            1.715288      -0.947264       2.422092                    0.998345       3.409890       9.259976       0.509798       1.196280      -0.730269      -0.000840      -0.033170       0.018348       0.037916       0.000440       0.000741      -0.002792      -0.035349       0.011123      -0.019560       0.003125       0.016435              1.805966       1.483490       0.039139      -0.057846       2.047984      -0.342168       1.886425           0.000001
           23              H      11.602973      11.063103      14.708111       0.104483       1.347654 0.10018610E+02  0.10411064E+03                                 2.020363                            1.852029      -1.296426       2.264142                    0.993668       3.770316      10.881593       0.459091       1.283866      -0.707917      -0.039113       0.023225       0.022663       0.050822      -0.000514      -0.017505      -0.000240      -0.004863       0.004025      -0.018541       0.001774       0.016767              2.120324       2.222561      -0.565178      -0.374480       2.313358       0.369904       1.825053           0.000001
           24              H      11.625544       8.761181      14.950044       0.126585       1.113527 0.81473043E+01  0.79611965E+02                                 1.717090                            1.626113      -0.957665       2.427541                    0.998325       3.332006       9.030153       0.515019       1.217079      -0.724532      -0.026290      -0.013210       0.020931       0.036108      -0.002859      -0.016104      -0.000557      -0.000142      -0.015314      -0.018094       0.002579       0.015515              1.744592       1.789125       0.296351      -0.339496       1.853799      -0.261267       1.590853           0.000001
           25              H      14.696698       8.620646      12.315463       0.126351       1.104289 0.80761478E+01  0.78941389E+02                                 1.720200                            1.627996      -1.034329       2.391850                    0.997457       3.387069       9.256292       0.509181       1.230647      -0.720718       0.026271      -0.014505      -0.018950       0.035492       0.001133      -0.016712      -0.001018       0.001785      -0.012794      -0.017725       0.001090       0.016635              1.749807       1.829976      -0.359953      -0.314716       1.911774       0.221814       1.507671           0.000001
           26              H      14.641023      10.936800      12.208728       0.103158       1.361170 0.10183942E+02  0.10635508E+03                                 2.043465                            1.875336      -1.267930       2.277610                    0.993875       3.780545      10.969321       0.452888       1.295011      -0.705776       0.039336       0.021492      -0.027172       0.052417      -0.002346      -0.017508      -0.000831      -0.004459       0.001896      -0.018790       0.002103       0.016687              2.139672       2.205659       0.503950      -0.437830       2.253908      -0.436282       1.959449           0.000001
           27              H      13.243129       6.571330      11.769335       0.121831       1.222923 0.97991069E+01  0.10030566E+03                                 1.838722                            1.795642      -1.049389       2.382980                    0.997343       3.464724       9.619986       0.484934       1.233912      -0.721830       0.000282       0.013730      -0.034013       0.036681      -0.001279       0.000630      -0.002938      -0.018630       0.042400      -0.016475       0.001629       0.014846              1.826338       1.506253       0.043268      -0.028081       1.901349      -0.257026       2.071413           0.000000
           28              H      13.169397       4.559372      15.997828       0.118619       1.122272 0.84740096E+01  0.83936956E+02                                 1.756237                            1.683488      -0.792232       2.502009                    0.999399       3.395947       9.380546       0.493037       1.254188      -0.716417      -0.000302      -0.015970       0.035423       0.038857      -0.000601      -0.000475      -0.002171      -0.028890       0.033210      -0.020001       0.007586       0.012415              1.773385       1.513825      -0.015958       0.010403       1.605252      -0.278932       2.201080           0.000000
           29              H      13.101684       6.855958      15.812820       0.111820       1.209895 0.92230111E+01  0.92629233E+02                                 1.793419                            1.715288      -0.947264       2.422092                    0.998345       3.409891       9.259978       0.509798       1.196279      -0.730269      -0.000840       0.018348       0.033170       0.037916       0.000741      -0.000440       0.002792      -0.023236       0.047462      -0.019560       0.003125       0.016435              1.805966       1.483490      -0.057846      -0.039139       1.886425       0.342168       2.047984           0.000001
           30              H      11.602973      15.620697      11.975689       0.104483       1.347654 0.10018610E+02  0.10411064E+03                                 2.020363                            1.852029      -1.296426       2.264142                    0.993668       3.770316      10.881592       0.459091       1.283865      -0.707917      -0.039113      -0.023225      -0.022663       0.050822       0.000514       0.017505      -0.000240      -0.004863       0.004025      -0.018541       0.001774       0.016767              2.120324       2.222561       0.565178       0.374480       2.313358       0.369904       1.825053           0.000001
           31              H      11.625544       0.133419      11.733756       0.126585       1.113527 0.81473029E+01  0.79611944E+02                                 1.717090                            1.626112      -0.957665       2.427541                    0.998325       3.332006       9.030151       0.515019       1.217078      -0.724532      -0.026290       0.013210      -0.020931       0.036108       0.002859       0.016104      -0.000557      -0.000142      -0.015314      -0.018093       0.002579       0.015515              1.744592       1.789124      -0.296351       0.339496       1.853799      -0.261266       1.590852           0.000001
           32              H      14.696698       0.273954      14.368337       0.126351       1.104289 0.80761475E+01  0.78941391E+02                                 1.720200                            1.627996      -1.034329       2.391850                    0.997457       3.387069       9.256294       0.509181       1.230648      -0.720718       0.026271       0.014505       0.018950       0.035492      -0.001133       0.016712      -0.001018       0.001785      -0.012794      -0.017725       0.001090       0.016635              1.749808       1.829977       0.359954       0.314716       1.911775       0.221814       1.507671           0.000001
           33              H      14.641023      15.747000      14.475072       0.103158       1.361171 0.10183945E+02  0.10635512E+03                                 2.043465                            1.875335      -1.267930       2.277610                    0.993875       3.780546      10.969322       0.452888       1.295010      -0.705776       0.039336      -0.021492       0.027172       0.052417       0.002346       0.017508      -0.000831      -0.004459       0.001896      -0.018790       0.002103       0.016687              2.139672       2.205659      -0.503949       0.437830       2.253908      -0.436282       1.959449           0.000001
           34              H      13.243129       2.323270      14.914465       0.121831       1.222923 0.97991035E+01  0.10030561E+03                                 1.838722                            1.795641      -1.049388       2.382980                    0.997343       3.464724       9.619985       0.484935       1.233911      -0.721830       0.000282      -0.013730       0.034013       0.036681       0.001279      -0.000630      -0.002938      -0.018630       0.042400      -0.016475       0.001629       0.014846              1.826338       1.506253      -0.043268       0.028081       1.901348      -0.257025       2.071412           0.000000
           35              H      13.169397       4.335228      10.685972       0.118619       1.122272 0.84740083E+01  0.83936938E+02                                 1.756237                            1.683488      -0.792232       2.502009                    0.999399       3.395947       9.380545       0.493037       1.254187      -0.716417      -0.000302       0.015969      -0.035423       0.038857       0.000601       0.000475      -0.002171      -0.028890       0.033210      -0.020001       0.007586       0.012415              1.773385       1.513824       0.015958      -0.010403       1.605251      -0.278932       2.201079           0.000000
           36              H      13.101684       2.038642      10.870980       0.111820       1.209895 0.92230077E+01  0.92629196E+02                                 1.793420                            1.715288      -0.947264       2.422092                    0.998345       3.409890       9.259977       0.509798       1.196280      -0.730269      -0.000840      -0.018348      -0.033170       0.037916      -0.000741       0.000440       0.002792      -0.023236       0.047463      -0.019560       0.003125       0.016435              1.805967       1.483490       0.057846       0.039139       1.886426       0.342168       2.047984           0.000001
           37              H       4.079323      14.708111      11.063103       0.104483       1.347654 0.10018611E+02  0.10411066E+03                                 2.020364                            1.852030      -1.296426       2.264142                    0.993668       3.770316      10.881594       0.459091       1.283866      -0.707917      -0.039113       0.022663       0.023225       0.050822      -0.017505      -0.000514      -0.000240      -0.004444       0.005283      -0.018541       0.001774       0.016767              2.120325       2.222561      -0.374480      -0.565178       1.825054       0.369904       2.313359           0.000001
           38              H       4.101894      14.950044       8.761181       0.126585       1.113527 0.81473042E+01  0.79611962E+02                                 1.717090                            1.626112      -0.957665       2.427541                    0.998325       3.332006       9.030152       0.515019       1.217078      -0.724532      -0.026290       0.020931      -0.013210       0.036108      -0.016104      -0.002859      -0.000557       0.007586       0.007870      -0.018094       0.002579       0.015515              1.744592       1.789125      -0.339496       0.296351       1.590853      -0.261267       1.853799           0.000001
           39              H       7.173048      12.315463       8.620646       0.126351       1.104289 0.80761479E+01  0.78941388E+02                                 1.720200                            1.627995      -1.034329       2.391850                    0.997457       3.387069       9.256291       0.509181       1.230647      -0.720718       0.026271      -0.018950      -0.014505       0.035492      -0.016712       0.001133      -0.001018       0.007290       0.003719      -0.017725       0.001090       0.016635              1.749807       1.829976      -0.314716      -0.359953       1.507671       0.221814       1.911774           0.000001
           40              H       7.117373      12.208728      10.936800       0.103158       1.361170 0.10183942E+02  0.10635508E+03                                 2.043465                            1.875336      -1.267930       2.277610                    0.993875       3.780545      10.969321       0.452888       1.295011      -0.705776       0.039336      -0.027172       0.021492       0.052417      -0.017508      -0.002346      -0.000831      -0.003177       0.005740      -0.018790       0.002103       0.016687              2.139672       2.205659      -0.437830       0.503950       1.959449      -0.436282       2.253908           0.000001
           41              H       5.719479      11.769335       6.571330       0.121831       1.222923 0.97991100E+01  0.10030569E+03                                 1.838722                            1.795641      -1.049389       2.382980                    0.997343       3.464725       9.619986       0.484935       1.233911      -0.721830       0.000282      -0.034013       0.013731       0.036681       0.000630      -0.001279      -0.002938      -0.030515       0.006746      -0.016475       0.001629       0.014846              1.826338       1.506253      -0.028081       0.043268       2.071412      -0.257026       1.901348           0.000000
           42              H       5.645747      15.997828       4.559372       0.118619       1.122273 0.84740110E+01  0.83936975E+02                                 1.756238                            1.683489      -0.792232       2.502009                    0.999399       3.395947       9.380547       0.493037       1.254188      -0.716417      -0.000302       0.035423      -0.015970       0.038857      -0.000475      -0.000601      -0.002171      -0.031050       0.026730      -0.020001       0.007586       0.012415              1.773386       1.513825       0.010403      -0.015958       2.201080      -0.278932       1.605252           0.000000
           43              H       5.578034      15.812820       6.855958       0.111820       1.209895 0.92230087E+01  0.92629205E+02                                 1.793420                            1.715288      -0.947264       2.422092                    0.998345       3.409890       9.259976       0.509798       1.196280      -0.730269      -0.000840       0.033170       0.018348       0.037916      -0.000440       0.000741       0.002792      -0.035349       0.011123      -0.019560       0.003125       0.016435              1.805966       1.483490      -0.039139      -0.057846       2.047984       0.342168       1.886425           0.000001
           44              H       4.079323      11.975689      15.620697       0.104483       1.347654 0.10018610E+02  0.10411064E+03                                 2.020363                            1.852029      -1.296426       2.264142                    0.993668       3.770316      10.881593       0.459091       1.283866      -0.707917      -0.039113      -0.022663      -0.023225       0.050822       0.017505       0.000514      -0.000240      -0.004444       0.005283      -0.018541       0.001774       0.016767              2.120324       2.222561       0.374480       0.565178       1.825054       0.369904       2.313358           0.000001
           45              H       4.101894      11.733756       0.133419       0.126585       1.113527 0.81473029E+01  0.79611944E+02                                 1.717090                            1.626112      -0.957665       2.427541                    0.998325       3.332006       9.030151       0.515019       1.217078      -0.724532      -0.026290      -0.020931       0.013210       0.036108       0.016104       0.002859      -0.000557       0.007586       0.007870      -0.018094       0.002579       0.015515              1.744592       1.789124       0.339496      -0.296351       1.590852      -0.261266       1.853799           0.000001
           46              H       7.173048      14.368337       0.273954       0.126351       1.104288 0.80761448E+01  0.78941355E+02                                 1.720200                            1.627996      -1.034329       2.391850                    0.997457       3.387068       9.256290       0.509181       1.230647      -0.720718       0.026271       0.018950       0.014505       0.035492       0.016712      -0.001133      -0.001018       0.007289       0.003719      -0.017725       0.001090       0.016635              1.749807       1.829976       0.314716       0.359953       1.507671       0.221814       1.911774           0.000001
           47              H       7.117373      14.475072      15.747000       0.103159       1.361170 0.10183942E+02  0.10635508E+03                                 2.043465                            1.875335      -1.267930       2.277610                    0.993875       3.780545      10.969321       0.452888       1.295010      -0.705776       0.039336       0.027172      -0.021492       0.052417       0.017508       0.002346      -0.000831      -0.003177       0.005740      -0.018790       0.002104       0.016687              2.139672       2.205659       0.437830      -0.503949       1.959449      -0.436282       2.253908           0.000001
           48              H       5.719479      14.914465       2.323270       0.121831       1.222922 0.97990990E+01  0.10030556E+03                                 1.838721                            1.795641      -1.049388       2.382980                    0.997343       3.464723       9.619981       0.484935       1.233911      -0.721830       0.000282       0.034013      -0.013730       0.036681      -0.000630       0.001279      -0.002938      -0.030515       0.006746      -0.016475       0.001629       0.014846              1.826337       1.506253       0.028081      -0.043268       2.071412      -0.257025       1.901348           0.000000
           49              H       5.645747      10.685972       4.335228       0.118619       1.122272 0.84740055E+01  0.83936906E+02                                 1.756237                            1.683488      -0.792232       2.502009                    0.999399       3.395946       9.380543       0.493037       1.254188      -0.716417      -0.000302      -0.035423       0.015970       0.038857       0.000475       0.000601      -0.002171      -0.031050       0.026730      -0.020001       0.007586       0.012415              1.773385       1.513824      -0.010403       0.015958       2.201079      -0.278932       1.605251           0.000000
           50              H       5.578034      10.870980       2.038642       0.111821       1.209895 0.92230068E+01  0.92629179E+02                                 1.793419                            1.715287      -0.947264       2.422092                    0.998345       3.409890       9.259975       0.509798       1.196279      -0.730269      -0.000840      -0.033170      -0.018348       0.037916       0.000440      -0.000741       0.002792      -0.035349       0.011123      -0.019560       0.003125       0.016435              1.805966       1.483490       0.039139       0.057846       2.047983       0.342168       1.886425           0.000001
           51              H       4.079323      11.063103      11.975689       0.104483       1.347654 0.10018611E+02  0.10411066E+03                                 2.020364                            1.852030      -1.296426       2.264142                    0.993668       3.770316      10.881594       0.459091       1.283866      -0.707917      -0.039113       0.023225      -0.022663       0.050822      -0.000514       0.017505       0.000240      -0.004863       0.004025      -0.018541       0.001774       0.016767              2.120325       2.222561      -0.565178       0.374480       2.313359      -0.369904       1.825054           0.000001
           52              H       4.101894       8.761181      11.733756       0.126585       1.113527 0.81473029E+01  0.79611944E+02                                 1.717090                            1.626112      -0.957665       2.427541                    0.998325       3.332006       9.030151       0.515019       1.217078      -0.724532      -0.026290      -0.013210      -0.020931       0.036108      -0.002859       0.016104       0.000557      -0.000142      -0.015314      -0.018094       0.002579       0.015515              1.744592       1.789124       0.296351       0.339496       1.853799       0.261266       1.590852           0.000001
           53              H       7.173048       8.620646      14.368337       0.126351       1.104288 0.80761448E+01  0.78941355E+02                                 1.720200                            1.627996      -1.034329       2.391850                    0.997457       3.387068       9.256290       0.509181       1.230647      -0.720718       0.026271      -0.014505       0.018950       0.035492       0.001133       0.016712       0.001018       0.001785      -0.012794      -0.017725       0.001090       0.016635              1.749807       1.829976      -0.359953       0.314716       1.911774      -0.221814       1.507671           0.000001
           54              H       7.117373      10.936800      14.475072       0.103159       1.361170 0.10183941E+02  0.10635507E+03                                 2.043464                            1.875335      -1.267930       2.277610                    0.993875       3.780545      10.969317       0.452888       1.295009      -0.705776       0.039336       0.021492       0.027172       0.052417      -0.002346       0.017508       0.000831      -0.004459       0.001896      -0.018790       0.002103       0.016687              2.139671       2.205658       0.503949       0.437830       2.253907       0.436282       1.959448           0.000001
           55              H       5.719479       6.571330      14.914465       0.121831       1.222923 0.97991085E+01  0.10030567E+03                                 1.838722                            1.795641      -1.049389       2.382980                    0.997343       3.464725       9.619986       0.484935       1.233911      -0.721830       0.000282       0.013730       0.034013       0.036681      -0.001279      -0.000630       0.002938      -0.018630       0.042400      -0.016475       0.001629       0.014846              1.826338       1.506253       0.043268       0.028081       1.901348       0.257025       2.071412           0.000000
           56              H       5.645747       4.559372      10.685972       0.118619       1.122273 0.84740110E+01  0.83936975E+02                                 1.756238                            1.683489      -0.792232       2.502009                    0.999399       3.395947       9.380547       0.493037       1.254188      -0.716417      -0.000302      -0.015970      -0.035423       0.038857      -0.000601       0.000475       0.002171      -0.028890       0.033210      -0.020001       0.007586       0.012415              1.773386       1.513825      -0.015958      -0.010403       1.605252       0.278932       2.201080           0.000000
           57              H       5.578034       6.855958      10.870980       0.111821       1.209895 0.92230068E+01  0.92629179E+02                                 1.793419                            1.715287      -0.947264       2.422092                    0.998345       3.409890       9.259975       0.509798       1.196279      -0.730269      -0.000840       0.018348      -0.033170       0.037916       0.000741       0.000440      -0.002792      -0.023236       0.047462      -0.019560       0.003125       0.016435              1.805966       1.483490      -0.057846       0.039139       1.886425      -0.342168       2.047983           0.000001
           58              H       4.079323      15.620697      14.708111       0.104483       1.347654 0.10018611E+02  0.10411066E+03                                 2.020364                            1.852030      -1.296426       2.264142                    0.993668       3.770316      10.881595       0.459091       1.283866      -0.707917      -0.039113      -0.023225       0.022663       0.050822       0.000514      -0.017505       0.000240      -0.004863       0.004025      -0.018541       0.001774       0.016767              2.120325       2.222561       0.565178      -0.374480       2.313359      -0.369904       1.825054           0.000001
           59              H       4.101894       0.133419      14.950044       0.126585       1.113527 0.81473043E+01  0.79611965E+02                                 1.717090                            1.626113      -0.957665       2.427541                    0.998325       3.332006       9.030153       0.515019       1.217079      -0.724532      -0.026290       0.013210       0.020931       0.036108       0.002859      -0.016104       0.000557      -0.000142      -0.015314      -0.018094       0.002579       0.015515              1.744592       1.789125      -0.296351      -0.339496       1.853799       0.261267       1.590853           0.000001
           60              H       7.173048       0.273954      12.315463       0.126351       1.104289 0.80761479E+01  0.78941388E+02                                 1.720200                            1.627996      -1.034329       2.391850                    0.997457       3.387069       9.256291       0.509181       1.230647      -0.720718       0.026271       0.014505      -0.018950       0.035492      -0.001133      -0.016712       0.001018       0.001785      -0.012794      -0.017725       0.001090       0.016635              1.749807       1.829976       0.359953      -0.314716       1.911774      -0.221814       1.507671           0.000001
           61              H       7.117373      15.747000      12.208728       0.103158       1.361170 0.10183942E+02  0.10635508E+03                                 2.043465                            1.875335      -1.267930       2.277610                    0.993875       3.780545      10.969320       0.452888       1.295010      -0.705776       0.039336      -0.021492      -0.027172       0.052417       0.002346      -0.017508       0.000831      -0.004459       0.001896      -0.018790       0.002103       0.016687              2.139672       2.205659      -0.503949      -0.437830       2.253908       0.436282       1.959449           0.000001
           62              H       5.719479       2.323270      11.769335       0.121831       1.222922 0.97991009E+01  0.10030558E+03                                 1.838722                            1.795641      -1.049388       2.382980                    0.997343       3.464723       9.619982       0.484935       1.233912      -0.721830       0.000282      -0.013730      -0.034013       0.036681       0.001279       0.000630       0.002938      -0.018630       0.042400      -0.016475       0.001629       0.014846              1.826338       1.506253      -0.043268      -0.028081       1.901348       0.257025       2.071412           0.000000
           63              H       5.645747       4.335228      15.997828       0.118619       1.122272 0.84740083E+01  0.83936936E+02                                 1.756237                            1.683488      -0.792232       2.502009                    0.999399       3.395947       9.380544       0.493037       1.254187      -0.716417      -0.000302       0.015970       0.035423       0.038857       0.000601      -0.000475       0.002171      -0.028890       0.033210      -0.020001       0.007586       0.012415              1.773385       1.513824       0.015958       0.010403       1.605251       0.278932       2.201079           0.000000
           64              H       5.578034       2.038642      15.812820       0.111820       1.209895 0.92230048E+01  0.92629150E+02                                 1.793419                            1.715287      -0.947264       2.422092                    0.998345       3.409890       9.259973       0.509798       1.196279      -0.730269      -0.000840      -0.018348       0.033170       0.037916      -0.000741      -0.000440      -0.002792      -0.023236       0.047463      -0.019560       0.003125       0.016435              1.805965       1.483489       0.057846      -0.039139       1.886424      -0.342168       2.047982           0.000001
           65              H      10.967977       3.081089       6.726097       0.104484       1.347654 0.10018610E+02  0.10411065E+03                                 2.020363                            1.852029      -1.296426       2.264142                    0.993668       3.770316      10.881593       0.459091       1.283865      -0.707917       0.039113      -0.022663      -0.023225       0.050822      -0.017505      -0.000514      -0.000240      -0.004444       0.005283      -0.018541       0.001774       0.016767              2.120324       2.222560      -0.374480      -0.565178       1.825053       0.369904       2.313358           0.000001
           66              H      10.945406       2.839156       9.028019       0.126585       1.113527 0.81473043E+01  0.79611965E+02                                 1.717090                            1.626113      -0.957665       2.427541                    0.998325       3.332006       9.030153       0.515019       1.217079      -0.724532       0.026290      -0.020931       0.013210       0.036108      -0.016104      -0.002859      -0.000557       0.007586       0.007870      -0.018094       0.002579       0.015515              1.744592       1.789125      -0.339496       0.296351       1.590853      -0.261267       1.853799           0.000001
           67              H       7.874252       5.473737       9.168554       0.126351       1.104289 0.80761478E+01  0.78941389E+02                                 1.720200                            1.627996      -1.034329       2.391850                    0.997457       3.387069       9.256292       0.509181       1.230647      -0.720718      -0.026271       0.018950       0.014505       0.035492      -0.016712       0.001133      -0.001018       0.007290       0.003719      -0.017725       0.001090       0.016635              1.749807       1.829976      -0.314716      -0.359953       1.507671       0.221814       1.911774           0.000001
           68              H       7.929927       5.580472       6.852400       0.103159       1.361170 0.10183942E+02  0.10635508E+03                                 2.043465                            1.875335      -1.267930       2.277610                    0.993875       3.780545      10.969321       0.452888       1.295010      -0.705776      -0.039336       0.027172      -0.021492       0.052417      -0.017508      -0.002346      -0.000831      -0.003177       0.005740      -0.018790       0.002104       0.016687              2.139672       2.205659      -0.437830       0.503949       1.959449      -0.436282       2.253908           0.000001
           69              H       9.327821       6.019865      11.217870       0.121831       1.222923 0.97991089E+01  0.10030568E+03                                 1.838722                            1.795641      -1.049388       2.382980                    0.997343       3.464725       9.619987       0.484935       1.233911      -0.721830      -0.000282       0.034013      -0.013730       0.036681       0.000630      -0.001279      -0.002938      -0.030515       0.006746      -0.016475       0.001629       0.014846              1.826338       1.506253      -0.028081       0.043268       2.071412      -0.257025       1.901348           0.000000
           70              H       9.401553       1.791372      13.229828       0.118619       1.122272 0.84740096E+01  0.83936956E+02                                 1.756237                            1.683488      -0.792232       2.502009                    0.999399       3.395947       9.380546       0.493037       1.254188      -0.716417       0.000302      -0.035423       0.015970       0.038857      -0.000475      -0.000601      -0.002171      -0.031050       0.026730      -0.020001       0.007586       0.012415              1.773385       1.513825       0.010403      -0.015958       2.201080      -0.278932       1.605252           0.000000
           71              H       9.469266       1.976380      10.933242       0.111820       1.209895 0.92230087E+01  0.92629205E+02                                 1.793420                            1.715288      -0.947264       2.422091                    0.998345       3.409890       9.259976       0.509798       1.196280      -0.730269       0.000840      -0.033170      -0.018348       0.037916      -0.000440       0.000741       0.002792      -0.035349       0.011123      -0.019560       0.003125       0.016435              1.805966       1.483490      -0.039139      -0.057846       2.047984       0.342168       1.886425           0.000001
           72              H      10.967977       5.813511       2.168503       0.104484       1.347654 0.10018611E+02  0.10411067E+03                                 2.020364                            1.852029      -1.296426       2.264142                    0.993668       3.770316      10.881594       0.459091       1.283865      -0.707917       0.039113       0.022663       0.023225       0.050822       0.017505       0.000514      -0.000240      -0.004444       0.005283      -0.018541       0.001774       0.016767              2.120324       2.222561       0.374480       0.565178       1.825054       0.369904       2.313358           0.000001
           73              H      10.945406       6.055444      17.655781       0.126585       1.113527 0.81473043E+01  0.79611965E+02                                 1.717090                            1.626113      -0.957665       2.427541                    0.998325       3.332006       9.030153       0.515019       1.217078      -0.724532       0.026290       0.020931      -0.013210       0.036108       0.016104       0.002859      -0.000557       0.007586       0.007870      -0.018093       0.002579       0.015515              1.744592       1.789125       0.339496      -0.296351       1.590853      -0.261267       1.853799           0.000001
           74              H       7.874252       3.420863      17.515246       0.126351       1.104289 0.80761479E+01  0.78941388E+02                                 1.720200                            1.627995      -1.034329       2.391850                    0.997457       3.387069       9.256291       0.509181       1.230647      -0.720718      -0.026271      -0.018950      -0.014505       0.035492       0.016712      -0.001133      -0.001018       0.007290       0.003719      -0.017725       0.001090       0.016635              1.749807       1.829976       0.314716       0.359953       1.507671       0.221814       1.911774           0.000001
           75              H       7.929927       3.314128       2.042200       0.103159       1.361170 0.10183941E+02  0.10635507E+03                                 2.043464                            1.875335      -1.267930       2.277610                    0.993875       3.780545      10.969318       0.452888       1.295009      -0.705776      -0.039336      -0.027172       0.021492       0.052417       0.017508       0.002346      -0.000831      -0.003177       0.005740      -0.018790       0.002103       0.016687              2.139671       2.205658       0.437830      -0.503949       1.959448      -0.436282       2.253907           0.000001
           76              H       9.327821       2.874735      15.465930       0.121831       1.222923 0.97991032E+01  0.10030561E+03                                 1.838722                            1.795641      -1.049388       2.382980                    0.997343       3.464724       9.619984       0.484935       1.233911      -0.721830      -0.000282      -0.034013       0.013730       0.036681      -0.000630       0.001279      -0.002938      -0.030515       0.006746      -0.016475       0.001629       0.014846              1.826338       1.506253       0.028081      -0.043268       2.071412      -0.257025       1.901348           0.000000
           77              H       9.401553       7.103228      13.453972       0.118619       1.122272 0.84740054E+01  0.83936908E+02                                 1.756237                            1.683488      -0.792232       2.502009                    0.999399       3.395946       9.380544       0.493037       1.254188      -0.716416       0.000302       0.035423      -0.015970       0.038857       0.000475       0.000601      -0.002171      -0.031050       0.026730      -0.020001       0.007586       0.012415              1.773385       1.513825      -0.010403       0.015958       2.201079      -0.278932       1.605252           0.000000
           78              H       9.469266       6.918220      15.750558       0.111820       1.209895 0.92230070E+01  0.92629182E+02                                 1.793419                            1.715288      -0.947264       2.422092                    0.998345       3.409890       9.259975       0.509798       1.196280      -0.730269       0.000840       0.033170       0.018348       0.037916       0.000440      -0.000741       0.002792      -0.035349       0.011123      -0.019560       0.003125       0.016435              1.805966       1.483490       0.039139       0.057846       2.047983       0.342168       1.886425           0.000001
           79              H      10.967977       6.726097       5.813511       0.104484       1.347653 0.10018605E+02  0.10411059E+03                                 2.020363                            1.852029      -1.296425       2.264142                    0.993668       3.770315      10.881591       0.459091       1.283866      -0.707917       0.039113      -0.023225       0.022663       0.050822      -0.000514       0.017505       0.000240      -0.004863       0.004025      -0.018541       0.001774       0.016767              2.120324       2.222560      -0.565178       0.374480       2.313358      -0.369904       1.825053           0.000001
           80              H      10.945406       9.028019       6.055444       0.126585       1.113527 0.81473042E+01  0.79611962E+02                                 1.717090                            1.626112      -0.957665       2.427541                    0.998325       3.332006       9.030152       0.515019       1.217078      -0.724532       0.026290       0.013210       0.020931       0.036108      -0.002859       0.016104       0.000557      -0.000142      -0.015314      -0.018094       0.002579       0.015515              1.744592       1.789125       0.296351       0.339496       1.853799       0.261267       1.590853           0.000001
           81              H       7.874252       9.168554       3.420863       0.126351       1.104289 0.80761478E+01  0.78941389E+02                                 1.720200                            1.627996      -1.034329       2.391850                    0.997457       3.387069       9.256292       0.509181       1.230647      -0.720718      -0.026271       0.014505      -0.018950       0.035492       0.001133       0.016712       0.001018       0.001785      -0.012794      -0.017725       0.001090       0.016635              1.749807       1.829976      -0.359953       0.314716       1.911774      -0.221814       1.507671           0.000001
           82              H       7.929927       6.852400       3.314128       0.103159       1.361170 0.10183941E+02  0.10635506E+03                                 2.043464                            1.875335      -1.267930       2.277610                    0.993875       3.780545      10.969319       0.452888       1.295010      -0.705776      -0.039336      -0.021492      -0.027172       0.052417      -0.002346       0.017508       0.000831      -0.004459       0.001896      -0.018790       0.002103       0.016687              2.139671       2.205658       0.503949       0.437830       2.253907       0.436282       1.959449           0.000001
           83              H       9.327821      11.217870       2.874735       0.121831       1.222923 0.97991051E+01  0.10030563E+03                                 1.838722                            1.795641      -1.049388       2.382980                    0.997343       3.464724       9.619985       0.484935       1.233911      -0.721830      -0.000282      -0.013730      -0.034013       0.036681      -0.001279      -0.000630       0.002938      -0.018630       0.042400      -0.016475       0.001629       0.014846              1.826338       1.506253       0.043268       0.028081       1.901348       0.257026       2.071412           0.000000
           84              H       9.401553      13.229828       7.103228       0.118619       1.122272 0.84740096E+01  0.83936956E+02                                 1.756237                            1.683488      -0.792232       2.502009                    0.999399       3.395947       9.380546       0.493037       1.254188      -0.716417       0.000302       0.015969       0.035423       0.038857      -0.000601       0.000475       0.002171      -0.028890       0.033210      -0.020001       0.007586       0.012415              1.773385       1.513825      -0.015958      -0.010403       1.605252       0.278932       2.201080           0.000000
           85              H       9.469266      10.933242       6.918220       0.111820       1.209895 0.92230111E+01  0.92629233E+02                                 1.793419                            1.715288      -0.947264       2.422092                    0.998345       3.409891       9.259978       0.509798       1.196279      -0.730269       0.000840      -0.018348       0.033170       0.037916       0.000741       0.000440      -0.002792      -0.023236       0.047462      -0.019560       0.003125       0.016435              1.805966       1.483490      -0.057846       0.039139       1.886425      -0.342168       2.047984           0.000001
           86              H      10.967977       2.168503       3.081089       0.104483       1.347654 0.10018610E+02  0.10411064E+03                                 2.020363                            1.852029      -1.296426       2.264142                    0.993668       3.770316      10.881593       0.459091       1.283866      -0.707917       0.039113       0.023225      -0.022663       0.050822       0.000514      -0.017505       0.000240      -0.004863       0.004025      -0.018541       0.001774       0.016767              2.120324       2.222561       0.565178      -0.374480       2.313358      -0.369904       1.825053           0.000001
           87              H      10.945406      17.655781       2.839156       0.126585       1.113527 0.81473043E+01  0.79611968E+02                                 1.717090                            1.626113      -0.957665       2.427541                    0.998325       3.332006       9.030154       0.515019       1.217079      -0.724532       0.026290      -0.013210      -0.020931       0.036108       0.002859      -0.016104       0.000557      -0.000142      -0.015314      -0.018094       0.002579       0.015515              1.744593       1.789125      -0.296351      -0.339496       1.853800       0.261267       1.590853           0.000001
           88              H       7.874252      17.515246       5.473737       0.126351       1.104289 0.80761479E+01  0.78941388E+02                                 1.720200                            1.627996      -1.034329       2.391850                    0.997457       3.387069       9.256291       0.509181       1.230647      -0.720718      -0.026271      -0.014505       0.018950       0.035492      -0.001133      -0.016712       0.001018       0.001785      -0.012794      -0.017725       0.001090       0.016635              1.749807       1.829976       0.359953      -0.314716       1.911774      -0.221814       1.507671           0.000001
           89              H       7.929927       2.042200       5.580472       0.103159       1.361170 0.10183942E+02  0.10635508E+03                                 2.043465                            1.875335      -1.267930       2.277610                    0.993875       3.780545      10.969320       0.452888       1.295010      -0.705776      -0.039336       0.021492       0.027172       0.052417       0.002346      -0.017508       0.000831      -0.004459       0.001896      -0.018790       0.002104       0.016687              2.139672       2.205659      -0.503949      -0.437830       2.253907       0.436282       1.959449           0.000001
           90              H       9.327821      15.465930       6.019865       0.121831       1.222922 0.97990990E+01  0.10030556E+03                                 1.838721                            1.795641      -1.049388       2.382980                    0.997343       3.464723       9.619981       0.484935       1.233911      -0.721830      -0.000282       0.013730       0.034013       0.036681       0.001279       0.000630       0.002938      -0.018630       0.042400      -0.016475       0.001629       0.014846              1.826337       1.506253      -0.043268      -0.028081       1.901348       0.257025       2.071412           0.000000
           91              H       9.401553      13.453972       1.791372       0.118619       1.122272 0.84740055E+01  0.83936906E+02                                 1.756237                            1.683488      -0.792232       2.502009                    0.999399       3.395946       9.380543       0.493037       1.254188      -0.716417       0.000302      -0.015969      -0.035423       0.038857       0.000601      -0.000475       0.002171      -0.028890       0.033210      -0.020001       0.007586       0.012415              1.773385       1.513824       0.015958       0.010403       1.605251       0.278932       2.201079           0.000000
           92              H       9.469266      15.750558       1.976380       0.111820       1.209895 0.92230073E+01  0.92629189E+02                                 1.793419                            1.715288      -0.947264       2.422092                    0.998345       3.409890       9.259976       0.509798       1.196280      -0.730269       0.000840       0.018348      -0.033170       0.037916      -0.000741      -0.000440      -0.002792      -0.023236       0.047462      -0.019560       0.003125       0.016435              1.805966       1.483490       0.057846      -0.039139       1.886425      -0.342168       2.047984           0.000001
           93              H       3.444327       3.081089       2.168503       0.104483       1.347654 0.10018610E+02  0.10411064E+03                                 2.020363                            1.852029      -1.296426       2.264142                    0.993668       3.770316      10.881592       0.459091       1.283865      -0.707917       0.039113      -0.022663       0.023225       0.050822      -0.017505       0.000514       0.000240      -0.004444       0.005283      -0.018541       0.001774       0.016767              2.120324       2.222561      -0.374480       0.565178       1.825053      -0.369904       2.313358           0.000001
           94              H       3.421756       2.839156      17.655781       0.126585       1.113527 0.81473056E+01  0.79611980E+02                                 1.717090                            1.626113      -0.957665       2.427541                    0.998325       3.332006       9.030153       0.515019       1.217078      -0.724532       0.026290      -0.020931      -0.013210       0.036108      -0.016104       0.002859       0.000557       0.007586       0.007870      -0.018094       0.002579       0.015515              1.744592       1.789125      -0.339496      -0.296351       1.590853       0.261267       1.853800           0.000001
           95              H       0.350602       5.473737      17.515246       0.126351       1.104289 0.80761477E+01  0.78941390E+02                                 1.720200                            1.627996      -1.034329       2.391850                    0.997457       3.387069       9.256293       0.509181       1.230647      -0.720718      -0.026271       0.018950      -0.014505       0.035492      -0.016712      -0.001133       0.001018       0.007290       0.003719      -0.017725       0.001090       0.016635              1.749807       1.829976      -0.314716       0.359954       1.507671      -0.221814       1.911775           0.000001
           96              H       0.406277       5.580472       2.042200       0.103159       1.361170 0.10183942E+02  0.10635508E+03                                 2.043465                            1.875335      -1.267930       2.277610                    0.993875       3.780545      10.969321       0.452888       1.295010      -0.705776      -0.039336       0.027172       0.021492       0.052417      -0.017508       0.002346       0.000831      -0.003177       0.005740      -0.018790       0.002104       0.016687              2.139672       2.205659      -0.437830      -0.503949       1.959449       0.436282       2.253908           0.000001
           97              H       1.804171       6.019865      15.465930       0.121831       1.222923 0.97991047E+01  0.10030563E+03                                 1.838722                            1.795641      -1.049388       2.382980                    0.997343       3.464724       9.619984       0.484935       1.233911      -0.721830      -0.000282       0.034013       0.013730       0.036681       0.000630       0.001279       0.002938      -0.030515       0.006746      -0.016475       0.001629       0.014846              1.826338       1.506253      -0.028081      -0.043268       2.071412       0.257025       1.901348           0.000000
           98              H       1.877903       1.791372      13.453972       0.118619       1.122272 0.84740096E+01  0.83936956E+02                                 1.756237                            1.683488      -0.792232       2.502009                    0.999399       3.395947       9.380546       0.493037       1.254188      -0.716417       0.000302      -0.035423      -0.015970       0.038857      -0.000475       0.000601       0.002171      -0.031050       0.026730      -0.020001       0.007586       0.012415              1.773385       1.513825       0.010403       0.015958       2.201080       0.278932       1.605252           0.000000
           99              H       1.945616       1.976380      15.750558       0.111820       1.209896 0.92230132E+01  0.92629264E+02                                 1.793420                            1.715289      -0.947264       2.422091                    0.998345       3.409891       9.259980       0.509798       1.196280      -0.730269       0.000840      -0.033170       0.018348       0.037916      -0.000440      -0.000741      -0.002792      -0.035349       0.011123      -0.019560       0.003125       0.016435              1.805967       1.483491      -0.039139       0.057846       2.047984      -0.342168       1.886426           0.000001
          100              H       3.444327       5.813511       6.726097       0.104483       1.347654 0.10018610E+02  0.10411064E+03                                 2.020363                            1.852029      -1.296426       2.264142                    0.993668       3.770316      10.881592       0.459091       1.283865      -0.707917       0.039113       0.022663      -0.023225       0.050822       0.017505      -0.000514       0.000240      -0.004444       0.005283      -0.018541       0.001774       0.016767              2.120324       2.222561       0.374480      -0.565178       1.825053      -0.369904       2.313358           0.000001
          101              H       3.421756       6.055444       9.028019       0.126585       1.113527 0.81473042E+01  0.79611962E+02                                 1.717090                            1.626112      -0.957665       2.427541                    0.998325       3.332006       9.030152       0.515019       1.217078      -0.724532       0.026290       0.020931       0.013210       0.036108       0.016104      -0.002859       0.000557       0.007586       0.007870      -0.018094       0.002579       0.015515              1.744592       1.789125       0.339496       0.296351       1.590853       0.261267       1.853799           0.000001
          102              H       0.350602       3.420863       9.168554       0.126351       1.104289 0.80761475E+01  0.78941391E+02                                 1.720200                            1.627996      -1.034329       2.391850                    0.997457       3.387069       9.256294       0.509181       1.230648      -0.720718      -0.026271      -0.018950       0.014505       0.035492       0.016712       0.001133       0.001018       0.007290       0.003719      -0.017725       0.001090       0.016635              1.749808       1.829977       0.314716      -0.359954       1.507671      -0.221814       1.911775           0.000001
          103              H       0.406277       3.314128       6.852400       0.103159       1.361170 0.10183940E+02  0.10635506E+03                                 2.043465                            1.875335      -1.267930       2.277610                    0.993875       3.780545      10.969321       0.452888       1.295010      -0.705776      -0.039336      -0.027172      -0.021492       0.052417       0.017508      -0.002346       0.000831      -0.003177       0.005740      -0.018790       0.002103       0.016687              2.139672       2.205659       0.437830       0.503949       1.959449       0.436282       2.253908           0.000001
          104              H       1.804171       2.874735      11.217870       0.121831       1.222923 0.97991057E+01  0.10030565E+03                                 1.838722                            1.795642      -1.049388       2.382980                    0.997343       3.464724       9.619987       0.484934       1.233912      -0.721830      -0.000282      -0.034013      -0.013730       0.036681      -0.000630      -0.001279       0.002938      -0.030515       0.006746      -0.016475       0.001629       0.014846              1.826338       1.506253       0.028081       0.043268       2.071413       0.257026       1.901349           0.000000
          105              H       1.877903       7.103228      13.229828       0.118619       1.122272 0.84740055E+01  0.83936906E+02                                 1.756237                            1.683488      -0.792232       2.502009                    0.999399       3.395946       9.380543       0.493037       1.254188      -0.716417       0.000302       0.035423       0.015970       0.038857       0.000475      -0.000601       0.002171      -0.031050       0.026730      -0.020001       0.007586       0.012415              1.773385       1.513824      -0.010403      -0.015958       2.201079       0.278932       1.605251           0.000000
          106              H       1.945616       6.918220      10.933242       0.111820       1.209895 0.92230073E+01  0.92629189E+02                                 1.793419                            1.715288      -0.947264       2.422092                    0.998345       3.409890       9.259976       0.509798       1.196280      -0.730269       0.000840       0.033170      -0.018348       0.037916       0.000440       0.000741      -0.002792      -0.035349       0.011123      -0.019560       0.003125       0.016435              1.805966       1.483490       0.039139      -0.057846       2.047984      -0.342168       1.886425           0.000001
          107              H       3.444327       6.726097       3.081089       0.104483       1.347654 0.10018610E+02  0.10411064E+03                                 2.020363                            1.852029      -1.296426       2.264142                    0.993668       3.770316      10.881593       0.459091       1.283866      -0.707917       0.039113      -0.023225      -0.022663       0.050822      -0.000514      -0.017505      -0.000240      -0.004863       0.004024      -0.018541       0.001774       0.016767              2.120324       2.222561      -0.565178      -0.374480       2.313358       0.369904       1.825053           0.000001
          108              H       3.421756       9.028019       2.839156       0.126585       1.113527 0.81473043E+01  0.79611965E+02                                 1.717090                            1.626113      -0.957665       2.427541                    0.998325       3.332006       9.030153       0.515019       1.217079      -0.724532       0.026290       0.013210      -0.020931       0.036108      -0.002859      -0.016104      -0.000557      -0.000142      -0.015314      -0.018094       0.002579       0.015515              1.744592       1.789125       0.296351      -0.339496       1.853799      -0.261267       1.590853           0.000001
          109              H       0.350602       9.168554       5.473737       0.126351       1.104288 0.80761447E+01  0.78941356E+02                                 1.720200                            1.627996      -1.034328       2.391850                    0.997457       3.387068       9.256291       0.509181       1.230648      -0.720718      -0.026271       0.014505       0.018950       0.035492       0.001133      -0.016712      -0.001018       0.001785      -0.012794      -0.017725       0.001090       0.016635              1.749807       1.829976      -0.359954      -0.314716       1.911775       0.221814       1.507671           0.000001
          110              H       0.406277       6.852400       5.580472       0.103159       1.361170 0.10183941E+02  0.10635506E+03                                 2.043464                            1.875335      -1.267930       2.277610                    0.993875       3.780545      10.969319       0.452888       1.295010      -0.705776      -0.039336      -0.021492       0.027172       0.052417      -0.002346      -0.017508      -0.000831      -0.004459       0.001896      -0.018790       0.002103       0.016687              2.139671       2.205658       0.503949      -0.437830       2.253907      -0.436282       1.959449           0.000001
          111              H       1.804171      11.217870       6.019865       0.121831       1.222923 0.97991050E+01  0.10030563E+03                                 1.838722                            1.795641      -1.049388       2.382980                    0.997343       3.464724       9.619985       0.484935       1.233911      -0.721830      -0.000282      -0.013730       0.034013       0.036681      -0.001279       0.000630      -0.002938      -0.018630       0.042400      -0.016475       0.001629       0.014846              1.826338       1.506253       0.043268      -0.028081       1.901348      -0.257026       2.071412           0.000000
          112              H       1.877903      13.229828       1.791372       0.118619       1.122272 0.84740096E+01  0.83936958E+02                                 1.756238                            1.683489      -0.792232       2.502009                    0.999399       3.395947       9.380547       0.493037       1.254188      -0.716416       0.000302       0.015969      -0.035423       0.038857      -0.000601      -0.000475      -0.002171      -0.028890       0.033210      -0.020001       0.007586       0.012415              1.773386       1.513825      -0.015958       0.010403       1.605252      -0.278932       2.201080           0.000000
          113              H       1.945616      10.933242       1.976380       0.111820       1.209895 0.92230091E+01  0.92629213E+02                                 1.793420                            1.715288      -0.947264       2.422092                    0.998345       3.409890       9.259977       0.509798       1.196280      -0.730269       0.000840      -0.018348      -0.033170       0.037916       0.000741      -0.000440       0.002792      -0.023236       0.047462      -0.019560       0.003125       0.016435              1.805967       1.483490      -0.057846      -0.039139       1.886426       0.342168       2.047984           0.000001
          114              H       3.444327       2.168503       5.813511       0.104484       1.347653 0.10018605E+02  0.10411059E+03                                 2.020363                            1.852029      -1.296425       2.264142                    0.993668       3.770315      10.881591       0.459091       1.283866      -0.707917       0.039113       0.023225       0.022663       0.050822       0.000514       0.017505      -0.000240      -0.004863       0.004025      -0.018541       0.001774       0.016767              2.120324       2.222560       0.565178       0.374480       2.313358       0.369904       1.825053           0.000001
          115              H       3.421756      17.655781       6.055444       0.126585       1.113527 0.81473043E+01  0.79611965E+02                                 1.717090                            1.626113      -0.957665       2.427541                    0.998325       3.332006       9.030153       0.515019       1.217079      -0.724532       0.026290      -0.013210       0.020931       0.036108       0.002859       0.016104      -0.000557      -0.000142      -0.015314      -0.018094       0.002579       0.015515              1.744592       1.789125      -0.296351       0.339496       1.853799      -0.261267       1.590853           0.000001
          116              H       0.350602      17.515246       3.420863       0.126351       1.104289 0.80761476E+01  0.78941391E+02                                 1.720200                            1.627996      -1.034329       2.391850                    0.997457       3.387069       9.256294       0.509181       1.230648      -0.720718      -0.026271      -0.014505      -0.018950       0.035492      -0.001133       0.016712      -0.001018       0.001785      -0.012794      -0.017725       0.001090       0.016635              1.749808       1.829977       0.359954       0.314716       1.911775       0.221814       1.507671           0.000001
          117              H       0.406277       2.042200       3.314128       0.103159       1.361170 0.10183940E+02  0.10635506E+03                                 2.043465                            1.875335      -1.267930       2.277610                    0.993875       3.780545      10.969321       0.452888       1.295010      -0.705776      -0.039336       0.021492      -0.027172       0.052417       0.002346       0.017508      -0.000831      -0.004459       0.001896      -0.018790       0.002103       0.016687              2.139672       2.205659      -0.503949       0.437830       2.253908      -0.436282       1.959449           0.000001
          118              H       1.804171      15.465930       2.874735       0.121831       1.222923 0.97991061E+01  0.10030565E+03                                 1.838723                            1.795642      -1.049388       2.382980                    0.997343       3.464724       9.619988       0.484934       1.233912      -0.721830      -0.000282       0.013730      -0.034013       0.036681       0.001279      -0.000630      -0.002938      -0.018630       0.042400      -0.016475       0.001629       0.014846              1.826339       1.506254      -0.043268       0.028081       1.901349      -0.257026       2.071413           0.000000
          119              H       1.877903      13.453972       7.103228       0.118619       1.122272 0.84740041E+01  0.83936889E+02                                 1.756237                            1.683488      -0.792232       2.502009                    0.999399       3.395946       9.380543       0.493037       1.254188      -0.716417       0.000302      -0.015970       0.035423       0.038857       0.000601       0.000475      -0.002171      -0.028890       0.033210      -0.020001       0.007586       0.012415              1.773385       1.513824       0.015958      -0.010403       1.605251      -0.278932       2.201079           0.000000
          120              H       1.945616      15.750558       6.918220       0.111820       1.209895 0.92230111E+01  0.92629233E+02                                 1.793419                            1.715288      -0.947264       2.422092                    0.998345       3.409891       9.259978       0.509798       1.196279      -0.730269       0.000840       0.018348       0.033170       0.037916      -0.000741       0.000440       0.002792      -0.023236       0.047462      -0.019560       0.003125       0.016435              1.805966       1.483490       0.057846       0.039139       1.886425       0.342168       2.047984           0.000001
          121              C      12.248502      14.228336      16.126443       0.107115      28.255782 0.33461049E+03  0.74075004E+04                                 8.231078                            6.188717       0.021859       2.027034                    0.999313      26.110760      74.114668       0.644586       0.429233      -1.050577       0.022162      -0.049264      -0.001379       0.054037       0.014829       0.004009      -0.003875       0.014666      -0.137659      -0.046461       0.006953       0.039508              9.768864       7.636545      -2.254027       0.492120       6.141580       0.286976      15.528468           0.000001
          122              C      12.245493      14.366914      17.499058      -0.201271      35.901005 0.44707621E+03  0.10557683E+05                                 9.398899                            6.989191       0.295033       2.061894                    0.999779      29.710199      84.897203       0.633017       0.409735      -1.071225      -0.007482      -0.010742      -0.005733       0.014292      -0.015952      -0.002286       0.013842       0.021118      -0.055961      -0.027109      -0.002957       0.030065             11.301176       8.028421      -2.268240       1.084367       6.374935       0.010529      19.500172           0.000002
          123              C      13.162626      13.640759       0.469635       0.117525      37.761753 0.40482751E+03  0.93122874E+04                                 9.949130                            6.772330      -0.146797       1.965216                    0.999088      26.223087      73.610021       0.626733       0.424852      -1.063090      -0.000981      -0.000646      -0.004146       0.004309       0.021736       0.000027      -0.000644      -0.028954      -0.002508      -0.025702      -0.000843       0.026545             13.144498       8.040629      -2.263313       0.310246       6.631896       0.773007      24.760970           0.000001
          124              C      14.057188      12.827792      17.580533      -0.198424      35.815224 0.44625038E+03  0.10539519E+05                                 9.402858                            6.995997       0.270696       2.054939                    0.999779      29.703064      85.045736       0.630539       0.411294      -1.069579       0.006161       0.009903      -0.009414       0.014989      -0.013313       0.000961      -0.015295       0.021093      -0.048611      -0.027082       0.000497       0.026585             11.283415       8.053316      -2.333719      -0.520496       6.410605       1.388073      19.386323           0.000002
          125              C      14.013550      12.761794      16.199023       0.112828      28.099570 0.33391923E+03  0.73875007E+04                                 8.199165                            6.178412       0.032864       2.031943                    0.999368      26.030203      73.833934       0.645813       0.428690      -1.051034      -0.018811       0.049346      -0.008541       0.053496       0.012783      -0.009379      -0.004965       0.014995      -0.133373      -0.045817       0.007411       0.038406              9.713340       7.564199      -2.273036      -0.046755       6.204694       0.863169      15.371127           0.000001
          126              C      13.185799      13.751052       1.946138       0.069184      38.220848 0.43530600E+03  0.10213584E+05                                10.049114                            7.048087      -0.184876       1.950634                    0.999172      27.027541      77.036586       0.610019       0.427936      -1.059421      -0.000037       0.012032       0.005551       0.013251      -0.009783      -0.000044       0.006606       0.007949       0.050129      -0.019745       0.001378       0.018367             13.042634       5.548163      -0.335719       0.230261       9.324625      -0.022666      24.255113           0.000000
          127              C      13.215592      12.624995       2.735801      -0.202610      35.117339 0.48112423E+03  0.11646858E+05                                 9.405185                            7.364708       0.031164       1.969155                    0.999179      31.082591      91.837293       0.598507       0.422751      -1.056063      -0.003927      -0.001520       0.021928       0.022329       0.003755       0.002195       0.022721      -0.022482      -0.080864      -0.035538       0.001669       0.033869             11.002224       5.491969      -0.238456      -0.044906       8.780439      -2.378940      18.734264           0.000000
          128              C      13.206112      12.710383       4.138657       0.094416      31.662637 0.41892723E+03  0.97877137E+04                                 8.983828                            7.022835      -0.252739       1.940340                    0.998868      26.838683      77.681904       0.593808       0.441487      -1.045589      -0.001692      -0.015287      -0.009679       0.018173      -0.002746      -0.000902      -0.011419      -0.011968       0.056865      -0.016476      -0.007268       0.023744             10.490235       5.206189       0.070453      -0.203355       9.513452      -2.120941      16.751062          -0.000000
          129              C      13.173911      15.136830       3.933192      -0.135770      32.307880 0.46473308E+03  0.11143965E+05                                 8.890925                            7.263910       0.053144       1.988143                    0.999228      30.059592      88.161201       0.599931       0.425764      -1.055045      -0.002223      -0.015504      -0.005755       0.016686      -0.000949      -0.000039       0.016924      -0.025396      -0.026566      -0.017216      -0.008276       0.025492              9.780962       5.561993      -0.082273       0.394473      10.075483      -1.324015      13.705408          -0.000001
          130              C      13.146826      15.028316       2.572318      -0.152158      32.077948 0.46292761E+03  0.11084476E+05                                 8.807664                            7.215986       0.099598       1.993961                    0.999641      30.389164      88.921220       0.606449       0.421803      -1.058028       0.000793      -0.018260       0.011197       0.021435      -0.000773      -0.003408      -0.020140      -0.037745      -0.029135      -0.020870      -0.012326       0.033196              9.683457       5.249187      -0.227474       0.357774       9.235671       1.190143      14.565514           0.000001
          131              C      12.248502      12.455464      10.557357       0.107115      28.255780 0.33461047E+03  0.74074998E+04                                 8.231078                            6.188716       0.021859       2.027034                    0.999313      26.110759      74.114662       0.644586       0.429233      -1.050577       0.022162       0.049264       0.001379       0.054037      -0.014829      -0.004009      -0.003875       0.014666      -0.137659      -0.046461       0.006953       0.039508              9.768863       7.636544       2.254027      -0.492120       6.141579       0.286976      15.528466           0.000001
          132              C      12.245493      12.316886       9.184742      -0.201271      35.901006 0.44707624E+03  0.10557683E+05                                 9.398899                            6.989191       0.295032       2.061894                    0.999779      29.710200      84.897206       0.633017       0.409735      -1.071225      -0.007482       0.010742       0.005733       0.014292       0.015952       0.002286       0.013842       0.021118      -0.055961      -0.027109      -0.002957       0.030065             11.301176       8.028421       2.268240      -1.084367       6.374935       0.010529      19.500172           0.000002
          133              C      13.162626      13.043041       8.424965       0.117525      37.761758 0.40482756E+03  0.93122887E+04                                 9.949130                            6.772331      -0.146797       1.965216                    0.999088      26.223089      73.610027       0.626733       0.424852      -1.063090      -0.000981       0.000646       0.004146       0.004309      -0.021736      -0.000027      -0.000644      -0.028953      -0.002508      -0.025702      -0.000843       0.026545             13.144499       8.040629       2.263313      -0.310246       6.631897       0.773007      24.760972           0.000001
          134              C      14.057188      13.856008       9.103267      -0.198424      35.815231 0.44625046E+03  0.10539522E+05                                 9.402859                            6.995997       0.270695       2.054939                    0.999779      29.703068      85.045750       0.630539       0.411293      -1.069579       0.006161      -0.009903       0.009414       0.014989       0.013313      -0.000962      -0.015295       0.021094      -0.048611      -0.027082       0.000497       0.026585             11.283416       8.053317       2.333720       0.520496       6.410605       1.388073      19.386326           0.000002
          135              C      14.013550      13.922006      10.484777       0.112828      28.099570 0.33391922E+03  0.73875005E+04                                 8.199166                            6.178412       0.032864       2.031943                    0.999368      26.030203      73.833938       0.645812       0.428690      -1.051034      -0.018811      -0.049346       0.008541       0.053496      -0.012783       0.009379      -0.004965       0.014995      -0.133373      -0.045817       0.007411       0.038406              9.713341       7.564200       2.273036       0.046755       6.204695       0.863169      15.371129           0.000001
          136              C      13.185799      12.932748       6.948462       0.069184      38.220848 0.43530598E+03  0.10213583E+05                                10.049114                            7.048087      -0.184876       1.950634                    0.999172      27.027541      77.036587       0.610019       0.427936      -1.059421      -0.000037      -0.012032      -0.005551       0.013251       0.009783       0.000044       0.006606       0.007949       0.050129      -0.019745       0.001378       0.018367             13.042634       5.548163       0.335719      -0.230261       9.324625      -0.022666      24.255114           0.000000
          137              C      13.215592      14.058805       6.158799      -0.202610      35.117350 0.48112441E+03  0.11646864E+05                                 9.405188                            7.364710       0.031164       1.969154                    0.999179      31.082596      91.837316       0.598507       0.422751      -1.056063      -0.003927       0.001520      -0.021928       0.022329      -0.003755      -0.002195       0.022721      -0.022482      -0.080864      -0.035538       0.001669       0.033869             11.002227       5.491970       0.238456       0.044906       8.780441      -2.378942      18.734271           0.000000
          138              C      13.206112      13.973417       4.755943       0.094416      31.662636 0.41892722E+03  0.97877135E+04                                 8.983828                            7.022835      -0.252739       1.940340                    0.998868      26.838683      77.681904       0.593808       0.441487      -1.045589      -0.001692       0.015287       0.009679       0.018173       0.002746       0.000902      -0.011419      -0.011968       0.056865      -0.016476      -0.007268       0.023744             10.490235       5.206189      -0.070453       0.203355       9.513452      -2.120942      16.751062          -0.000000
          139              C      13.173911      11.546970       4.961408      -0.135770      32.307883 0.46473314E+03  0.11143967E+05                                 8.890926                            7.263911       0.053144       1.988143                    0.999228      30.059594      88.161211       0.599931       0.425764      -1.055045      -0.002223       0.015504       0.005755       0.016686       0.000949       0.000039       0.016924      -0.025396      -0.026566      -0.017216      -0.008276       0.025492              9.780962       5.561994       0.082273      -0.394473      10.075484      -1.324016      13.705410          -0.000001
          140              C      13.146826      11.655484       6.322282      -0.152158      32.077948 0.46292762E+03  0.11084476E+05                                 8.807664                            7.215986       0.099597       1.993961                    0.999641      30.389164      88.921223       0.606449       0.421803      -1.058028       0.000793       0.018260      -0.011197       0.021435       0.000773       0.003408      -0.020140      -0.037745      -0.029135      -0.020870      -0.012326       0.033196              9.683458       5.249187       0.227474      -0.357774       9.235671       1.190143      14.565514           0.000001
          141              C      12.248502      10.557357      14.228336       0.107115      28.255782 0.33461050E+03  0.74075006E+04                                 8.231078                            6.188717       0.021859       2.027034                    0.999313      26.110760      74.114669       0.644586       0.429233      -1.050577       0.022162       0.001379      -0.049264       0.054037      -0.004009       0.014829       0.003875       0.076163       0.046831      -0.046461       0.006953       0.039508              9.768864       7.636545      -0.492120      -2.254027      15.528468      -0.286977       6.141580           0.000001
          142              C      12.245493       9.184742      14.366914      -0.201271      35.901007 0.44707625E+03  0.10557684E+05                                 9.398900                            6.989192       0.295032       2.061894                    0.999779      29.710200      84.897209       0.633017       0.409735      -1.071225      -0.007482       0.005733      -0.010742       0.014292       0.002286      -0.015952      -0.013842       0.038540      -0.003697      -0.027109      -0.002957       0.030065             11.301177       8.028421      -1.084367      -2.268240      19.500173      -0.010529       6.374936           0.000002
          143              C      13.162626       8.424965      13.640759       0.117525      37.761753 0.40482751E+03  0.93122871E+04                                 9.949129                            6.772330      -0.146797       1.965216                    0.999088      26.223087      73.610019       0.626733       0.424852      -1.063090      -0.000981       0.004146      -0.000646       0.004309      -0.000027       0.021736       0.000644      -0.013223       0.044684      -0.025702      -0.000843       0.026545             13.144498       8.040628      -0.310246      -2.263313      24.760969      -0.773007       6.631896           0.000001
          144              C      14.057188       9.103267      12.827792      -0.198425      35.815229 0.44625046E+03  0.10539521E+05                                 9.402859                            6.995997       0.270695       2.054939                    0.999779      29.703067      85.045746       0.630539       0.411294      -1.069579       0.006161       0.009414       0.009903       0.014989      -0.000961      -0.013313       0.015295       0.034852      -0.007335      -0.027082       0.000497       0.026585             11.283416       8.053317       0.520496      -2.333719      19.386326      -1.388073       6.410605           0.000002
          145              C      14.013550      10.484777      12.761794       0.112828      28.099570 0.33391923E+03  0.73875008E+04                                 8.199166                            6.178412       0.032864       2.031943                    0.999368      26.030203      73.833938       0.645812       0.428690      -1.051034      -0.018811       0.008541       0.049346       0.053496       0.009379       0.012783       0.004965       0.074184       0.044193      -0.045817       0.007411       0.038406              9.713341       7.564200       0.046755      -2.273036      15.371128      -0.863169       6.204695           0.000001
          146              C      13.185799       6.948462      13.751052       0.069184      38.220846 0.43530596E+03  0.10213583E+05                                10.049114                            7.048087      -0.184876       1.950634                    0.999172      27.027540      77.036584       0.610019       0.427936      -1.059421      -0.000037      -0.005551       0.012032       0.013251       0.000044      -0.009783      -0.006606      -0.021090      -0.036987      -0.019745       0.001378       0.018367             13.042634       5.548163      -0.230261      -0.335719      24.255114       0.022666       9.324625           0.000000
          147              C      13.215592       6.158799      12.624995      -0.202610      35.117342 0.48112429E+03  0.11646860E+05                                 9.405186                            7.364708       0.031164       1.969155                    0.999179      31.082592      91.837298       0.598507       0.422751      -1.056063      -0.003927      -0.021928      -0.001520       0.022329      -0.002195       0.003755      -0.022721       0.029191       0.074154      -0.035538       0.001669       0.033869             11.002225       5.491969       0.044906      -0.238456      18.734267       2.378941       8.780440           0.000000
          148              C      13.206112       4.755943      12.710383       0.094416      31.662636 0.41892722E+03  0.97877135E+04                                 8.983829                            7.022835      -0.252739       1.940340                    0.998868      26.838683      77.681906       0.593808       0.441487      -1.045589      -0.001692       0.009679      -0.015287       0.018173       0.000902      -0.002746       0.011419      -0.034417      -0.010480      -0.016476      -0.007268       0.023744             10.490235       5.206189       0.203355       0.070453      16.751063       2.120941       9.513452          -0.000000
          149              C      13.173911       4.961408      15.136830      -0.135770      32.307880 0.46473309E+03  0.11143966E+05                                 8.890925                            7.263910       0.053144       1.988143                    0.999228      30.059592      88.161201       0.599931       0.425764      -1.055045      -0.002223       0.005755      -0.015504       0.016686       0.000039      -0.000949      -0.016924       0.000585       0.051376      -0.017216      -0.008276       0.025492              9.780962       5.561993      -0.394473      -0.082273      13.705408       1.324015      10.075483          -0.000001
          150              C      13.146826       6.322282      15.028316      -0.152158      32.077947 0.46292758E+03  0.11084475E+05                                 8.807664                            7.215986       0.099598       1.993961                    0.999641      30.389163      88.921217       0.606449       0.421803      -1.058028       0.000793      -0.011197      -0.018260       0.021435       0.003408      -0.000773       0.020140      -0.004305       0.071184      -0.020870      -0.012326       0.033196              9.683457       5.249187      -0.357774      -0.227474      14.565514      -1.190143       9.235671           0.000001
          151              C      12.248502      16.126443      12.455464       0.107115      28.255780 0.33461048E+03  0.74074999E+04                                 8.231078                            6.188716       0.021859       2.027034                    0.999313      26.110759      74.114661       0.644586       0.429233      -1.050577       0.022162      -0.001379       0.049264       0.054037       0.004009      -0.014829       0.003875       0.076162       0.046831      -0.046461       0.006953       0.039508              9.768863       7.636544       0.492120       2.254027      15.528466      -0.286976       6.141579           0.000001
          152              C      12.245493      17.499058      12.316886      -0.201271      35.901003 0.44707619E+03  0.10557682E+05                                 9.398899                            6.989191       0.295033       2.061894                    0.999779      29.710198      84.897198       0.633017       0.409735      -1.071225      -0.007482      -0.005733       0.010742       0.014291      -0.002286       0.015952      -0.013842       0.038540      -0.003697      -0.027108      -0.002957       0.030065             11.301175       8.028421       1.084367       2.268240      19.500171      -0.010529       6.374935           0.000002
          153              C      13.162626       0.469635      13.043041       0.117525      37.761756 0.40482754E+03  0.93122881E+04                                 9.949130                            6.772330      -0.146797       1.965216                    0.999088      26.223088      73.610024       0.626733       0.424852      -1.063090      -0.000981      -0.004146       0.000646       0.004309       0.000027      -0.021736       0.000644      -0.013223       0.044684      -0.025702      -0.000843       0.026545             13.144499       8.040629       0.310246       2.263313      24.760972      -0.773007       6.631896           0.000001
          154              C      14.057188      17.580533      13.856008      -0.198424      35.815230 0.44625046E+03  0.10539521E+05                                 9.402858                            6.995997       0.270696       2.054939                    0.999779      29.703067      85.045747       0.630539       0.411293      -1.069579       0.006161      -0.009414      -0.009903       0.014989       0.000961       0.013313       0.015295       0.034852      -0.007335      -0.027082       0.000497       0.026585             11.283416       8.053317      -0.520496       2.333719      19.386325      -1.388073       6.410605           0.000002
          155              C      14.013550      16.199023      13.922006       0.112828      28.099573 0.33391926E+03  0.73875018E+04                                 8.199167                            6.178412       0.032864       2.031943                    0.999368      26.030205      73.833944       0.645812       0.428690      -1.051034      -0.018811      -0.008541      -0.049346       0.053496      -0.009379      -0.012783       0.004965       0.074184       0.044193      -0.045817       0.007411       0.038406              9.713342       7.564200      -0.046755       2.273036      15.371130      -0.863169       6.204695           0.000001
          156              C      13.185799       1.946138      12.932748       0.069184      38.220848 0.43530598E+03  0.10213583E+05                                10.049114                            7.048087      -0.184876       1.950634                    0.999172      27.027541      77.036586       0.610019       0.427936      -1.059421      -0.000037       0.005551      -0.012032       0.013251      -0.000044       0.009783      -0.006606      -0.021090      -0.036987      -0.019745       0.001378       0.018367             13.042634       5.548163       0.230261       0.335719      24.255113       0.022666       9.324625           0.000000
          157              C      13.215592       2.735801      14.058805      -0.202610      35.117348 0.48112439E+03  0.11646863E+05                                 9.405188                            7.364709       0.031164       1.969154                    0.999179      31.082595      91.837310       0.598507       0.422751      -1.056063      -0.003927       0.021928       0.001520       0.022329       0.002195      -0.003755      -0.022721       0.029191       0.074154      -0.035538       0.001669       0.033869             11.002227       5.491970      -0.044906       0.238456      18.734270       2.378942       8.780440           0.000000
          158              C      13.206112       4.138657      13.973417       0.094416      31.662634 0.41892718E+03  0.97877125E+04                                 8.983828                            7.022835      -0.252739       1.940340                    0.998868      26.838682      77.681904       0.593808       0.441487      -1.045589      -0.001692      -0.009679       0.015287       0.018173      -0.000902       0.002746       0.011419      -0.034417      -0.010480      -0.016476      -0.007268       0.023744             10.490235       5.206189      -0.203355      -0.070453      16.751062       2.120942       9.513452          -0.000000
          159              C      13.173911       3.933192      11.546970      -0.135770      32.307883 0.46473315E+03  0.11143967E+05                                 8.890926                            7.263911       0.053144       1.988143                    0.999228      30.059594      88.161208       0.599931       0.425764      -1.055045      -0.002223      -0.005755       0.015504       0.016686      -0.000039       0.000949      -0.016924       0.000585       0.051376      -0.017216      -0.008276       0.025492              9.780962       5.561994       0.394473       0.082273      13.705409       1.324016      10.075484          -0.000001
          160              C      13.146826       2.572318      11.655484      -0.152158      32.077950 0.46292764E+03  0.11084477E+05                                 8.807664                            7.215986       0.099598       1.993961                    0.999641      30.389165      88.921224       0.606449       0.421803      -1.058028       0.000793       0.011197       0.018260       0.021435      -0.003408       0.000773       0.020140      -0.004305       0.071184      -0.020870      -0.012326       0.033196              9.683457       5.249187       0.357774       0.227474      14.565514      -1.190143       9.235671           0.000001
          161              C       4.724852      14.228336      10.557357       0.107115      28.255777 0.33461043E+03  0.74074986E+04                                 8.231077                            6.188716       0.021859       2.027034                    0.999313      26.110757      74.114657       0.644586       0.429233      -1.050577       0.022162      -0.049264       0.001379       0.054037       0.014829      -0.004009       0.003875       0.014666      -0.137659      -0.046461       0.006953       0.039508              9.768863       7.636544      -2.254027      -0.492120       6.141579      -0.286976      15.528465           0.000001
          162              C       4.721843      14.366914       9.184742      -0.201271      35.901004 0.44707621E+03  0.10557682E+05                                 9.398899                            6.989191       0.295033       2.061894                    0.999779      29.710199      84.897200       0.633017       0.409735      -1.071225      -0.007482      -0.010742       0.005733       0.014292      -0.015952       0.002286      -0.013842       0.021118      -0.055961      -0.027109      -0.002957       0.030065             11.301175       8.028420      -2.268240      -1.084367       6.374935      -0.010529      19.500170           0.000002
          163              C       5.638976      13.640759       8.424965       0.117525      37.761755 0.40482754E+03  0.93122880E+04                                 9.949129                            6.772330      -0.146797       1.965216                    0.999088      26.223088      73.610021       0.626733       0.424852      -1.063090      -0.000981      -0.000646       0.004146       0.004309       0.021736      -0.000027       0.000644      -0.028953      -0.002508      -0.025702      -0.000843       0.026545             13.144498       8.040628      -2.263313      -0.310246       6.631896      -0.773007      24.760969           0.000001
          164              C       6.533538      12.827792       9.103267      -0.198424      35.815224 0.44625037E+03  0.10539519E+05                                 9.402857                            6.995997       0.270696       2.054939                    0.999779      29.703064      85.045734       0.630539       0.411294      -1.069579       0.006161       0.009903       0.009414       0.014989      -0.013313      -0.000961       0.015295       0.021093      -0.048611      -0.027082       0.000497       0.026585             11.283414       8.053316      -2.333719       0.520496       6.410605      -1.388073      19.386323           0.000002
          165              C       6.489900      12.761794      10.484777       0.112828      28.099570 0.33391923E+03  0.73875007E+04                                 8.199165                            6.178412       0.032864       2.031943                    0.999368      26.030203      73.833934       0.645813       0.428690      -1.051034      -0.018811       0.049346       0.008541       0.053496       0.012783       0.009379       0.004965       0.014995      -0.133373      -0.045817       0.007411       0.038406              9.713340       7.564199      -2.273036       0.046755       6.204694      -0.863169      15.371127           0.000001
          166              C       5.662149      13.751052       6.948462       0.069184      38.220846 0.43530597E+03  0.10213583E+05                                10.049114                            7.048087      -0.184876       1.950634                    0.999172      27.027540      77.036583       0.610019       0.427936      -1.059421      -0.000037       0.012032      -0.005551       0.013251      -0.009783       0.000044      -0.006606       0.007949       0.050129      -0.019745       0.001378       0.018367             13.042633       5.548163      -0.335719      -0.230261       9.324624       0.022666      24.255112           0.000000
          167              C       5.691942      12.624995       6.158799      -0.202610      35.117340 0.48112426E+03  0.11646859E+05                                 9.405186                            7.364708       0.031164       1.969155                    0.999179      31.082591      91.837292       0.598507       0.422751      -1.056063      -0.003927      -0.001520      -0.021928       0.022329       0.003756      -0.002195      -0.022721      -0.022482      -0.080864      -0.035538       0.001669       0.033869             11.002225       5.491969      -0.238456       0.044906       8.780439       2.378941      18.734265           0.000000
          168              C       5.682462      12.710383       4.755943       0.094416      31.662636 0.41892722E+03  0.97877136E+04                                 8.983828                            7.022835      -0.252739       1.940340                    0.998868      26.838683      77.681906       0.593808       0.441487      -1.045589      -0.001692      -0.015287       0.009679       0.018173      -0.002746       0.000902       0.011419      -0.011968       0.056865      -0.016476      -0.007268       0.023744             10.490234       5.206189       0.070453       0.203355       9.513452       2.120942      16.751062          -0.000000
          169              C       5.650261      15.136830       4.961408      -0.135770      32.307881 0.46473310E+03  0.11143966E+05                                 8.890925                            7.263910       0.053144       1.988143                    0.999228      30.059593      88.161203       0.599931       0.425764      -1.055045      -0.002223      -0.015504       0.005755       0.016686      -0.000949       0.000039      -0.016924      -0.025396      -0.026566      -0.017216      -0.008276       0.025492              9.780961       5.561993      -0.082273      -0.394473      10.075483       1.324015      13.705407          -0.000001
          170              C       5.623176      15.028316       6.322282      -0.152158      32.077948 0.46292762E+03  0.11084476E+05                                 8.807664                            7.215986       0.099598       1.993961                    0.999641      30.389164      88.921219       0.606449       0.421803      -1.058028       0.000793      -0.018260      -0.011197       0.021435      -0.000773       0.003408       0.020140      -0.037744      -0.029135      -0.020870      -0.012326       0.033196              9.683457       5.249187      -0.227474      -0.357774       9.235671      -1.190143      14.565513           0.000001
          171              C       4.724852      12.455464      16.126443       0.107115      28.255779 0.33461045E+03  0.74074993E+04                                 8.231077                            6.188716       0.021859       2.027034                    0.999313      26.110758      74.114659       0.644586       0.429233      -1.050577       0.022162       0.049264      -0.001379       0.054037      -0.014829       0.004009       0.003875       0.014666      -0.137659      -0.046461       0.006953       0.039508              9.768863       7.636544       2.254027       0.492120       6.141579      -0.286976      15.528466           0.000001
          172              C       4.721843      12.316886      17.499058      -0.201271      35.901002 0.44707618E+03  0.10557681E+05                                 9.398898                            6.989191       0.295033       2.061894                    0.999779      29.710198      84.897194       0.633017       0.409735      -1.071225      -0.007482       0.010742      -0.005733       0.014292       0.015952      -0.002286      -0.013842       0.021118      -0.055961      -0.027109      -0.002957       0.030065             11.301175       8.028420       2.268240       1.084367       6.374934      -0.010529      19.500169           0.000002
          173              C       5.638976      13.043041       0.469635       0.117525      37.761754 0.40482751E+03  0.93122873E+04                                 9.949129                            6.772330      -0.146797       1.965216                    0.999088      26.223087      73.610019       0.626733       0.424852      -1.063090      -0.000981       0.000646      -0.004146       0.004309      -0.021736       0.000027       0.000644      -0.028954      -0.002508      -0.025702      -0.000843       0.026545             13.144498       8.040628       2.263312       0.310246       6.631896      -0.773007      24.760970           0.000001
          174              C       6.533538      13.856008      17.580533      -0.198424      35.815225 0.44625040E+03  0.10539519E+05                                 9.402857                            6.995996       0.270696       2.054939                    0.999779      29.703065      85.045734       0.630539       0.411293      -1.069579       0.006161      -0.009903      -0.009414       0.014989       0.013313       0.000961       0.015295       0.021093      -0.048611      -0.027082       0.000497       0.026585             11.283414       8.053316       2.333719      -0.520496       6.410604      -1.388073      19.386321           0.000002
          175              C       6.489900      13.922006      16.199023       0.112828      28.099570 0.33391923E+03  0.73875007E+04                                 8.199166                            6.178412       0.032864       2.031943                    0.999368      26.030203      73.833934       0.645813       0.428690      -1.051034      -0.018811      -0.049346      -0.008541       0.053496      -0.012783      -0.009379       0.004965       0.014995      -0.133373      -0.045817       0.007411       0.038406              9.713340       7.564199       2.273036      -0.046755       6.204694      -0.863169      15.371127           0.000001
          176              C       5.662149      12.932748       1.946138       0.069184      38.220845 0.43530595E+03  0.10213583E+05                                10.049114                            7.048087      -0.184876       1.950634                    0.999172      27.027540      77.036585       0.610019       0.427936      -1.059421      -0.000037      -0.012032       0.005551       0.013251       0.009783      -0.000044      -0.006606       0.007949       0.050129      -0.019745       0.001378       0.018367             13.042634       5.548163       0.335719       0.230261       9.324624       0.022666      24.255113           0.000000
          177              C       5.691942      14.058805       2.735801      -0.202610      35.117349 0.48112441E+03  0.11646864E+05                                 9.405188                            7.364709       0.031164       1.969154                    0.999179      31.082595      91.837308       0.598507       0.422751      -1.056063      -0.003927       0.001520       0.021928       0.022329      -0.003755       0.002195      -0.022721      -0.022482      -0.080864      -0.035538       0.001669       0.033869             11.002226       5.491970       0.238456      -0.044906       8.780440       2.378942      18.734269           0.000000
          178              C       5.682462      13.973417       4.138657       0.094416      31.662636 0.41892722E+03  0.97877134E+04                                 8.983828                            7.022835      -0.252739       1.940340                    0.998868      26.838683      77.681905       0.593808       0.441487      -1.045589      -0.001692       0.015287      -0.009679       0.018173       0.002746      -0.000902       0.011419      -0.011968       0.056865      -0.016476      -0.007268       0.023744             10.490234       5.206189      -0.070453      -0.203355       9.513452       2.120942      16.751061          -0.000000
          179              C       5.650261      11.546970       3.933192      -0.135770      32.307880 0.46473310E+03  0.11143966E+05                                 8.890925                            7.263910       0.053144       1.988143                    0.999228      30.059592      88.161200       0.599931       0.425764      -1.055045      -0.002223       0.015504      -0.005755       0.016686       0.000949      -0.000039      -0.016924      -0.025396      -0.026566      -0.017216      -0.008276       0.025492              9.780961       5.561993       0.082273       0.394473      10.075483       1.324015      13.705407          -0.000001
          180              C       5.623176      11.655484       2.572318      -0.152158      32.077950 0.46292766E+03  0.11084477E+05                                 8.807664                            7.215986       0.099598       1.993961                    0.999641      30.389165      88.921224       0.606449       0.421803      -1.058028       0.000793       0.018260       0.011197       0.021435       0.000773      -0.003408       0.020140      -0.037745      -0.029135      -0.020870      -0.012326       0.033196              9.683458       5.249187       0.227474       0.357774       9.235671      -1.190144      14.565514           0.000001
          181              C       4.724852      10.557357      12.455464       0.107115      28.255783 0.33461052E+03  0.74075011E+04                                 8.231078                            6.188717       0.021858       2.027033                    0.999313      26.110761      74.114670       0.644586       0.429233      -1.050577       0.022162       0.001379       0.049264       0.054037      -0.004009      -0.014829      -0.003875       0.076163       0.046831      -0.046461       0.006953       0.039508              9.768864       7.636545      -0.492120       2.254027      15.528467       0.286976       6.141580           0.000001
          182              C       4.721843       9.184742      12.316886      -0.201271      35.901004 0.44707621E+03  0.10557682E+05                                 9.398899                            6.989191       0.295033       2.061894                    0.999779      29.710199      84.897199       0.633017       0.409735      -1.071225      -0.007482       0.005733       0.010742       0.014292       0.002286       0.015952       0.013842       0.038540      -0.003697      -0.027109      -0.002957       0.030065             11.301175       8.028420      -1.084367       2.268240      19.500171       0.010529       6.374935           0.000002
          183              C       5.638976       8.424965      13.043041       0.117525      37.761753 0.40482751E+03  0.93122872E+04                                 9.949129                            6.772330      -0.146797       1.965216                    0.999088      26.223087      73.610018       0.626733       0.424852      -1.063090      -0.000981       0.004146       0.000646       0.004309      -0.000027      -0.021736      -0.000644      -0.013223       0.044684      -0.025702      -0.000843       0.026545             13.144498       8.040628      -0.310246       2.263312      24.760969       0.773007       6.631896           0.000001
          184              C       6.533538       9.103267      13.856008      -0.198425      35.815226 0.44625041E+03  0.10539520E+05                                 9.402858                            6.995997       0.270696       2.054939                    0.999779      29.703065      85.045738       0.630539       0.411294      -1.069579       0.006161       0.009414      -0.009903       0.014989      -0.000961       0.013313      -0.015295       0.034852      -0.007335      -0.027082       0.000497       0.026585             11.283415       8.053316       0.520495       2.333719      19.386323       1.388073       6.410605           0.000002
          185              C       6.489900      10.484777      13.922006       0.112828      28.099572 0.33391925E+03  0.73875014E+04                                 8.199166                            6.178412       0.032864       2.031943                    0.999368      26.030204      73.833937       0.645812       0.428690      -1.051034      -0.018811       0.008541      -0.049346       0.053496       0.009379      -0.012783      -0.004965       0.074184       0.044193      -0.045817       0.007411       0.038406              9.713341       7.564200       0.046754       2.273036      15.371129       0.863169       6.204695           0.000001
          186              C       5.662149       6.948462      12.932748       0.069184      38.220848 0.43530599E+03  0.10213584E+05                                10.049114                            7.048087      -0.184876       1.950634                    0.999172      27.027541      77.036584       0.610019       0.427936      -1.059421      -0.000037      -0.005551      -0.012032       0.013251       0.000044       0.009783       0.006606      -0.021090      -0.036987      -0.019745       0.001378       0.018367             13.042633       5.548163      -0.230261       0.335719      24.255112      -0.022666       9.324624           0.000000
          187              C       5.691942       6.158799      14.058805      -0.202610      35.117344 0.48112432E+03  0.11646861E+05                                 9.405187                            7.364709       0.031164       1.969154                    0.999179      31.082593      91.837304       0.598507       0.422752      -1.056063      -0.003927      -0.021928       0.001520       0.022329      -0.002195      -0.003755       0.022721       0.029191       0.074154      -0.035538       0.001669       0.033869             11.002226       5.491970       0.044906       0.238456      18.734269      -2.378942       8.780440           0.000000
          188              C       5.682462       4.755943      13.973417       0.094416      31.662636 0.41892722E+03  0.97877134E+04                                 8.983828                            7.022835      -0.252739       1.940340                    0.998868      26.838683      77.681906       0.593808       0.441487      -1.045589      -0.001692       0.009679       0.015287       0.018173       0.000902       0.002746      -0.011419      -0.034417      -0.010480      -0.016476      -0.007268       0.023744             10.490234       5.206189       0.203355      -0.070453      16.751062      -2.120942       9.513452          -0.000000
          189              C       5.650261       4.961408      11.546970      -0.135770      32.307879 0.46473307E+03  0.11143965E+05                                 8.890925                            7.263910       0.053144       1.988143                    0.999228      30.059592      88.161202       0.599931       0.425764      -1.055045      -0.002223       0.005755       0.015504       0.016686       0.000039       0.000949       0.016924       0.000585       0.051376      -0.017216      -0.008276       0.025492              9.780961       5.561993      -0.394473       0.082273      13.705407      -1.324015      10.075483          -0.000001
          190              C       5.623176       6.322282      11.655484      -0.152158      32.077951 0.46292766E+03  0.11084478E+05                                 8.807664                            7.215986       0.099598       1.993961                    0.999641      30.389165      88.921225       0.606449       0.421803      -1.058028       0.000793      -0.011197       0.018260       0.021435       0.003408       0.000773      -0.020140      -0.004305       0.071184      -0.020870      -0.012326       0.033196              9.683458       5.249187      -0.357774       0.227474      14.565515       1.190144       9.235671           0.000001
          191              C       4.724852      16.126443      14.228336       0.107115      28.255785 0.33461054E+03  0.74075017E+04                                 8.231079                            6.188717       0.021858       2.027033                    0.999313      26.110762      74.114676       0.644586       0.429233      -1.050577       0.022162      -0.001379      -0.049264       0.054037       0.004009       0.014829      -0.003875       0.076163       0.046831      -0.046461       0.006953       0.039508              9.768865       7.636546       0.492120      -2.254027      15.528469       0.286976       6.141580           0.000001
          192              C       4.721843      17.499058      14.366914      -0.201271      35.901006 0.44707623E+03  0.10557683E+05                                 9.398899                            6.989191       0.295033       2.061894                    0.999779      29.710200      84.897207       0.633017       0.409735      -1.071225      -0.007482      -0.005733      -0.010742       0.014292      -0.002286      -0.015952       0.013842       0.038540      -0.003697      -0.027109      -0.002957       0.030065             11.301176       8.028421       1.084367      -2.268240      19.500173       0.010529       6.374935           0.000002
          193              C       5.638976       0.469635      13.640759       0.117525      37.761756 0.40482754E+03  0.93122880E+04                                 9.949130                            6.772330      -0.146797       1.965216                    0.999088      26.223088      73.610022       0.626733       0.424852      -1.063090      -0.000981      -0.004146      -0.000646       0.004309       0.000027       0.021736      -0.000644      -0.013223       0.044685      -0.025702      -0.000843       0.026545             13.144498       8.040628       0.310246      -2.263313      24.760971       0.773007       6.631896           0.000001
          194              C       6.533538      17.580533      12.827792      -0.198424      35.815224 0.44625037E+03  0.10539519E+05                                 9.402858                            6.995997       0.270696       2.054939                    0.999779      29.703064      85.045735       0.630539       0.411294      -1.069579       0.006161      -0.009414       0.009903       0.014989       0.000962      -0.013313      -0.015295       0.034852      -0.007335      -0.027082       0.000497       0.026585             11.283414       8.053316      -0.520496      -2.333719      19.386323       1.388073       6.410605           0.000002
          195              C       6.489900      16.199023      12.761794       0.112828      28.099572 0.33391925E+03  0.73875014E+04                                 8.199166                            6.178412       0.032864       2.031943                    0.999368      26.030204      73.833940       0.645812       0.428690      -1.051034      -0.018811      -0.008541       0.049346       0.053496      -0.009379       0.012783      -0.004965       0.074184       0.044193      -0.045817       0.007412       0.038406              9.713341       7.564200      -0.046755      -2.273036      15.371128       0.863169       6.204695           0.000001
          196              C       5.662149       1.946138      13.751052       0.069184      38.220846 0.43530596E+03  0.10213583E+05                                10.049114                            7.048087      -0.184876       1.950634                    0.999172      27.027540      77.036584       0.610019       0.427936      -1.059421      -0.000037       0.005551       0.012032       0.013251      -0.000044      -0.009783       0.006606      -0.021090      -0.036987      -0.019745       0.001378       0.018367             13.042634       5.548163       0.230262      -0.335719      24.255114      -0.022666       9.324624           0.000000
          197              C       5.691942       2.735801      12.624995      -0.202610      35.117345 0.48112435E+03  0.11646862E+05                                 9.405187                            7.364709       0.031164       1.969155                    0.999179      31.082593      91.837299       0.598507       0.422751      -1.056063      -0.003927       0.021928      -0.001520       0.022329       0.002195       0.003755       0.022721       0.029191       0.074154      -0.035538       0.001669       0.033869             11.002225       5.491969      -0.044906      -0.238456      18.734267      -2.378942       8.780440           0.000000
          198              C       5.682462       4.138657      12.710383       0.094416      31.662635 0.41892721E+03  0.97877130E+04                                 8.983828                            7.022834      -0.252739       1.940340                    0.998868      26.838682      77.681899       0.593808       0.441487      -1.045589      -0.001692      -0.009679      -0.015287       0.018173      -0.000902      -0.002746      -0.011419      -0.034417      -0.010480      -0.016476      -0.007268       0.023744             10.490234       5.206189      -0.203355       0.070453      16.751060      -2.120941       9.513452          -0.000000
          199              C       5.650261       3.933192      15.136830      -0.135770      32.307883 0.46473315E+03  0.11143967E+05                                 8.890926                            7.263911       0.053144       1.988143                    0.999228      30.059594      88.161210       0.599931       0.425764      -1.055045      -0.002223      -0.005755      -0.015504       0.016686      -0.000039      -0.000949       0.016924       0.000585       0.051376      -0.017216      -0.008276       0.025492              9.780962       5.561994       0.394473      -0.082273      13.705409      -1.324016      10.075484          -0.000001
          200              C       5.623176       2.572318      15.028316      -0.152158      32.077951 0.46292766E+03  0.11084478E+05                                 8.807664                            7.215986       0.099598       1.993961                    0.999641      30.389165      88.921222       0.606449       0.421803      -1.058028       0.000793       0.011197      -0.018260       0.021435      -0.003408      -0.000773      -0.020140      -0.004305       0.071184      -0.020870      -0.012326       0.033196              9.683457       5.249187       0.357774      -0.227474      14.565514       1.190144       9.235671           0.000001
          201              C      10.322448       3.560864       7.231843       0.107115      28.255781 0.33461048E+03  0.74075000E+04                                 8.231078                            6.188717       0.021859       2.027034                    0.999313      26.110759      74.114664       0.644586       0.429233      -1.050577      -0.022162       0.049264      -0.001379       0.054037       0.014829      -0.004009       0.003875       0.014666      -0.137659      -0.046461       0.006953       0.039508              9.768864       7.636545      -2.254027      -0.492119       6.141580      -0.286977      15.528467           0.000001
          202              C      10.325457       3.422286       8.604458      -0.201271      35.901002 0.44707618E+03  0.10557681E+05                                 9.398898                            6.989191       0.295033       2.061894                    0.999779      29.710198      84.897197       0.633017       0.409735      -1.071225       0.007482       0.010742      -0.005733       0.014291      -0.015952       0.002286      -0.013842       0.021118      -0.055961      -0.027109      -0.002957       0.030065             11.301175       8.028420      -2.268240      -1.084366       6.374935      -0.010529      19.500169           0.000002
          203              C       9.408324       4.148441       9.364235       0.117525      37.761753 0.40482751E+03  0.93122874E+04                                 9.949129                            6.772330      -0.146797       1.965216                    0.999088      26.223087      73.610019       0.626733       0.424852      -1.063090       0.000981       0.000646      -0.004146       0.004309       0.021736      -0.000027       0.000644      -0.028954      -0.002508      -0.025702      -0.000843       0.026545             13.144498       8.040628      -2.263313      -0.310246       6.631896      -0.773007      24.760969           0.000001
          204              C       8.513762       4.961408       8.685933      -0.198424      35.815226 0.44625041E+03  0.10539520E+05                                 9.402858                            6.995997       0.270696       2.054939                    0.999779      29.703065      85.045739       0.630539       0.411294      -1.069579      -0.006161      -0.009903      -0.009414       0.014989      -0.013313      -0.000962       0.015295       0.021093      -0.048611      -0.027082       0.000497       0.026585             11.283415       8.053316      -2.333719       0.520496       6.410605      -1.388073      19.386324           0.000002
          205              C       8.557400       5.027406       7.304423       0.112828      28.099570 0.33391923E+03  0.73875007E+04                                 8.199165                            6.178412       0.032864       2.031943                    0.999368      26.030203      73.833933       0.645813       0.428690      -1.051034       0.018811      -0.049346      -0.008541       0.053496       0.012783       0.009379       0.004965       0.014995      -0.133373      -0.045817       0.007411       0.038406              9.713340       7.564199      -2.273036       0.046755       6.204694      -0.863169      15.371127           0.000001
          206              C       9.385151       4.038148      10.840738       0.069184      38.220845 0.43530596E+03  0.10213583E+05                                10.049114                            7.048087      -0.184876       1.950634                    0.999172      27.027540      77.036584       0.610019       0.427936      -1.059421       0.000037      -0.012032       0.005551       0.013251      -0.009783       0.000044      -0.006606       0.007949       0.050129      -0.019745       0.001378       0.018367             13.042633       5.548163      -0.335719      -0.230261       9.324625       0.022666      24.255112           0.000000
          207              C       9.355358       5.164205      11.630401      -0.202610      35.117348 0.48112438E+03  0.11646863E+05                                 9.405188                            7.364710       0.031164       1.969154                    0.999179      31.082595      91.837314       0.598507       0.422752      -1.056063       0.003927       0.001520       0.021928       0.022329       0.003755      -0.002195      -0.022721      -0.022482      -0.080864      -0.035538       0.001669       0.033869             11.002227       5.491970      -0.238456       0.044906       8.780441       2.378942      18.734270           0.000000
          208              C       9.364838       5.078817      13.033257       0.094416      31.662636 0.41892722E+03  0.97877134E+04                                 8.983828                            7.022835      -0.252739       1.940340                    0.998868      26.838683      77.681905       0.593808       0.441487      -1.045589       0.001692       0.015287      -0.009679       0.018173      -0.002746       0.000902       0.011419      -0.011968       0.056865      -0.016476      -0.007268       0.023744             10.490234       5.206189       0.070453       0.203355       9.513452       2.120942      16.751062          -0.000000
          209              C       9.397039       2.652370      12.827792      -0.135770      32.307882 0.46473312E+03  0.11143966E+05                                 8.890925                            7.263911       0.053144       1.988143                    0.999228      30.059593      88.161204       0.599931       0.425764      -1.055045       0.002223       0.015504      -0.005755       0.016686      -0.000949       0.000039      -0.016924      -0.025396      -0.026566      -0.017216      -0.008276       0.025492              9.780962       5.561994      -0.082273      -0.394473      10.075484       1.324016      13.705408          -0.000001
          210              C       9.424124       2.760884      11.466918      -0.152158      32.077947 0.46292759E+03  0.11084475E+05                                 8.807663                            7.215985       0.099598       1.993961                    0.999641      30.389163      88.921215       0.606449       0.421803      -1.058028      -0.000793       0.018260       0.011197       0.021435      -0.000773       0.003408       0.020140      -0.037745      -0.029135      -0.020870      -0.012326       0.033196              9.683456       5.249187      -0.227474      -0.357774       9.235671      -1.190143      14.565512           0.000001
          211              C      10.322448       5.333736       1.662757       0.107115      28.255780 0.33461047E+03  0.74074999E+04                                 8.231078                            6.188717       0.021859       2.027034                    0.999313      26.110759      74.114664       0.644586       0.429233      -1.050577      -0.022162      -0.049264       0.001379       0.054037      -0.014829       0.004009       0.003875       0.014666      -0.137659      -0.046461       0.006953       0.039508              9.768864       7.636545       2.254027       0.492120       6.141579      -0.286976      15.528467           0.000001
          212              C      10.325457       5.472314       0.290142      -0.201271      35.900998 0.44707612E+03  0.10557680E+05                                 9.398898                            6.989190       0.295033       2.061894                    0.999779      29.710196      84.897190       0.633017       0.409735      -1.071225       0.007482      -0.010742       0.005733       0.014292       0.015952      -0.002286      -0.013842       0.021118      -0.055961      -0.027109      -0.002957       0.030065             11.301174       8.028420       2.268240       1.084367       6.374934      -0.010529      19.500168           0.000002
          213              C       9.408324       4.746159      17.319565       0.117525      37.761756 0.40482754E+03  0.93122881E+04                                 9.949130                            6.772330      -0.146797       1.965216                    0.999088      26.223088      73.610022       0.626733       0.424852      -1.063090       0.000981      -0.000646       0.004146       0.004309      -0.021736       0.000027       0.000644      -0.028954      -0.002508      -0.025702      -0.000843       0.026545             13.144498       8.040628       2.263313       0.310246       6.631896      -0.773007      24.760971           0.000001
          214              C       8.513762       3.933192       0.208667      -0.198424      35.815227 0.44625042E+03  0.10539520E+05                                 9.402858                            6.995997       0.270696       2.054939                    0.999779      29.703066      85.045740       0.630539       0.411293      -1.069579      -0.006161       0.009903       0.009414       0.014989       0.013313       0.000961       0.015295       0.021093      -0.048611      -0.027082       0.000497       0.026585             11.283415       8.053316       2.333719      -0.520496       6.410605      -1.388073      19.386323           0.000002
          215              C       8.557400       3.867194       1.590177       0.112828      28.099570 0.33391923E+03  0.73875008E+04                                 8.199166                            6.178412       0.032864       2.031943                    0.999368      26.030203      73.833935       0.645812       0.428690      -1.051034       0.018811       0.049346       0.008541       0.053496      -0.012783      -0.009379       0.004965       0.014995      -0.133373      -0.045817       0.007411       0.038406              9.713341       7.564200       2.273036      -0.046755       6.204695      -0.863169      15.371128           0.000001
          216              C       9.385151       4.856452      15.843062       0.069184      38.220847 0.43530598E+03  0.10213583E+05                                10.049114                            7.048087      -0.184876       1.950634                    0.999172      27.027541      77.036587       0.610019       0.427936      -1.059421       0.000037       0.012032      -0.005551       0.013251       0.009783      -0.000044      -0.006606       0.007949       0.050129      -0.019745       0.001378       0.018367             13.042634       5.548163       0.335719       0.230261       9.324625       0.022666      24.255114           0.000000
          217              C       9.355358       3.730395      15.053399      -0.202610      35.117350 0.48112443E+03  0.11646864E+05                                 9.405188                            7.364710       0.031164       1.969154                    0.999179      31.082596      91.837315       0.598507       0.422751      -1.056063       0.003927      -0.001520      -0.021928       0.022329      -0.003755       0.002195      -0.022721      -0.022482      -0.080864      -0.035538       0.001669       0.033869             11.002227       5.491970       0.238456      -0.044906       8.780441       2.378942      18.734271           0.000000
          218              C       9.364838       3.815783      13.650543       0.094416      31.662634 0.41892719E+03  0.97877126E+04                                 8.983828                            7.022834      -0.252739       1.940340                    0.998868      26.838682      77.681901       0.593808       0.441487      -1.045589       0.001692      -0.015287       0.009679       0.018173       0.002746      -0.000902       0.011419      -0.011968       0.056865      -0.016476      -0.007268       0.023744             10.490234       5.206189      -0.070453      -0.203355       9.513452       2.120942      16.751061          -0.000000
          219              C       9.397039       6.242230      13.856008      -0.135770      32.307884 0.46473316E+03  0.11143968E+05                                 8.890926                            7.263911       0.053144       1.988143                    0.999228      30.059594      88.161208       0.599931       0.425764      -1.055045       0.002223      -0.015504       0.005755       0.016686       0.000949      -0.000039      -0.016924      -0.025396      -0.026566      -0.017216      -0.008276       0.025492              9.780962       5.561994       0.082273       0.394473      10.075484       1.324016      13.705408          -0.000001
          220              C       9.424124       6.133716      15.216882      -0.152158      32.077947 0.46292760E+03  0.11084476E+05                                 8.807664                            7.215986       0.099597       1.993961                    0.999641      30.389163      88.921217       0.606449       0.421803      -1.058028      -0.000793      -0.018260      -0.011197       0.021435       0.000773      -0.003408       0.020140      -0.037745      -0.029135      -0.020870      -0.012326       0.033196              9.683457       5.249187       0.227474       0.357774       9.235671      -1.190143      14.565513           0.000001
          221              C      10.322448       7.231843       5.333736       0.107115      28.255782 0.33461051E+03  0.74075010E+04                                 8.231078                            6.188717       0.021859       2.027034                    0.999313      26.110760      74.114667       0.644586       0.429233      -1.050577      -0.022162      -0.001379      -0.049264       0.054037      -0.004009      -0.014829      -0.003875       0.076163       0.046831      -0.046461       0.006953       0.039508              9.768864       7.636545      -0.492119       2.254027      15.528468       0.286977       6.141580           0.000001
          222              C      10.325457       8.604458       5.472314      -0.201271      35.901001 0.44707616E+03  0.10557681E+05                                 9.398898                            6.989191       0.295033       2.061894                    0.999779      29.710197      84.897195       0.633017       0.409735      -1.071225       0.007482      -0.005733      -0.010742       0.014291       0.002286       0.015952       0.013842       0.038540      -0.003697      -0.027109      -0.002957       0.030065             11.301175       8.028420      -1.084367       2.268240      19.500170       0.010529       6.374935           0.000002
          223              C       9.408324       9.364235       4.746159       0.117525      37.761753 0.40482751E+03  0.93122873E+04                                 9.949129                            6.772330      -0.146797       1.965216                    0.999088      26.223087      73.610019       0.626733       0.424852      -1.063090       0.000981      -0.004146      -0.000646       0.004309      -0.000027      -0.021736      -0.000644      -0.013223       0.044684      -0.025702      -0.000843       0.026545             13.144498       8.040628      -0.310246       2.263312      24.760969       0.773007       6.631896           0.000001
          224              C       8.513762       8.685933       3.933192      -0.198424      35.815227 0.44625042E+03  0.10539520E+05                                 9.402858                            6.995997       0.270695       2.054939                    0.999779      29.703066      85.045741       0.630539       0.411293      -1.069579      -0.006161      -0.009414       0.009903       0.014989      -0.000961       0.013313      -0.015295       0.034852      -0.007335      -0.027082       0.000497       0.026585             11.283415       8.053316       0.520496       2.333719      19.386323       1.388073       6.410605           0.000002
          225              C       8.557400       7.304423       3.867194       0.112828      28.099572 0.33391925E+03  0.73875015E+04                                 8.199166                            6.178412       0.032864       2.031943                    0.999368      26.030204      73.833939       0.645812       0.428690      -1.051034       0.018811      -0.008541       0.049346       0.053496       0.009379      -0.012783      -0.004965       0.074184       0.044193      -0.045817       0.007411       0.038406              9.713341       7.564200       0.046755       2.273036      15.371129       0.863169       6.204695           0.000001
          226              C       9.385151      10.840738       4.856452       0.069184      38.220848 0.43530599E+03  0.10213584E+05                                10.049114                            7.048087      -0.184876       1.950634                    0.999172      27.027541      77.036585       0.610019       0.427936      -1.059421       0.000037       0.005551       0.012032       0.013251       0.000044       0.009783       0.006606      -0.021090      -0.036987      -0.019745       0.001378       0.018367             13.042633       5.548163      -0.230261       0.335719      24.255112      -0.022666       9.324624           0.000000
          227              C       9.355358      11.630401       3.730395      -0.202610      35.117345 0.48112433E+03  0.11646861E+05                                 9.405187                            7.364709       0.031164       1.969154                    0.999179      31.082593      91.837304       0.598507       0.422751      -1.056063       0.003927       0.021928      -0.001520       0.022329      -0.002195      -0.003755       0.022721       0.029191       0.074154      -0.035538       0.001669       0.033869             11.002226       5.491970       0.044906       0.238456      18.734268      -2.378942       8.780440           0.000000
          228              C       9.364838      13.033257       3.815783       0.094416      31.662636 0.41892722E+03  0.97877135E+04                                 8.983828                            7.022835      -0.252739       1.940340                    0.998868      26.838683      77.681904       0.593808       0.441487      -1.045589       0.001692      -0.009679      -0.015287       0.018173       0.000902       0.002746      -0.011419      -0.034417      -0.010480      -0.016476      -0.007268       0.023744             10.490234       5.206189       0.203355      -0.070453      16.751061      -2.120942       9.513452          -0.000000
          229              C       9.397039      12.827792       6.242230      -0.135770      32.307880 0.46473308E+03  0.11143965E+05                                 8.890925                            7.263910       0.053144       1.988143                    0.999228      30.059592      88.161201       0.599931       0.425764      -1.055045       0.002223      -0.005755      -0.015504       0.016686       0.000039       0.000949       0.016924       0.000585       0.051377      -0.017216      -0.008276       0.025492              9.780961       5.561993      -0.394473       0.082273      13.705408      -1.324015      10.075483          -0.000001
          230              C       9.424124      11.466918       6.133716      -0.152158      32.077948 0.46292761E+03  0.11084476E+05                                 8.807664                            7.215986       0.099597       1.993961                    0.999641      30.389164      88.921223       0.606449       0.421803      -1.058028      -0.000793       0.011197      -0.018260       0.021435       0.003408       0.000773      -0.020140      -0.004305       0.071184      -0.020870      -0.012326       0.033196              9.683458       5.249187      -0.357774       0.227474      14.565514       1.190144       9.235671           0.000001
          231              C      10.322448       1.662757       3.560864       0.107115      28.255782 0.33461050E+03  0.74075006E+04                                 8.231078                            6.188717       0.021859       2.027034                    0.999313      26.110760      74.114667       0.644586       0.429233      -1.050577      -0.022162       0.001379       0.049264       0.054037       0.004009       0.014829      -0.003875       0.076163       0.046831      -0.046461       0.006953       0.039508              9.768864       7.636545       0.492119      -2.254027      15.528467       0.286977       6.141580           0.000001
          232              C      10.325457       0.290142       3.422286      -0.201271      35.901001 0.44707617E+03  0.10557681E+05                                 9.398898                            6.989191       0.295033       2.061894                    0.999779      29.710198      84.897196       0.633017       0.409735      -1.071225       0.007482       0.005733       0.010742       0.014292      -0.002286      -0.015952       0.013842       0.038540      -0.003697      -0.027108      -0.002957       0.030065             11.301174       8.028420       1.084366      -2.268240      19.500168       0.010529       6.374935           0.000002
          233              C       9.408324      17.319565       4.148441       0.117525      37.761753 0.40482751E+03  0.93122873E+04                                 9.949129                            6.772330      -0.146797       1.965216                    0.999088      26.223087      73.610017       0.626733       0.424852      -1.063090       0.000981       0.004146       0.000646       0.004309       0.000027       0.021736      -0.000644      -0.013223       0.044684      -0.025702      -0.000843       0.026545             13.144497       8.040628       0.310246      -2.263312      24.760968       0.773007       6.631896           0.000001
          234              C       8.513762       0.208667       4.961408      -0.198424      35.815227 0.44625041E+03  0.10539520E+05                                 9.402858                            6.995997       0.270696       2.054939                    0.999779      29.703066      85.045739       0.630539       0.411293      -1.069579      -0.006161       0.009414      -0.009903       0.014989       0.000961      -0.013313      -0.015295       0.034852      -0.007335      -0.027082       0.000497       0.026585             11.283414       8.053316      -0.520496      -2.333719      19.386323       1.388073       6.410605           0.000002
          235              C       8.557400       1.590177       5.027406       0.112828      28.099573 0.33391927E+03  0.73875020E+04                                 8.199167                            6.178412       0.032863       2.031943                    0.999368      26.030205      73.833944       0.645812       0.428690      -1.051034       0.018811       0.008541      -0.049346       0.053496      -0.009379       0.012783      -0.004965       0.074184       0.044193      -0.045817       0.007411       0.038406              9.713342       7.564200      -0.046755      -2.273036      15.371129       0.863169       6.204695           0.000001
          236              C       9.385151      15.843062       4.038148       0.069184      38.220845 0.43530596E+03  0.10213583E+05                                10.049114                            7.048087      -0.184876       1.950634                    0.999172      27.027540      77.036581       0.610019       0.427936      -1.059421       0.000037      -0.005551      -0.012032       0.013251      -0.000044      -0.009783       0.006606      -0.021090      -0.036987      -0.019745       0.001378       0.018367             13.042633       5.548163       0.230261      -0.335719      24.255111      -0.022666       9.324624           0.000000
          237              C       9.355358      15.053399       5.164205      -0.202610      35.117353 0.48112447E+03  0.11646866E+05                                 9.405188                            7.364710       0.031164       1.969154                    0.999179      31.082597      91.837317       0.598507       0.422751      -1.056063       0.003927      -0.021928       0.001520       0.022329       0.002195       0.003755       0.022721       0.029191       0.074154      -0.035538       0.001669       0.033869             11.002227       5.491971      -0.044906      -0.238456      18.734271      -2.378943       8.780441           0.000000
          238              C       9.364838      13.650543       5.078817       0.094416      31.662634 0.41892719E+03  0.97877125E+04                                 8.983828                            7.022835      -0.252739       1.940340                    0.998868      26.838682      77.681902       0.593808       0.441487      -1.045589       0.001692       0.009679       0.015287       0.018173      -0.000902      -0.002746      -0.011419      -0.034417      -0.010480      -0.016476      -0.007268       0.023744             10.490234       5.206189      -0.203355       0.070453      16.751061      -2.120942       9.513452          -0.000000
          239              C       9.397039      13.856008       2.652370      -0.135770      32.307883 0.46473316E+03  0.11143968E+05                                 8.890926                            7.263911       0.053143       1.988143                    0.999228      30.059594      88.161210       0.599931       0.425764      -1.055045       0.002223       0.005755       0.015504       0.016686      -0.000039      -0.000949       0.016924       0.000585       0.051376      -0.017216      -0.008276       0.025492              9.780962       5.561994       0.394473      -0.082273      13.705409      -1.324016      10.075484          -0.000001
          240              C       9.424124      15.216882       2.760884      -0.152158      32.077948 0.46292762E+03  0.11084476E+05                                 8.807663                            7.215986       0.099597       1.993961                    0.999641      30.389164      88.921219       0.606449       0.421803      -1.058028      -0.000793      -0.011197       0.018260       0.021435      -0.003408      -0.000773      -0.020140      -0.004305       0.071184      -0.020870      -0.012326       0.033196              9.683457       5.249187       0.357774      -0.227474      14.565513       1.190143       9.235671           0.000001
          241              C       2.798798       3.560864       1.662757       0.107115      28.255782 0.33461050E+03  0.74075004E+04                                 8.231078                            6.188716       0.021859       2.027034                    0.999313      26.110760      74.114664       0.644586       0.429233      -1.050577      -0.022162       0.049264       0.001379       0.054037       0.014829       0.004009      -0.003875       0.014666      -0.137659      -0.046461       0.006953       0.039508              9.768863       7.636544      -2.254027       0.492119       6.141579       0.286977      15.528467           0.000001
          242              C       2.801807       3.422286       0.290142      -0.201271      35.901004 0.44707620E+03  0.10557682E+05                                 9.398899                            6.989191       0.295033       2.061894                    0.999779      29.710199      84.897202       0.633017       0.409735      -1.071225       0.007482       0.010742       0.005733       0.014291      -0.015952      -0.002286       0.013842       0.021118      -0.055961      -0.027109      -0.002957       0.030065             11.301175       8.028421      -2.268240       1.084367       6.374935       0.010529      19.500171           0.000002
          243              C       1.884674       4.148441      17.319565       0.117525      37.761755 0.40482754E+03  0.93122880E+04                                 9.949129                            6.772330      -0.146797       1.965216                    0.999088      26.223088      73.610021       0.626733       0.424852      -1.063090       0.000981       0.000646       0.004146       0.004309       0.021736       0.000027      -0.000644      -0.028954      -0.002508      -0.025702      -0.000843       0.026545             13.144498       8.040628      -2.263313       0.310246       6.631896       0.773007      24.760969           0.000001
          244              C       0.990112       4.961408       0.208667      -0.198424      35.815225 0.44625038E+03  0.10539519E+05                                 9.402858                            6.995997       0.270696       2.054939                    0.999779      29.703064      85.045737       0.630539       0.411294      -1.069579      -0.006161      -0.009903       0.009414       0.014989      -0.013313       0.000961      -0.015295       0.021093      -0.048611      -0.027082       0.000497       0.026585             11.283415       8.053316      -2.333719      -0.520496       6.410605       1.388073      19.386323           0.000002
          245              C       1.033750       5.027406       1.590177       0.112828      28.099570 0.33391923E+03  0.73875007E+04                                 8.199165                            6.178412       0.032864       2.031943                    0.999368      26.030203      73.833933       0.645813       0.428690      -1.051034       0.018811      -0.049346       0.008541       0.053496       0.012783      -0.009379      -0.004965       0.014995      -0.133373      -0.045817       0.007412       0.038406              9.713340       7.564199      -2.273036      -0.046755       6.204694       0.863169      15.371127           0.000001
          246              C       1.861501       4.038148      15.843062       0.069184      38.220845 0.43530596E+03  0.10213583E+05                                10.049114                            7.048087      -0.184876       1.950634                    0.999172      27.027540      77.036584       0.610019       0.427936      -1.059421       0.000037      -0.012032      -0.005551       0.013251      -0.009783      -0.000044       0.006606       0.007949       0.050129      -0.019745       0.001378       0.018367             13.042633       5.548163      -0.335719       0.230261       9.324625      -0.022666      24.255112           0.000000
          247              C       1.831708       5.164205      15.053399      -0.202610      35.117343 0.48112431E+03  0.11646861E+05                                 9.405187                            7.364709       0.031164       1.969155                    0.999179      31.082592      91.837300       0.598507       0.422751      -1.056063       0.003927       0.001520      -0.021928       0.022329       0.003755       0.002195       0.022721      -0.022482      -0.080864      -0.035538       0.001669       0.033869             11.002226       5.491970      -0.238456      -0.044906       8.780440      -2.378942      18.734268           0.000000
          248              C       1.841188       5.078817      13.650543       0.094416      31.662636 0.41892723E+03  0.97877136E+04                                 8.983828                            7.022835      -0.252739       1.940340                    0.998868      26.838683      77.681904       0.593808       0.441487      -1.045589       0.001692       0.015287       0.009679       0.018173      -0.002746      -0.000902      -0.011419      -0.011968       0.056865      -0.016476      -0.007268       0.023744             10.490234       5.206189       0.070453      -0.203355       9.513452      -2.120942      16.751061          -0.000000
          249              C       1.873389       2.652370      13.856008      -0.135770      32.307883 0.46473314E+03  0.11143967E+05                                 8.890926                            7.263911       0.053144       1.988143                    0.999228      30.059594      88.161210       0.599931       0.425764      -1.055045       0.002223       0.015504       0.005755       0.016686      -0.000949      -0.000039       0.016924      -0.025396      -0.026566      -0.017216      -0.008276       0.025492              9.780962       5.561994      -0.082273       0.394473      10.075484      -1.324016      13.705409          -0.000001
          250              C       1.900474       2.760884      15.216882      -0.152158      32.077949 0.46292762E+03  0.11084476E+05                                 8.807664                            7.215986       0.099597       1.993961                    0.999641      30.389165      88.921225       0.606449       0.421803      -1.058028      -0.000793       0.018260      -0.011197       0.021435      -0.000773      -0.003408      -0.020140      -0.037745      -0.029135      -0.020870      -0.012326       0.033196              9.683457       5.249187      -0.227474       0.357774       9.235671       1.190143      14.565514           0.000001
          251              C       2.798798       5.333736       7.231843       0.107115      28.255780 0.33461048E+03  0.74074999E+04                                 8.231078                            6.188716       0.021859       2.027034                    0.999313      26.110759      74.114661       0.644586       0.429233      -1.050577      -0.022162      -0.049264      -0.001379       0.054037      -0.014829      -0.004009      -0.003875       0.014666      -0.137659      -0.046461       0.006953       0.039508              9.768863       7.636544       2.254027      -0.492120       6.141579       0.286976      15.528466           0.000001
          252              C       2.801807       5.472314       8.604458      -0.201271      35.901000 0.44707615E+03  0.10557681E+05                                 9.398898                            6.989191       0.295033       2.061894                    0.999779      29.710197      84.897193       0.633017       0.409735      -1.071225       0.007482      -0.010742      -0.005733       0.014292       0.015952       0.002286       0.013842       0.021118      -0.055961      -0.027109      -0.002957       0.030065             11.301174       8.028420       2.268240      -1.084367       6.374935       0.010529      19.500169           0.000002
          253              C       1.884674       4.746159       9.364235       0.117525      37.761753 0.40482751E+03  0.93122873E+04                                 9.949129                            6.772330      -0.146797       1.965216                    0.999088      26.223087      73.610018       0.626733       0.424852      -1.063090       0.000981      -0.000646      -0.004146       0.004309      -0.021736      -0.000027      -0.000644      -0.028954      -0.002508      -0.025702      -0.000843       0.026545             13.144497       8.040628       2.263313      -0.310246       6.631896       0.773007      24.760968           0.000001
          254              C       0.990112       3.933192       8.685933      -0.198424      35.815228 0.44625043E+03  0.10539521E+05                                 9.402858                            6.995997       0.270696       2.054939                    0.999779      29.703066      85.045743       0.630539       0.411293      -1.069579      -0.006161       0.009903      -0.009414       0.014989       0.013313      -0.000962      -0.015295       0.021094      -0.048611      -0.027082       0.000497       0.026585             11.283415       8.053316       2.333719       0.520495       6.410605       1.388073      19.386324           0.000002
          255              C       1.033750       3.867194       7.304423       0.112828      28.099572 0.33391925E+03  0.73875015E+04                                 8.199166                            6.178412       0.032864       2.031943                    0.999368      26.030204      73.833939       0.645812       0.428690      -1.051034       0.018811       0.049346      -0.008541       0.053496      -0.012783       0.009379      -0.004965       0.014996      -0.133373      -0.045817       0.007411       0.038406              9.713341       7.564200       2.273036       0.046755       6.204695       0.863169      15.371129           0.000001
          256              C       1.861501       4.856452      10.840738       0.069184      38.220845 0.43530596E+03  0.10213583E+05                                10.049114                            7.048087      -0.184876       1.950634                    0.999172      27.027540      77.036583       0.610019       0.427936      -1.059421       0.000037       0.012032       0.005551       0.013251       0.009783       0.000044       0.006606       0.007949       0.050129      -0.019745       0.001378       0.018367             13.042633       5.548163       0.335719      -0.230261       9.324625      -0.022666      24.255111           0.000000
          257              C       1.831708       3.730395      11.630401      -0.202610      35.117349 0.48112441E+03  0.11646864E+05                                 9.405188                            7.364709       0.031164       1.969154                    0.999179      31.082596      91.837314       0.598507       0.422751      -1.056063       0.003927      -0.001520       0.021928       0.022329      -0.003755      -0.002195       0.022721      -0.022481      -0.080864      -0.035538       0.001669       0.033869             11.002226       5.491970       0.238456       0.044906       8.780441      -2.378942      18.734269           0.000000
          258              C       1.841188       3.815783      13.033257       0.094416      31.662634 0.41892719E+03  0.97877125E+04                                 8.983828                            7.022835      -0.252739       1.940340                    0.998868      26.838682      77.681902       0.593808       0.441487      -1.045589       0.001692      -0.015287      -0.009679       0.018173       0.002746       0.000902      -0.011419      -0.011968       0.056865      -0.016476      -0.007268       0.023744             10.490234       5.206189      -0.070453       0.203355       9.513452      -2.120942      16.751062          -0.000001
          259              C       1.873389       6.242230      12.827792      -0.135770      32.307882 0.46473313E+03  0.11143967E+05                                 8.890925                            7.263911       0.053144       1.988143                    0.999228      30.059593      88.161203       0.599931       0.425764      -1.055045       0.002223      -0.015504      -0.005755       0.016686       0.000949       0.000039       0.016924      -0.025396      -0.026566      -0.017216      -0.008276       0.025492              9.780962       5.561994       0.082273      -0.394473      10.075483      -1.324016      13.705408          -0.000001
          260              C       1.900474       6.133716      11.466918      -0.152158      32.077947 0.46292760E+03  0.11084476E+05                                 8.807664                            7.215986       0.099598       1.993961                    0.999641      30.389163      88.921218       0.606449       0.421803      -1.058028      -0.000793      -0.018260       0.011197       0.021435       0.000773       0.003408      -0.020140      -0.037744      -0.029135      -0.020870      -0.012326       0.033196              9.683457       5.249187       0.227474      -0.357774       9.235671       1.190143      14.565513           0.000001
          261              C       2.798798       7.231843       3.560864       0.107115      28.255782 0.33461050E+03  0.74075006E+04                                 8.231078                            6.188717       0.021859       2.027034                    0.999313      26.110760      74.114666       0.644586       0.429233      -1.050577      -0.022162      -0.001379       0.049264       0.054037      -0.004009       0.014829       0.003875       0.076163       0.046831      -0.046461       0.006953       0.039508              9.768864       7.636545      -0.492120      -2.254027      15.528467      -0.286976       6.141580           0.000001
          262              C       2.801807       8.604458       3.422286      -0.201271      35.901004 0.44707620E+03  0.10557682E+05                                 9.398898                            6.989191       0.295033       2.061894                    0.999779      29.710199      84.897200       0.633017       0.409735      -1.071225       0.007482      -0.005733       0.010742       0.014292       0.002286      -0.015952      -0.013842       0.038540      -0.003697      -0.027109      -0.002957       0.030065             11.301175       8.028420      -1.084367      -2.268240      19.500170      -0.010529       6.374935           0.000002
          263              C       1.884674       9.364235       4.148441       0.117525      37.761751 0.40482748E+03  0.93122865E+04                                 9.949129                            6.772330      -0.146797       1.965216                    0.999088      26.223086      73.610016       0.626733       0.424852      -1.063090       0.000981      -0.004146       0.000646       0.004309      -0.000027       0.021736       0.000644      -0.013223       0.044684      -0.025702      -0.000843       0.026545             13.144497       8.040628      -0.310246      -2.263313      24.760968      -0.773007       6.631896           0.000001
          264              C       0.990112       8.685933       4.961408      -0.198425      35.815227 0.44625043E+03  0.10539521E+05                                 9.402858                            6.995997       0.270696       2.054939                    0.999779      29.703066      85.045741       0.630539       0.411293      -1.069579      -0.006161      -0.009414      -0.009903       0.014989      -0.000961      -0.013313       0.015295       0.034852      -0.007335      -0.027082       0.000497       0.026585             11.283415       8.053316       0.520495      -2.333719      19.386323      -1.388073       6.410605           0.000002
          265              C       1.033750       7.304423       5.027406       0.112828      28.099572 0.33391925E+03  0.73875015E+04                                 8.199166                            6.178412       0.032864       2.031943                    0.999368      26.030204      73.833940       0.645812       0.428690      -1.051034       0.018811      -0.008541      -0.049346       0.053496       0.009379       0.012783       0.004965       0.074184       0.044193      -0.045817       0.007411       0.038406              9.713341       7.564200       0.046755      -2.273036      15.371129      -0.863169       6.204695           0.000001
          266              C       1.861501      10.840738       4.038148       0.069184      38.220846 0.43530597E+03  0.10213583E+05                                10.049114                            7.048087      -0.184876       1.950634                    0.999172      27.027540      77.036581       0.610019       0.427936      -1.059421       0.000037       0.005551      -0.012032       0.013251       0.000044      -0.009783      -0.006606      -0.021090      -0.036987      -0.019745       0.001378       0.018367             13.042633       5.548163      -0.230261      -0.335719      24.255111       0.022666       9.324624           0.000000
          267              C       1.831708      11.630401       5.164205      -0.202610      35.117343 0.48112430E+03  0.11646860E+05                                 9.405187                            7.364709       0.031164       1.969155                    0.999179      31.082592      91.837298       0.598507       0.422751      -1.056063       0.003927       0.021928       0.001520       0.022329      -0.002195       0.003756      -0.022721       0.029191       0.074154      -0.035538       0.001669       0.033869             11.002225       5.491969       0.044906      -0.238456      18.734267       2.378941       8.780440           0.000000
          268              C       1.841188      13.033257       5.078817       0.094416      31.662636 0.41892722E+03  0.97877136E+04                                 8.983828                            7.022835      -0.252739       1.940340                    0.998868      26.838683      77.681905       0.593808       0.441487      -1.045589       0.001692      -0.009679       0.015287       0.018173       0.000902      -0.002746       0.011419      -0.034417      -0.010480      -0.016476      -0.007268       0.023744             10.490234       5.206189       0.203355       0.070453      16.751062       2.120941       9.513452          -0.000000
          269              C       1.873389      12.827792       2.652370      -0.135770      32.307883 0.46473314E+03  0.11143967E+05                                 8.890926                            7.263911       0.053144       1.988143                    0.999228      30.059594      88.161209       0.599931       0.425764      -1.055045       0.002223      -0.005755       0.015504       0.016686       0.000039      -0.000949      -0.016924       0.000585       0.051376      -0.017216      -0.008276       0.025492              9.780962       5.561994      -0.394473      -0.082273      13.705409       1.324016      10.075484          -0.000001
          270              C       1.900474      11.466918       2.760884      -0.152158      32.077947 0.46292759E+03  0.11084475E+05                                 8.807664                            7.215985       0.099598       1.993961                    0.999641      30.389163      88.921218       0.606449       0.421803      -1.058028      -0.000793       0.011197       0.018260       0.021435       0.003408      -0.000773       0.020140      -0.004305       0.071184      -0.020870      -0.012326       0.033196              9.683457       5.249187      -0.357774      -0.227474      14.565513      -1.190143       9.235671           0.000001
          271              C       2.798798       1.662757       5.333736       0.107115      28.255782 0.33461051E+03  0.74075010E+04                                 8.231078                            6.188717       0.021859       2.027034                    0.999313      26.110760      74.114666       0.644586       0.429233      -1.050577      -0.022162       0.001379      -0.049264       0.054037       0.004009      -0.014829       0.003875       0.076162       0.046831      -0.046461       0.006953       0.039508              9.768864       7.636545       0.492119       2.254027      15.528467      -0.286977       6.141580           0.000001
          272              C       2.801807       0.290142       5.472314      -0.201271      35.901002 0.44707618E+03  0.10557682E+05                                 9.398898                            6.989191       0.295033       2.061894                    0.999779      29.710198      84.897198       0.633017       0.409735      -1.071225       0.007482       0.005733      -0.010742       0.014292      -0.002286       0.015952      -0.013842       0.038540      -0.003697      -0.027109      -0.002957       0.030065             11.301175       8.028420       1.084367       2.268240      19.500169      -0.010529       6.374935           0.000002
          273              C       1.884674      17.319565       4.746159       0.117525      37.761755 0.40482754E+03  0.93122880E+04                                 9.949129                            6.772330      -0.146797       1.965216                    0.999088      26.223088      73.610021       0.626733       0.424852      -1.063090       0.000981       0.004146      -0.000646       0.004309       0.000027      -0.021736       0.000644      -0.013223       0.044685      -0.025702      -0.000843       0.026545             13.144498       8.040628       0.310246       2.263313      24.760969      -0.773007       6.631896           0.000001
          274              C       0.990112       0.208667       3.933192      -0.198424      35.815227 0.44625042E+03  0.10539520E+05                                 9.402858                            6.995997       0.270696       2.054939                    0.999779      29.703065      85.045743       0.630539       0.411294      -1.069579      -0.006161       0.009414       0.009903       0.014989       0.000962       0.013313       0.015295       0.034852      -0.007335      -0.027082       0.000497       0.026585             11.283416       8.053317      -0.520496       2.333719      19.386325      -1.388073       6.410605           0.000002
          275              C       1.033750       1.590177       3.867194       0.112828      28.099572 0.33391925E+03  0.73875015E+04                                 8.199166                            6.178412       0.032864       2.031943                    0.999368      26.030204      73.833938       0.645812       0.428690      -1.051034       0.018811       0.008541       0.049346       0.053496      -0.009379      -0.012783       0.004965       0.074184       0.044193      -0.045817       0.007411       0.038406              9.713341       7.564200      -0.046755       2.273036      15.371129      -0.863169       6.204695           0.000001
          276              C       1.861501      15.843062       4.856452       0.069184      38.220845 0.43530595E+03  0.10213583E+05                                10.049114                            7.048087      -0.184876       1.950634                    0.999172      27.027540      77.036585       0.610019       0.427936      -1.059421       0.000037      -0.005551       0.012032       0.013251      -0.000044       0.009783      -0.006606      -0.021090      -0.036987      -0.019745       0.001378       0.018367             13.042633       5.548163       0.230261       0.335719      24.255112       0.022666       9.324625           0.000000
          277              C       1.831708      15.053399       3.730395      -0.202610      35.117352 0.48112446E+03  0.11646865E+05                                 9.405188                            7.364710       0.031164       1.969154                    0.999179      31.082598      91.837325       0.598507       0.422751      -1.056063       0.003927      -0.021928      -0.001520       0.022329       0.002195      -0.003755      -0.022721       0.029191       0.074154      -0.035538       0.001669       0.033869             11.002228       5.491970      -0.044906       0.238457      18.734271       2.378942       8.780441           0.000000
          278              C       1.841188      13.650543       3.815783       0.094416      31.662634 0.41892718E+03  0.97877124E+04                                 8.983828                            7.022835      -0.252739       1.940340                    0.998868      26.838682      77.681903       0.593808       0.441487      -1.045589       0.001692       0.009679      -0.015287       0.018173      -0.000902       0.002746       0.011419      -0.034417      -0.010480      -0.016476      -0.007268       0.023744             10.490234       5.206189      -0.203355      -0.070453      16.751062       2.120941       9.513452          -0.000000
          279              C       1.873389      13.856008       6.242230      -0.135770      32.307882 0.46473314E+03  0.11143967E+05                                 8.890926                            7.263911       0.053144       1.988143                    0.999228      30.059593      88.161206       0.599931       0.425764      -1.055045       0.002223       0.005755      -0.015504       0.016686      -0.000039       0.000949      -0.016924       0.000585       0.051376      -0.017216      -0.008276       0.025492              9.780962       5.561994       0.394473       0.082273      13.705408       1.324016      10.075484          -0.000001
          280              C       1.900474      15.216882       6.133716      -0.152158      32.077948 0.46292761E+03  0.11084476E+05                                 8.807664                            7.215986       0.099598       1.993961                    0.999641      30.389164      88.921221       0.606449       0.421803      -1.058028      -0.000793      -0.011197      -0.018260       0.021435      -0.003408       0.000773       0.020140      -0.004305       0.071184      -0.020870      -0.012326       0.033196              9.683457       5.249187       0.357774       0.227474      14.565513      -1.190143       9.235671           0.000001
          281              N      13.120192      13.448991      15.473758      -0.219586      37.793175 0.53610663E+03  0.13088432E+05                                 9.593787                            7.618754      -0.247407       1.954961                    0.996927      27.958074      78.074995       0.617905       0.406021      -1.086770       0.000843       0.010525       0.138521       0.138923      -0.011041      -0.002403      -0.005960       0.051596      -0.225226      -0.075555       0.009946       0.065609             11.246123       9.757649      -3.270234       0.218755       8.450667       0.431031      15.530053           0.000002
          282              N      13.120192      13.234809      11.210042      -0.219586      37.793173 0.53610660E+03  0.13088431E+05                                 9.593787                            7.618754      -0.247407       1.954961                    0.996927      27.958073      78.074993       0.617905       0.406021      -1.086770       0.000843      -0.010525      -0.138521       0.138923       0.011041       0.002403      -0.005960       0.051596      -0.225226      -0.075555       0.009946       0.065609             11.246123       9.757649       3.270235      -0.218755       8.450667       0.431031      15.530053           0.000002
          283              N      13.120192      11.210042      13.448991      -0.219585      37.793171 0.53610657E+03  0.13088430E+05                                 9.593786                            7.618753      -0.247407       1.954961                    0.996927      27.958072      78.074987       0.617905       0.406020      -1.086770       0.000843      -0.138521       0.010525       0.138923       0.002403      -0.011041       0.005960       0.138411       0.035218      -0.075555       0.009946       0.065609             11.246122       9.757648      -0.218755      -3.270234      15.530051      -0.431031       8.450666           0.000002
          284              N      13.120192      15.473758      13.234809      -0.219586      37.793172 0.53610659E+03  0.13088430E+05                                 9.593787                            7.618754      -0.247407       1.954961                    0.996927      27.958073      78.074992       0.617905       0.406021      -1.086770       0.000843       0.138521      -0.010525       0.138923      -0.002403       0.011041       0.005960       0.138411       0.035218      -0.075555       0.009946       0.065609             11.246123       9.757649       0.218755       3.270234      15.530053      -0.431031       8.450667           0.000002
          285              N       5.596542      13.448991      11.210042      -0.219586      37.793175 0.53610664E+03  0.13088432E+05                                 9.593787                            7.618754      -0.247407       1.954961                    0.996927      27.958074      78.074995       0.617905       0.406021      -1.086770       0.000843       0.010525      -0.138521       0.138923      -0.011041       0.002403       0.005960       0.051596      -0.225226      -0.075555       0.009946       0.065609             11.246123       9.757649      -3.270234      -0.218755       8.450667      -0.431031      15.530053           0.000002
          286              N       5.596542      13.234809      15.473758      -0.219586      37.793175 0.53610664E+03  0.13088432E+05                                 9.593787                            7.618754      -0.247407       1.954961                    0.996927      27.958074      78.074995       0.617905       0.406021      -1.086770       0.000843      -0.010525       0.138521       0.138923       0.011041      -0.002403       0.005960       0.051596      -0.225226      -0.075555       0.009946       0.065609             11.246123       9.757649       3.270234       0.218755       8.450667      -0.431031      15.530053           0.000002
          287              N       5.596542      11.210042      13.234809      -0.219585      37.793172 0.53610660E+03  0.13088431E+05                                 9.593786                            7.618753      -0.247407       1.954961                    0.996927      27.958073      78.074990       0.617905       0.406020      -1.086770       0.000843      -0.138521      -0.010525       0.138923       0.002403       0.011041      -0.005960       0.138411       0.035218      -0.075555       0.009946       0.065609             11.246122       9.757648      -0.218755       3.270234      15.530052       0.431031       8.450666           0.000002
          288              N       5.596542      15.473758      13.448991      -0.219585      37.793172 0.53610659E+03  0.13088430E+05                                 9.593786                            7.618754      -0.247407       1.954961                    0.996927      27.958073      78.074992       0.617905       0.406021      -1.086770       0.000843       0.138521       0.010525       0.138923      -0.002403      -0.011041      -0.005960       0.138411       0.035218      -0.075555       0.009946       0.065609             11.246122       9.757649       0.218755      -3.270234      15.530052       0.431031       8.450667           0.000002
          289              N       9.450758       4.340209       6.579158      -0.219586      37.793173 0.53610660E+03  0.13088431E+05                                 9.593787                            7.618754      -0.247407       1.954961                    0.996927      27.958073      78.074993       0.617905       0.406021      -1.086770      -0.000843      -0.010525       0.138521       0.138923      -0.011041       0.002403       0.005960       0.051596      -0.225226      -0.075555       0.009946       0.065609             11.246123       9.757649      -3.270234      -0.218755       8.450667      -0.431031      15.530053           0.000002
          290              N       9.450758       4.554391       2.315442      -0.219586      37.793175 0.53610663E+03  0.13088432E+05                                 9.593787                            7.618754      -0.247407       1.954961                    0.996927      27.958074      78.074996       0.617905       0.406021      -1.086770      -0.000843       0.010525      -0.138521       0.138923       0.011041      -0.002403       0.005960       0.051596      -0.225226      -0.075555       0.009946       0.065609             11.246123       9.757649       3.270234       0.218755       8.450667      -0.431031      15.530054           0.000002
          291              N       9.450758       6.579158       4.554391      -0.219586      37.793172 0.53610659E+03  0.13088430E+05                                 9.593786                            7.618754      -0.247407       1.954961                    0.996927      27.958073      78.074991       0.617905       0.406021      -1.086770      -0.000843       0.138521       0.010525       0.138923       0.002403       0.011041      -0.005960       0.138411       0.035218      -0.075555       0.009946       0.065609             11.246123       9.757648      -0.218755       3.270234      15.530052       0.431031       8.450667           0.000002
          292              N       9.450758       2.315442       4.340209      -0.219586      37.793172 0.53610659E+03  0.13088430E+05                                 9.593786                            7.618754      -0.247407       1.954961                    0.996927      27.958073      78.074991       0.617905       0.406021      -1.086770      -0.000843      -0.138521      -0.010525       0.138923      -0.002403      -0.011041      -0.005960       0.138411       0.035218      -0.075555       0.009946       0.065609             11.246123       9.757649       0.218755      -3.270234      15.530052       0.431031       8.450667           0.000002
          293              N       1.927108       4.340209       2.315442      -0.219586      37.793175 0.53610663E+03  0.13088432E+05                                 9.593787                            7.618754      -0.247407       1.954961                    0.996927      27.958074      78.074995       0.617905       0.406021      -1.086770      -0.000843      -0.010525      -0.138521       0.138923      -0.011041      -0.002403      -0.005960       0.051596      -0.225226      -0.075555       0.009946       0.065609             11.246123       9.757649      -3.270234       0.218755       8.450667       0.431031      15.530053           0.000002
          294              N       1.927108       4.554391       6.579158      -0.219586      37.793173 0.53610660E+03  0.13088430E+05                                 9.593786                            7.618754      -0.247407       1.954961                    0.996927      27.958073      78.074990       0.617905       0.406021      -1.086770      -0.000843       0.010525       0.138521       0.138923       0.011041       0.002403      -0.005960       0.051596      -0.225226      -0.075555       0.009946       0.065609             11.246122       9.757649       3.270234      -0.218755       8.450667       0.431031      15.530052           0.000002
          295              N       1.927108       6.579158       4.340209      -0.219586      37.793170 0.53610656E+03  0.13088429E+05                                 9.593786                            7.618753      -0.247407       1.954961                    0.996927      27.958072      78.074988       0.617905       0.406021      -1.086770      -0.000843       0.138521      -0.010525       0.138923       0.002403      -0.011041       0.005960       0.138411       0.035218      -0.075555       0.009946       0.065609             11.246122       9.757648      -0.218755      -3.270234      15.530052      -0.431031       8.450667           0.000002
          296              N       1.927108       2.315442       4.554391      -0.219586      37.793172 0.53610659E+03  0.13088430E+05                                 9.593786                            7.618753      -0.247407       1.954961                    0.996927      27.958073      78.074990       0.617905       0.406021      -1.086770      -0.000843      -0.138521       0.010525       0.138923      -0.002403       0.011041       0.005960       0.138411       0.035218      -0.075555       0.009946       0.065609             11.246122       9.757648       0.218755       3.270234      15.530052      -0.431031       8.450667           0.000002
          297              F       9.349941      12.439988      14.746535      -0.583084      20.357432 0.33789817E+03  0.71313538E+04                                 5.636320                            5.487544       0.887192       2.404736                    0.999559      23.448482      55.155985       0.868397       0.334196      -1.176002      -0.000224      -0.033082       0.049457       0.059502      -0.001246       0.000815       0.002280       0.009701      -0.051530      -0.017451       0.003846       0.013605              5.755918       6.137337      -0.040590      -0.027485       5.094145      -0.919688       6.036272          -0.000001
          298              F       9.349941      14.243812      11.937265      -0.583084      20.357438 0.33789829E+03  0.71313570E+04                                 5.636321                            5.487545       0.887192       2.404736                    0.999559      23.448485      55.155995       0.868397       0.334196      -1.176002      -0.000224       0.033082      -0.049457       0.059502       0.001246      -0.000815       0.002280       0.009701      -0.051530      -0.017451       0.003846       0.013605              5.755919       6.137338       0.040590       0.027485       5.094146      -0.919688       6.036273          -0.000001
          299              F       9.349941      11.937265      12.439988      -0.583084      20.357440 0.33789833E+03  0.71313580E+04                                 5.636321                            5.487545       0.887192       2.404736                    0.999559      23.448486      55.155998       0.868397       0.334196      -1.176002      -0.000224      -0.049457      -0.033082       0.059502      -0.000815      -0.001246      -0.002280       0.030616       0.011213      -0.017451       0.003846       0.013605              5.755920       6.137339       0.027485      -0.040590       6.036274       0.919688       5.094146          -0.000001
          300              F       9.349941      14.746535      14.243812      -0.583084      20.357438 0.33789830E+03  0.71313572E+04                                 5.636321                            5.487545       0.887192       2.404736                    0.999559      23.448485      55.155995       0.868397       0.334196      -1.176002      -0.000224       0.049457       0.033082       0.059502       0.000815       0.001246      -0.002280       0.030616       0.011213      -0.017451       0.003846       0.013605              5.755919       6.137339      -0.027485       0.040590       6.036273       0.919688       5.094146          -0.000001
          301              F       1.826291      12.439988      11.937265      -0.583084      20.357443 0.33789840E+03  0.71313598E+04                                 5.636322                            5.487546       0.887192       2.404736                    0.999559      23.448486      55.156001       0.868397       0.334196      -1.176002      -0.000225      -0.033082      -0.049457       0.059502      -0.001246      -0.000815      -0.002280       0.009701      -0.051531      -0.017451       0.003846       0.013605              5.755921       6.137340      -0.040590       0.027485       5.094147       0.919688       6.036275          -0.000001
          302              F       1.826291      14.243812      14.746535      -0.583084      20.357442 0.33789838E+03  0.71313594E+04                                 5.636322                            5.487546       0.887192       2.404736                    0.999559      23.448485      55.155998       0.868397       0.334196      -1.176002      -0.000225       0.033082       0.049457       0.059502       0.001246       0.000815      -0.002280       0.009701      -0.051531      -0.017451       0.003846       0.013605              5.755920       6.137340       0.040590      -0.027485       5.094147       0.919688       6.036274          -0.000001
          303              F       1.826291      11.937265      14.243812      -0.583084      20.357440 0.33789833E+03  0.71313581E+04                                 5.636321                            5.487545       0.887192       2.404736                    0.999559      23.448484      55.155995       0.868397       0.334196      -1.176002      -0.000225      -0.049457       0.033082       0.059502      -0.000815       0.001246       0.002280       0.030616       0.011213      -0.017451       0.003846       0.013605              5.755920       6.137339       0.027485       0.040590       6.036274      -0.919688       5.094147          -0.000001
          304              F       1.826291      14.746535      12.439988      -0.583084      20.357444 0.33789843E+03  0.71313607E+04                                 5.636322                            5.487546       0.887192       2.404736                    0.999559      23.448486      55.156002       0.868397       0.334196      -1.176002      -0.000224       0.049457      -0.033082       0.059502       0.000815      -0.001246       0.002280       0.030616       0.011213      -0.017451       0.003846       0.013605              5.755921       6.137340      -0.027485      -0.040590       6.036275      -0.919688       5.094147          -0.000001
          305              F      11.049232      13.341900      13.341900      -0.508381      36.842790 0.52982519E+03  0.12479083E+05                                 8.819349                            7.039914      -0.184463       2.076980                    0.992218      23.325052      57.451540       0.741349       0.350779      -1.164992       0.048254      -0.000000      -0.000000       0.048254       0.000000      -0.000000      -0.000000       0.014217      -0.014217      -0.004739      -0.004739       0.009478             10.843624      19.252799      -0.000000       0.000000       6.639037       0.000000       6.639037           0.000001
          306              F       7.654562      13.341900      13.341900      -0.509467      36.901259 0.53446768E+03  0.12616671E+05                                 8.825041                            7.072369      -0.208258       2.068636                    0.991972      23.365561      57.627127       0.739338       0.350945      -1.164784      -0.050705      -0.000000      -0.000000       0.050705       0.000000       0.000000      -0.000000       0.014689      -0.014689      -0.004896      -0.004896       0.009792             10.813433      19.080582      -0.000000      -0.000000       6.679858       0.000000       6.679858           0.000001
          307              F       3.525582      13.341900      13.341900      -0.508381      36.842792 0.52982521E+03  0.12479084E+05                                 8.819350                            7.039914      -0.184463       2.076980                    0.992218      23.325052      57.451543       0.741349       0.350779      -1.164992       0.048254       0.000000      -0.000000       0.048254       0.000000      -0.000000      -0.000000       0.014217      -0.014217      -0.004739      -0.004739       0.009478             10.843625      19.252801      -0.000000       0.000000       6.639038       0.000000       6.639038           0.000001
          308              F       0.130912      13.341900      13.341900      -0.509467      36.901258 0.53446767E+03  0.12616670E+05                                 8.825041                            7.072369      -0.208258       2.068636                    0.991972      23.365561      57.627126       0.739338       0.350945      -1.164784      -0.050705      -0.000000      -0.000000       0.050705       0.000000       0.000000       0.000000       0.014689      -0.014689      -0.004896      -0.004896       0.009792             10.813432      19.080581       0.000000      -0.000000       6.679858       0.000000       6.679858           0.000001
          309              F      13.221009       5.349212       5.851935      -0.583084      20.357435 0.33789823E+03  0.71313553E+04                                 5.636320                            5.487544       0.887192       2.404736                    0.999559      23.448483      55.155989       0.868397       0.334196      -1.176002       0.000225       0.033082       0.049457       0.059502      -0.001246      -0.000815      -0.002280       0.009701      -0.051530      -0.017451       0.003846       0.013605              5.755919       6.137338      -0.040590       0.027485       5.094146       0.919688       6.036273          -0.000001
          310              F      13.221009       3.545388       3.042665      -0.583084      20.357440 0.33789834E+03  0.71313581E+04                                 5.636321                            5.487545       0.887192       2.404736                    0.999559      23.448486      55.155998       0.868397       0.334196      -1.176002       0.000224      -0.033082      -0.049457       0.059502       0.001246       0.000815      -0.002280       0.009701      -0.051530      -0.017451       0.003846       0.013605              5.755920       6.137339       0.040590      -0.027485       5.094146       0.919688       6.036274          -0.000001
          311              F      13.221009       5.851935       3.545388      -0.583084      20.357441 0.33789835E+03  0.71313585E+04                                 5.636321                            5.487545       0.887192       2.404736                    0.999559      23.448485      55.155997       0.868397       0.334196      -1.176002       0.000225       0.049457      -0.033082       0.059502      -0.000815       0.001246       0.002280       0.030616       0.011213      -0.017451       0.003846       0.013605              5.755920       6.137339       0.027485       0.040590       6.036274      -0.919688       5.094147          -0.000001
          312              F      13.221009       3.042665       5.349212      -0.583084      20.357441 0.33789836E+03  0.71313588E+04                                 5.636322                            5.487546       0.887192       2.404736                    0.999559      23.448484      55.155996       0.868397       0.334196      -1.176002       0.000224      -0.049457       0.033082       0.059502       0.000815      -0.001246       0.002280       0.030616       0.011213      -0.017451       0.003846       0.013605              5.755920       6.137340      -0.027485      -0.040590       6.036274      -0.919688       5.094147          -0.000001
          313              F       5.697359       5.349212       3.042665      -0.583084      20.357437 0.33789828E+03  0.71313566E+04                                 5.636321                            5.487545       0.887192       2.404736                    0.999559      23.448483      55.155991       0.868397       0.334196      -1.176002       0.000224       0.033082      -0.049457       0.059502      -0.001246       0.000815       0.002280       0.009701      -0.051530      -0.017451       0.003846       0.013605              5.755919       6.137339      -0.040590      -0.027485       5.094146      -0.919688       6.036273          -0.000001
          314              F       5.697359       3.545388       5.851935      -0.583084      20.357437 0.33789826E+03  0.71313563E+04                                 5.636321                            5.487545       0.887192       2.404736                    0.999559      23.448484      55.155992       0.868397       0.334196      -1.176002       0.000224      -0.033082       0.049457       0.059502       0.001246      -0.000815       0.002280       0.009701      -0.051530      -0.017451       0.003846       0.013605              5.755919       6.137338       0.040590       0.027485       5.094146      -0.919688       6.036273          -0.000001
          315              F       5.697359       5.851935       5.349212      -0.583084      20.357438 0.33789828E+03  0.71313568E+04                                 5.636321                            5.487545       0.887192       2.404736                    0.999559      23.448484      55.155993       0.868397       0.334196      -1.176002       0.000224       0.049457       0.033082       0.059502      -0.000815      -0.001246      -0.002280       0.030616       0.011213      -0.017451       0.003846       0.013605              5.755919       6.137338       0.027485      -0.040590       6.036273       0.919688       5.094146          -0.000001
          316              F       5.697359       3.042665       3.545388      -0.583084      20.357438 0.33789829E+03  0.71313568E+04                                 5.636321                            5.487545       0.887192       2.404736                    0.999559      23.448485      55.155995       0.868397       0.334196      -1.176002       0.000224      -0.049457      -0.033082       0.059502       0.000815       0.001246      -0.002280       0.030616       0.011213      -0.017451       0.003846       0.013605              5.755919       6.137338      -0.027485       0.040590       6.036273       0.919688       5.094146          -0.000001
          317              F      11.521718       4.447300       4.447300      -0.508381      36.842790 0.52982519E+03  0.12479083E+05                                 8.819349                            7.039914      -0.184463       2.076980                    0.992218      23.325052      57.451540       0.741349       0.350779      -1.164992      -0.048254      -0.000000      -0.000000       0.048254       0.000000       0.000000      -0.000000       0.014217      -0.014217      -0.004739      -0.004739       0.009478             10.843624      19.252798      -0.000000      -0.000000       6.639037      -0.000000       6.639037           0.000001
          318              F      14.916388       4.447300       4.447300      -0.509466      36.901258 0.53446767E+03  0.12616670E+05                                 8.825041                            7.072369      -0.208258       2.068636                    0.991972      23.365561      57.627126       0.739338       0.350945      -1.164784       0.050705       0.000000      -0.000000       0.050705      -0.000000      -0.000000      -0.000000       0.014689      -0.014689      -0.004896      -0.004896       0.009792             10.813432      19.080580       0.000000       0.000000       6.679857      -0.000000       6.679857           0.000001
          319              F       3.998068       4.447300       4.447300      -0.508381      36.842788 0.52982515E+03  0.12479082E+05                                 8.819349                            7.039914      -0.184463       2.076980                    0.992218      23.325051      57.451538       0.741349       0.350779      -1.164992      -0.048254       0.000000      -0.000000       0.048254       0.000000      -0.000000      -0.000000       0.014217      -0.014217      -0.004739      -0.004739       0.009478             10.843624      19.252798       0.000000       0.000000       6.639037      -0.000000       6.639037           0.000001
          320              F       7.392738       4.447300       4.447300      -0.509467      36.901259 0.53446768E+03  0.12616671E+05                                 8.825041                            7.072369      -0.208258       2.068636                    0.991972      23.365561      57.627127       0.739338       0.350945      -1.164784       0.050705      -0.000000       0.000000       0.050705       0.000000      -0.000000       0.000000       0.014689      -0.014689      -0.004896      -0.004896       0.009792             10.813432      19.080582      -0.000000       0.000000       6.679858      -0.000000       6.679858           0.000001

******************************************************
Auxiliary information for the entire system
The total spin magnetic moment of the unit cell is   0.000184
The total net atomic charge of the unit cell is   0.000004
Accuracy of reproducing the electrostatic potential in the unit cell:
  The inner radius (bohr) =    5.0000
  The outer radius (bohr) =   12.0000
  Valid grid points have density less than (e/(bohr^3)) =    0.0001
  The number of valid grid points were=       105752
  The rms potential error without charges in kcal/mol is=      4.29405
  The rms potential error with partial charges in kcal/mol is=      0.72099
  The RRMSE value at monopole order=      0.16791
  The rms potential error with partial charges and cloud penetration in kcal/mol is=      0.73153
  The RRMSE value at monopole order with cloud penetration is=      0.17036
  The rms potential error with partial charges and atomic dipoles in kcal/mol is=      0.29447
  The RRMSE value at dipole order=      0.06858
  The rms potential error with partial charges, atomic dipoles and cloud penetration in kcal/mol is=      0.29962
  The RRMSE value at dipole order with cloud penetration=      0.06977

******************************************************
The electron densities and ab initio electrostatic potential were computed in VASP using the PBE functional and
projector augmented wave method. See the main text of the journal article for a description of computational details.
The atomic charges, dipoles, and quadrupoles were computed with the DDEC6 method as described in
(a) T. A. Manz and N. Gabaldon Limas, RSC Adv. 6 (2016) 47771-47801 DOI: 10.1039/c6ra04656h
(b) N. Gabaldon Limas and T. A. Manz, RSC Adv. 8 (2018) 2678-2707 DOI: 10.1039/c7ra11829e.
For each atom in the material, the electron cloud parameters were fit to the spherically averaged atom-in-material
electron density using radial positions for which this density was between 10^-4 and 10^-2 electrons per cubic bohr.
The polarizabilities, dispersion coefficients, and quantum Drude oscillator (QDO) parameters were fit using the MCLF method.
The magnetic structure of the system was optimized in VASP from the default ferromagnetic initial guess using spin polarization.
The atomic spin moments (ASMs) were computed on this optimized magnetic structure using the DDEC6 partition as inputs
to the method of T. A. Manz and D. S. Sholl, J. Chem. Theory Comput. 7 (2011) 4146-4164 DOI: 10.1021/ct200539n.
The RMSE and RRMSE were computed using a uniform grid with Ewald summation.
