# Supplementary material for: A collection of forcefield precursors for metal–organic frameworks
Source: RSC Adv. 2019 Nov 13;9(63):36492–507. doi: 10.1039/c9ra07327b (PMC9075174; doi:10.1039/c9ra07327b)
Supplement: RA-009-C9RA07327B-s4725 [file RA-009-C9RA07327B-s4725.xyz]

  160
jmolscript: load "" {1 1 1} spacegroup "x,y,z" unitcell [{     13.866900     0.000000     0.000000 }, {     -0.253763    14.891038     0.000000 }, {     -6.806590    -7.445523    11.137965 }]
Mn     3.466723    -0.000000     0.827774     0.957475
Mn     3.339824     7.445515    10.310191     0.957490
Mn     0.000000     0.000000     0.000000     1.202196
Mn     6.933450     0.000000     0.000000     1.202243
H      2.159499    -2.547858     4.475234     0.122920
H     -0.985298    -0.363342     3.116403     0.107203
H     -2.355125    -1.271696     4.789325     0.115966
H     -3.490852    -2.653585     6.840938     0.116214
H     -3.984999    -4.008671     8.674247     0.112364
H     -0.186549    -5.409917     8.732165     0.118201
H      1.160484     9.041836     6.656048     0.103724
H      1.831732     9.850420     5.453148     0.097061
H     -0.186668     9.732781     4.263613     0.136648
H      0.378984     8.274948     4.602207     0.144919
H     -0.826724     8.883991     5.459830     0.131336
H      2.737546    -3.268585     6.996870     0.094458
H      2.060345    -4.053343     8.215363     0.111563
H      0.718472    -2.126443     8.609647     0.136046
H      2.281422    -1.891165     8.861365     0.146519
H      1.598409    -1.358065     7.515899     0.131892
H      4.773934     2.547855     4.475234     0.122069
H      7.918736     0.363340     3.116403     0.108171
H      9.288556     1.271693     4.789325     0.115493
H     -3.442624     2.653581     6.840938     0.117440
H     -2.948485     4.008664     8.674247     0.114311
H      7.119966     5.409911     8.732165     0.117620
H      5.519177     5.849197     6.656048     0.104761
H      4.847934     5.040614     5.453148     0.097425
H      6.866339     5.158254     4.263613     0.135540
H      6.300685     6.616087     4.602207     0.144501
H      7.506389     6.007043     5.459830     0.130735
H      4.195877     3.268580     6.996870     0.095317
H      4.873073     4.053338     8.215363     0.112075
H      6.214945     2.126437     8.609647     0.136536
H      4.651994     1.891159     8.861365     0.146923
H      5.335012     1.358060     7.515899     0.130949
H      4.647048     9.993373     6.662731     0.122920
H      7.791845     7.808857     8.021562     0.107203
H      9.161672     8.717211     6.348640     0.115966
H     10.297399    10.099100     4.297027     0.116214
H     10.791546    11.454186     2.463718     0.112364
H      6.993096    12.855432     2.405800     0.118201
H      5.646063    -1.596321     4.481917     0.103724
H      4.974815    -2.404905     5.684817     0.097060
H      6.993215    -2.287266     6.874352     0.136648
H      6.427563    -0.829433     6.535758     0.144919
H      7.633271    -1.438476     5.678135     0.131336
H      4.069001    10.714100     4.141095     0.094458
H      4.746202    11.498858     2.922602     0.111563
H      6.088075     9.571958     2.528318     0.136046
H      4.525125     9.336680     2.276600     0.146520
H      5.208138     8.803580     3.622066     0.131893
H      2.032613     4.897660     6.662731     0.122069
H     -1.112189     7.082175     8.021562     0.108171
H     -2.482009     6.173822     6.348640     0.115493
H     10.249171     4.791934     4.297027     0.117440
H      9.755032     3.436851     2.463718     0.114311
H     -0.313419     2.035604     2.405800     0.117620
H      1.287370     1.596318     4.481917     0.104761
H      1.958613     2.404901     5.684817     0.097426
H     -0.059792     2.287261     6.874352     0.135540
H      0.505862     0.829428     6.535758     0.144501
H     -0.699842     1.438472     5.678135     0.130735
H      2.610670     4.176935     4.141095     0.095317
H      1.933474     3.392177     2.922602     0.112075
H      0.591602     5.319078     2.528318     0.136537
H      2.154553     5.554356     2.276600     0.146923
H      1.471535     6.087455     3.622066     0.130949
C      1.596292    -0.826454     2.561286     0.589091
C      0.704229    -1.371466     3.634986    -0.043410
C      1.245516    -2.294711     4.537607    -0.155568
C      0.437890    -2.830788     5.516857     0.037680
C     -0.627892    -0.993234     3.731887    -0.106789
C     -1.443839    -1.529311     4.723388    -0.129218
C     -0.908276    -2.442132     5.611530     0.028717
C     -1.522298    -3.191152     6.726440     0.022536
C     -2.817341    -3.198598     7.229430    -0.135181
C     -3.108483    -4.016116     8.309145    -0.100987
C     -2.492378    -5.749433    10.001224     0.611955
C     -2.154275    -4.839591     8.863147    -0.039156
C     -0.849323    -4.844058     8.354588    -0.163105
C     -0.540382    -4.013137     7.294253     0.039469
C      0.791205    -3.871672     6.578528     0.072036
C      0.981531     9.697042     5.934308    -0.172768
C      0.003075     9.095444     4.983126    -0.439256
C      1.900298    -3.368355     7.518126    -0.172104
C      1.599545    -2.075814     8.181949    -0.433892
C      5.337148     0.826452     2.561286     0.586862
C      6.229207     1.371463     3.634986    -0.039452
C      5.687916     2.294707     4.537607    -0.155688
C      6.495539     2.830784     5.516857     0.038511
C      7.561328     0.993231     3.731887    -0.111319
C      8.377271     1.529308     4.723388    -0.125633
C      7.841705     2.442128     5.611530     0.026397
C      8.455722     3.191147     6.726440     0.021416
C     -4.116137     3.198592     7.229430    -0.135383
C     -3.824999     4.016110     8.309145    -0.104633
C     -4.441110     5.749426    10.001224     0.611240
C     -4.779209     4.839584     8.863147    -0.037511
C      7.782740     4.844052     8.354588    -0.163875
C      7.473804     4.013132     7.294253     0.042618
C      6.142220     3.871668     6.578528     0.069842
C      5.698133     5.193992     5.934308    -0.172869
C      6.676593     5.795590     4.983126    -0.437573
C      5.033123     3.368350     7.518126    -0.173743
C      5.333873     2.075808     8.181949    -0.433617
C      5.210255     8.271969     8.576679     0.589091
C      6.102318     8.816981     7.502979    -0.043410
C      5.561031     9.740226     6.600358    -0.155568
C      6.368657    10.276303     5.621108     0.037680
C      7.434439     8.438749     7.406078    -0.106789
C      8.250386     8.974826     6.414577    -0.129219
C      7.714823     9.887647     5.526435     0.028717
C      8.328845    10.636667     4.411525     0.022536
C      9.623888    10.644113     3.908535    -0.135181
C      9.915030    11.461631     2.828820    -0.100987
C      9.298925    13.194948     1.136741     0.611955
C      8.960822    12.285106     2.274818    -0.039156
C      7.655870    12.289573     2.783377    -0.163105
C      7.346929    11.458652     3.843712     0.039469
C      6.015342    11.317187     4.559437     0.072036
C      5.825016    -2.251527     5.203657    -0.172768
C      6.803472    -1.649929     6.154839    -0.439255
C      4.906249    10.813870     3.619839    -0.172105
C      5.207002     9.521329     2.956016    -0.433892
C      1.469399     6.619063     8.576679     0.586863
C      0.577340     6.074052     7.502979    -0.039452
C      1.118631     5.150808     6.600358    -0.155688
C      0.311008     4.614731     5.621108     0.038511
C     -0.754781     6.452284     7.406078    -0.111319
C     -1.570724     5.916207     6.414577    -0.125633
C     -1.035158     5.003387     5.526435     0.026397
C     -1.649175     4.254368     4.411525     0.021416
C     10.922684     4.246923     3.908535    -0.135382
C     10.631546     3.429405     2.828820    -0.104633
C     11.247657     1.696089     1.136741     0.611240
C     11.585756     2.605931     2.274818    -0.037511
C     -0.976193     2.601463     2.783377    -0.163875
C     -0.667257     3.432383     3.843712     0.042618
C      0.664327     3.573847     4.559437     0.069842
C      1.108414     2.251523     5.203657    -0.172868
C      0.129954     1.649925     6.154839    -0.437573
C      1.773424     4.077165     3.619839    -0.173743
C      1.472674     5.369707     2.956016    -0.433617
O      2.729750    -1.305200     2.411592    -0.505535
O      1.177963     0.123595     1.812815    -0.632953
O     -1.705351    -6.698142    10.295044    -0.642575
O     -3.556194    -5.597992    10.644999    -0.536021
O      4.203691     1.305199     2.411592    -0.505917
O      5.755480    -0.123596     1.812815    -0.631116
O     -5.228139     6.698134    10.295044    -0.642214
O     -3.377297     5.597984    10.644999    -0.535910
O      4.076797     8.750715     8.726373    -0.505536
O      5.628584     7.321920     9.325150    -0.632955
O      8.511898    14.143657     0.842921    -0.642576
O     10.362741    13.043507     0.492966    -0.536023
O      2.602856     6.140316     8.726373    -0.505918
O      1.051067     7.569111     9.325150    -0.631117
O     12.034686     0.747381     0.842921    -0.642216
O     10.183844     1.847531     0.492966    -0.535911

The following XYZ coordinates are in angstroms. Other properties are in atomic units.
The sperically averaged electron density of each atom fit to a function of the form exp(a - br)
eigen_1, eigen_2 and eigen_3 are the three eigenvalues of traceless quadrupole moment tensor
  atom number  atomic symbol              X              Y              Z     net charge C6 coefficient C8 coefficient C10 coefficient fluctuating dipole atomic polarizability isotropic forcefield polarizability              a              b squared Pearson coefficient          <r^3>          <r^4>         wp_QDO          m_QDO          q_QDO       dipole_x       dipole_y       dipole_z         dipole            Qxy            Qxz            Qyz     Q(x^2-y^2)  Q(3z^2 - R^2)        eigen_1        eigen_2        eigen_3 static polarizability      alpha(xx)      alpha(xy)      alpha(xz)      alpha(yy)      alpha(yz)      alpha(zz) atomic spin moment
            1             Mn       3.466723      -0.000000       0.827774       0.957475     144.370665 0.31318102E+04  0.11380994E+06                                23.505436                           19.020417       0.262089       1.856902                    0.999909      55.600056     164.345539       0.389086       0.433187      -1.116846      -0.000232       0.000007       0.003231       0.003239      -0.039946       0.000410       0.000329      -0.012774       0.022295      -0.044175       0.007437       0.036738             30.446418      32.851286      10.546836      -0.003801      20.111797      -0.000356      38.376172           4.724100
            2             Mn       3.339824       7.445515      10.310191       0.957490     144.370238 0.31317990E+04  0.11380938E+06                                23.505354                           19.020355       0.262099       1.856906                    0.999909      55.599848     164.344577       0.389088       0.433186      -1.116848       0.000232      -0.000007      -0.003231       0.003239      -0.039945       0.000410       0.000329      -0.012775       0.022299      -0.044174       0.007438       0.036736             30.446309      32.851157      10.546799      -0.003800      20.111732      -0.000356      38.376038           4.724096
            3             Mn       0.000000       0.000000       0.000000       1.202196     148.799211 0.28457105E+04  0.99966452E+05                                22.051339                           17.003043       0.227531       1.914193                    0.999958      47.877383     134.691828       0.457666       0.380973      -1.164820      -0.000000      -0.000000       0.000000       0.000001       0.158932      -0.036257      -0.057090      -0.284690      -0.398101      -0.155020      -0.135279       0.290298             27.221573      33.672489      -7.567984       0.756509      14.770025       1.403816      33.222206           4.765695
            4             Mn       6.933450       0.000000       0.000000       1.202243     148.811676 0.28459761E+04  0.99979122E+05                                22.053814                           17.004857       0.221819       1.912716                    0.999949      47.876037     134.694722       0.457596       0.381018      -1.164774       0.000000       0.000000      -0.000000       0.000000       0.158995       0.036140       0.056877      -0.284725      -0.397974      -0.154997      -0.135264       0.290261             27.224147      33.684652      -7.571110      -0.745193      14.772631      -1.409312      33.215157           4.765702
            5              H       2.159499      -2.547858       4.475234       0.122920       1.036135 0.75725006E+01  0.73783180E+02                                 1.718406                            1.627511      -1.256155       2.284005                    0.994625       3.662917      10.424849       0.479235       1.311715      -0.700213       0.033059      -0.008752      -0.001958       0.034254      -0.003671       0.000939      -0.003457       0.008430      -0.013476      -0.007061      -0.001141       0.008201              1.761217       2.305492      -0.206921      -0.122796       1.505959      -0.129394       1.472200           0.000034
            6              H      -0.985298      -0.363342       3.116403       0.107203       1.086962 0.77871098E+01  0.77030640E+02                                 1.825758                            1.687454      -1.320435       2.239108                    0.994018       3.938502      11.598585       0.451544       1.371257      -0.686871      -0.019156       0.026497      -0.021201       0.038968      -0.006673       0.001472      -0.008707       0.016930      -0.020744      -0.015169       0.000006       0.015163              1.919068       1.671967      -0.226046       0.218288       2.090976      -0.564475       1.994261          -0.000405
            7              H      -2.355125      -1.271696       4.789325       0.115966       1.030772 0.74323284E+01  0.71396584E+02                                 1.666222                            1.579919      -0.801931       2.497003                    0.999359       3.363728       9.214414       0.506264       1.259436      -0.714139      -0.035695       0.010144       0.001788       0.037152      -0.007868      -0.004277      -0.013535       0.016670      -0.002846      -0.021000       0.008828       0.012171              1.705652       2.242511      -0.191152      -0.014293       1.508948      -0.067357       1.365496          -0.000039
            8              H      -3.490852      -2.653585       6.840938       0.116214       1.128931 0.82088675E+01  0.80774451E+02                                 1.767590                            1.658573      -0.810752       2.492884                    0.999194       3.426001       9.473397       0.495334       1.256658      -0.715112      -0.028212       0.021224      -0.014255       0.038074      -0.006983      -0.005242      -0.013031       0.012270      -0.011493      -0.019755       0.008466       0.011289              1.813275       2.074397      -0.388341       0.296857       1.752607      -0.298802       1.612823           0.000013
            9              H      -3.984999      -4.008671       8.674247       0.112364       1.316385 0.10027030E+02  0.10299250E+03                                 1.905797                            1.793354      -1.093590       2.355235                    0.996682       3.540058       9.772144       0.495772       1.202793      -0.728132      -0.039019       0.005002       0.015673       0.042345      -0.011069      -0.005365      -0.005803       0.019036      -0.026638      -0.017135      -0.002134       0.019268              1.947661       2.489659       0.031494      -0.354774       1.556100      -0.115448       1.797224           0.000015
           10              H      -0.186549      -5.409917       8.732165       0.118201       1.127038 0.83449746E+01  0.83698800E+02                                 1.845023                            1.728771      -1.398626       2.208105                    0.992916       3.900306      11.435615       0.454706       1.343016      -0.692851       0.027579      -0.018417       0.010210       0.034699      -0.002189       0.001389      -0.002479       0.017967      -0.001095      -0.009641      -0.000074       0.009715              1.914577       1.952186      -0.368669       0.168757       2.019671      -0.384053       1.771874          -0.000254
           11              H       1.160484       9.041836       6.656048       0.103724       1.042878 0.80850510E+01  0.80098263E+02                                 1.738855                            1.690870      -0.988808       2.401972                    0.995146       3.729105      10.710812       0.466227       1.326077      -0.698130      -0.002428      -0.023324       0.021273       0.031661      -0.002846       0.002740      -0.002920      -0.007602       0.020742      -0.008407      -0.000425       0.008832              1.769004       1.491557      -0.090609       0.116323       2.010819      -0.426689       1.804636          -0.000255
           12              H       1.831732       9.850420       5.453148       0.097061       1.065429 0.81860373E+01  0.80525507E+02                                 1.699774                            1.650621      -0.742031       2.504943                    0.998935       3.559855       9.854732       0.498877       1.248109      -0.716051       0.016431       0.002158      -0.022111       0.027632       0.000621      -0.004669       0.004819       0.001374       0.006663      -0.006808      -0.000444       0.007252              1.721850       2.151621       0.152153      -0.331037       1.502416      -0.059931       1.511512           0.000010
           13              H      -0.186668       9.732781       4.263613       0.136648       1.102235 0.84976079E+01  0.83201268E+02                                 1.652152                            1.615506      -0.945505       2.417537                    0.999166       3.284292       8.665100       0.543152       1.151733      -0.740886       0.002909       0.015458      -0.009147       0.018195       0.000858       0.003693      -0.004720       0.005443       0.009105      -0.007297       0.000327       0.006970              1.652012       1.387391      -0.122636       0.144800       1.844107      -0.396090       1.724538           0.000008
           14              H       0.378984       8.274948       4.602207       0.144919       0.979543 0.69581575E+01  0.65235150E+02                                 1.564647                            1.487257      -0.807107       2.496337                    0.999414       3.207459       8.460480       0.548037       1.192090      -0.729722       0.012600      -0.012489      -0.001847       0.017837      -0.001934       0.002546       0.002520       0.002691      -0.007145      -0.005320       0.001469       0.003851              1.599242       1.344507      -0.274565      -0.115381       2.107029       0.333160       1.346188          -0.000005
           15              H      -0.826724       8.883991       5.459830       0.131336       1.101430 0.88757817E+01  0.89409624E+02                                 1.753761                            1.732225      -1.159905       2.314038                    0.997317       3.674877      10.414232       0.479617       1.267750      -0.710745      -0.009053      -0.000705       0.014871       0.017424       0.004276      -0.000665      -0.000461       0.015108       0.007315      -0.009906       0.002332       0.007574              1.746076       2.061995       0.198741      -0.318830       1.623228      -0.092469       1.553004          -0.000012
           16              H       2.737546      -3.268585       6.996870       0.094458       1.085159 0.83200813E+01  0.82392638E+02                                 1.734651                            1.673735      -0.845517       2.455469                    0.997452       3.661164      10.256478       0.489855       1.262634      -0.712115       0.019842       0.012919      -0.010884       0.026059       0.004642      -0.001425       0.004044       0.004108       0.000799      -0.007476       0.002225       0.005251              1.764837       2.220909       0.054899      -0.371528       1.462835      -0.031669       1.610767           0.000011
           17              H       2.060345      -4.053343       8.215363       0.111563       1.041033 0.79334306E+01  0.77649297E+02                                 1.696339                            1.644536      -0.708331       2.533401                    0.998917       3.494332       9.738003       0.489522       1.278371      -0.709778       0.000764      -0.016112       0.029986       0.034049       0.002569       0.003331      -0.004307      -0.012985       0.016192      -0.010768       0.001740       0.009029              1.723935       1.508393      -0.117455       0.149257       1.870106      -0.399166       1.793306          -0.000181
           18              H       0.718472      -2.126443       8.609647       0.136046       1.191197 0.95439650E+01  0.96057291E+02                                 1.729517                            1.704317      -1.055964       2.365147                    0.998473       3.380266       8.998641       0.533214       1.141309      -0.743666      -0.014687      -0.009192       0.004880       0.018000      -0.003073      -0.005421      -0.000432       0.000628      -0.005805      -0.006671       0.000412       0.006259              1.709338       2.069551       0.091129      -0.318072       1.466582       0.013590       1.591882          -0.000003
           19              H       2.281422      -1.891165       8.861365       0.146519       0.988528 0.69952810E+01  0.64386930E+02                                 1.461786                            1.405521      -0.764278       2.514622                    0.999876       2.948229       7.224297       0.628366       1.059012      -0.766623       0.014547      -0.007228       0.008665       0.018410      -0.004572       0.002632      -0.000352       0.002790      -0.005816      -0.004586      -0.001823       0.006409              1.468025       1.544422       0.126054       0.388540       1.268536       0.139207       1.591116           0.000001
           20              H       1.598409      -1.358065       7.515899       0.131892       1.078391 0.81461035E+01  0.79263206E+02                                 1.644696                            1.591217      -1.038730       2.368975                    0.998620       3.398705       9.065977       0.540063       1.165575      -0.735494       0.003904       0.004279      -0.016068       0.017081      -0.000254      -0.005925      -0.003367      -0.006475       0.001530      -0.008187       0.001464       0.006723              1.659580       1.311773       0.000213       0.029925       1.983783      -0.448920       1.683184          -0.000000
           21              H       4.773934       2.547855       4.475234       0.122069       1.038515 0.75935304E+01  0.74029993E+02                                 1.719966                            1.628914      -1.256819       2.283396                    0.994660       3.667496      10.436504       0.479467       1.310339      -0.700486      -0.033106       0.008854      -0.002172       0.034338      -0.003656      -0.001082       0.003612       0.008702      -0.014494      -0.007381      -0.001122       0.008503              1.762877       2.307816      -0.207092       0.123062       1.507272       0.129647       1.473543           0.000034
           22              H       7.918736       0.363340       3.116403       0.108171       1.082266 0.77501874E+01  0.76606709E+02                                 1.824029                            1.686205      -1.330272       2.236115                    0.993925       3.934059      11.597053       0.450414       1.375751      -0.686020       0.018847      -0.026266      -0.021093       0.038601      -0.006703      -0.001601       0.008609       0.016866      -0.020868      -0.015050      -0.000165       0.015215              1.917088       1.670690      -0.225318      -0.217595       2.088536       0.563085       1.992036          -0.000404
           23              H       9.288556       1.271693       4.789325       0.115493       1.033669 0.74553124E+01  0.71653644E+02                                 1.667171                            1.580625      -0.795115       2.498900                    0.999405       3.367170       9.218178       0.507120       1.256675      -0.714721       0.035601      -0.010369       0.001759       0.037122      -0.007810       0.004390       0.013492       0.016949      -0.002901      -0.021045       0.008887       0.012158              1.706692       2.244583      -0.191576       0.014345       1.509554       0.067382       1.365940          -0.000039
           24              H      -3.442624       2.653581       6.840938       0.117440       1.127451 0.81981167E+01  0.80677891E+02                                 1.769692                            1.660349      -0.820951       2.489707                    0.999149       3.423878       9.481748       0.493571       1.261002      -0.714180       0.027777      -0.021109      -0.013659       0.037466      -0.006853       0.005047       0.012946       0.012261      -0.010845      -0.019514       0.008405       0.011109              1.815535       2.077250      -0.389236      -0.297525       1.754717       0.299437       1.614639           0.000013
           25              H      -2.948485       4.008664       8.674247       0.114311       1.311293 0.99827879E+01  0.10245201E+03                                 1.903171                            1.791220      -1.092582       2.356101                    0.996668       3.532888       9.756731       0.495177       1.205250      -0.727567       0.038252      -0.004670       0.015578       0.041566      -0.011080       0.005161       0.005704       0.019253      -0.026534      -0.016984      -0.002323       0.019307              1.944847       2.485053       0.031409       0.353625       1.554487       0.115277       1.795002           0.000015
           26              H       7.119966       5.409911       8.732165       0.117620       1.124165 0.83195673E+01  0.83378794E+02                                 1.842075                            1.726345      -1.388014       2.213073                    0.993078       3.895471      11.416267       0.454952       1.343339      -0.692823      -0.027931       0.018636       0.010278       0.035115      -0.002222      -0.001455       0.002533       0.017692      -0.001544      -0.009483      -0.000206       0.009689              1.911373       1.948793      -0.367302      -0.168030       2.016138       0.382835       1.769189          -0.000255
           27              H       5.519177       5.849197       6.656048       0.104761       1.040007 0.80560814E+01  0.79731952E+02                                 1.734999                            1.687323      -0.983151       2.404729                    0.995237       3.721471      10.680194       0.466975       1.325268      -0.698304       0.002582       0.022912       0.020963       0.031162      -0.002854      -0.002716       0.003041      -0.007771       0.020742      -0.008469      -0.000447       0.008917              1.764983       1.488564      -0.090196      -0.115900       2.005816       0.425150       1.800569          -0.000255
           28              H       4.847934       5.040614       5.453148       0.097425       1.064682 0.81796021E+01  0.80452462E+02                                 1.699525                            1.650418      -0.742397       2.505020                    0.998927       3.558874       9.853850       0.498669       1.248782      -0.715900      -0.016106      -0.001810      -0.022296       0.027565       0.000874       0.004735      -0.004790       0.001576       0.006375      -0.007004      -0.000152       0.007156              1.721598       2.151389       0.152063       0.330844       1.502211       0.059828       1.511194           0.000009
           29              H       6.866339       5.158254       4.263613       0.135540       1.106289 0.85354203E+01  0.83653096E+02                                 1.655162                            1.618210      -0.949485       2.415092                    0.999180       3.290612       8.682210       0.543217       1.150472      -0.741188      -0.002795      -0.015551      -0.009015       0.018191       0.000726      -0.003654       0.004910       0.005325       0.009630      -0.007366       0.000203       0.007163              1.655102       1.389419      -0.123043      -0.145225       1.848028       0.397646       1.727861           0.000008
           30              H       6.300685       6.616087       4.602207       0.144501       0.982021 0.69797413E+01  0.65494574E+02                                 1.567977                            1.490082      -0.815191       2.492796                    0.999423       3.211789       8.478293       0.547177       1.192923      -0.729523      -0.012611       0.012451      -0.001681       0.017802      -0.002007      -0.002465      -0.002624       0.002901      -0.006718      -0.005348       0.001488       0.003859              1.602813       1.347116      -0.275874       0.115896       2.112652      -0.334448       1.348670          -0.000005
           31              H       7.506389       6.007043       5.459830       0.130735       1.106029 0.89219716E+01  0.89986170E+02                                 1.757945                            1.736089      -1.201225       2.294278                    0.997215       3.683218      10.442264       0.479377       1.266818      -0.710919       0.008956       0.000760       0.014746       0.017269       0.004299       0.000700       0.000318       0.015522       0.006871      -0.010019       0.002188       0.007831              1.750300       2.067600       0.199622       0.320395       1.626786       0.092922       1.556515          -0.000012
           32              H       4.195877       3.268580       6.996870       0.095317       1.086826 0.83364069E+01  0.82594857E+02                                 1.736105                            1.675064      -0.852367       2.452570                    0.997399       3.664129      10.267338       0.489798       1.262162      -0.712181      -0.019375      -0.012969      -0.010797       0.025693       0.004567       0.001328      -0.003987       0.004243       0.000705      -0.007364       0.002136       0.005228              1.766364       2.223148       0.054852       0.371905       1.463938       0.031643       1.612005           0.000010
           33              H       4.873073       4.053338       8.215363       0.112075       1.040183 0.79240443E+01  0.77522286E+02                                 1.694178                            1.642557      -0.704582       2.534992                    0.998967       3.491508       9.722933       0.490344       1.276807      -0.710107      -0.001039       0.016245       0.029788       0.033946       0.002577      -0.003220       0.004190      -0.013162       0.016292      -0.010792       0.001839       0.008952              1.721689       1.506606      -0.117169      -0.148859       1.867530       0.398299       1.790932          -0.000181
           34              H       6.214945       2.126437       8.609647       0.136536       1.194729 0.95826863E+01  0.96564001E+02                                 1.734428                            1.708985      -1.066319       2.360709                    0.998490       3.384863       9.022236       0.531811       1.142932      -0.743254       0.014290       0.009071       0.004735       0.017575      -0.002917       0.005525       0.000571       0.001072      -0.006042      -0.006731       0.000414       0.006317              1.714181       2.075893       0.091489       0.319526       1.470351      -0.013721       1.596299          -0.000003
           35              H       4.651994       1.891159       8.861365       0.146923       0.988031 0.69905096E+01  0.64329737E+02                                 1.460915                            1.404707      -0.760901       2.515583                    0.999872       2.947930       7.221975       0.628795       1.058507      -0.766742      -0.014308       0.007224       0.008687       0.018231      -0.004642      -0.002854       0.000366       0.002744      -0.005708      -0.004770      -0.001782       0.006552              1.467146       1.543652       0.125969      -0.388230       1.267776      -0.139060       1.590010           0.000001
           36              H       5.335012       1.358060       7.515899       0.130949       1.079258 0.81532425E+01  0.79338476E+02                                 1.644548                            1.591087      -1.035820       2.369798                    0.998609       3.400311       9.066274       0.540585       1.164364      -0.735792      -0.003949      -0.004481      -0.016366       0.017422      -0.000271       0.006095       0.003435      -0.006657       0.001469      -0.008419       0.001540       0.006879              1.659416       1.311647       0.000396      -0.029751       1.983515       0.448911       1.683085          -0.000000
           37              H       4.647048       9.993373       6.662731       0.122920       1.036134 0.75724932E+01  0.73783088E+02                                 1.718405                            1.627510      -1.256153       2.284006                    0.994625       3.662915      10.424841       0.479235       1.311715      -0.700213      -0.033059       0.008752       0.001958       0.034254      -0.003671       0.000939      -0.003457       0.008430      -0.013476      -0.007061      -0.001141       0.008201              1.761216       2.305490      -0.206921      -0.122796       1.505958      -0.129393       1.472199           0.000034
           38              H       7.791845       7.808857       8.021562       0.107203       1.086963 0.77871188E+01  0.77030747E+02                                 1.825759                            1.687454      -1.320437       2.239107                    0.994018       3.938504      11.598590       0.451544       1.371256      -0.686872       0.019156      -0.026497       0.021201       0.038968      -0.006673       0.001472      -0.008707       0.016930      -0.020744      -0.015169       0.000006       0.015163              1.919069       1.671967      -0.226046       0.218288       2.090977      -0.564476       1.994262          -0.000405
           39              H       9.161672       8.717211       6.348640       0.115966       1.030773 0.74323358E+01  0.71396669E+02                                 1.666222                            1.579920      -0.801932       2.497002                    0.999359       3.363730       9.214419       0.506264       1.259436      -0.714139       0.035695      -0.010144      -0.001788       0.037152      -0.007868      -0.004277      -0.013535       0.016671      -0.002846      -0.021000       0.008828       0.012171              1.705652       2.242512      -0.191152      -0.014293       1.508948      -0.067357       1.365496          -0.000039
           40              H      10.297399      10.099100       4.297027       0.116214       1.128931 0.82088662E+01  0.80774435E+02                                 1.767590                            1.658573      -0.810752       2.492884                    0.999194       3.426001       9.473397       0.495334       1.256658      -0.715112       0.028212      -0.021224       0.014255       0.038074      -0.006983      -0.005242      -0.013031       0.012269      -0.011493      -0.019755       0.008466       0.011288              1.813275       2.074397      -0.388341       0.296857       1.752606      -0.298802       1.612822           0.000013
           41              H      10.791546      11.454186       2.463718       0.112364       1.316385 0.10027027E+02  0.10299245E+03                                 1.905796                            1.793353      -1.093589       2.355235                    0.996682       3.540058       9.772142       0.495772       1.202792      -0.728133       0.039019      -0.005002      -0.015673       0.042345      -0.011069      -0.005365      -0.005803       0.019036      -0.026638      -0.017135      -0.002133       0.019268              1.947660       2.489658       0.031494      -0.354774       1.556099      -0.115448       1.797223           0.000015
           42              H       6.993096      12.855432       2.405800       0.118201       1.127038 0.83449766E+01  0.83698823E+02                                 1.845023                            1.728771      -1.398627       2.208105                    0.992916       3.900306      11.435614       0.454706       1.343016      -0.692851      -0.027579       0.018417      -0.010210       0.034699      -0.002189       0.001389      -0.002479       0.017967      -0.001095      -0.009641      -0.000074       0.009715              1.914577       1.952186      -0.368669       0.168757       2.019670      -0.384053       1.771874          -0.000254
           43              H       5.646063      -1.596321       4.481917       0.103724       1.042879 0.80850590E+01  0.80098360E+02                                 1.738855                            1.690870      -0.988810       2.401971                    0.995146       3.729107      10.710818       0.466227       1.326076      -0.698130       0.002428       0.023324      -0.021273       0.031661      -0.002846       0.002740      -0.002920      -0.007602       0.020742      -0.008407      -0.000425       0.008832              1.769005       1.491558      -0.090609       0.116323       2.010820      -0.426689       1.804637          -0.000255
           44              H       4.974815      -2.404905       5.684817       0.097060       1.065429 0.81860411E+01  0.80525553E+02                                 1.699775                            1.650622      -0.742031       2.504943                    0.998935       3.559856       9.854735       0.498877       1.248109      -0.716051      -0.016431      -0.002158       0.022111       0.027632       0.000621      -0.004669       0.004819       0.001374       0.006663      -0.006808      -0.000444       0.007252              1.721850       2.151622       0.152153      -0.331037       1.502417      -0.059931       1.511512           0.000009
           45              H       6.993215      -2.287266       6.874352       0.136648       1.102234 0.84976028E+01  0.83201201E+02                                 1.652151                            1.615505      -0.945505       2.417538                    0.999166       3.284291       8.665095       0.543152       1.151733      -0.740886      -0.002909      -0.015458       0.009147       0.018195       0.000858       0.003693      -0.004720       0.005443       0.009105      -0.007297       0.000327       0.006970              1.652011       1.387391      -0.122636       0.144800       1.844106      -0.396090       1.724537           0.000008
           46              H       6.427563      -0.829433       6.535758       0.144919       0.979542 0.69581499E+01  0.65235056E+02                                 1.564645                            1.487256      -0.807106       2.496338                    0.999414       3.207457       8.460471       0.548037       1.192090      -0.729722      -0.012600       0.012489       0.001847       0.017837      -0.001934       0.002546       0.002520       0.002691      -0.007145      -0.005320       0.001469       0.003851              1.599240       1.344506      -0.274565      -0.115381       2.107027       0.333160       1.346187          -0.000005
           47              H       7.633271      -1.438476       5.678135       0.131336       1.101431 0.88757835E+01  0.89409637E+02                                 1.753760                            1.732225      -1.159904       2.314038                    0.997317       3.674877      10.414228       0.479618       1.267749      -0.710745       0.009053       0.000705      -0.014871       0.017424       0.004276      -0.000665      -0.000461       0.015108       0.007315      -0.009906       0.002332       0.007574              1.746075       2.061994       0.198741      -0.318829       1.623228      -0.092469       1.553003          -0.000012
           48              H       4.069001      10.714100       4.141095       0.094458       1.085159 0.83200747E+01  0.82392556E+02                                 1.734651                            1.673735      -0.845517       2.455469                    0.997452       3.661163      10.256474       0.489856       1.262634      -0.712115      -0.019842      -0.012919       0.010884       0.026059       0.004642      -0.001425       0.004044       0.004108       0.000799      -0.007476       0.002225       0.005251              1.764836       2.220908       0.054899      -0.371527       1.462835      -0.031669       1.610766           0.000011
           49              H       4.746202      11.498858       2.922602       0.111563       1.041035 0.79334452E+01  0.77649473E+02                                 1.696340                            1.644537      -0.708332       2.533400                    0.998917       3.494335       9.738012       0.489522       1.278371      -0.709779      -0.000764       0.016112      -0.029986       0.034049       0.002569       0.003331      -0.004307      -0.012985       0.016192      -0.010768       0.001740       0.009028              1.723936       1.508394      -0.117455       0.149257       1.870107      -0.399166       1.793307          -0.000181
           50              H       6.088075       9.571958       2.528318       0.136046       1.191198 0.95439713E+01  0.96057372E+02                                 1.729518                            1.704318      -1.055964       2.365147                    0.998473       3.380267       8.998645       0.533214       1.141309      -0.743666       0.014687       0.009192      -0.004880       0.018000      -0.003073      -0.005421      -0.000432       0.000628      -0.005805      -0.006671       0.000412       0.006259              1.709339       2.069551       0.091129      -0.318072       1.466583       0.013590       1.591882          -0.000003
           51              H       4.525125       9.336680       2.276600       0.146520       0.988526 0.69952668E+01  0.64386770E+02                                 1.461785                            1.405520      -0.764276       2.514623                    0.999876       2.948226       7.224289       0.628366       1.059012      -0.766623      -0.014547       0.007228      -0.008665       0.018410      -0.004572       0.002632      -0.000352       0.002790      -0.005816      -0.004586      -0.001823       0.006409              1.468023       1.544420       0.126054       0.388539       1.268535       0.139207       1.591115           0.000001
           52              H       5.208138       8.803580       3.622066       0.131893       1.078392 0.81461082E+01  0.79263262E+02                                 1.644696                            1.591217      -1.038731       2.368974                    0.998620       3.398706       9.065980       0.540063       1.165575      -0.735494      -0.003904      -0.004279       0.016068       0.017080      -0.000254      -0.005925      -0.003367      -0.006475       0.001530      -0.008187       0.001464       0.006723              1.659580       1.311773       0.000213       0.029925       1.983783      -0.448920       1.683184          -0.000000
           53              H       2.032613       4.897660       6.662731       0.122069       1.038514 0.75935260E+01  0.74029941E+02                                 1.719965                            1.628913      -1.256819       2.283396                    0.994660       3.667495      10.436501       0.479467       1.310339      -0.700486       0.033106      -0.008854       0.002172       0.034338      -0.003656      -0.001082       0.003612       0.008702      -0.014494      -0.007381      -0.001122       0.008503              1.762877       2.307816      -0.207092       0.123062       1.507272       0.129647       1.473543           0.000034
           54              H      -1.112189       7.082175       8.021562       0.108171       1.082267 0.77501906E+01  0.76606753E+02                                 1.824030                            1.686206      -1.330273       2.236114                    0.993925       3.934060      11.597059       0.450414       1.375751      -0.686020      -0.018847       0.026266       0.021093       0.038601      -0.006703      -0.001601       0.008609       0.016866      -0.020868      -0.015050      -0.000165       0.015215              1.917089       1.670691      -0.225318      -0.217595       2.088538       0.563085       1.992037          -0.000405
           55              H      -2.482009       6.173822       6.348640       0.115493       1.033669 0.74553105E+01  0.71653626E+02                                 1.667171                            1.580625      -0.795116       2.498899                    0.999405       3.367170       9.218180       0.507120       1.256676      -0.714721      -0.035601       0.010369      -0.001759       0.037122      -0.007810       0.004390       0.013492       0.016949      -0.002901      -0.021045       0.008887       0.012158              1.706693       2.244583      -0.191576       0.014345       1.509554       0.067382       1.365940          -0.000039
           56              H      10.249171       4.791934       4.297027       0.117440       1.127450 0.81981122E+01  0.80677841E+02                                 1.769692                            1.660349      -0.820950       2.489707                    0.999149       3.423877       9.481747       0.493571       1.261003      -0.714179      -0.027777       0.021109       0.013660       0.037466      -0.006853       0.005047       0.012946       0.012261      -0.010845      -0.019514       0.008405       0.011109              1.815535       2.077250      -0.389236      -0.297525       1.754717       0.299437       1.614639           0.000013
           57              H       9.755032       3.436851       2.463718       0.114311       1.311292 0.99827740E+01  0.10245183E+03                                 1.903169                            1.791218      -1.092581       2.356102                    0.996668       3.532886       9.756722       0.495177       1.205250      -0.727568      -0.038252       0.004670      -0.015578       0.041566      -0.011080       0.005161       0.005704       0.019253      -0.026534      -0.016984      -0.002323       0.019307              1.944845       2.485050       0.031409       0.353625       1.554486       0.115277       1.795000           0.000015
           58              H      -0.313419       2.035604       2.405800       0.117620       1.124166 0.83195735E+01  0.83378866E+02                                 1.842075                            1.726345      -1.388015       2.213072                    0.993078       3.895472      11.416268       0.454952       1.343339      -0.692823       0.027931      -0.018636      -0.010278       0.035115      -0.002222      -0.001455       0.002533       0.017692      -0.001543      -0.009483      -0.000206       0.009689              1.911373       1.948793      -0.367302      -0.168030       2.016138       0.382835       1.769189          -0.000255
           59              H       1.287370       1.596318       4.481917       0.104761       1.040009 0.80560955E+01  0.79732122E+02                                 1.735000                            1.687324      -0.983152       2.404729                    0.995237       3.721474      10.680203       0.466975       1.325267      -0.698305      -0.002582      -0.022912      -0.020963       0.031162      -0.002854      -0.002716       0.003041      -0.007771       0.020742      -0.008469      -0.000447       0.008917              1.764984       1.488565      -0.090196      -0.115900       2.005817       0.425151       1.800570          -0.000255
           60              H       1.958613       2.404901       5.684817       0.097426       1.064682 0.81795989E+01  0.80452420E+02                                 1.699524                            1.650417      -0.742396       2.505020                    0.998927       3.558873       9.853846       0.498669       1.248782      -0.715900       0.016106       0.001810       0.022296       0.027565       0.000874       0.004735      -0.004790       0.001576       0.006374      -0.007004      -0.000152       0.007156              1.721597       2.151387       0.152063       0.330844       1.502211       0.059828       1.511193           0.000009
           61              H      -0.059792       2.287261       6.874352       0.135540       1.106290 0.85354320E+01  0.83653243E+02                                 1.655164                            1.618211      -0.949487       2.415090                    0.999180       3.290614       8.682218       0.543216       1.150472      -0.741188       0.002795       0.015551       0.009015       0.018191       0.000726      -0.003654       0.004910       0.005325       0.009630      -0.007366       0.000203       0.007163              1.655104       1.389420      -0.123043      -0.145225       1.848030       0.397647       1.727862           0.000008
           62              H       0.505862       0.829428       6.535758       0.144501       0.982021 0.69797454E+01  0.65494622E+02                                 1.567977                            1.490083      -0.815192       2.492796                    0.999423       3.211790       8.478296       0.547177       1.192923      -0.729523       0.012611      -0.012451       0.001681       0.017802      -0.002007      -0.002465      -0.002624       0.002901      -0.006718      -0.005348       0.001488       0.003859              1.602813       1.347117      -0.275874       0.115896       2.112653      -0.334448       1.348670          -0.000005
           63              H      -0.699842       1.438472       5.678135       0.130735       1.106029 0.89219660E+01  0.89986099E+02                                 1.757944                            1.736088      -1.201225       2.294278                    0.997215       3.683217      10.442260       0.479377       1.266818      -0.710919      -0.008956      -0.000760      -0.014746       0.017270       0.004299       0.000700       0.000318       0.015522       0.006871      -0.010019       0.002188       0.007831              1.750300       2.067599       0.199622       0.320395       1.626785       0.092922       1.556515          -0.000012
           64              H       2.610670       4.176935       4.141095       0.095317       1.086827 0.83364091E+01  0.82594888E+02                                 1.736106                            1.675064      -0.852367       2.452570                    0.997399       3.664130      10.267343       0.489798       1.262163      -0.712180       0.019375       0.012969       0.010797       0.025693       0.004567       0.001328      -0.003987       0.004243       0.000705      -0.007364       0.002136       0.005228              1.766365       2.223149       0.054852       0.371905       1.463939       0.031643       1.612006           0.000011
           65              H       1.933474       3.392177       2.922602       0.112075       1.040184 0.79240517E+01  0.77522382E+02                                 1.694179                            1.642558      -0.704583       2.534992                    0.998967       3.491510       9.722942       0.490344       1.276807      -0.710107       0.001039      -0.016245      -0.029788       0.033946       0.002577      -0.003220       0.004189      -0.013162       0.016292      -0.010792       0.001839       0.008952              1.721691       1.506607      -0.117170      -0.148859       1.867532       0.398299       1.790933          -0.000181
           66              H       0.591602       5.319078       2.528318       0.136537       1.194728 0.95826796E+01  0.96563921E+02                                 1.734428                            1.708985      -1.066317       2.360710                    0.998490       3.384862       9.022234       0.531811       1.142933      -0.743253      -0.014290      -0.009071      -0.004735       0.017575      -0.002917       0.005525       0.000571       0.001072      -0.006042      -0.006731       0.000414       0.006317              1.714181       2.075893       0.091489       0.319526       1.470351      -0.013721       1.596299          -0.000003
           67              H       2.154553       5.554356       2.276600       0.146923       0.988031 0.69905098E+01  0.64329742E+02                                 1.460915                            1.404707      -0.760900       2.515583                    0.999872       2.947930       7.221976       0.628795       1.058508      -0.766742       0.014308      -0.007224      -0.008687       0.018231      -0.004642      -0.002854       0.000366       0.002744      -0.005708      -0.004770      -0.001782       0.006551              1.467146       1.543652       0.125969      -0.388230       1.267776      -0.139060       1.590010           0.000001
           68              H       1.471535       6.087455       3.622066       0.130949       1.079259 0.81532499E+01  0.79338568E+02                                 1.644549                            1.591088      -1.035821       2.369797                    0.998609       3.400313       9.066281       0.540585       1.164364      -0.735792       0.003949       0.004481       0.016366       0.017422      -0.000271       0.006095       0.003435      -0.006657       0.001469      -0.008419       0.001540       0.006879              1.659417       1.311648       0.000396      -0.029751       1.983516       0.448912       1.683086           0.000000
           69              C       1.596292      -0.826454       2.561286       0.589091      24.417609 0.25687144E+03  0.53533671E+04                                 7.785289                            5.668640      -0.052359       2.032299                    0.999622      22.617067      63.464040       0.626501       0.469108      -1.021640       0.039506       0.051012      -0.040152       0.075994       0.021214       0.049086       0.063338      -0.083343      -0.016760      -0.078591      -0.023941       0.102531              9.660569      10.640674       0.308217      -3.715293       7.348186      -3.786955      10.992847           0.017034
           70              C       0.704229      -1.371466       3.634986      -0.043410      39.549450 0.45336895E+03  0.10692388E+05                                10.020688                            7.036779       0.041027       2.008991                    0.999399      27.730343      77.958129       0.634097       0.409569      -1.076481      -0.022604      -0.020904       0.049061       0.057921      -0.007651      -0.003848      -0.003117      -0.010277      -0.036995      -0.014437      -0.000978       0.015416             12.865049      13.079499       0.773158      -4.401471      10.779427      -6.761991      14.736221          -0.000052
           71              C       1.245516      -2.294711       4.537607      -0.155568      38.353199 0.46304945E+03  0.11087598E+05                                 9.952675                            7.235271       0.027485       1.977574                    0.999371      30.175876      88.284286       0.603368       0.423949      -1.056736      -0.013715       0.012461      -0.011056       0.021578      -0.003826       0.011153       0.022298      -0.014092      -0.037594      -0.029983       0.003614       0.026368             12.240059      11.003504       0.727986      -2.858522      11.738948      -7.474372      13.977726           0.002132
           72              C       0.437890      -2.830788       5.516857       0.037680      37.771262 0.44889248E+03  0.10617619E+05                                 9.964470                            7.168094      -0.256674       1.932706                    0.998423      27.212370      77.973036       0.603288       0.429236      -1.058218       0.022707      -0.012098       0.004216       0.026072       0.001535       0.017221       0.007574      -0.036127       0.028618      -0.030341       0.007399       0.022942             12.652377      11.365033       0.935216      -3.000898      12.483587      -7.752046      14.108510           0.000134
           73              C      -0.627892      -0.993234       3.731887      -0.106789      34.862579 0.46440581E+03  0.11157698E+05                                 9.453430                            7.319102      -0.081638       1.946429                    0.999073      30.064656      88.872495       0.589359       0.432563      -1.048657       0.002120      -0.012830       0.031183       0.033786      -0.004860       0.024775      -0.001955      -0.018200      -0.038659      -0.033119       0.011467       0.021652             11.040947      12.069916       0.220069      -2.550868       9.953018      -4.906853      11.099907           0.002978
           74              C      -1.443839      -1.529311       4.723388      -0.129218      35.126281 0.44181821E+03  0.10429351E+05                                 9.299764                            7.011339       0.220837       2.044358                    0.999713      29.327675      84.490571       0.621875       0.417243      -1.063648       0.019271       0.001703      -0.011624       0.022569      -0.007662      -0.004959      -0.000661       0.028891      -0.027027      -0.012891      -0.008676       0.021567             11.009063      10.829343      -0.160460      -1.181104      10.973821      -5.946122      11.224024          -0.000203
           75              C      -0.908276      -2.442132       5.611530       0.028717      38.705611 0.43221066E+03  0.10114422E+05                                10.018376                            6.979768       0.083161       2.032956                    0.999666      27.187632      77.180357       0.619217       0.422686      -1.063585      -0.019438       0.008737      -0.001269       0.021349       0.004648      -0.012128      -0.004023       0.010538       0.011074      -0.009078      -0.008152       0.017230             12.795407      10.647549      -0.166529      -1.443837      13.425888      -8.683816      14.312784           0.002125
           76              C      -1.522298      -3.191152       6.726440       0.022536      38.316012 0.43554830E+03  0.10208012E+05                                 9.918948                            6.991157       0.044628       2.016794                    0.999685      27.331574      77.545203       0.621024       0.420817      -1.065195      -0.019119       0.011004      -0.004094       0.022436      -0.000887      -0.004242      -0.015121      -0.010316       0.019359      -0.013507      -0.006225       0.019732             12.405855      14.877184       1.688460      -4.690945       9.923432      -5.873638      12.416948           0.001464
           77              C      -2.817341      -3.198598       7.229430      -0.135181      34.741900 0.43766715E+03  0.10321598E+05                                 9.241384                            6.994004       0.164208       2.023382                    0.999609      29.615243      85.673601       0.619675       0.419121      -1.060954       0.004143      -0.011506       0.015022       0.019370      -0.016092       0.006007      -0.011287       0.004101      -0.022136      -0.016466      -0.008019       0.024485             10.664114      12.747721       0.313515      -2.311027       8.700697      -4.586986      10.543924           0.000352
           78              C      -3.108483      -4.016116       8.309145      -0.100987      33.318359 0.43025908E+03  0.10130285E+05                                 9.064014                            6.980389      -0.068979       1.946128                    0.999629      29.711155      86.621586       0.612568       0.424679      -1.054688       0.023878       0.011739      -0.010123       0.028468      -0.007984      -0.012361       0.017599       0.030573      -0.030074      -0.027967      -0.001786       0.029754             10.398321      10.518260      -0.517751      -1.113378       9.447320      -5.331153      11.229382           0.001720
           79              C      -2.492378      -5.749433      10.001224       0.611955      24.078244 0.24764156E+03  0.51145628E+04                                 7.751890                            5.593442      -0.006258       2.059181                    0.999575      22.107711      61.776755       0.625972       0.473768      -1.019008      -0.004333      -0.058391       0.045538       0.074175       0.035336       0.054642       0.078181      -0.019906      -0.008211      -0.079983      -0.035198       0.115181              9.689462       8.371660       0.034079      -2.833045       8.923588      -5.006221      11.773137           0.012889
           80              C      -2.154275      -4.839591       8.863147      -0.039156      39.496593 0.44274313E+03  0.10376169E+05                                10.001803                            6.946728       0.048161       2.012816                    0.999242      27.505811      76.989254       0.639412       0.408733      -1.077435       0.016367       0.030581      -0.039188       0.052333      -0.005826      -0.010162       0.006296      -0.006297      -0.018727      -0.013912      -0.001460       0.015372             12.841355      11.920906       0.395229      -3.083373      11.574542      -7.687288      15.028618           0.000042
           81              C      -0.849323      -4.844058       8.354588      -0.163105      38.693980 0.47334005E+03  0.11420620E+05                                10.065407                            7.353267      -0.090075       1.938682                    0.998676      30.605015      90.505286       0.592613       0.428370      -1.051769      -0.014102       0.007346      -0.005266       0.016749      -0.006251       0.012733       0.024803       0.007587      -0.035731      -0.035003       0.013226       0.021776             12.377702      12.358992       1.327860      -4.183908      11.262168      -6.577682      13.511946           0.001966
           82              C      -0.540382      -4.013137       7.294253       0.039469      37.435663 0.44480326E+03  0.10503092E+05                                 9.907533                            7.140249      -0.228597       1.942202                    0.998519      27.183502      77.975545       0.603486       0.429823      -1.057228       0.024357      -0.013749       0.006645       0.028748       0.008709      -0.005514       0.021848       0.008565      -0.011347      -0.027903       0.008593       0.019310             12.540718      12.548984       1.523502      -3.910134      11.449308      -6.943125      13.623861           0.000253
           83              C       0.791205      -3.871672       6.578528       0.072036      27.691028 0.38118456E+03  0.87090977E+04                                 8.834143                            7.222590      -0.568884       1.851885                    0.995445      26.652454      76.599688       0.522380       0.513194      -1.005712       0.016322      -0.011484       0.005726       0.020762       0.004731       0.007199       0.007966      -0.019345       0.010675      -0.014456      -0.001936       0.016392             10.112680      10.555095      -0.177260       0.276213      10.697296      -1.016455       9.085649           0.000037
           84              C       0.981531       9.697042       5.934308      -0.172768      25.811766 0.43799154E+03  0.10373607E+05                                 7.695969                            7.011945      -0.113720       1.950518                    0.998509      29.744425      87.394512       0.614327       0.420962      -1.055456      -0.089076       0.000773      -0.048874       0.101606       0.004484      -0.000483       0.027651      -0.030118       0.047892      -0.024810      -0.014820       0.039630              8.049208       7.613238       0.023236       0.447617       9.830790       0.891485       6.703596          -0.000056
           85              C       0.003075       9.095444       4.983126      -0.439256      24.889841 0.43400243E+03  0.10214497E+05                                 7.181524                            6.727199       0.201630       2.011857                    0.999271      32.120220      92.850586       0.665539       0.391028      -1.079430       0.074801       0.042861       0.065682       0.108381       0.012994       0.022506       0.013778       0.034074       0.030999      -0.028053      -0.011376       0.039429              7.271107       6.648148       0.481042       0.557597       8.789896       0.740195       6.375277           0.000016
           86              C       1.900298      -3.368355       7.518126      -0.172104      26.176321 0.43436051E+03  0.10253997E+05                                 7.744598                            6.967270      -0.080693       1.962130                    0.998708      29.535234      86.301518       0.619095       0.419089      -1.057892      -0.059242       0.080137       0.022823       0.102237       0.022688       0.014059       0.022335      -0.020094       0.030287      -0.029867      -0.011891       0.041759              8.101074       8.610521       0.274573       1.131749       8.378813       0.863901       7.313888          -0.000074
           87              C       1.599545      -2.075814       8.181949      -0.433892      24.323257 0.41093733E+03  0.95118869E+04                                 7.003650                            6.501769       0.359928       2.063527                    0.999762      31.442779      89.258328       0.685956       0.385761      -1.086354       0.022861      -0.099147      -0.046021       0.111672      -0.013873      -0.012690       0.008357      -0.027963      -0.025323      -0.022403      -0.005999       0.028402              7.028236       6.237977       0.289273       0.382922       8.147280       0.802615       6.699450           0.000013
           88              C       5.337148       0.826452       2.561286       0.586862      24.459543 0.25743009E+03  0.53674371E+04                                 7.790779                            5.672831      -0.051950       2.032114                    0.999614      22.640406      63.525052       0.626653       0.468783      -1.021910      -0.040724      -0.050102      -0.040348       0.076135       0.021581      -0.050015      -0.063578      -0.082422      -0.015870      -0.079168      -0.023883       0.103051              9.666993      10.648104       0.308150       3.717724       7.353140       3.789582      10.999737           0.017049
           89              C       6.229207       1.371463       3.634986      -0.039452      39.316915 0.45042925E+03  0.10603683E+05                                 9.976951                            7.010346       0.054053       2.014141                    0.999390      27.632624      77.562048       0.635905       0.409151      -1.076971       0.022851       0.020445       0.050101       0.058739      -0.008661       0.003323       0.003265      -0.009813      -0.035039      -0.013823      -0.002020       0.015844             12.802981      13.020963       0.763194       4.372666      10.729198       6.722856      14.658782          -0.000056
           90              C       5.687916       2.294707       4.537607      -0.155688      38.382810 0.46348442E+03  0.11100951E+05                                 9.959584                            7.240290       0.028010       1.977430                    0.999357      30.187610      88.338939       0.602939       0.424139      -1.056586       0.012490      -0.010872      -0.010633       0.019679      -0.003435      -0.010871      -0.022469      -0.011568      -0.040854      -0.030475       0.004711       0.025765             12.248359      11.012754       0.728366       2.861069      11.746328       7.479065      13.985994           0.002131
           91              C       6.495539       2.830784       5.516857       0.038511      37.748342 0.44864411E+03  0.10611052E+05                                 9.962988                            7.168258      -0.256569       1.932841                    0.998411      27.209085      77.979701       0.602966       0.429493      -1.057982      -0.021984       0.012696       0.005872       0.026057       0.001509      -0.017649      -0.007424      -0.034883       0.024750      -0.029835       0.007397       0.022437             12.648145      11.365177       0.933830       2.999432      12.477931       7.746429      14.101328           0.000136
           92              C       7.561328       0.993231       3.731887      -0.111319      35.022781 0.46715798E+03  0.11239941E+05                                 9.479708                            7.339097      -0.085091       1.944346                    0.999079      30.147792      89.169980       0.588780       0.432367      -1.048820      -0.001427       0.012311       0.030458       0.032883      -0.005342      -0.024848       0.000984      -0.018263      -0.041033      -0.033610       0.011969       0.021641             11.072791      12.104873       0.223252       2.560791       9.981266       4.922410      11.132235           0.002979
           93              C       8.377271       1.529308       4.723388      -0.125633      35.005211 0.43989559E+03  0.10372891E+05                                 9.280440                            6.997508       0.222262       2.045665                    0.999725      29.264985      84.271350       0.622282       0.417415      -1.063514      -0.020152      -0.000899      -0.011649       0.023294      -0.007505       0.005240       0.002136       0.029739      -0.024262      -0.014483      -0.006943       0.021426             10.984702      10.808516      -0.163128       1.176124      10.948474       5.930056      11.197116          -0.000202
           94              C       7.841705       2.442128       5.611530       0.026397      38.755063 0.43289281E+03  0.10134346E+05                                10.026054                            6.985030       0.084818       2.033037                    0.999652      27.209679      77.257211       0.619018       0.422656      -1.063607       0.018503      -0.008254      -0.001547       0.020320       0.004818       0.012129       0.003871       0.010389       0.011893      -0.009379      -0.007885       0.017264             12.804593      10.656104      -0.167705       1.443788      13.435597       8.690175      14.322079           0.002124
           95              C       8.455722       3.191147       6.726440       0.021416      38.301799 0.43540867E+03  0.10203341E+05                                 9.914756                            6.988832       0.040923       2.015898                    0.999665      27.325410      77.508002       0.621323       0.420672      -1.065348       0.018640      -0.013652      -0.005236       0.023690       0.000319       0.005087       0.014853      -0.010486       0.021100      -0.013097      -0.006962       0.020059             12.399305      14.871919       1.686811       4.688023       9.917163       5.868682      12.408832           0.001465
           96              C      -4.116137       3.198592       7.229430      -0.135383      34.740741 0.43769146E+03  0.10321892E+05                                 9.237682                            6.991106       0.166237       2.023876                    0.999619      29.620674      85.676686       0.620240       0.418750      -1.061232      -0.005909       0.013399       0.014752       0.020787      -0.016006      -0.005474       0.011461       0.004727      -0.020399      -0.016869      -0.007196       0.024066             10.659409      12.742736       0.311103       2.307766       8.697100       4.584481      10.538390           0.000351
           97              C      -3.824999       4.016110       8.309145      -0.104633      33.427323 0.43205111E+03  0.10182962E+05                                 9.082614                            6.994364      -0.071229       1.944795                    0.999641      29.772750      86.843337       0.612033       0.424612      -1.054739      -0.024918      -0.012199      -0.011295       0.029954      -0.008900       0.011412      -0.018766       0.026518      -0.033229      -0.028379      -0.000824       0.029203             10.420265      10.536038      -0.519560       1.113064       9.469496       5.346068      11.255260           0.001721
           98              C      -4.441110       5.749426      10.001224       0.611240      24.111443 0.24802664E+03  0.51243829E+04                                 7.757921                            5.597175      -0.006664       2.058712                    0.999609      22.125031      61.831563       0.625882       0.473664      -1.019089       0.004878       0.059601       0.045770       0.075306       0.035806      -0.055728      -0.078242      -0.021621      -0.008826      -0.080374      -0.035891       0.116265              9.697728       8.377766       0.034394       2.835588       8.931304       5.011936      11.784113           0.012895
           99              C      -4.779209       4.839584       8.863147      -0.037511      39.383577 0.44133213E+03  0.10333796E+05                                 9.979555                            6.933002       0.048694       2.013590                    0.999253      27.462149      76.806878       0.640477       0.408421      -1.077750      -0.015875      -0.031931      -0.038831       0.052720      -0.006292       0.009511      -0.006307      -0.007593      -0.020688      -0.013808      -0.001866       0.015674             12.810254      11.894199       0.392467       3.073682      11.546342       7.665337      14.990221           0.000041
          100              C       7.782740       4.844052       8.354588      -0.163875      38.792188 0.47481661E+03  0.11465994E+05                                10.086206                            7.367923      -0.096134       1.936496                    0.998673      30.645490      90.684827       0.591595       0.428742      -1.051466       0.013651      -0.006125      -0.004085       0.015510      -0.006730      -0.013388      -0.024082       0.008452      -0.037630      -0.035193       0.014218       0.020975             12.404605      12.384654       1.334646       4.196766      11.286252       6.593888      13.542909           0.001970
          101              C       7.473804       4.013132       7.294253       0.042618      37.339578 0.44348034E+03  0.10464838E+05                                 9.895558                            7.132900      -0.231935       1.941532                    0.998553      27.141337      77.847447       0.603335       0.430219      -1.056906      -0.023224       0.014428       0.006591       0.028124       0.008504       0.004862      -0.021652       0.009194      -0.012615      -0.027606       0.008550       0.019055             12.523711      12.533426       1.520471       3.903160      11.433772       6.931533      13.603936           0.000251
          102              C       6.142220       3.871668       6.578528       0.069842      27.763075 0.38245452E+03  0.87429397E+04                                 8.835756                            7.224122      -0.560783       1.853564                    0.995465      26.680882      76.632619       0.523609       0.511707      -1.006723      -0.016238       0.010904       0.006657       0.020661       0.005453      -0.007058      -0.008610      -0.018997       0.012240      -0.014487      -0.002707       0.017193             10.114238      10.557389      -0.176294      -0.276041      10.698011       1.016503       9.087313           0.000036
          103              C       5.698133       5.193992       5.934308      -0.172869      25.805852 0.43790731E+03  0.10370935E+05                                 7.695965                            7.012565      -0.113017       1.950721                    0.998552      29.733792      87.355500       0.614140       0.421117      -1.055376       0.090181      -0.001827      -0.049389       0.102836       0.005764      -0.000820      -0.028124      -0.029605       0.045993      -0.024711      -0.015255       0.039965              8.049044       7.613957       0.024387      -0.447627       9.830431      -0.893344       6.702743          -0.000055
          104              C       6.676593       5.795590       4.983126      -0.437573      24.831098 0.43247521E+03  0.10169819E+05                                 7.169855                            6.714398       0.203761       2.013139                    0.999259      32.072995      92.681209       0.666300       0.390917      -1.079482      -0.073861      -0.043425       0.063912       0.106892       0.013132      -0.021927      -0.012857       0.033010       0.031633      -0.027387      -0.011041       0.038429              7.260018       6.638617       0.478214      -0.553431       8.776488      -0.736415       6.364948           0.000016
          105              C       5.033123       3.368350       7.518126      -0.173743      26.193520 0.43472130E+03  0.10264731E+05                                 7.748476                            6.970785      -0.083688       1.961290                    0.998704      29.551829      86.361689       0.618850       0.419164      -1.057836       0.060324      -0.080251       0.022289       0.102840       0.022445      -0.014139      -0.022596      -0.021059       0.029165      -0.029654      -0.012311       0.041966              8.105103       8.616342       0.274247      -1.131569       8.381695      -0.865639       7.317272          -0.000072
          106              C       5.333873       2.075808       8.181949      -0.433617      24.312383 0.41068399E+03  0.95049801E+04                                 7.002459                            6.500433       0.357931       2.063120                    0.999772      31.435370      89.245373       0.685890       0.385841      -1.086250      -0.023619       0.098672      -0.047288       0.111938      -0.014624       0.013031      -0.006919      -0.029841      -0.026579      -0.023741      -0.005168       0.028909              7.026966       6.238805       0.289066      -0.380670       8.143908      -0.802178       6.698185           0.000012
          107              C       5.210255       8.271969       8.576679       0.589091      24.417592 0.25687124E+03  0.53533620E+04                                 7.785286                            5.668638      -0.052358       2.032299                    0.999622      22.617060      63.464017       0.626501       0.469108      -1.021640      -0.039507      -0.051012       0.040152       0.075994       0.021214       0.049086       0.063339      -0.083344      -0.016760      -0.078591      -0.023941       0.102532              9.660564      10.640669       0.308217      -3.715291       7.348182      -3.786952      10.992840           0.017035
          108              C       6.102318       8.816981       7.502979      -0.043410      39.549440 0.45336883E+03  0.10692385E+05                                10.020686                            7.036778       0.041028       2.008991                    0.999399      27.730338      77.958109       0.634097       0.409569      -1.076481       0.022604       0.020904      -0.049061       0.057921      -0.007651      -0.003848      -0.003116      -0.010277      -0.036996      -0.014437      -0.000978       0.015416             12.865047      13.079497       0.773158      -4.401471      10.779425      -6.761989      14.736219          -0.000049
          109              C       5.561031       9.740226       6.600358      -0.155568      38.353180 0.46304919E+03  0.11087590E+05                                 9.952671                            7.235269       0.027486       1.977575                    0.999371      30.175865      88.284239       0.603368       0.423949      -1.056736       0.013715      -0.012461       0.011056       0.021578      -0.003826       0.011153       0.022298      -0.014092      -0.037594      -0.029982       0.003614       0.026368             12.240054      11.003500       0.727985      -2.858521      11.738942      -7.474368      13.977720           0.002129
          110              C       6.368657      10.276303       5.621108       0.037680      37.771261 0.44889249E+03  0.10617619E+05                                 9.964469                            7.168094      -0.256673       1.932706                    0.998423      27.212369      77.973028       0.603288       0.429236      -1.058218      -0.022707       0.012098      -0.004216       0.026072       0.001535       0.017221       0.007574      -0.036127       0.028618      -0.030341       0.007399       0.022942             12.652375      11.365032       0.935215      -3.000896      12.483586      -7.752045      14.108508           0.000138
          111              C       7.434439       8.438749       7.406078      -0.106789      34.862588 0.46440592E+03  0.11157702E+05                                 9.453432                            7.319103      -0.081639       1.946429                    0.999073      30.064662      88.872520       0.589359       0.432563      -1.048657      -0.002120       0.012830      -0.031183       0.033786      -0.004860       0.024775      -0.001955      -0.018200      -0.038659      -0.033119       0.011467       0.021652             11.040949      12.069918       0.220070      -2.550869       9.953020      -4.906855      11.099910           0.002975
          112              C       8.250386       8.974826       6.414577      -0.129219      35.126296 0.44181841E+03  0.10429357E+05                                 9.299768                            7.011341       0.220836       2.044358                    0.999713      29.327684      84.490611       0.621874       0.417244      -1.063648      -0.019271      -0.001703       0.011624       0.022569      -0.007662      -0.004959      -0.000661       0.028892      -0.027027      -0.012891      -0.008676       0.021567             11.009068      10.829347      -0.160459      -1.181105      10.973826      -5.946125      11.224030          -0.000200
          113              C       7.714823       9.887647       5.526435       0.028717      38.705615 0.43221070E+03  0.10114423E+05                                10.018377                            6.979768       0.083160       2.032956                    0.999666      27.187634      77.180365       0.619217       0.422686      -1.063585       0.019438      -0.008737       0.001269       0.021349       0.004648      -0.012128      -0.004023       0.010538       0.011074      -0.009078      -0.008152       0.017229             12.795408      10.647549      -0.166529      -1.443836      13.425890      -8.683817      14.312786           0.002122
          114              C       8.328845      10.636667       4.411525       0.022536      38.316012 0.43554831E+03  0.10208012E+05                                 9.918948                            6.991157       0.044628       2.016794                    0.999685      27.331574      77.545201       0.621024       0.420817      -1.065195       0.019119      -0.011004       0.004094       0.022436      -0.000887      -0.004242      -0.015121      -0.010316       0.019359      -0.013507      -0.006225       0.019732             12.405854      14.877183       1.688459      -4.690944       9.923432      -5.873638      12.416948           0.001463
          115              C       9.623888      10.644113       3.908535      -0.135181      34.741891 0.43766700E+03  0.10321594E+05                                 9.241383                            6.994003       0.164209       2.023382                    0.999609      29.615237      85.673581       0.619675       0.419121      -1.060954      -0.004143       0.011506      -0.015022       0.019370      -0.016092       0.006007      -0.011287       0.004101      -0.022136      -0.016466      -0.008019       0.024485             10.664112      12.747719       0.313515      -2.311027       8.700696      -4.586985      10.543922           0.000354
          116              C       9.915030      11.461631       2.828820      -0.100987      33.318361 0.43025911E+03  0.10130286E+05                                 9.064015                            6.980389      -0.068980       1.946128                    0.999629      29.711154      86.621584       0.612568       0.424679      -1.054688      -0.023878      -0.011739       0.010123       0.028468      -0.007984      -0.012361       0.017599       0.030573      -0.030075      -0.027967      -0.001786       0.029753             10.398322      10.518260      -0.517751      -1.113378       9.447321      -5.331154      11.229384           0.001718
          117              C       9.298925      13.194948       1.136741       0.611955      24.078235 0.24764147E+03  0.51145605E+04                                 7.751889                            5.593440      -0.006258       2.059181                    0.999575      22.107709      61.776748       0.625972       0.473768      -1.019008       0.004333       0.058391      -0.045538       0.074175       0.035336       0.054642       0.078181      -0.019906      -0.008210      -0.079983      -0.035198       0.115181              9.689459       8.371659       0.034079      -2.833044       8.923585      -5.006220      11.773133           0.012889
          118              C       8.960822      12.285106       2.274818      -0.039156      39.496568 0.44274280E+03  0.10376159E+05                                10.001799                            6.946726       0.048162       2.012816                    0.999242      27.505799      76.989209       0.639412       0.408733      -1.077435      -0.016367      -0.030581       0.039188       0.052333      -0.005826      -0.010162       0.006296      -0.006297      -0.018726      -0.013912      -0.001460       0.015372             12.841350      11.920901       0.395229      -3.083372      11.574537      -7.687285      15.028612           0.000044
          119              C       7.655870      12.289573       2.783377      -0.163105      38.693984 0.47334011E+03  0.11420621E+05                                10.065407                            7.353267      -0.090075       1.938682                    0.998676      30.605017      90.505288       0.592613       0.428370      -1.051769       0.014102      -0.007346       0.005266       0.016749      -0.006251       0.012733       0.024803       0.007587      -0.035730      -0.035003       0.013226       0.021776             12.377702      12.358992       1.327860      -4.183908      11.262168      -6.577682      13.511947           0.001964
          120              C       7.346929      11.458652       3.843712       0.039469      37.435658 0.44480319E+03  0.10503090E+05                                 9.907533                            7.140248      -0.228597       1.942202                    0.998519      27.183500      77.975540       0.603486       0.429823      -1.057228      -0.024357       0.013749      -0.006645       0.028748       0.008709      -0.005514       0.021848       0.008565      -0.011347      -0.027903       0.008593       0.019310             12.540717      12.548983       1.523501      -3.910133      11.449307      -6.943124      13.623860           0.000256
          121              C       6.015342      11.317187       4.559437       0.072036      27.691024 0.38118450E+03  0.87090961E+04                                 8.834142                            7.222590      -0.568884       1.851885                    0.995445      26.652452      76.599682       0.522380       0.513194      -1.005712      -0.016322       0.011484      -0.005726       0.020762       0.004731       0.007199       0.007966      -0.019345       0.010675      -0.014456      -0.001936       0.016392             10.112679      10.555094      -0.177261       0.276213      10.697295      -1.016455       9.085648           0.000038
          122              C       5.825016      -2.251527       5.203657      -0.172768      25.811774 0.43799173E+03  0.10373613E+05                                 7.695971                            7.011947      -0.113722       1.950517                    0.998509      29.744434      87.394549       0.614327       0.420962      -1.055456       0.089076      -0.000773       0.048874       0.101606       0.004484      -0.000483       0.027651      -0.030118       0.047892      -0.024810      -0.014820       0.039630              8.049210       7.613240       0.023236       0.447617       9.830792       0.891485       6.703597          -0.000057
          123              C       6.803472      -1.649929       6.154839      -0.439255      24.889833 0.43400227E+03  0.10214492E+05                                 7.181522                            6.727197       0.201631       2.011858                    0.999271      32.120212      92.850550       0.665539       0.391028      -1.079430      -0.074801      -0.042861      -0.065682       0.108380       0.012994       0.022506       0.013778       0.034074       0.031000      -0.028053      -0.011376       0.039430              7.271105       6.648147       0.481042       0.557597       8.789893       0.740195       6.375275           0.000015
          124              C       4.906249      10.813870       3.619839      -0.172105      26.176326 0.43436061E+03  0.10254001E+05                                 7.744600                            6.967271      -0.080694       1.962130                    0.998708      29.535240      86.301545       0.619094       0.419089      -1.057892       0.059242      -0.080137      -0.022822       0.102237       0.022688       0.014059       0.022335      -0.020094       0.030288      -0.029868      -0.011891       0.041759              8.101075       8.610522       0.274573       1.131750       8.378815       0.863901       7.313889          -0.000077
          125              C       5.207002       9.521329       2.956016      -0.433892      24.323254 0.41093728E+03  0.95118853E+04                                 7.003650                            6.501769       0.359928       2.063527                    0.999762      31.442776      89.258318       0.685956       0.385761      -1.086354      -0.022861       0.099147       0.046021       0.111672      -0.013873      -0.012690       0.008357      -0.027963      -0.025322      -0.022402      -0.005999       0.028402              7.028235       6.237976       0.289272       0.382921       8.147280       0.802614       6.699449           0.000014
          126              C       1.469399       6.619063       8.576679       0.586863      24.459529 0.25742994E+03  0.53674330E+04                                 7.790775                            5.672829      -0.051949       2.032115                    0.999614      22.640401      63.525034       0.626653       0.468783      -1.021910       0.040724       0.050102       0.040348       0.076135       0.021582      -0.050015      -0.063579      -0.082422      -0.015870      -0.079168      -0.023883       0.103052              9.666989      10.648099       0.308149       3.717722       7.353136       3.789580      10.999731           0.017050
          127              C       0.577340       6.074052       7.502979      -0.039452      39.316924 0.45042936E+03  0.10603686E+05                                 9.976953                            7.010347       0.054053       2.014142                    0.999390      27.632627      77.562062       0.635905       0.409151      -1.076971      -0.022851      -0.020445      -0.050101       0.058739      -0.008661       0.003323       0.003264      -0.009813      -0.035039      -0.013823      -0.002020       0.015844             12.802984      13.020966       0.763194       4.372668      10.729200       6.722858      14.658786          -0.000058
          128              C       1.118631       5.150808       6.600358      -0.155688      38.382792 0.46348419E+03  0.11100944E+05                                 9.959580                            7.240287       0.028012       1.977431                    0.999357      30.187601      88.338901       0.602939       0.424139      -1.056586      -0.012490       0.010872       0.010633       0.019679      -0.003435      -0.010871      -0.022469      -0.011568      -0.040853      -0.030475       0.004711       0.025765             12.248354      11.012750       0.728365       2.861068      11.746324       7.479062      13.985989           0.002133
          129              C       0.311008       4.614731       5.621108       0.038511      37.748340 0.44864410E+03  0.10611052E+05                                 9.962987                            7.168258      -0.256568       1.932842                    0.998411      27.209084      77.979697       0.602966       0.429493      -1.057982       0.021984      -0.012696      -0.005872       0.026057       0.001509      -0.017649      -0.007424      -0.034883       0.024750      -0.029835       0.007397       0.022437             12.648145      11.365176       0.933829       2.999431      12.477931       7.746429      14.101328           0.000133
          130              C      -0.754781       6.452284       7.406078      -0.111319      35.022781 0.46715796E+03  0.11239940E+05                                 9.479707                            7.339097      -0.085090       1.944346                    0.999079      30.147793      89.169984       0.588780       0.432367      -1.048820       0.001427      -0.012311      -0.030458       0.032883      -0.005342      -0.024848       0.000984      -0.018263      -0.041033      -0.033610       0.011969       0.021641             11.072791      12.104872       0.223252       2.560791       9.981266       4.922410      11.132236           0.002981
          131              C      -1.570724       5.916207       6.414577      -0.125633      35.005227 0.43989582E+03  0.10372898E+05                                 9.280443                            6.997510       0.222261       2.045665                    0.999725      29.264993      84.271384       0.622282       0.417415      -1.063514       0.020152       0.000899       0.011649       0.023294      -0.007505       0.005240       0.002136       0.029739      -0.024263      -0.014482      -0.006943       0.021426             10.984706      10.808520      -0.163127       1.176124      10.948478       5.930059      11.197120          -0.000204
          132              C      -1.035158       5.003387       5.526435       0.026397      38.755061 0.43289277E+03  0.10134345E+05                                10.026054                            6.985030       0.084818       2.033037                    0.999652      27.209678      77.257210       0.619018       0.422656      -1.063607      -0.018503       0.008254       0.001547       0.020320       0.004818       0.012129       0.003871       0.010389       0.011893      -0.009379      -0.007885       0.017264             12.804593      10.656104      -0.167706       1.443788      13.435597       8.690176      14.322079           0.002127
          133              C      -1.649175       4.254368       4.411525       0.021416      38.301802 0.43540871E+03  0.10203342E+05                                 9.914756                            6.988832       0.040923       2.015898                    0.999665      27.325411      77.508008       0.621323       0.420672      -1.065348      -0.018640       0.013651       0.005236       0.023690       0.000319       0.005087       0.014853      -0.010486       0.021100      -0.013097      -0.006962       0.020059             12.399306      14.871920       1.686811       4.688023       9.917165       5.868683      12.408833           0.001463
          134              C      10.922684       4.246923       3.908535      -0.135382      34.740736 0.43769140E+03  0.10321891E+05                                 9.237682                            6.991106       0.166237       2.023876                    0.999619      29.620670      85.676678       0.620240       0.418750      -1.061232       0.005909      -0.013400      -0.014752       0.020787      -0.016006      -0.005474       0.011461       0.004727      -0.020400      -0.016869      -0.007196       0.024066             10.659408      12.742736       0.311103       2.307766       8.697100       4.584481      10.538389           0.000353
          135              C      10.631546       3.429405       2.828820      -0.104633      33.427318 0.43205105E+03  0.10182960E+05                                 9.082614                            6.994364      -0.071229       1.944795                    0.999641      29.772745      86.843317       0.612032       0.424612      -1.054739       0.024918       0.012199       0.011295       0.029954      -0.008900       0.011412      -0.018766       0.026518      -0.033229      -0.028379      -0.000824       0.029203             10.420264      10.536036      -0.519560       1.113064       9.469496       5.346068      11.255260           0.001719
          136              C      11.247657       1.696089       1.136741       0.611240      24.111430 0.24802649E+03  0.51243790E+04                                 7.757918                            5.597173      -0.006663       2.058713                    0.999609      22.125026      61.831545       0.625882       0.473664      -1.019089      -0.004878      -0.059602      -0.045770       0.075306       0.035806      -0.055728      -0.078242      -0.021622      -0.008826      -0.080374      -0.035891       0.116265              9.697724       8.377764       0.034394       2.835587       8.931301       5.011933      11.784108           0.012896
          137              C      11.585756       2.605931       2.274818      -0.037511      39.383567 0.44133199E+03  0.10333792E+05                                 9.979553                            6.933001       0.048696       2.013591                    0.999253      27.462144      76.806859       0.640477       0.408421      -1.077750       0.015874       0.031930       0.038831       0.052720      -0.006292       0.009511      -0.006307      -0.007593      -0.020688      -0.013808      -0.001866       0.015674             12.810252      11.894197       0.392468       3.073681      11.546341       7.665336      14.990219           0.000042
          138              C      -0.976193       2.601463       2.783377      -0.163875      38.792192 0.47481667E+03  0.11465996E+05                                10.086206                            7.367923      -0.096135       1.936496                    0.998673      30.645493      90.684833       0.591595       0.428741      -1.051466      -0.013651       0.006125       0.004085       0.015510      -0.006730      -0.013388      -0.024082       0.008452      -0.037629      -0.035193       0.014218       0.020976             12.404605      12.384654       1.334646       4.196767      11.286252       6.593888      13.542909           0.001969
          139              C      -0.667257       3.432383       3.843712       0.042618      37.339573 0.44348029E+03  0.10464837E+05                                 9.895556                            7.132899      -0.231935       1.941532                    0.998553      27.141335      77.847436       0.603335       0.430219      -1.056906       0.023224      -0.014428      -0.006591       0.028124       0.008504       0.004862      -0.021652       0.009194      -0.012615      -0.027606       0.008550       0.019055             12.523709      12.533424       1.520471       3.903159      11.433770       6.931532      13.603934           0.000252
          140              C       0.664327       3.573847       4.559437       0.069842      27.763074 0.38245451E+03  0.87429394E+04                                 8.835756                            7.224122      -0.560784       1.853564                    0.995465      26.680883      76.632624       0.523609       0.511707      -1.006723       0.016238      -0.010904      -0.006657       0.020661       0.005453      -0.007058      -0.008610      -0.018997       0.012241      -0.014486      -0.002707       0.017193             10.114238      10.557390      -0.176294      -0.276042      10.698011       1.016503       9.087314           0.000040
          141              C       1.108414       2.251523       5.203657      -0.172868      25.805849 0.43790724E+03  0.10370933E+05                                 7.695965                            7.012565      -0.113016       1.950721                    0.998552      29.733791      87.355496       0.614140       0.421117      -1.055376      -0.090181       0.001827       0.049389       0.102836       0.005765      -0.000820      -0.028124      -0.029605       0.045993      -0.024711      -0.015254       0.039965              8.049043       7.613956       0.024386      -0.447628       9.830430      -0.893344       6.702743          -0.000057
          142              C       0.129954       1.649925       6.154839      -0.437573      24.831103 0.43247531E+03  0.10169822E+05                                 7.169856                            6.714398       0.203762       2.013139                    0.999259      32.073001      92.681230       0.666300       0.390917      -1.079482       0.073861       0.043425      -0.063912       0.106892       0.013132      -0.021927      -0.012857       0.033010       0.031632      -0.027387      -0.011041       0.038428              7.260019       6.638617       0.478213      -0.553432       8.776490      -0.736414       6.364949           0.000016
          143              C       1.773424       4.077165       3.619839      -0.173743      26.193534 0.43472159E+03  0.10264740E+05                                 7.748479                            6.970787      -0.083690       1.961289                    0.998704      29.551843      86.361747       0.618850       0.419164      -1.057836      -0.060324       0.080251      -0.022289       0.102840       0.022445      -0.014139      -0.022596      -0.021059       0.029165      -0.029655      -0.012311       0.041966              8.105106       8.616345       0.274247      -1.131570       8.381699      -0.865640       7.317275          -0.000079
          144              C       1.472674       5.369707       2.956016      -0.433617      24.312387 0.41068408E+03  0.95049832E+04                                 7.002461                            6.500435       0.357931       2.063120                    0.999772      31.435374      89.245398       0.685890       0.385841      -1.086250       0.023619      -0.098672       0.047288       0.111938      -0.014625       0.013031      -0.006920      -0.029841      -0.026579      -0.023741      -0.005168       0.028909              7.026968       6.238806       0.289066      -0.380670       8.143911      -0.802178       6.698187           0.000015
          145              O       2.729750      -1.305200       2.411592      -0.505535      31.398674 0.46490049E+03  0.10768789E+05                                 7.873938                            6.633424       0.497568       2.235112                    0.996682      26.315312      67.727926       0.744993       0.354933      -1.143128      -0.007928       0.001013       0.006911       0.010566       0.004378       0.001469       0.065924       0.040173      -0.064523      -0.081656       0.030012       0.051643              8.926592      12.628287      -0.847119      -2.520457       6.247387      -1.216162       7.904101           0.042558
          146              O       1.177963       0.123595       1.812815      -0.632953      41.687690 0.65017834E+03  0.16363680E+05                                 9.510933                            7.855118       0.280770       2.126561                    0.994960      28.887350      77.278375       0.683838       0.355880      -1.143357       0.037387       0.014440       0.071688       0.082130      -0.000649       0.035877      -0.017038      -0.104377      -0.003365      -0.070686       0.011783       0.058903             11.042700       9.744010      -1.618852       0.739622       9.683472      -3.554312      13.700617           0.062996
          147              O      -1.705351      -6.698142      10.295044      -0.642575      43.493217 0.66432651E+03  0.16810310E+05                                 9.742470                            7.916960       0.228142       2.099249                    0.996572      29.187021      78.296124       0.684141       0.353807      -1.145006      -0.063782       0.025200      -0.043918       0.081437      -0.005779       0.042053       0.028827      -0.057274      -0.054657      -0.066770       0.014458       0.052312             11.260403      11.833104      -3.434679       1.310528      10.946223      -3.887391      11.001883           0.065453
          148              O      -3.556194      -5.597992      10.644999      -0.536021      30.134736 0.45566159E+03  0.10492538E+05                                 7.595464                            6.514443       0.638933       2.262211                    0.998545      26.788540      68.541270       0.761596       0.349256      -1.148775       0.019718       0.000530      -0.002492       0.019882       0.037507      -0.024651       0.055450       0.046904       0.071706      -0.088704       0.031457       0.057247              8.622674       9.796424       0.532344      -3.840246       6.110089      -1.515681       9.961510           0.039160
          149              O       4.203691       1.305199       2.411592      -0.505917      31.405539 0.46505582E+03  0.10773343E+05                                 7.874686                            6.634502       0.493523       2.233687                    0.996718      26.321873      67.748978       0.744934       0.354930      -1.143124       0.007687      -0.000274       0.006999       0.010400       0.004818      -0.001297      -0.065794       0.040929      -0.063522      -0.081609       0.030137       0.051472              8.926815      12.627118      -0.847353       2.519283       6.248652       1.216662       7.904676           0.042578
          150              O       5.755480      -0.123596       1.812815      -0.631116      41.614075 0.64879592E+03  0.16319909E+05                                 9.499353                            7.846720       0.283810       2.127718                    0.994996      28.860134      77.179828       0.684222       0.355877      -1.143381      -0.037928      -0.013309       0.073283       0.083583      -0.001161      -0.036046       0.018097      -0.104417      -0.001280      -0.070966       0.011464       0.059502             11.027282       9.732198      -1.618106      -0.740058       9.671641       3.546656      13.678007           0.063108
          151              O      -5.228139       6.698134      10.295044      -0.642214      43.446079 0.66345317E+03  0.16782114E+05                                 9.734219                            7.910885       0.226958       2.099198                    0.996550      29.171023      78.230203       0.684540       0.353729      -1.145109       0.062992      -0.025841      -0.044292       0.081225      -0.006140      -0.041988      -0.028448      -0.059471      -0.053585      -0.067035       0.014459       0.052576             11.249976      11.822262      -3.431630      -1.309282      10.936494       3.882419      10.991173           0.065347
          152              O      -3.377297       5.597984      10.644999      -0.535910      30.132567 0.45562069E+03  0.10491290E+05                                 7.594395                            6.513704       0.639268       2.262129                    0.998565      26.790696      68.544277       0.761723       0.349208      -1.148822      -0.019301      -0.000886      -0.002349       0.019464       0.038092       0.024772      -0.055255       0.046379       0.072032      -0.088885       0.031695       0.057189              8.621096       9.794356       0.532009       3.838851       6.109215       1.515154       9.959717           0.039162
          153              O       4.076797       8.750715       8.726373      -0.505536      31.398713 0.46490120E+03  0.10768810E+05                                 7.873945                            6.633430       0.497569       2.235112                    0.996682      26.315330      67.727989       0.744993       0.354933      -1.143128       0.007927      -0.001013      -0.006911       0.010566       0.004377       0.001470       0.065924       0.040173      -0.064523      -0.081656       0.030012       0.051644              8.926601      12.628300      -0.847119      -2.520460       6.247393      -1.216164       7.904109           0.042557
          154              O       5.628584       7.321920       9.325150      -0.632955      41.687758 0.65017966E+03  0.16363723E+05                                 9.510945                            7.855127       0.280767       2.126560                    0.994960      28.887376      77.278478       0.683838       0.355881      -1.143357      -0.037387      -0.014440      -0.071688       0.082131      -0.000650       0.035878      -0.017038      -0.104378      -0.003365      -0.070687       0.011783       0.058904             11.042714       9.744024      -1.618854       0.739622       9.683482      -3.554316      13.700636           0.062997
          155              O       8.511898      14.143657       0.842921      -0.642576      43.493264 0.66432739E+03  0.16810339E+05                                 9.742478                            7.916967       0.228143       2.099248                    0.996572      29.187038      78.296192       0.684140       0.353807      -1.145006       0.063783      -0.025200       0.043918       0.081437      -0.005780       0.042053       0.028828      -0.057274      -0.054658      -0.066771       0.014458       0.052312             11.260413      11.833115      -3.434682       1.310529      10.946232      -3.887395      11.001893           0.065453
          156              O      10.362741      13.043507       0.492966      -0.536023      30.134782 0.45566246E+03  0.10492563E+05                                 7.595473                            6.514450       0.638933       2.262210                    0.998545      26.788561      68.541347       0.761595       0.349256      -1.148775      -0.019718      -0.000530       0.002492       0.019882       0.037507      -0.024651       0.055450       0.046904       0.071705      -0.088705       0.031457       0.057247              8.622685       9.796436       0.532345      -3.840251       6.110097      -1.515684       9.961522           0.039160
          157              O       2.602856       6.140316       8.726373      -0.505918      31.405580 0.46505657E+03  0.10773365E+05                                 7.874693                            6.634507       0.493525       2.233687                    0.996718      26.321894      67.749047       0.744934       0.354930      -1.143124      -0.007687       0.000274      -0.006999       0.010400       0.004818      -0.001298      -0.065794       0.040928      -0.063523      -0.081609       0.030137       0.051472              8.926824      12.627130      -0.847354       2.519287       6.248658       1.216664       7.904684           0.042578
          158              O       1.051067       7.569111       9.325150      -0.631117      41.614140 0.64879718E+03  0.16319949E+05                                 9.499364                            7.846729       0.283809       2.127717                    0.994996      28.860160      77.179927       0.684221       0.355877      -1.143380       0.037928       0.013309      -0.073283       0.083583      -0.001162      -0.036047       0.018097      -0.104418      -0.001280      -0.070967       0.011464       0.059503             11.027295       9.732211      -1.618108      -0.740058       9.671650       3.546660      13.678024           0.063107
          159              O      12.034686       0.747381       0.842921      -0.642216      43.446135 0.66345423E+03  0.16782148E+05                                 9.734229                            7.910893       0.226957       2.099198                    0.996550      29.171043      78.230284       0.684539       0.353730      -1.145108      -0.062992       0.025841       0.044292       0.081225      -0.006141      -0.041989      -0.028449      -0.059471      -0.053585      -0.067036       0.014459       0.052577             11.249989      11.822275      -3.431633      -1.309284      10.936505       3.882424      10.991186           0.065347
          160              O      10.183844       1.847531       0.492966      -0.535911      30.132608 0.45562148E+03  0.10491313E+05                                 7.594403                            6.513710       0.639268       2.262128                    0.998565      26.790716      68.544347       0.761722       0.349208      -1.148822       0.019301       0.000886       0.002349       0.019464       0.038092       0.024771      -0.055256       0.046379       0.072031      -0.088885       0.031695       0.057190              8.621105       9.794367       0.532010       3.838855       6.109221       1.515157       9.959728           0.039161

******************************************************
Auxiliary information for the entire system
The total spin magnetic moment of the unit cell is   19.987187
The total net atomic charge of the unit cell is   -0.000004
Accuracy of reproducing the electrostatic potential in the unit cell:
  The inner radius (bohr) =    5.0000
  The outer radius (bohr) =   12.0000
  Valid grid points have density less than (e/(bohr^3)) =    0.0001
  The number of valid grid points were=        87738
  The rms potential error without charges in kcal/mol is=      2.21803
  The rms potential error with partial charges in kcal/mol is=      0.84072
  The RRMSE value at monopole order=      0.37904
  The rms potential error with partial charges and cloud penetration in kcal/mol is=      0.82470
  The RRMSE value at monopole order with cloud penetration is=      0.37182
  The rms potential error with partial charges and atomic dipoles in kcal/mol is=      0.53013
  The RRMSE value at dipole order=      0.23901
  The rms potential error with partial charges, atomic dipoles and cloud penetration in kcal/mol is=      0.51364
  The RRMSE value at dipole order with cloud penetration=      0.23157

******************************************************
The electron densities and ab initio electrostatic potential were computed in VASP using the PBE functional and
projector augmented wave method. See the main text of the journal article for a description of computational details.
The atomic charges, dipoles, and quadrupoles were computed with the DDEC6 method as described in
(a) T. A. Manz and N. Gabaldon Limas, RSC Adv. 6 (2016) 47771-47801 DOI: 10.1039/c6ra04656h
(b) N. Gabaldon Limas and T. A. Manz, RSC Adv. 8 (2018) 2678-2707 DOI: 10.1039/c7ra11829e.
For each atom in the material, the electron cloud parameters were fit to the spherically averaged atom-in-material
electron density using radial positions for which this density was between 10^-4 and 10^-2 electrons per cubic bohr.
The polarizabilities, dispersion coefficients, and quantum Drude oscillator (QDO) parameters were fit using the MCLF method.
The magnetic structure of the system was optimized in VASP from the default ferromagnetic initial guess using spin polarization.
The atomic spin moments (ASMs) were computed on this optimized magnetic structure using the DDEC6 partition as inputs
to the method of T. A. Manz and D. S. Sholl, J. Chem. Theory Comput. 7 (2011) 4146-4164 DOI: 10.1021/ct200539n.
The RMSE and RRMSE were computed using a uniform grid with Ewald summation.
