# Supplementary material for: A collection of forcefield precursors for metal–organic frameworks
Source: RSC Adv. 2019 Nov 13;9(63):36492–507. doi: 10.1039/c9ra07327b (PMC9075174; doi:10.1039/c9ra07327b)
Supplement: RA-009-C9RA07327B-s4726 [file RA-009-C9RA07327B-s4726.xyz]

  380
jmolscript: load "" {1 1 1} spacegroup "x,y,z" unitcell [{     19.411000     0.000000     0.000000 }, {      0.000000    30.317000     0.000000 }, {      0.000000     0.000000    24.161000 }]
Zn    13.513938    27.054891    22.568790     1.022909
Zn    15.602562    11.896391    13.672710     1.022909
Zn    13.513938    27.054891     1.592210     1.022909
Zn    15.602562    11.896391    10.488290     1.022909
Zn    15.790848    28.576804     0.000000     0.979486
Zn    15.757850    25.457185     0.000000     0.991750
Zn    13.325652    13.418304    12.080500     0.979486
Zn    13.358650    10.298685    12.080500     0.991750
Zn     5.897062     3.262109    22.568790     1.022909
Zn     3.808438    18.420609    13.672710     1.022909
Zn     5.897062     3.262109     1.592210     1.022909
Zn     3.808438    18.420609    10.488290     1.022909
Zn     3.620151     1.740196     0.000000     0.979486
Zn     3.653150     4.859815     0.000000     0.991750
Zn     6.085349    16.898696    12.080500     0.979486
Zn     6.052350    20.018315    12.080500     0.991750
H     12.916079    30.126003    19.722624     0.121271
H     12.745263     1.667435    18.309206     0.118055
H     16.000487     3.310616    20.077791     0.118342
H     16.171304     1.455216    21.491209     0.115275
H     13.537231     3.771435    17.562631     0.100398
H     13.108248     7.121463    14.704385     0.122491
H     13.292653     5.293348    16.156461     0.115176
H     16.412001     7.091146    18.019274     0.117768
H     16.227596     8.916230    16.567198     0.122173
H     15.691852     4.947734    18.751352     0.102812
H     16.200421    14.967503    16.518876     0.121271
H     16.371237    16.825935    17.932294     0.118055
H     13.116013    18.469116    16.163709     0.118342
H     12.945196    16.613716    14.750291     0.115275
H     15.579269    18.929935    18.678869     0.100398
H     16.008252    22.279963    21.537115     0.122491
H     15.823847    20.451848    20.085039     0.115176
H     12.704499    22.249646    18.222226     0.117768
H     12.888904    24.074730    19.674302     0.122173
H     13.424648    20.106234    17.490148     0.102812
H     12.916079    30.126003     4.438376     0.121271
H     12.745263     1.667435     5.851794     0.118055
H     16.000487     3.310616     4.083209     0.118342
H     16.171304     1.455216     2.669790     0.115275
H     13.537231     3.771435     6.598369     0.100398
H     13.108248     7.121463     9.456615     0.122491
H     13.292653     5.293348     8.004539     0.115176
H     16.412001     7.091146     6.141726     0.117768
H     16.227596     8.916230     7.593802     0.122173
H     15.691852     4.947734     5.409648     0.102812
H     16.200421    14.967503     7.642124     0.121271
H     16.371237    16.825935     6.228706     0.118055
H     13.116013    18.469116     7.997291     0.118342
H     12.945196    16.613716     9.410710     0.115275
H     15.579269    18.929935     5.482131     0.100398
H     16.008252    22.279963     2.623885     0.122491
H     15.823847    20.451848     4.075961     0.115176
H     12.704499    22.249646     5.938774     0.117768
H     12.888904    24.074730     4.486698     0.122173
H     13.424648    20.106234     6.670852     0.102812
H      0.566801    29.010337     0.000000     0.128427
H      2.931061    28.970925     0.000000     0.122785
H      2.867005    24.890257     0.000000     0.120343
H      0.502745    24.926637     0.000000     0.122507
H      4.957569    26.045335     0.000000     0.103336
H      9.047467    25.341980     0.000000     0.118866
H      6.716206    25.672436     0.000000     0.124729
H      7.288830    29.707628     0.000000     0.124784
H      9.631738    29.404458     0.000000     0.111388
H      5.015802    28.810245     0.000000     0.113688
H      9.138699    13.851837    12.080500     0.128427
H      6.774439    13.812425    12.080500     0.122785
H      6.838495     9.731757    12.080500     0.120343
H      9.202755     9.768137    12.080500     0.122507
H      4.747931    10.886835    12.080500     0.103336
H      0.658033    10.183480    12.080500     0.118866
H      2.989294    10.513936    12.080500     0.124729
H      2.416670    14.549128    12.080500     0.124784
H      0.073762    14.245958    12.080500     0.111388
H      4.689698    13.651745    12.080500     0.113688
H      6.494921     0.190997    19.722624     0.121272
H      6.665737    28.649565    18.309206     0.118055
H      3.410513    27.006384    20.077791     0.118342
H      3.239696    28.861784    21.491209     0.115275
H      5.873769    26.545565    17.562631     0.100398
H      6.302752    23.195537    14.704385     0.122491
H      6.118347    25.023652    16.156461     0.115176
H      2.999000    23.225854    18.019274     0.117768
H      3.183404    21.400770    16.567198     0.122173
H      3.719148    25.369266    18.751352     0.102812
H      3.210579    15.349497    16.518876     0.121272
H      3.039763    13.491065    17.932294     0.118055
H      6.294987    11.847884    16.163709     0.118342
H      6.465804    13.703284    14.750291     0.115275
H      3.831731    11.387065    18.678869     0.100398
H      3.402748     8.037037    21.537115     0.122491
H      3.587153     9.865152    20.085039     0.115176
H      6.706500     8.067354    18.222226     0.117768
H      6.522096     6.242270    19.674302     0.122173
H      5.986352    10.210766    17.490148     0.102812
H      6.494921     0.190997     4.438376     0.121272
H      6.665737    28.649565     5.851794     0.118055
H      3.410513    27.006384     4.083209     0.118342
H      3.239696    28.861784     2.669790     0.115275
H      5.873769    26.545565     6.598369     0.100398
H      6.302752    23.195537     9.456615     0.122491
H      6.118347    25.023652     8.004539     0.115176
H      2.999000    23.225854     6.141726     0.117768
H      3.183404    21.400770     7.593802     0.122173
H      3.719148    25.369266     5.409648     0.102812
H      3.210579    15.349497     7.642124     0.121272
H      3.039763    13.491065     6.228706     0.118055
H      6.294987    11.847884     7.997291     0.118342
H      6.465804    13.703284     9.410710     0.115275
H      3.831731    11.387065     5.482131     0.100398
H      3.402748     8.037037     2.623885     0.122491
H      3.587153     9.865152     4.075961     0.115176
H      6.706500     8.067354     5.938774     0.117768
H      6.522096     6.242270     4.486698     0.122173
H      5.986352    10.210766     6.670852     0.102812
H     18.844199     1.306663     0.000000     0.128427
H     16.479939     1.346075     0.000000     0.122785
H     16.543995     5.426743     0.000000     0.120343
H     18.908255     5.390363     0.000000     0.122507
H     14.453431     4.271665     0.000000     0.103336
H     10.363533     4.975020     0.000000     0.118866
H     12.694794     4.644564     0.000000     0.124729
H     12.122170     0.609372     0.000000     0.124784
H      9.779262     0.912542     0.000000     0.111388
H     14.395198     1.506755     0.000000     0.113688
H     10.272301    16.465163    12.080500     0.128427
H     12.636561    16.504575    12.080500     0.122785
H     12.572505    20.585243    12.080500     0.120343
H     10.208245    20.548863    12.080500     0.122507
H     14.663069    19.430165    12.080500     0.103336
H     18.752967    20.133520    12.080500     0.118866
H     16.421706    19.803064    12.080500     0.124729
H     16.994330    15.767872    12.080500     0.124784
H     19.337238    16.071042    12.080500     0.111388
H     14.721302    16.665255    12.080500     0.113688
C     14.655305    29.619709    21.599934     0.601979
C     14.558250     0.454755    20.730138    -0.032766
C     13.548878     0.515389    19.787859    -0.087445
C     13.432412     1.637118    18.966385    -0.156355
C     14.364140     2.667896    19.063029     0.139258
C     15.373512     2.607262    20.005308    -0.148395
C     15.470567     1.485533    20.850943    -0.087244
C     14.247674     3.819942    18.193233    -0.137967
C     14.538839     9.307319    14.617405     0.589071
C     14.655305     8.185590    15.511362    -0.026455
C     13.781810     7.124495    15.366396    -0.090180
C     13.898276     6.033083    16.236192    -0.151316
C     14.868826     6.033083    17.226793     0.137906
C     15.742321     7.094178    17.347598    -0.157043
C     15.625855     8.185590    16.477802    -0.083724
C     14.985292     4.881037    18.120750    -0.142633
C     14.461195    14.461209    14.641566     0.601979
C     14.558250    15.613255    15.511362    -0.032766
C     15.567622    15.673889    16.453641    -0.087445
C     15.684088    16.795618    17.275115    -0.156355
C     14.752360    17.826396    17.178471     0.139258
C     13.742988    17.765762    16.236192    -0.148395
C     13.645933    16.644033    15.390557    -0.087244
C     14.868826    18.978442    18.048267    -0.137967
C     14.577661    24.465819    21.624095     0.589071
C     14.461195    23.344090    20.730138    -0.026455
C     15.334690    22.282995    20.875104    -0.090180
C     15.218224    21.191583    20.005308    -0.151316
C     14.247674    21.191583    19.014707     0.137906
C     13.374179    22.252678    18.893902    -0.157043
C     13.490645    23.344090    19.763698    -0.083724
C     14.131208    20.039537    18.120750    -0.142633
C     14.655305    29.619709     2.561066     0.601979
C     14.558250     0.454755     3.430862    -0.032766
C     13.548878     0.515389     4.373141    -0.087445
C     13.432412     1.637118     5.194615    -0.156355
C     14.364140     2.667896     5.097971     0.139258
C     15.373512     2.607262     4.155692    -0.148395
C     15.470567     1.485533     3.310057    -0.087244
C     14.247674     3.819942     5.967767    -0.137967
C     14.538839     9.307319     9.543595     0.589071
C     14.655305     8.185590     8.649638    -0.026455
C     13.781810     7.124495     8.794604    -0.090180
C     13.898276     6.033083     7.924808    -0.151316
C     14.868826     6.033083     6.934207     0.137906
C     15.742321     7.094178     6.813402    -0.157043
C     15.625855     8.185590     7.683198    -0.083724
C     14.985292     4.881037     6.040250    -0.142633
C     14.461195    14.461209     9.519434     0.601979
C     14.558250    15.613255     8.649638    -0.032766
C     15.567622    15.673889     7.707359    -0.087445
C     15.684088    16.795618     6.885885    -0.156355
C     14.752360    17.826396     6.982529     0.139258
C     13.742988    17.765762     7.924808    -0.148395
C     13.645933    16.644033     8.770443    -0.087244
C     14.868826    18.978442     6.112733    -0.137967
C     14.577661    24.465819     2.536905     0.589071
C     14.461195    23.344090     3.430862    -0.026455
C     15.334690    22.282995     3.285896    -0.090180
C     15.218224    21.191583     4.155692    -0.151316
C     14.247674    21.191583     5.146293     0.137906
C     13.374179    22.252678     5.267098    -0.157043
C     13.490645    23.344090     4.397302    -0.083724
C     14.131208    20.039537     6.040250    -0.142633
C     18.304573    26.982130     0.000000     0.580331
C      0.310576    26.982130     0.000000    -0.039530
C      1.028783    28.194810     0.000000    -0.086431
C      2.445786    28.164493     0.000000    -0.144247
C      3.125171    26.921496     0.000000     0.142006
C      2.406964    25.708816     0.000000    -0.173494
C      0.989961    25.739133     0.000000    -0.095800
C      4.542174    26.891179     0.000000    -0.157258
C     10.967215    27.133715     0.000000     0.667801
C      9.589034    27.315617     0.000000    -0.031498
C      8.696128    26.224205     0.000000    -0.111767
C      7.298536    26.406107     0.000000    -0.147974
C      6.793850    27.740055     0.000000     0.126614
C      7.647934    28.831467     0.000000    -0.140654
C      9.045526    28.649565     0.000000    -0.113793
C      5.376847    27.921957     0.000000    -0.122220
C     10.811927    11.823630    12.080500     0.580331
C      9.394924    11.823630    12.080500    -0.039530
C      8.676717    13.036310    12.080500    -0.086431
C      7.259714    13.005993    12.080500    -0.144247
C      6.580329    11.762996    12.080500     0.142006
C      7.298536    10.550316    12.080500    -0.173494
C      8.715539    10.580633    12.080500    -0.095800
C      5.163326    11.732679    12.080500    -0.157258
C     18.149285    11.975215    12.080500     0.667801
C      0.116466    12.157117    12.080500    -0.031498
C      1.009372    11.065705    12.080500    -0.111767
C      2.406964    11.247607    12.080500    -0.147973
C      2.911650    12.581555    12.080500     0.126614
C      2.057566    13.672967    12.080500    -0.140654
C      0.659974    13.491065    12.080500    -0.113793
C      4.328653    12.763457    12.080500    -0.122220
C      4.755695     0.697291    21.599934     0.601979
C      4.852750    29.862245    20.730138    -0.032766
C      5.862122    29.801611    19.787859    -0.087445
C      5.978588    28.679882    18.966385    -0.156355
C      5.046860    27.649104    19.063029     0.139258
C      4.037488    27.709738    20.005308    -0.148395
C      3.940433    28.831467    20.850943    -0.087244
C      5.163326    26.497058    18.193233    -0.137967
C      4.872161    21.009681    14.617405     0.589071
C      4.755695    22.131410    15.511362    -0.026455
C      5.629190    23.192505    15.366396    -0.090180
C      5.512724    24.283917    16.236192    -0.151316
C      4.542174    24.283917    17.226793     0.137906
C      3.668679    23.222822    17.347598    -0.157043
C      3.785145    22.131410    16.477802    -0.083724
C      4.425708    25.435963    18.120750    -0.142633
C      4.949805    15.855791    14.641566     0.601979
C      4.852750    14.703745    15.511362    -0.032766
C      3.843378    14.643111    16.453641    -0.087445
C      3.726912    13.521382    17.275115    -0.156355
C      4.658640    12.490604    17.178471     0.139258
C      5.668012    12.551238    16.236192    -0.148395
C      5.765067    13.672967    15.390557    -0.087244
C      4.542174    11.338558    18.048267    -0.137967
C      4.833339     5.851181    21.624095     0.589071
C      4.949805     6.972910    20.730138    -0.026455
C      4.076310     8.034005    20.875104    -0.090180
C      4.192776     9.125417    20.005308    -0.151316
C      5.163326     9.125417    19.014707     0.137906
C      6.036821     8.064322    18.893902    -0.157043
C      5.920355     6.972910    19.763698    -0.083724
C      5.279792    10.277463    18.120750    -0.142633
C      4.755695     0.697291     2.561066     0.601979
C      4.852750    29.862245     3.430862    -0.032766
C      5.862122    29.801611     4.373141    -0.087445
C      5.978588    28.679882     5.194615    -0.156355
C      5.046860    27.649104     5.097971     0.139258
C      4.037488    27.709738     4.155692    -0.148395
C      3.940433    28.831467     3.310057    -0.087244
C      5.163326    26.497058     5.967767    -0.137967
C      4.872161    21.009681     9.543595     0.589071
C      4.755695    22.131410     8.649638    -0.026455
C      5.629190    23.192505     8.794604    -0.090180
C      5.512724    24.283917     7.924808    -0.151316
C      4.542174    24.283917     6.934207     0.137906
C      3.668679    23.222822     6.813402    -0.157043
C      3.785145    22.131410     7.683198    -0.083724
C      4.425708    25.435963     6.040250    -0.142633
C      4.949805    15.855791     9.519434     0.601979
C      4.852750    14.703745     8.649638    -0.032766
C      3.843378    14.643111     7.707359    -0.087445
C      3.726912    13.521382     6.885885    -0.156355
C      4.658640    12.490604     6.982529     0.139258
C      5.668012    12.551238     7.924808    -0.148395
C      5.765067    13.672967     8.770443    -0.087244
C      4.542174    11.338558     6.112733    -0.137967
C      4.833339     5.851181     2.536905     0.589071
C      4.949805     6.972910     3.430862    -0.026455
C      4.076310     8.034005     3.285896    -0.090180
C      4.192776     9.125417     4.155692    -0.151316
C      5.163326     9.125417     5.146293     0.137906
C      6.036821     8.064322     5.267098    -0.157043
C      5.920355     6.972910     4.397302    -0.083724
C      5.279792    10.277463     6.040250    -0.142633
C      1.106427     3.334870     0.000000     0.580331
C     19.100424     3.334870     0.000000    -0.039530
C     18.382217     2.122190     0.000000    -0.086431
C     16.965214     2.152507     0.000000    -0.144247
C     16.285829     3.395504     0.000000     0.142006
C     17.004036     4.608184     0.000000    -0.173494
C     18.421039     4.577867     0.000000    -0.095800
C     14.868826     3.425821     0.000000    -0.157258
C      8.443785     3.183285     0.000000     0.667801
C      9.821966     3.001383     0.000000    -0.031498
C     10.714872     4.092795     0.000000    -0.111767
C     12.112464     3.910893     0.000000    -0.147973
C     12.617150     2.576945     0.000000     0.126614
C     11.763066     1.485533     0.000000    -0.140654
C     10.365474     1.667435     0.000000    -0.113793
C     14.034153     2.395043     0.000000    -0.122220
C      8.599073    18.493370    12.080500     0.580331
C     10.016076    18.493370    12.080500    -0.039530
C     10.734283    17.280690    12.080500    -0.086431
C     12.151286    17.311007    12.080500    -0.144247
C     12.830671    18.554004    12.080500     0.142006
C     12.112464    19.766684    12.080500    -0.173494
C     10.695461    19.736367    12.080500    -0.095800
C     14.247674    18.584321    12.080500    -0.157258
C      1.261715    18.341785    12.080500     0.667801
C     19.294534    18.159883    12.080500    -0.031498
C     18.401628    19.251295    12.080500    -0.111767
C     17.004036    19.069393    12.080500    -0.147973
C     16.499350    17.735445    12.080500     0.126614
C     17.353434    16.644033    12.080500    -0.140654
C     18.751026    16.825935    12.080500    -0.113793
C     15.082347    17.553543    12.080500    -0.122220
O     13.859454    28.619248    21.479129    -0.568323
O     15.451156    29.650026    22.638857    -0.586858
O     13.723577     9.246685    13.578482    -0.572706
O     15.354101    10.338097    14.738210    -0.570687
O     11.704833    27.073081    23.122077    -0.601174
O     15.257046    13.460748    14.762371    -0.568323
O     13.665344    14.491526    13.602643    -0.586858
O     15.392923    24.405185    22.663018    -0.572706
O     13.762399    25.496597    21.503290    -0.570687
O     17.411667    11.914581    13.119423    -0.601174
O     13.859454    28.619248     2.681871    -0.568323
O     15.451156    29.650026     1.522143    -0.586858
O     13.723577     9.246685    10.582518    -0.572706
O     15.354101    10.338097     9.422790    -0.570687
O     11.704833    27.073081     1.038923    -0.601174
O     15.257046    13.460748     9.398629    -0.568323
O     13.665344    14.491526    10.558357    -0.586858
O     15.392923    24.405185     1.497982    -0.572706
O     13.762399    25.496597     2.657710    -0.570687
O     17.411667    11.914581    11.041577    -0.601174
O     14.597072    27.042764     0.000000    -1.056229
O     17.664010    28.164493     0.000000    -0.575530
O     17.605777    25.860401     0.000000    -0.569646
O     14.519428    11.884264    12.080500    -1.056229
O     11.452490    13.005993    12.080500    -0.575530
O     11.510723    10.701901    12.080500    -0.569646
O      5.551546     1.697752    21.479129    -0.568323
O      3.959844     0.666974    22.638857    -0.586858
O      5.687423    21.070315    13.578482    -0.572706
O      4.056899    19.978903    14.738210    -0.570687
O      7.706167     3.243919    23.122077    -0.601174
O      4.153954    16.856252    14.762371    -0.568323
O      5.745656    15.825474    13.602643    -0.586858
O      4.018077     5.911815    22.663018    -0.572706
O      5.648601     4.820403    21.503290    -0.570687
O      1.999333    18.402419    13.119423    -0.601174
O      5.551546     1.697752     2.681871    -0.568323
O      3.959844     0.666974     1.522143    -0.586858
O      5.687423    21.070315    10.582518    -0.572706
O      4.056899    19.978903     9.422790    -0.570687
O      7.706167     3.243919     1.038923    -0.601174
O      4.153954    16.856252     9.398629    -0.568323
O      5.745656    15.825474    10.558357    -0.586858
O      4.018077     5.911815     1.497982    -0.572706
O      5.648601     4.820403     2.657710    -0.570687
O      1.999333    18.402419    11.041577    -0.601174
O      4.813928     3.274236     0.000000    -1.056229
O      1.746990     2.152507     0.000000    -0.575530
O      1.805223     4.456599     0.000000    -0.569646
O      4.891572    18.432736    12.080500    -1.056229
O      7.958510    17.311007    12.080500    -0.575530
O      7.900277    19.615099    12.080500    -0.569646

The following XYZ coordinates are in angstroms. Other properties are in atomic units.
The sperically averaged electron density of each atom fit to a function of the form exp(a - br)
eigen_1, eigen_2 and eigen_3 are the three eigenvalues of traceless quadrupole moment tensor
  atom number  atomic symbol              X              Y              Z     net charge C6 coefficient C8 coefficient C10 coefficient fluctuating dipole atomic polarizability isotropic forcefield polarizability              a              b squared Pearson coefficient          <r^3>          <r^4>         wp_QDO          m_QDO          q_QDO       dipole_x       dipole_y       dipole_z         dipole            Qxy            Qxz            Qyz     Q(x^2-y^2)  Q(3z^2 - R^2)        eigen_1        eigen_2        eigen_3 static polarizability      alpha(xx)      alpha(xy)      alpha(xz)      alpha(yy)      alpha(yz)      alpha(zz) atomic spin moment
            1             Zn      13.513938      27.054891      22.568790       1.022909      86.921405 0.16210311E+04  0.50086958E+05                                16.471143                           13.515328      -0.011928       1.882658                    0.998120      44.351655     121.841468       0.469115       0.422565      -1.121088      -0.040862      -0.001382      -0.025036       0.047942       0.002678       0.060575      -0.003933       0.034721       0.145443      -0.048564      -0.038863       0.087427             21.385534      21.234691      -0.878379      -2.841620      25.308441       2.015772      17.613472          -0.000000
            2             Zn      15.602562      11.896391      13.672710       1.022909      86.921407 0.16210312E+04  0.50086959E+05                                16.471143                           13.515328      -0.011928       1.882658                    0.998120      44.351656     121.841469       0.469115       0.422565      -1.121088       0.040862      -0.001382       0.025036       0.047942      -0.002678       0.060575       0.003933       0.034721       0.145443      -0.048564      -0.038863       0.087427             21.385534      21.234690       0.878379      -2.841620      25.308441      -2.015772      17.613472          -0.000000
            3             Zn      13.513938      27.054891       1.592210       1.022909      86.921407 0.16210312E+04  0.50086959E+05                                16.471143                           13.515328      -0.011928       1.882658                    0.998120      44.351656     121.841469       0.469115       0.422565      -1.121088      -0.040862      -0.001382       0.025036       0.047942       0.002678      -0.060575       0.003933       0.034721       0.145443      -0.048564      -0.038863       0.087427             21.385534      21.234690      -0.878379       2.841620      25.308441      -2.015772      17.613472          -0.000000
            4             Zn      15.602562      11.896391      10.488290       1.022909      86.921407 0.16210312E+04  0.50086959E+05                                16.471143                           13.515328      -0.011928       1.882658                    0.998120      44.351656     121.841469       0.469115       0.422565      -1.121088       0.040862      -0.001382      -0.025036       0.047942      -0.002678      -0.060575      -0.003933       0.034721       0.145443      -0.048564      -0.038863       0.087427             21.385534      21.234690       0.878379       2.841620      25.308441       2.015772      17.613472          -0.000000
            5             Zn      15.790848      28.576804       0.000000       0.979486      90.463424 0.17011032E+04  0.53181819E+05                                16.809432                           13.764805       0.012944       1.878053                    0.998857      45.426298     125.400511       0.469065       0.417677      -1.124704       0.023291       0.047644       0.000000       0.053032       0.073668       0.000000      -0.000000      -0.045927      -0.144181      -0.053134      -0.048060       0.101194             21.663184      24.221215      -3.098286      -0.000000      22.222128       0.000000      18.546211          -0.000000
            6             Zn      15.757850      25.457185       0.000000       0.991750      92.377382 0.16573275E+04  0.51484688E+05                                17.029464                           13.595759      -0.041207       1.866062                    0.998552      45.122033     124.228343       0.471418       0.418244      -1.124147       0.021088      -0.050608       0.000000       0.054825      -0.066423       0.000000       0.000000      -0.041681      -0.166988      -0.055663      -0.041784       0.097447             22.643504      24.177757       4.187936      -0.000000      21.275097       0.000000      22.477658          -0.000001
            7             Zn      13.325652      13.418304      12.080500       0.979486      90.463424 0.17011032E+04  0.53181819E+05                                16.809432                           13.764805       0.012944       1.878053                    0.998857      45.426298     125.400511       0.469065       0.417677      -1.124704      -0.023291       0.047644      -0.000000       0.053032      -0.073668       0.000000       0.000000      -0.045927      -0.144181      -0.053134      -0.048060       0.101194             21.663185      24.221215       3.098286       0.000000      22.222127      -0.000000      18.546211          -0.000000
            8             Zn      13.358650      10.298685      12.080500       0.991750      92.377381 0.16573275E+04  0.51484687E+05                                17.029464                           13.595759      -0.041207       1.866062                    0.998552      45.122033     124.228342       0.471418       0.418244      -1.124147      -0.021088      -0.050608       0.000000       0.054825       0.066423       0.000000      -0.000000      -0.041681      -0.166988      -0.055663      -0.041784       0.097447             22.643504      24.177757      -4.187936       0.000000      21.275096      -0.000000      22.477658          -0.000001
            9             Zn       5.897062       3.262109      22.568790       1.022909      86.921407 0.16210312E+04  0.50086959E+05                                16.471143                           13.515328      -0.011928       1.882658                    0.998120      44.351656     121.841469       0.469115       0.422565      -1.121088       0.040862       0.001382      -0.025036       0.047942       0.002678      -0.060575       0.003933       0.034721       0.145443      -0.048564      -0.038863       0.087427             21.385534      21.234691      -0.878380       2.841620      25.308440      -2.015771      17.613472          -0.000000
           10             Zn       3.808438      18.420609      13.672710       1.022909      86.921408 0.16210312E+04  0.50086960E+05                                16.471143                           13.515328      -0.011928       1.882658                    0.998120      44.351656     121.841470       0.469115       0.422565      -1.121088      -0.040862       0.001382       0.025036       0.047942      -0.002678      -0.060575      -0.003933       0.034721       0.145443      -0.048564      -0.038863       0.087427             21.385534      21.234691       0.878380       2.841620      25.308441       2.015771      17.613472          -0.000000
           11             Zn       5.897062       3.262109       1.592210       1.022909      86.921406 0.16210312E+04  0.50086958E+05                                16.471143                           13.515328      -0.011928       1.882658                    0.998120      44.351656     121.841468       0.469115       0.422565      -1.121088       0.040862       0.001382       0.025036       0.047942       0.002678       0.060575      -0.003933       0.034721       0.145443      -0.048564      -0.038863       0.087427             21.385534      21.234690      -0.878380      -2.841620      25.308440       2.015771      17.613471          -0.000000
           12             Zn       3.808438      18.420609      10.488290       1.022909      86.921408 0.16210312E+04  0.50086959E+05                                16.471143                           13.515328      -0.011928       1.882658                    0.998120      44.351656     121.841470       0.469115       0.422565      -1.121088      -0.040862       0.001382      -0.025036       0.047942      -0.002678       0.060575       0.003933       0.034721       0.145443      -0.048564      -0.038863       0.087427             21.385534      21.234691       0.878380      -2.841620      25.308441      -2.015770      17.613472          -0.000000
           13             Zn       3.620151       1.740196       0.000000       0.979486      90.463444 0.17011033E+04  0.53181822E+05                                16.809434                           13.764806       0.012944       1.878053                    0.998857      45.426298     125.400511       0.469065       0.417677      -1.124704      -0.023291      -0.047644      -0.000000       0.053032       0.073668       0.000000      -0.000000      -0.045927      -0.144181      -0.053134      -0.048060       0.101194             21.663191      24.221241      -3.098300      -0.000000      22.222124      -0.000000      18.546206          -0.000000
           14             Zn       3.653150       4.859815       0.000000       0.991750      92.377378 0.16573275E+04  0.51484686E+05                                17.029464                           13.595759      -0.041207       1.866062                    0.998552      45.122033     124.228341       0.471418       0.418244      -1.124147      -0.021088       0.050608      -0.000000       0.054825      -0.066423       0.000000       0.000000      -0.041681      -0.166988      -0.055663      -0.041784       0.097447             22.643503      24.177755       4.187937      -0.000000      21.275095      -0.000000      22.477657          -0.000001
           15             Zn       6.085349      16.898696      12.080500       0.979486      90.463444 0.17011033E+04  0.53181822E+05                                16.809434                           13.764806       0.012944       1.878053                    0.998857      45.426298     125.400511       0.469065       0.417677      -1.124704       0.023291      -0.047644       0.000000       0.053032      -0.073668       0.000000       0.000000      -0.045927      -0.144181      -0.053134      -0.048060       0.101194             21.663191      24.221241       3.098301       0.000000      22.222124       0.000000      18.546206          -0.000000
           16             Zn       6.052350      20.018315      12.080500       0.991750      92.377379 0.16573275E+04  0.51484687E+05                                17.029464                           13.595759      -0.041207       1.866062                    0.998552      45.122033     124.228342       0.471418       0.418244      -1.124147       0.021088       0.050608       0.000000       0.054825       0.066423       0.000000      -0.000000      -0.041681      -0.166988      -0.055663      -0.041784       0.097447             22.643503      24.177755      -4.187937      -0.000000      21.275095       0.000000      22.477657          -0.000001
           17              H      12.916079      30.126003      19.722624       0.121271       1.257544 0.92436642E+01  0.92270498E+02                                 1.799610                            1.684027      -1.015167       2.397751                    0.997951       3.296215       8.731434       0.533338       1.150496      -0.742368      -0.030807      -0.030003      -0.004437       0.043231       0.012347       0.011670       0.000025       0.009860      -0.016430      -0.016087      -0.003844       0.019932              1.871552       1.886452       0.501638       0.065661       2.175322      -0.086305       1.552883           0.000000
           18              H      12.745263       1.667435      18.309206       0.118055       1.217685 0.88346068E+01  0.86712002E+02                                 1.721933                            1.616632      -0.891330       2.452394                    0.998822       3.208998       8.277436       0.562532       1.109345      -0.753332      -0.027277      -0.002779      -0.024521       0.036783       0.010705       0.013787      -0.006863      -0.000781      -0.011716      -0.021486       0.006604       0.014882              1.764095       1.864776       0.024906       0.451955       1.548035      -0.141149       1.879473           0.000001
           19              H      16.000487       3.310616      20.077791       0.118342       1.170484 0.86728750E+01  0.85682052E+02                                 1.751764                            1.660537      -0.864261       2.470452                    0.999079       3.296305       8.846746       0.520013       1.192245      -0.731680       0.025292       0.026005       0.004198       0.036518       0.007978       0.010895      -0.006171       0.004667      -0.013685      -0.017224       0.004256       0.012968              1.801170       1.749555       0.375433       0.073242       2.044625      -0.229768       1.609329          -0.000000
           20              H      16.171304       1.455216      21.491209       0.115275       1.254808 0.92879693E+01  0.94357444E+02                                 1.894431                            1.759544      -1.246406       2.285297                    0.995122       3.648107      10.285021       0.482325       1.250001      -0.715312       0.031568       0.000620       0.024382       0.039893       0.004881       0.007452      -0.003251       0.010010      -0.022942      -0.012610       0.000014       0.012596              2.000178       2.100153      -0.032765       0.613600       1.632934      -0.148825       2.267448          -0.000000
           21              H      13.537231       3.771435      17.562631       0.100398       1.252607 0.96008326E+01  0.97159561E+02                                 1.814875                            1.725177      -1.037329       2.372327                    0.997126       3.516156       9.508964       0.520643       1.162491      -0.737312      -0.021932       0.001957      -0.021860       0.031027       0.004175       0.007901      -0.003668       0.000402      -0.002763      -0.010826       0.002944       0.007881              1.892304       1.802592       0.040966       0.358959       1.886780      -0.363035       1.987540           0.000000
           22              H      13.108248       7.121463      14.704385       0.122491       1.226272 0.89014356E+01  0.87942108E+02                                 1.761628                            1.646188      -1.016397       2.399616                    0.998003       3.257798       8.560376       0.543049       1.141642      -0.744464      -0.031704      -0.003720      -0.029080       0.043181       0.010483       0.014764       0.002346       0.008485      -0.011088      -0.016037      -0.004971       0.021008              1.830339       1.844312      -0.048954       0.484807       1.609732      -0.240541       2.036974          -0.000000
           23              H      13.292653       5.293348      16.156461       0.115176       1.226306 0.89177670E+01  0.88050354E+02                                 1.752984                            1.639501      -0.952198       2.422268                    0.998365       3.280794       8.588383       0.548823       1.130312      -0.747115      -0.024616      -0.027065      -0.004684       0.036884       0.009847       0.013829      -0.004455       0.000418      -0.007064      -0.019347       0.004060       0.015287              1.822749       1.677047       0.385898       0.041108       2.201192      -0.265816       1.590007          -0.000000
           24              H      16.412001       7.091146      18.019274       0.117768       1.209624 0.87342160E+01  0.85548402E+02                                 1.720151                            1.612088      -0.852811       2.469356                    0.999104       3.200440       8.267691       0.560446       1.115796      -0.751658       0.027572       0.002457       0.024994       0.037295       0.010464       0.014083      -0.006613      -0.002733      -0.008711      -0.021491       0.007092       0.014400              1.767786       1.826355       0.013828       0.466860       1.562517      -0.186762       1.914486           0.000000
           25              H      16.227596       8.916230      16.567198       0.122173       1.263083 0.92145305E+01  0.91896448E+02                                 1.806240                            1.682074      -1.026354       2.395288                    0.997953       3.281000       8.683901       0.533374       1.151459      -0.742299       0.029256       0.031304       0.006483       0.043335       0.012948       0.012563       0.001767       0.006746      -0.013144      -0.016158      -0.004513       0.020671              1.882954       1.821373       0.488967       0.058657       2.260466      -0.177862       1.567024           0.000000
           26              H      15.691852       4.947734      18.751352       0.102812       1.226004 0.93927096E+01  0.94614657E+02                                 1.796941                            1.713446      -1.008583       2.388640                    0.997437       3.480924       9.418134       0.518749       1.172145      -0.735162       0.022100      -0.000962       0.022513       0.031562       0.004607       0.007848      -0.003989      -0.000434      -0.003599      -0.011318       0.003717       0.007602              1.876456       1.789641       0.031126       0.371639       1.857003      -0.366075       1.982725           0.000000
           27              H      16.200421      14.967503      16.518876       0.121271       1.257544 0.92436642E+01  0.92270498E+02                                 1.799610                            1.684027      -1.015167       2.397751                    0.997951       3.296215       8.731434       0.533338       1.150496      -0.742368       0.030807      -0.030003       0.004437       0.043231      -0.012347       0.011670      -0.000025       0.009860      -0.016430      -0.016087      -0.003844       0.019932              1.871552       1.886452      -0.501638       0.065661       2.175322       0.086305       1.552883           0.000000
           28              H      16.371237      16.825935      17.932294       0.118055       1.217685 0.88346068E+01  0.86712002E+02                                 1.721933                            1.616632      -0.891330       2.452394                    0.998822       3.208998       8.277436       0.562532       1.109345      -0.753332       0.027277      -0.002779       0.024521       0.036783      -0.010705       0.013787       0.006863      -0.000781      -0.011716      -0.021486       0.006604       0.014882              1.764095       1.864776      -0.024906       0.451955       1.548035       0.141149       1.879473           0.000001
           29              H      13.116013      18.469116      16.163709       0.118342       1.170484 0.86728733E+01  0.85682029E+02                                 1.751763                            1.660537      -0.864261       2.470452                    0.999079       3.296305       8.846745       0.520013       1.192244      -0.731680      -0.025292       0.026005      -0.004198       0.036518      -0.007978       0.010895       0.006171       0.004667      -0.013685      -0.017224       0.004256       0.012968              1.801169       1.749555      -0.375433       0.073242       2.044625       0.229768       1.609328          -0.000000
           30              H      12.945196      16.613716      14.750291       0.115275       1.254808 0.92879693E+01  0.94357444E+02                                 1.894431                            1.759544      -1.246406       2.285297                    0.995122       3.648107      10.285021       0.482325       1.250001      -0.715312      -0.031568       0.000620      -0.024382       0.039893      -0.004881       0.007452       0.003251       0.010010      -0.022942      -0.012610       0.000014       0.012596              2.000178       2.100153       0.032765       0.613600       1.632934       0.148825       2.267448          -0.000000
           31              H      15.579269      18.929935      18.678869       0.100398       1.252607 0.96008330E+01  0.97159569E+02                                 1.814875                            1.725177      -1.037329       2.372327                    0.997126       3.516156       9.508965       0.520643       1.162492      -0.737312       0.021932       0.001957       0.021860       0.031027      -0.004175       0.007901       0.003668       0.000402      -0.002763      -0.010826       0.002944       0.007881              1.892304       1.802593      -0.040966       0.358959       1.886780       0.363035       1.987540           0.000000
           32              H      16.008252      22.279963      21.537115       0.122491       1.226272 0.89014356E+01  0.87942108E+02                                 1.761628                            1.646188      -1.016397       2.399616                    0.998003       3.257798       8.560376       0.543049       1.141642      -0.744464       0.031704      -0.003720       0.029080       0.043181      -0.010483       0.014764      -0.002346       0.008485      -0.011088      -0.016037      -0.004971       0.021008              1.830339       1.844312       0.048954       0.484807       1.609732       0.240541       2.036974          -0.000000
           33              H      15.823847      20.451848      20.085039       0.115176       1.226307 0.89177699E+01  0.88050394E+02                                 1.752984                            1.639502      -0.952198       2.422268                    0.998365       3.280794       8.588385       0.548823       1.130313      -0.747115       0.024616      -0.027065       0.004684       0.036884      -0.009847       0.013829       0.004455       0.000418      -0.007064      -0.019347       0.004060       0.015287              1.822749       1.677048      -0.385899       0.041108       2.201193       0.265816       1.590007          -0.000000
           34              H      12.704499      22.249646      18.222226       0.117768       1.209623 0.87342149E+01  0.85548385E+02                                 1.720151                            1.612088      -0.852811       2.469356                    0.999104       3.200440       8.267690       0.560446       1.115796      -0.751658      -0.027572       0.002457      -0.024994       0.037295      -0.010464       0.014083       0.006613      -0.002733      -0.008711      -0.021491       0.007092       0.014400              1.767786       1.826355      -0.013828       0.466860       1.562516       0.186762       1.914486           0.000000
           35              H      12.888904      24.074730      19.674302       0.122173       1.263083 0.92145305E+01  0.91896448E+02                                 1.806240                            1.682074      -1.026354       2.395288                    0.997953       3.281000       8.683901       0.533374       1.151459      -0.742299      -0.029256       0.031304      -0.006483       0.043335      -0.012948       0.012563      -0.001767       0.006746      -0.013144      -0.016158      -0.004513       0.020671              1.882954       1.821373      -0.488967       0.058657       2.260466       0.177862       1.567024           0.000000
           36              H      13.424648      20.106234      17.490148       0.102812       1.226004 0.93927090E+01  0.94614643E+02                                 1.796940                            1.713446      -1.008583       2.388640                    0.997437       3.480924       9.418132       0.518749       1.172144      -0.735162      -0.022100      -0.000962      -0.022513       0.031562      -0.004607       0.007848       0.003989      -0.000434      -0.003599      -0.011318       0.003717       0.007602              1.876456       1.789640      -0.031126       0.371639       1.857002       0.366075       1.982725           0.000000
           37              H      12.916079      30.126003       4.438376       0.121271       1.257544 0.92436651E+01  0.92270511E+02                                 1.799610                            1.684027      -1.015167       2.397751                    0.997951       3.296215       8.731435       0.533337       1.150497      -0.742368      -0.030807      -0.030003       0.004437       0.043231       0.012347      -0.011670      -0.000025       0.009860      -0.016430      -0.016087      -0.003844       0.019932              1.871553       1.886452       0.501638      -0.065661       2.175322       0.086305       1.552884           0.000000
           38              H      12.745263       1.667435       5.851794       0.118055       1.217685 0.88346080E+01  0.86712019E+02                                 1.721933                            1.616633      -0.891330       2.452394                    0.998822       3.208998       8.277437       0.562532       1.109345      -0.753332      -0.027277      -0.002779       0.024521       0.036783       0.010705      -0.013787       0.006863      -0.000781      -0.011716      -0.021486       0.006604       0.014882              1.764095       1.864776       0.024906      -0.451955       1.548035       0.141149       1.879474           0.000001
           39              H      16.000487       3.310616       4.083209       0.118342       1.170484 0.86728733E+01  0.85682029E+02                                 1.751763                            1.660537      -0.864261       2.470452                    0.999079       3.296305       8.846745       0.520013       1.192244      -0.731680       0.025292       0.026005      -0.004198       0.036518       0.007978      -0.010895       0.006171       0.004667      -0.013685      -0.017224       0.004256       0.012968              1.801169       1.749555       0.375433      -0.073242       2.044625       0.229768       1.609328          -0.000000
           40              H      16.171304       1.455216       2.669790       0.115275       1.254809 0.92879747E+01  0.94357510E+02                                 1.894431                            1.759544      -1.246406       2.285297                    0.995122       3.648107      10.285021       0.482325       1.250001      -0.715312       0.031568       0.000620      -0.024382       0.039893       0.004881      -0.007452       0.003251       0.010010      -0.022942      -0.012610       0.000014       0.012596              2.000179       2.100153      -0.032765      -0.613600       1.632934       0.148825       2.267449          -0.000000
           41              H      13.537231       3.771435       6.598369       0.100398       1.252607 0.96008330E+01  0.97159569E+02                                 1.814875                            1.725177      -1.037329       2.372327                    0.997126       3.516156       9.508965       0.520643       1.162492      -0.737312      -0.021932       0.001957       0.021860       0.031027       0.004175      -0.007901       0.003668       0.000402      -0.002763      -0.010826       0.002944       0.007881              1.892304       1.802593       0.040966      -0.358959       1.886780       0.363035       1.987540           0.000000
           42              H      13.108248       7.121463       9.456615       0.122491       1.226272 0.89014347E+01  0.87942094E+02                                 1.761628                            1.646188      -1.016397       2.399616                    0.998003       3.257798       8.560375       0.543050       1.141642      -0.744465      -0.031704      -0.003720       0.029080       0.043181       0.010483      -0.014764      -0.002346       0.008485      -0.011088      -0.016037      -0.004971       0.021008              1.830339       1.844312      -0.048954      -0.484807       1.609732       0.240541       2.036973          -0.000000
           43              H      13.292653       5.293348       8.004539       0.115176       1.226307 0.89177690E+01  0.88050381E+02                                 1.752984                            1.639501      -0.952198       2.422268                    0.998365       3.280794       8.588384       0.548823       1.130313      -0.747115      -0.024616      -0.027065       0.004684       0.036884       0.009847      -0.013829       0.004455       0.000418      -0.007064      -0.019347       0.004060       0.015287              1.822749       1.677048       0.385899      -0.041108       2.201193       0.265816       1.590007          -0.000000
           44              H      16.412001       7.091146       6.141726       0.117768       1.209623 0.87342137E+01  0.85548371E+02                                 1.720151                            1.612087      -0.852810       2.469356                    0.999104       3.200440       8.267690       0.560446       1.115796      -0.751658       0.027572       0.002457      -0.024994       0.037295       0.010464      -0.014083       0.006613      -0.002733      -0.008711      -0.021491       0.007092       0.014400              1.767786       1.826355       0.013828      -0.466860       1.562516       0.186762       1.914486           0.000000
           45              H      16.227596       8.916230       7.593802       0.122173       1.263083 0.92145328E+01  0.91896477E+02                                 1.806240                            1.682075      -1.026354       2.395288                    0.997953       3.281000       8.683902       0.533374       1.151459      -0.742299       0.029256       0.031304      -0.006483       0.043335       0.012948      -0.012563      -0.001767       0.006746      -0.013144      -0.016158      -0.004513       0.020671              1.882955       1.821374       0.488967      -0.058657       2.260467       0.177862       1.567024           0.000000
           46              H      15.691852       4.947734       5.409648       0.102812       1.226004 0.93927073E+01  0.94614620E+02                                 1.796940                            1.713445      -1.008583       2.388640                    0.997437       3.480924       9.418131       0.518749       1.172144      -0.735162       0.022100      -0.000962      -0.022513       0.031562       0.004607      -0.007848       0.003989      -0.000434      -0.003599      -0.011318       0.003717       0.007602              1.876455       1.789640       0.031126      -0.371639       1.857002       0.366075       1.982724           0.000000
           47              H      16.200421      14.967503       7.642124       0.121271       1.257544 0.92436660E+01  0.92270525E+02                                 1.799611                            1.684028      -1.015167       2.397751                    0.997951       3.296215       8.731436       0.533337       1.150497      -0.742368       0.030807      -0.030003      -0.004437       0.043231      -0.012347      -0.011670       0.000025       0.009860      -0.016430      -0.016087      -0.003844       0.019932              1.871553       1.886453      -0.501638      -0.065661       2.175323      -0.086305       1.552884           0.000000
           48              H      16.371237      16.825935       6.228706       0.118055       1.217686 0.88346104E+01  0.86712050E+02                                 1.721934                            1.616633      -0.891330       2.452394                    0.998822       3.208998       8.277438       0.562532       1.109346      -0.753332       0.027277      -0.002779      -0.024521       0.036783      -0.010705      -0.013787      -0.006863      -0.000781      -0.011716      -0.021486       0.006604       0.014882              1.764096       1.864777      -0.024906      -0.451955       1.548035      -0.141149       1.879474           0.000001
           49              H      13.116013      18.469116       7.997291       0.118342       1.170484 0.86728733E+01  0.85682029E+02                                 1.751763                            1.660537      -0.864261       2.470452                    0.999079       3.296305       8.846745       0.520013       1.192244      -0.731680      -0.025292       0.026005       0.004198       0.036518      -0.007978      -0.010895      -0.006171       0.004667      -0.013685      -0.017224       0.004256       0.012968              1.801169       1.749555      -0.375433      -0.073242       2.044625      -0.229768       1.609328          -0.000000
           50              H      12.945196      16.613716       9.410710       0.115275       1.254809 0.92879747E+01  0.94357510E+02                                 1.894431                            1.759544      -1.246406       2.285297                    0.995122       3.648107      10.285021       0.482325       1.250001      -0.715312      -0.031568       0.000620       0.024382       0.039893      -0.004881      -0.007452      -0.003251       0.010010      -0.022942      -0.012610       0.000014       0.012596              2.000179       2.100153       0.032765      -0.613600       1.632934      -0.148825       2.267449          -0.000000
           51              H      15.579269      18.929935       5.482131       0.100398       1.252607 0.96008330E+01  0.97159569E+02                                 1.814875                            1.725177      -1.037329       2.372327                    0.997126       3.516156       9.508965       0.520643       1.162492      -0.737312       0.021932       0.001957      -0.021860       0.031027      -0.004175      -0.007901      -0.003668       0.000402      -0.002763      -0.010826       0.002944       0.007881              1.892304       1.802593      -0.040966      -0.358959       1.886780      -0.363035       1.987540           0.000000
           52              H      16.008252      22.279963       2.623885       0.122491       1.226272 0.89014326E+01  0.87942066E+02                                 1.761627                            1.646187      -1.016397       2.399616                    0.998003       3.257798       8.560374       0.543050       1.141642      -0.744465       0.031704      -0.003720      -0.029080       0.043181      -0.010483      -0.014764       0.002346       0.008485      -0.011088      -0.016037      -0.004971       0.021008              1.830338       1.844311       0.048954      -0.484807       1.609731      -0.240541       2.036973          -0.000000
           53              H      15.823847      20.451848       4.075961       0.115176       1.226307 0.89177690E+01  0.88050381E+02                                 1.752984                            1.639501      -0.952198       2.422268                    0.998365       3.280794       8.588384       0.548823       1.130313      -0.747115       0.024616      -0.027065      -0.004684       0.036884      -0.009847      -0.013829      -0.004455       0.000418      -0.007064      -0.019347       0.004060       0.015287              1.822749       1.677048      -0.385899      -0.041108       2.201193      -0.265816       1.590007          -0.000000
           54              H      12.704499      22.249646       5.938774       0.117768       1.209624 0.87342189E+01  0.85548434E+02                                 1.720151                            1.612088      -0.852811       2.469356                    0.999104       3.200441       8.267693       0.560446       1.115795      -0.751658      -0.027572       0.002457       0.024994       0.037295      -0.010464      -0.014083      -0.006613      -0.002733      -0.008711      -0.021491       0.007092       0.014400              1.767786       1.826355      -0.013828      -0.466860       1.562517      -0.186762       1.914486           0.000000
           55              H      12.888904      24.074730       4.486698       0.122173       1.263084 0.92145359E+01  0.91896521E+02                                 1.806241                            1.682075      -1.026354       2.395288                    0.997953       3.281000       8.683904       0.533374       1.151460      -0.742299      -0.029256       0.031304       0.006483       0.043335      -0.012948      -0.012563       0.001767       0.006746      -0.013144      -0.016158      -0.004513       0.020671              1.882956       1.821375      -0.488967      -0.058657       2.260468      -0.177862       1.567025           0.000000
           56              H      13.424648      20.106234       6.670852       0.102812       1.226004 0.93927093E+01  0.94614650E+02                                 1.796941                            1.713446      -1.008583       2.388640                    0.997437       3.480924       9.418133       0.518749       1.172144      -0.735162      -0.022100      -0.000962       0.022513       0.031562      -0.004607      -0.007848      -0.003989      -0.000434      -0.003599      -0.011318       0.003717       0.007602              1.876456       1.789641      -0.031126      -0.371639       1.857003      -0.366075       1.982725           0.000000
           57              H       0.566801      29.010337       0.000000       0.128427       1.037975 0.72875314E+01  0.69636962E+02                                 1.670358                            1.559824      -0.928479       2.449040                    0.998801       3.329770       9.086602       0.511970       1.251993      -0.715457      -0.018574       0.037915       0.000000       0.042220      -0.002065      -0.000000       0.000000      -0.016675      -0.032517      -0.010839      -0.003170       0.014009              1.758712       1.965312      -0.402752       0.000000       2.012140      -0.000000       1.298684          -0.000000
           58              H       2.931061      28.970925       0.000000       0.122785       0.967639 0.67388361E+01  0.64705979E+02                                 1.736151                            1.605854      -1.334793       2.250532                    0.993588       3.828806      11.342848       0.444517       1.435022      -0.674793       0.016234       0.033532      -0.000000       0.037255      -0.004311      -0.000000       0.000000      -0.004730      -0.053002      -0.017667       0.003916       0.013751              1.858277       2.089855       0.417546       0.000000       2.001769      -0.000000       1.483207          -0.000000
           59              H       2.867005      24.890257       0.000000       0.120343       1.155096 0.83671538E+01  0.81046603E+02                                 1.662810                            1.573802      -0.874193       2.464782                    0.999052       3.164728       8.119743       0.569634       1.110078      -0.752917       0.016775      -0.033757      -0.000000       0.037695       0.000301       0.000000       0.000000      -0.004867      -0.065596      -0.021865       0.008481       0.013384              1.701222       1.757831      -0.279124      -0.000000       1.995688       0.000000       1.350146           0.000002
           60              H       0.502745      24.926637       0.000000       0.122507       1.274100 0.92577328E+01  0.92465595E+02                                 1.816761                            1.685648      -1.027331       2.394707                    0.997913       3.303077       8.758237       0.532807       1.150960      -0.742137      -0.019607      -0.039482      -0.000000       0.044083       0.001830      -0.000000       0.000000      -0.023022      -0.049516      -0.016505      -0.003403       0.019908              1.910607       2.124624       0.486453       0.000000       2.176871       0.000000       1.430327           0.000000
           61              H       4.957569      26.045335       0.000000       0.103336       1.121051 0.83269683E+01  0.81628317E+02                                 1.706772                            1.622537      -1.022614       2.384757                    0.997415       3.442220       9.275253       0.527010       1.185588      -0.730942       0.018337      -0.027942       0.000000       0.033421      -0.002539       0.000000      -0.000000      -0.007470      -0.029749      -0.009916       0.000442       0.009474              1.791944       2.199619      -0.242350      -0.000000       1.835569       0.000000       1.340643           0.000001
           62              H       9.047467      25.341980       0.000000       0.118866       1.167537 0.85217316E+01  0.83034651E+02                                 1.693013                            1.602955      -0.763211       2.518554                    0.999672       3.143743       8.125635       0.555940       1.130697      -0.748449       0.013935      -0.039931       0.000000       0.042292      -0.001416      -0.000000      -0.000000      -0.004492      -0.064370      -0.021457       0.008073       0.013383              1.734497       1.748784      -0.336436       0.000000       2.117000      -0.000000       1.337708           0.000001
           63              H       6.716206      25.672436       0.000000       0.124729       1.063521 0.74889824E+01  0.70897410E+02                                 1.600588                            1.506601      -0.859739       2.476143                    0.999175       3.132307       8.070861       0.569237       1.136593      -0.744895      -0.022188      -0.030715       0.000000       0.037891       0.002871      -0.000000      -0.000000      -0.012855      -0.049885      -0.016628       0.001275       0.015353              1.670697       2.079370       0.288098       0.000000       1.677358       0.000000       1.255362           0.000001
           64              H       7.288830      29.707628       0.000000       0.124784       0.943475 0.66786916E+01  0.62647728E+02                                 1.588989                            1.511733      -0.751137       2.528859                    0.999731       3.285311       8.978457       0.508864       1.283188      -0.708736      -0.015270       0.036505       0.000000       0.039570      -0.003239       0.000000      -0.000000      -0.005760      -0.056996      -0.018999       0.005165       0.013833              1.644226       1.678540      -0.227600       0.000000       1.991638      -0.000000       1.262501          -0.000000
           65              H       9.631738      29.404458       0.000000       0.111388       1.069064 0.73619305E+01  0.71246344E+02                                 1.770612                            1.613560      -0.990237       2.408166                    0.996849       3.587762      10.185151       0.477227       1.326203      -0.698108       0.026067       0.031516       0.000000       0.040899       0.002939       0.000000      -0.000000       0.009699      -0.052408      -0.017469       0.003064       0.014405              1.900159       2.060846       0.615064       0.000000       2.340851      -0.000000       1.298780           0.000000
           66              H       5.015802      28.810245       0.000000       0.113688       0.961298 0.71339313E+01  0.69387954E+02                                 1.721224                            1.645625      -1.298134       2.261662                    0.992874       3.890136      11.547632       0.442371       1.423522      -0.677071      -0.016212       0.031088      -0.000000       0.035061       0.001064       0.000000       0.000000      -0.001032      -0.037979      -0.012660       0.005147       0.007512              1.805721       1.946858      -0.258142      -0.000000       2.015459       0.000000       1.454847           0.000000
           67              H       9.138699      13.851837      12.080500       0.128427       1.037975 0.72875314E+01  0.69636962E+02                                 1.670358                            1.559824      -0.928479       2.449040                    0.998801       3.329770       9.086602       0.511970       1.251993      -0.715457       0.018574       0.037915      -0.000000       0.042220       0.002065      -0.000000       0.000000      -0.016675      -0.032517      -0.010839      -0.003170       0.014009              1.758712       1.965312       0.402752       0.000000       2.012140       0.000000       1.298684          -0.000000
           68              H       6.774439      13.812425      12.080500       0.122785       0.967639 0.67388361E+01  0.64705979E+02                                 1.736151                            1.605854      -1.334793       2.250532                    0.993588       3.828806      11.342848       0.444517       1.435022      -0.674793      -0.016234       0.033532      -0.000000       0.037255       0.004311      -0.000000      -0.000000      -0.004730      -0.053002      -0.017667       0.003916       0.013751              1.858277       2.089855      -0.417546       0.000000       2.001769      -0.000000       1.483207          -0.000000
           69              H       6.838495       9.731757      12.080500       0.120343       1.155096 0.83671516E+01  0.81046575E+02                                 1.662810                            1.573801      -0.874193       2.464782                    0.999052       3.164728       8.119742       0.569634       1.110078      -0.752917      -0.016775      -0.033757       0.000000       0.037695      -0.000301      -0.000000      -0.000000      -0.004867      -0.065596      -0.021865       0.008481       0.013384              1.701221       1.757831       0.279124      -0.000000       1.995688      -0.000000       1.350146           0.000002
           70              H       9.202755       9.768137      12.080500       0.122507       1.274100 0.92577328E+01  0.92465595E+02                                 1.816761                            1.685648      -1.027331       2.394707                    0.997913       3.303077       8.758237       0.532807       1.150960      -0.742137       0.019607      -0.039482      -0.000000       0.044083      -0.001830      -0.000000       0.000000      -0.023022      -0.049516      -0.016505      -0.003403       0.019908              1.910607       2.124624      -0.486453       0.000000       2.176871      -0.000000       1.430327           0.000000
           71              H       4.747931      10.886835      12.080500       0.103336       1.121051 0.83269683E+01  0.81628317E+02                                 1.706772                            1.622537      -1.022614       2.384757                    0.997415       3.442220       9.275253       0.527010       1.185588      -0.730942      -0.018337      -0.027942      -0.000000       0.033421       0.002539       0.000000       0.000000      -0.007470      -0.029749      -0.009916       0.000442       0.009474              1.791944       2.199619       0.242350      -0.000000       1.835569      -0.000000       1.340643           0.000001
           72              H       0.658033      10.183480      12.080500       0.118866       1.167537 0.85217316E+01  0.83034651E+02                                 1.693013                            1.602955      -0.763211       2.518554                    0.999672       3.143743       8.125635       0.555940       1.130697      -0.748449      -0.013935      -0.039931      -0.000000       0.042292       0.001416       0.000000       0.000000      -0.004492      -0.064370      -0.021457       0.008073       0.013383              1.734497       1.748784       0.336436       0.000000       2.117000      -0.000000       1.337708           0.000001
           73              H       2.989294      10.513936      12.080500       0.124729       1.063521 0.74889836E+01  0.70897418E+02                                 1.600587                            1.506601      -0.859739       2.476143                    0.999175       3.132308       8.070861       0.569238       1.136592      -0.744895       0.022188      -0.030715      -0.000000       0.037891      -0.002871      -0.000000       0.000000      -0.012855      -0.049885      -0.016628       0.001275       0.015353              1.670696       2.079369      -0.288098       0.000000       1.677357      -0.000000       1.255362           0.000001
           74              H       2.416670      14.549128      12.080500       0.124784       0.943475 0.66786912E+01  0.62647725E+02                                 1.588989                            1.511733      -0.751137       2.528859                    0.999731       3.285311       8.978458       0.508864       1.283188      -0.708736       0.015270       0.036505       0.000000       0.039570       0.003239       0.000000      -0.000000      -0.005760      -0.056996      -0.018999       0.005165       0.013833              1.644226       1.678540       0.227600       0.000000       1.991638       0.000000       1.262501          -0.000000
           75              H       0.073762      14.245958      12.080500       0.111388       1.069064 0.73619298E+01  0.71246338E+02                                 1.770612                            1.613561      -0.990237       2.408166                    0.996849       3.587762      10.185152       0.477227       1.326203      -0.698108      -0.026067       0.031516      -0.000000       0.040899      -0.002939      -0.000000      -0.000000       0.009699      -0.052408      -0.017469       0.003064       0.014405              1.900159       2.060846      -0.615064       0.000000       2.340852      -0.000000       1.298780           0.000000
           76              H       4.689698      13.651745      12.080500       0.113688       0.961298 0.71339323E+01  0.69387964E+02                                 1.721224                            1.645625      -1.298134       2.261662                    0.992874       3.890136      11.547631       0.442371       1.423522      -0.677071       0.016212       0.031088      -0.000000       0.035061      -0.001064      -0.000000      -0.000000      -0.001032      -0.037979      -0.012660       0.005147       0.007512              1.805721       1.946858       0.258141      -0.000000       2.015459      -0.000000       1.454847          -0.000000
           77              H       6.494921       0.190997      19.722624       0.121272       1.257544 0.92436645E+01  0.92270504E+02                                 1.799610                            1.684027      -1.015167       2.397751                    0.997951       3.296215       8.731435       0.533338       1.150496      -0.742368       0.030807       0.030003      -0.004437       0.043231       0.012347      -0.011670      -0.000025       0.009860      -0.016430      -0.016087      -0.003844       0.019932              1.871552       1.886452       0.501638      -0.065661       2.175322       0.086305       1.552883           0.000000
           78              H       6.665737      28.649565      18.309206       0.118055       1.217686 0.88346104E+01  0.86712050E+02                                 1.721934                            1.616633      -0.891330       2.452394                    0.998822       3.208998       8.277438       0.562532       1.109346      -0.753332       0.027277       0.002779      -0.024521       0.036783       0.010705      -0.013787       0.006863      -0.000781      -0.011716      -0.021486       0.006604       0.014882              1.764096       1.864777       0.024906      -0.451955       1.548035       0.141149       1.879474           0.000001
           79              H       3.410513      27.006384      20.077791       0.118342       1.170484 0.86728728E+01  0.85682021E+02                                 1.751763                            1.660537      -0.864261       2.470452                    0.999079       3.296305       8.846744       0.520013       1.192244      -0.731680      -0.025292      -0.026005       0.004198       0.036518       0.007978      -0.010895       0.006171       0.004667      -0.013685      -0.017224       0.004256       0.012968              1.801169       1.749554       0.375433      -0.073242       2.044624       0.229768       1.609328          -0.000000
           80              H       3.239696      28.861784      21.491209       0.115275       1.254808 0.92879693E+01  0.94357444E+02                                 1.894431                            1.759544      -1.246406       2.285297                    0.995122       3.648107      10.285021       0.482325       1.250001      -0.715312      -0.031568      -0.000620       0.024382       0.039893       0.004881      -0.007452       0.003251       0.010010      -0.022942      -0.012610       0.000014       0.012596              2.000178       2.100153      -0.032765      -0.613600       1.632934       0.148825       2.267448          -0.000000
           81              H       5.873769      26.545565      17.562631       0.100398       1.252607 0.96008333E+01  0.97159576E+02                                 1.814875                            1.725177      -1.037329       2.372327                    0.997126       3.516156       9.508966       0.520642       1.162492      -0.737312       0.021932      -0.001957      -0.021860       0.031027       0.004175      -0.007901       0.003668       0.000402      -0.002763      -0.010826       0.002944       0.007881              1.892304       1.802593       0.040966      -0.358959       1.886780       0.363035       1.987540           0.000000
           82              H       6.302752      23.195537      14.704385       0.122491       1.226272 0.89014356E+01  0.87942108E+02                                 1.761628                            1.646188      -1.016397       2.399616                    0.998003       3.257798       8.560376       0.543049       1.141642      -0.744464       0.031704       0.003720      -0.029080       0.043181       0.010483      -0.014764      -0.002346       0.008485      -0.011088      -0.016037      -0.004971       0.021008              1.830339       1.844312      -0.048954      -0.484807       1.609732       0.240541       2.036974          -0.000000
           83              H       6.118347      25.023652      16.156461       0.115176       1.226307 0.89177719E+01  0.88050421E+02                                 1.752985                            1.639502      -0.952198       2.422268                    0.998365       3.280794       8.588386       0.548823       1.130313      -0.747115       0.024616       0.027065      -0.004684       0.036884       0.009847      -0.013829       0.004455       0.000418      -0.007064      -0.019347       0.004060       0.015287              1.822750       1.677048       0.385899      -0.041108       2.201194       0.265816       1.590008          -0.000000
           84              H       2.999000      23.225854      18.019274       0.117768       1.209623 0.87342132E+01  0.85548371E+02                                 1.720151                            1.612088      -0.852811       2.469356                    0.999104       3.200440       8.267692       0.560445       1.115796      -0.751658      -0.027572      -0.002457       0.024994       0.037295       0.010464      -0.014083       0.006613      -0.002733      -0.008711      -0.021491       0.007092       0.014400              1.767786       1.826355       0.013828      -0.466860       1.562517       0.186762       1.914487           0.000000
           85              H       3.183404      21.400770      16.567198       0.122173       1.263083 0.92145336E+01  0.91896491E+02                                 1.806241                            1.682075      -1.026354       2.395288                    0.997953       3.281000       8.683903       0.533374       1.151459      -0.742299      -0.029256      -0.031304       0.006483       0.043335       0.012948      -0.012563      -0.001767       0.006746      -0.013144      -0.016158      -0.004513       0.020671              1.882955       1.821374       0.488967      -0.058657       2.260467       0.177862       1.567024           0.000000
           86              H       3.719148      25.369266      18.751352       0.102812       1.226004 0.93927090E+01  0.94614643E+02                                 1.796940                            1.713446      -1.008583       2.388640                    0.997437       3.480924       9.418132       0.518749       1.172144      -0.735162      -0.022100       0.000962       0.022513       0.031562       0.004607      -0.007848       0.003989      -0.000434      -0.003599      -0.011318       0.003717       0.007602              1.876456       1.789640       0.031125      -0.371639       1.857002       0.366075       1.982725           0.000000
           87              H       3.210579      15.349497      16.518876       0.121272       1.257544 0.92436636E+01  0.92270491E+02                                 1.799610                            1.684027      -1.015167       2.397751                    0.997951       3.296215       8.731434       0.533338       1.150496      -0.742368      -0.030807       0.030003       0.004437       0.043231      -0.012347      -0.011670       0.000025       0.009860      -0.016430      -0.016087      -0.003844       0.019932              1.871552       1.886452      -0.501638      -0.065661       2.175321      -0.086305       1.552883           0.000000
           88              H       3.039763      13.491065      17.932294       0.118055       1.217685 0.88346045E+01  0.86711972E+02                                 1.721932                            1.616632      -0.891330       2.452394                    0.998822       3.208998       8.277435       0.562532       1.109345      -0.753332      -0.027277       0.002779       0.024521       0.036783      -0.010705      -0.013787      -0.006863      -0.000781      -0.011716      -0.021486       0.006604       0.014882              1.764094       1.864776      -0.024906      -0.451954       1.548034      -0.141149       1.879473           0.000001
           89              H       6.294987      11.847884      16.163709       0.118342       1.170484 0.86728750E+01  0.85682052E+02                                 1.751764                            1.660537      -0.864261       2.470452                    0.999079       3.296305       8.846746       0.520013       1.192245      -0.731680       0.025292      -0.026005      -0.004198       0.036518      -0.007978      -0.010895      -0.006171       0.004667      -0.013685      -0.017224       0.004256       0.012968              1.801170       1.749555      -0.375433      -0.073242       2.044625      -0.229768       1.609329          -0.000000
           90              H       6.465804      13.703284      14.750291       0.115275       1.254808 0.92879691E+01  0.94357443E+02                                 1.894431                            1.759544      -1.246406       2.285297                    0.995122       3.648107      10.285022       0.482325       1.250002      -0.715312       0.031568      -0.000620      -0.024382       0.039893      -0.004881      -0.007452      -0.003251       0.010010      -0.022942      -0.012610       0.000014       0.012596              2.000178       2.100153       0.032765      -0.613600       1.632934      -0.148825       2.267448          -0.000000
           91              H       3.831731      11.387065      18.678869       0.100398       1.252607 0.96008326E+01  0.97159561E+02                                 1.814875                            1.725177      -1.037329       2.372327                    0.997126       3.516156       9.508964       0.520643       1.162491      -0.737312      -0.021932      -0.001957       0.021860       0.031027      -0.004175      -0.007901      -0.003668       0.000402      -0.002763      -0.010826       0.002944       0.007881              1.892304       1.802592      -0.040966      -0.358959       1.886780      -0.363035       1.987540           0.000000
           92              H       3.402748       8.037037      21.537115       0.122491       1.226272 0.89014356E+01  0.87942108E+02                                 1.761628                            1.646188      -1.016397       2.399616                    0.998003       3.257798       8.560376       0.543049       1.141642      -0.744464      -0.031704       0.003720       0.029080       0.043181      -0.010483      -0.014764       0.002346       0.008485      -0.011088      -0.016037      -0.004971       0.021008              1.830339       1.844312       0.048954      -0.484807       1.609732      -0.240541       2.036974          -0.000000
           93              H       3.587153       9.865152      20.085039       0.115176       1.226307 0.89177690E+01  0.88050381E+02                                 1.752984                            1.639501      -0.952198       2.422268                    0.998365       3.280794       8.588384       0.548823       1.130313      -0.747115      -0.024616       0.027065       0.004684       0.036884      -0.009847      -0.013829      -0.004455       0.000418      -0.007064      -0.019347       0.004060       0.015287              1.822749       1.677048      -0.385898      -0.041108       2.201192      -0.265816       1.590007          -0.000000
           94              H       6.706500       8.067354      18.222226       0.117768       1.209623 0.87342086E+01  0.85548311E+02                                 1.720150                            1.612087      -0.852810       2.469356                    0.999104       3.200440       8.267690       0.560446       1.115796      -0.751658       0.027572      -0.002457      -0.024994       0.037295      -0.010464      -0.014083      -0.006613      -0.002733      -0.008711      -0.021491       0.007092       0.014400              1.767785       1.826354      -0.013828      -0.466859       1.562516      -0.186762       1.914486           0.000000
           95              H       6.522096       6.242270      19.674302       0.122173       1.263083 0.92145314E+01  0.91896461E+02                                 1.806240                            1.682075      -1.026354       2.395288                    0.997953       3.281000       8.683902       0.533374       1.151459      -0.742299       0.029256      -0.031304      -0.006483       0.043335      -0.012948      -0.012563       0.001767       0.006746      -0.013144      -0.016158      -0.004513       0.020671              1.882955       1.821374      -0.488967      -0.058657       2.260466      -0.177862       1.567024           0.000000
           96              H       5.986352      10.210766      17.490148       0.102812       1.226004 0.93927090E+01  0.94614643E+02                                 1.796940                            1.713446      -1.008583       2.388640                    0.997437       3.480924       9.418132       0.518749       1.172144      -0.735162       0.022100       0.000962      -0.022513       0.031562      -0.004607      -0.007848      -0.003989      -0.000434      -0.003599      -0.011318       0.003717       0.007602              1.876456       1.789640      -0.031125      -0.371639       1.857002      -0.366075       1.982725           0.000000
           97              H       6.494921       0.190997       4.438376       0.121272       1.257543 0.92436614E+01  0.92270461E+02                                 1.799609                            1.684026      -1.015167       2.397751                    0.997951       3.296215       8.731433       0.533338       1.150496      -0.742368       0.030807       0.030003       0.004437       0.043231       0.012347       0.011670       0.000025       0.009860      -0.016430      -0.016087      -0.003844       0.019932              1.871552       1.886451       0.501637       0.065661       2.175321      -0.086305       1.552883           0.000000
           98              H       6.665737      28.649565       5.851794       0.118055       1.217685 0.88346068E+01  0.86712002E+02                                 1.721933                            1.616632      -0.891330       2.452394                    0.998822       3.208998       8.277436       0.562532       1.109345      -0.753332       0.027277       0.002779       0.024521       0.036783       0.010705       0.013787      -0.006863      -0.000781      -0.011716      -0.021486       0.006604       0.014882              1.764095       1.864776       0.024906       0.451955       1.548035      -0.141149       1.879473           0.000001
           99              H       3.410513      27.006384       4.083209       0.118342       1.170484 0.86728733E+01  0.85682029E+02                                 1.751763                            1.660537      -0.864261       2.470452                    0.999079       3.296305       8.846745       0.520013       1.192244      -0.731680      -0.025292      -0.026005      -0.004198       0.036518       0.007978       0.010895      -0.006171       0.004667      -0.013685      -0.017224       0.004256       0.012968              1.801169       1.749555       0.375433       0.073242       2.044625      -0.229768       1.609328          -0.000000
          100              H       3.239696      28.861784       2.669790       0.115275       1.254809 0.92879747E+01  0.94357510E+02                                 1.894431                            1.759544      -1.246406       2.285297                    0.995122       3.648107      10.285021       0.482325       1.250001      -0.715312      -0.031568      -0.000620      -0.024382       0.039893       0.004881       0.007452      -0.003251       0.010010      -0.022942      -0.012610       0.000014       0.012596              2.000179       2.100153      -0.032765       0.613600       1.632934      -0.148825       2.267449          -0.000000
          101              H       5.873769      26.545565       6.598369       0.100398       1.252607 0.96008326E+01  0.97159561E+02                                 1.814875                            1.725177      -1.037329       2.372327                    0.997126       3.516156       9.508964       0.520643       1.162491      -0.737312       0.021932      -0.001957       0.021860       0.031027       0.004175       0.007901      -0.003668       0.000402      -0.002763      -0.010826       0.002944       0.007881              1.892304       1.802592       0.040966       0.358959       1.886780      -0.363035       1.987540           0.000000
          102              H       6.302752      23.195537       9.456615       0.122491       1.226272 0.89014347E+01  0.87942094E+02                                 1.761628                            1.646188      -1.016397       2.399616                    0.998003       3.257798       8.560375       0.543050       1.141642      -0.744465       0.031704       0.003720       0.029080       0.043181       0.010483       0.014764       0.002346       0.008485      -0.011088      -0.016037      -0.004971       0.021008              1.830339       1.844312      -0.048954       0.484807       1.609732      -0.240541       2.036973          -0.000000
          103              H       6.118347      25.023652       8.004539       0.115176       1.226307 0.89177690E+01  0.88050381E+02                                 1.752984                            1.639501      -0.952198       2.422268                    0.998365       3.280794       8.588384       0.548823       1.130313      -0.747115       0.024616       0.027065       0.004684       0.036884       0.009847       0.013829      -0.004455       0.000418      -0.007064      -0.019347       0.004060       0.015287              1.822749       1.677048       0.385899       0.041108       2.201193      -0.265816       1.590007          -0.000000
          104              H       2.999000      23.225854       6.141726       0.117768       1.209623 0.87342086E+01  0.85548311E+02                                 1.720150                            1.612087      -0.852810       2.469356                    0.999104       3.200440       8.267690       0.560446       1.115796      -0.751658      -0.027572      -0.002457      -0.024994       0.037295       0.010464       0.014083      -0.006613      -0.002733      -0.008711      -0.021491       0.007092       0.014400              1.767785       1.826354       0.013828       0.466859       1.562516      -0.186762       1.914486           0.000000
          105              H       3.183404      21.400770       7.593802       0.122173       1.263083 0.92145318E+01  0.91896464E+02                                 1.806240                            1.682074      -1.026354       2.395288                    0.997953       3.281000       8.683901       0.533374       1.151459      -0.742299      -0.029256      -0.031304      -0.006483       0.043335       0.012948       0.012563       0.001767       0.006746      -0.013144      -0.016158      -0.004513       0.020671              1.882954       1.821373       0.488967       0.058657       2.260466      -0.177862       1.567024           0.000000
          106              H       3.719148      25.369266       5.409648       0.102812       1.226004 0.93927090E+01  0.94614643E+02                                 1.796940                            1.713446      -1.008583       2.388640                    0.997437       3.480924       9.418132       0.518749       1.172144      -0.735162      -0.022100       0.000962      -0.022513       0.031562       0.004607       0.007848      -0.003989      -0.000434      -0.003599      -0.011318       0.003717       0.007602              1.876456       1.789640       0.031125       0.371639       1.857002      -0.366075       1.982725           0.000000
          107              H       3.210579      15.349497       7.642124       0.121272       1.257544 0.92436645E+01  0.92270504E+02                                 1.799610                            1.684027      -1.015167       2.397751                    0.997951       3.296215       8.731435       0.533338       1.150496      -0.742368      -0.030807       0.030003      -0.004437       0.043231      -0.012347       0.011670      -0.000025       0.009860      -0.016430      -0.016087      -0.003844       0.019932              1.871552       1.886452      -0.501638       0.065661       2.175322       0.086305       1.552883           0.000000
          108              H       3.039763      13.491065       6.228706       0.118055       1.217685 0.88346080E+01  0.86712019E+02                                 1.721933                            1.616633      -0.891330       2.452394                    0.998822       3.208998       8.277437       0.562532       1.109345      -0.753332      -0.027277       0.002779      -0.024521       0.036783      -0.010705       0.013787       0.006863      -0.000781      -0.011716      -0.021486       0.006604       0.014882              1.764095       1.864776      -0.024906       0.451955       1.548035       0.141149       1.879474           0.000001
          109              H       6.294987      11.847884       7.997291       0.118342       1.170484 0.86728733E+01  0.85682029E+02                                 1.751763                            1.660537      -0.864261       2.470452                    0.999079       3.296305       8.846745       0.520013       1.192244      -0.731680       0.025292      -0.026005       0.004198       0.036518      -0.007978       0.010895       0.006171       0.004667      -0.013685      -0.017224       0.004256       0.012968              1.801169       1.749555      -0.375433       0.073242       2.044625       0.229768       1.609328          -0.000000
          110              H       6.465804      13.703284       9.410710       0.115275       1.254809 0.92879781E+01  0.94357548E+02                                 1.894431                            1.759544      -1.246406       2.285297                    0.995122       3.648108      10.285022       0.482326       1.250001      -0.715312       0.031568      -0.000620       0.024382       0.039893      -0.004881       0.007452       0.003251       0.010010      -0.022942      -0.012610       0.000014       0.012596              2.000179       2.100153       0.032765       0.613600       1.632934       0.148825       2.267449          -0.000000
          111              H       3.831731      11.387065       5.482131       0.100398       1.252607 0.96008330E+01  0.97159569E+02                                 1.814875                            1.725177      -1.037329       2.372327                    0.997126       3.516156       9.508965       0.520643       1.162492      -0.737312      -0.021932      -0.001957      -0.021860       0.031027      -0.004175       0.007901       0.003668       0.000402      -0.002763      -0.010826       0.002944       0.007881              1.892304       1.802593      -0.040966       0.358959       1.886780       0.363035       1.987540           0.000000
          112              H       3.402748       8.037037       2.623885       0.122491       1.226272 0.89014347E+01  0.87942094E+02                                 1.761628                            1.646188      -1.016397       2.399616                    0.998003       3.257798       8.560375       0.543050       1.141642      -0.744465      -0.031704       0.003720      -0.029080       0.043181      -0.010483       0.014764      -0.002346       0.008485      -0.011088      -0.016037      -0.004971       0.021008              1.830339       1.844312       0.048954       0.484807       1.609732       0.240541       2.036973          -0.000000
          113              H       3.587153       9.865152       4.075961       0.115176       1.226307 0.89177690E+01  0.88050381E+02                                 1.752984                            1.639501      -0.952198       2.422268                    0.998365       3.280794       8.588384       0.548823       1.130313      -0.747115      -0.024616       0.027065      -0.004684       0.036884      -0.009847       0.013829       0.004455       0.000418      -0.007064      -0.019347       0.004060       0.015287              1.822749       1.677048      -0.385898       0.041108       2.201193       0.265816       1.590007          -0.000000
          114              H       6.706500       8.067354       5.938774       0.117768       1.209623 0.87342086E+01  0.85548311E+02                                 1.720150                            1.612087      -0.852811       2.469356                    0.999104       3.200440       8.267690       0.560446       1.115796      -0.751658       0.027572      -0.002457       0.024994       0.037295      -0.010464       0.014083       0.006613      -0.002733      -0.008711      -0.021491       0.007092       0.014400              1.767785       1.826354      -0.013828       0.466859       1.562516       0.186762       1.914486           0.000000
          115              H       6.522096       6.242270       4.486698       0.122173       1.263083 0.92145314E+01  0.91896461E+02                                 1.806240                            1.682075      -1.026354       2.395288                    0.997953       3.281000       8.683902       0.533374       1.151459      -0.742299       0.029256      -0.031304       0.006483       0.043335      -0.012948       0.012563      -0.001767       0.006746      -0.013144      -0.016158      -0.004513       0.020671              1.882955       1.821374      -0.488967       0.058657       2.260466       0.177862       1.567024           0.000000
          116              H       5.986352      10.210766       6.670852       0.102812       1.226004 0.93927073E+01  0.94614620E+02                                 1.796940                            1.713445      -1.008583       2.388640                    0.997437       3.480924       9.418131       0.518749       1.172144      -0.735162       0.022100       0.000962       0.022513       0.031562      -0.004607       0.007848       0.003989      -0.000434      -0.003599      -0.011318       0.003717       0.007602              1.876455       1.789640      -0.031125       0.371639       1.857002       0.366075       1.982724           0.000000
          117              H      18.844199       1.306663       0.000000       0.128427       1.037975 0.72875314E+01  0.69636962E+02                                 1.670358                            1.559824      -0.928479       2.449040                    0.998801       3.329770       9.086602       0.511970       1.251993      -0.715457       0.018574      -0.037915      -0.000000       0.042220      -0.002065      -0.000000      -0.000000      -0.016675      -0.032517      -0.010839      -0.003170       0.014009              1.758712       1.965312      -0.402752      -0.000000       2.012140       0.000000       1.298684          -0.000000
          118              H      16.479939       1.346075       0.000000       0.122785       0.967639 0.67388361E+01  0.64705979E+02                                 1.736151                            1.605854      -1.334793       2.250532                    0.993588       3.828806      11.342848       0.444517       1.435022      -0.674793      -0.016234      -0.033532       0.000000       0.037255      -0.004311       0.000000      -0.000000      -0.004730      -0.053002      -0.017667       0.003916       0.013751              1.858277       2.089855       0.417546      -0.000000       2.001769      -0.000000       1.483207          -0.000000
          119              H      16.543995       5.426743       0.000000       0.120343       1.155096 0.83671538E+01  0.81046603E+02                                 1.662810                            1.573802      -0.874193       2.464782                    0.999052       3.164728       8.119743       0.569634       1.110078      -0.752917      -0.016775       0.033757      -0.000000       0.037695       0.000301      -0.000000      -0.000000      -0.004867      -0.065596      -0.021865       0.008481       0.013384              1.701222       1.757831      -0.279124       0.000000       1.995688      -0.000000       1.350146           0.000002
          120              H      18.908255       5.390363       0.000000       0.122507       1.274100 0.92577328E+01  0.92465595E+02                                 1.816761                            1.685648      -1.027331       2.394707                    0.997913       3.303077       8.758237       0.532807       1.150960      -0.742137       0.019607       0.039482      -0.000000       0.044083       0.001830       0.000000       0.000000      -0.023022      -0.049516      -0.016505      -0.003403       0.019908              1.910607       2.124624       0.486453      -0.000000       2.176871      -0.000000       1.430327           0.000000
          121              H      14.453431       4.271665       0.000000       0.103336       1.121051 0.83269683E+01  0.81628317E+02                                 1.706772                            1.622537      -1.022614       2.384757                    0.997415       3.442220       9.275253       0.527010       1.185588      -0.730942      -0.018337       0.027942       0.000000       0.033421      -0.002539      -0.000000       0.000000      -0.007470      -0.029749      -0.009916       0.000442       0.009474              1.791944       2.199619      -0.242350       0.000000       1.835569      -0.000000       1.340643           0.000001
          122              H      10.363533       4.975020       0.000000       0.118866       1.167537 0.85217315E+01  0.83034651E+02                                 1.693013                            1.602955      -0.763211       2.518554                    0.999672       3.143743       8.125635       0.555940       1.130697      -0.748449      -0.013935       0.039931       0.000000       0.042292      -0.001416       0.000000      -0.000000      -0.004492      -0.064370      -0.021457       0.008073       0.013383              1.734497       1.748784      -0.336436       0.000000       2.117000      -0.000000       1.337708           0.000001
          123              H      12.694794       4.644564       0.000000       0.124729       1.063521 0.74889818E+01  0.70897402E+02                                 1.600588                            1.506601      -0.859739       2.476143                    0.999175       3.132307       8.070860       0.569238       1.136593      -0.744895       0.022188       0.030715       0.000000       0.037891       0.002871       0.000000       0.000000      -0.012855      -0.049885      -0.016628       0.001275       0.015353              1.670696       2.079370       0.288098       0.000000       1.677357      -0.000000       1.255362           0.000001
          124              H      12.122170       0.609372       0.000000       0.124784       0.943475 0.66786912E+01  0.62647725E+02                                 1.588989                            1.511733      -0.751137       2.528859                    0.999731       3.285311       8.978458       0.508864       1.283188      -0.708736       0.015270      -0.036505       0.000000       0.039570      -0.003239      -0.000000      -0.000000      -0.005760      -0.056996      -0.018999       0.005165       0.013833              1.644226       1.678540      -0.227600       0.000000       1.991638      -0.000000       1.262501          -0.000000
          125              H       9.779262       0.912542       0.000000       0.111388       1.069064 0.73619305E+01  0.71246345E+02                                 1.770612                            1.613560      -0.990237       2.408166                    0.996849       3.587762      10.185151       0.477227       1.326203      -0.698108      -0.026067      -0.031516      -0.000000       0.040899       0.002939       0.000000      -0.000000       0.009699      -0.052408      -0.017469       0.003064       0.014405              1.900159       2.060846       0.615064       0.000000       2.340851       0.000000       1.298780           0.000000
          126              H      14.395198       1.506755       0.000000       0.113688       0.961298 0.71339313E+01  0.69387954E+02                                 1.721224                            1.645625      -1.298134       2.261662                    0.992874       3.890136      11.547632       0.442371       1.423522      -0.677071       0.016212      -0.031088      -0.000000       0.035061       0.001064      -0.000000      -0.000000      -0.001032      -0.037979      -0.012660       0.005147       0.007512              1.805721       1.946858      -0.258141       0.000000       2.015459      -0.000000       1.454847          -0.000000
          127              H      10.272301      16.465163      12.080500       0.128427       1.037975 0.72875314E+01  0.69636962E+02                                 1.670358                            1.559824      -0.928479       2.449040                    0.998801       3.329770       9.086602       0.511970       1.251993      -0.715457      -0.018574      -0.037915       0.000000       0.042220       0.002065      -0.000000      -0.000000      -0.016675      -0.032517      -0.010839      -0.003170       0.014009              1.758712       1.965312       0.402752      -0.000000       2.012140      -0.000000       1.298684          -0.000000
          128              H      12.636561      16.504575      12.080500       0.122785       0.967639 0.67388361E+01  0.64705979E+02                                 1.736151                            1.605854      -1.334793       2.250532                    0.993588       3.828806      11.342848       0.444517       1.435022      -0.674793       0.016234      -0.033532       0.000000       0.037255       0.004311      -0.000000      -0.000000      -0.004730      -0.053002      -0.017667       0.003916       0.013751              1.858277       2.089855      -0.417546      -0.000000       2.001769       0.000000       1.483207          -0.000000
          129              H      12.572505      20.585243      12.080500       0.120343       1.155096 0.83671526E+01  0.81046590E+02                                 1.662810                            1.573801      -0.874193       2.464782                    0.999052       3.164728       8.119743       0.569634       1.110078      -0.752917       0.016775       0.033757      -0.000000       0.037695      -0.000301       0.000000       0.000000      -0.004867      -0.065596      -0.021865       0.008481       0.013384              1.701222       1.757831       0.279124       0.000000       1.995688       0.000000       1.350146           0.000002
          130              H      10.208245      20.548863      12.080500       0.122507       1.274100 0.92577337E+01  0.92465608E+02                                 1.816762                            1.685648      -1.027331       2.394707                    0.997913       3.303077       8.758238       0.532807       1.150960      -0.742137      -0.019607       0.039482      -0.000000       0.044083      -0.001830       0.000000      -0.000000      -0.023022      -0.049516      -0.016505      -0.003403       0.019908              1.910607       2.124624      -0.486453      -0.000000       2.176871       0.000000       1.430327           0.000000
          131              H      14.663069      19.430165      12.080500       0.103336       1.121051 0.83269683E+01  0.81628315E+02                                 1.706772                            1.622537      -1.022614       2.384757                    0.997415       3.442220       9.275252       0.527010       1.185587      -0.730942       0.018337       0.027942      -0.000000       0.033421       0.002539      -0.000000       0.000000      -0.007470      -0.029749      -0.009916       0.000442       0.009474              1.791944       2.199618       0.242350       0.000000       1.835569       0.000000       1.340643           0.000001
          132              H      18.752967      20.133520      12.080500       0.118866       1.167537 0.85217315E+01  0.83034651E+02                                 1.693013                            1.602955      -0.763211       2.518554                    0.999672       3.143743       8.125635       0.555940       1.130697      -0.748449       0.013935       0.039931       0.000000       0.042292       0.001416       0.000000       0.000000      -0.004492      -0.064370      -0.021457       0.008073       0.013383              1.734497       1.748784       0.336436       0.000000       2.117000       0.000000       1.337708           0.000001
          133              H      16.421706      19.803064      12.080500       0.124729       1.063521 0.74889818E+01  0.70897402E+02                                 1.600588                            1.506601      -0.859739       2.476143                    0.999175       3.132307       8.070860       0.569238       1.136593      -0.744895      -0.022188       0.030715      -0.000000       0.037891      -0.002871       0.000000      -0.000000      -0.012855      -0.049885      -0.016628       0.001275       0.015353              1.670696       2.079370      -0.288098       0.000000       1.677357       0.000000       1.255362           0.000001
          134              H      16.994330      15.767872      12.080500       0.124784       0.943475 0.66786912E+01  0.62647725E+02                                 1.588989                            1.511733      -0.751137       2.528859                    0.999731       3.285311       8.978458       0.508864       1.283188      -0.708736      -0.015270      -0.036505      -0.000000       0.039570       0.003239       0.000000       0.000000      -0.005760      -0.056996      -0.018999       0.005165       0.013833              1.644226       1.678540       0.227600       0.000000       1.991638      -0.000000       1.262501          -0.000000
          135              H      19.337238      16.071042      12.080500       0.111388       1.069064 0.73619304E+01  0.71246344E+02                                 1.770612                            1.613560      -0.990237       2.408166                    0.996849       3.587762      10.185151       0.477227       1.326203      -0.698108       0.026067      -0.031516       0.000000       0.040899      -0.002939       0.000000       0.000000       0.009699      -0.052408      -0.017469       0.003064       0.014405              1.900159       2.060846      -0.615064       0.000000       2.340851      -0.000000       1.298780           0.000000
          136              H      14.721302      16.665255      12.080500       0.113688       0.961298 0.71339313E+01  0.69387954E+02                                 1.721224                            1.645625      -1.298134       2.261662                    0.992874       3.890136      11.547632       0.442371       1.423522      -0.677071      -0.016212      -0.031088      -0.000000       0.035061      -0.001064      -0.000000      -0.000000      -0.001032      -0.037979      -0.012660       0.005147       0.007512              1.805721       1.946858       0.258141       0.000000       2.015459       0.000000       1.454847          -0.000000
          137              C      14.655305      29.619709      21.599934       0.601979      26.778838 0.26464061E+03  0.55374297E+04                                 8.236549                            5.738942       0.035068       2.061486                    0.999336      22.333208      62.091282       0.627214       0.466701      -1.026481       0.011454      -0.054116       0.038762       0.067544      -0.036693      -0.042514       0.055300       0.077643      -0.025375      -0.078409      -0.017023       0.095433             10.863069       6.967044       1.301638       1.911501      14.605903      -5.526091      11.016260          -0.000000
          138              C      14.558250       0.454755      20.730138      -0.032766      38.197137 0.42006837E+03  0.97330073E+04                                 9.844369                            6.801239      -0.022511       2.002144                    0.999299      27.087181      75.812300       0.640165       0.412940      -1.072826      -0.005197       0.042870      -0.028394       0.051683       0.000540      -0.000701       0.005268      -0.001987       0.009301      -0.004646      -0.002210       0.006856             13.389995       8.773693       1.147713       2.534743      17.631994      -8.048470      13.764298          -0.000000
          139              C      13.548878       0.515389      19.787859      -0.087445      34.329604 0.42002365E+03  0.98030901E+04                                 9.251669                            6.881129       0.014071       1.977482                    0.999662      29.087904      83.682819       0.620783       0.422743      -1.058786       0.013910       0.021155       0.000623       0.025326       0.017948       0.000767       0.017979       0.011858      -0.032247      -0.027464      -0.000484       0.027947             11.589695       8.454768       0.773440       2.619695      14.259212      -6.075417      12.055105           0.000000
          140              C      13.432412       1.637118      18.966385      -0.156355      35.489877 0.43035267E+03  0.10067386E+05                                 9.338587                            6.868260       0.176885       2.023047                    0.999767      29.427534      83.721971       0.636962       0.411055      -1.070255       0.001287      -0.016230       0.020101       0.025867       0.002008       0.026870      -0.005601       0.020798       0.012368      -0.023470      -0.009833       0.033303             11.911203       8.414074       2.288088       1.297072      16.246689      -6.368769      11.072846           0.000001
          141              C      14.364140       2.667896      19.063029       0.139258      38.649217 0.38269130E+03  0.86804343E+04                                10.140515                            6.576514      -0.179823       1.960729                    0.999249      25.730667      71.729238       0.637146       0.423813      -1.063712      -0.001415       0.008853      -0.005724       0.010637      -0.000030       0.001957      -0.022801      -0.028775       0.002364      -0.017306      -0.013854       0.031160             15.725352       8.641680       1.684352       1.537048      22.711854     -11.628447      15.822521           0.000000
          142              C      15.373512       2.607262      20.005308      -0.148395      35.103562 0.43409793E+03  0.10208506E+05                                 9.403993                            6.969934       0.157090       2.024434                    0.999626      29.443076      84.838246       0.620627       0.419663      -1.061440       0.001043      -0.010738       0.010363       0.014960       0.019621      -0.003961      -0.004096      -0.011263      -0.047412      -0.016634      -0.012395       0.029029             12.436661       8.163212      -0.101784       2.839055      14.976805      -8.026945      14.169967          -0.000000
          143              C      15.470567       1.485533      20.850943      -0.087244      35.237450 0.43994402E+03  0.10417266E+05                                 9.512594                            7.101640      -0.084819       1.946588                    0.999505      29.565062      86.471718       0.601726       0.429884      -1.051365      -0.019171       0.004380      -0.016661       0.025774      -0.006997       0.005707       0.010693       0.036588      -0.003878      -0.024712       0.003766       0.020946             12.129378       8.750146       1.488447       2.256309      15.026204      -6.286654      12.611783          -0.000000
          144              C      14.247674       3.819942      18.193233      -0.137967      45.792914 0.41593619E+03  0.96884627E+04                                11.281493                            6.811523       0.060433       1.988824                    0.999704      29.462290      84.803806       0.628615       0.418305      -1.061093       0.006017      -0.017883       0.018628       0.026514      -0.014601       0.010204       0.007818       0.040893       0.043846      -0.034739       0.010186       0.024553             18.909046       8.441954       3.196704      -0.541502      30.589354     -15.580564      17.695829          -0.000000
          145              C      14.538839       9.307319      14.617405       0.589071      30.372588 0.27967158E+03  0.59157572E+04                                 8.945682                            5.867535       0.032380       2.053848                    0.999436      22.535602      62.387493       0.627263       0.461630      -1.032345      -0.005685       0.051180      -0.044293       0.067923      -0.030254      -0.042984       0.057169       0.073675      -0.026320      -0.079134      -0.012867       0.092001             13.382201       7.440914       0.882261       2.137729      18.083801      -9.170463      14.621889          -0.000000
          146              C      14.655305       8.185590      15.511362      -0.026455      41.274060 0.40903891E+03  0.94099893E+04                                10.391044                            6.696631      -0.074244       1.986229                    0.999236      26.900641      74.901255       0.647593       0.411130      -1.074534       0.005982      -0.044690       0.029990       0.054151       0.001331      -0.004132       0.003778       0.001934       0.014426      -0.006605      -0.001018       0.007624             16.301317       8.795711       0.709940       2.615856      22.546636     -12.233922      17.561603          -0.000000
          147              C      13.781810       7.124495      15.366396      -0.090180      36.322277 0.41717816E+03  0.97113931E+04                                 9.610114                            6.837407       0.023111       1.979277                    0.999655      29.018632      83.130088       0.626114       0.420235      -1.061318       0.018548      -0.000833       0.010895       0.021527       0.001520       0.014509       0.012899       0.037423       0.019148      -0.027290      -0.000543       0.027834             13.300381       8.037735       1.246996       1.760496      18.304937      -8.690537      13.558472          -0.000001
          148              C      13.898276       6.033083      16.236192      -0.151316      37.451190 0.43789783E+03  0.10301738E+05                                 9.774680                            6.969228       0.123525       2.009053                    0.999612      29.528014      84.599283       0.625951       0.415937      -1.065729       0.003367       0.010255      -0.007991       0.013430       0.024982       0.004305      -0.004847      -0.019389      -0.045416      -0.023812      -0.010605       0.034417             13.866634       7.959439       0.030708       2.509215      18.360467      -9.827970      15.279997          -0.000000
          149              C      14.868826       6.033083      17.226793       0.137906      39.868978 0.38562637E+03  0.87665086E+04                                10.384928                            6.612022      -0.181647       1.959440                    0.999341      25.825656      72.148841       0.633743       0.425141      -1.062544       0.000456      -0.009141       0.005302       0.010577      -0.001791       0.003959      -0.024412      -0.026899       0.004153      -0.018883      -0.013575       0.032458             17.109566       8.500782       1.805909       1.300348      25.694342     -13.357212      17.133574           0.000000
          150              C      15.742321       7.094178      17.347598      -0.157043      37.138433 0.42667157E+03  0.99657598E+04                                 9.662914                            6.850235       0.174601       2.023703                    0.999750      29.388530      83.707780       0.635830       0.412428      -1.068730      -0.000322       0.018577      -0.015964       0.024497       0.003908       0.029327      -0.005913       0.017019       0.022176      -0.026584      -0.008926       0.035511             13.336784       8.337794       2.055288       1.424159      18.856755      -8.335086      12.815804           0.000000
          151              C      15.625855       8.185590      16.477802      -0.083724      36.026170 0.41372117E+03  0.96179675E+04                                 9.572798                            6.824035       0.013824       1.978726                    0.999678      28.925645      83.006919       0.624201       0.422091      -1.059371      -0.010907      -0.022861       0.000093       0.025330       0.018462      -0.001175       0.015835       0.005778      -0.026966      -0.025407      -0.000630       0.026037             13.163766       8.303048       0.475621       2.687887      17.042000      -8.511722      14.146251          -0.000000
          152              C      14.985292       4.881037      18.120750      -0.142633      46.509487 0.42065875E+03  0.98225738E+04                                11.403271                            6.848809       0.079840       1.994483                    0.999662      29.521275      84.976634       0.627306       0.418149      -1.061580      -0.003697       0.017254      -0.019870       0.026575      -0.015951       0.012128       0.006265       0.033102       0.043055      -0.032529       0.007570       0.024958             19.613842       8.603209       3.274794      -0.564303      31.833308     -16.377418      18.405010          -0.000000
          153              C      14.461195      14.461209      14.641566       0.601979      26.778837 0.26464059E+03  0.55374293E+04                                 8.236550                            5.738943       0.035068       2.061486                    0.999336      22.333207      62.091282       0.627214       0.466701      -1.026481      -0.011454      -0.054116      -0.038762       0.067544       0.036693      -0.042514      -0.055300       0.077643      -0.025374      -0.078409      -0.017023       0.095433             10.863070       6.967044      -1.301638       1.911501      14.605904       5.526091      11.016261          -0.000000
          154              C      14.558250      15.613255      15.511362      -0.032766      38.197137 0.42006837E+03  0.97330074E+04                                 9.844369                            6.801239      -0.022511       2.002144                    0.999299      27.087181      75.812301       0.640165       0.412940      -1.072826       0.005197       0.042870       0.028394       0.051683      -0.000540      -0.000701      -0.005268      -0.001987       0.009301      -0.004646      -0.002210       0.006856             13.389996       8.773694      -1.147713       2.534744      17.631995       8.048471      13.764299          -0.000000
          155              C      15.567622      15.673889      16.453641      -0.087445      34.329605 0.42002367E+03  0.98030904E+04                                 9.251668                            6.881128       0.014071       1.977482                    0.999662      29.087905      83.682820       0.620783       0.422743      -1.058786      -0.013910       0.021155      -0.000623       0.025326      -0.017948       0.000767      -0.017979       0.011858      -0.032247      -0.027464      -0.000484       0.027947             11.589695       8.454768      -0.773440       2.619695      14.259211       6.075417      12.055105           0.000000
          156              C      15.684088      16.795618      17.275115      -0.156355      35.489881 0.43035272E+03  0.10067387E+05                                 9.338587                            6.868260       0.176885       2.023047                    0.999767      29.427536      83.721978       0.636962       0.411055      -1.070255      -0.001287      -0.016230      -0.020101       0.025867      -0.002008       0.026870       0.005601       0.020798       0.012368      -0.023470      -0.009833       0.033303             11.911204       8.414074      -2.288088       1.297072      16.246691       6.368770      11.072847           0.000001
          157              C      14.752360      17.826396      17.178471       0.139258      38.649219 0.38269132E+03  0.86804348E+04                                10.140515                            6.576514      -0.179823       1.960729                    0.999249      25.730668      71.729240       0.637146       0.423813      -1.063712       0.001415       0.008853       0.005724       0.010637       0.000030       0.001957       0.022801      -0.028775       0.002364      -0.017306      -0.013854       0.031160             15.725352       8.641680      -1.684351       1.537049      22.711855      11.628448      15.822522           0.000000
          158              C      13.742988      17.765762      16.236192      -0.148395      35.103563 0.43409794E+03  0.10208506E+05                                 9.403994                            6.969934       0.157089       2.024434                    0.999626      29.443076      84.838246       0.620627       0.419663      -1.061440      -0.001043      -0.010738      -0.010363       0.014960      -0.019621      -0.003961       0.004096      -0.011263      -0.047412      -0.016634      -0.012395       0.029029             12.436662       8.163212       0.101784       2.839055      14.976805       8.026945      14.169967          -0.000000
          159              C      13.645933      16.644033      15.390557      -0.087244      35.237452 0.43994405E+03  0.10417267E+05                                 9.512595                            7.101640      -0.084819       1.946588                    0.999505      29.565063      86.471723       0.601726       0.429884      -1.051365       0.019171       0.004380       0.016661       0.025774       0.006997       0.005707      -0.010693       0.036588      -0.003878      -0.024712       0.003766       0.020946             12.129378       8.750146      -1.488447       2.256309      15.026204       6.286655      12.611784          -0.000001
          160              C      14.868826      18.978442      18.048267      -0.137967      45.792916 0.41593619E+03  0.96884628E+04                                11.281494                            6.811523       0.060433       1.988824                    0.999704      29.462290      84.803808       0.628615       0.418305      -1.061093      -0.006017      -0.017883      -0.018628       0.026514       0.014601       0.010204      -0.007818       0.040893       0.043846      -0.034739       0.010186       0.024553             18.909047       8.441954      -3.196704      -0.541502      30.589356      15.580566      17.695831          -0.000000
          161              C      14.577661      24.465819      21.624095       0.589071      30.372587 0.27967157E+03  0.59157569E+04                                 8.945682                            5.867535       0.032380       2.053848                    0.999436      22.535601      62.387492       0.627263       0.461630      -1.032345       0.005685       0.051180       0.044293       0.067923       0.030254      -0.042984      -0.057169       0.073675      -0.026320      -0.079134      -0.012867       0.092001             13.382202       7.440914      -0.882261       2.137729      18.083802       9.170464      14.621889          -0.000000
          162              C      14.461195      23.344090      20.730138      -0.026455      41.274061 0.40903892E+03  0.94099895E+04                                10.391044                            6.696632      -0.074244       1.986229                    0.999236      26.900641      74.901257       0.647593       0.411130      -1.074534      -0.005982      -0.044690      -0.029990       0.054151      -0.001331      -0.004132      -0.003778       0.001934       0.014426      -0.006605      -0.001018       0.007624             16.301317       8.795712      -0.709940       2.615856      22.546637      12.233923      17.561603          -0.000000
          163              C      15.334690      22.282995      20.875104      -0.090180      36.322279 0.41717817E+03  0.97113936E+04                                 9.610114                            6.837407       0.023111       1.979277                    0.999655      29.018633      83.130090       0.626114       0.420235      -1.061318      -0.018548      -0.000833      -0.010895       0.021527      -0.001520       0.014509      -0.012899       0.037423       0.019148      -0.027290      -0.000543       0.027834             13.300381       8.037735      -1.246996       1.760496      18.304937       8.690537      13.558472          -0.000001
          164              C      15.218224      21.191583      20.005308      -0.151316      37.451191 0.43789785E+03  0.10301739E+05                                 9.774681                            6.969228       0.123525       2.009053                    0.999612      29.528015      84.599289       0.625951       0.415937      -1.065729      -0.003367       0.010255       0.007991       0.013430      -0.024982       0.004305       0.004847      -0.019389      -0.045416      -0.023812      -0.010605       0.034417             13.866635       7.959439      -0.030709       2.509215      18.360468       9.827971      15.279998          -0.000000
          165              C      14.247674      21.191583      19.014707       0.137906      39.868980 0.38562639E+03  0.87665093E+04                                10.384928                            6.612022      -0.181647       1.959440                    0.999341      25.825657      72.148844       0.633743       0.425141      -1.062544      -0.000456      -0.009141      -0.005302       0.010577       0.001791       0.003959       0.024412      -0.026899       0.004153      -0.018883      -0.013575       0.032458             17.109566       8.500782      -1.805909       1.300348      25.694343      13.357212      17.133574           0.000000
          166              C      13.374179      22.252678      18.893902      -0.157043      37.138435 0.42667159E+03  0.99657604E+04                                 9.662914                            6.850235       0.174601       2.023703                    0.999750      29.388531      83.707782       0.635830       0.412428      -1.068730       0.000322       0.018577       0.015964       0.024497      -0.003908       0.029327       0.005913       0.017019       0.022176      -0.026584      -0.008926       0.035511             13.336784       8.337794      -2.055288       1.424159      18.856755       8.335086      12.815804           0.000000
          167              C      13.490645      23.344090      19.763698      -0.083724      36.026171 0.41372119E+03  0.96179681E+04                                 9.572798                            6.824036       0.013824       1.978726                    0.999678      28.925645      83.006923       0.624201       0.422091      -1.059371       0.010907      -0.022861      -0.000093       0.025330      -0.018462      -0.001175      -0.015835       0.005778      -0.026966      -0.025407      -0.000630       0.026037             13.163767       8.303048      -0.475621       2.687887      17.042002       8.511723      14.146252          -0.000000
          168              C      14.131208      20.039537      18.120750      -0.142633      46.509486 0.42065873E+03  0.98225733E+04                                11.403271                            6.848809       0.079840       1.994483                    0.999662      29.521274      84.976631       0.627306       0.418149      -1.061579       0.003697       0.017254       0.019870       0.026575       0.015951       0.012128      -0.006265       0.033102       0.043055      -0.032529       0.007570       0.024958             19.613843       8.603209      -3.274794      -0.564303      31.833309      16.377418      18.405010          -0.000000
          169              C      14.655305      29.619709       2.561066       0.601979      26.778839 0.26464061E+03  0.55374298E+04                                 8.236549                            5.738943       0.035068       2.061486                    0.999336      22.333208      62.091283       0.627214       0.466701      -1.026481       0.011454      -0.054116      -0.038762       0.067544      -0.036693       0.042514      -0.055300       0.077643      -0.025374      -0.078409      -0.017023       0.095433             10.863069       6.967044       1.301638      -1.911501      14.605904       5.526091      11.016260          -0.000000
          170              C      14.558250       0.454755       3.430862      -0.032766      38.197135 0.42006836E+03  0.97330070E+04                                 9.844368                            6.801239      -0.022511       2.002144                    0.999299      27.087181      75.812301       0.640165       0.412940      -1.072826      -0.005197       0.042870       0.028394       0.051683       0.000540       0.000701      -0.005268      -0.001987       0.009301      -0.004646      -0.002210       0.006856             13.389995       8.773693       1.147713      -2.534744      17.631994       8.048470      13.764299          -0.000000
          171              C      13.548878       0.515389       4.373141      -0.087445      34.329606 0.42002369E+03  0.98030910E+04                                 9.251669                            6.881129       0.014071       1.977482                    0.999662      29.087906      83.682824       0.620783       0.422743      -1.058786       0.013910       0.021155      -0.000623       0.025326       0.017948      -0.000767      -0.017979       0.011858      -0.032247      -0.027464      -0.000484       0.027947             11.589695       8.454768       0.773440      -2.619695      14.259212       6.075417      12.055105           0.000000
          172              C      13.432412       1.637118       5.194615      -0.156355      35.489880 0.43035271E+03  0.10067387E+05                                 9.338588                            6.868260       0.176885       2.023047                    0.999767      29.427535      83.721978       0.636962       0.411055      -1.070255       0.001287      -0.016230      -0.020101       0.025867       0.002008      -0.026870       0.005601       0.020798       0.012368      -0.023470      -0.009833       0.033303             11.911204       8.414075       2.288088      -1.297072      16.246691       6.368770      11.072847           0.000001
          173              C      14.364140       2.667896       5.097971       0.139258      38.649219 0.38269132E+03  0.86804347E+04                                10.140515                            6.576514      -0.179823       1.960729                    0.999249      25.730668      71.729239       0.637146       0.423813      -1.063712      -0.001415       0.008853       0.005724       0.010637      -0.000030      -0.001957       0.022801      -0.028775       0.002364      -0.017306      -0.013854       0.031160             15.725352       8.641680       1.684351      -1.537049      22.711854      11.628448      15.822522           0.000000
          174              C      15.373512       2.607262       4.155692      -0.148395      35.103563 0.43409793E+03  0.10208506E+05                                 9.403994                            6.969934       0.157090       2.024434                    0.999626      29.443076      84.838246       0.620627       0.419663      -1.061440       0.001043      -0.010738      -0.010363       0.014960       0.019621       0.003961       0.004096      -0.011263      -0.047412      -0.016634      -0.012395       0.029029             12.436661       8.163212      -0.101784      -2.839055      14.976805       8.026945      14.169967          -0.000000
          175              C      15.470567       1.485533       3.310057      -0.087244      35.237469 0.43994429E+03  0.10417274E+05                                 9.512598                            7.101642      -0.084819       1.946588                    0.999505      29.565062      86.471720       0.601726       0.429884      -1.051365      -0.019171       0.004380       0.016661       0.025774      -0.006997      -0.005707      -0.010693       0.036588      -0.003878      -0.024712       0.003766       0.020946             12.129383       8.750147       1.488447      -2.256310      15.026209       6.286658      12.611792          -0.000001
          176              C      14.247674       3.819942       5.967767      -0.137967      45.792916 0.41593619E+03  0.96884629E+04                                11.281494                            6.811523       0.060433       1.988824                    0.999704      29.462290      84.803808       0.628615       0.418305      -1.061093       0.006017      -0.017883      -0.018628       0.026514      -0.014601      -0.010204      -0.007818       0.040893       0.043846      -0.034739       0.010186       0.024553             18.909047       8.441954       3.196704       0.541502      30.589356      15.580566      17.695831          -0.000000
          177              C      14.538839       9.307319       9.543595       0.589071      30.372588 0.27967159E+03  0.59157572E+04                                 8.945682                            5.867535       0.032380       2.053848                    0.999436      22.535602      62.387493       0.627263       0.461630      -1.032345      -0.005685       0.051180       0.044293       0.067923      -0.030254       0.042984      -0.057169       0.073675      -0.026320      -0.079134      -0.012867       0.092001             13.382201       7.440914       0.882261      -2.137729      18.083801       9.170463      14.621889          -0.000000
          178              C      14.655305       8.185590       8.649638      -0.026455      41.274060 0.40903891E+03  0.94099893E+04                                10.391044                            6.696631      -0.074244       1.986229                    0.999236      26.900641      74.901256       0.647593       0.411130      -1.074534       0.005982      -0.044690      -0.029990       0.054151       0.001331       0.004132      -0.003778       0.001934       0.014426      -0.006605      -0.001018       0.007624             16.301317       8.795711       0.709940      -2.615856      22.546636      12.233922      17.561603          -0.000000
          179              C      13.781810       7.124495       8.794604      -0.090180      36.322282 0.41717822E+03  0.97113948E+04                                 9.610115                            6.837408       0.023111       1.979277                    0.999655      29.018634      83.130095       0.626114       0.420235      -1.061318       0.018548      -0.000833      -0.010895       0.021527       0.001520      -0.014509      -0.012899       0.037423       0.019148      -0.027290      -0.000543       0.027834             13.300383       8.037736       1.246996      -1.760495      18.304939       8.690538      13.558473          -0.000001
          180              C      13.898276       6.033083       7.924808      -0.151316      37.451188 0.43789781E+03  0.10301738E+05                                 9.774680                            6.969228       0.123525       2.009053                    0.999612      29.528014      84.599281       0.625951       0.415937      -1.065729       0.003367       0.010255       0.007991       0.013430       0.024982      -0.004305       0.004847      -0.019389      -0.045416      -0.023812      -0.010605       0.034417             13.866633       7.959439       0.030709      -2.509215      18.360466       9.827969      15.279996          -0.000000
          181              C      14.868826       6.033083       6.934207       0.137906      39.868978 0.38562637E+03  0.87665087E+04                                10.384928                            6.612022      -0.181647       1.959440                    0.999341      25.825656      72.148841       0.633743       0.425141      -1.062544       0.000456      -0.009141      -0.005302       0.010577      -0.001791      -0.003959       0.024412      -0.026899       0.004153      -0.018883      -0.013575       0.032458             17.109566       8.500782       1.805909      -1.300348      25.694343      13.357212      17.133573           0.000000
          182              C      15.742321       7.094178       6.813402      -0.157043      37.138434 0.42667159E+03  0.99657603E+04                                 9.662914                            6.850235       0.174601       2.023703                    0.999750      29.388531      83.707780       0.635830       0.412428      -1.068730      -0.000322       0.018577       0.015964       0.024497       0.003908      -0.029327       0.005913       0.017019       0.022176      -0.026584      -0.008926       0.035511             13.336784       8.337794       2.055288      -1.424159      18.856755       8.335086      12.815803           0.000000
          183              C      15.625855       8.185590       7.683198      -0.083724      36.026168 0.41372115E+03  0.96179670E+04                                 9.572798                            6.824036       0.013824       1.978726                    0.999678      28.925644      83.006919       0.624201       0.422091      -1.059371      -0.010907      -0.022861      -0.000093       0.025330       0.018462       0.001175      -0.015835       0.005778      -0.026966      -0.025407      -0.000630       0.026037             13.163766       8.303048       0.475622      -2.687886      17.042001       8.511722      14.146251          -0.000000
          184              C      14.985292       4.881037       6.040250      -0.142633      46.509485 0.42065872E+03  0.98225729E+04                                11.403271                            6.848809       0.079840       1.994483                    0.999662      29.521273      84.976628       0.627306       0.418149      -1.061579      -0.003697       0.017254       0.019870       0.026575      -0.015951      -0.012128      -0.006265       0.033102       0.043055      -0.032529       0.007570       0.024958             19.613843       8.603209       3.274794       0.564304      31.833310      16.377419      18.405011          -0.000000
          185              C      14.461195      14.461209       9.519434       0.601979      26.778838 0.26464059E+03  0.55374294E+04                                 8.236550                            5.738943       0.035068       2.061486                    0.999336      22.333207      62.091282       0.627214       0.466701      -1.026481      -0.011454      -0.054116       0.038762       0.067544       0.036693       0.042514       0.055300       0.077643      -0.025374      -0.078409      -0.017023       0.095433             10.863070       6.967045      -1.301638      -1.911501      14.605904      -5.526091      11.016260          -0.000000
          186              C      14.558250      15.613255       8.649638      -0.032766      38.197135 0.42006836E+03  0.97330069E+04                                 9.844368                            6.801239      -0.022511       2.002144                    0.999299      27.087181      75.812300       0.640165       0.412940      -1.072826       0.005197       0.042870      -0.028394       0.051683      -0.000540       0.000701       0.005268      -0.001987       0.009301      -0.004646      -0.002210       0.006856             13.389995       8.773693      -1.147713      -2.534744      17.631993      -8.048470      13.764299          -0.000000
          187              C      15.567622      15.673889       7.707359      -0.087445      34.329607 0.42002370E+03  0.98030915E+04                                 9.251669                            6.881129       0.014071       1.977482                    0.999662      29.087906      83.682828       0.620783       0.422743      -1.058786      -0.013910       0.021155       0.000623       0.025326      -0.017948      -0.000767       0.017979       0.011858      -0.032247      -0.027464      -0.000484       0.027947             11.589696       8.454769      -0.773440      -2.619696      14.259213      -6.075418      12.055107           0.000000
          188              C      15.684088      16.795618       6.885885      -0.156355      35.489880 0.43035270E+03  0.10067387E+05                                 9.338588                            6.868260       0.176885       2.023047                    0.999767      29.427535      83.721979       0.636962       0.411055      -1.070255      -0.001287      -0.016230       0.020101       0.025867      -0.002008      -0.026870      -0.005601       0.020798       0.012368      -0.023470      -0.009833       0.033303             11.911205       8.414075      -2.288088      -1.297072      16.246691      -6.368770      11.072848           0.000001
          189              C      14.752360      17.826396       6.982529       0.139258      38.649220 0.38269132E+03  0.86804348E+04                                10.140515                            6.576514      -0.179823       1.960729                    0.999249      25.730668      71.729241       0.637146       0.423813      -1.063712       0.001415       0.008853      -0.005724       0.010637       0.000030      -0.001957      -0.022801      -0.028775       0.002364      -0.017306      -0.013854       0.031160             15.725353       8.641680      -1.684352      -1.537048      22.711856     -11.628449      15.822522           0.000000
          190              C      13.742988      17.765762       7.924808      -0.148395      35.103565 0.43409795E+03  0.10208506E+05                                 9.403994                            6.969934       0.157089       2.024434                    0.999626      29.443077      84.838249       0.620627       0.419663      -1.061440      -0.001043      -0.010738       0.010363       0.014960      -0.019621       0.003961      -0.004096      -0.011263      -0.047412      -0.016634      -0.012395       0.029029             12.436662       8.163212       0.101784      -2.839055      14.976805      -8.026945      14.169968          -0.000000
          191              C      13.645933      16.644033       8.770443      -0.087244      35.237469 0.43994429E+03  0.10417274E+05                                 9.512598                            7.101642      -0.084819       1.946588                    0.999505      29.565062      86.471720       0.601726       0.429884      -1.051365       0.019171       0.004380      -0.016661       0.025774       0.006997      -0.005707       0.010693       0.036588      -0.003878      -0.024712       0.003766       0.020946             12.129383       8.750147      -1.488447      -2.256310      15.026210      -6.286658      12.611792          -0.000001
          192              C      14.868826      18.978442       6.112733      -0.137967      45.792921 0.41593622E+03  0.96884639E+04                                11.281495                            6.811524       0.060433       1.988824                    0.999704      29.462291      84.803814       0.628615       0.418305      -1.061093      -0.006017      -0.017883       0.018628       0.026514       0.014601      -0.010204       0.007818       0.040893       0.043846      -0.034739       0.010186       0.024553             18.909049       8.441955      -3.196705       0.541503      30.589360     -15.580568      17.695833          -0.000000
          193              C      14.577661      24.465819       2.536905       0.589071      30.372587 0.27967157E+03  0.59157569E+04                                 8.945682                            5.867535       0.032380       2.053848                    0.999436      22.535601      62.387492       0.627263       0.461630      -1.032345       0.005685       0.051180      -0.044293       0.067923       0.030254       0.042984       0.057169       0.073675      -0.026320      -0.079134      -0.012867       0.092001             13.382202       7.440914      -0.882261      -2.137729      18.083802      -9.170464      14.621890          -0.000000
          194              C      14.461195      23.344090       3.430862      -0.026455      41.274060 0.40903891E+03  0.94099894E+04                                10.391044                            6.696631      -0.074244       1.986229                    0.999236      26.900641      74.901256       0.647593       0.411130      -1.074534      -0.005982      -0.044690       0.029990       0.054151      -0.001331       0.004132       0.003778       0.001933       0.014426      -0.006605      -0.001018       0.007624             16.301317       8.795711      -0.709940      -2.615856      22.546636     -12.233922      17.561603          -0.000000
          195              C      15.334690      22.282995       3.285896      -0.090180      36.322281 0.41717820E+03  0.97113945E+04                                 9.610115                            6.837408       0.023111       1.979277                    0.999655      29.018633      83.130092       0.626114       0.420235      -1.061318      -0.018548      -0.000833       0.010895       0.021527      -0.001520      -0.014509       0.012899       0.037423       0.019148      -0.027290      -0.000543       0.027834             13.300383       8.037736      -1.246996      -1.760495      18.304940      -8.690538      13.558473          -0.000001
          196              C      15.218224      21.191583       4.155692      -0.151316      37.451188 0.43789782E+03  0.10301738E+05                                 9.774680                            6.969228       0.123525       2.009053                    0.999612      29.528014      84.599282       0.625951       0.415937      -1.065729      -0.003367       0.010255      -0.007991       0.013430      -0.024982      -0.004305      -0.004847      -0.019389      -0.045416      -0.023812      -0.010605       0.034417             13.866634       7.959439      -0.030709      -2.509215      18.360466      -9.827969      15.279996          -0.000000
          197              C      14.247674      21.191583       5.146293       0.137906      39.868979 0.38562637E+03  0.87665087E+04                                10.384928                            6.612022      -0.181647       1.959440                    0.999341      25.825656      72.148842       0.633743       0.425141      -1.062544      -0.000456      -0.009141       0.005302       0.010577       0.001791      -0.003959      -0.024412      -0.026899       0.004153      -0.018883      -0.013575       0.032458             17.109567       8.500782      -1.805909      -1.300348      25.694344     -13.357213      17.133574           0.000000
          198              C      13.374179      22.252678       5.267098      -0.157043      37.138438 0.42667162E+03  0.99657614E+04                                 9.662915                            6.850235       0.174601       2.023703                    0.999750      29.388532      83.707789       0.635830       0.412428      -1.068730       0.000322       0.018577      -0.015964       0.024497      -0.003908      -0.029327      -0.005913       0.017019       0.022176      -0.026584      -0.008926       0.035511             13.336786       8.337795      -2.055289      -1.424159      18.856759      -8.335088      12.815805           0.000000
          199              C      13.490645      23.344090       4.397302      -0.083724      36.026171 0.41372118E+03  0.96179678E+04                                 9.572798                            6.824035       0.013824       1.978726                    0.999678      28.925646      83.006926       0.624201       0.422091      -1.059371       0.010907      -0.022861       0.000093       0.025330      -0.018462       0.001175       0.015835       0.005778      -0.026966      -0.025407      -0.000630       0.026037             13.163767       8.303048      -0.475622      -2.687886      17.042002      -8.511723      14.146251          -0.000000
          200              C      14.131208      20.039537       6.040250      -0.142633      46.509487 0.42065873E+03  0.98225735E+04                                11.403272                            6.848809       0.079840       1.994483                    0.999662      29.521274      84.976633       0.627306       0.418149      -1.061579       0.003697       0.017254      -0.019870       0.026575       0.015951      -0.012128       0.006265       0.033102       0.043055      -0.032529       0.007570       0.024958             19.613844       8.603209      -3.274794       0.564304      31.833312     -16.377419      18.405011          -0.000000
          201              C      18.304573      26.982130       0.000000       0.580331      32.005297 0.28737914E+03  0.61216935E+04                                 9.226614                            5.938167       0.001657       2.037370                    0.999352      22.871938      63.590712       0.624898       0.460130      -1.032941      -0.066932      -0.000862      -0.000000       0.066937       0.000244      -0.000000       0.000000      -0.077274       0.260601      -0.082071      -0.004796       0.086867             14.001175      26.647357       0.845419       0.000000      10.239059       0.000000       5.117109          -0.000001
          202              C       0.310576      26.982130       0.000000      -0.039530      43.851582 0.43182190E+03  0.10054274E+05                                10.752412                            6.853100      -0.110526       1.967395                    0.999181      27.331635      76.179065       0.644999       0.407850      -1.078334       0.057854       0.004664      -0.000000       0.058042      -0.004255       0.000000      -0.000000      -0.017172      -0.022569      -0.007523      -0.005821       0.013344             16.980984      33.689960       1.370022       0.000000      11.373148       0.000000       5.879845          -0.000000
          203              C       1.028783      28.194810       0.000000      -0.086431      37.927467 0.43166013E+03  0.10123102E+05                                 9.885462                            6.942217       0.141469       2.018978                    0.999603      28.956124      82.949914       0.623805       0.418683      -1.063508       0.008389      -0.015857      -0.000000       0.017939      -0.006376       0.000000       0.000000      -0.038325       0.028510      -0.024947       0.009503       0.015444             14.032836      26.076141       1.978241       0.000000      10.478702       0.000000       5.543665          -0.000001
          204              C       2.445786      28.164493       0.000000      -0.144247      39.804398 0.49126533E+03  0.11932457E+05                                10.342819                            7.505530      -0.066358       1.958090                    0.998051      30.005627      88.270221       0.586428       0.430009      -1.053523      -0.014494      -0.001445      -0.000000       0.014566       0.006801      -0.000000      -0.000000      -0.001717       0.002799      -0.007322       0.000933       0.006389             14.564717      26.690270       0.246303       0.000000      10.618315       0.000000       6.385568          -0.000000
          205              C       3.125171      26.921496       0.000000       0.142006      37.611930 0.39548476E+03  0.90549858E+04                                 9.953635                            6.705374      -0.095861       1.986579                    0.999169      25.927527      72.887874       0.627481       0.426332      -1.060928       0.005961       0.002387      -0.000000       0.006421      -0.000536      -0.000000      -0.000000       0.025475      -0.044735      -0.014912      -0.005293       0.020205             15.042200      28.818075       2.719626      -0.000000      10.424813       0.000000       5.883711           0.000000
          206              C       2.406964      25.708816       0.000000      -0.173494      37.410297 0.44814745E+03  0.10577904E+05                                 9.649427                            6.985856       0.166603       2.011898                    0.999715      29.881341      85.065691       0.635445       0.408366      -1.073278      -0.020462      -0.001132      -0.000000       0.020493      -0.018726       0.000000       0.000000      -0.015090      -0.109284      -0.036428      -0.001975       0.038403             12.801741      22.172399       2.808073       0.000000      10.710228       0.000000       5.522594           0.000001
          207              C       0.989961      25.739133       0.000000      -0.095800      36.894392 0.44478902E+03  0.10512561E+05                                 9.678703                            7.053237      -0.031651       1.954432                    0.999568      29.616310      85.255365       0.617870       0.419425      -1.062720       0.012379       0.018902      -0.000000       0.022595       0.016656      -0.000000       0.000000      -0.041838      -0.039504      -0.020156      -0.013168       0.033324             12.807072      22.763030       0.105388       0.000000      10.280380       0.000000       5.377805          -0.000000
          208              C       4.542174      26.891179       0.000000      -0.157258      42.472113 0.43966970E+03  0.10407356E+05                                10.815676                            7.067269       0.050990       1.983870                    0.999614      30.030582      87.769521       0.607413       0.425998      -1.053936      -0.016271       0.000010       0.000000       0.016271      -0.022923       0.000000      -0.000000      -0.036742       0.015916      -0.032029       0.005305       0.026723             17.119455      35.079836       4.457532      -0.000000       9.704224       0.000000       6.574307           0.000001
          209              C      10.967215      27.133715       0.000000       0.667801      27.900043 0.23426014E+03  0.47867937E+04                                 8.671882                            5.518445      -0.248001       1.991212                    0.999242      21.512753      60.423640       0.614884       0.487491      -1.008521       0.057225      -0.014573      -0.000000       0.059051       0.022057      -0.000000       0.000000      -0.209419      -0.220479      -0.073493      -0.070261       0.143754             12.825149      25.281581      -2.203246       0.000000       5.325978      -0.000000       7.867886           0.000000
          210              C       9.589034      27.315617       0.000000      -0.031498      46.063249 0.44680480E+03  0.10526359E+05                                11.209988                            7.064071      -0.220598       1.936624                    0.998665      27.544782      78.050466       0.620758       0.418816      -1.067730      -0.051212       0.004332       0.000000       0.051394      -0.004101      -0.000000       0.000000       0.002697      -0.011974      -0.003991      -0.002321       0.006312             17.391157      34.772302      -1.877773       0.000000      11.322976      -0.000000       6.078195          -0.000000
          211              C       8.696128      26.224205       0.000000      -0.111767      36.928601 0.44153858E+03  0.10416943E+05                                 9.698820                            7.032336       0.192017       2.029038                    0.999700      29.516467      84.900031       0.618120       0.420012      -1.062315      -0.013153       0.025413       0.000000       0.028615      -0.012843      -0.000000      -0.000000      -0.050130      -0.101644      -0.033881      -0.011223       0.045104             12.878421      23.406529       0.235843       0.000000       9.982402       0.000000       5.246331           0.000001
          212              C       7.298536      26.406107       0.000000      -0.147974      36.823216 0.45256673E+03  0.10728418E+05                                 9.690887                            7.111194       0.068288       1.990009                    0.999486      29.655915      85.122665       0.616622       0.419019      -1.064406       0.011144       0.000117       0.000000       0.011145       0.019384      -0.000000      -0.000000      -0.001189      -0.068161      -0.022720      -0.008033       0.030753             13.043128      24.035067      -1.972552      -0.000000       9.752312       0.000000       5.342004           0.000001
          213              C       6.793850      27.740055       0.000000       0.126614      36.998453 0.39504250E+03  0.90487735E+04                                 9.900397                            6.711438      -0.137459       1.972202                    0.999048      26.067943      73.469217       0.625377       0.427581      -1.059397      -0.004786      -0.002881       0.000000       0.005586      -0.008103       0.000000      -0.000000       0.031500      -0.068336      -0.022779      -0.006323       0.029102             15.039183      29.367165       1.179554      -0.000000      10.203085      -0.000000       5.547299           0.000000
          214              C       7.647934      28.831467       0.000000      -0.140654      37.057093 0.44885645E+03  0.10626900E+05                                 9.704537                            7.066932       0.212814       2.040226                    0.999790      29.408658      84.575047       0.620042       0.417240      -1.064706       0.023307      -0.006448       0.000000       0.024183      -0.024786       0.000000      -0.000000      -0.021972      -0.056837      -0.018946      -0.017639       0.036584             13.285380      23.790606       1.702680      -0.000000      10.742339      -0.000000       5.323195           0.000000
          215              C       9.045526      28.649565       0.000000      -0.113793      39.046402 0.47872590E+03  0.11542685E+05                                10.144446                            7.378773       0.185026       2.027577                    0.999446      29.997250      87.666439       0.595626       0.426494      -1.056628      -0.021722      -0.018962       0.000000       0.028834       0.022612       0.000000       0.000000      -0.018270      -0.085642      -0.028547      -0.010113       0.038661             13.589373      23.207618      -0.999374       0.000000      12.258729      -0.000000       5.301770           0.000000
          216              C       5.376847      27.921957       0.000000      -0.122220      41.912234 0.46182850E+03  0.11084490E+05                                10.813991                            7.310408      -0.105044       1.945855                    0.998342      29.898522      88.444287       0.588081       0.433944      -1.047430       0.014319      -0.001171      -0.000000       0.014367      -0.009755       0.000000      -0.000000      -0.016298       0.051146      -0.021235       0.004186       0.017049             16.789134      33.457084       2.950041      -0.000000      10.248385       0.000000       6.661932           0.000000
          217              C      10.811927      11.823630      12.080500       0.580331      32.005297 0.28737914E+03  0.61216934E+04                                 9.226614                            5.938167       0.001657       2.037370                    0.999352      22.871938      63.590713       0.624898       0.460130      -1.032941       0.066932      -0.000862       0.000000       0.066937      -0.000244       0.000000       0.000000      -0.077274       0.260601      -0.082071      -0.004796       0.086867             14.001175      26.647357      -0.845419       0.000000      10.239059      -0.000000       5.117109          -0.000001
          218              C       9.394924      11.823630      12.080500      -0.039530      43.851586 0.43182193E+03  0.10054275E+05                                10.752412                            6.853101      -0.110526       1.967395                    0.999181      27.331636      76.179069       0.644999       0.407850      -1.078334      -0.057854       0.004664      -0.000000       0.058042       0.004255      -0.000000      -0.000000      -0.017172      -0.022569      -0.007523      -0.005821       0.013344             16.980986      33.689963      -1.370022       0.000000      11.373149      -0.000000       5.879845          -0.000000
          219              C       8.676717      13.036310      12.080500      -0.086431      37.927467 0.43166013E+03  0.10123102E+05                                 9.885462                            6.942217       0.141469       2.018978                    0.999603      28.956124      82.949914       0.623805       0.418683      -1.063508      -0.008389      -0.015857      -0.000000       0.017939       0.006376      -0.000000      -0.000000      -0.038325       0.028510      -0.024947       0.009503       0.015444             14.032836      26.076141      -1.978241       0.000000      10.478702      -0.000000       5.543665          -0.000001
          220              C       7.259714      13.005993      12.080500      -0.144247      39.804398 0.49126533E+03  0.11932457E+05                                10.342819                            7.505530      -0.066358       1.958090                    0.998051      30.005627      88.270222       0.586428       0.430009      -1.053523       0.014494      -0.001445      -0.000000       0.014566      -0.006801      -0.000000       0.000000      -0.001717       0.002799      -0.007322       0.000933       0.006389             14.564718      26.690271      -0.246303       0.000000      10.618315      -0.000000       6.385568          -0.000000
          221              C       6.580329      11.762996      12.080500       0.142006      37.611930 0.39548476E+03  0.90549857E+04                                 9.953635                            6.705374      -0.095861       1.986579                    0.999169      25.927527      72.887874       0.627481       0.426332      -1.060928      -0.005961       0.002387      -0.000000       0.006421       0.000536      -0.000000       0.000000       0.025475      -0.044735      -0.014912      -0.005293       0.020205             15.042200      28.818075      -2.719626       0.000000      10.424813      -0.000000       5.883711           0.000000
          222              C       7.298536      10.550316      12.080500      -0.173494      37.410297 0.44814745E+03  0.10577904E+05                                 9.649427                            6.985856       0.166603       2.011898                    0.999715      29.881340      85.065689       0.635445       0.408366      -1.073278       0.020462      -0.001132      -0.000000       0.020493       0.018726      -0.000000       0.000000      -0.015090      -0.109284      -0.036428      -0.001975       0.038403             12.801741      22.172401      -2.808073       0.000000      10.710228      -0.000000       5.522595           0.000001
          223              C       8.715539      10.580633      12.080500      -0.095800      36.894392 0.44478902E+03  0.10512561E+05                                 9.678702                            7.053237      -0.031651       1.954432                    0.999568      29.616310      85.255364       0.617871       0.419425      -1.062720      -0.012379       0.018902      -0.000000       0.022595      -0.016656       0.000000       0.000000      -0.041838      -0.039504      -0.020156      -0.013168       0.033324             12.807072      22.763029      -0.105388       0.000000      10.280380      -0.000000       5.377805          -0.000000
          224              C       5.163326      11.732679      12.080500      -0.157258      42.472113 0.43966970E+03  0.10407356E+05                                10.815676                            7.067269       0.050990       1.983870                    0.999614      30.030582      87.769522       0.607413       0.425998      -1.053935       0.016271       0.000010      -0.000000       0.016271       0.022923      -0.000000       0.000000      -0.036742       0.015916      -0.032029       0.005305       0.026723             17.119456      35.079837      -4.457533      -0.000000       9.704224      -0.000000       6.574307           0.000001
          225              C      18.149285      11.975215      12.080500       0.667801      27.900043 0.23426014E+03  0.47867937E+04                                 8.671882                            5.518445      -0.248002       1.991212                    0.999242      21.512753      60.423640       0.614884       0.487491      -1.008521      -0.057225      -0.014573       0.000000       0.059051      -0.022057       0.000000       0.000000      -0.209419      -0.220479      -0.073493      -0.070261       0.143754             12.825149      25.281581       2.203246       0.000000       5.325978      -0.000000       7.867886           0.000000
          226              C       0.116466      12.157117      12.080500      -0.031498      46.063249 0.44680480E+03  0.10526359E+05                                11.209988                            7.064071      -0.220598       1.936624                    0.998665      27.544782      78.050466       0.620758       0.418816      -1.067730       0.051212       0.004332       0.000000       0.051394       0.004101       0.000000      -0.000000       0.002697      -0.011974      -0.003991      -0.002321       0.006312             17.391157      34.772302       1.877773       0.000000      11.322976      -0.000000       6.078195          -0.000000
          227              C       1.009372      11.065705      12.080500      -0.111767      36.928600 0.44153857E+03  0.10416943E+05                                 9.698820                            7.032336       0.192017       2.029038                    0.999700      29.516467      84.900029       0.618120       0.420012      -1.062315       0.013153       0.025413       0.000000       0.028615       0.012843       0.000000      -0.000000      -0.050130      -0.101644      -0.033881      -0.011223       0.045104             12.878420      23.406527      -0.235843       0.000000       9.982401      -0.000000       5.246331           0.000001
          228              C       2.406964      11.247607      12.080500      -0.147973      36.823215 0.45256673E+03  0.10728418E+05                                 9.690886                            7.111194       0.068288       1.990009                    0.999486      29.655915      85.122663       0.616622       0.419019      -1.064406      -0.011144       0.000117       0.000000       0.011145      -0.019384      -0.000000      -0.000000      -0.001189      -0.068161      -0.022720      -0.008033       0.030753             13.043127      24.035066       1.972553      -0.000000       9.752312      -0.000000       5.342004           0.000001
          229              C       2.911650      12.581555      12.080500       0.126614      36.998453 0.39504250E+03  0.90487736E+04                                 9.900397                            6.711438      -0.137459       1.972202                    0.999048      26.067943      73.469218       0.625377       0.427581      -1.059397       0.004786      -0.002881       0.000000       0.005586       0.008103       0.000000       0.000000       0.031500      -0.068336      -0.022779      -0.006323       0.029102             15.039184      29.367167      -1.179554      -0.000000      10.203085      -0.000000       5.547299           0.000000
          230              C       2.057566      13.672967      12.080500      -0.140654      37.057095 0.44885648E+03  0.10626901E+05                                 9.704537                            7.066932       0.212814       2.040226                    0.999790      29.408659      84.575050       0.620042       0.417240      -1.064706      -0.023307      -0.006448       0.000000       0.024183       0.024786       0.000000       0.000000      -0.021972      -0.056837      -0.018946      -0.017639       0.036584             13.285380      23.790607      -1.702680      -0.000000      10.742339       0.000000       5.323195           0.000000
          231              C       0.659974      13.491065      12.080500      -0.113793      39.046403 0.47872590E+03  0.11542685E+05                                10.144446                            7.378773       0.185026       2.027577                    0.999446      29.997250      87.666439       0.595626       0.426494      -1.056628       0.021722      -0.018962      -0.000000       0.028834      -0.022612      -0.000000      -0.000000      -0.018270      -0.085642      -0.028547      -0.010113       0.038661             13.589373      23.207619       0.999374       0.000000      12.258729      -0.000000       5.301770           0.000000
          232              C       4.328653      12.763457      12.080500      -0.122220      41.912234 0.46182849E+03  0.11084490E+05                                10.813991                            7.310408      -0.105044       1.945855                    0.998342      29.898522      88.444288       0.588081       0.433944      -1.047430      -0.014319      -0.001171       0.000000       0.014367       0.009755      -0.000000      -0.000000      -0.016298       0.051146      -0.021235       0.004186       0.017049             16.789134      33.457085      -2.950042      -0.000000      10.248385      -0.000000       6.661932           0.000000
          233              C       4.755695       0.697291      21.599934       0.601979      26.778839 0.26464061E+03  0.55374297E+04                                 8.236550                            5.738943       0.035068       2.061486                    0.999336      22.333208      62.091283       0.627214       0.466701      -1.026481      -0.011454       0.054116       0.038762       0.067544      -0.036693       0.042514      -0.055300       0.077643      -0.025374      -0.078409      -0.017023       0.095433             10.863070       6.967045       1.301638      -1.911501      14.605904       5.526091      11.016260          -0.000000
          234              C       4.852750      29.862245      20.730138      -0.032766      38.197137 0.42006837E+03  0.97330074E+04                                 9.844369                            6.801239      -0.022511       2.002144                    0.999299      27.087181      75.812301       0.640165       0.412940      -1.072826       0.005197      -0.042870      -0.028394       0.051683       0.000540       0.000701      -0.005268      -0.001987       0.009301      -0.004646      -0.002210       0.006856             13.389996       8.773694       1.147713      -2.534744      17.631994       8.048470      13.764299          -0.000000
          235              C       5.862122      29.801611      19.787859      -0.087445      34.329607 0.42002370E+03  0.98030914E+04                                 9.251669                            6.881129       0.014071       1.977482                    0.999662      29.087906      83.682825       0.620783       0.422743      -1.058786      -0.013910      -0.021155       0.000623       0.025326       0.017948      -0.000767      -0.017979       0.011858      -0.032247      -0.027464      -0.000484       0.027947             11.589696       8.454768       0.773440      -2.619696      14.259212       6.075417      12.055106           0.000000
          236              C       5.978588      28.679882      18.966385      -0.156355      35.489877 0.43035266E+03  0.10067386E+05                                 9.338587                            6.868260       0.176885       2.023047                    0.999767      29.427534      83.721973       0.636962       0.411055      -1.070255      -0.001287       0.016230       0.020101       0.025867       0.002008      -0.026870       0.005601       0.020798       0.012368      -0.023470      -0.009833       0.033303             11.911203       8.414074       2.288088      -1.297073      16.246689       6.368769      11.072846           0.000001
          237              C       5.046860      27.649104      19.063029       0.139258      38.649219 0.38269132E+03  0.86804347E+04                                10.140514                            6.576513      -0.179823       1.960729                    0.999249      25.730668      71.729238       0.637146       0.423813      -1.063712       0.001415      -0.008853      -0.005724       0.010637      -0.000030      -0.001957       0.022801      -0.028775       0.002364      -0.017306      -0.013854       0.031160             15.725351       8.641680       1.684351      -1.537049      22.711853      11.628447      15.822520           0.000000
          238              C       4.037488      27.709738      20.005308      -0.148395      35.103563 0.43409794E+03  0.10208506E+05                                 9.403994                            6.969934       0.157090       2.024434                    0.999626      29.443076      84.838245       0.620627       0.419663      -1.061440      -0.001043       0.010738       0.010363       0.014960       0.019621       0.003961       0.004096      -0.011263      -0.047412      -0.016634      -0.012395       0.029029             12.436661       8.163212      -0.101784      -2.839055      14.976805       8.026945      14.169967          -0.000000
          239              C       3.940433      28.831467      20.850943      -0.087244      35.237449 0.43994402E+03  0.10417266E+05                                 9.512594                            7.101640      -0.084819       1.946588                    0.999505      29.565062      86.471718       0.601726       0.429884      -1.051365       0.019171      -0.004380      -0.016661       0.025774      -0.006997      -0.005707      -0.010693       0.036588      -0.003878      -0.024712       0.003766       0.020946             12.129377       8.750146       1.488446      -2.256309      15.026203       6.286654      12.611783          -0.000001
          240              C       5.163326      26.497058      18.193233      -0.137967      45.792915 0.41593619E+03  0.96884628E+04                                11.281493                            6.811523       0.060433       1.988824                    0.999704      29.462290      84.803808       0.628615       0.418305      -1.061093      -0.006017       0.017883       0.018628       0.026514      -0.014601      -0.010204      -0.007818       0.040893       0.043846      -0.034739       0.010186       0.024553             18.909046       8.441954       3.196704       0.541502      30.589354      15.580564      17.695830          -0.000000
          241              C       4.872161      21.009681      14.617405       0.589071      30.372588 0.27967159E+03  0.59157572E+04                                 8.945682                            5.867535       0.032380       2.053848                    0.999436      22.535602      62.387493       0.627263       0.461630      -1.032345       0.005685      -0.051180      -0.044293       0.067923      -0.030254       0.042984      -0.057169       0.073675      -0.026320      -0.079134      -0.012867       0.092001             13.382201       7.440914       0.882261      -2.137729      18.083801       9.170463      14.621889          -0.000000
          242              C       4.755695      22.131410      15.511362      -0.026455      41.274060 0.40903891E+03  0.94099893E+04                                10.391044                            6.696631      -0.074244       1.986229                    0.999236      26.900641      74.901255       0.647593       0.411130      -1.074534      -0.005982       0.044690       0.029990       0.054151       0.001331       0.004132      -0.003778       0.001934       0.014426      -0.006605      -0.001018       0.007624             16.301316       8.795711       0.709940      -2.615856      22.546635      12.233921      17.561602          -0.000000
          243              C       5.629190      23.192505      15.366396      -0.090180      36.322280 0.41717819E+03  0.97113941E+04                                 9.610115                            6.837407       0.023111       1.979277                    0.999655      29.018633      83.130093       0.626114       0.420235      -1.061318      -0.018548       0.000833       0.010895       0.021527       0.001520      -0.014509      -0.012899       0.037423       0.019148      -0.027290      -0.000544       0.027834             13.300382       8.037736       1.246996      -1.760495      18.304939       8.690538      13.558472          -0.000001
          244              C       5.512724      24.283917      16.236192      -0.151316      37.451191 0.43789784E+03  0.10301739E+05                                 9.774680                            6.969228       0.123525       2.009053                    0.999612      29.528015      84.599289       0.625951       0.415937      -1.065729      -0.003367      -0.010255      -0.007991       0.013430       0.024982      -0.004305       0.004847      -0.019389      -0.045416      -0.023812      -0.010605       0.034417             13.866635       7.959439       0.030709      -2.509215      18.360468       9.827970      15.279997          -0.000000
          245              C       4.542174      24.283917      17.226793       0.137906      39.868977 0.38562637E+03  0.87665088E+04                                10.384927                            6.612022      -0.181647       1.959440                    0.999341      25.825656      72.148840       0.633743       0.425141      -1.062544      -0.000456       0.009141       0.005302       0.010577      -0.001791      -0.003959       0.024412      -0.026899       0.004153      -0.018883      -0.013575       0.032458             17.109565       8.500782       1.805909      -1.300348      25.694340      13.357210      17.133572           0.000000
          246              C       3.668679      23.222822      17.347598      -0.157043      37.138418 0.42667135E+03  0.99657535E+04                                 9.662912                            6.850233       0.174601       2.023703                    0.999750      29.388532      83.707787       0.635830       0.412428      -1.068730       0.000322      -0.018577      -0.015964       0.024497       0.003908      -0.029327       0.005913       0.017019       0.022176      -0.026584      -0.008927       0.035511             13.336780       8.337790       2.055287      -1.424159      18.856749       8.335084      12.815802           0.000000
          247              C       3.785145      22.131410      16.477802      -0.083724      36.026174 0.41372120E+03  0.96179685E+04                                 9.572798                            6.824036       0.013824       1.978726                    0.999678      28.925646      83.006925       0.624201       0.422091      -1.059371       0.010907       0.022861       0.000093       0.025330       0.018462       0.001175      -0.015835       0.005778      -0.026966      -0.025407      -0.000630       0.026037             13.163767       8.303048       0.475622      -2.687886      17.042002       8.511723      14.146252          -0.000000
          248              C       4.425708      25.435963      18.120750      -0.142633      46.509485 0.42065873E+03  0.98225734E+04                                11.403271                            6.848809       0.079840       1.994483                    0.999662      29.521274      84.976631       0.627306       0.418149      -1.061579       0.003697      -0.017254      -0.019870       0.026575      -0.015951      -0.012128      -0.006265       0.033102       0.043055      -0.032529       0.007570       0.024958             19.613842       8.603209       3.274794       0.564303      31.833308      16.377417      18.405009          -0.000000
          249              C       4.949805      15.855791      14.641566       0.601979      26.778838 0.26464059E+03  0.55374293E+04                                 8.236550                            5.738943       0.035068       2.061486                    0.999336      22.333207      62.091282       0.627214       0.466701      -1.026481       0.011454       0.054116      -0.038762       0.067544       0.036693       0.042514       0.055300       0.077643      -0.025375      -0.078409      -0.017023       0.095433             10.863070       6.967045      -1.301638      -1.911501      14.605904      -5.526091      11.016260          -0.000000
          250              C       4.852750      14.703745      15.511362      -0.032766      38.197138 0.42006837E+03  0.97330075E+04                                 9.844369                            6.801239      -0.022511       2.002144                    0.999299      27.087181      75.812303       0.640165       0.412940      -1.072826      -0.005197      -0.042870       0.028394       0.051683      -0.000540       0.000701       0.005268      -0.001987       0.009301      -0.004646      -0.002210       0.006856             13.389996       8.773694      -1.147713      -2.534744      17.631996      -8.048471      13.764299          -0.000000
          251              C       3.843378      14.643111      16.453641      -0.087445      34.329607 0.42002370E+03  0.98030915E+04                                 9.251669                            6.881129       0.014071       1.977482                    0.999662      29.087906      83.682825       0.620783       0.422743      -1.058786       0.013910      -0.021155      -0.000623       0.025326      -0.017948      -0.000767       0.017979       0.011858      -0.032247      -0.027464      -0.000484       0.027947             11.589696       8.454768      -0.773440      -2.619695      14.259213      -6.075417      12.055106           0.000000
          252              C       3.726912      13.521382      17.275115      -0.156355      35.489880 0.43035272E+03  0.10067387E+05                                 9.338587                            6.868261       0.176885       2.023047                    0.999767      29.427535      83.721976       0.636962       0.411055      -1.070255       0.001287       0.016230      -0.020101       0.025867      -0.002008      -0.026870      -0.005601       0.020798       0.012368      -0.023470      -0.009833       0.033303             11.911204       8.414074      -2.288088      -1.297072      16.246691      -6.368770      11.072847           0.000001
          253              C       4.658640      12.490604      17.178471       0.139258      38.649220 0.38269132E+03  0.86804350E+04                                10.140515                            6.576514      -0.179823       1.960729                    0.999249      25.730668      71.729242       0.637146       0.423813      -1.063712      -0.001415      -0.008853       0.005724       0.010637       0.000030      -0.001957      -0.022801      -0.028775       0.002364      -0.017306      -0.013854       0.031160             15.725353       8.641680      -1.684351      -1.537049      22.711856     -11.628449      15.822522           0.000000
          254              C       5.668012      12.551238      16.236192      -0.148395      35.103564 0.43409795E+03  0.10208506E+05                                 9.403994                            6.969934       0.157089       2.024434                    0.999626      29.443077      84.838249       0.620627       0.419663      -1.061440       0.001043       0.010738      -0.010363       0.014960      -0.019621       0.003961      -0.004096      -0.011263      -0.047412      -0.016634      -0.012395       0.029029             12.436661       8.163212       0.101784      -2.839055      14.976805      -8.026945      14.169967          -0.000000
          255              C       5.765067      13.672967      15.390557      -0.087244      35.237450 0.43994402E+03  0.10417266E+05                                 9.512594                            7.101640      -0.084819       1.946588                    0.999505      29.565062      86.471719       0.601726       0.429884      -1.051365      -0.019171      -0.004380       0.016661       0.025774       0.006997      -0.005707       0.010693       0.036588      -0.003878      -0.024712       0.003766       0.020946             12.129378       8.750146      -1.488446      -2.256309      15.026204      -6.286654      12.611783          -0.000001
          256              C       4.542174      11.338558      18.048267      -0.137967      45.792915 0.41593618E+03  0.96884626E+04                                11.281493                            6.811523       0.060433       1.988824                    0.999704      29.462290      84.803806       0.628615       0.418305      -1.061093       0.006017       0.017883      -0.018628       0.026514       0.014601      -0.010204       0.007818       0.040893       0.043846      -0.034739       0.010186       0.024553             18.909046       8.441954      -3.196703       0.541502      30.589355     -15.580565      17.695830          -0.000000
          257              C       4.833339       5.851181      21.624095       0.589071      30.372588 0.27967158E+03  0.59157572E+04                                 8.945682                            5.867535       0.032380       2.053848                    0.999436      22.535602      62.387493       0.627263       0.461630      -1.032345      -0.005685      -0.051180       0.044293       0.067923       0.030254       0.042984       0.057169       0.073675      -0.026320      -0.079134      -0.012867       0.092001             13.382201       7.440914      -0.882261      -2.137729      18.083801      -9.170463      14.621889          -0.000000
          258              C       4.949805       6.972910      20.730138      -0.026455      41.274061 0.40903891E+03  0.94099895E+04                                10.391044                            6.696632      -0.074244       1.986229                    0.999236      26.900641      74.901258       0.647593       0.411130      -1.074534       0.005982       0.044690      -0.029990       0.054151      -0.001331       0.004132       0.003778       0.001934       0.014426      -0.006605      -0.001018       0.007624             16.301318       8.795712      -0.709940      -2.615856      22.546637     -12.233923      17.561604          -0.000000
          259              C       4.076310       8.034005      20.875104      -0.090180      36.322282 0.41717821E+03  0.97113947E+04                                 9.610115                            6.837407       0.023111       1.979277                    0.999655      29.018634      83.130096       0.626114       0.420235      -1.061318       0.018548       0.000833      -0.010895       0.021527      -0.001520      -0.014509       0.012899       0.037423       0.019148      -0.027290      -0.000544       0.027834             13.300383       8.037736      -1.246996      -1.760496      18.304939      -8.690538      13.558473          -0.000001
          260              C       4.192776       9.125417      20.005308      -0.151316      37.451192 0.43789785E+03  0.10301739E+05                                 9.774681                            6.969228       0.123525       2.009053                    0.999612      29.528015      84.599288       0.625951       0.415937      -1.065729       0.003367      -0.010255       0.007991       0.013430      -0.024982      -0.004305      -0.004847      -0.019389      -0.045416      -0.023812      -0.010605       0.034417             13.866635       7.959439      -0.030709      -2.509215      18.360468      -9.827971      15.279998          -0.000000
          261              C       5.163326       9.125417      19.014707       0.137906      39.868978 0.38562638E+03  0.87665089E+04                                10.384928                            6.612022      -0.181647       1.959440                    0.999341      25.825656      72.148842       0.633743       0.425141      -1.062544       0.000456       0.009141      -0.005302       0.010577       0.001791      -0.003959      -0.024412      -0.026899       0.004153      -0.018883      -0.013575       0.032458             17.109566       8.500782      -1.805909      -1.300348      25.694343     -13.357212      17.133574           0.000000
          262              C       6.036821       8.064322      18.893902      -0.157043      37.138418 0.42667135E+03  0.99657536E+04                                 9.662912                            6.850233       0.174601       2.023703                    0.999750      29.388531      83.707784       0.635830       0.412428      -1.068730      -0.000322      -0.018577       0.015964       0.024497      -0.003908      -0.029327      -0.005913       0.017019       0.022176      -0.026584      -0.008926       0.035511             13.336781       8.337790      -2.055287      -1.424158      18.856751      -8.335084      12.815802           0.000000
          263              C       5.920355       6.972910      19.763698      -0.083724      36.026174 0.41372121E+03  0.96179687E+04                                 9.572799                            6.824036       0.013824       1.978726                    0.999678      28.925646      83.006925       0.624201       0.422091      -1.059371      -0.010907       0.022861      -0.000093       0.025330      -0.018462       0.001175       0.015835       0.005778      -0.026966      -0.025407      -0.000630       0.026037             13.163768       8.303048      -0.475622      -2.687886      17.042002      -8.511724      14.146253          -0.000000
          264              C       5.279792      10.277463      18.120750      -0.142633      46.509487 0.42065874E+03  0.98225736E+04                                11.403272                            6.848809       0.079840       1.994483                    0.999662      29.521274      84.976633       0.627306       0.418149      -1.061579      -0.003697      -0.017254       0.019870       0.026575       0.015951      -0.012128       0.006265       0.033102       0.043055      -0.032529       0.007570       0.024958             19.613844       8.603209      -3.274793       0.564303      31.833312     -16.377420      18.405012          -0.000000
          265              C       4.755695       0.697291       2.561066       0.601979      26.778838 0.26464059E+03  0.55374293E+04                                 8.236550                            5.738943       0.035068       2.061486                    0.999336      22.333207      62.091281       0.627214       0.466701      -1.026481      -0.011454       0.054116      -0.038762       0.067544      -0.036693      -0.042514       0.055300       0.077643      -0.025374      -0.078409      -0.017023       0.095433             10.863070       6.967045       1.301638       1.911501      14.605904      -5.526091      11.016260          -0.000000
          266              C       4.852750      29.862245       3.430862      -0.032766      38.197135 0.42006836E+03  0.97330069E+04                                 9.844368                            6.801239      -0.022511       2.002144                    0.999299      27.087181      75.812299       0.640165       0.412940      -1.072826       0.005197      -0.042870       0.028394       0.051683       0.000540      -0.000701       0.005268      -0.001987       0.009301      -0.004646      -0.002210       0.006856             13.389994       8.773693       1.147712       2.534744      17.631993      -8.048469      13.764298          -0.000000
          267              C       5.862122      29.801611       4.373141      -0.087445      34.329605 0.42002367E+03  0.98030905E+04                                 9.251669                            6.881129       0.014071       1.977482                    0.999662      29.087904      83.682818       0.620783       0.422743      -1.058786      -0.013910      -0.021155      -0.000623       0.025326       0.017948       0.000767       0.017979       0.011858      -0.032247      -0.027464      -0.000484       0.027947             11.589695       8.454768       0.773440       2.619696      14.259212      -6.075417      12.055106           0.000001
          268              C       5.978588      28.679882       5.194615      -0.156355      35.489876 0.43035267E+03  0.10067386E+05                                 9.338586                            6.868260       0.176885       2.023047                    0.999767      29.427534      83.721970       0.636962       0.411055      -1.070255      -0.001287       0.016230      -0.020101       0.025867       0.002008       0.026870      -0.005601       0.020798       0.012368      -0.023470      -0.009833       0.033303             11.911203       8.414074       2.288088       1.297072      16.246688      -6.368769      11.072846           0.000001
          269              C       5.046860      27.649104       5.097971       0.139258      38.649219 0.38269132E+03  0.86804347E+04                                10.140514                            6.576513      -0.179823       1.960729                    0.999249      25.730668      71.729238       0.637146       0.423813      -1.063712       0.001415      -0.008853       0.005724       0.010637      -0.000030       0.001957      -0.022801      -0.028775       0.002364      -0.017306      -0.013854       0.031160             15.725351       8.641680       1.684351       1.537049      22.711853     -11.628447      15.822521           0.000000
          270              C       4.037488      27.709738       4.155692      -0.148395      35.103564 0.43409795E+03  0.10208506E+05                                 9.403994                            6.969934       0.157089       2.024434                    0.999626      29.443077      84.838248       0.620627       0.419663      -1.061440      -0.001043       0.010738      -0.010363       0.014960       0.019621      -0.003961      -0.004096      -0.011263      -0.047412      -0.016634      -0.012395       0.029029             12.436661       8.163212      -0.101784       2.839055      14.976805      -8.026945      14.169967          -0.000000
          271              C       3.940433      28.831467       3.310057      -0.087244      35.237468 0.43994428E+03  0.10417273E+05                                 9.512597                            7.101642      -0.084819       1.946588                    0.999505      29.565062      86.471716       0.601726       0.429884      -1.051365       0.019171      -0.004380       0.016661       0.025774      -0.006997       0.005707       0.010693       0.036588      -0.003878      -0.024712       0.003766       0.020946             12.129382       8.750146       1.488446       2.256310      15.026208      -6.286657      12.611790          -0.000001
          272              C       5.163326      26.497058       5.967767      -0.137967      45.792915 0.41593619E+03  0.96884628E+04                                11.281493                            6.811523       0.060433       1.988824                    0.999704      29.462290      84.803807       0.628615       0.418305      -1.061093      -0.006017       0.017883      -0.018628       0.026514      -0.014601       0.010204       0.007818       0.040893       0.043846      -0.034739       0.010186       0.024553             18.909046       8.441954       3.196704      -0.541502      30.589354     -15.580565      17.695830          -0.000000
          273              C       4.872161      21.009681       9.543595       0.589071      30.372587 0.27967157E+03  0.59157568E+04                                 8.945682                            5.867535       0.032380       2.053848                    0.999436      22.535601      62.387492       0.627263       0.461630      -1.032345       0.005685      -0.051180       0.044293       0.067923      -0.030254      -0.042984       0.057169       0.073675      -0.026320      -0.079134      -0.012867       0.092001             13.382202       7.440914       0.882261       2.137729      18.083802      -9.170463      14.621889          -0.000000
          274              C       4.755695      22.131410       8.649638      -0.026455      41.274059 0.40903891E+03  0.94099892E+04                                10.391044                            6.696631      -0.074244       1.986229                    0.999236      26.900641      74.901254       0.647593       0.411130      -1.074534      -0.005982       0.044690      -0.029990       0.054151       0.001331      -0.004132       0.003778       0.001934       0.014426      -0.006605      -0.001018       0.007624             16.301316       8.795711       0.709940       2.615855      22.546634     -12.233921      17.561602          -0.000000
          275              C       5.629190      23.192505       8.794604      -0.090180      36.322280 0.41717819E+03  0.97113941E+04                                 9.610115                            6.837407       0.023111       1.979277                    0.999655      29.018633      83.130092       0.626114       0.420235      -1.061318      -0.018548       0.000833      -0.010895       0.021527       0.001520       0.014509       0.012899       0.037423       0.019148      -0.027290      -0.000543       0.027834             13.300382       8.037736       1.246996       1.760495      18.304939      -8.690538      13.558472          -0.000001
          276              C       5.512724      24.283917       7.924808      -0.151316      37.451188 0.43789782E+03  0.10301738E+05                                 9.774680                            6.969228       0.123525       2.009053                    0.999612      29.528014      84.599282       0.625951       0.415937      -1.065729      -0.003367      -0.010255       0.007991       0.013430       0.024982       0.004305      -0.004847      -0.019389      -0.045416      -0.023812      -0.010605       0.034417             13.866633       7.959439       0.030709       2.509215      18.360466      -9.827969      15.279996          -0.000000
          277              C       4.542174      24.283917       6.934207       0.137906      39.868978 0.38562638E+03  0.87665090E+04                                10.384928                            6.612022      -0.181647       1.959440                    0.999341      25.825656      72.148842       0.633743       0.425141      -1.062544      -0.000456       0.009141      -0.005302       0.010577      -0.001791       0.003959      -0.024412      -0.026899       0.004153      -0.018883      -0.013575       0.032458             17.109566       8.500782       1.805909       1.300348      25.694342     -13.357211      17.133573           0.000000
          278              C       3.668679      23.222822       6.813402      -0.157043      37.138416 0.42667134E+03  0.99657531E+04                                 9.662911                            6.850233       0.174601       2.023703                    0.999750      29.388531      83.707781       0.635830       0.412428      -1.068730       0.000322      -0.018577       0.015964       0.024497       0.003908       0.029327      -0.005913       0.017019       0.022176      -0.026584      -0.008926       0.035511             13.336780       8.337789       2.055287       1.424158      18.856748      -8.335083      12.815801           0.000000
          279              C       3.785145      22.131410       7.683198      -0.083724      36.026170 0.41372116E+03  0.96179671E+04                                 9.572798                            6.824035       0.013824       1.978726                    0.999678      28.925644      83.006916       0.624201       0.422091      -1.059371       0.010907       0.022861      -0.000093       0.025330       0.018462      -0.001175       0.015835       0.005778      -0.026966      -0.025407      -0.000630       0.026037             13.163766       8.303047       0.475622       2.687886      17.042000      -8.511723      14.146251          -0.000000
          280              C       4.425708      25.435963       6.040250      -0.142633      46.509486 0.42065873E+03  0.98225735E+04                                11.403271                            6.848809       0.079840       1.994483                    0.999662      29.521274      84.976632       0.627306       0.418149      -1.061579       0.003697      -0.017254       0.019870       0.026575      -0.015951       0.012128       0.006265       0.033102       0.043055      -0.032529       0.007570       0.024958             19.613843       8.603209       3.274793      -0.564303      31.833309     -16.377418      18.405010          -0.000000
          281              C       4.949805      15.855791       9.519434       0.601979      26.778839 0.26464060E+03  0.55374297E+04                                 8.236549                            5.738942       0.035068       2.061486                    0.999336      22.333208      62.091283       0.627214       0.466701      -1.026481       0.011454       0.054116       0.038762       0.067544       0.036693      -0.042514      -0.055300       0.077643      -0.025374      -0.078409      -0.017023       0.095433             10.863069       6.967045      -1.301638       1.911501      14.605904       5.526091      11.016260          -0.000000
          282              C       4.852750      14.703745       8.649638      -0.032766      38.197136 0.42006836E+03  0.97330072E+04                                 9.844369                            6.801239      -0.022511       2.002144                    0.999299      27.087181      75.812303       0.640165       0.412940      -1.072826      -0.005197      -0.042870      -0.028394       0.051683      -0.000540      -0.000701      -0.005268      -0.001987       0.009301      -0.004646      -0.002210       0.006856             13.389996       8.773693      -1.147712       2.534744      17.631995       8.048470      13.764299          -0.000000
          283              C       3.843378      14.643111       7.707359      -0.087445      34.329606 0.42002367E+03  0.98030907E+04                                 9.251669                            6.881129       0.014071       1.977482                    0.999662      29.087905      83.682822       0.620783       0.422743      -1.058786       0.013910      -0.021155       0.000623       0.025326      -0.017948       0.000767      -0.017979       0.011858      -0.032247      -0.027464      -0.000484       0.027947             11.589695       8.454768      -0.773440       2.619696      14.259212       6.075417      12.055106           0.000000
          284              C       3.726912      13.521382       6.885885      -0.156355      35.489879 0.43035270E+03  0.10067387E+05                                 9.338587                            6.868260       0.176885       2.023047                    0.999767      29.427535      83.721976       0.636962       0.411055      -1.070255       0.001287       0.016230       0.020101       0.025867      -0.002008       0.026870       0.005601       0.020798       0.012368      -0.023470      -0.009833       0.033303             11.911204       8.414074      -2.288088       1.297072      16.246690       6.368770      11.072847           0.000001
          285              C       4.658640      12.490604       6.982529       0.139258      38.649218 0.38269130E+03  0.86804342E+04                                10.140515                            6.576514      -0.179823       1.960729                    0.999249      25.730667      71.729238       0.637146       0.423813      -1.063712      -0.001415      -0.008853      -0.005724       0.010637       0.000030       0.001957       0.022801      -0.028775       0.002364      -0.017306      -0.013854       0.031160             15.725352       8.641680      -1.684351       1.537049      22.711855      11.628448      15.822522           0.000000
          286              C       5.668012      12.551238       7.924808      -0.148395      35.103563 0.43409792E+03  0.10208505E+05                                 9.403993                            6.969934       0.157089       2.024434                    0.999626      29.443076      84.838245       0.620627       0.419663      -1.061440       0.001043       0.010738       0.010363       0.014960      -0.019621      -0.003961       0.004096      -0.011263      -0.047412      -0.016634      -0.012395       0.029029             12.436661       8.163212       0.101784       2.839055      14.976804       8.026944      14.169967          -0.000000
          287              C       5.765067      13.672967       8.770443      -0.087244      35.237470 0.43994429E+03  0.10417274E+05                                 9.512598                            7.101642      -0.084819       1.946588                    0.999505      29.565063      86.471721       0.601726       0.429884      -1.051365      -0.019171      -0.004380      -0.016661       0.025774       0.006997       0.005707      -0.010693       0.036588      -0.003878      -0.024712       0.003766       0.020946             12.129382       8.750147      -1.488446       2.256310      15.026209       6.286658      12.611791          -0.000000
          288              C       4.542174      11.338558       6.112733      -0.137967      45.792915 0.41593619E+03  0.96884627E+04                                11.281493                            6.811523       0.060433       1.988824                    0.999704      29.462290      84.803807       0.628615       0.418305      -1.061093       0.006017       0.017883       0.018628       0.026514       0.014601       0.010204      -0.007818       0.040893       0.043846      -0.034739       0.010186       0.024553             18.909046       8.441954      -3.196704      -0.541502      30.589355      15.580565      17.695831          -0.000000
          289              C       4.833339       5.851181       2.536905       0.589071      30.372588 0.27967158E+03  0.59157572E+04                                 8.945682                            5.867535       0.032380       2.053848                    0.999436      22.535602      62.387493       0.627263       0.461630      -1.032345      -0.005685      -0.051180      -0.044293       0.067923       0.030254      -0.042984      -0.057169       0.073675      -0.026320      -0.079134      -0.012867       0.092001             13.382201       7.440914      -0.882261       2.137729      18.083801       9.170463      14.621889          -0.000000
          290              C       4.949805       6.972910       3.430862      -0.026455      41.274061 0.40903891E+03  0.94099894E+04                                10.391044                            6.696632      -0.074244       1.986229                    0.999236      26.900641      74.901257       0.647593       0.411130      -1.074534       0.005982       0.044690       0.029990       0.054151      -0.001331      -0.004132      -0.003778       0.001933       0.014426      -0.006605      -0.001018       0.007624             16.301317       8.795711      -0.709940       2.615856      22.546637      12.233922      17.561603          -0.000000
          291              C       4.076310       8.034005       3.285896      -0.090180      36.322282 0.41717821E+03  0.97113947E+04                                 9.610115                            6.837407       0.023111       1.979277                    0.999655      29.018634      83.130095       0.626114       0.420235      -1.061318       0.018548       0.000833       0.010895       0.021527      -0.001520       0.014509      -0.012899       0.037423       0.019148      -0.027290      -0.000543       0.027834             13.300383       8.037736      -1.246996       1.760495      18.304939       8.690538      13.558473          -0.000001
          292              C       4.192776       9.125417       4.155692      -0.151316      37.451190 0.43789783E+03  0.10301738E+05                                 9.774680                            6.969228       0.123525       2.009053                    0.999612      29.528014      84.599285       0.625951       0.415937      -1.065729       0.003367      -0.010255      -0.007991       0.013430      -0.024982       0.004305       0.004847      -0.019389      -0.045416      -0.023812      -0.010605       0.034417             13.866635       7.959439      -0.030709       2.509215      18.360467       9.827970      15.279997          -0.000000
          293              C       5.163326       9.125417       5.146293       0.137906      39.868979 0.38562638E+03  0.87665090E+04                                10.384928                            6.612022      -0.181647       1.959440                    0.999341      25.825656      72.148843       0.633743       0.425141      -1.062544       0.000456       0.009141       0.005302       0.010577       0.001791       0.003959       0.024412      -0.026899       0.004153      -0.018883      -0.013575       0.032458             17.109566       8.500782      -1.805909       1.300348      25.694344      13.357212      17.133574           0.000000
          294              C       6.036821       8.064322       5.267098      -0.157043      37.138417 0.42667134E+03  0.99657534E+04                                 9.662912                            6.850233       0.174601       2.023703                    0.999750      29.388531      83.707783       0.635830       0.412428      -1.068730      -0.000322      -0.018577      -0.015964       0.024497      -0.003908       0.029327       0.005913       0.017019       0.022176      -0.026584      -0.008926       0.035511             13.336781       8.337790      -2.055287       1.424158      18.856750       8.335084      12.815802           0.000000
          295              C       5.920355       6.972910       4.397302      -0.083724      36.026173 0.41372119E+03  0.96179682E+04                                 9.572799                            6.824036       0.013824       1.978726                    0.999678      28.925645      83.006923       0.624201       0.422091      -1.059371      -0.010907       0.022861       0.000093       0.025330      -0.018462      -0.001175      -0.015835       0.005778      -0.026966      -0.025407      -0.000630       0.026037             13.163768       8.303048      -0.475622       2.687886      17.042002       8.511724      14.146253          -0.000000
          296              C       5.279792      10.277463       6.040250      -0.142633      46.509487 0.42065874E+03  0.98225736E+04                                11.403271                            6.848809       0.079840       1.994483                    0.999662      29.521274      84.976631       0.627306       0.418149      -1.061579      -0.003697      -0.017254      -0.019870       0.026575       0.015951       0.012128      -0.006265       0.033102       0.043055      -0.032529       0.007570       0.024958             19.613844       8.603209      -3.274794      -0.564304      31.833311      16.377419      18.405011           0.000000
          297              C       1.106427       3.334870       0.000000       0.580331      32.005300 0.28737914E+03  0.61216936E+04                                 9.226614                            5.938167       0.001657       2.037370                    0.999352      22.871938      63.590713       0.624898       0.460130      -1.032941       0.066932       0.000862       0.000000       0.066937       0.000244       0.000000      -0.000000      -0.077274       0.260601      -0.082071      -0.004796       0.086867             14.001177      26.647361       0.845417      -0.000000      10.239060      -0.000000       5.117110          -0.000001
          298              C      19.100424       3.334870       0.000000      -0.039530      43.851585 0.43182190E+03  0.10054274E+05                                10.752412                            6.853100      -0.110526       1.967395                    0.999181      27.331635      76.179065       0.644999       0.407850      -1.078334      -0.057854      -0.004664      -0.000000       0.058042      -0.004255      -0.000000      -0.000000      -0.017172      -0.022569      -0.007523      -0.005821       0.013344             16.980986      33.689964       1.370021      -0.000000      11.373149      -0.000000       5.879845          -0.000000
          299              C      18.382217       2.122190       0.000000      -0.086431      37.927467 0.43166013E+03  0.10123102E+05                                 9.885462                            6.942217       0.141469       2.018978                    0.999603      28.956124      82.949913       0.623805       0.418683      -1.063508      -0.008389       0.015857      -0.000000       0.017939      -0.006376      -0.000000      -0.000000      -0.038325       0.028510      -0.024947       0.009503       0.015444             14.032836      26.076142       1.978241      -0.000000      10.478701      -0.000000       5.543665          -0.000001
          300              C      16.965214       2.152507       0.000000      -0.144247      39.804397 0.49126530E+03  0.11932456E+05                                10.342819                            7.505530      -0.066358       1.958090                    0.998051      30.005626      88.270220       0.586428       0.430009      -1.053523       0.014494       0.001445       0.000000       0.014566       0.006801      -0.000000      -0.000000      -0.001717       0.002799      -0.007322       0.000933       0.006389             14.564718      26.690272       0.246303      -0.000000      10.618315      -0.000000       6.385568          -0.000000
          301              C      16.285829       3.395504       0.000000       0.142006      37.611931 0.39548476E+03  0.90549858E+04                                 9.953635                            6.705374      -0.095861       1.986579                    0.999169      25.927527      72.887874       0.627481       0.426332      -1.060928      -0.005961      -0.002387       0.000000       0.006421      -0.000536      -0.000000       0.000000       0.025475      -0.044735      -0.014912      -0.005293       0.020205             15.042200      28.818076       2.719626      -0.000000      10.424813      -0.000000       5.883711           0.000000
          302              C      17.004036       4.608184       0.000000      -0.173494      37.410297 0.44814745E+03  0.10577904E+05                                 9.649427                            6.985856       0.166603       2.011898                    0.999715      29.881341      85.065691       0.635445       0.408366      -1.073278       0.020462       0.001132       0.000000       0.020493      -0.018726      -0.000000      -0.000000      -0.015090      -0.109284      -0.036428      -0.001975       0.038403             12.801741      22.172400       2.808072      -0.000000      10.710228      -0.000000       5.522594           0.000001
          303              C      18.421039       4.577867       0.000000      -0.095800      36.894393 0.44478902E+03  0.10512561E+05                                 9.678703                            7.053237      -0.031651       1.954432                    0.999568      29.616310      85.255364       0.617871       0.419425      -1.062720      -0.012379      -0.018902      -0.000000       0.022595       0.016656      -0.000000      -0.000000      -0.041838      -0.039504      -0.020156      -0.013168       0.033324             12.807072      22.763031       0.105388      -0.000000      10.280380      -0.000000       5.377805          -0.000000
          304              C      14.868826       3.425821       0.000000      -0.157258      42.472114 0.43966972E+03  0.10407357E+05                                10.815676                            7.067269       0.050990       1.983870                    0.999614      30.030583      87.769523       0.607413       0.425998      -1.053936       0.016271      -0.000010       0.000000       0.016271      -0.022923      -0.000000       0.000000      -0.036742       0.015916      -0.032029       0.005305       0.026723             17.119456      35.079836       4.457533       0.000000       9.704224      -0.000000       6.574307           0.000001
          305              C       8.443785       3.183285       0.000000       0.667801      27.900043 0.23426014E+03  0.47867936E+04                                 8.671882                            5.518445      -0.248002       1.991212                    0.999242      21.512753      60.423641       0.614884       0.487491      -1.008521      -0.057225       0.014573       0.000000       0.059051       0.022057       0.000000       0.000000      -0.209419      -0.220479      -0.073493      -0.070261       0.143754             12.825149      25.281582      -2.203246       0.000000       5.325979       0.000000       7.867886           0.000000
          306              C       9.821966       3.001383       0.000000      -0.031498      46.063250 0.44680483E+03  0.10526359E+05                                11.209988                            7.064071      -0.220598       1.936624                    0.998665      27.544783      78.050466       0.620758       0.418816      -1.067730       0.051212      -0.004332       0.000000       0.051394      -0.004101       0.000000       0.000000       0.002697      -0.011974      -0.003991      -0.002321       0.006312             17.391157      34.772300      -1.877773       0.000000      11.322975      -0.000000       6.078194          -0.000000
          307              C      10.714872       4.092795       0.000000      -0.111767      36.928600 0.44153856E+03  0.10416942E+05                                 9.698820                            7.032336       0.192017       2.029038                    0.999700      29.516467      84.900027       0.618120       0.420012      -1.062315       0.013153      -0.025413       0.000000       0.028615      -0.012843      -0.000000       0.000000      -0.050130      -0.101644      -0.033881      -0.011223       0.045104             12.878419      23.406526       0.235843       0.000000       9.982401      -0.000000       5.246331           0.000001
          308              C      12.112464       3.910893       0.000000      -0.147973      36.823213 0.45256670E+03  0.10728417E+05                                 9.690886                            7.111194       0.068288       1.990009                    0.999486      29.655914      85.122659       0.616622       0.419019      -1.064406      -0.011144      -0.000117       0.000000       0.011145       0.019384      -0.000000       0.000000      -0.001189      -0.068161      -0.022720      -0.008033       0.030753             13.043126      24.035064      -1.972552       0.000000       9.752312      -0.000000       5.342003           0.000001
          309              C      12.617150       2.576945       0.000000       0.126614      36.998453 0.39504250E+03  0.90487736E+04                                 9.900397                            6.711438      -0.137459       1.972202                    0.999048      26.067943      73.469218       0.625377       0.427581      -1.059397       0.004786       0.002881      -0.000000       0.005586      -0.008103      -0.000000       0.000000       0.031500      -0.068336      -0.022779      -0.006323       0.029102             15.039184      29.367166       1.179554       0.000000      10.203085      -0.000000       5.547299           0.000000
          310              C      11.763066       1.485533       0.000000      -0.140654      37.057094 0.44885646E+03  0.10626900E+05                                 9.704537                            7.066932       0.212814       2.040226                    0.999790      29.408658      84.575050       0.620042       0.417240      -1.064706      -0.023307       0.006448       0.000000       0.024183      -0.024786      -0.000000      -0.000000      -0.021972      -0.056837      -0.018946      -0.017639       0.036584             13.285381      23.790607       1.702680       0.000000      10.742339      -0.000000       5.323196           0.000000
          311              C      10.365474       1.667435       0.000000      -0.113793      39.046403 0.47872590E+03  0.11542685E+05                                10.144446                            7.378773       0.185026       2.027577                    0.999446      29.997250      87.666439       0.595626       0.426494      -1.056628       0.021722       0.018962       0.000000       0.028834       0.022612       0.000000      -0.000000      -0.018270      -0.085642      -0.028547      -0.010113       0.038661             13.589373      23.207619      -0.999374       0.000000      12.258729      -0.000000       5.301770           0.000000
          312              C      14.034153       2.395043       0.000000      -0.122220      41.912234 0.46182850E+03  0.11084490E+05                                10.813991                            7.310408      -0.105044       1.945855                    0.998342      29.898522      88.444287       0.588081       0.433944      -1.047430      -0.014319       0.001171      -0.000000       0.014367      -0.009755      -0.000000       0.000000      -0.016298       0.051146      -0.021235       0.004186       0.017049             16.789134      33.457084       2.950042       0.000000      10.248385      -0.000000       6.661932           0.000000
          313              C       8.599073      18.493370      12.080500       0.580331      32.005300 0.28737914E+03  0.61216936E+04                                 9.226614                            5.938167       0.001657       2.037370                    0.999352      22.871938      63.590713       0.624898       0.460130      -1.032941      -0.066932       0.000862      -0.000000       0.066937      -0.000244      -0.000000       0.000000      -0.077274       0.260601      -0.082071      -0.004796       0.086867             14.001177      26.647361      -0.845417      -0.000000      10.239060       0.000000       5.117110          -0.000001
          314              C      10.016076      18.493370      12.080500      -0.039530      43.851587 0.43182192E+03  0.10054274E+05                                10.752412                            6.853100      -0.110526       1.967395                    0.999181      27.331636      76.179067       0.644999       0.407850      -1.078334       0.057854      -0.004664      -0.000000       0.058042       0.004255       0.000000       0.000000      -0.017172      -0.022569      -0.007523      -0.005821       0.013344             16.980986      33.689964      -1.370021      -0.000000      11.373149       0.000000       5.879845          -0.000001
          315              C      10.734283      17.280690      12.080500      -0.086431      37.927467 0.43166013E+03  0.10123102E+05                                 9.885462                            6.942217       0.141469       2.018978                    0.999603      28.956124      82.949913       0.623805       0.418683      -1.063508       0.008389       0.015857       0.000000       0.017939       0.006376      -0.000000      -0.000000      -0.038325       0.028510      -0.024947       0.009503       0.015444             14.032836      26.076142      -1.978241      -0.000000      10.478701       0.000000       5.543665          -0.000001
          316              C      12.151286      17.311007      12.080500      -0.144247      39.804397 0.49126530E+03  0.11932456E+05                                10.342819                            7.505530      -0.066358       1.958090                    0.998051      30.005626      88.270221       0.586428       0.430009      -1.053523      -0.014494       0.001445       0.000000       0.014566      -0.006801      -0.000000      -0.000000      -0.001717       0.002799      -0.007322       0.000933       0.006389             14.564719      26.690273      -0.246303      -0.000000      10.618315       0.000000       6.385568          -0.000000
          317              C      12.830671      18.554004      12.080500       0.142006      37.611931 0.39548476E+03  0.90549858E+04                                 9.953635                            6.705374      -0.095861       1.986579                    0.999169      25.927527      72.887874       0.627481       0.426332      -1.060928       0.005961      -0.002387      -0.000000       0.006421       0.000536      -0.000000       0.000000       0.025475      -0.044735      -0.014912      -0.005293       0.020205             15.042200      28.818076      -2.719627      -0.000000      10.424813       0.000000       5.883711           0.000000
          318              C      12.112464      19.766684      12.080500      -0.173494      37.410298 0.44814746E+03  0.10577904E+05                                 9.649427                            6.985856       0.166603       2.011898                    0.999715      29.881341      85.065691       0.635445       0.408366      -1.073278      -0.020462       0.001132       0.000000       0.020493       0.018726      -0.000000       0.000000      -0.015090      -0.109284      -0.036428      -0.001975       0.038403             12.801741      22.172401      -2.808073      -0.000000      10.710228       0.000000       5.522595           0.000001
          319              C      10.695461      19.736367      12.080500      -0.095800      36.894393 0.44478903E+03  0.10512561E+05                                 9.678702                            7.053237      -0.031651       1.954432                    0.999568      29.616311      85.255366       0.617871       0.419425      -1.062720       0.012379      -0.018902       0.000000       0.022595      -0.016656       0.000000       0.000000      -0.041838      -0.039504      -0.020156      -0.013168       0.033324             12.807072      22.763030      -0.105388      -0.000000      10.280380       0.000000       5.377805          -0.000000
          320              C      14.247674      18.584321      12.080500      -0.157258      42.472113 0.43966970E+03  0.10407356E+05                                10.815676                            7.067269       0.050990       1.983870                    0.999614      30.030582      87.769521       0.607413       0.425998      -1.053935      -0.016271      -0.000010      -0.000000       0.016271       0.022923      -0.000000      -0.000000      -0.036742       0.015916      -0.032029       0.005305       0.026723             17.119456      35.079838      -4.457533       0.000000       9.704224       0.000000       6.574307           0.000001
          321              C       1.261715      18.341785      12.080500       0.667801      27.900043 0.23426014E+03  0.47867937E+04                                 8.671882                            5.518445      -0.248001       1.991212                    0.999242      21.512753      60.423640       0.614884       0.487491      -1.008521       0.057225       0.014573       0.000000       0.059051      -0.022057      -0.000000       0.000000      -0.209419      -0.220479      -0.073493      -0.070261       0.143754             12.825149      25.281582       2.203246       0.000000       5.325978       0.000000       7.867886           0.000000
          322              C      19.294534      18.159883      12.080500      -0.031498      46.063248 0.44680480E+03  0.10526359E+05                                11.209988                            7.064071      -0.220598       1.936624                    0.998665      27.544782      78.050465       0.620758       0.418816      -1.067730      -0.051212      -0.004332       0.000000       0.051394       0.004101       0.000000      -0.000000       0.002697      -0.011974      -0.003991      -0.002321       0.006312             17.391157      34.772301       1.877773       0.000000      11.322975       0.000000       6.078195          -0.000000
          323              C      18.401628      19.251295      12.080500      -0.111767      36.928599 0.44153856E+03  0.10416942E+05                                 9.698820                            7.032336       0.192017       2.029038                    0.999700      29.516467      84.900027       0.618120       0.420012      -1.062315      -0.013153      -0.025413      -0.000000       0.028615       0.012843       0.000000       0.000000      -0.050130      -0.101644      -0.033881      -0.011223       0.045104             12.878419      23.406526      -0.235843       0.000000       9.982401       0.000000       5.246331           0.000001
          324              C      17.004036      19.069393      12.080500      -0.147973      36.823214 0.45256671E+03  0.10728417E+05                                 9.690886                            7.111194       0.068288       1.990009                    0.999486      29.655914      85.122661       0.616622       0.419019      -1.064406       0.011144      -0.000117      -0.000000       0.011145      -0.019384       0.000000      -0.000000      -0.001189      -0.068161      -0.022720      -0.008033       0.030753             13.043127      24.035065       1.972553       0.000000       9.752312       0.000000       5.342003           0.000001
          325              C      16.499350      17.735445      12.080500       0.126614      36.998453 0.39504250E+03  0.90487736E+04                                 9.900397                            6.711438      -0.137459       1.972202                    0.999048      26.067943      73.469218       0.625377       0.427581      -1.059397      -0.004786       0.002881      -0.000000       0.005586       0.008103       0.000000       0.000000       0.031500      -0.068336      -0.022779      -0.006323       0.029102             15.039184      29.367166      -1.179554       0.000000      10.203085       0.000000       5.547299           0.000000
          326              C      17.353434      16.644033      12.080500      -0.140654      37.057094 0.44885646E+03  0.10626900E+05                                 9.704537                            7.066932       0.212814       2.040226                    0.999790      29.408658      84.575049       0.620042       0.417240      -1.064706       0.023307       0.006448      -0.000000       0.024183       0.024786       0.000000       0.000000      -0.021972      -0.056837      -0.018946      -0.017639       0.036584             13.285381      23.790607      -1.702680       0.000000      10.742339      -0.000000       5.323196           0.000000
          327              C      18.751026      16.825935      12.080500      -0.113793      39.046402 0.47872590E+03  0.11542684E+05                                10.144446                            7.378773       0.185026       2.027577                    0.999446      29.997250      87.666438       0.595626       0.426494      -1.056628      -0.021722       0.018962       0.000000       0.028834      -0.022612       0.000000       0.000000      -0.018270      -0.085642      -0.028547      -0.010113       0.038661             13.589372      23.207618       0.999374       0.000000      12.258729       0.000000       5.301770           0.000000
          328              C      15.082347      17.553543      12.080500      -0.122220      41.912232 0.46182847E+03  0.11084489E+05                                10.813991                            7.310408      -0.105044       1.945855                    0.998342      29.898521      88.444287       0.588081       0.433944      -1.047430       0.014319       0.001171      -0.000000       0.014367       0.009755       0.000000      -0.000000      -0.016298       0.051146      -0.021235       0.004186       0.017049             16.789134      33.457086      -2.950042       0.000000      10.248385       0.000000       6.661932           0.000000
          329              O      13.859454      28.619248      21.479129      -0.568323      35.806448 0.48833992E+03  0.11439697E+05                                 8.573809                            6.726771       0.527321       2.219207                    0.998409      27.266232      70.329971       0.752474       0.347474      -1.150419       0.020955       0.024922       0.006211       0.033148       0.031016      -0.042809       0.024067      -0.020127      -0.162859      -0.084584       0.024417       0.060167             10.731550       7.854249       4.658230      -0.612126      17.264317      -3.020729       7.076085          -0.000000
          330              O      15.451156      29.650026      22.638857      -0.586858      38.109281 0.54331993E+03  0.13075116E+05                                 8.952841                            7.140110       0.476815       2.202933                    0.997395      27.713226      72.514441       0.723320       0.351873      -1.146505      -0.017149      -0.006070      -0.025821       0.031586      -0.032697       0.028987       0.019734       0.073240       0.145673      -0.080008       0.015361       0.064647             10.918419       8.925585      -1.385865       4.918680       9.300501      -3.753921      14.529171          -0.000000
          331              O      13.723577       9.246685      13.578482      -0.572706      37.631115 0.50016269E+03  0.11761157E+05                                 8.830033                            6.761242       0.501610       2.210037                    0.998428      27.247894      69.914242       0.759966       0.342746      -1.156895       0.021900      -0.000863       0.015311       0.026735      -0.036023       0.032030       0.018177       0.081761       0.148555      -0.085412       0.016383       0.069029             11.581984       8.485155      -2.046689       5.196032       9.519028      -5.854657      16.741770          -0.000001
          332              O      15.354101      10.338097      14.738210      -0.570687      37.151641 0.49307888E+03  0.11557590E+05                                 8.795221                            6.723570       0.539550       2.222578                    0.998364      27.254208      69.903326       0.760047       0.343807      -1.155574      -0.009940      -0.026913      -0.006680       0.029458       0.039548      -0.039598       0.023614      -0.030516      -0.163396      -0.084883       0.015175       0.069709             11.861386       7.886962       4.820376      -1.196276      19.202635      -5.522980       8.494562          -0.000000
          333              O      11.704833      27.073081      23.122077      -0.601174      37.089830 0.50064349E+03  0.11824427E+05                                 8.802749                            6.814347       0.565089       2.221382                    0.998394      27.823662      72.528838       0.745596       0.347817      -1.147866       0.014788      -0.008786       0.059408       0.061848       0.005320      -0.090987       0.005109      -0.085229      -0.063070      -0.118036       0.053444       0.064592             11.413248      18.454680      -1.279153      -6.411929       5.800515       0.789670       9.984551           0.000000
          334              O      15.257046      13.460748      14.762371      -0.568323      35.806451 0.48833995E+03  0.11439698E+05                                 8.573810                            6.726772       0.527321       2.219207                    0.998409      27.266232      70.329973       0.752474       0.347474      -1.150419      -0.020955       0.024922      -0.006211       0.033148      -0.031016      -0.042809      -0.024067      -0.020127      -0.162859      -0.084584       0.024417       0.060167             10.731551       7.854250      -4.658231      -0.612126      17.264319       3.020730       7.076085          -0.000000
          335              O      13.665344      14.491526      13.602643      -0.586858      38.109282 0.54331994E+03  0.13075116E+05                                 8.952841                            7.140110       0.476815       2.202933                    0.997395      27.713226      72.514441       0.723320       0.351873      -1.146505       0.017149      -0.006070       0.025821       0.031586       0.032697       0.028987      -0.019734       0.073240       0.145673      -0.080008       0.015361       0.064647             10.918419       8.925585       1.385865       4.918680       9.300501       3.753921      14.529171          -0.000000
          336              O      15.392923      24.405185      22.663018      -0.572706      37.631113 0.50016268E+03  0.11761156E+05                                 8.830033                            6.761242       0.501610       2.210037                    0.998428      27.247894      69.914241       0.759966       0.342746      -1.156895      -0.021900      -0.000863      -0.015311       0.026735       0.036023       0.032030      -0.018177       0.081761       0.148555      -0.085412       0.016383       0.069029             11.581984       8.485155       2.046689       5.196032       9.519027       5.854657      16.741769          -0.000001
          337              O      13.762399      25.496597      21.503290      -0.570687      37.151637 0.49307883E+03  0.11557588E+05                                 8.795220                            6.723569       0.539550       2.222578                    0.998364      27.254208      69.903323       0.760047       0.343807      -1.155574       0.009940      -0.026913       0.006680       0.029458      -0.039548      -0.039598      -0.023614      -0.030516      -0.163396      -0.084883       0.015175       0.069709             11.861385       7.886962      -4.820375      -1.196276      19.202632       5.522979       8.494561          -0.000000
          338              O      17.411667      11.914581      13.119423      -0.601174      37.089830 0.50064349E+03  0.11824427E+05                                 8.802749                            6.814347       0.565089       2.221382                    0.998394      27.823662      72.528838       0.745596       0.347817      -1.147866      -0.014788      -0.008786      -0.059408       0.061848      -0.005320      -0.090987      -0.005109      -0.085229      -0.063070      -0.118036       0.053444       0.064592             11.413248      18.454680       1.279153      -6.411929       5.800515      -0.789670       9.984551           0.000000
          339              O      13.859454      28.619248       2.681871      -0.568323      35.806451 0.48833995E+03  0.11439698E+05                                 8.573810                            6.726772       0.527321       2.219207                    0.998409      27.266232      70.329973       0.752474       0.347474      -1.150419       0.020955       0.024922      -0.006211       0.033148       0.031016       0.042809      -0.024067      -0.020127      -0.162859      -0.084584       0.024417       0.060167             10.731551       7.854250       4.658231       0.612126      17.264319       3.020730       7.076085          -0.000000
          340              O      15.451156      29.650026       1.522143      -0.586858      38.109281 0.54331992E+03  0.13075116E+05                                 8.952841                            7.140110       0.476815       2.202933                    0.997395      27.713226      72.514440       0.723320       0.351873      -1.146505      -0.017149      -0.006070       0.025821       0.031586      -0.032697      -0.028987      -0.019734       0.073240       0.145673      -0.080008       0.015361       0.064647             10.918419       8.925585      -1.385865      -4.918679       9.300501       3.753921      14.529171          -0.000000
          341              O      13.723577       9.246685      10.582518      -0.572706      37.631114 0.50016268E+03  0.11761156E+05                                 8.830033                            6.761242       0.501610       2.210037                    0.998428      27.247894      69.914241       0.759966       0.342746      -1.156895       0.021900      -0.000863      -0.015311       0.026735      -0.036023      -0.032030      -0.018177       0.081761       0.148555      -0.085412       0.016383       0.069029             11.581984       8.485155      -2.046689      -5.196032       9.519027       5.854657      16.741769          -0.000001
          342              O      15.354101      10.338097       9.422790      -0.570687      37.151639 0.49307886E+03  0.11557589E+05                                 8.795221                            6.723570       0.539550       2.222578                    0.998364      27.254208      69.903325       0.760047       0.343807      -1.155574      -0.009940      -0.026913       0.006680       0.029458       0.039548       0.039598      -0.023614      -0.030516      -0.163396      -0.084883       0.015175       0.069709             11.861386       7.886962       4.820376       1.196276      19.202634       5.522979       8.494562          -0.000000
          343              O      11.704833      27.073081       1.038923      -0.601174      37.089831 0.50064351E+03  0.11824428E+05                                 8.802750                            6.814347       0.565089       2.221382                    0.998394      27.823662      72.528839       0.745596       0.347817      -1.147866       0.014788      -0.008786      -0.059408       0.061848       0.005320       0.090987      -0.005109      -0.085229      -0.063070      -0.118036       0.053444       0.064592             11.413249      18.454681      -1.279153       6.411929       5.800515      -0.789670       9.984551           0.000000
          344              O      15.257046      13.460748       9.398629      -0.568323      35.806450 0.48833994E+03  0.11439698E+05                                 8.573810                            6.726772       0.527321       2.219207                    0.998409      27.266232      70.329972       0.752474       0.347474      -1.150419      -0.020955       0.024922       0.006211       0.033148      -0.031016       0.042809       0.024067      -0.020127      -0.162859      -0.084584       0.024417       0.060167             10.731551       7.854250      -4.658230       0.612126      17.264318      -3.020730       7.076085          -0.000000
          345              O      13.665344      14.491526      10.558357      -0.586858      38.109282 0.54331994E+03  0.13075116E+05                                 8.952841                            7.140110       0.476815       2.202933                    0.997395      27.713226      72.514441       0.723320       0.351873      -1.146505       0.017149      -0.006070      -0.025821       0.031586       0.032697      -0.028987       0.019734       0.073240       0.145673      -0.080008       0.015361       0.064647             10.918419       8.925585       1.385865      -4.918680       9.300501      -3.753922      14.529171          -0.000000
          346              O      15.392923      24.405185       1.497982      -0.572706      37.631112 0.50016266E+03  0.11761155E+05                                 8.830032                            6.761242       0.501610       2.210037                    0.998428      27.247894      69.914240       0.759966       0.342746      -1.156895      -0.021900      -0.000863       0.015311       0.026735       0.036023      -0.032030       0.018177       0.081761       0.148555      -0.085412       0.016383       0.069029             11.581983       8.485154       2.046689      -5.196032       9.519027      -5.854657      16.741768          -0.000001
          347              O      13.762399      25.496597       2.657710      -0.570687      37.151641 0.49307889E+03  0.11557590E+05                                 8.795221                            6.723570       0.539550       2.222578                    0.998364      27.254209      69.903327       0.760047       0.343807      -1.155574       0.009940      -0.026913      -0.006680       0.029458      -0.039548       0.039598       0.023614      -0.030516      -0.163396      -0.084883       0.015175       0.069709             11.861386       7.886962      -4.820375       1.196276      19.202634      -5.522980       8.494562          -0.000000
          348              O      17.411667      11.914581      11.041577      -0.601174      37.089831 0.50064351E+03  0.11824428E+05                                 8.802749                            6.814347       0.565089       2.221382                    0.998394      27.823662      72.528839       0.745596       0.347817      -1.147866      -0.014788      -0.008786       0.059408       0.061848      -0.005320       0.090987       0.005109      -0.085229      -0.063070      -0.118036       0.053444       0.064592             11.413249      18.454681       1.279153       6.411929       5.800515       0.789670       9.984551           0.000000
          349              O      14.597072      27.042764       0.000000      -1.056229      58.104188 0.12743095E+04  0.37696890E+05                                11.244138                           10.381877       0.069474       1.941346                    0.998562      37.358942     106.031145       0.652781       0.317182      -1.184566      -0.008745      -0.003239       0.000000       0.009325       0.004478       0.000000      -0.000000      -0.002997      -0.032711      -0.010904       0.000730       0.010174             13.353247      14.018657       0.168004      -0.000000      14.040645       0.000000      12.000438           0.000000
          350              O      17.664010      28.164493       0.000000      -0.575530      38.588375 0.51270922E+03  0.12119469E+05                                 8.991065                            6.846204       0.626959       2.248196                    0.998791      27.386539      70.233950       0.755847       0.342815      -1.157947       0.018317      -0.015816       0.000000       0.024200      -0.077621       0.000000       0.000000      -0.055607       0.002725      -0.082904       0.000908       0.081996             12.173154      19.680880      -6.660050      -0.000000      11.389870       0.000000       5.448713          -0.000001
          351              O      17.605777      25.860401       0.000000      -0.569646      39.585277 0.50393254E+03  0.11879383E+05                                 9.187741                            6.805019       0.475412       2.200046                    0.998304      27.372830      70.464035       0.753993       0.344602      -1.154624       0.017992       0.019351       0.000000       0.026423       0.077224      -0.000000       0.000000      -0.032912       0.039045      -0.085465       0.013015       0.072450             12.763033      21.046826       7.569793       0.000000      11.492296       0.000000       5.749976          -0.000001
          352              O      14.519428      11.884264      12.080500      -1.056229      58.104188 0.12743095E+04  0.37696891E+05                                11.244138                           10.381877       0.069474       1.941346                    0.998562      37.358942     106.031146       0.652781       0.317182      -1.184566       0.008745      -0.003239       0.000000       0.009325      -0.004478      -0.000000      -0.000000      -0.002997      -0.032711      -0.010904       0.000730       0.010174             13.353247      14.018657      -0.168004       0.000000      14.040645      -0.000000      12.000438           0.000000
          353              O      11.452490      13.005993      12.080500      -0.575530      38.588377 0.51270923E+03  0.12119469E+05                                 8.991065                            6.846205       0.626959       2.248196                    0.998791      27.386539      70.233951       0.755847       0.342815      -1.157947      -0.018317      -0.015816      -0.000000       0.024200       0.077621       0.000000      -0.000000      -0.055607       0.002725      -0.082904       0.000908       0.081996             12.173155      19.680881       6.660050      -0.000000      11.389871      -0.000000       5.448713          -0.000001
          354              O      11.510723      10.701901      12.080500      -0.569646      39.585280 0.50393257E+03  0.11879384E+05                                 9.187741                            6.805019       0.475412       2.200046                    0.998304      27.372830      70.464037       0.753992       0.344602      -1.154624      -0.017992       0.019351      -0.000000       0.026423      -0.077224       0.000000       0.000000      -0.032912       0.039045      -0.085465       0.013015       0.072450             12.763034      21.046829      -7.569794       0.000000      11.492297      -0.000000       5.749976          -0.000001
          355              O       5.551546       1.697752      21.479129      -0.568323      35.806450 0.48833993E+03  0.11439697E+05                                 8.573810                            6.726772       0.527321       2.219207                    0.998409      27.266232      70.329972       0.752474       0.347474      -1.150419      -0.020955      -0.024922       0.006211       0.033148       0.031016       0.042809      -0.024067      -0.020127      -0.162859      -0.084584       0.024417       0.060167             10.731551       7.854250       4.658231       0.612126      17.264319       3.020730       7.076085          -0.000000
          356              O       3.959844       0.666974      22.638857      -0.586858      38.109284 0.54331995E+03  0.13075117E+05                                 8.952842                            7.140111       0.476815       2.202933                    0.997395      27.713226      72.514441       0.723320       0.351873      -1.146505       0.017149       0.006070      -0.025821       0.031586      -0.032697      -0.028987      -0.019734       0.073240       0.145673      -0.080008       0.015361       0.064647             10.918420       8.925587      -1.385866      -4.918682       9.300501       3.753921      14.529171          -0.000000
          357              O       5.687423      21.070315      13.578482      -0.572706      37.631112 0.50016266E+03  0.11761156E+05                                 8.830032                            6.761242       0.501610       2.210037                    0.998428      27.247894      69.914240       0.759966       0.342746      -1.156895      -0.021900       0.000863       0.015311       0.026735      -0.036023      -0.032030      -0.018177       0.081761       0.148555      -0.085412       0.016383       0.069029             11.581983       8.485154      -2.046689      -5.196032       9.519027       5.854657      16.741768          -0.000001
          358              O       4.056899      19.978903      14.738210      -0.570687      37.151640 0.49307888E+03  0.11557590E+05                                 8.795221                            6.723570       0.539550       2.222578                    0.998364      27.254208      69.903326       0.760047       0.343807      -1.155574       0.009940       0.026913      -0.006680       0.029458       0.039548       0.039598      -0.023614      -0.030516      -0.163396      -0.084883       0.015175       0.069709             11.861386       7.886962       4.820376       1.196276      19.202634       5.522980       8.494562          -0.000000
          359              O       7.706167       3.243919      23.122077      -0.601174      37.089832 0.50064353E+03  0.11824428E+05                                 8.802749                            6.814347       0.565089       2.221382                    0.998394      27.823663      72.528841       0.745596       0.347817      -1.147866      -0.014788       0.008786       0.059408       0.061848       0.005320       0.090987      -0.005109      -0.085229      -0.063070      -0.118036       0.053444       0.064592             11.413249      18.454681      -1.279153       6.411929       5.800515      -0.789670       9.984551           0.000000
          360              O       4.153954      16.856252      14.762371      -0.568323      35.806452 0.48833995E+03  0.11439698E+05                                 8.573810                            6.726772       0.527321       2.219207                    0.998409      27.266232      70.329973       0.752474       0.347474      -1.150419       0.020955      -0.024922      -0.006211       0.033148      -0.031016       0.042809       0.024067      -0.020127      -0.162859      -0.084584       0.024417       0.060167             10.731552       7.854250      -4.658231       0.612126      17.264320      -3.020730       7.076085          -0.000000
          361              O       5.745656      15.825474      13.602643      -0.586858      38.109283 0.54331994E+03  0.13075116E+05                                 8.952841                            7.140110       0.476815       2.202933                    0.997395      27.713226      72.514440       0.723320       0.351873      -1.146505      -0.017149       0.006070       0.025821       0.031586       0.032697      -0.028987       0.019734       0.073240       0.145673      -0.080008       0.015361       0.064647             10.918419       8.925587       1.385866      -4.918682       9.300500      -3.753921      14.529171          -0.000000
          362              O       4.018077       5.911815      22.663018      -0.572706      37.631114 0.50016268E+03  0.11761156E+05                                 8.830033                            6.761242       0.501610       2.210037                    0.998428      27.247894      69.914241       0.759966       0.342746      -1.156895       0.021900       0.000863      -0.015311       0.026735       0.036023      -0.032030       0.018177       0.081761       0.148555      -0.085412       0.016383       0.069029             11.581984       8.485155       2.046689      -5.196032       9.519027      -5.854657      16.741769          -0.000001
          363              O       5.648601       4.820403      21.503290      -0.570687      37.151641 0.49307888E+03  0.11557590E+05                                 8.795221                            6.723570       0.539550       2.222578                    0.998364      27.254208      69.903326       0.760047       0.343807      -1.155574      -0.009940       0.026913       0.006680       0.029458      -0.039548       0.039598       0.023614      -0.030516      -0.163396      -0.084883       0.015175       0.069709             11.861386       7.886963      -4.820376       1.196276      19.202635      -5.522980       8.494562          -0.000000
          364              O       1.999333      18.402419      13.119423      -0.601174      37.089829 0.50064348E+03  0.11824427E+05                                 8.802749                            6.814347       0.565089       2.221382                    0.998394      27.823662      72.528837       0.745596       0.347817      -1.147866       0.014788       0.008786      -0.059408       0.061848      -0.005320       0.090987       0.005109      -0.085229      -0.063070      -0.118036       0.053444       0.064592             11.413248      18.454679       1.279153       6.411929       5.800515       0.789670       9.984551           0.000000
          365              O       5.551546       1.697752       2.681871      -0.568323      35.806449 0.48833992E+03  0.11439697E+05                                 8.573810                            6.726771       0.527321       2.219207                    0.998409      27.266232      70.329971       0.752474       0.347474      -1.150419      -0.020955      -0.024922      -0.006211       0.033148       0.031016      -0.042809       0.024067      -0.020127      -0.162859      -0.084584       0.024417       0.060167             10.731551       7.854250       4.658231      -0.612126      17.264318      -3.020729       7.076084          -0.000000
          366              O       3.959844       0.666974       1.522143      -0.586858      38.109283 0.54331995E+03  0.13075117E+05                                 8.952842                            7.140111       0.476815       2.202933                    0.997395      27.713226      72.514441       0.723320       0.351873      -1.146505       0.017149       0.006070       0.025821       0.031586      -0.032697       0.028987       0.019734       0.073240       0.145673      -0.080008       0.015361       0.064647             10.918420       8.925587      -1.385866       4.918682       9.300501      -3.753921      14.529171          -0.000000
          367              O       5.687423      21.070315      10.582518      -0.572706      37.631112 0.50016266E+03  0.11761156E+05                                 8.830032                            6.761242       0.501610       2.210037                    0.998428      27.247894      69.914240       0.759966       0.342746      -1.156895      -0.021900       0.000863      -0.015311       0.026735      -0.036023       0.032030       0.018177       0.081761       0.148555      -0.085412       0.016383       0.069029             11.581983       8.485154      -2.046688       5.196032       9.519027      -5.854657      16.741768          -0.000001
          368              O       4.056899      19.978903       9.422790      -0.570687      37.151640 0.49307888E+03  0.11557590E+05                                 8.795220                            6.723570       0.539550       2.222578                    0.998364      27.254209      69.903327       0.760047       0.343807      -1.155574       0.009940       0.026913       0.006680       0.029458       0.039548      -0.039598       0.023614      -0.030516      -0.163396      -0.084883       0.015175       0.069709             11.861386       7.886962       4.820375      -1.196276      19.202633      -5.522979       8.494561          -0.000000
          369              O       7.706167       3.243919       1.038923      -0.601174      37.089830 0.50064349E+03  0.11824427E+05                                 8.802749                            6.814347       0.565089       2.221382                    0.998394      27.823662      72.528838       0.745596       0.347817      -1.147866      -0.014788       0.008786      -0.059408       0.061848       0.005320      -0.090987       0.005109      -0.085229      -0.063070      -0.118036       0.053444       0.064592             11.413249      18.454680      -1.279153      -6.411929       5.800515       0.789670       9.984551           0.000000
          370              O       4.153954      16.856252       9.398629      -0.568323      35.806454 0.48833999E+03  0.11439699E+05                                 8.573811                            6.726772       0.527321       2.219207                    0.998409      27.266232      70.329975       0.752474       0.347474      -1.150419       0.020955      -0.024922       0.006211       0.033148      -0.031016      -0.042809      -0.024067      -0.020127      -0.162859      -0.084584       0.024417       0.060167             10.731553       7.854251      -4.658231      -0.612126      17.264321       3.020730       7.076086          -0.000000
          371              O       5.745656      15.825474      10.558357      -0.586858      38.109284 0.54331995E+03  0.13075117E+05                                 8.952842                            7.140111       0.476815       2.202933                    0.997395      27.713226      72.514441       0.723320       0.351873      -1.146505      -0.017149       0.006070      -0.025821       0.031586       0.032697       0.028987      -0.019734       0.073240       0.145673      -0.080008       0.015361       0.064647             10.918420       8.925587       1.385866       4.918682       9.300501       3.753921      14.529171          -0.000000
          372              O       4.018077       5.911815       1.497982      -0.572706      37.631114 0.50016268E+03  0.11761156E+05                                 8.830033                            6.761242       0.501610       2.210037                    0.998428      27.247894      69.914241       0.759966       0.342746      -1.156895       0.021900       0.000863       0.015311       0.026735       0.036023       0.032030      -0.018177       0.081761       0.148555      -0.085412       0.016383       0.069029             11.581984       8.485155       2.046689       5.196032       9.519027       5.854657      16.741769          -0.000001
          373              O       5.648601       4.820403       2.657710      -0.570687      37.151642 0.49307890E+03  0.11557591E+05                                 8.795221                            6.723570       0.539550       2.222578                    0.998364      27.254208      69.903327       0.760047       0.343807      -1.155574      -0.009940       0.026913      -0.006680       0.029458      -0.039548      -0.039598      -0.023614      -0.030516      -0.163396      -0.084883       0.015175       0.069709             11.861387       7.886963      -4.820376      -1.196276      19.202635       5.522980       8.494562          -0.000000
          374              O       1.999333      18.402419      11.041577      -0.601174      37.089831 0.50064351E+03  0.11824428E+05                                 8.802750                            6.814347       0.565089       2.221382                    0.998394      27.823662      72.528839       0.745596       0.347817      -1.147866       0.014788       0.008786       0.059408       0.061848      -0.005320      -0.090987      -0.005109      -0.085229      -0.063070      -0.118036       0.053444       0.064592             11.413249      18.454681       1.279153      -6.411929       5.800515      -0.789670       9.984551           0.000000
          375              O       4.813928       3.274236       0.000000      -1.056229      58.104191 0.12743096E+04  0.37696897E+05                                11.244139                           10.381878       0.069474       1.941346                    0.998562      37.358942     106.031147       0.652781       0.317182      -1.184566       0.008745       0.003239       0.000000       0.009325       0.004478       0.000000      -0.000000      -0.002997      -0.032711      -0.010904       0.000730       0.010174             13.353247      14.018660       0.168004      -0.000000      14.040641      -0.000000      12.000440           0.000000
          376              O       1.746990       2.152507       0.000000      -0.575530      38.588380 0.51270913E+03  0.12119466E+05                                 8.991065                            6.846204       0.626959       2.248196                    0.998791      27.386539      70.233950       0.755847       0.342815      -1.157947      -0.018317       0.015816       0.000000       0.024200      -0.077621      -0.000000       0.000000      -0.055607       0.002725      -0.082904       0.000908       0.081996             12.173157      19.680886      -6.660052      -0.000000      11.389871      -0.000000       5.448713          -0.000001
          377              O       1.805223       4.456599       0.000000      -0.569646      39.585278 0.50393255E+03  0.11879384E+05                                 9.187741                            6.805019       0.475412       2.200046                    0.998304      27.372830      70.464036       0.753993       0.344602      -1.154624      -0.017992      -0.019351       0.000000       0.026423       0.077224      -0.000000       0.000000      -0.032912       0.039045      -0.085465       0.013015       0.072450             12.763033      21.046826       7.569793      -0.000000      11.492297      -0.000000       5.749976          -0.000001
          378              O       4.891572      18.432736      12.080500      -1.056229      58.104191 0.12743096E+04  0.37696897E+05                                11.244139                           10.381878       0.069474       1.941346                    0.998562      37.358942     106.031147       0.652781       0.317182      -1.184566      -0.008745       0.003239      -0.000000       0.009325      -0.004478      -0.000000       0.000000      -0.002997      -0.032711      -0.010904       0.000730       0.010174             13.353247      14.018660      -0.168004       0.000000      14.040641       0.000000      12.000440           0.000000
          379              O       7.958510      17.311007      12.080500      -0.575530      38.588382 0.51270915E+03  0.12119467E+05                                 8.991066                            6.846204       0.626959       2.248196                    0.998791      27.386539      70.233951       0.755847       0.342815      -1.157947       0.018317       0.015816       0.000000       0.024200       0.077621      -0.000000      -0.000000      -0.055607       0.002725      -0.082904       0.000908       0.081996             12.173157      19.680887       6.660053       0.000000      11.389871       0.000000       5.448713          -0.000001
          380              O       7.900277      19.615099      12.080500      -0.569646      39.585276 0.50393254E+03  0.11879383E+05                                 9.187740                            6.805019       0.475412       2.200046                    0.998304      27.372830      70.464035       0.753993       0.344602      -1.154624       0.017992      -0.019351       0.000000       0.026423      -0.077224      -0.000000      -0.000000      -0.032912       0.039045      -0.085465       0.013015       0.072450             12.763033      21.046825      -7.569793      -0.000000      11.492297       0.000000       5.749976          -0.000001

******************************************************
Auxiliary information for the entire system
The total spin magnetic moment of the unit cell is   -0.000003
The total net atomic charge of the unit cell is   -0.000009
Accuracy of reproducing the electrostatic potential in the unit cell:
  The inner radius (bohr) =    5.0000
  The outer radius (bohr) =   12.0000
  Valid grid points have density less than (e/(bohr^3)) =    0.0001
  The number of valid grid points were=      1981080
  The rms potential error without charges in kcal/mol is=      3.73747
  The rms potential error with partial charges in kcal/mol is=      0.70373
  The RRMSE value at monopole order=      0.18829
  The rms potential error with partial charges and cloud penetration in kcal/mol is=      0.71103
  The RRMSE value at monopole order with cloud penetration is=      0.19024
  The rms potential error with partial charges and atomic dipoles in kcal/mol is=      0.27815
  The RRMSE value at dipole order=      0.07442
  The rms potential error with partial charges, atomic dipoles and cloud penetration in kcal/mol is=      0.27506
  The RRMSE value at dipole order with cloud penetration=      0.07359

******************************************************
The electron densities and ab initio electrostatic potential were computed in VASP using the PBE functional and
projector augmented wave method. See the main text of the journal article for a description of computational details.
The atomic charges, dipoles, and quadrupoles were computed with the DDEC6 method as described in
(a) T. A. Manz and N. Gabaldon Limas, RSC Adv. 6 (2016) 47771-47801 DOI: 10.1039/c6ra04656h
(b) N. Gabaldon Limas and T. A. Manz, RSC Adv. 8 (2018) 2678-2707 DOI: 10.1039/c7ra11829e.
For each atom in the material, the electron cloud parameters were fit to the spherically averaged atom-in-material
electron density using radial positions for which this density was between 10^-4 and 10^-2 electrons per cubic bohr.
The polarizabilities, dispersion coefficients, and quantum Drude oscillator (QDO) parameters were fit using the MCLF method.
The magnetic structure of the system was optimized in VASP from the default ferromagnetic initial guess using spin polarization.
The atomic spin moments (ASMs) were computed on this optimized magnetic structure using the DDEC6 partition as inputs
to the method of T. A. Manz and D. S. Sholl, J. Chem. Theory Comput. 7 (2011) 4146-4164 DOI: 10.1021/ct200539n.
The RMSE and RRMSE were computed using a uniform grid with Ewald summation.
