# Supplementary material for: A collection of forcefield precursors for metal–organic frameworks
Source: RSC Adv. 2019 Nov 13;9(63):36492–507. doi: 10.1039/c9ra07327b (PMC9075174; doi:10.1039/c9ra07327b)
Supplement: RA-009-C9RA07327B-s4727 [file RA-009-C9RA07327B-s4727.xyz]

   44
jmolscript: load "" {1 1 1} spacegroup "x,y,z" unitcell [{      6.811900     0.000000     0.000000 }, {      0.000000     7.318300     0.000000 }, {      0.000000     0.000000    13.784600 }]
Zn     5.108925     1.336541     8.081084     0.026261
Zn     1.702975     2.322609     1.188784     0.026185
Zn     1.702975     5.981759     5.703516     0.026250
Zn     5.108925     4.995691    12.595816     0.026196
Zn     0.000000     3.659150     6.892300     0.618543
Zn     0.000000     0.000000     0.000000     0.618516
Zn     3.405950     3.659150     6.892300     0.618542
Zn     3.405950     0.000000     0.000000     0.618515
H      0.262939     1.009194    10.570031     0.074331
H      6.548961     2.649956     3.677731     0.074328
H      3.668889     6.309106     3.214569     0.074330
H      3.143011     4.668344    10.106869     0.074328
H      6.548961     6.309106     3.214569     0.074330
H      0.262939     4.668344    10.106869     0.074328
H      3.143011     1.009194    10.570031     0.074331
H      3.668889     2.649956     3.677731     0.074328
H      5.108925     2.129625     5.941163     0.435262
H      1.702975     1.529525    12.833463     0.435267
H      1.702975     5.188675     7.843437     0.435263
H      5.108925     5.788775     0.951137     0.435265
C      6.170219     0.930888    10.848756     0.126279
C      0.641681     2.728262     3.956456     0.126280
C      2.764269     6.387412     2.935844     0.126277
C      4.047631     4.590038     9.828144     0.126281
C      0.641681     6.387412     2.935844     0.126275
C      6.170219     4.590038     9.828144     0.126279
C      4.047631     0.930888    10.848756     0.126276
C      2.764269     2.728262     3.956456     0.126277
N      5.798970     0.589123    12.067039    -0.193268
N      1.012930     3.070027     5.174739    -0.193258
N      2.393020     6.729177     1.717561    -0.193269
N      4.418880     4.248273     8.609861    -0.193256
N      1.012930     6.729177     1.717561    -0.193245
N      5.798970     4.248273     8.609861    -0.193232
N      4.418880     0.589123    12.067039    -0.193244
N      2.393020     3.070027     5.174739    -0.193234
N      5.108925     1.156291    10.044287    -0.223010
N      1.702975     2.502859     3.151987    -0.223019
N      1.702975     6.162009     3.740313    -0.223010
N      5.108925     4.815441    10.632613    -0.223019
O      5.108925     2.569455     6.527559    -0.871712
O      1.702975     1.089695    13.419859    -0.871717
O      1.702975     4.748845     7.257041    -0.871712
O      5.108925     6.228605     0.364741    -0.871717

The following XYZ coordinates are in angstroms. Other properties are in atomic units.
The sperically averaged electron density of each atom fit to a function of the form exp(a - br)
eigen_1, eigen_2 and eigen_3 are the three eigenvalues of traceless quadrupole moment tensor
  atom number  atomic symbol              X              Y              Z     net charge C6 coefficient C8 coefficient C10 coefficient fluctuating dipole atomic polarizability isotropic forcefield polarizability              a              b squared Pearson coefficient          <r^3>          <r^4>         wp_QDO          m_QDO          q_QDO       dipole_x       dipole_y       dipole_z         dipole            Qxy            Qxz            Qyz     Q(x^2-y^2)  Q(3z^2 - R^2)        eigen_1        eigen_2        eigen_3 static polarizability      alpha(xx)      alpha(xy)      alpha(xz)      alpha(yy)      alpha(yz)      alpha(zz) atomic spin moment
            1             Zn       5.108925       1.336541       8.081084       0.026261     276.135867 0.81439591E+04  0.38199513E+06                                35.559051                           30.651395      -0.523721       1.479889                    0.998151      89.395412     316.617496       0.301848       0.432610      -1.099160       0.000000       0.506418       0.271116       0.574425       0.000001      -0.000000      -0.598551      -0.622425       0.992522      -0.476633      -0.367344       0.843977             39.249736      20.843791       0.000000      -0.000013      43.990418     -18.383207      52.914999          -0.000319
            2             Zn       1.702975       2.322609       1.188784       0.026185     276.140425 0.81441560E+04  0.38200683E+06                                35.559468                           30.651790      -0.523733       1.479882                    0.998151      89.396406     316.622471       0.301845       0.432610      -1.099159       0.000000      -0.506426       0.271126       0.574436      -0.000000       0.000001       0.598552      -0.622526       0.992613      -0.476698      -0.367311       0.844010             39.250168      20.844111       0.000001       0.000012      43.991141      18.383389      52.915253          -0.000320
            3             Zn       1.702975       5.981759       5.703516       0.026250     276.136425 0.81439852E+04  0.38199668E+06                                35.559106                           30.651452      -0.523724       1.479888                    0.998151      89.395521     316.618068       0.301847       0.432610      -1.099160      -0.000000      -0.506418      -0.271115       0.574423       0.000000       0.000001      -0.598546      -0.622449       0.992545      -0.476649      -0.367330       0.843979             39.249790      20.843832      -0.000004       0.000014      43.990490     -18.383219      52.915048          -0.000323
            4             Zn       5.108925       4.995691      12.595816       0.026196     276.139670 0.81441220E+04  0.38200484E+06                                35.559408                           30.651728      -0.523733       1.479883                    0.998151      89.396234     316.621690       0.301845       0.432610      -1.099159       0.000001       0.506425      -0.271127       0.574435      -0.000001      -0.000001       0.598557      -0.622510       0.992581      -0.476685      -0.367322       0.844007             39.250110      20.844068      -0.000002      -0.000012      43.991054      18.383379      52.915210          -0.000324
            5             Zn       0.000000       3.659150       6.892300       0.618543     180.918330 0.33530963E+04  0.12613955E+06                                27.422746                           19.807595      -0.416651       1.645614                    0.999020      61.306391     195.231319       0.371067       0.438782      -1.093937       0.000003      -0.000004       0.000001       0.000005       0.265599      -0.078467       0.098493       0.396548      -0.028919      -0.368986       0.030643       0.338343             34.530864      49.477923       7.324196     -20.374832      20.779562       1.016891      33.335107           0.000417
            6             Zn       0.000000       0.000000       0.000000       0.618516     180.924772 0.33532224E+04  0.12614554E+06                                27.423340                           19.807935      -0.416651       1.645606                    0.999020      61.307667     195.236633       0.371064       0.438780      -1.093937       0.000001      -0.000001      -0.000002       0.000003       0.265629       0.078481      -0.098523       0.396586      -0.028894      -0.369042       0.030668       0.338374             34.531722      49.479414       7.324375      20.375436      20.779986      -1.016862      33.335766           0.000416
            7             Zn       3.405950       3.659150       6.892300       0.618542     180.918586 0.33531018E+04  0.12613981E+06                                27.422769                           19.807610      -0.416650       1.645614                    0.999020      61.306446     195.231546       0.371067       0.438782      -1.093937      -0.000001      -0.000002       0.000003       0.000003      -0.265599       0.078467       0.098494       0.396550      -0.028919      -0.368988       0.030644       0.338344             34.530894      49.477964      -7.324203      20.374854      20.779580       1.016891      33.335139           0.000417
            8             Zn       3.405950       0.000000       0.000000       0.618515     180.924894 0.33532250E+04  0.12614566E+06                                27.423351                           19.807942      -0.416651       1.645606                    0.999020      61.307693     195.236741       0.371064       0.438780      -1.093937      -0.000001      -0.000002       0.000000       0.000003      -0.265630      -0.078481      -0.098523       0.396588      -0.028891      -0.369043       0.030668       0.338375             34.531737      49.479434      -7.324378     -20.375447      20.779995      -1.016861      33.335782           0.000418
            9              H       0.262939       1.009194      10.570031       0.074331       1.664294 0.13144365E+02  0.14923611E+03                                 2.473260                            2.232079      -1.694368       2.051733                    0.986732       4.820438      15.556214       0.379543       1.421383      -0.676038       0.037550       0.004443      -0.000884       0.037822      -0.000143       0.027758      -0.009197       0.037655      -0.056468      -0.034447      -0.006971       0.041418              2.555021       3.683185       0.156503      -0.441138       1.912784      -0.078922       2.069093           0.000044
           10              H       6.548961       2.649956       3.677731       0.074328       1.664338 0.13144780E+02  0.14924203E+03                                 2.473301                            2.232112      -1.694396       2.051717                    0.986731       4.820522      15.556556       0.379541       1.421380      -0.676038      -0.037549      -0.004443      -0.000881       0.037821      -0.000144      -0.027761       0.009196       0.037654      -0.056476      -0.034450      -0.006970       0.041420              2.555065       3.683260       0.156507       0.441148       1.912810       0.078924       2.069125           0.000044
           11              H       3.668889       6.309106       3.214569       0.074330       1.664303 0.13144449E+02  0.14923733E+03                                 2.473270                            2.232087      -1.694376       2.051729                    0.986732       4.820457      15.556297       0.379542       1.421383      -0.676038       0.037550      -0.004443       0.000884       0.037822       0.000143      -0.027759      -0.009196       0.037655      -0.056469      -0.034447      -0.006971       0.041418              2.555031       3.683203      -0.156504       0.441140       1.912790      -0.078922       2.069101           0.000043
           12              H       3.143011       4.668344      10.106869       0.074328       1.664337 0.13144771E+02  0.14924187E+03                                 2.473299                            2.232111      -1.694394       2.051718                    0.986732       4.820518      15.556533       0.379541       1.421378      -0.676039      -0.037549       0.004443       0.000881       0.037821       0.000144       0.027761       0.009196       0.037654      -0.056476      -0.034450      -0.006970       0.041420              2.555063       3.683256      -0.156506      -0.441147       1.912809       0.078924       2.069123           0.000045
           13              H       6.548961       6.309106       3.214569       0.074330       1.664307 0.13144485E+02  0.14923785E+03                                 2.473273                            2.232090      -1.694380       2.051727                    0.986732       4.820465      15.556331       0.379542       1.421383      -0.676038      -0.037550      -0.004443       0.000884       0.037822      -0.000143       0.027759      -0.009196       0.037655      -0.056470      -0.034447      -0.006971       0.041418              2.555035       3.683208       0.156504      -0.441141       1.912793      -0.078923       2.069104           0.000045
           14              H       0.262939       4.668344      10.106869       0.074328       1.664339 0.13144787E+02  0.14924212E+03                                 2.473301                            2.232113      -1.694397       2.051717                    0.986731       4.820522      15.556553       0.379541       1.421379      -0.676038       0.037549       0.004443       0.000882       0.037821      -0.000144      -0.027761       0.009196       0.037654      -0.056476      -0.034450      -0.006970       0.041420              2.555065       3.683259       0.156506       0.441147       1.912811       0.078924       2.069125           0.000044
           15              H       3.143011       1.009194      10.570031       0.074331       1.664296 0.13144383E+02  0.14923638E+03                                 2.473263                            2.232082      -1.694373       2.051731                    0.986732       4.820443      15.556240       0.379542       1.421384      -0.676038      -0.037550       0.004443      -0.000885       0.037822       0.000143      -0.027758      -0.009197       0.037655      -0.056468      -0.034447      -0.006971       0.041418              2.555024       3.683189      -0.156503       0.441138       1.912786      -0.078922       2.069095           0.000045
           16              H       3.668889       2.649956       3.677731       0.074328       1.664339 0.13144791E+02  0.14924219E+03                                 2.473302                            2.232114      -1.694398       2.051716                    0.986731       4.820525      15.556571       0.379540       1.421380      -0.676038       0.037549      -0.004443      -0.000882       0.037822       0.000144       0.027761       0.009196       0.037654      -0.056477      -0.034450      -0.006970       0.041421              2.555067       3.683262      -0.156507      -0.441148       1.912812       0.078924       2.069126           0.000044
           17              H       5.108925       2.129625       5.941163       0.435262       0.376343 0.23016382E+01  0.17637988E+02                                 1.109283                            1.094322      -1.475929       2.370673                    0.999598       2.536939       7.727580       0.409647       1.951124      -0.598583       0.000000      -0.003612      -0.015628       0.016040      -0.000000      -0.000000       0.002405       0.030358       0.058213      -0.025011       0.005477       0.019535              1.113562       1.069760       0.000000      -0.000000       1.075543       0.085362       1.195382           0.000008
           18              H       1.702975       1.529525      12.833463       0.435267       0.376332 0.23015467E+01  0.17637108E+02                                 1.109261                            1.094301      -1.475936       2.370675                    0.999598       2.536883       7.727364       0.409650       1.951126      -0.598583      -0.000000       0.003612      -0.015628       0.016039      -0.000000       0.000000      -0.002405       0.030357       0.058211      -0.025010       0.005477       0.019534              1.113539       1.069739       0.000000       0.000000       1.075522      -0.085359       1.195357           0.000008
           19              H       1.702975       5.188675       7.843437       0.435263       0.376340 0.23016151E+01  0.17637765E+02                                 1.109277                            1.094317      -1.475932       2.370673                    0.999598       2.536924       7.727520       0.409648       1.951123      -0.598583       0.000000       0.003612       0.015628       0.016040       0.000000      -0.000000       0.002405       0.030357       0.058213      -0.025011       0.005477       0.019534              1.113556       1.069754       0.000000       0.000000       1.075537       0.085361       1.195375           0.000008
           20              H       5.108925       5.788775       0.951137       0.435265       0.376335 0.23015739E+01  0.17637371E+02                                 1.109268                            1.094308      -1.475935       2.370674                    0.999598       2.536901       7.727434       0.409649       1.951126      -0.598583      -0.000000      -0.003612       0.015628       0.016039       0.000000      -0.000000      -0.002405       0.030357       0.058212      -0.025011       0.005477       0.019534              1.113546       1.069746       0.000000      -0.000000       1.075529      -0.085360       1.195364           0.000008
           21              C       6.170219       0.930888      10.848756       0.126279      25.894555 0.34177058E+03  0.77524634E+04                                 8.131831                            6.487551      -0.265213       1.924881                    0.996785      28.289966      86.502916       0.584713       0.461804      -1.012074      -0.055515      -0.000478      -0.005876       0.055827       0.006283       0.029935      -0.006417      -0.015575      -0.096132      -0.049005       0.021969       0.027036              8.821752      11.463614       0.220378      -0.548994       5.284693      -1.886322       9.716950           0.000012
           22              C       0.641681       2.728262       3.956456       0.126280      25.894556 0.34177007E+03  0.77524509E+04                                 8.131835                            6.487547      -0.265220       1.924879                    0.996785      28.289983      86.503037       0.584713       0.461805      -1.012074       0.055516       0.000476      -0.005875       0.055828       0.006282      -0.029940       0.006416      -0.015577      -0.096142      -0.049011       0.021973       0.027038              8.821759      11.463656       0.220381       0.549001       5.284688       1.886317       9.716933           0.000012
           23              C       2.764269       6.387412       2.935844       0.126277      25.894562 0.34177056E+03  0.77524636E+04                                 8.131834                            6.487551      -0.265217       1.924879                    0.996785      28.289980      86.502991       0.584713       0.461805      -1.012074      -0.055515       0.000478       0.005876       0.055827      -0.006284      -0.029936      -0.006417      -0.015575      -0.096132      -0.049006       0.021969       0.027037              8.821757      11.463629      -0.220379       0.548996       5.284693      -1.886321       9.716950           0.000013
           24              C       4.047631       4.590038       9.828144       0.126281      25.894558 0.34177008E+03  0.77524514E+04                                 8.131836                            6.487548      -0.265220       1.924878                    0.996785      28.289985      86.503046       0.584713       0.461805      -1.012074       0.055515      -0.000476       0.005875       0.055827      -0.006282       0.029940       0.006416      -0.015578      -0.096144      -0.049011       0.021973       0.027038              8.821760      11.463654      -0.220381      -0.549000       5.284689       1.886318       9.716936           0.000012
           25              C       0.641681       6.387412       2.935844       0.126275      25.894697 0.34177270E+03  0.77525243E+04                                 8.131863                            6.487572      -0.265218       1.924878                    0.996785      28.290065      86.503321       0.584712       0.461805      -1.012074       0.055516       0.000478       0.005877       0.055828       0.006284       0.029935      -0.006417      -0.015575      -0.096132      -0.049005       0.021969       0.027036              8.821791      11.463670       0.220383      -0.549006       5.284710      -1.886331       9.716991           0.000012
           26              C       6.170219       4.590038       9.828144       0.126279      25.894674 0.34177193E+03  0.77525033E+04                                 8.131860                            6.487565      -0.265218       1.924878                    0.996785      28.290050      86.503288       0.584712       0.461805      -1.012074      -0.055515      -0.000476       0.005876       0.055828       0.006282      -0.029940       0.006417      -0.015577      -0.096144      -0.049011       0.021973       0.027038              8.821787      11.463688       0.220385       0.549010       5.284703       1.886327       9.716971           0.000012
           27              C       4.047631       0.930888      10.848756       0.126276      25.894679 0.34177255E+03  0.77525195E+04                                 8.131858                            6.487571      -0.265215       1.924879                    0.996785      28.290042      86.503219       0.584712       0.461805      -1.012074       0.055515      -0.000478      -0.005877       0.055828      -0.006284      -0.029934      -0.006417      -0.015575      -0.096133      -0.049005       0.021968       0.027036              8.821784      11.463653      -0.220382       0.549003       5.284709      -1.886332       9.716991           0.000013
           28              C       2.764269       2.728262       3.956456       0.126277      25.894669 0.34177187E+03  0.77525016E+04                                 8.131859                            6.487565      -0.265219       1.924878                    0.996785      28.290047      86.503278       0.584712       0.461805      -1.012074      -0.055516       0.000476      -0.005875       0.055828      -0.006282       0.029939       0.006416      -0.015577      -0.096143      -0.049011       0.021973       0.027038              8.821787      11.463690      -0.220384      -0.549010       5.284703       1.886326       9.716968           0.000012
           29              N       5.798970       0.589123      12.067039      -0.193268      39.546473 0.57104049E+03  0.14389464E+05                                10.275835                            8.081763      -0.584776       1.830208                    0.994937      30.239409      90.353718       0.566698       0.428920      -1.055099      -0.137791      -0.001237      -0.098502       0.169383       0.046286      -0.043418      -0.067036       0.132449      -0.098652      -0.109121      -0.014631       0.123752             11.732105      12.504992      -0.240342       2.085752       7.104894      -3.310729      15.586430           0.000165
           30              N       1.012930       3.070027       5.174739      -0.193258      39.546059 0.57103385E+03  0.14389245E+05                                10.275752                            8.081708      -0.584756       1.830217                    0.994937      30.239144      90.352550       0.566701       0.428919      -1.055100       0.137791       0.001235      -0.098499       0.169381       0.046284       0.043420       0.067032       0.132443      -0.098646      -0.109115      -0.014633       0.123748             11.731999      12.504876      -0.240333      -2.085713       7.104834       3.310696      15.586288           0.000165
           31              N       2.393020       6.729177       1.717561      -0.193269      39.546475 0.57104048E+03  0.14389465E+05                                10.275839                            8.081765      -0.584780       1.830206                    0.994937      30.239412      90.353754       0.566698       0.428921      -1.055099      -0.137791       0.001237       0.098502       0.169383      -0.046286       0.043418      -0.067035       0.132449      -0.098650      -0.109120      -0.014632       0.123752             11.732111      12.505003       0.240341      -2.085752       7.104896      -3.310729      15.586433           0.000165
           32              N       4.418880       4.248273       8.609861      -0.193256      39.546109 0.57103468E+03  0.14389272E+05                                10.275761                            8.081714      -0.584757       1.830216                    0.994937      30.239172      90.352669       0.566701       0.428919      -1.055100       0.137791      -0.001235       0.098499       0.169381      -0.046284      -0.043419       0.067033       0.132444      -0.098649      -0.109117      -0.014632       0.123749             11.732010      12.504883       0.240334       2.085717       7.104841       3.310702      15.586307           0.000164
           33              N       1.012930       6.729177       1.717561      -0.193245      39.545765 0.57102847E+03  0.14389076E+05                                10.275693                            8.081662      -0.584758       1.830218                    0.994937      30.239046      90.352168       0.566704       0.428919      -1.055101       0.137792       0.001237       0.098502       0.169384       0.046285      -0.043419      -0.067034       0.132448      -0.098649      -0.109119      -0.014632       0.123751             11.731934      12.504821      -0.240329       2.085687       7.104796      -3.310667      15.586186           0.000166
           34              N       5.798970       4.248273       8.609861      -0.193232      39.545373 0.57102225E+03  0.14388869E+05                                10.275611                            8.081608      -0.584735       1.830228                    0.994937      30.238792      90.351028       0.566707       0.428918      -1.055102      -0.137791      -0.001235       0.098499       0.169381       0.046283       0.043420       0.067032       0.132445      -0.098649      -0.109116      -0.014633       0.123749             11.731829      12.504696      -0.240323      -2.085651       7.104738       3.310638      15.586051           0.000164
           35              N       4.418880       0.589123      12.067039      -0.193244      39.545772 0.57102863E+03  0.14389081E+05                                10.275693                            8.081662      -0.584756       1.830219                    0.994937      30.239049      90.352174       0.566704       0.428918      -1.055101       0.137792      -0.001237      -0.098502       0.169384      -0.046285       0.043419      -0.067035       0.132448      -0.098651      -0.109120      -0.014631       0.123751             11.731934      12.504815       0.240331      -2.085690       7.104797      -3.310669      15.586190           0.000164
           36              N       2.393020       3.070027       5.174739      -0.193234      39.545358 0.57102199E+03  0.14388861E+05                                10.275609                            8.081607      -0.584736       1.830228                    0.994937      30.238783      90.350993       0.566707       0.428918      -1.055102      -0.137792       0.001234      -0.098498       0.169381      -0.046283      -0.043420       0.067031       0.132443      -0.098646      -0.109114      -0.014634       0.123748             11.731826      12.504697       0.240323       2.085651       7.104736       3.310635      15.586045           0.000164
           37              N       5.108925       1.156291      10.044287      -0.223010      35.580454 0.52548820E+03  0.12930373E+05                                 9.360099                            7.639829      -0.407798       1.909858                    0.994442      28.880825      84.442130       0.597616       0.416520      -1.066061      -0.000000      -0.028567       0.082972       0.087752      -0.000000       0.000000      -0.015264       0.024767      -0.113531      -0.042587       0.011281       0.031305             10.400686       9.512977      -0.000002       0.000004       7.039656      -3.555096      14.649425           0.000028
           38              N       1.702975       2.502859       3.151987      -0.223019      35.580287 0.52548593E+03  0.12930307E+05                                 9.360080                            7.639823      -0.407824       1.909853                    0.994441      28.880772      84.442013       0.597615       0.416521      -1.066060       0.000000       0.028564       0.082975       0.087754      -0.000000      -0.000000       0.015263       0.024760      -0.113528      -0.042585       0.011284       0.031301             10.400654       9.513004      -0.000002      -0.000005       7.039638       3.555069      14.649320           0.000029
           39              N       1.702975       6.162009       3.740313      -0.223010      35.580414 0.52548752E+03  0.12930353E+05                                 9.360094                            7.639826      -0.407800       1.909858                    0.994442      28.880808      84.442084       0.597616       0.416520      -1.066061      -0.000000       0.028567      -0.082972       0.087752      -0.000000      -0.000000      -0.015264       0.024767      -0.113531      -0.042587       0.011281       0.031305             10.400680       9.512983       0.000002      -0.000004       7.039651      -3.555090      14.649406           0.000028
           40              N       5.108925       4.815441      10.632613      -0.223019      35.580325 0.52548650E+03  0.12930324E+05                                 9.360085                            7.639825      -0.407821       1.909853                    0.994441      28.880787      84.442055       0.597615       0.416521      -1.066060       0.000000      -0.028564      -0.082975       0.087754       0.000000       0.000000       0.015263       0.024760      -0.113528      -0.042585       0.011283       0.031302             10.400661       9.513004       0.000002       0.000005       7.039642       3.555074      14.649337           0.000028
           41              O       5.108925       2.569455       6.527559      -0.871712      49.519387 0.95099120E+03  0.27184765E+05                                11.434584                            9.993615      -1.052549       1.626944                    0.995991      37.536992     118.915456       0.544073       0.393822      -1.079365       0.000000       0.067676       0.082282       0.106538      -0.000001      -0.000000       0.034345       0.196181       0.471557      -0.180180       0.019498       0.160682             12.351850      14.555949      -0.000001      -0.000008      10.700980      -0.136614      11.798620           0.000095
           42              O       1.702975       1.089695      13.419859      -0.871717      49.518985 0.95098105E+03  0.27184410E+05                                11.434549                            9.993584      -1.052574       1.626940                    0.995990      37.536768     118.914712       0.544072       0.393824      -1.079363      -0.000000      -0.067679       0.082280       0.106539      -0.000000       0.000001      -0.034345       0.196177       0.471555      -0.180178       0.019496       0.160682             12.351819      14.555950      -0.000001       0.000007      10.700950       0.136610      11.798556           0.000094
           43              O       1.702975       4.748845       7.257041      -0.871712      49.519224 0.95098731E+03  0.27184623E+05                                11.434558                            9.993595      -1.052549       1.626945                    0.995991      37.536889     118.915005       0.544073       0.393822      -1.079365       0.000000      -0.067677      -0.082281       0.106538       0.000000       0.000001       0.034343       0.196174       0.471552      -0.180175       0.019495       0.160680             12.351820      14.555915       0.000001       0.000008      10.700956      -0.136613      11.798589           0.000094
           44              O       5.108925       6.228605       0.364741      -0.871717      49.519122 0.95098430E+03  0.27184530E+05                                11.434569                            9.993599      -1.052573       1.626939                    0.995991      37.536861     118.915112       0.544071       0.393824      -1.079363      -0.000000       0.067680      -0.082281       0.106539       0.000000      -0.000001      -0.034346       0.196183       0.471561      -0.180181       0.019498       0.160684             12.351842      14.555976       0.000001      -0.000007      10.700969       0.136611      11.798582           0.000093

******************************************************
Auxiliary information for the entire system
The total spin magnetic moment of the unit cell is   0.002672
The total net atomic charge of the unit cell is   0.000001
Accuracy of reproducing the electrostatic potential in the unit cell:
  The inner radius (bohr) =    5.0000
  The outer radius (bohr) =   12.0000
  Valid grid points have density less than (e/(bohr^3)) =    0.0001
  The number of valid grid points were=            0
  The rms potential error without charges in kcal/mol is=          NaN
  The rms potential error with partial charges in kcal/mol is=          NaN
  The RRMSE value at monopole order=          NaN
  The rms potential error with partial charges and cloud penetration in kcal/mol is=          NaN
  The RRMSE value at monopole order with cloud penetration is=          NaN
  The rms potential error with partial charges and atomic dipoles in kcal/mol is=          NaN
  The RRMSE value at dipole order=          NaN
  The rms potential error with partial charges, atomic dipoles and cloud penetration in kcal/mol is=          NaN
  The RRMSE value at dipole order with cloud penetration=          NaN

******************************************************
The electron densities and ab initio electrostatic potential were computed in VASP using the PBE functional and
projector augmented wave method. See the main text of the journal article for a description of computational details.
The atomic charges, dipoles, and quadrupoles were computed with the DDEC6 method as described in
(a) T. A. Manz and N. Gabaldon Limas, RSC Adv. 6 (2016) 47771-47801 DOI: 10.1039/c6ra04656h
(b) N. Gabaldon Limas and T. A. Manz, RSC Adv. 8 (2018) 2678-2707 DOI: 10.1039/c7ra11829e.
For each atom in the material, the electron cloud parameters were fit to the spherically averaged atom-in-material
electron density using radial positions for which this density was between 10^-4 and 10^-2 electrons per cubic bohr.
The polarizabilities, dispersion coefficients, and quantum Drude oscillator (QDO) parameters were fit using the MCLF method.
The magnetic structure of the system was optimized in VASP from the default ferromagnetic initial guess using spin polarization.
The atomic spin moments (ASMs) were computed on this optimized magnetic structure using the DDEC6 partition as inputs
to the method of T. A. Manz and D. S. Sholl, J. Chem. Theory Comput. 7 (2011) 4146-4164 DOI: 10.1021/ct200539n.
The RMSE and RRMSE were computed using a uniform grid with Ewald summation.
