# Supplementary material for: A collection of forcefield precursors for metal–organic frameworks
Source: RSC Adv. 2019 Nov 13;9(63):36492–507. doi: 10.1039/c9ra07327b (PMC9075174; doi:10.1039/c9ra07327b)
Supplement: RA-009-C9RA07327B-s4728 [file RA-009-C9RA07327B-s4728.xyz]

   96
jmolscript: load "" {1 1 1} spacegroup "x,y,z" unitcell [{      7.856900     0.000000     0.000000 }, {      0.000000    10.390600     0.000000 }, {      0.000000     0.000000    18.578000 }]
Cd     4.669749     7.792950     7.872799     0.673978
Cd     7.115601     2.597650    17.161799     0.673979
Cd     3.187151     2.597650    10.705201     0.673980
Cd     0.741299     7.792950     1.416201     0.673979
Cd     7.688134     2.597650     4.976117     0.630754
Cd     4.097216     7.792950    14.265117     0.630754
Cd     0.168766     7.792950    13.601883     0.630754
Cd     3.759684     2.597650     4.312883     0.630754
H      7.247205    10.072648     7.046635     0.090889
H      3.551319     9.979132     5.800052     0.091688
H      4.538145     0.317952    16.335635     0.090889
H      0.377131     0.411468    15.089052     0.091689
H      0.609695     4.877348    11.531365     0.090889
H      4.305581     4.783832    12.777948     0.091689
H      3.318755     5.513252     2.242365     0.090889
H      7.479769     5.606768     3.488948     0.091689
H      0.609695     0.317952    11.531365     0.090889
H      4.305581     0.411468    12.777948     0.091688
H      3.318755    10.072648     2.242365     0.090888
H      7.479769     9.979132     3.488948     0.091688
H      7.247205     5.513252     7.046635     0.090889
H      3.551319     5.606768     5.800052     0.091689
H      4.538145     4.877348    16.335635     0.090889
H      0.377131     4.783832    15.089052     0.091689
H      7.445198     7.792950    10.032120     0.085795
H      3.642459     7.792950    10.925722     0.092589
H      4.340152     2.597650     0.743120     0.085796
H      0.285991     2.597650     1.636722     0.092590
H      0.411702     2.597650     8.545880     0.085796
H      4.214441     2.597650     7.652278     0.092590
H      3.516748     7.792950    17.834880     0.085796
H      7.570909     7.792950    16.941278     0.092590
C      6.435587    10.289811     6.604479     0.134299
C      4.456434    10.237858     5.930098     0.118599
C      5.349763     0.100789    15.893479     0.134299
C      7.328916     0.152742    15.219098     0.118599
C      1.421313     5.094511    11.973521     0.134300
C      3.400466     5.042558    12.647902     0.118599
C      2.507137     5.296089     2.684521     0.134299
C      0.527984     5.348042     3.358902     0.118599
C      1.421313     0.100789    11.973521     0.134299
C      3.400466     0.152742    12.647902     0.118599
C      2.507137    10.289811     2.684521     0.134299
C      0.527984    10.237858     3.358902     0.118599
C      6.435587     5.296089     6.604479     0.134300
C      4.456434     5.348042     5.930098     0.118599
C      5.349763     5.094511    15.893479     0.134300
C      7.328916     5.042558    15.219098     0.118599
C      6.629652     7.792950    10.518864     0.135016
C      4.590001     7.792950    10.994460     0.125613
C      5.155698     2.597650     1.229864     0.135016
C      7.195349     2.597650     1.705460     0.125613
C      1.227248     2.597650     8.059136     0.135017
C      3.266899     2.597650     7.583540     0.125613
C      2.701202     7.792950    17.348136     0.135017
C      0.661551     7.792950    16.872540     0.125613
I      1.922819     7.792950     7.875028    -0.507091
I      2.005631     2.597650    17.164028    -0.507088
I      5.934081     2.597650    10.702972    -0.507090
I      5.851269     7.792950     1.413972    -0.507089
N      5.315193     9.566625     6.721706    -0.311202
N      6.298877     0.943466     5.811013    -0.193235
N      4.999345     0.894631     5.354737    -0.198943
N      6.470157     0.823975    16.010706    -0.311202
N      5.486473     9.447134    15.100013    -0.193235
N      6.786005     9.495969    14.643737    -0.198942
N      2.541707     4.371325    11.856294    -0.311202
N      1.558023     6.138766    12.766987    -0.193235
N      2.857555     6.089931    13.223263    -0.198943
N      1.386743     6.019275     2.567294    -0.311202
N      2.370427     4.251834     3.477987    -0.193235
N      1.070895     4.300669     3.934263    -0.198942
N      2.541707     0.823975    11.856294    -0.311202
N      1.558023     9.447134    12.766987    -0.193235
N      2.857555     9.495969    13.223263    -0.198943
N      1.386743     9.566625     2.567294    -0.311202
N      2.370427     0.943466     3.477987    -0.193235
N      1.070895     0.894631     3.934263    -0.198943
N      5.315193     6.019275     6.721706    -0.311201
N      6.298877     4.251834     5.811013    -0.193235
N      4.999345     4.300669     5.354737    -0.198942
N      6.470157     4.371325    16.010706    -0.311202
N      5.486473     6.138766    15.100013    -0.193234
N      6.786005     6.089931    14.643737    -0.198942
N      6.570725     7.792950    11.824897    -0.182289
N      5.235052     7.792950    12.138865    -0.203098
N      5.411833     7.792950     9.931799    -0.315466
N      5.214625     2.597650     2.535897    -0.182288
N      6.550298     2.597650     2.849865    -0.203097
N      6.373517     2.597650     0.642799    -0.315466
N      1.286175     2.597650     6.753103    -0.182288
N      2.621848     2.597650     6.439135    -0.203097
N      2.445067     2.597650     8.646201    -0.315466
N      2.642275     7.792950    16.042103    -0.182288
N      1.306602     7.792950    15.728135    -0.203097
N      1.483383     7.792950    17.935201    -0.315466

The following XYZ coordinates are in angstroms. Other properties are in atomic units.
The sperically averaged electron density of each atom fit to a function of the form exp(a - br)
eigen_1, eigen_2 and eigen_3 are the three eigenvalues of traceless quadrupole moment tensor
  atom number  atomic symbol              X              Y              Z     net charge C6 coefficient C8 coefficient C10 coefficient fluctuating dipole atomic polarizability isotropic forcefield polarizability              a              b squared Pearson coefficient          <r^3>          <r^4>         wp_QDO          m_QDO          q_QDO       dipole_x       dipole_y       dipole_z         dipole            Qxy            Qxz            Qyz     Q(x^2-y^2)  Q(3z^2 - R^2)        eigen_1        eigen_2        eigen_3 static polarizability      alpha(xx)      alpha(xy)      alpha(xz)      alpha(yy)      alpha(yz)      alpha(zz) atomic spin moment
            1             Cd       4.669749       7.792950       7.872799       0.673978     202.521450 0.54149828E+04  0.21799094E+06                                25.819188                           22.675073       0.970904       1.965892                    0.998254      86.135410     239.395422       0.427300       0.356067      -1.214153       0.020031       0.000000      -0.000637       0.020041      -0.000000       0.019703       0.000001       0.142823      -0.119572      -0.051483      -0.042753       0.094235             28.390311      18.721807       0.000000      -0.519224      32.189274      -0.000000      34.259851           0.000018
            2             Cd       7.115601       2.597650      17.161799       0.673979     202.521529 0.54149848E+04  0.21799104E+06                                25.819197                           22.675079       0.970903       1.965891                    0.998254      86.135414     239.395464       0.427300       0.356067      -1.214153      -0.020031      -0.000000      -0.000637       0.020041      -0.000000      -0.019703      -0.000001       0.142824      -0.119573      -0.051483      -0.042753       0.094236             28.390323      18.721813       0.000000       0.519224      32.189290      -0.000001      34.259866           0.000019
            3             Cd       3.187151       2.597650      10.705201       0.673980     202.521381 0.54149797E+04  0.21799078E+06                                25.819183                           22.675067       0.970904       1.965892                    0.998254      86.135385     239.395333       0.427300       0.356067      -1.214153      -0.020030      -0.000000       0.000638       0.020040      -0.000000       0.019704       0.000000       0.142823      -0.119574      -0.051483      -0.042753       0.094236             28.390307      18.721802      -0.000001      -0.519225      32.189274       0.000002      34.259846           0.000019
            4             Cd       0.741299       7.792950       1.416201       0.673979     202.521464 0.54149829E+04  0.21799094E+06                                25.819190                           22.675074       0.970904       1.965892                    0.998254      86.135408     239.395421       0.427300       0.356067      -1.214153       0.020031       0.000000       0.000638       0.020041      -0.000000      -0.019703      -0.000000       0.142824      -0.119572      -0.051483      -0.042752       0.094236             28.390314      18.721807      -0.000001       0.519225      32.189278      -0.000002      34.259856           0.000019
            5             Cd       7.688134       2.597650       4.976117       0.630754     205.470866 0.49050574E+04  0.19280423E+06                                27.442303                           22.811556       1.391711       2.074371                    0.996332      86.501551     238.221003       0.391685       0.397830      -1.179947      -0.006265      -0.000000      -0.011423       0.013029      -0.000000       0.002091      -0.000000       0.138735      -0.112898      -0.050551      -0.037668       0.088219             31.477427      34.532831       0.000001      -0.687873      30.155365      -0.000001      29.744086           0.000005
            6             Cd       4.097216       7.792950      14.265117       0.630754     205.470854 0.49050568E+04  0.19280420E+06                                27.442302                           22.811555       1.391711       2.074371                    0.996332      86.501548     238.220994       0.391685       0.397830      -1.179947       0.006265       0.000000      -0.011424       0.013029      -0.000000      -0.002091       0.000000       0.138735      -0.112899      -0.050551      -0.037668       0.088219             31.477428      34.532831       0.000002       0.687875      30.155369       0.000001      29.744083           0.000006
            7             Cd       0.168766       7.792950      13.601883       0.630754     205.470859 0.49050571E+04  0.19280421E+06                                27.442301                           22.811554       1.391712       2.074371                    0.996332      86.501538     238.220953       0.391685       0.397829      -1.179947       0.006265       0.000000       0.011423       0.013028      -0.000000       0.002091       0.000000       0.138735      -0.112898      -0.050551      -0.037667       0.088219             31.477426      34.532829      -0.000002      -0.687874      30.155367       0.000000      29.744082           0.000006
            8             Cd       3.759684       2.597650       4.312883       0.630754     205.470858 0.49050573E+04  0.19280422E+06                                27.442302                           22.811556       1.391711       2.074371                    0.996332      86.501551     238.221006       0.391685       0.397830      -1.179947      -0.006265      -0.000000       0.011423       0.013029      -0.000000      -0.002091      -0.000000       0.138735      -0.112898      -0.050551      -0.037668       0.088218             31.477427      34.532830      -0.000001       0.687873      30.155365      -0.000001      29.744085           0.000005
            9              H       7.247205      10.072648       7.046635       0.090889       1.265358 0.92669852E+01  0.95393659E+02                                 1.999555                            1.829683      -1.288668       2.257558                    0.993168       3.977342      11.805875       0.439218       1.354705      -0.691498       0.043303      -0.012388       0.023377       0.050745       0.005395       0.008120      -0.014668       0.007522      -0.023623      -0.022224       0.010459       0.011764              2.054603       2.588070      -0.251688       0.545379       1.686650      -0.202658       1.889088          -0.000003
           10              H       3.551319       9.979132       5.800052       0.091688       1.276917 0.95930068E+01  0.99879101E+02                                 2.026691                            1.873055      -1.458191       2.176362                    0.991511       4.109017      12.376065       0.428952       1.371442      -0.687500      -0.050954      -0.011724      -0.009092       0.053070       0.002545       0.010283      -0.004253       0.021634      -0.033661      -0.016672      -0.003208       0.019880              2.075954       2.838431       0.317586       0.241385       1.746468       0.009540       1.642964           0.000000
           11              H       4.538145       0.317952      16.335635       0.090889       1.265359 0.92669956E+01  0.95393791E+02                                 1.999556                            1.829684      -1.288669       2.257557                    0.993168       3.977344      11.805882       0.439218       1.354704      -0.691498      -0.043303       0.012387       0.023377       0.050745       0.005395      -0.008120       0.014668       0.007522      -0.023623      -0.022224       0.010460       0.011764              2.054604       2.588071      -0.251688      -0.545379       1.686651       0.202658       1.889089          -0.000003
           12              H       0.377131       0.411468      15.089052       0.091689       1.276918 0.95930116E+01  0.99879160E+02                                 2.026691                            1.873055      -1.458191       2.176362                    0.991511       4.109018      12.376068       0.428952       1.371441      -0.687500       0.050954       0.011724      -0.009092       0.053070       0.002545      -0.010283       0.004253       0.021634      -0.033661      -0.016673      -0.003208       0.019880              2.075954       2.838431       0.317585      -0.241385       1.746468      -0.009540       1.642964           0.000000
           13              H       0.609695       4.877348      11.531365       0.090889       1.265360 0.92670016E+01  0.95393874E+02                                 1.999557                            1.829685      -1.288670       2.257556                    0.993168       3.977346      11.805891       0.439218       1.354705      -0.691498      -0.043303      -0.012387      -0.023377       0.050745      -0.005395       0.008120       0.014668       0.007522      -0.023623      -0.022224       0.010460       0.011764              2.054605       2.588072       0.251688       0.545379       1.686652       0.202659       1.889090          -0.000003
           14              H       4.305581       4.783832      12.777948       0.091689       1.276919 0.95930192E+01  0.99879263E+02                                 2.026692                            1.873056      -1.458192       2.176361                    0.991511       4.109020      12.376077       0.428952       1.371442      -0.687500       0.050954      -0.011723       0.009091       0.053070      -0.002545       0.010283       0.004253       0.021634      -0.033661      -0.016672      -0.003208       0.019880              2.075955       2.838433      -0.317586       0.241386       1.746469      -0.009540       1.642965           0.000000
           15              H       3.318755       5.513252       2.242365       0.090889       1.265360 0.92670038E+01  0.95393903E+02                                 1.999557                            1.829685      -1.288670       2.257556                    0.993168       3.977346      11.805892       0.439218       1.354705      -0.691498       0.043303       0.012387      -0.023376       0.050745      -0.005395      -0.008120      -0.014668       0.007521      -0.023623      -0.022224       0.010460       0.011764              2.054605       2.588073       0.251688      -0.545380       1.686652      -0.202659       1.889090          -0.000003
           16              H       7.479769       5.606768       3.488948       0.091689       1.276917 0.95930088E+01  0.99879124E+02                                 2.026691                            1.873055      -1.458191       2.176362                    0.991511       4.109017      12.376064       0.428952       1.371441      -0.687500      -0.050954       0.011724       0.009092       0.053070      -0.002545      -0.010283      -0.004253       0.021634      -0.033661      -0.016672      -0.003208       0.019880              2.075954       2.838431      -0.317585      -0.241385       1.746468       0.009540       1.642963           0.000000
           17              H       0.609695       0.317952      11.531365       0.090889       1.265359 0.92669934E+01  0.95393771E+02                                 1.999556                            1.829684      -1.288669       2.257557                    0.993168       3.977344      11.805885       0.439218       1.354705      -0.691498      -0.043303       0.012387      -0.023377       0.050745       0.005395       0.008120      -0.014668       0.007521      -0.023623      -0.022224       0.010460       0.011764              2.054604       2.588072      -0.251688       0.545379       1.686651      -0.202659       1.889089          -0.000003
           18              H       4.305581       0.411468      12.777948       0.091688       1.276918 0.95930097E+01  0.99879135E+02                                 2.026691                            1.873055      -1.458191       2.176362                    0.991511       4.109018      12.376067       0.428952       1.371442      -0.687500       0.050954       0.011724       0.009091       0.053070       0.002545       0.010283      -0.004253       0.021634      -0.033661      -0.016672      -0.003208       0.019880              2.075954       2.838431       0.317585       0.241385       1.746468       0.009540       1.642964           0.000000
           19              H       3.318755      10.072648       2.242365       0.090888       1.265358 0.92669897E+01  0.95393722E+02                                 1.999556                            1.829684      -1.288669       2.257557                    0.993168       3.977343      11.805881       0.439218       1.354705      -0.691497       0.043303      -0.012387      -0.023377       0.050745       0.005395      -0.008120       0.014668       0.007522      -0.023623      -0.022224       0.010460       0.011764              2.054604       2.588071      -0.251688      -0.545379       1.686651       0.202658       1.889089          -0.000003
           20              H       7.479769       9.979132       3.488948       0.091688       1.276916 0.95929985E+01  0.99878990E+02                                 2.026690                            1.873054      -1.458190       2.176363                    0.991511       4.109015      12.376057       0.428952       1.371442      -0.687500      -0.050954      -0.011724       0.009092       0.053070       0.002545      -0.010283       0.004253       0.021634      -0.033661      -0.016673      -0.003208       0.019880              2.075953       2.838430       0.317585      -0.241385       1.746467      -0.009540       1.642963           0.000000
           21              H       7.247205       5.513252       7.046635       0.090889       1.265358 0.92669900E+01  0.95393723E+02                                 1.999556                            1.829684      -1.288669       2.257557                    0.993168       3.977343      11.805880       0.439218       1.354705      -0.691498       0.043303       0.012388       0.023377       0.050745      -0.005395       0.008120       0.014668       0.007521      -0.023623      -0.022224       0.010459       0.011764              2.054603       2.588071       0.251688       0.545379       1.686651       0.202658       1.889089          -0.000003
           22              H       3.551319       5.606768       5.800052       0.091689       1.276917 0.95930058E+01  0.99879089E+02                                 2.026691                            1.873055      -1.458191       2.176362                    0.991511       4.109017      12.376066       0.428952       1.371442      -0.687500      -0.050954       0.011724      -0.009092       0.053070      -0.002545       0.010283       0.004253       0.021634      -0.033661      -0.016672      -0.003208       0.019880              2.075954       2.838431      -0.317585       0.241385       1.746468      -0.009540       1.642964          -0.000000
           23              H       4.538145       4.877348      16.335635       0.090889       1.265359 0.92669934E+01  0.95393770E+02                                 1.999556                            1.829684      -1.288669       2.257557                    0.993168       3.977344      11.805885       0.439218       1.354705      -0.691498      -0.043303      -0.012387       0.023377       0.050745      -0.005395      -0.008120      -0.014668       0.007521      -0.023623      -0.022224       0.010460       0.011764              2.054604       2.588072       0.251688      -0.545379       1.686651      -0.202658       1.889089          -0.000003
           24              H       0.377131       4.783832      15.089052       0.091689       1.276918 0.95930184E+01  0.99879252E+02                                 2.026692                            1.873056      -1.458192       2.176361                    0.991511       4.109020      12.376076       0.428952       1.371442      -0.687500       0.050954      -0.011724      -0.009092       0.053070      -0.002545      -0.010283      -0.004253       0.021634      -0.033661      -0.016673      -0.003208       0.019880              2.075955       2.838432      -0.317586      -0.241386       1.746469       0.009540       1.642964           0.000000
           25              H       7.445198       7.792950      10.032120       0.085795       1.232032 0.88751571E+01  0.90674940E+02                                 1.981968                            1.801712      -1.384287       2.205066                    0.992778       4.082611      12.202514       0.437088       1.371596      -0.687107       0.043011       0.000000      -0.026178       0.050351       0.000000       0.000399      -0.000000       0.029918       0.041293      -0.021841       0.008049       0.013792              2.047302       2.593958       0.000000      -0.603525       1.530492      -0.000000       2.017456          -0.000002
           26              H       3.642459       7.792950      10.925722       0.092589       1.150168 0.85238762E+01  0.86391559E+02                                 1.908680                            1.779369      -1.421931       2.196883                    0.991325       4.047611      12.132114       0.433856       1.392919      -0.683033      -0.052893       0.000000       0.000631       0.052897      -0.000000      -0.004869      -0.000000       0.028370      -0.005684      -0.013238      -0.003189       0.016427              1.952267       2.745164       0.000000       0.012181       1.535250      -0.000000       1.576387           0.000001
           27              H       4.340152       2.597650       0.743120       0.085796       1.232033 0.88751696E+01  0.90675103E+02                                 1.981970                            1.801713      -1.384289       2.205065                    0.992778       4.082614      12.202527       0.437088       1.371596      -0.687107      -0.043011      -0.000000      -0.026178       0.050351       0.000000      -0.000399       0.000000       0.029918       0.041292      -0.021841       0.008049       0.013792              2.047304       2.593960      -0.000000       0.603525       1.530493       0.000000       2.017458          -0.000002
           28              H       0.285991       2.597650       1.636722       0.092590       1.150168 0.85238740E+01  0.86391532E+02                                 1.908680                            1.779368      -1.421930       2.196883                    0.991325       4.047610      12.132111       0.433856       1.392919      -0.683033       0.052893      -0.000000       0.000631       0.052897       0.000000       0.004869       0.000000       0.028370      -0.005684      -0.013238      -0.003189       0.016427              1.952266       2.745163       0.000000      -0.012181       1.535250       0.000000       1.576386           0.000001
           29              H       0.411702       2.597650       8.545880       0.085796       1.232034 0.88751790E+01  0.90675218E+02                                 1.981970                            1.801714      -1.384289       2.205065                    0.992778       4.082616      12.202532       0.437088       1.371595      -0.687107      -0.043011      -0.000000       0.026178       0.050351      -0.000000       0.000399       0.000000       0.029918       0.041292      -0.021841       0.008049       0.013792              2.047304       2.593961       0.000000      -0.603525       1.530493      -0.000000       2.017458          -0.000002
           30              H       4.214441       2.597650       7.652278       0.092590       1.150167 0.85238691E+01  0.86391472E+02                                 1.908679                            1.779368      -1.421930       2.196883                    0.991325       4.047609      12.132108       0.433856       1.392919      -0.683033       0.052893      -0.000000      -0.000631       0.052897      -0.000000      -0.004869      -0.000000       0.028370      -0.005684      -0.013238      -0.003189       0.016427              1.952266       2.745163      -0.000000       0.012181       1.535250       0.000000       1.576386           0.000001
           31              H       3.516748       7.792950      17.834880       0.085796       1.232031 0.88751543E+01  0.90674903E+02                                 1.981968                            1.801712      -1.384287       2.205066                    0.992778       4.082610      12.202510       0.437088       1.371595      -0.687107       0.043011       0.000000       0.026178       0.050351      -0.000000      -0.000399      -0.000000       0.029918       0.041293      -0.021841       0.008049       0.013792              2.047301       2.593957       0.000000       0.603524       1.530492       0.000000       2.017455          -0.000001
           32              H       7.570909       7.792950      16.941278       0.092590       1.150168 0.85238823E+01  0.86391635E+02                                 1.908680                            1.779369      -1.421931       2.196883                    0.991325       4.047612      12.132117       0.433856       1.392919      -0.683033      -0.052893       0.000000      -0.000631       0.052897       0.000000       0.004869       0.000000       0.028370      -0.005684      -0.013238      -0.003189       0.016427              1.952267       2.745164      -0.000000      -0.012181       1.535250       0.000000       1.576387           0.000001
           33              C       6.435587      10.289811       6.604479       0.134299      24.879873 0.32012809E+03  0.70412801E+04                                 7.575996                            6.070483       0.262452       2.097724                    0.999652      26.375207      75.754807       0.645096       0.431672      -1.044270      -0.046603      -0.010633      -0.017102       0.050768      -0.014546       0.007335       0.016901       0.025859       0.021800      -0.031786       0.015673       0.016113              8.204547      10.212833       0.288799       1.681597       7.808542      -2.634922       6.592265           0.000005
           34              C       4.456434      10.237858       5.930098       0.118599      25.229912 0.33584218E+03  0.74990277E+04                                 7.720804                            6.270440      -0.017624       1.998432                    0.999431      27.193211      79.491293       0.624805       0.439028      -1.036667       0.045508      -0.004251       0.019345       0.049632      -0.007185      -0.002783       0.037609       0.034764      -0.001600      -0.047567       0.014883       0.032684              8.349557      10.738825       1.001687       1.348728       8.231369      -2.256123       6.078478           0.000005
           35              C       5.349763       0.100789      15.893479       0.134299      24.879881 0.32012820E+03  0.70412835E+04                                 7.575998                            6.070485       0.262451       2.097723                    0.999652      26.375215      75.754841       0.645096       0.431672      -1.044270       0.046603       0.010633      -0.017102       0.050768      -0.014546      -0.007335      -0.016901       0.025859       0.021800      -0.031786       0.015673       0.016113              8.204549      10.212836       0.288799      -1.681597       7.808545       2.634923       6.592267           0.000005
           36              C       7.328916       0.152742      15.219098       0.118599      25.229921 0.33584232E+03  0.74990318E+04                                 7.720807                            6.270442      -0.017624       1.998431                    0.999431      27.193219      79.491330       0.624805       0.439028      -1.036667      -0.045508       0.004250       0.019345       0.049632      -0.007185       0.002783      -0.037609       0.034764      -0.001600      -0.047567       0.014883       0.032684              8.349560      10.738828       1.001687      -1.348729       8.231373       2.256124       6.078480           0.000006
           37              C       1.421313       5.094511      11.973521       0.134300      24.879886 0.32012826E+03  0.70412853E+04                                 7.575999                            6.070486       0.262450       2.097723                    0.999652      26.375219      75.754865       0.645096       0.431672      -1.044270       0.046603      -0.010633       0.017102       0.050768       0.014546       0.007335      -0.016901       0.025859       0.021799      -0.031786       0.015673       0.016113              8.204551      10.212839      -0.288798       1.681598       7.808546       2.634923       6.592268           0.000005
           38              C       3.400466       5.042558      12.647902       0.118599      25.229931 0.33584247E+03  0.74990362E+04                                 7.720810                            6.270444      -0.017626       1.998431                    0.999431      27.193229      79.491378       0.624804       0.439028      -1.036667      -0.045508      -0.004250      -0.019345       0.049632       0.007185      -0.002783      -0.037609       0.034764      -0.001600      -0.047567       0.014883       0.032684              8.349564      10.738833      -1.001687       1.348730       8.231376       2.256125       6.078482           0.000006
           39              C       2.507137       5.296089       2.684521       0.134299      24.879882 0.32012820E+03  0.70412835E+04                                 7.575998                            6.070485       0.262452       2.097723                    0.999652      26.375216      75.754845       0.645096       0.431672      -1.044270      -0.046602       0.010633       0.017102       0.050768       0.014546      -0.007335       0.016901       0.025859       0.021799      -0.031786       0.015673       0.016113              8.204549      10.212837      -0.288798      -1.681598       7.808544      -2.634922       6.592267           0.000005
           40              C       0.527984       5.348042       3.358902       0.118599      25.229918 0.33584227E+03  0.74990303E+04                                 7.720806                            6.270441      -0.017624       1.998432                    0.999431      27.193216      79.491317       0.624805       0.439028      -1.036667       0.045508       0.004250      -0.019345       0.049632       0.007185       0.002783       0.037609       0.034764      -0.001600      -0.047567       0.014883       0.032684              8.349559      10.738827      -1.001686      -1.348729       8.231371      -2.256124       6.078480           0.000005
           41              C       1.421313       0.100789      11.973521       0.134299      24.879877 0.32012814E+03  0.70412816E+04                                 7.575997                            6.070484       0.262452       2.097724                    0.999652      26.375211      75.754826       0.645096       0.431672      -1.044270       0.046603       0.010633       0.017102       0.050767      -0.014546       0.007335       0.016901       0.025859       0.021800      -0.031786       0.015673       0.016113              8.204548      10.212835       0.288798       1.681598       7.808543      -2.634922       6.592266           0.000005
           42              C       3.400466       0.152742      12.647902       0.118599      25.229920 0.33584232E+03  0.74990317E+04                                 7.720807                            6.270442      -0.017625       1.998431                    0.999431      27.193219      79.491333       0.624805       0.439028      -1.036667      -0.045508       0.004250      -0.019345       0.049632      -0.007185      -0.002783       0.037609       0.034764      -0.001600      -0.047567       0.014883       0.032684              8.349561      10.738828       1.001686       1.348729       8.231373      -2.256124       6.078480           0.000006
           43              C       2.507137      10.289811       2.684521       0.134299      24.879873 0.32012808E+03  0.70412798E+04                                 7.575995                            6.070483       0.262453       2.097724                    0.999652      26.375207      75.754803       0.645096       0.431672      -1.044270      -0.046603      -0.010633       0.017102       0.050768      -0.014546      -0.007335      -0.016901       0.025859       0.021799      -0.031786       0.015673       0.016113              8.204546      10.212832       0.288798      -1.681597       7.808541       2.634921       6.592265           0.000005
           44              C       0.527984      10.237858       3.358902       0.118599      25.229909 0.33584215E+03  0.74990268E+04                                 7.720804                            6.270439      -0.017624       1.998432                    0.999431      27.193208      79.491282       0.624805       0.439028      -1.036667       0.045508      -0.004251      -0.019345       0.049632      -0.007185       0.002783      -0.037609       0.034764      -0.001600      -0.047567       0.014883       0.032684              8.349557      10.738823       1.001686      -1.348728       8.231369       2.256123       6.078478           0.000005
           45              C       6.435587       5.296089       6.604479       0.134300      24.879878 0.32012817E+03  0.70412822E+04                                 7.575996                            6.070483       0.262454       2.097724                    0.999652      26.375211      75.754816       0.645096       0.431672      -1.044270      -0.046603       0.010633      -0.017102       0.050768       0.014546       0.007335      -0.016901       0.025859       0.021800      -0.031786       0.015673       0.016113              8.204547      10.212834      -0.288798       1.681597       7.808542       2.634922       6.592265           0.000005
           46              C       4.456434       5.348042       5.930098       0.118599      25.229921 0.33584234E+03  0.74990320E+04                                 7.720806                            6.270441      -0.017624       1.998431                    0.999431      27.193218      79.491320       0.624805       0.439028      -1.036667       0.045508       0.004251       0.019345       0.049632       0.007185      -0.002783      -0.037609       0.034764      -0.001600      -0.047567       0.014883       0.032684              8.349559      10.738827      -1.001687       1.348729       8.231371       2.256124       6.078480           0.000005
           47              C       5.349763       5.094511      15.893479       0.134300      24.879887 0.32012830E+03  0.70412861E+04                                 7.575998                            6.070485       0.262453       2.097724                    0.999652      26.375219      75.754852       0.645096       0.431672      -1.044270       0.046603      -0.010633      -0.017102       0.050768       0.014546      -0.007335       0.016901       0.025859       0.021799      -0.031786       0.015673       0.016113              8.204549      10.212837      -0.288799      -1.681598       7.808544      -2.634922       6.592267           0.000005
           48              C       7.328916       5.042558      15.219098       0.118599      25.229933 0.33584252E+03  0.74990375E+04                                 7.720809                            6.270443      -0.017625       1.998431                    0.999431      27.193230      79.491374       0.624805       0.439028      -1.036667      -0.045508      -0.004250       0.019345       0.049632       0.007185       0.002783       0.037609       0.034764      -0.001600      -0.047567       0.014883       0.032684              8.349563      10.738832      -1.001687      -1.348730       8.231375      -2.256125       6.078482           0.000005
           49              C       6.629652       7.792950      10.518864       0.135016      25.108836 0.31809946E+03  0.69741481E+04                                 7.593355                            6.025038       0.349367       2.126413                    0.999852      26.152829      74.596071       0.652815       0.427945      -1.048247      -0.053047       0.000000       0.003394       0.053155      -0.000000      -0.018151      -0.000000      -0.003103      -0.075295      -0.032647       0.014101       0.018546              8.272981      10.645843      -0.000000      -1.028078       4.052374      -0.000000      10.120727           0.000006
           50              C       4.590001       7.792950      10.994460       0.125613      24.896160 0.33443563E+03  0.74579098E+04                                 7.673128                            6.277855       0.034583       2.021005                    0.999205      26.951779      78.669506       0.621527       0.441918      -1.035229       0.043552       0.000000      -0.017575       0.046965       0.000000      -0.008465      -0.000000      -0.021448      -0.149983      -0.051090       0.015370       0.035721              8.304710      11.186160       0.000000      -0.369653       4.233045      -0.000000       9.494926           0.000007
           51              C       5.155698       2.597650       1.229864       0.135016      25.108857 0.31809977E+03  0.69741566E+04                                 7.593358                            6.025040       0.349367       2.126413                    0.999852      26.152846      74.596133       0.652815       0.427945      -1.048247       0.053047      -0.000000       0.003394       0.053155       0.000000       0.018151       0.000000      -0.003103      -0.075295      -0.032647       0.014101       0.018546              8.272985      10.645848      -0.000000       1.028079       4.052375       0.000000      10.120732           0.000006
           52              C       7.195349       2.597650       1.705460       0.125613      24.896167 0.33443575E+03  0.74579131E+04                                 7.673130                            6.277856       0.034583       2.021005                    0.999205      26.951785      78.669530       0.621527       0.441918      -1.035229      -0.043552      -0.000000      -0.017575       0.046965      -0.000000       0.008465       0.000000      -0.021447      -0.149983      -0.051090       0.015370       0.035721              8.304712      11.186162       0.000000       0.369653       4.233045       0.000000       9.494929           0.000007
           53              C       1.227248       2.597650       8.059136       0.135017      25.108852 0.31809968E+03  0.69741542E+04                                 7.593358                            6.025040       0.349366       2.126413                    0.999852      26.152842      74.596124       0.652815       0.427945      -1.048247       0.053047      -0.000001      -0.003394       0.053155       0.000000      -0.018151       0.000000      -0.003103      -0.075295      -0.032647       0.014101       0.018546              8.272985      10.645848       0.000000      -1.028079       4.052375       0.000000      10.120732           0.000006
           54              C       3.266899       2.597650       7.583540       0.125613      24.896168 0.33443577E+03  0.74579137E+04                                 7.673130                            6.277856       0.034584       2.021005                    0.999205      26.951784      78.669522       0.621527       0.441918      -1.035229      -0.043552      -0.000000       0.017575       0.046965       0.000000      -0.008465      -0.000000      -0.021447      -0.149982      -0.051090       0.015370       0.035721              8.304712      11.186162      -0.000000      -0.369653       4.233045       0.000000       9.494929           0.000006
           55              C       2.701202       7.792950      17.348136       0.135017      25.108845 0.31809961E+03  0.69741521E+04                                 7.593355                            6.025038       0.349369       2.126414                    0.999852      26.152836      74.596090       0.652815       0.427945      -1.048248      -0.053047       0.000000      -0.003393       0.053155       0.000000       0.018151       0.000000      -0.003103      -0.075294      -0.032647       0.014101       0.018546              8.272982      10.645843       0.000000       1.028078       4.052374       0.000000      10.120728           0.000006
           56              C       0.661551       7.792950      16.872540       0.125613      24.896174 0.33443585E+03  0.74579160E+04                                 7.673131                            6.277857       0.034583       2.021004                    0.999205      26.951791      78.669553       0.621527       0.441918      -1.035229       0.043552       0.000000       0.017575       0.046965      -0.000000       0.008465      -0.000000      -0.021447      -0.149983      -0.051090       0.015370       0.035721              8.304713      11.186164       0.000000       0.369653       4.233046       0.000000       9.494930           0.000007
           57              I       1.922819       7.792950       7.875028      -0.507091     426.418730 0.19528862E+05  0.10796939E+07                                33.975063                           34.293960       2.038109       1.959450                    0.997591     167.834913     540.565568       0.490561       0.225834      -1.365200      -0.217406       0.000002      -0.015866       0.217985      -0.000000      -0.010894       0.000000       0.432360      -0.425562      -0.145253      -0.142130       0.287384             33.131559      42.472336       0.000000      -1.002703      28.440349      -0.000000      28.481994          -0.000029
           58              I       2.005631       2.597650      17.164028      -0.507088     426.418398 0.19528841E+05  0.10796924E+07                                33.975042                           34.293938       2.038113       1.959451                    0.997591     167.834868     540.565315       0.490561       0.225834      -1.365200       0.217405      -0.000002      -0.015866       0.217984       0.000000       0.010894       0.000000       0.432360      -0.425561      -0.145253      -0.142130       0.287383             33.131539      42.472314      -0.000000       1.002704      28.440330      -0.000000      28.481974          -0.000027
           59              I       5.934081       2.597650      10.702972      -0.507090     426.418644 0.19528855E+05  0.10796934E+07                                33.975057                           34.293953       2.038111       1.959450                    0.997591     167.834902     540.565492       0.490561       0.225834      -1.365200       0.217404      -0.000001       0.015867       0.217982      -0.000000      -0.010894       0.000000       0.432357      -0.425564      -0.145251      -0.142131       0.287382             33.131554      42.472332      -0.000000      -1.002705      28.440343       0.000000      28.481988          -0.000027
           60              I       5.851269       7.792950       1.413972      -0.507089     426.418170 0.19528827E+05  0.10796915E+07                                33.975029                           34.293925       2.038114       1.959451                    0.997591     167.834842     540.565181       0.490561       0.225834      -1.365200      -0.217407       0.000002       0.015867       0.217985      -0.000000       0.010893       0.000000       0.432360      -0.425561      -0.145253      -0.142130       0.287383             33.131525      42.472292      -0.000000       1.002701      28.440320      -0.000000      28.481964          -0.000028
           61              N       5.315193       9.566625       6.721706      -0.311202      37.653427 0.55933089E+03  0.13788440E+05                                 9.405008                            7.654439       0.163299       2.061903                    0.998586      29.139752      81.528022       0.632515       0.392816      -1.096786       0.017774       0.087783      -0.060112       0.107867       0.003736       0.029353      -0.014442       0.078232      -0.070277      -0.045711      -0.015337       0.061048             10.482522       9.810535       1.489376       0.375469      13.024321      -4.894039       8.612711           0.000001
           62              N       6.298877       0.943466       5.811013      -0.193235      35.449479 0.52040982E+03  0.12604341E+05                                 9.099225                            7.443735       0.170830       2.084178                    0.997605      27.886011      77.426836       0.633379       0.399271      -1.091926      -0.134365      -0.083016      -0.002977       0.157970      -0.033368       0.040054      -0.018398       0.070670      -0.020099      -0.045529      -0.029996       0.075526             10.155548      11.531195       1.935261      -0.280062      11.044957      -3.630442       7.890493           0.000000
           63              N       4.999345       0.894631       5.354737      -0.198943      34.882479 0.52696667E+03  0.12823321E+05                                 9.036123                            7.519464       0.021071       2.029945                    0.997529      28.254295      79.039264       0.625557       0.402367      -1.088106       0.106717      -0.068614       0.102197       0.162913       0.026088      -0.002146       0.018437       0.079601      -0.160701      -0.061796      -0.012659       0.074455              9.980307      11.194139       0.059013       0.974046      10.856498      -3.523886       7.890285          -0.000001
           64              N       6.470157       0.823975      16.010706      -0.311202      37.653459 0.55933144E+03  0.13788458E+05                                 9.405014                            7.654443       0.163298       2.061902                    0.998586      29.139768      81.528090       0.632514       0.392816      -1.096786      -0.017774      -0.087784      -0.060112       0.107867       0.003736      -0.029353       0.014442       0.078232      -0.070277      -0.045711      -0.015337       0.061048             10.482530       9.810541       1.489377      -0.375469      13.024332       4.894043       8.612717           0.000001
           65              N       5.486473       9.447134      15.100013      -0.193235      35.449471 0.52040965E+03  0.12604336E+05                                 9.099224                            7.443734       0.170830       2.084178                    0.997605      27.886006      77.426821       0.633379       0.399271      -1.091926       0.134365       0.083016      -0.002977       0.157970      -0.033368      -0.040054       0.018398       0.070670      -0.020098      -0.045530      -0.029996       0.075526             10.155548      11.531194       1.935261       0.280062      11.044957       3.630442       7.890493           0.000001
           66              N       6.786005       9.495969      14.643737      -0.198942      34.882461 0.52696632E+03  0.12823311E+05                                 9.036121                            7.519462       0.021069       2.029945                    0.997529      28.254284      79.039229       0.625557       0.402367      -1.088106      -0.106717       0.068614       0.102197       0.162913       0.026088       0.002146      -0.018437       0.079601      -0.160701      -0.061796      -0.012659       0.074455              9.980305      11.194135       0.059012      -0.974046      10.856496       3.523885       7.890283          -0.000000
           67              N       2.541707       4.371325      11.856294      -0.311202      37.653465 0.55933152E+03  0.13788461E+05                                 9.405017                            7.654445       0.163296       2.061902                    0.998586      29.139770      81.528106       0.632514       0.392816      -1.096786      -0.017774       0.087784       0.060111       0.107867      -0.003736       0.029353       0.014442       0.078232      -0.070278      -0.045711      -0.015337       0.061048             10.482532       9.810543      -1.489377       0.375469      13.024335       4.894045       8.612719           0.000001
           68              N       1.558023       6.138766      12.766987      -0.193235      35.449474 0.52040969E+03  0.12604338E+05                                 9.099225                            7.443735       0.170830       2.084178                    0.997605      27.886008      77.426834       0.633379       0.399271      -1.091926       0.134365      -0.083016       0.002977       0.157970       0.033368       0.040054       0.018398       0.070669      -0.020099      -0.045529      -0.029996       0.075526             10.155549      11.531196      -1.935261      -0.280062      11.044959       3.630443       7.890494           0.000001
           69              N       2.857555       6.089931      13.223263      -0.198943      34.882488 0.52696679E+03  0.12823325E+05                                 9.036125                            7.519465       0.021069       2.029944                    0.997529      28.254299      79.039285       0.625557       0.402367      -1.088106      -0.106717      -0.068614      -0.102198       0.162913      -0.026088      -0.002146      -0.018437       0.079601      -0.160701      -0.061796      -0.012659       0.074455              9.980310      11.194142      -0.059012       0.974047      10.856502       3.523888       7.890287          -0.000000
           70              N       1.386743       6.019275       2.567294      -0.311202      37.653447 0.55933125E+03  0.13788452E+05                                 9.405013                            7.654442       0.163297       2.061902                    0.998586      29.139762      81.528068       0.632514       0.392816      -1.096786       0.017774      -0.087783       0.060112       0.107867      -0.003735      -0.029353      -0.014442       0.078232      -0.070278      -0.045711      -0.015337       0.061048             10.482527       9.810540      -1.489377      -0.375469      13.024328      -4.894042       8.612715           0.000001
           71              N       2.370427       4.251834       3.477987      -0.193235      35.449470 0.52040965E+03  0.12604336E+05                                 9.099223                            7.443734       0.170830       2.084178                    0.997605      27.886006      77.426819       0.633379       0.399271      -1.091926      -0.134365       0.083016       0.002977       0.157970       0.033368      -0.040054      -0.018398       0.070669      -0.020099      -0.045529      -0.029996       0.075526             10.155547      11.531193      -1.935260       0.280062      11.044956      -3.630442       7.890493           0.000000
           72              N       1.070895       4.300669       3.934263      -0.198942      34.882470 0.52696648E+03  0.12823315E+05                                 9.036121                            7.519462       0.021070       2.029945                    0.997529      28.254289      79.039241       0.625557       0.402367      -1.088106       0.106717       0.068614      -0.102197       0.162913      -0.026088       0.002146       0.018437       0.079601      -0.160701      -0.061796      -0.012659       0.074455              9.980305      11.194136      -0.059012      -0.974046      10.856496      -3.523886       7.890283          -0.000001
           73              N       2.541707       0.823975      11.856294      -0.311202      37.653459 0.55933145E+03  0.13788458E+05                                 9.405014                            7.654443       0.163298       2.061902                    0.998586      29.139768      81.528086       0.632514       0.392816      -1.096786      -0.017774      -0.087784       0.060111       0.107867       0.003736       0.029353      -0.014442       0.078232      -0.070277      -0.045711      -0.015337       0.061048             10.482529       9.810540       1.489377       0.375469      13.024331      -4.894043       8.612716           0.000001
           74              N       1.558023       9.447134      12.766987      -0.193235      35.449461 0.52040949E+03  0.12604331E+05                                 9.099222                            7.443733       0.170831       2.084179                    0.997605      27.886001      77.426800       0.633379       0.399271      -1.091926       0.134365       0.083016       0.002977       0.157970      -0.033368       0.040054      -0.018398       0.070670      -0.020098      -0.045529      -0.029996       0.075526             10.155545      11.531191       1.935260      -0.280062      11.044955      -3.630441       7.890491           0.000001
           75              N       2.857555       9.495969      13.223263      -0.198943      34.882474 0.52696655E+03  0.12823317E+05                                 9.036122                            7.519463       0.021071       2.029945                    0.997529      28.254291      79.039252       0.625557       0.402367      -1.088106      -0.106717       0.068614      -0.102198       0.162913       0.026088      -0.002146       0.018437       0.079601      -0.160701      -0.061796      -0.012659       0.074455              9.980307      11.194138       0.059012       0.974046      10.856499      -3.523886       7.890284          -0.000000
           76              N       1.386743       9.566625       2.567294      -0.311202      37.653440 0.55933113E+03  0.13788448E+05                                 9.405010                            7.654440       0.163299       2.061903                    0.998586      29.139759      81.528044       0.632515       0.392816      -1.096786       0.017774       0.087783       0.060112       0.107867       0.003736      -0.029353       0.014442       0.078232      -0.070277      -0.045711      -0.015337       0.061048             10.482524       9.810536       1.489376      -0.375469      13.024323       4.894040       8.612712           0.000001
           77              N       2.370427       0.943466       3.477987      -0.193235      35.449460 0.52040949E+03  0.12604331E+05                                 9.099221                            7.443732       0.170831       2.084179                    0.997605      27.886001      77.426796       0.633379       0.399271      -1.091926      -0.134365      -0.083016       0.002977       0.157970      -0.033368      -0.040054       0.018398       0.070670      -0.020099      -0.045529      -0.029996       0.075526             10.155544      11.531190       1.935259       0.280061      11.044953       3.630441       7.890490           0.000000
           78              N       1.070895       0.894631       3.934263      -0.198943      34.882468 0.52696647E+03  0.12823315E+05                                 9.036121                            7.519463       0.021070       2.029945                    0.997529      28.254288      79.039239       0.625557       0.402367      -1.088106       0.106717      -0.068614      -0.102197       0.162913       0.026088       0.002146      -0.018437       0.079601      -0.160701      -0.061796      -0.012659       0.074455              9.980305      11.194136       0.059012      -0.974046      10.856496       3.523885       7.890283          -0.000001
           79              N       5.315193       6.019275       6.721706      -0.311201      37.653428 0.55933091E+03  0.13788441E+05                                 9.405008                            7.654439       0.163298       2.061903                    0.998586      29.139753      81.528026       0.632515       0.392816      -1.096786       0.017774      -0.087783      -0.060112       0.107867      -0.003736       0.029353       0.014442       0.078232      -0.070277      -0.045711      -0.015337       0.061048             10.482522       9.810535      -1.489376       0.375469      13.024321       4.894039       8.612711           0.000001
           80              N       6.298877       4.251834       5.811013      -0.193235      35.449471 0.52040968E+03  0.12604337E+05                                 9.099223                            7.443734       0.170830       2.084178                    0.997605      27.886007      77.426821       0.633379       0.399271      -1.091926      -0.134365       0.083016      -0.002977       0.157970       0.033368       0.040054       0.018398       0.070669      -0.020099      -0.045529      -0.029996       0.075526             10.155547      11.531193      -1.935260      -0.280062      11.044955       3.630442       7.890492           0.000000
           81              N       4.999345       4.300669       5.354737      -0.198942      34.882476 0.52696660E+03  0.12823319E+05                                 9.036122                            7.519463       0.021070       2.029945                    0.997529      28.254293      79.039255       0.625557       0.402367      -1.088106       0.106717       0.068614       0.102197       0.162913      -0.026088      -0.002146      -0.018437       0.079601      -0.160702      -0.061796      -0.012659       0.074455              9.980306      11.194137      -0.059013       0.974046      10.856497       3.523886       7.890284          -0.000001
           82              N       6.470157       4.371325      16.010706      -0.311202      37.653461 0.55933147E+03  0.13788459E+05                                 9.405016                            7.654444       0.163297       2.061902                    0.998586      29.139769      81.528099       0.632514       0.392816      -1.096786      -0.017774       0.087783      -0.060112       0.107867      -0.003736      -0.029353      -0.014442       0.078232      -0.070278      -0.045711      -0.015337       0.061048             10.482531       9.810542      -1.489377      -0.375469      13.024333      -4.894044       8.612718           0.000001
           83              N       5.486473       6.138766      15.100013      -0.193234      35.449464 0.52040954E+03  0.12604333E+05                                 9.099222                            7.443733       0.170830       2.084178                    0.997605      27.886003      77.426807       0.633379       0.399271      -1.091926       0.134365      -0.083016      -0.002977       0.157970       0.033368      -0.040054      -0.018398       0.070669      -0.020098      -0.045529      -0.029996       0.075526             10.155546      11.531192      -1.935260       0.280062      11.044955      -3.630442       7.890491           0.000001
           84              N       6.786005       6.089931      14.643737      -0.198942      34.882466 0.52696641E+03  0.12823313E+05                                 9.036121                            7.519462       0.021069       2.029945                    0.997529      28.254287      79.039239       0.625557       0.402367      -1.088106      -0.106717      -0.068614       0.102197       0.162913      -0.026088       0.002146       0.018437       0.079601      -0.160701      -0.061796      -0.012659       0.074455              9.980306      11.194137      -0.059013      -0.974046      10.856497      -3.523886       7.890283          -0.000000
           85              N       6.570725       7.792950      11.824897      -0.182289      34.883416 0.49683048E+03  0.11881522E+05                                 8.941574                            7.228209       0.264982       2.113841                    0.999058      27.515197      75.642492       0.649468       0.394352      -1.096517      -0.146464       0.000000      -0.054023       0.156110       0.000000      -0.053634      -0.000000       0.061321      -0.010678      -0.042133      -0.028881       0.071014             10.020979      11.826339      -0.000000       1.786639       5.045161      -0.000000      13.191436          -0.000001
           86              N       5.235052       7.792950      12.138865      -0.203098      35.165561 0.53556304E+03  0.13079007E+05                                 9.078001                            7.584483       0.018343       2.028804                    0.996844      28.307083      79.202841       0.622686       0.402784      -1.088350       0.108888       0.000000      -0.128631       0.168530       0.000000       0.021796       0.000000       0.090755      -0.154539      -0.055271      -0.019621       0.074892              9.999180      11.650775       0.000000      -0.307196       5.354076      -0.000000      12.992689           0.000001
           87              N       5.411833       7.792950       9.931799      -0.315466      38.105235 0.56334844E+03  0.13900875E+05                                 9.446974                            7.659788       0.206240       2.074637                    0.998832      29.159941      81.404124       0.635555       0.390560      -1.099273       0.024981       0.000000       0.101385       0.104417      -0.000000      -0.019749      -0.000000       0.114305       0.002596      -0.057585      -0.005412       0.062997             10.545534      10.263120      -0.000000       0.959660       5.143651      -0.000000      16.229831           0.000001
           88              N       5.214625       2.597650       2.535897      -0.182288      34.883401 0.49683020E+03  0.11881514E+05                                 8.941571                            7.228207       0.264982       2.113841                    0.999058      27.515189      75.642463       0.649468       0.394352      -1.096517       0.146464      -0.000000      -0.054023       0.156110       0.000000       0.053634      -0.000000       0.061321      -0.010678      -0.042133      -0.028881       0.071014             10.020976      11.826334      -0.000000      -1.786638       5.045160       0.000000      13.191434          -0.000001
           89              N       6.550298       2.597650       2.849865      -0.203097      35.165551 0.53556284E+03  0.13079001E+05                                 9.078000                            7.584482       0.018341       2.028804                    0.996844      28.307077      79.202821       0.622686       0.402784      -1.088350      -0.108888      -0.000000      -0.128631       0.168530       0.000000      -0.021796      -0.000000       0.090755      -0.154539      -0.055271      -0.019621       0.074892              9.999179      11.650773       0.000000       0.307197       5.354075       0.000000      12.992688           0.000001
           90              N       6.373517       2.597650       0.642799      -0.315466      38.105263 0.56334891E+03  0.13900890E+05                                 9.446980                            7.659792       0.206239       2.074637                    0.998832      29.159955      81.404185       0.635555       0.390560      -1.099273      -0.024981      -0.000000       0.101385       0.104417       0.000000       0.019749       0.000000       0.114305       0.002596      -0.057585      -0.005412       0.062997             10.545541      10.263125       0.000000      -0.959661       5.143654       0.000000      16.229843           0.000001
           91              N       1.286175       2.597650       6.753103      -0.182288      34.883409 0.49683035E+03  0.11881518E+05                                 8.941573                            7.228208       0.264982       2.113841                    0.999058      27.515193      75.642479       0.649468       0.394352      -1.096517       0.146464      -0.000000       0.054023       0.156110       0.000000      -0.053634      -0.000000       0.061321      -0.010678      -0.042133      -0.028881       0.071014             10.020978      11.826337       0.000000       1.786638       5.045160       0.000000      13.191436          -0.000001
           92              N       2.621848       2.597650       6.439135      -0.203097      35.165550 0.53556283E+03  0.13079000E+05                                 9.078000                            7.584482       0.018342       2.028804                    0.996844      28.307077      79.202819       0.622686       0.402784      -1.088350      -0.108888      -0.000000       0.128631       0.168530       0.000000       0.021796       0.000000       0.090755      -0.154539      -0.055271      -0.019621       0.074892              9.999178      11.650772       0.000000      -0.307197       5.354075      -0.000000      12.992687           0.000001
           93              N       2.445067       2.597650       8.646201      -0.315466      38.105235 0.56334842E+03  0.13900874E+05                                 9.446975                            7.659788       0.206240       2.074637                    0.998832      29.159941      81.404128       0.635555       0.390560      -1.099273      -0.024981      -0.000000      -0.101385       0.104417       0.000000      -0.019749       0.000000       0.114305       0.002595      -0.057585      -0.005412       0.062997             10.545535      10.263121       0.000000       0.959660       5.143651       0.000000      16.229832           0.000001
           94              N       2.642275       7.792950      16.042103      -0.182288      34.883413 0.49683043E+03  0.11881520E+05                                 8.941572                            7.228208       0.264982       2.113841                    0.999058      27.515196      75.642482       0.649468       0.394352      -1.096517      -0.146464       0.000000       0.054023       0.156110       0.000000       0.053634      -0.000000       0.061321      -0.010678      -0.042133      -0.028881       0.071014             10.020977      11.826337       0.000000      -1.786639       5.045160       0.000000      13.191434          -0.000001
           95              N       1.306602       7.792950      15.728135      -0.203097      35.165554 0.53556290E+03  0.13079003E+05                                 9.078001                            7.584483       0.018340       2.028803                    0.996844      28.307079      79.202832       0.622686       0.402784      -1.088350       0.108888       0.000000       0.128631       0.168530       0.000000      -0.021796      -0.000000       0.090755      -0.154539      -0.055271      -0.019621       0.074892              9.999180      11.650774       0.000000       0.307196       5.354076       0.000000      12.992689           0.000001
           96              N       1.483383       7.792950      17.935201      -0.315466      38.105251 0.56334871E+03  0.13900883E+05                                 9.446978                            7.659790       0.206239       2.074637                    0.998832      29.159949      81.404162       0.635555       0.390560      -1.099273       0.024981       0.000000      -0.101385       0.104417       0.000000       0.019749       0.000000       0.114306       0.002596      -0.057586      -0.005412       0.062998             10.545538      10.263123       0.000000      -0.959660       5.143653      -0.000000      16.229839           0.000002

******************************************************
Auxiliary information for the entire system
The total spin magnetic moment of the unit cell is   0.000106
The total net atomic charge of the unit cell is   0.000001
Accuracy of reproducing the electrostatic potential in the unit cell:
  The inner radius (bohr) =    5.0000
  The outer radius (bohr) =   12.0000
  Valid grid points have density less than (e/(bohr^3)) =    0.0001
  The number of valid grid points were=           16
  The rms potential error without charges in kcal/mol is=      0.14089
  The rms potential error with partial charges in kcal/mol is=      0.06266
  The RRMSE value at monopole order=      0.44470
  The rms potential error with partial charges and cloud penetration in kcal/mol is=      0.06009
  The RRMSE value at monopole order with cloud penetration is=      0.42649
  The rms potential error with partial charges and atomic dipoles in kcal/mol is=      0.05724
  The RRMSE value at dipole order=      0.40629
  The rms potential error with partial charges, atomic dipoles and cloud penetration in kcal/mol is=      0.05468
  The RRMSE value at dipole order with cloud penetration=      0.38808

******************************************************
The electron densities and ab initio electrostatic potential were computed in VASP using the PBE functional and
projector augmented wave method. See the main text of the journal article for a description of computational details.
The atomic charges, dipoles, and quadrupoles were computed with the DDEC6 method as described in
(a) T. A. Manz and N. Gabaldon Limas, RSC Adv. 6 (2016) 47771-47801 DOI: 10.1039/c6ra04656h
(b) N. Gabaldon Limas and T. A. Manz, RSC Adv. 8 (2018) 2678-2707 DOI: 10.1039/c7ra11829e.
For each atom in the material, the electron cloud parameters were fit to the spherically averaged atom-in-material
electron density using radial positions for which this density was between 10^-4 and 10^-2 electrons per cubic bohr.
The polarizabilities, dispersion coefficients, and quantum Drude oscillator (QDO) parameters were fit using the MCLF method.
The magnetic structure of the system was optimized in VASP from the default ferromagnetic initial guess using spin polarization.
The atomic spin moments (ASMs) were computed on this optimized magnetic structure using the DDEC6 partition as inputs
to the method of T. A. Manz and D. S. Sholl, J. Chem. Theory Comput. 7 (2011) 4146-4164 DOI: 10.1021/ct200539n.
The RMSE and RRMSE were computed using a uniform grid with Ewald summation.
