# Supplementary material for: A collection of forcefield precursors for metal–organic frameworks
Source: RSC Adv. 2019 Nov 13;9(63):36492–507. doi: 10.1039/c9ra07327b (PMC9075174; doi:10.1039/c9ra07327b)
Supplement: RA-009-C9RA07327B-s4729 [file RA-009-C9RA07327B-s4729.xyz]

  158
jmolscript: load "" {1 1 1} spacegroup "x,y,z" unitcell [{     13.123300     0.000000     0.000000 }, {      1.654715    13.018561     0.000000 }, {      0.190293     0.167637    13.876683 }]
Cd    11.547540     4.687771     9.401036     0.617705
Cd    11.578537    12.638887     5.545539     0.707627
Cd     8.957070     2.405720    11.413988     0.617170
Cd     0.875212     3.209888     1.392803     0.699243
Cd     3.420768     8.498427     4.475647     0.617409
Cd     3.389771     0.547311     8.331144     0.702515
Cd     6.011238    10.780478     2.462695     0.617108
Cd    14.093096     9.976310    12.483880     0.697168
Cd     6.103430     8.256340    10.407512     0.288766
Cd     8.864878     4.929858     3.469171     0.293813
Cd     6.561650     0.000000     0.000000     0.613774
Cd     0.922504     6.593099     6.938341     0.613327
H      9.243214     7.282600     9.484713     0.082085
H      8.854397     0.156166     8.724271     0.082697
H     11.489699     2.329732     6.848143     0.098435
H      5.862770     8.626075    13.792035     0.078985
H      8.070856    10.802485    11.396920     0.077627
H     12.066389     7.247072    11.824322     0.082656
H      1.426596     8.965525     9.345946     0.094067
H      2.911170     3.702157     6.870346     0.080285
H      0.586452     2.042662     9.487488     0.090792
H      0.145653     0.354905     5.670013     0.066638
H      6.673503     5.018836    11.330312     0.082331
H     13.792085     4.505978    12.090754     0.081733
H     11.113289     1.998137     0.090198     0.098305
H      5.766990     8.541698     7.022989     0.078447
H      3.329533     6.625659     9.418105     0.078376
H      6.352773     2.213713     8.990703     0.086394
H      5.989606    12.985268    11.469078     0.094245
H     10.833483    10.681249     0.067996     0.078753
H     12.963150    12.945804    11.327536     0.090683
H     12.848009    -0.015923     1.268329     0.066827
H      5.725094     5.903598     4.391970     0.084288
H      6.113911    13.030032     5.152412     0.085114
H      3.478609    10.856466     7.028540     0.098452
H      9.105538     4.560123     0.084648     0.080459
H      6.897452     2.383713     2.479763     0.080658
H      2.901919     5.939126     2.052361     0.082336
H     13.541712     4.220673     4.530737     0.094030
H     12.057138     9.484041     7.006337     0.078887
H     14.381856    11.143536     4.389195     0.090866
H      1.699355    12.831293     8.206670     0.066656
H      8.294805     8.167362     2.546371     0.083216
H      1.176223     8.680220     1.785929     0.081964
H      3.855019    11.188061    13.786485     0.098284
H      9.201318     4.644500     6.853694     0.081295
H     11.638775     6.560539     4.458578     0.079991
H      8.615535    10.972485     4.885980     0.083054
H      8.978702     0.200930     2.407605     0.094168
H      4.134825     2.504949    13.808687     0.078642
H      2.005158     0.240394     2.549147     0.090777
H      0.465584     0.183560    12.608354     0.066857
H     11.221214     2.255065     3.469171    -0.040983
H      3.747094    10.931133    10.407512    -0.040429
C      8.835033     6.539196     9.912115     0.109280
C      9.477981     0.839612     8.506407     0.109034
C     10.885641     2.005688     7.504510     0.130143
C      6.427287     9.310667    13.453444     0.114403
C      7.612676    10.479782    12.164300     0.104580
C     12.585091     7.447367    11.054166     0.098839
C     13.918094     8.367325     9.723392     0.137190
C      2.198706     3.541577     7.479532     0.116974
C      0.963036     2.658808     8.871363     0.140115
C     12.982456     0.789232     4.874879     0.122779
C      7.462442     5.330024    10.902910     0.108977
C     13.035466     3.973547    12.308618     0.108683
C     11.701205     2.724152    13.310514     0.129727
C      5.016682     8.068007     7.361580     0.114235
C      3.707432     7.039492     8.650724     0.104790
C      6.088674     1.724406     9.760859     0.097745
C      5.007980     0.518040    11.091633     0.137567
C     11.272909    11.535416    13.335492     0.117546
C     12.304438    12.649915    11.943661     0.139843
C     12.453272     0.323053     2.063463     0.123089
C      6.133275     6.647002     3.964568     0.108655
C      5.490327    12.346586     5.370276     0.107198
C      4.082667    11.180510     6.372173     0.130246
C      8.541021     3.875531     0.423239     0.115152
C      7.355632     2.706416     1.712383     0.103573
C      2.383217     5.738831     2.822517     0.099182
C      1.050214     4.818873     4.153291     0.136800
C     12.769602     9.644621     6.397151     0.117360
C     14.005272    10.527390     5.005320     0.140137
C      1.985852    12.396966     9.001804     0.122808
C      7.505866     7.856174     2.973773     0.109146
C      1.932842     9.212651     1.568065     0.108235
C      3.267103    10.462046     0.566169     0.129969
C      9.951626     5.118191     6.515103     0.113625
C     11.260876     6.146706     5.225959     0.105155
C      8.879634    11.461792     4.115824     0.099320
C      9.960328    12.668158     2.785050     0.137472
C      3.695399     1.650782     0.541191     0.117556
C      2.663870     0.536283     1.933022     0.139837
C      2.515036    12.863145    11.813220     0.123160
C     11.849692     1.541647     3.469171     0.263363
C      3.118616    11.644551    10.407512     0.265931
N      9.440210     5.368252    10.080023    -0.190560
N     10.671443     2.617003     8.643786    -0.188215
N      9.751302     1.850345     9.301541    -0.178829
N     10.171788     0.875085     7.347704    -0.331539
N      6.705312    10.124384     0.310838    -0.194221
N      6.830112     9.371886    12.162913    -0.306726
N      7.662519    11.057802    13.349369    -0.186800
N     12.569963     6.721891     9.948194    -0.187051
N     13.422326     8.508626    10.966743    -0.322030
N     13.441262     7.320666     9.079514    -0.184170
N      1.253496     4.415285     7.708497    -0.196811
N      2.081621     2.409516     8.171979    -0.309874
N     13.560080     3.839161     8.620195    -0.197773
N     11.707030     0.738504     4.447477    -0.317262
N      0.675281     1.480444     4.114437    -0.481399
N      8.547733     4.582032    10.735002    -0.190837
N     11.121777     3.013722    12.171239    -0.188896
N     11.998337     3.829850    11.513484    -0.179307
N     12.912795     3.289750    13.467321    -0.331401
N      3.984110     7.727166     6.627504    -0.194136
N      4.905160     7.676117     8.652112    -0.306744
N      3.127741     7.062930     7.465655    -0.186782
N      6.810267     1.647939    10.866830    -0.186631
N      4.930319     1.027668     9.848282    -0.322456
N      6.106410     0.859093    11.735511    -0.183441
N     10.525356    12.583248    13.106527    -0.197289
N     12.410698    11.508825    12.643046    -0.309139
N      9.545146     0.302240    12.194829    -0.198250
N     12.664414     1.581903     2.490865    -0.315558
N     13.319387    12.619157     2.823905    -0.481285
N      5.528098     7.817946     3.796660    -0.189518
N      4.296865    10.569195     5.232897    -0.188129
N      5.217006    11.335853     4.575142    -0.179016
N      4.796520    12.311113     6.528979    -0.331972
N      8.262996     3.061814    13.565845    -0.193075
N      8.138196     3.814312     1.713770    -0.306955
N      7.305789     2.128396     0.527314    -0.185608
N      2.398345     6.464307     3.928489    -0.186816
N      1.545982     4.677572     2.909940    -0.322103
N      1.527046     5.865532     4.797169    -0.184177
N     13.714812     8.770913     6.168186    -0.196910
N     12.886687    10.776682     5.704704    -0.310704
N      1.408228     9.347037     5.256488    -0.197698
N      3.261278    12.447694     9.429206    -0.316520
N     14.293027    11.705754     9.762246    -0.481029
N      6.420575     8.604166     3.141681    -0.189803
N      3.846531    10.172476     1.705444    -0.188808
N      2.969971     9.356348     2.363199    -0.179485
N      2.055513     9.896448     0.409362    -0.331339
N     10.984198     5.459032     7.249179    -0.192876
N     10.063148     5.510081     5.224571    -0.307063
N     11.840567     6.123268     6.411028    -0.185774
N      8.158041    11.538259     3.009853    -0.186403
N     10.037989    12.158530     4.028401    -0.322040
N      8.861898    12.327105     2.141172    -0.183391
N      4.442952     0.602950     0.770156    -0.197322
N      2.557610     1.677373     1.233637    -0.309456
N      5.423162    12.883958     1.681854    -0.198157
N      2.303894    11.604295    11.385818    -0.315419
N      1.648921     0.567041    11.052778    -0.481182
N      7.594804     6.563406    10.407512    -0.265116
N      7.373504     6.622792     3.469171    -0.264703

The following XYZ coordinates are in angstroms. Other properties are in atomic units.
The sperically averaged electron density of each atom fit to a function of the form exp(a - br)
eigen_1, eigen_2 and eigen_3 are the three eigenvalues of traceless quadrupole moment tensor
  atom number  atomic symbol              X              Y              Z     net charge C6 coefficient C8 coefficient C10 coefficient fluctuating dipole atomic polarizability isotropic forcefield polarizability              a              b squared Pearson coefficient          <r^3>          <r^4>         wp_QDO          m_QDO          q_QDO       dipole_x       dipole_y       dipole_z         dipole            Qxy            Qxz            Qyz     Q(x^2-y^2)  Q(3z^2 - R^2)        eigen_1        eigen_2        eigen_3 static polarizability      alpha(xx)      alpha(xy)      alpha(xz)      alpha(yy)      alpha(yz)      alpha(zz) atomic spin moment
            1             Cd      11.547540       4.687771       9.401036       0.617705     206.394060 0.49774368E+04  0.19605297E+06                                27.331613                           22.836479       1.448822       2.090746                    0.995824      86.431704     237.031425       0.395781       0.392902      -1.185526       0.000759      -0.003027      -0.003115       0.004409       0.049611      -0.047447      -0.047623      -0.007235      -0.025072      -0.051876      -0.044967       0.096844             31.242587      30.129748       0.674265      -1.275247      31.442944      -0.793853      32.155069           0.001423
            2             Cd      11.578537      12.638887       5.545539       0.707627     211.731440 0.54367625E+04  0.22000024E+06                                27.080640                           23.153879       0.802040       1.923597                    0.996882      86.462702     244.220231       0.409341       0.369776      -1.197749       0.056578      -0.038266      -0.039668       0.078986       0.062944      -0.047106      -0.058212       0.025199       0.380151      -0.128626      -0.032449       0.161074             30.523389      30.342869       0.428345       7.703699      26.122947       8.321909      35.104351           0.022595
            3             Cd       8.957070       2.405720      11.413988       0.617170     206.556768 0.49804685E+04  0.19620604E+06                                27.348475                           22.844738       1.448042       2.090366                    0.995829      86.457462     237.137382       0.395668       0.392946      -1.185469       0.003290      -0.001093       0.003374       0.004838       0.047109      -0.053690      -0.041178       0.032018      -0.025620      -0.052280      -0.044984       0.097264             31.264565      31.624352       0.515977      -0.960261      30.035649      -1.200842      32.133693           0.001709
            4             Cd       0.875212       3.209888       1.392803       0.699243     214.007891 0.55073320E+04  0.22365630E+06                                27.312982                           23.336980       0.784094       1.917141                    0.996923      86.785391     245.861405       0.406712       0.370834      -1.196462       0.030615      -0.064291       0.041260       0.082298       0.066815      -0.064840      -0.032985       0.024643       0.393801      -0.134711      -0.028672       0.163383             30.802668      26.511007       0.969081       9.342659      30.448508       6.674776      35.448490           0.003993
            5             Cd       3.420768       8.498427       4.475647       0.617409     206.414942 0.49779696E+04  0.19608099E+06                                27.334486                           22.838414       1.448624       2.090644                    0.995826      86.439651     237.064550       0.395742       0.392926      -1.185497      -0.000764       0.003242       0.003276       0.004671       0.049858      -0.047497      -0.047341      -0.006682      -0.024868      -0.051687      -0.045163       0.096850             31.245166      30.126568       0.674995      -1.275050      31.424228      -0.789719      32.184701           0.001323
            6             Cd       3.389771       0.547311       8.331144       0.702515     212.863574 0.54637429E+04  0.22140063E+06                                27.194888                           23.221568       0.791072       1.919783                    0.996885      86.617439     244.953850       0.408407       0.370104      -1.197295      -0.057989       0.041918       0.038556       0.081279       0.079381      -0.051776      -0.063817       0.023743       0.403347      -0.148362      -0.027034       0.175397             30.683805      30.481022       0.446784       7.782273      26.235064       8.400305      35.335329           0.016879
            7             Cd       6.011238      10.780478       2.462695       0.617108     206.529604 0.49798342E+04  0.19617596E+06                                27.346904                           22.843901       1.448131       2.090404                    0.995829      86.456353     237.135820       0.395656       0.392968      -1.185446      -0.003323       0.001013      -0.003545       0.004963       0.047330      -0.053213      -0.041405       0.031979      -0.025429      -0.052195      -0.044983       0.097178             31.262330      31.607604       0.499545      -0.974300      29.986649      -1.183969      32.192738           0.001534
            8             Cd      14.093096       9.976310      12.483880       0.697168     214.700402 0.55277600E+04  0.22472128E+06                                27.385700                           23.391386       0.776172       1.914637                    0.996900      86.874710     246.341947       0.405898       0.371188      -1.196030      -0.031368       0.064810      -0.041147       0.082930       0.070916      -0.064758      -0.034039       0.024506       0.401133      -0.139853      -0.026361       0.166214             30.893396      26.590441       0.973174       9.383717      30.525310       6.711673      35.564437           0.005265
            9             Cd       6.103430       8.256340      10.407512       0.288766     389.846470 0.10456822E+05  0.50499976E+06                                41.919156                           33.620290      -0.032605       1.597957                    0.999635     110.668549     356.702899       0.312882       0.405354      -1.155043       0.176280      -0.217681       0.008660       0.280240       0.002658       0.277957       0.254073       0.019691       0.414390      -0.354014      -0.072457       0.426472             48.750925      44.511609      -5.669427      19.823003      45.927125      17.466391      55.814042           0.371034
           10             Cd       8.864878       4.929858       3.469171       0.293813     389.178585 0.10421625E+05  0.50264105E+06                                41.755489                           33.465113      -0.002040       1.603538                    0.999709     110.916142     356.722185       0.315140       0.402977      -1.157283      -0.167098       0.239821      -0.024165       0.293291       0.013512       0.260904       0.257807       0.061126       0.433471      -0.339807      -0.084475       0.424283             48.579568      44.338173      -5.633169      19.765844      45.766256      17.410235      55.634275           0.441406
           11             Cd       6.561650       0.000000       0.000000       0.613774     204.562037 0.48115787E+04  0.18807524E+06                                27.271274                           22.519627       1.441626       2.090031                    0.995617      86.371059     236.592964       0.396457       0.395245      -1.182795      -0.000070      -0.000152      -0.000163       0.000234       0.061697      -0.030794      -0.040516       0.017508       0.077647      -0.076565      -0.012498       0.089063             31.646470      37.112082       3.286574      -0.518630      27.610481       0.884842      30.216847           0.002427
           12             Cd       0.922504       6.593099       6.938341       0.613327     204.690230 0.48130751E+04  0.18815245E+06                                27.285822                           22.524776       1.441304       2.089824                    0.995620      86.390515     236.674841       0.396360       0.395303      -1.182726       0.000153       0.000174       0.000162       0.000282       0.062090      -0.044163      -0.025580       0.013497       0.077117      -0.076632      -0.012642       0.089274             31.667859      28.578690       4.370426       0.777746      36.131927      -0.629175      30.292961           0.002834
           13              H       9.243214       7.282600       9.484713       0.082085       1.919375 0.15579303E+02  0.18210490E+03                                 2.635666                            2.377976      -1.441679       2.180191                    0.990845       4.372941      13.706398       0.384977       1.361126      -0.692607       0.025506       0.029045      -0.018094       0.042680       0.010576      -0.019127       0.007146       0.037544      -0.018956      -0.027267      -0.005168       0.032435              2.699396       2.495476       0.618170      -0.441545       3.252893      -0.668695       2.349817           0.004659
           14              H       8.854397       0.156166       8.724271       0.082697       1.877891 0.15261033E+02  0.17810300E+03                                 2.634528                            2.382063      -1.406760       2.199015                    0.990973       4.394396      13.924647       0.376413       1.394292      -0.685991      -0.022912      -0.032444       0.021278       0.045059      -0.001892      -0.023987      -0.003769      -0.003781       0.043174      -0.024723      -0.004774       0.029497              2.704338       3.009296       0.910170      -0.421586       2.878052      -0.287830       2.225665           0.001535
           15              H      11.489699       2.329732       6.848143       0.098435       1.090434 0.79115813E+01  0.78748277E+02                                 1.853274                            1.723268      -1.279120       2.269646                    0.993207       3.906270      11.623745       0.437174       1.407582      -0.680876       0.036556       0.020783      -0.036426       0.055634       0.016543      -0.016315      -0.006505      -0.007055       0.005859      -0.022035      -0.004257       0.026292              1.909869       1.913046       0.205134      -0.557969       1.635643      -0.204592       2.180918           0.003036
           16              H       5.862770       8.626075      13.792035       0.078985       1.847692 0.15172039E+02  0.17694476E+03                                 2.599928                            2.367470      -1.490674       2.155914                    0.989697       4.504962      14.306873       0.379102       1.385339      -0.686557      -0.021435      -0.028632       0.026299       0.044395      -0.006746      -0.028637      -0.016859      -0.008333       0.059461      -0.037201      -0.001988       0.039189              2.655767       2.628366       0.744301      -0.471180       2.987248      -0.492079       2.351687           0.005206
           17              H       8.070856      10.802485      11.396920       0.077627       2.047651 0.17184763E+02  0.20692892E+03                                 2.784803                            2.520779      -1.661170       2.073908                    0.987948       4.730034      15.304966       0.366835       1.386620      -0.685831       0.029730       0.020668      -0.020988       0.041852       0.020086      -0.013541      -0.010666      -0.011943      -0.129519      -0.046702       0.001026       0.045676              2.848701       2.670437       0.391579      -0.824749       2.497376      -0.539943       3.378290           0.008241
           18              H      12.066389       7.247072      11.824322       0.082656       2.016724 0.16435103E+02  0.19529451E+03                                 2.759723                            2.470384      -1.448668       2.179775                    0.990484       4.467951      14.262652       0.370170       1.392476      -0.686557      -0.030891      -0.011713       0.027313       0.042865       0.015493      -0.010884       0.005582      -0.011996      -0.083076      -0.032656       0.002151       0.030504              2.837502       2.716203       0.362416      -0.955860       2.383977      -0.375519       3.412325          -0.000461
           19              H       1.426596       8.965525       9.345946       0.094067       1.179648 0.86088435E+01  0.87675755E+02                                 1.958553                            1.801267      -1.450993       2.182020                    0.991740       4.103407      12.424420       0.425528       1.413327      -0.678952       0.034575       0.036534      -0.024027       0.055745       0.020180      -0.017466       0.002355       0.007277       0.024197      -0.029452       0.003353       0.026098              2.028746       2.068568       0.604754      -0.332430       2.267621      -0.262055       1.750050           0.003351
           20              H       2.911170       3.702157       6.870346       0.080285       1.652894 0.12932524E+02  0.14328534E+03                                 2.332745                            2.127066      -1.159818       2.312825                    0.994654       3.981758      11.876004       0.421384       1.311927      -0.703920       0.034721       0.010415      -0.035057       0.050428       0.000472      -0.013946      -0.013326      -0.010957       0.000440      -0.019925      -0.000263       0.020188              2.385218       2.681947       0.252375      -0.779515       1.972352      -0.267908       2.501356           0.002002
           21              H       0.586452       2.042662       9.487488       0.090792       1.208230 0.87490126E+01  0.89433811E+02                                 1.976731                            1.803018      -1.529863       2.133015                    0.991511       4.242139      12.854197       0.430022       1.393389      -0.681596      -0.021834      -0.034416       0.033244       0.052596       0.002136      -0.022418      -0.007809      -0.000845      -0.033123      -0.027611       0.004427       0.023183              2.069006       1.680323       0.271081      -0.302300       2.371771      -0.694553       2.154925           0.003470
           22              H       0.145653       0.354905       5.670013       0.066638       1.172287 0.83653798E+01  0.84057462E+02                                 1.903104                            1.736782      -1.229966       2.270978                    0.993894       4.078211      12.016113       0.450795       1.352185      -0.690828       0.018677      -0.018520       0.036436       0.044938       0.002539       0.007554      -0.007766       0.017798       0.018034      -0.016038       0.001919       0.014119              1.992921       1.623261      -0.205959       0.365865       1.787663      -0.480235       2.567839           0.026006
           23              H       6.673503       5.018836      11.330312       0.082331       1.905460 0.15434480E+02  0.17993742E+03                                 2.620849                            2.365304      -1.433144       2.184508                    0.991012       4.351006      13.606372       0.386512       1.359293      -0.693048      -0.032429      -0.021282       0.018265       0.042874       0.014038       0.004102      -0.019574      -0.029954      -0.020593      -0.026023      -0.005664       0.031687              2.684108       3.375130       0.500385      -0.713839       2.339736      -0.351163       2.337457           0.003634
           24              H      13.792085       4.505978      12.090754       0.081733       1.895016 0.15445421E+02  0.18089903E+03                                 2.655136                            2.399998      -1.417502       2.193631                    0.990763       4.426772      14.078220       0.373952       1.398471      -0.685091       0.034907       0.018312      -0.021727       0.045010      -0.002658      -0.007133      -0.024766       0.003131       0.042645      -0.026323      -0.004320       0.030643              2.725694       3.131992       0.906308      -0.341278       2.802484      -0.386334       2.242605          -0.000176
           25              H      11.113289       1.998137       0.090198       0.098305       1.090227 0.79078937E+01  0.78694290E+02                                 1.852426                            1.722371      -1.277308       2.270383                    0.993240       3.903691      11.610887       0.437522       1.406772      -0.681044      -0.025141      -0.033539       0.036449       0.055547       0.015114      -0.008464      -0.015109       0.014903       0.006157      -0.021814      -0.004264       0.026078              1.909081       1.690590       0.233530      -0.273380       1.856996      -0.527702       2.179658           0.003025
           26              H       5.766990       8.541698       7.022989       0.078447       1.867917 0.15382962E+02  0.18007582E+03                                 2.620084                            2.384752      -1.502528       2.149664                    0.989469       4.538570      14.453872       0.377410       1.386365      -0.686236       0.030626       0.017085      -0.026829       0.044154      -0.008872      -0.021424      -0.027303       0.004175       0.060400      -0.039409      -0.000952       0.040362              2.676570       3.194242       0.682558      -0.553094       2.465493      -0.409603       2.369974           0.006468
           27              H       3.329533       6.625659       9.418105       0.078376       2.020849 0.16898761E+02  0.20257061E+03                                 2.759411                            2.498905      -1.647452       2.081256                    0.988183       4.687491      15.117958       0.368730       1.385722      -0.686154      -0.023998      -0.026572       0.021999       0.042023       0.017868      -0.011542      -0.011618       0.021431      -0.122237      -0.044108      -0.000044       0.044152              2.822617       2.574859       0.395734      -0.633016       2.546726      -0.741090       3.346267           0.006719
           28              H       6.352773       2.213713       8.990703       0.086394       1.907794 0.15345173E+02  0.17887144E+03                                 2.643870                            2.375498      -1.397351       2.206268                    0.991394       4.308727      13.531083       0.381038       1.379014      -0.689652       0.015439       0.029430      -0.030842       0.045340       0.013286       0.004007      -0.013038       0.017644      -0.056204      -0.027449       0.001954       0.025495              2.715208       2.376769       0.367026      -0.464088       2.512405      -0.846615       3.256450           0.004015
           29              H       5.989606      12.985268      11.469078       0.094245       1.178864 0.86063541E+01  0.87656150E+02                                 1.958593                            1.801823      -1.451872       2.181761                    0.991723       4.104928      12.435032       0.425115       1.414609      -0.678705      -0.040628      -0.029686       0.024174       0.055824       0.020472       0.000129      -0.017862       0.003199       0.023955      -0.029588       0.003305       0.026282              2.028483       2.415802       0.559934      -0.300844       1.920045      -0.295884       1.749601           0.003346
           30              H      10.833483      10.681249       0.067996       0.078753       1.699254 0.13393433E+02  0.14995419E+03                                 2.390754                            2.175672      -1.187297       2.299087                    0.994154       4.057225      12.233074       0.412775       1.325337      -0.700927      -0.014859      -0.031713       0.034589       0.049223      -0.000312      -0.015307      -0.010251       0.016781       0.005078      -0.018716      -0.002861       0.021577              2.445917       2.095906       0.344864      -0.378240       2.676144      -0.766878       2.565699           0.000127
           31              H      12.963150      12.945804      11.327536       0.090683       1.209158 0.87557772E+01  0.89519694E+02                                 1.977723                            1.803643      -1.530179       2.132764                    0.991510       4.243618      12.859617       0.429976       1.393278      -0.681614       0.036912       0.017306      -0.033166       0.052555       0.001936      -0.010585      -0.021256       0.001847      -0.033246      -0.027639       0.004458       0.023181              2.070208       2.429817       0.176565      -0.727957       1.624503      -0.212888       2.156305           0.003473
           32              H      12.848009      -0.015923       1.268329       0.066827       1.170612 0.83510740E+01  0.83874440E+02                                 1.901105                            1.735195      -1.227667       2.272244                    0.993914       4.073790      11.998700       0.451059       1.352027      -0.690876       0.016010      -0.020862      -0.036460       0.044954       0.004727      -0.006766       0.008442      -0.015993       0.017989      -0.016069       0.001983       0.014087              1.990654       1.731555      -0.219563      -0.429266       1.676050       0.422869       2.564358           0.026148
           33              H       5.725094       5.903598       4.391970       0.084288       1.864376 0.15024724E+02  0.17372039E+03                                 2.568566                            2.322992      -1.417545       2.192506                    0.991302       4.284057      13.275380       0.393316       1.346853      -0.695706      -0.025498      -0.030805       0.019148       0.044337       0.010551      -0.018579       0.003490       0.030127      -0.021015      -0.022999      -0.006823       0.029822              2.628526       2.431295       0.595297      -0.424056       3.161185      -0.643224       2.293097           0.008050
           34              H       6.113911      13.030032       5.152412       0.085114       1.800324 0.14493400E+02  0.16670293E+03                                 2.548628                            2.312065      -1.368901       2.218456                    0.991600       4.277836      13.385350       0.385010       1.383124      -0.688498       0.024541       0.034752      -0.020670       0.047299       0.003927      -0.022889      -0.001810      -0.007320       0.030793      -0.024285      -0.001740       0.026025              2.613167       2.903598       0.863826      -0.399381       2.778674      -0.273695       2.157228           0.003376
           35              H       3.478609      10.856466       7.028540       0.098452       1.088777 0.78995981E+01  0.78606463E+02                                 1.852189                            1.722716      -1.276707       2.270910                    0.993239       3.903946      11.618665       0.436917       1.408814      -0.680664      -0.036470      -0.020816       0.036486       0.055629       0.016509      -0.016297      -0.006491      -0.007180       0.006059      -0.022049      -0.004194       0.026243              1.908510       1.911604       0.204326      -0.556851       1.634646      -0.203862       2.179279           0.003011
           36              H       9.105538       4.560123       0.084648       0.080459       1.821415 0.14902396E+02  0.17292913E+03                                 2.571317                            2.343500      -1.475983       2.163677                    0.989969       4.459775      14.102913       0.381935       1.381990      -0.687344       0.021931       0.029294      -0.025920       0.044843      -0.005208      -0.027482      -0.015922      -0.008546       0.057047      -0.034901      -0.002844       0.037744              2.625788       2.599024       0.732433      -0.463003       2.952760      -0.484413       2.325581           0.004274
           37              H       6.897452       2.383713       2.479763       0.080658       1.987606 0.16561357E+02  0.19726925E+03                                 2.715528                            2.463872      -1.640212       2.085155                    0.988300       4.629833      14.821168       0.374086       1.374585      -0.688440      -0.030731      -0.020695       0.023462       0.043853       0.019362      -0.016588      -0.010963      -0.010723      -0.108803      -0.041755      -0.000983       0.042738              2.775644       2.604285       0.375569      -0.793396       2.437122      -0.520294       3.285524           0.013378
           38              H       2.901919       5.939126       2.052361       0.082336       2.028474 0.16550496E+02  0.19708028E+03                                 2.773977                            2.481617      -1.452868       2.177817                    0.990402       4.485258      14.349691       0.368624       1.395371      -0.685956       0.030844       0.011704      -0.026868       0.042547       0.015360      -0.010417       0.005712      -0.012074      -0.087851      -0.033696       0.002527       0.031169              2.852778       2.730268       0.365649      -0.963794       2.395730      -0.378607       3.432337          -0.000106
           39              H      13.541712       4.220673       4.530737       0.094030       1.181370 0.86219526E+01  0.87831422E+02                                 1.959300                            1.801660      -1.452972       2.180875                    0.991731       4.105165      12.426112       0.425883       1.411794      -0.679223      -0.034527      -0.036543       0.024011       0.055714       0.020132      -0.017333       0.002299       0.007442       0.024455      -0.029348       0.003328       0.026019              2.029657       2.069417       0.605587      -0.332897       2.268895      -0.262490       1.750660           0.003295
           40              H      12.057138       9.484041       7.006337       0.078887       1.700876 0.13409438E+02  0.15022136E+03                                 2.395143                            2.179075      -1.187540       2.299042                    0.994148       4.061763      12.261847       0.411737       1.327900      -0.700388      -0.033207      -0.010781       0.034656       0.049193       0.001817      -0.011865      -0.013952      -0.016891       0.005222      -0.018624      -0.003026       0.021649              2.450782       2.758820       0.262282      -0.811245       2.022255      -0.279748       2.571272           0.000952
           41              H      14.381856      11.143536       4.389195       0.090866       1.207774 0.87437402E+01  0.89367007E+02                                 1.976395                            1.802549      -1.529718       2.133172                    0.991508       4.241109      12.850411       0.430049       1.393505      -0.681578       0.021863       0.034434      -0.033256       0.052628       0.002152      -0.022418      -0.007829      -0.000855      -0.033028      -0.027599       0.004401       0.023197              2.068757       1.680231       0.271344      -0.302701       2.371022      -0.694618       2.155018           0.003476
           42              H       1.699355      12.831293       8.206670       0.066656       1.171794 0.83615034E+01  0.84007409E+02                                 1.902486                            1.736330      -1.229186       2.271392                    0.993901       4.076868      12.010724       0.450880       1.352108      -0.690849      -0.018641       0.018480      -0.036444       0.044913       0.002518       0.007519      -0.007751       0.017804       0.017972      -0.016008       0.001928       0.014080              1.992204       1.622825      -0.205883       0.365753       1.786987      -0.479784       2.566801           0.025958
           43              H       8.294805       8.167362       2.546371       0.083216       1.881334 0.15195941E+02  0.17637366E+03                                 2.594170                            2.343692      -1.420139       2.191040                    0.991272       4.315448      13.441825       0.389310       1.355516      -0.693902       0.032986       0.021053      -0.018555       0.043308       0.013149       0.003117      -0.019076      -0.028022      -0.022442      -0.024363      -0.006247       0.030610              2.655784       3.336655       0.492429      -0.702779       2.315871      -0.345071       2.314824           0.002771
           44              H       1.176223       8.680220       1.785929       0.081964       1.886709 0.15362148E+02  0.17962163E+03                                 2.644212                            2.391204      -1.413609       2.195399                    0.990839       4.412666      14.006519       0.375307       1.395766      -0.685648      -0.035202      -0.018466       0.021624       0.045252      -0.001831      -0.006865      -0.024677       0.004126       0.040690      -0.026062      -0.004064       0.030126              2.713945       3.117683       0.900176      -0.339114       2.790157      -0.383564       2.233995          -0.000427
           45              H       3.855019      11.188061      13.786485       0.098284       1.089555 0.79032986E+01  0.78643006E+02                                 1.852273                            1.722400      -1.276197       2.270990                    0.993250       3.903285      11.612100       0.437284       1.407637      -0.680888       0.025191       0.033483      -0.036471       0.055550       0.015101      -0.008447      -0.015211       0.015036       0.006093      -0.021920      -0.004207       0.026127              1.908819       1.690594       0.233243      -0.273209       1.856598      -0.527238       2.179266           0.003046
           46              H       9.201318       4.644500       6.853694       0.081295       1.817158 0.14864779E+02  0.17226785E+03                                 2.559679                            2.334894      -1.479124       2.162117                    0.989883       4.448537      14.027381       0.384285       1.375331      -0.688637      -0.032643      -0.018172       0.026686       0.045913      -0.004737      -0.020396      -0.026355       0.008117       0.049450      -0.035456      -0.002530       0.037986              2.612927       3.112506       0.658059      -0.533512       2.410426      -0.394404       2.315850           0.010744
           47              H      11.638775       6.560539       4.458578       0.079991       1.988385 0.16564481E+02  0.19747862E+03                                 2.726516                            2.471753      -1.632118       2.089404                    0.988439       4.636828      14.890108       0.371450       1.383131      -0.686807       0.023762       0.026622      -0.023104       0.042511       0.017768      -0.010908      -0.011743       0.020962      -0.113228      -0.041222      -0.001215       0.042437              2.787906       2.543415       0.387963      -0.621970       2.517263      -0.728010       3.303040           0.005692
           48              H       8.615535      10.972485       4.885980       0.083054       2.019640 0.16450531E+02  0.19553085E+03                                 2.763332                            2.472077      -1.446905       2.180795                    0.990526       4.466898      14.262928       0.369909       1.393078      -0.686458      -0.015413      -0.028853       0.027135       0.042502       0.013345       0.004658      -0.010149       0.018482      -0.085856      -0.032669       0.002121       0.030548              2.841944       2.482197       0.394259      -0.495319       2.623832      -0.904992       3.419804           0.001496
           49              H       8.978702       0.200930       2.407605       0.094168       1.181834 0.86278582E+01  0.87913644E+02                                 1.960219                            1.802597      -1.454723       2.180142                    0.991701       4.108289      12.440371       0.425625       1.412296      -0.679109       0.040612       0.029560      -0.024248       0.055777       0.020385      -0.000020      -0.017862       0.003294       0.024414      -0.029514       0.003196       0.026318              2.030565       2.418341       0.561642      -0.302239       1.922031      -0.297119       1.751323           0.003509
           50              H       4.134825       2.504949      13.808687       0.078642       1.703353 0.13433800E+02  0.15056153E+03                                 2.397293                            2.180947      -1.189248       2.298192                    0.994118       4.064753      12.273334       0.411593       1.327769      -0.700410       0.014880       0.031543      -0.034570       0.049106      -0.000181      -0.015329      -0.009869       0.017587       0.005593      -0.018457      -0.003294       0.021751              2.452905       2.101392       0.346431      -0.380026       2.684338      -0.770359       2.572985           0.000287
           51              H       2.005158       0.240394       2.549147       0.090777       1.208823 0.87519372E+01  0.89468415E+02                                 1.977199                            1.803092      -1.530395       2.132754                    0.991505       4.242548      12.854476       0.430108       1.393038      -0.681660      -0.036941      -0.017346       0.033176       0.052595       0.001961      -0.010611      -0.021260       0.001846      -0.033185      -0.027635       0.004423       0.023213              2.069686       2.429127       0.176682      -0.727880       1.624122      -0.212972       2.155810           0.003482
           52              H       0.465584       0.183560      12.608354       0.066857       1.170243 0.83482761E+01  0.83839381E+02                                 1.900742                            1.734939      -1.227490       2.272397                    0.993911       4.072999      11.995903       0.451078       1.352082      -0.690869      -0.016009       0.020847       0.036467       0.044952       0.004689      -0.006762       0.008426      -0.016009       0.017935      -0.016040       0.001968       0.014072              1.990226       1.731237      -0.219512      -0.429041       1.675767       0.422750       2.563674           0.026104
           53              H      11.221214       2.255065       3.469171      -0.040983       2.240408 0.19242791E+02  0.23719919E+03                                 2.798774                            2.523751      -1.890297       1.869307                    0.993271       6.031373      19.434076       0.400318       1.241242      -0.708526      -0.015748       0.018996      -0.000513       0.024680       0.008754       0.001814      -0.000117      -0.001376       0.048227      -0.016879       0.000659       0.016221              2.906118       3.100159      -1.197150       0.006354       3.405107       0.005307       2.213088           0.046184
           54              H       3.747094      10.931133      10.407512      -0.040429       2.219288 0.19026996E+02  0.23394308E+03                                 2.786272                            2.513584      -1.888286       1.872185                    0.993153       5.999624      19.324524       0.400054       1.245225      -0.707765       0.016307      -0.018967       0.000199       0.025014       0.008360       0.001569       0.000730       0.000743       0.047027      -0.016216       0.000356       0.015861              2.892767       3.086105      -1.189697       0.006435       3.388115       0.005730       2.204080           0.043488
           55              C       8.835033       6.539196       9.912115       0.109280      25.025797 0.31557432E+03  0.69301624E+04                                 7.548033                            5.945947       0.307578       2.103702                    0.999811      26.836650      77.524609       0.663885       0.420118      -1.049274      -0.035634      -0.030444       0.025544       0.053377       0.022464       0.000514       0.012911       0.010003       0.050017      -0.033312       0.008121       0.025191              8.200958       9.064470      -0.191859      -2.120388       9.998690      -1.995258       5.539714           0.002363
           56              C       9.477981       0.839612       8.506407       0.109034      26.018511 0.33594906E+03  0.75532552E+04                                 7.970522                            6.302729       0.022543       2.005321                    0.999150      28.074788      84.203137       0.614370       0.443420      -1.027075       0.061613       0.012291      -0.010533       0.063704      -0.007109      -0.023777      -0.029647      -0.000774      -0.048615      -0.046495       0.014846       0.031649              8.683356       8.078126       2.874620      -2.553123       8.570292       0.680967       9.401650           0.004168
           57              C      10.885641       2.005688       7.504510       0.130143      25.215167 0.33747083E+03  0.75606710E+04                                 7.807583                            6.354835      -0.049075       1.993557                    0.999024      27.179704      80.143071       0.609226       0.448749      -1.028803      -0.024199      -0.044564       0.030638       0.059247      -0.009827      -0.017668      -0.033651       0.002661      -0.043680      -0.046754       0.015477       0.031277              8.536645       7.243234       1.955067      -2.828133       8.026274       0.871624      10.340428           0.005603
           58              C       6.427287       9.310667      13.453444       0.114403      25.175035 0.33109797E+03  0.74138641E+04                                 7.788719                            6.244397      -0.017038       1.996257                    0.999098      27.860096      83.267664       0.619387       0.441627      -1.028574       0.031739       0.027710      -0.031609       0.052672      -0.033562      -0.024094      -0.032084      -0.006363      -0.021883      -0.059915       0.020263       0.039652              8.354656       6.752520       2.906757      -1.741005       8.792487       0.005826       9.518960           0.010073
           59              C       7.612676      10.479782      12.164300       0.104580      25.674238 0.33742243E+03  0.76014861E+04                                 7.911264                            6.310729      -0.096661       1.968518                    0.998527      28.243220      85.040847       0.614278       0.442605      -1.026628      -0.023387      -0.031337       0.037456       0.054147      -0.014171      -0.018311      -0.019612       0.010742      -0.183855      -0.069690       0.023709       0.045981              8.503171       6.848173       2.743058      -1.969091       8.412451       0.012161      10.248890           0.012056
           60              C      12.585091       7.447367      11.054166       0.098839      26.801612 0.33233180E+03  0.74277224E+04                                 8.008002                            6.172730       0.188639       2.056452                    0.999752      27.810829      82.292269       0.637395       0.429946      -1.038375       0.017767       0.035209      -0.041527       0.057270      -0.011008      -0.028589      -0.020939      -0.006503      -0.089190      -0.052286       0.025871       0.026415              8.830398       7.416986       3.043811      -2.538676       9.100424       0.492059       9.973785          -0.000809
           61              C      13.918094       8.367325       9.723392       0.137190      26.804553 0.34226534E+03  0.77176906E+04                                 8.232091                            6.468685      -0.154134       1.960733                    0.998482      27.474029      82.051758       0.592490       0.458459      -1.020327      -0.051543      -0.001570       0.030693       0.060011      -0.005990      -0.018547      -0.015312       0.005017      -0.075768      -0.038087       0.015727       0.022361              9.179533       7.745865       3.744608      -1.923203      10.496817       0.873175       9.295918           0.003418
           62              C       2.198706       3.541577       7.479532       0.116974      24.468449 0.31062725E+03  0.67810387E+04                                 7.385260                            5.888771       0.243542       2.079274                    0.999907      26.641921      76.233162       0.670206       0.418640      -1.052304      -0.034328      -0.026560       0.024644       0.049912       0.029878      -0.004985       0.007273       0.032292       0.087892      -0.049592       0.019285       0.030307              8.001792       7.945422      -0.353998      -2.723238       8.890588      -2.209047       7.169367           0.001669
           63              C       0.963036       2.658808       8.871363       0.140115      25.930699 0.33364943E+03  0.74440179E+04                                 7.948427                            6.302240      -0.162962       1.958888                    0.998921      26.917534      78.865869       0.614976       0.446407      -1.031505       0.048636       0.019086      -0.034410       0.062561       0.026961       0.013299       0.004393       0.001986       0.049238      -0.035930       0.005402       0.030528              8.853811       7.536373      -0.375893      -2.242510      11.211559      -3.576089       7.813501           0.004808
           64              C      12.982456       0.789232       4.874879       0.122779      23.838879 0.33647367E+03  0.75175687E+04                                 7.387741                            6.230096       0.072150       2.018124                    0.999435      27.582858      80.686076       0.633739       0.432583      -1.040381      -0.036632      -0.015597      -0.050768       0.064518      -0.027675       0.027599       0.035060      -0.065356       0.081221      -0.071796       0.013349       0.058446              7.954708       7.756035       0.022720       1.674032       5.962126      -2.604586      10.145963           0.109975
           65              C       7.462442       5.330024      10.902910       0.108977      25.000457 0.31526942E+03  0.69195915E+04                                 7.535301                            5.937916       0.313427       2.105490                    0.999820      26.807864      77.339355       0.665411       0.419389      -1.050064       0.034532       0.031840      -0.025218       0.053312       0.022132       0.012017      -0.001093       0.003253       0.048675      -0.032026       0.007873       0.024153              8.186162       9.916457      -0.301320      -2.241373       9.110724      -1.849643       5.531304           0.001943
           66              C      13.035466       3.973547      12.308618       0.108683      26.129078 0.33757410E+03  0.76064273E+04                                 8.020257                            6.337238       0.000174       1.997994                    0.999035      28.204726      84.957894       0.609302       0.446131      -1.024503      -0.020106      -0.060211       0.009664       0.064210      -0.007238      -0.032140      -0.024337       0.000757      -0.049203      -0.048844       0.014923       0.033921              8.740676       9.338813       2.740826       0.359536       7.417209      -2.640577       9.466008           0.001494
           67              C      11.701205       2.724152      13.310514       0.129727      25.199372 0.33717259E+03  0.75521568E+04                                 7.802034                            6.349937      -0.044240       1.995045                    0.999048      27.172852      80.107503       0.609775       0.448454      -1.028995       0.047100       0.018370      -0.030380       0.058981      -0.009364      -0.035688      -0.012946      -0.006707      -0.039759      -0.046161       0.014489       0.031671              8.531073       8.496332       1.798422       0.503238       6.767813      -2.915696      10.329073           0.004415
           68              C       5.016682       8.068007       7.361580       0.114235      25.230428 0.33182455E+03  0.74370818E+04                                 7.809407                            6.257398      -0.030787       1.991564                    0.999037      27.923443      83.601537       0.617592       0.442497      -1.027670      -0.031811      -0.028813       0.031189       0.053055      -0.035812      -0.036257      -0.020881      -0.011322      -0.020488      -0.063175       0.021249       0.041926              8.378303       9.518136       2.567530      -0.212481       6.070401      -1.731296       9.546371           0.011114
           69              C       3.707432       7.039492       8.650724       0.104790      25.595519 0.33630842E+03  0.75651085E+04                                 7.879096                            6.288824      -0.039745       1.987058                    0.998779      28.144488      84.497168       0.617442       0.440994      -1.028246       0.034032       0.019730      -0.036503       0.053665      -0.012839      -0.021653      -0.014849      -0.017535      -0.173576      -0.066461       0.021871       0.044590              8.467474       9.038198       2.448332      -0.238025       6.160730      -1.944416      10.203493           0.011312
           70              C       6.088674       1.724406       9.760859       0.097745      26.681563 0.33163418E+03  0.73958153E+04                                 7.947219                            6.146549       0.217339       2.065386                    0.999812      27.651010      81.282468       0.642902       0.427203      -1.041784      -0.037361      -0.013182       0.039965       0.056275      -0.011397      -0.025079      -0.026576      -0.000455      -0.067167      -0.049476       0.022449       0.027027              8.754524       9.773708       2.707458       0.189304       6.624318      -2.531043       9.865548           0.001482
           71              C       5.007980       0.518040      11.091633       0.137567      26.821607 0.34270838E+03  0.77316493E+04                                 8.241925                            6.478468      -0.162033       1.958276                    0.998432      27.496090      82.189728       0.591163       0.459252      -1.019693       0.008086       0.051289      -0.030466       0.060201      -0.005346      -0.017620      -0.017558      -0.007003      -0.075786      -0.038764       0.016038       0.022726              9.190008      11.414551       3.281792       0.642539       6.855386      -2.008912       9.300088           0.003653
           72              C      11.272909      11.535416      13.335492       0.117546      24.508467 0.31080744E+03  0.67913806E+04                                 7.409050                            5.897451       0.236270       2.077197                    0.999902      26.702703      76.642938       0.667992       0.419632      -1.050842       0.030577       0.031126      -0.024952       0.050263       0.033053       0.006703      -0.004168      -0.012372       0.090361      -0.049455       0.018474       0.030981              8.031422       8.805831      -0.451617      -2.547351       8.088431      -2.448488       7.200004           0.000889
           73              C      12.304438      12.649915      11.943661       0.139843      25.936853 0.33365526E+03  0.74441372E+04                                 7.949152                            6.301281      -0.162027       1.959087                    0.998927      26.921221      78.875116       0.615175       0.446263      -1.031594      -0.024932      -0.045701       0.034534       0.062472       0.026306       0.005886       0.012716       0.011478       0.048457      -0.035787       0.005388       0.030400              8.855259      11.055097      -0.815953      -3.833042       7.693690      -1.779510       7.816988           0.004887
           74              C      12.453272       0.323053       2.063463       0.123089      23.825551 0.33627207E+03  0.75114989E+04                                 7.384483                            6.228164       0.073699       2.018892                    0.999431      27.564277      80.607900       0.633884       0.432574      -1.040447       0.020043       0.034256       0.050647       0.064345      -0.034826       0.038293       0.022849       0.048813       0.080763      -0.071478       0.013186       0.058292              7.950722       5.990999       0.247443      -2.368504       7.723417       1.988455      10.137749           0.110077
           75              C       6.133275       6.647002       3.964568       0.108655      24.999644 0.31572990E+03  0.69294106E+04                                 7.529486                            5.943755       0.312131       2.104914                    0.999821      26.788471      77.179275       0.665102       0.419602      -1.050358       0.035737       0.030050      -0.025094       0.053008       0.022992       0.000244       0.010749       0.006552       0.049848      -0.032842       0.009135       0.023707              8.175402       9.047172      -0.215700      -2.107465       9.956518      -1.972257       5.522518           0.004164
           76              C       5.490327      12.346586       5.370276       0.107198      26.101939 0.33814674E+03  0.76132921E+04                                 7.990606                            6.332769       0.020759       2.004139                    0.999146      28.106847      84.293883       0.611682       0.444747      -1.026547      -0.061509      -0.011134       0.010030       0.063308      -0.001201      -0.026830      -0.026932      -0.005685      -0.059549      -0.046217       0.010934       0.035283              8.700717       8.078136       2.847594      -2.555949       8.569056       0.706161       9.454958           0.003889
           77              C       4.082667      11.180510       6.372173       0.130246      25.220743 0.33772864E+03  0.75709966E+04                                 7.819897                            6.366116      -0.054565       1.991978                    0.998982      27.211760      80.369336       0.607167       0.450000      -1.027666       0.024172       0.044197      -0.030477       0.058877      -0.009628      -0.018730      -0.033635      -0.000253      -0.041166      -0.046672       0.014263       0.032410              8.550500       7.249870       1.951553      -2.829949       8.036645       0.881849      10.364986           0.004742
           78              C       8.541021       3.875531       0.423239       0.115152      25.088050 0.33001232E+03  0.73791481E+04                                 7.756769                            6.225943       0.000175       2.002289                    0.999163      27.765536      82.767422       0.621897       0.440465      -1.029857      -0.031537      -0.027014       0.031876       0.052349      -0.032024      -0.022821      -0.031319      -0.005988      -0.025088      -0.057624       0.018900       0.038724              8.317077       6.719797       2.887063      -1.723438       8.754672       0.014925       9.476762           0.010161
           79              C       7.355632       2.706416       1.712383       0.103573      25.718074 0.33875646E+03  0.76345298E+04                                 7.910537                            6.322260      -0.100103       1.966800                    0.998542      28.235777      84.870080       0.614219       0.442475      -1.027314       0.022561       0.031633      -0.037235       0.053815      -0.014637      -0.021610      -0.020614       0.011732      -0.178027      -0.069859       0.023907       0.045951              8.497204       6.841189       2.738582      -1.943216       8.423028       0.035554      10.227396           0.015969
           80              C       2.383217       5.738831       2.822517       0.099182      26.780417 0.33188511E+03  0.74148092E+04                                 8.000843                            6.164883       0.190158       2.057072                    0.999755      27.794799      82.212815       0.638412       0.429431      -1.038747      -0.017894      -0.035245       0.041564       0.057359      -0.011587      -0.027912      -0.021148      -0.006111      -0.092547      -0.052694       0.025275       0.027418              8.822983       7.410201       3.039613      -2.542204       9.088067       0.487643       9.970683          -0.000760
           81              C       1.050214       4.818873       4.153291       0.136800      26.805025 0.34218672E+03  0.77137688E+04                                 8.225240                            6.462551      -0.150983       1.961499                    0.998519      27.463494      81.949659       0.593645       0.457695      -1.020978       0.051693       0.001401      -0.030836       0.060208      -0.006271      -0.017733      -0.015622       0.006002      -0.075624      -0.037810       0.015554       0.022256              9.171566       7.738958       3.742543      -1.922867      10.489019       0.870209       9.286721           0.003249
           82              C      12.769602       9.644621       6.397151       0.117360      24.516852 0.31089170E+03  0.67939018E+04                                 7.410772                            5.897400       0.234765       2.076555                    0.999903      26.711491      76.680100       0.668117       0.419511      -1.050884       0.035107       0.026588      -0.024638       0.050462       0.030550      -0.003266       0.006965       0.028576       0.091172      -0.049649       0.018455       0.031194              8.034062       7.990011      -0.345327      -2.754634       8.905558      -2.220574       7.206618           0.001238
           83              C      14.005272      10.527390       5.005320       0.140137      25.931128 0.33361876E+03  0.74432376E+04                                 7.948460                            6.301476      -0.163721       1.958616                    0.998919      26.919393      78.873402       0.615077       0.446340      -1.031533      -0.048526      -0.018993       0.034552       0.062525       0.027028       0.013372       0.004383       0.002080       0.049588      -0.036065       0.005423       0.030643              8.853749       7.539463      -0.369161      -2.248849      11.202449      -3.577839       7.819336           0.004813
           84              C       1.985852      12.396966       9.001804       0.122808      23.830818 0.33636764E+03  0.75141477E+04                                 7.384612                            6.228245       0.074476       2.018978                    0.999437      27.571343      80.630624       0.634004       0.432462      -1.040517       0.036744       0.015345       0.050391       0.064225      -0.027661       0.027436       0.035063      -0.065102       0.080792      -0.071575       0.013236       0.058339              7.950848       7.754490       0.023023       1.673171       5.958301      -2.600917      10.139754           0.109193
           85              C       7.505866       7.856174       2.973773       0.109146      24.956265 0.31490949E+03  0.69073428E+04                                 7.519298                            5.931926       0.321914       2.108433                    0.999827      26.763804      77.101298       0.666414       0.419022      -1.050655      -0.034289      -0.031992       0.024998       0.053142       0.021573       0.011083      -0.001013       0.004496       0.046667      -0.030944       0.007881       0.023064              8.165990       9.888367      -0.314113      -2.227807       9.092048      -1.839615       5.517556           0.001209
           86              C       1.932842       9.212651       1.568065       0.108235      26.144734 0.33791920E+03  0.76161704E+04                                 8.024452                            6.342342       0.000359       1.997889                    0.999037      28.216169      85.004141       0.608786       0.446393      -1.024350       0.020021       0.060126      -0.009644       0.064101      -0.006424      -0.031721      -0.024851       0.001927      -0.050888      -0.048733       0.014335       0.034398              8.744429       9.339390       2.737463       0.362690       7.417569      -2.641075       9.476327           0.001591
           87              C       3.267103      10.462046       0.566169       0.129969      25.205117 0.33731720E+03  0.75577415E+04                                 7.809579                            6.356202      -0.047599       1.994143                    0.999019      27.186686      80.213954       0.608646       0.449147      -1.028389      -0.046806      -0.018614       0.030284       0.058774      -0.009390      -0.035663      -0.013543      -0.005654      -0.040075      -0.046290       0.014303       0.031987              8.539490       8.506049       1.798682       0.505348       6.771594      -2.916792      10.340827           0.004548
           88              C       9.951626       5.118191       6.515103       0.113625      25.255154 0.33282327E+03  0.74616206E+04                                 7.807700                            6.267561      -0.033152       1.990481                    0.999034      27.911186      83.450742       0.617265       0.442603      -1.028084       0.031019       0.029088      -0.030982       0.052613      -0.033535      -0.036959      -0.021609      -0.007582      -0.026785      -0.062558       0.021453       0.041105              8.371547       9.495983       2.548003      -0.188866       6.062884      -1.720486       9.555774           0.014573
           89              C      11.260876       6.146706       5.225959       0.105155      25.527209 0.33560277E+03  0.75415782E+04                                 7.853725                            6.276224      -0.024191       1.992395                    0.998843      28.070080      84.096399       0.619251       0.440152      -1.029242      -0.034256      -0.019584       0.035737       0.053236      -0.012627      -0.021237      -0.015047      -0.017848      -0.164440      -0.063717       0.020679       0.043038              8.436583       9.005416       2.433603      -0.223858       6.139325      -1.927731      10.165008           0.011357
           90              C       8.879634      11.461792       4.115824       0.099320      26.674550 0.33040653E+03  0.73675912E+04                                 7.956519                            6.134259       0.208442       2.062969                    0.999795      27.695001      81.623404       0.643165       0.427078      -1.041015       0.037432       0.013790      -0.041074       0.057257      -0.012087      -0.024766      -0.022566      -0.003590      -0.088007      -0.050523       0.023556       0.026967              8.771371       9.756766       2.715258       0.157695       6.642033      -2.570804       9.915315           0.001165
           91              C       9.960328      12.668158       2.785050       0.137472      26.805847 0.34226226E+03  0.77155814E+04                                 8.225798                            6.464089      -0.154573       1.960531                    0.998489      27.456350      81.917963       0.593485       0.457812      -1.020955      -0.008092      -0.051506       0.030767       0.060539      -0.006494      -0.018913      -0.015632      -0.007792      -0.072820      -0.038230       0.016845       0.021385              9.171328      11.382473       3.278769       0.623687       6.846578      -2.015186       9.284933           0.004764
           92              C       3.695399       1.650782       0.541191       0.117556      24.503609 0.31067331E+03  0.67876290E+04                                 7.407022                            5.894496       0.237141       2.077478                    0.999903      26.699364      76.625468       0.668454       0.419393      -1.051005      -0.030758      -0.031351       0.024714       0.050396       0.033213       0.006743      -0.003775      -0.012235       0.091040      -0.049666       0.018441       0.031225              8.029547       8.800101      -0.449668      -2.547052       8.089245      -2.450613       7.199295           0.000931
           93              C       2.663870       0.536283       1.933022       0.139837      25.933011 0.33358034E+03  0.74413618E+04                                 7.945542                            6.298344      -0.163204       1.958658                    0.998926      26.915524      78.828839       0.615702       0.445947      -1.031871       0.024815       0.045592      -0.034735       0.062457       0.026496       0.005989       0.012893       0.011359       0.048606      -0.035995       0.005288       0.030707              8.850827      11.048113      -0.814105      -3.831589       7.690361      -1.779413       7.814007           0.004932
           94              C       2.515036      12.863145      11.813220       0.123160      23.819830 0.33620690E+03  0.75094590E+04                                 7.382560                            6.227174       0.074851       2.019329                    0.999432      27.557707      80.577827       0.634012       0.432520      -1.040510      -0.019870      -0.034389      -0.050346       0.064125      -0.034865       0.038231       0.022734       0.048773       0.080315      -0.071369       0.013186       0.058183              7.948189       5.990029       0.247880      -2.366768       7.721490       1.987512      10.133047           0.109266
           95              C      11.849692       1.541647       3.469171       0.263363      21.221284 0.26648244E+03  0.57413006E+04                                 7.133423                            5.707400      -0.403721       1.859886                    0.999775      28.001145      86.415547       0.620191       0.458394      -1.003145       0.069524      -0.078409      -0.000149       0.104793       0.025458       0.055097       0.047337       0.003847      -0.093960      -0.076285      -0.009810       0.086095              7.808143       6.928402      -1.930373      -1.125339       7.421293      -0.992442       9.074735           0.425254
           96              C       3.118616      11.644551      10.407512       0.265931      21.174860 0.26591712E+03  0.57257873E+04                                 7.125754                            5.703656      -0.403814       1.860774                    0.999774      27.935931      86.174809       0.620048       0.458766      -1.002993      -0.069004       0.078089       0.000042       0.104209       0.026175       0.055437       0.048328       0.005475      -0.094395      -0.076934      -0.010574       0.087507              7.798810       6.920912      -1.926796      -1.124000       7.410055      -0.989807       9.065462           0.419887
           97              N       9.440210       5.368252      10.080023      -0.190560      35.492648 0.51045259E+03  0.12289799E+05                                 9.068048                            7.339228       0.147590       2.071733                    0.998305      27.807801      76.698312       0.642895       0.395710      -1.095604      -0.144546      -0.011356       0.057713       0.156055       0.029330      -0.015016      -0.034652      -0.068368      -0.014544      -0.042807      -0.024403       0.067211             10.153545      12.377459      -2.369830      -2.584985      11.229244      -1.336158       6.853931           0.000195
           98              N      10.671443       2.617003       8.643786      -0.188215      34.331206 0.51109991E+03  0.12332158E+05                                 8.914603                            7.386782       0.109767       2.066600                    0.997393      27.762021      77.121587       0.634069       0.400346      -1.090392      -0.083045      -0.134489      -0.000993       0.158066       0.002068      -0.048088      -0.033446       0.028572       0.065037      -0.053825      -0.015738       0.069563              9.885639       7.771824       2.302602      -1.838548      10.858937       2.126540      11.026157           0.000925
           99              N       9.751302       1.850345       9.301541      -0.178829      34.276625 0.50060760E+03  0.12016449E+05                                 8.918955                            7.298377       0.202118       2.097542                    0.997866      27.585894      76.432244       0.639501       0.399012      -1.091308       0.102595       0.006801      -0.123979       0.161068       0.043920      -0.005360      -0.019955      -0.024929      -0.117128      -0.045468      -0.023135       0.068603              9.995577       7.939549       1.617763      -2.865606       9.227712       2.060220      12.819468           0.001336
          100              N      10.171788       0.875085       7.347704      -0.331539      42.440863 0.63082985E+03  0.16154708E+05                                10.469459                            8.331045      -0.147852       1.947733                    0.997337      30.998608      90.740218       0.579697       0.412589      -1.074756       0.037415       0.055670       0.091492       0.113445       0.048881      -0.059448       0.005867      -0.027827       0.028174      -0.085287       0.015036       0.070252             11.936568       8.266710       1.649400      -2.353817      11.240919       4.596850      16.302075           0.012289
          101              N       6.705312      10.124384       0.310838      -0.194221      34.488915 0.51064609E+03  0.12311386E+05                                 8.922780                            7.354150       0.135368       2.067880                    0.998135      27.929493      77.410246       0.639651       0.397170      -1.093194       0.043216       0.022627      -0.154171       0.161705       0.033686      -0.023640      -0.021008      -0.015754      -0.144565      -0.057201      -0.009931       0.067132              9.830083       7.455840       2.416570      -1.570115       9.458718       1.506374      12.575691           0.002113
          102              N       6.830112       9.371886      12.162913      -0.306726      42.318529 0.63136002E+03  0.16231629E+05                                10.507189                            8.392527      -0.309497       1.898673                    0.997518      31.123067      92.392796       0.569484       0.418350      -1.067082       0.025855       0.059413       0.076782       0.100468       0.014672      -0.033044       0.001312      -0.036765      -0.006092      -0.045970       0.014927       0.031043             11.712481       7.985989       3.036659      -0.046024      12.371913       4.067449      14.779542           0.072033
          103              N       7.662519      11.057802      13.349369      -0.186800      34.529567 0.50714314E+03  0.12202793E+05                                 8.921405                            7.316006       0.152961       2.074850                    0.998261      27.806531      76.929158       0.643174       0.395775      -1.094435      -0.103046      -0.123047       0.007624       0.160678      -0.005782      -0.044240      -0.032039      -0.004260       0.103161      -0.056265      -0.011035       0.067301              9.858105       7.879859       3.421259      -0.815870      10.777123       1.625147      10.917331           0.001400
          104              N      12.569963       6.721891       9.948194      -0.187051      36.058958 0.50755191E+03  0.12207338E+05                                 9.195449                            7.322393       0.251848       2.107032                    0.998512      27.710461      76.487999       0.642849       0.396147      -1.094873       0.106645       0.121415      -0.023199       0.163258      -0.007041      -0.050405      -0.016833       0.008359       0.121124      -0.053208      -0.018009       0.071217             10.500171       8.251914       4.027814      -1.069815      12.806377       2.208732      10.442223           0.000687
          105              N      13.422326       8.508626      10.966743      -0.322030      43.873129 0.62604919E+03  0.16007693E+05                                10.737226                            8.322864      -0.134227       1.955395                    0.997379      30.834518      90.298805       0.577321       0.414924      -1.072847      -0.042951      -0.045113      -0.096163       0.114574       0.064247      -0.057411       0.006924      -0.033314      -0.004566      -0.093947       0.013340       0.080607             12.461199       8.798858       4.576769      -0.353765      15.479414       4.760561      13.105323           0.001116
          106              N      13.441262       7.320666       9.079514      -0.184170      35.546531 0.50328753E+03  0.12089004E+05                                 9.111923                            7.308893       0.156512       2.083342                    0.997486      27.578683      76.275134       0.640639       0.398032      -1.092694      -0.068494       0.005450       0.138375       0.154495       0.037473      -0.026950      -0.025915      -0.004331      -0.110341      -0.050047      -0.019055       0.069102             10.299361       7.813659       2.915701      -1.639896      11.097426       2.397186      11.986998           0.000519
          107              N       1.253496       4.415285       7.708497      -0.196811      34.681133 0.50269584E+03  0.12060374E+05                                 8.930230                            7.282723       0.221942       2.096535                    0.998498      27.742996      76.458505       0.645263       0.395652      -1.095319      -0.027345      -0.131448       0.088955       0.161057       0.010151      -0.043605       0.008348       0.067713       0.026687      -0.046346      -0.017678       0.064024             10.076909       8.615489      -1.309159      -1.845683      13.799058      -2.947446       7.816179           0.001311
          108              N       2.081621       2.409516       8.171979      -0.309874      36.945456 0.55917266E+03  0.13791389E+05                                 9.312220                            7.693867       0.116495       2.051410                    0.997792      29.081591      81.536505       0.625561       0.396986      -1.093274      -0.074001       0.081364       0.012385       0.110678       0.021154      -0.029458      -0.035855      -0.012302       0.037315      -0.032745      -0.027792       0.060537             10.266881       9.355929      -2.748959      -1.495414      13.697170      -2.783424       7.747544           0.002998
          109              N      13.560080       3.839161       8.620195      -0.197773      34.192894 0.49861661E+03  0.11936036E+05                                 8.799782                            7.227975       0.200952       2.089813                    0.998524      27.696024      76.200145       0.651201       0.392914      -1.097418       0.127731      -0.016753      -0.092302       0.158479       0.028791      -0.011722      -0.049161      -0.027832       0.017906      -0.046687      -0.021027       0.067714              9.773234       9.906866      -1.874403      -2.397338      11.758249      -1.949212       7.654586           0.001046
          110              N      11.707030       0.738504       4.447477      -0.317262      34.876997 0.56299070E+03  0.14022634E+05                                 9.093237                            7.813573      -0.239398       1.930002                    0.997182      30.049221      86.940634       0.604712       0.406658      -1.077923       0.102414      -0.028952      -0.088708       0.138550      -0.000111       0.047862       0.000188      -0.036383       0.034775      -0.057259       0.012396       0.044864              9.812904       9.641867       1.056685      -0.302328       7.616198      -2.418560      12.180646           0.210280
          111              N       0.675281       1.480444       4.114437      -0.481399      43.146852 0.89144883E+03  0.24492109E+05                                10.145702                            9.651205       0.404929       2.059079                    0.999455      34.095533      98.073338       0.568956       0.391830      -1.106415      -0.194901      -0.089151      -0.017060       0.215001      -0.046435       0.034513      -0.015392      -0.107632       0.291247      -0.123004       0.014580       0.108424             10.395621      11.453135       2.247810      -1.286365       8.783944      -1.497275      10.949785           0.775230
          112              N       8.547733       4.582032      10.735002      -0.190837      35.508983 0.51070625E+03  0.12297163E+05                                 9.070154                            7.340596       0.146278       2.071091                    0.998309      27.816110      76.719641       0.642909       0.395661      -1.095662       0.029737       0.142188      -0.057387       0.156189       0.019595      -0.036281      -0.010826       0.081027      -0.014501      -0.042857      -0.024384       0.067241             10.156280      10.648599      -2.147869      -1.648903      12.963256      -2.403688       6.856986           0.000458
          113              N      11.121777       3.013722      12.171239      -0.188896      34.378335 0.51189679E+03  0.12357589E+05                                 8.925727                            7.394621       0.060283       2.050332                    0.997230      27.787881      77.241224       0.633394       0.400572      -1.090115       0.143995       0.065424       0.001084       0.158164       0.005677      -0.039196      -0.043901      -0.026163       0.065235      -0.053840      -0.016064       0.069904              9.899156      11.408738       1.853312       1.881309       7.257937      -2.092751      11.030792           0.001031
          114              N      11.998337       3.829850      11.513484      -0.179307      34.312692 0.50111725E+03  0.12033993E+05                                 8.929718                            7.304421       0.202886       2.097733                    0.997850      27.606778      76.553737       0.638811       0.399267      -1.090930      -0.019788      -0.100591       0.124069       0.160945       0.039554      -0.020464      -0.003706       0.046176      -0.118502      -0.045464      -0.023637       0.069101             10.010400       9.627936       1.408563       1.693684       7.567335      -3.106159      12.835929           0.001401
          115              N      12.912795       3.289750      13.467321      -0.331401      42.574049 0.63283386E+03  0.16227170E+05                                10.509007                            8.356335      -0.160118       1.943755                    0.997280      31.062552      91.138626       0.577271       0.413784      -1.073431      -0.059780      -0.031100      -0.091353       0.113518       0.044040      -0.002154      -0.061698       0.058664       0.036104      -0.089190       0.017140       0.072050             11.987209      11.645616       1.228983       4.285504       7.934651      -2.934375      16.381361           0.005822
          116              N       3.984110       7.727166       6.627504      -0.194136      34.454953 0.50999370E+03  0.12290375E+05                                 8.912945                            7.345847       0.136901       2.068426                    0.998145      27.914363      77.323891       0.640554       0.396780      -1.093583      -0.027902      -0.040127       0.154070       0.161637       0.030131      -0.023871      -0.020755       0.031847      -0.145318      -0.057452      -0.009304       0.066756              9.819211      10.032673       2.089710       1.301047       6.872128      -1.736642      12.552832           0.001754
          117              N       4.905160       7.676117       8.652112      -0.306744      42.308233 0.63117388E+03  0.16224297E+05                                10.502994                            8.389468      -0.308570       1.898939                    0.997526      31.114920      92.336257       0.569821       0.418168      -1.067286      -0.062839      -0.018746      -0.076269       0.100584       0.007405      -0.004232      -0.032722       0.043493       0.003314      -0.045547       0.014938       0.030609             11.708016      13.049013       2.384770       4.025789       7.289309      -0.560874      14.785727           0.072350
          118              N       3.127741       7.062930       7.465655      -0.186782      34.518825 0.50698546E+03  0.12196598E+05                                 8.916615                            7.313095       0.151883       2.074387                    0.998268      27.800232      76.874244       0.643613       0.395584      -1.094698       0.135079       0.086935      -0.007562       0.160814      -0.006423      -0.037432      -0.039677       0.001605       0.103381      -0.056430      -0.010769       0.067199              9.852159      11.589033       2.951576       1.503191       7.065228      -1.010820      10.902216           0.001757
          119              N       6.810267       1.647939      10.866830      -0.186631      36.062720 0.50785250E+03  0.12216051E+05                                 9.195995                            7.326502       0.247455       2.105522                    0.998508      27.713175      76.493508       0.642430       0.396357      -1.094757      -0.134142      -0.090413       0.023236       0.163427      -0.005871      -0.022732      -0.047867      -0.011539       0.122057      -0.053156      -0.018123       0.071278             10.501089      13.777059       3.351905       2.044007       7.327217      -1.326707      10.398992           0.000392
          120              N       4.930319       1.027668       9.848282      -0.322456      43.846496 0.62603792E+03  0.16003081E+05                                10.723034                            8.317577      -0.131957       1.955800                    0.997403      30.826560      90.185009       0.578201       0.414404      -1.073469       0.050522       0.037625       0.096019       0.114838       0.058486      -0.001776      -0.058992       0.066910       0.004585      -0.095692       0.013830       0.081862             12.442753      16.482720       3.564914       4.708566       7.736664      -0.938397      13.108876           0.004275
          121              N       6.106410       0.859093      11.735511      -0.183441      35.503698 0.50277632E+03  0.12073986E+05                                 9.105022                            7.306138       0.155681       2.083453                    0.997468      27.563589      76.231546       0.640616       0.398137      -1.092592       0.003253       0.068547      -0.138244       0.154339       0.035605      -0.029106      -0.023560       0.022803      -0.110730      -0.050211      -0.018836       0.069047             10.290091      11.787717       2.417730       2.176564       7.132121      -1.913267      11.950435           0.000517
          122              N      10.525356      12.583248      13.106527      -0.197289      34.690965 0.50277829E+03  0.12063198E+05                                 8.932206                            7.282707       0.224725       2.097348                    0.998504      27.749085      76.485243       0.645327       0.395586      -1.095333       0.133804       0.010547      -0.088998       0.161045       0.018470       0.002736      -0.044217      -0.060390       0.026385      -0.046359      -0.017583       0.063942             10.078899      13.380062      -1.922449      -3.145680       9.045993      -1.467171       7.810642           0.001362
          123              N      12.410698      11.508825      12.643046      -0.309139      36.949757 0.55909598E+03  0.13791674E+05                                 9.319974                            7.697676       0.114089       2.051030                    0.997764      29.079064      81.587048       0.624757       0.397433      -1.092756      -0.071217       0.083547      -0.012454       0.110485       0.018742      -0.038917      -0.023770       0.023586       0.038087      -0.031938      -0.027913       0.059852             10.276907      12.953705      -3.194640      -2.964363      10.116514      -1.137459       7.760503           0.002672
          124              N       9.545146       0.302240      12.194829      -0.198250      34.222028 0.49902820E+03  0.11948559E+05                                 8.805327                            7.230886       0.200552       2.089421                    0.998530      27.709867      76.251022       0.651068       0.392906      -1.097405       0.000682      -0.128744       0.092582       0.158577       0.024466      -0.050382      -0.005483       0.041218       0.017148      -0.046796      -0.021030       0.067826              9.780058      11.258491      -2.043262      -2.235010      10.424274      -2.140425       7.657409           0.001041
          125              N      12.664414       1.581903       2.490865      -0.315558      34.784686 0.56104025E+03  0.13959637E+05                                 9.072061                            7.795488      -0.235897       1.931937                    0.997187      29.981557      86.653493       0.606041       0.406185      -1.078415       0.015806      -0.104497       0.088481       0.137834      -0.005668       0.006466       0.047335       0.033511       0.032397      -0.056826       0.012261       0.044565              9.790455       7.891965       1.273672      -2.430489       9.328835       0.005035      12.150566           0.210247
          126              N      13.319387      12.619157       2.823905      -0.481285      43.136284 0.89136397E+03  0.24489199E+05                                10.143981                            9.651246       0.407430       2.059944                    0.999455      34.089626      98.055239       0.568910       0.391871      -1.106386       0.113439       0.181712       0.016623       0.214858      -0.058553      -0.010515       0.036783       0.079726       0.291401      -0.122940       0.014336       0.108604             10.393034       9.380325       2.507921      -1.640282      10.852193      -1.082825      10.946585           0.775708
          127              N       5.528098       7.817946       3.796660      -0.189518      35.451146 0.50999234E+03  0.12276118E+05                                 9.060978                            7.337798       0.145847       2.071573                    0.998291      27.789729      76.643795       0.642702       0.395912      -1.095449       0.144557       0.011413      -0.057510       0.155994       0.029165      -0.015001      -0.034664      -0.068755      -0.013991      -0.042953      -0.024257       0.067211             10.143345      12.380584      -2.368358      -2.588844      11.196101      -1.325435       6.853352           0.000034
          128              N       4.296865      10.569195       5.232897      -0.188129      34.343125 0.51142685E+03  0.12344487E+05                                 8.921784                            7.393087       0.059501       2.050498                    0.997208      27.775603      77.223597       0.633166       0.400774      -1.089883       0.083160       0.134346       0.001179       0.158006       0.002155      -0.048598      -0.033590       0.027645       0.065188      -0.054079      -0.015931       0.070010              9.894398       7.774641       2.297899      -1.840336      10.860759       2.134775      11.047795           0.001034
          129              N       5.217006      11.335853       4.575142      -0.179016      34.327292 0.50149604E+03  0.12046011E+05                                 8.934042                            7.309770       0.199241       2.096471                    0.997841      27.616072      76.602213       0.638203       0.399550      -1.090678      -0.102595      -0.006809       0.124104       0.161164       0.044192      -0.006177      -0.019602      -0.025551      -0.118580      -0.045356      -0.023878       0.069234             10.017011       7.955424       1.603168      -2.890098       9.217106       2.062809      12.878504           0.001188
          130              N       4.796520      12.311113       6.528979      -0.331972      42.643563 0.63421952E+03  0.16272193E+05                                10.520908                            8.366999      -0.164657       1.941924                    0.997262      31.098219      91.280824       0.576725       0.413934      -1.073295      -0.038551      -0.054909      -0.092042       0.113899       0.053734      -0.063784       0.007261      -0.035180       0.032267      -0.093883       0.018762       0.075121             12.002887       8.288598       1.648060      -2.342693      11.311013       4.662524      16.409051           0.009375
          131              N       8.262996       3.061814      13.565845      -0.193075      34.434553 0.50988376E+03  0.12287664E+05                                 8.912457                            7.349405       0.135088       2.068294                    0.998123      27.899400      77.294589       0.639799       0.397250      -1.093206      -0.043455      -0.022325       0.154018       0.161580       0.033528      -0.023379      -0.021071      -0.015727      -0.145041      -0.057244      -0.009745       0.066989              9.816156       7.445331       2.411323      -1.562881       9.448469       1.504771      12.554668           0.002717
          132              N       8.138196       3.814312       1.713770      -0.306955      42.414486 0.63318915E+03  0.16288131E+05                                10.516725                            8.401046      -0.319452       1.894707                    0.997519      31.168221      92.511087       0.569644       0.417989      -1.067463      -0.026173      -0.058771      -0.077831       0.100979       0.015858      -0.034035       0.001892      -0.035297      -0.015634      -0.047154       0.014767       0.032388             11.724779       7.984519       3.031307      -0.024934      12.387445       4.099743      14.802374           0.083345
          133              N       7.305789       2.128396       0.527314      -0.185608      34.469463 0.50621576E+03  0.12174134E+05                                 8.908712                            7.308720       0.152203       2.075009                    0.998258      27.778819      76.816541       0.643614       0.395711      -1.094549       0.102814       0.123138      -0.007647       0.160600      -0.006177      -0.044158      -0.031978      -0.004118       0.103078      -0.056431      -0.010668       0.067099              9.842841       7.872263       3.421259      -0.805059      10.774015       1.624017      10.882244           0.000971
          134              N       2.398345       6.464307       3.928489      -0.186816      36.037590 0.50720391E+03  0.12195893E+05                                 9.189703                            7.318191       0.250709       2.106687                    0.998515      27.701037      76.432229       0.643308       0.395964      -1.095088      -0.106722      -0.121279       0.023214       0.163209      -0.007242      -0.050264      -0.016904       0.008067       0.121101      -0.053325      -0.017726       0.071051             10.491578       8.241167       4.018665      -1.071308      12.791207       2.209082      10.442359           0.000577
          135              N       1.545982       4.677572       2.909940      -0.322103      43.808506 0.62505708E+03  0.15972277E+05                                10.718600                            8.310230      -0.129550       1.956837                    0.997411      30.807135      90.121803       0.578524       0.414322      -1.073487       0.042801       0.045186       0.096156       0.114541       0.063055      -0.056145       0.006385      -0.031178      -0.007352      -0.091491       0.012003       0.079488             12.436837       8.785278       4.569327      -0.358531      15.449102       4.741005      13.076132           0.000676
          136              N       1.527046       5.865532       4.797169      -0.184177      35.546506 0.50324117E+03  0.12086779E+05                                 9.110223                            7.307169       0.154850       2.082683                    0.997490      27.578023      76.252661       0.640941       0.397881      -1.092873       0.068705      -0.005436      -0.138305       0.154526       0.037377      -0.026775      -0.025845      -0.004513      -0.110317      -0.049938      -0.018972       0.068910             10.296674       7.809800       2.914098      -1.640199      11.094914       2.397766      11.985309           0.000513
          137              N      13.714812       8.770913       6.168186      -0.196910      34.678360 0.50253895E+03  0.12055975E+05                                 8.930220                            7.281054       0.223243       2.096976                    0.998502      27.742405      76.461188       0.645392       0.395594      -1.095332       0.027694       0.131544      -0.088591       0.160994       0.010124      -0.043552       0.008218       0.067704       0.026929      -0.046246      -0.017733       0.063979             10.075786       8.631853      -1.321388      -1.854039      13.781201      -2.934831       7.814303           0.001345
          138              N      12.886687      10.776682       5.704704      -0.310704      37.032621 0.56062683E+03  0.13839232E+05                                 9.334870                            7.709063       0.114170       2.050314                    0.997787      29.121007      81.740183       0.624177       0.397521      -1.092669       0.074420      -0.081384      -0.012406       0.110975       0.021013      -0.028526      -0.035774      -0.013757       0.038090      -0.032128      -0.027857       0.059986             10.293456       9.372536      -2.741584      -1.505100      13.732554      -2.806011       7.775277           0.002473
          139              N       1.408228       9.347037       5.256488      -0.197698      34.194603 0.49858715E+03  0.11935146E+05                                 8.800288                            7.227618       0.200283       2.089595                    0.998524      27.695466      76.197829       0.651237       0.392899      -1.097430      -0.127523       0.016866       0.092576       0.158483       0.028729      -0.011654      -0.049230      -0.027776       0.018126      -0.046746      -0.020969       0.067714              9.773312       9.916807      -1.874790      -2.404912      11.745095      -1.944504       7.658035           0.001034
          140              N       3.261278      12.447694       9.429206      -0.316520      34.822785 0.56201896E+03  0.13991874E+05                                 9.083378                            7.806834      -0.239711       1.930524                    0.997163      30.012388      86.803334       0.604994       0.406659      -1.077962      -0.102023       0.029002       0.088404       0.138076      -0.000163       0.048131       0.000263      -0.036719       0.034734      -0.057625       0.012571       0.045054              9.801278       9.635075       1.053677      -0.300080       7.603462      -2.409177      12.165296           0.209624
          141              N      14.293027      11.705754       9.762246      -0.481029      43.111313 0.89053612E+03  0.24460361E+05                                10.140044                            9.646670       0.407062       2.060039                    0.999455      34.074559      97.994313       0.569063       0.391863      -1.106410       0.194563       0.088822       0.016901       0.214546      -0.046401       0.034555      -0.015354      -0.107525       0.291643      -0.123018       0.014485       0.108532             10.389430      11.446405       2.245229      -1.284699       8.778004      -1.493738      10.943881           0.774880
          142              N       6.420575       8.604166       3.141681      -0.189803      35.474659 0.51038245E+03  0.12288234E+05                                 9.066695                            7.341840       0.145635       2.071403                    0.998291      27.798610      76.684470       0.642343       0.396046      -1.095323      -0.029728      -0.142087       0.057289       0.156059       0.019577      -0.036324      -0.010702       0.081082      -0.014388      -0.042867      -0.024392       0.067258             10.149616      10.644169      -2.149746      -1.646941      12.948055      -2.398268       6.856625           0.000569
          143              N       3.846531      10.172476       1.705444      -0.188808      34.373211 0.51182773E+03  0.12356023E+05                                 8.925878                            7.394814       0.060712       2.050576                    0.997223      27.786712      77.248861       0.633270       0.400647      -1.090018      -0.143859      -0.065623      -0.001260       0.158125       0.005677      -0.039373      -0.043943      -0.025920       0.065262      -0.053966      -0.016054       0.070020              9.899446      11.407930       1.851159       1.881114       7.254521      -2.091701      11.035888           0.001007
          144              N       2.969971       9.356348       2.363199      -0.179485      34.325381 0.50132058E+03  0.12040560E+05                                 8.932878                            7.306512       0.203394       2.097821                    0.997852      27.613616      76.587669       0.638615       0.399334      -1.090842       0.019810       0.100612      -0.124126       0.161004       0.039573      -0.020467      -0.003792       0.046366      -0.118458      -0.045419      -0.023754       0.069174             10.014971       9.626712       1.406785       1.693076       7.567565      -3.108962      12.850636           0.001418
          145              N       2.055513       9.896448       0.409362      -0.331339      42.617180 0.63352701E+03  0.16252299E+05                                10.522289                            8.365405      -0.163886       1.942600                    0.997253      31.083974      91.275470       0.576390       0.414229      -1.072951       0.059719       0.031132       0.091414       0.113543       0.044980      -0.001573      -0.062926       0.060335       0.036296      -0.091305       0.018214       0.073091             12.004212      11.664202       1.228386       4.299314       7.939993      -2.933881      16.408441           0.006345
          146              N      10.984198       5.459032       7.249179      -0.192876      34.417560 0.50947741E+03  0.12275651E+05                                 8.908671                            7.345023       0.135456       2.068475                    0.998125      27.895588      77.281698       0.640168       0.397093      -1.093293       0.027619       0.040476      -0.153835       0.161450       0.030243      -0.023904      -0.020474       0.032159      -0.145154      -0.057288      -0.009542       0.066830              9.813596      10.012663       2.080026       1.300245       6.868801      -1.737295      12.559323           0.001454
          147              N      10.063148       5.510081       5.224571      -0.307063      42.429072 0.63341917E+03  0.16295698E+05                                10.519815                            8.403009      -0.319955       1.894486                    0.997519      31.173482      92.534539       0.569527       0.418032      -1.067424       0.063125       0.019829       0.076392       0.101063       0.006524      -0.005554      -0.034356       0.046273       0.009406      -0.047931       0.015399       0.032532             11.729124      13.072094       2.380650       4.067126       7.296197      -0.543539      14.819080           0.083594
          148              N      11.840567       6.123268       6.411028      -0.185774      34.493514 0.50671226E+03  0.12188992E+05                                 8.914716                            7.314255       0.151203       2.074609                    0.998254      27.784326      76.839547       0.643116       0.395922      -1.094409      -0.135191      -0.086546       0.007584       0.160699      -0.006290      -0.037353      -0.039556       0.001194       0.104110      -0.056221      -0.011037       0.067258              9.848931      11.586521       2.950892       1.506374       7.065815      -1.005991      10.894457           0.002356
          149              N       8.158041      11.538259       3.009853      -0.186403      36.010182 0.50688343E+03  0.12184713E+05                                 9.182499                            7.315012       0.250120       2.106567                    0.998524      27.685430      76.346585       0.643644       0.395871      -1.095292       0.133953       0.090338      -0.023388       0.163252      -0.005811      -0.022817      -0.047282      -0.012272       0.121561      -0.052696      -0.018109       0.070805             10.480984      13.711538       3.321601       2.046889       7.305616      -1.341663      10.425799           0.000593
          150              N      10.037989      12.158530       4.028401      -0.322040      43.619738 0.62235394E+03  0.15877384E+05                                10.668929                            8.279348      -0.113732       1.962097                    0.997483      30.728518      89.660136       0.581271       0.413034      -1.074904      -0.051079      -0.036219      -0.095621       0.114299       0.054321      -0.003225      -0.053458       0.061437      -0.003696      -0.086725       0.009856       0.076870             12.371466      16.385817       3.566195       4.623049       7.714875      -0.954836      13.013706           0.007008
          151              N       8.861898      12.327105       2.141172      -0.183391      35.483025 0.50233181E+03  0.12058275E+05                                 9.096506                            7.299071       0.155964       2.083484                    0.997484      27.548107      76.123970       0.641558       0.397718      -1.093094      -0.003209      -0.068896       0.138104       0.154369       0.035448      -0.029233      -0.022842       0.022708      -0.109838      -0.049723      -0.018875       0.068598             10.278523      11.760908       2.411157       2.163697       7.124789      -1.920815      11.949872           0.000360
          152              N       4.442952       0.602950       0.770156      -0.197322      34.678375 0.50255021E+03  0.12055339E+05                                 8.927270                            7.278862       0.224853       2.097343                    0.998510      27.742981      76.439753       0.645844       0.395347      -1.095591      -0.134044      -0.010865       0.088587       0.161039       0.018426       0.002733      -0.044022      -0.060669       0.026751      -0.046351      -0.017487       0.063838             10.072194      13.366031      -1.923409      -3.141919       9.044145      -1.467222       7.806406           0.001257
          153              N       2.557610       1.677373       1.233637      -0.309456      36.961582 0.55930940E+03  0.13797919E+05                                 9.321566                            7.698912       0.114444       2.050987                    0.997773      29.084449      81.598552       0.624751       0.397409      -1.092799       0.071178      -0.083717       0.012331       0.110575       0.018815      -0.038746      -0.023531       0.023798       0.038305      -0.031636      -0.028025       0.059661             10.278123      12.953791      -3.192723      -2.966517      10.117863      -1.138619       7.762713           0.002754
          154              N       5.423162      12.883958       1.681854      -0.198157      34.210358 0.49881416E+03  0.11941483E+05                                 8.801739                            7.228151       0.199743       2.089146                    0.998533      27.704475      76.215998       0.651388       0.392778      -1.097556      -0.000866       0.128518      -0.092912       0.158588       0.024507      -0.050359      -0.005267       0.041009       0.017301      -0.046950      -0.020757       0.067708              9.775111      11.251447      -2.042283      -2.233920      10.418974      -2.139578       7.654913           0.000989
          155              N       2.303894      11.604295      11.385818      -0.315419      34.764406 0.56076955E+03  0.13951543E+05                                 9.069729                            7.794893      -0.237639       1.931714                    0.997163      29.969907      86.622195       0.605900       0.406319      -1.078300      -0.015988       0.104455      -0.088265       0.137685      -0.005218       0.006434       0.047612       0.034451       0.033398      -0.057295       0.012426       0.044869              9.787016       7.888856       1.273156      -2.425954       9.326847       0.006266      12.145343           0.210112
          156              N       1.648921       0.567041      11.052778      -0.481182      43.107372 0.89057751E+03  0.24461588E+05                                10.138654                            9.646683       0.408534       2.060491                    0.999454      34.074621      97.992130       0.569086       0.391846      -1.106431      -0.113009      -0.181573      -0.016586       0.214511      -0.058534      -0.010696       0.036687       0.080038       0.291450      -0.122983       0.014342       0.108641             10.387183       9.378392       2.505345      -1.638707      10.844561      -1.081030      10.938595           0.775364
          157              N       7.594804       6.563406      10.407512      -0.265116      36.836156 0.53268988E+03  0.13016177E+05                                 9.393849                            7.567986       0.035440       2.039394                    0.997963      28.408621      80.006580       0.621698       0.403197      -1.085997       0.059981      -0.068261       0.000163       0.090869       0.024477      -0.010981      -0.008973       0.007342      -0.029233      -0.019901      -0.014296       0.034196             10.554051      12.245354      -3.874386      -1.477098      13.221199      -1.299518       6.195601           0.004725
          158              N       7.373504       6.622792       3.469171      -0.264703      36.825675 0.53263282E+03  0.13012152E+05                                 9.386593                            7.564539       0.032045       2.038209                    0.997954      28.402936      79.936675       0.622324       0.402873      -1.086406      -0.059530       0.067940      -0.000241       0.090332       0.024399      -0.011792      -0.009202       0.008753      -0.029309      -0.019950      -0.014750       0.034699             10.546631      12.230194      -3.896105      -1.464130      13.222259      -1.291568       6.187441           0.005375

******************************************************
Auxiliary information for the entire system
The total spin magnetic moment of the unit cell is   7.018342
The total net atomic charge of the unit cell is   0.000008
Accuracy of reproducing the electrostatic potential in the unit cell:
  The inner radius (bohr) =    5.0000
  The outer radius (bohr) =   12.0000
  Valid grid points have density less than (e/(bohr^3)) =    0.0001
  The number of valid grid points were=         6823
  The rms potential error without charges in kcal/mol is=      4.28147
  The rms potential error with partial charges in kcal/mol is=      1.13012
  The RRMSE value at monopole order=      0.26396
  The rms potential error with partial charges and cloud penetration in kcal/mol is=      1.08535
  The RRMSE value at monopole order with cloud penetration is=      0.25350
  The rms potential error with partial charges and atomic dipoles in kcal/mol is=      0.53099
  The RRMSE value at dipole order=      0.12402
  The rms potential error with partial charges, atomic dipoles and cloud penetration in kcal/mol is=      0.49734
  The RRMSE value at dipole order with cloud penetration=      0.11616

******************************************************
The electron densities and ab initio electrostatic potential were computed in VASP using the PBE functional and
projector augmented wave method. See the main text of the journal article for a description of computational details.
The atomic charges, dipoles, and quadrupoles were computed with the DDEC6 method as described in
(a) T. A. Manz and N. Gabaldon Limas, RSC Adv. 6 (2016) 47771-47801 DOI: 10.1039/c6ra04656h
(b) N. Gabaldon Limas and T. A. Manz, RSC Adv. 8 (2018) 2678-2707 DOI: 10.1039/c7ra11829e.
For each atom in the material, the electron cloud parameters were fit to the spherically averaged atom-in-material
electron density using radial positions for which this density was between 10^-4 and 10^-2 electrons per cubic bohr.
The polarizabilities, dispersion coefficients, and quantum Drude oscillator (QDO) parameters were fit using the MCLF method.
The magnetic structure of the system was optimized in VASP from the default ferromagnetic initial guess using spin polarization.
The atomic spin moments (ASMs) were computed on this optimized magnetic structure using the DDEC6 partition as inputs
to the method of T. A. Manz and D. S. Sholl, J. Chem. Theory Comput. 7 (2011) 4146-4164 DOI: 10.1021/ct200539n.
The RMSE and RRMSE were computed using a uniform grid with Ewald summation.
